# Supplementary material for: Efficient Exploration of Adsorption Space for Separations in Metal–Organic Frameworks Combining the Use of Molecular Simulations, Machine Learning, and Ideal Adsorbed Solution Theory
Source: J Phys Chem C Nanomater Interfaces. 2023 Sep 14;127(38):19229–39. doi: 10.1021/acs.jpcc.3c04533 (PMC10544990; doi:10.1021/acs.jpcc.3c04533)
Supplement: Supplementary file 2 — jp3c04533_si_002.zip [file jp3c04533_si_002.zip]

Archive with 34 entries (33 files):
- readme.txt
- __MACOSX/._readme.txt
- Data S1.csv
- __MACOSX/._Data S1.csv
- Data S2.csv
- __MACOSX/._Data S2.csv
- Data S3.csv
- __MACOSX/._Data S3.csv
- Data S4.csv
- __MACOSX/._Data S4.csv
- Data S5.csv
- __MACOSX/._Data S5.csv
- Data S6.json
- __MACOSX/._Data S6.json
- Data S7.xlsx
- __MACOSX/._Data S7.xlsx
- Data S8.csv
- __MACOSX/._Data S8.csv
- Data S9.xlsx
- __MACOSX/._Data S9.xlsx
- Data S10/
- Data S10/pseudo_atoms.def
- __MACOSX/Data S10/._pseudo_atoms.def
- Data S10/.DS_Store
- __MACOSX/Data S10/._.DS_Store
- Data S10/force_field_mixing_rules.def
- __MACOSX/Data S10/._force_field_mixing_rules.def
- Data S10/C3H6_propene.def
- __MACOSX/Data S10/._C3H6_propene.def
- Data S10/force_field.def
- __MACOSX/Data S10/._force_field.def
- Data S10/simulation.input
- __MACOSX/Data S10/._simulation.input
- Data S10/AHOKIR01_clean_min_charges.cif
