# Supplementary material for: Efficient Exploration of Adsorption Space for Separations in Metal–Organic Frameworks Combining the Use of Molecular Simulations, Machine Learning, and Ideal Adsorbed Solution Theory
Source: J Phys Chem C Nanomater Interfaces. 2023 Sep 14;127(38):19229–39. doi: 10.1021/acs.jpcc.3c04533 (PMC10544990; doi:10.1021/acs.jpcc.3c04533)
Supplement: Supplementary file 2 — jp3c04533_si_002.zip [file jp3c04533_si_002.zip › readme.txt]

•	Data S1.csv: Data used for the classification of Set 1
•	Data S2.csv: Data used for the classification of Set 2
•	Data S3.csv: Data used for the regression of Set 1
•	Data S4.csv: Data used for the regression Set 2
•	Data S5.csv: Data used for the regression of extra 12 molecules in 6 MOFs
•	Data S6.json: Full Isotherm Database
•	Data S7.xlsx: Binary adsorption properties calculated for the 13 near-azeotropic pairs
•	Data S8.csv: Binary adsorption properties calculated for the extra 12 molecules in 6 MOFs
•	Data S9.xlsx: Tabulated data of all figures in the manuscript
•	Data S10: Example Simulation Input Files
