# Supplementary material for: Efficient Exploration of Adsorption Space for Separations in Metal–Organic Frameworks Combining the Use of Molecular Simulations, Machine Learning, and Ideal Adsorbed Solution Theory
Source: J Phys Chem C Nanomater Interfaces. 2023 Sep 14;127(38):19229–39. doi: 10.1021/acs.jpcc.3c04533 (PMC10544990; doi:10.1021/acs.jpcc.3c04533)
Supplement: Supplementary file 2 — jp3c04533_si_002.zip [file jp3c04533_si_002.zip › Data S1.csv]

MOF	molecule	PLD	LCD	VF	Tc	Pc	w	logK	Label	No Adsorption	CatPredicted
ABUWOJ	C7H12_1,5-heptadiene	4.03039	5.07969	0.545974	536.7652346	30.48214368	0.295571623	1.355736869	Reasonable	1	1
ABUWOJ	C6H14_2,3-dimethylbutane	4.03039	5.07969	0.545974	503.0672531	31.56375605	0.24224795	-2.005988765	Reasonable	1	1
ABUWOJ	C6H14_3-methylpentane	4.03039	5.07969	0.545974	504.839777	31.13915414	0.283296142	-0.706286174	Reasonable	1	1
ABUWOJ	C6H10O_4-hexen-2-one	4.03039	5.07969	0.545974	559.6621075	36.9790055	0.446231587	1.410487045	Reasonable	1	1
ABUWOJ	C7H14_4-methyl-1-hexene	4.03039	5.07969	0.545974	528.1554514	29.38650495	0.298584169	-0.082243019	Reasonable	1	1
ABUWOJ	C6H10O_4-methyl-4-penten-2-one	4.03039	5.07969	0.545974	583.9572407	32.17602658	0.427070778	1.063671054	Reasonable	1	1
ABUWOJ	C7H14_4,4-dimethyl-1-pentene	4.03039	5.07969	0.545974	524.3589038	29.54818473	0.250217308	-1.634390355	Reasonable	1	1
ABUWOJ	C2H4O_acetaldehyde	4.03039	5.07969	0.545974	470.1338418	53.98284491	0.288582571	-2.649403135	Reasonable	1	1
ABUWOJ	C3H6O_acetone	4.03039	5.07969	0.545974	504.9011578	46.13534273	0.299578863	-1.183828325	Reasonable	1	1
ABUWOJ	C2H3N_acetonitrile	4.03039	5.07969	0.545974	537.4197556	47.22182044	0.356500544	-2.716701033	Reasonable	1	1
ABUWOJ	C2H6O_dimethylether	4.03039	5.07969	0.545974	410.1055119	48.43551489	0.231685091	-2.597192009	Reasonable	1	1
ABUWOJ	C2H7N_dimethylamine	4.03039	5.07969	0.545974	449.2982222	53.95656635	0.291520542	-2.075548065	Reasonable	1	1
ABUWOJ	C2H6_ethane	4.03039	5.07969	0.545974	381.7893216	50.31694546	0.216958597	-3.459306471	Reasonable	1	1
ABUWOJ	C2H4_ethene	4.03039	5.07969	0.545974	298.4582448	49.65797888	0.123012676	-3.783897464	Reasonable	1	1
ABUWOJ	CHN_hydrogen-cyanide	4.03039	5.07969	0.545974	447.2483409	53.04824853	0.333232947	-3.826723384	Reasonable	1	1
ABUWOJ	C4H10_isobutane	4.03039	5.07969	0.545974	443.0106967	38.8550635	0.197655762	-2.08857497	Reasonable	1	1
ABUWOJ	C5H12_isopentane	4.03039	5.07969	0.545974	474.7591203	34.73587842	0.239525866	-1.345779164	Reasonable	1	1
ABUWOJ	C3H8O_isopropylalcohol	4.03039	5.07969	0.545974	515.5796221	48.73405441	0.575735407	-2.074653352	Reasonable	1	1
ABUWOJ	CH4_methane	4.03039	5.07969	0.545974	190.564	45.992	0.01142	-4.749579998	Reasonable	1	1
ABUWOJ	C4H10O_methyl-propyl-ether	4.03039	5.07969	0.545974	478.8689486	38.38025026	0.286150366	-0.663806528	Reasonable	1	1
ABUWOJ	C5H10O_methylpropylketone	4.03039	5.07969	0.545974	564.4660951	36.92885972	0.349050379	-0.799628365	Reasonable	1	1
ABUWOJ	C5H12O_methyl-tert-butyl-ether	4.03039	5.07969	0.545974	512.6934939	34.04608196	0.266677162	-2.443912287	Reasonable	1	1
ABUWOJ	C5H12_neopentane	4.03039	5.07969	0.545974	470.5354152	35.44700615	0.199261323	-3.005654687	Reasonable	1	1
ABUWOJ	C3H8_propane	4.03039	5.07969	0.545974	416.4755833	44.59741845	0.238916692	-2.449730055	Reasonable	1	1
ABUWOJ	C3H6_propene	4.03039	5.07969	0.545974	392.9986188	45.72816938	0.16410577	-2.595722331	Reasonable	1	1
ABUWOJ	C3H5N_propionitrile	4.03039	5.07969	0.545974	558.8569328	42.24565215	0.360862674	-1.868134429	Reasonable	1	1
ABUWOJ	C3H8O_propylalcohol	4.03039	5.07969	0.545974	548.7260568	52.15051916	0.532729638	-2.482827863	Reasonable	1	1
ABUWOJ	C5H10_2-pentene	4.03039	5.07969	0.545974	484.9996656	36.49974003	0.250317972	-0.506075142	Reasonable	1	1
ABUWOJ	C2H7N_ethylamine	4.03039	5.07969	0.545974	456.1413162	52.30001913	0.278284374	-2.204759735	Reasonable	1	1
ABUWOJ	C4H10O_methyl-isopropyl-ether	4.03039	5.07969	0.545974	464.9608227	38.53548392	0.251447588	-1.340563975	Reasonable	1	1
ACOLIP	C7H12_1,5-heptadiene	3.57647	4.91034	0.454051	536.7652346	30.48214368	0.295571623	-2.759256112	Reasonable	1	1
ACOLIP	C6H14_2,3-dimethylbutane	3.57647	4.91034	0.454051	503.0672531	31.56375605	0.24224795	-5.162411562	Reasonable	1	1
ACOLIP	C6H14_3-methylpentane	3.57647	4.91034	0.454051	504.839777	31.13915414	0.283296142	-3.856226628	Reasonable	1	1
ACOLIP	C6H10O_4-hexen-2-one	3.57647	4.91034	0.454051	559.6621075	36.9790055	0.446231587	-1.567065967	Reasonable	1	1
ACOLIP	C7H14_4-methyl-1-hexene	3.57647	4.91034	0.454051	528.1554514	29.38650495	0.298584169	-3.812792422	Reasonable	1	1
ACOLIP	C6H10O_4-methyl-4-penten-2-one	3.57647	4.91034	0.454051	583.9572407	32.17602658	0.427070778	-2.059242031	Reasonable	1	1
ACOLIP	C2H4O_acetaldehyde	3.57647	4.91034	0.454051	470.1338418	53.98284491	0.288582571	-2.177756057	Reasonable	1	1
ACOLIP	C3H6O_acetone	3.57647	4.91034	0.454051	504.9011578	46.13534273	0.299578863	-1.094185238	Reasonable	1	1
ACOLIP	C2H3N_acetonitrile	3.57647	4.91034	0.454051	537.4197556	47.22182044	0.356500544	-2.346604156	Reasonable	1	1
ACOLIP	C2H6O_dimethylether	3.57647	4.91034	0.454051	410.1055119	48.43551489	0.231685091	-2.784973469	Reasonable	1	1
ACOLIP	C2H7N_dimethylamine	3.57647	4.91034	0.454051	449.2982222	53.95656635	0.291520542	-1.745227221	Reasonable	1	1
ACOLIP	C2H6_ethane	3.57647	4.91034	0.454051	381.7893216	50.31694546	0.216958597	-3.928651988	Reasonable	1	1
ACOLIP	C2H4_ethene	3.57647	4.91034	0.454051	298.4582448	49.65797888	0.123012676	-4.166215625	Reasonable	1	1
ACOLIP	CHN_hydrogen-cyanide	3.57647	4.91034	0.454051	447.2483409	53.04824853	0.333232947	-3.188803827	Reasonable	1	1
ACOLIP	C4H10_isobutane	3.57647	4.91034	0.454051	443.0106967	38.8550635	0.197655762	-3.588914232	Reasonable	1	1
ACOLIP	C5H12_isopentane	3.57647	4.91034	0.454051	474.7591203	34.73587842	0.239525866	-3.303650602	Reasonable	1	1
ACOLIP	C3H8O_isopropylalcohol	3.57647	4.91034	0.454051	515.5796221	48.73405441	0.575735407	-1.244899946	Reasonable	1	1
ACOLIP	CH4_methane	3.57647	4.91034	0.454051	190.564	45.992	0.01142	-4.958607315	Reasonable	1	1
ACOLIP	C4H10O_methyl-propyl-ether	3.57647	4.91034	0.454051	478.8689486	38.38025026	0.286150366	-2.272292864	Reasonable	1	1
ACOLIP	C5H10O_methylpropylketone	3.57647	4.91034	0.454051	564.4660951	36.92885972	0.349050379	-3.361943256	Reasonable	1	1
ACOLIP	C3H8_propane	3.57647	4.91034	0.454051	416.4755833	44.59741845	0.238916692	-3.252489535	Reasonable	1	1
ACOLIP	C3H6_propene	3.57647	4.91034	0.454051	392.9986188	45.72816938	0.16410577	-3.270073433	Reasonable	1	1
ACOLIP	C3H5N_propionitrile	3.57647	4.91034	0.454051	558.8569328	42.24565215	0.360862674	-1.588971539	Reasonable	1	1
ACOLIP	C3H8O_propylalcohol	3.57647	4.91034	0.454051	548.7260568	52.15051916	0.532729638	-0.844014525	Reasonable	1	1
ACOLIP	C5H10_2-pentene	3.57647	4.91034	0.454051	484.9996656	36.49974003	0.250317972	-2.348548497	Reasonable	1	1
ACOLIP	C2H7N_ethylamine	3.57647	4.91034	0.454051	456.1413162	52.30001913	0.278284374	-2.043283763	Reasonable	1	1
ACOLIP	C4H10O_methyl-isopropyl-ether	3.57647	4.91034	0.454051	464.9608227	38.53548392	0.251447588	-2.755045364	Reasonable	1	1
AFITIT	C7H12_1,5-heptadiene	5.37116	7.3533	0.467556	536.7652346	30.48214368	0.295571623	1.483167776	Reasonable	1	1
AFITIT	C6H14_2,3-dimethylbutane	5.37116	7.3533	0.467556	503.0672531	31.56375605	0.24224795	-0.160599265	Reasonable	1	1
AFITIT	C6H14_3-methylpentane	5.37116	7.3533	0.467556	504.839777	31.13915414	0.283296142	0.238196699	Reasonable	1	1
AFITIT	C6H10O_4-hexen-2-one	5.37116	7.3533	0.467556	559.6621075	36.9790055	0.446231587	2.130301597	Reasonable	1	1
AFITIT	C7H14_4-methyl-1-hexene	5.37116	7.3533	0.467556	528.1554514	29.38650495	0.298584169	0.96090438	Reasonable	1	1
AFITIT	C6H10O_4-methyl-4-penten-2-one	5.37116	7.3533	0.467556	583.9572407	32.17602658	0.427070778	1.983303716	Reasonable	1	1
AFITIT	C7H14_4,4-dimethyl-1-pentene	5.37116	7.3533	0.467556	524.3589038	29.54818473	0.250217308	0.473964067	Reasonable	1	1
AFITIT	C2H4O_acetaldehyde	5.37116	7.3533	0.467556	470.1338418	53.98284491	0.288582571	-1.980476619	Reasonable	1	1
AFITIT	C3H6O_acetone	5.37116	7.3533	0.467556	504.9011578	46.13534273	0.299578863	-0.537310075	Reasonable	1	1
AFITIT	C2H3N_acetonitrile	5.37116	7.3533	0.467556	537.4197556	47.22182044	0.356500544	-1.972230573	Reasonable	1	1
AFITIT	C2H6O_dimethylether	5.37116	7.3533	0.467556	410.1055119	48.43551489	0.231685091	-2.30534304	Reasonable	1	1
AFITIT	C2H7N_dimethylamine	5.37116	7.3533	0.467556	449.2982222	53.95656635	0.291520542	-1.81811927	Reasonable	1	1
AFITIT	C2H6_ethane	5.37116	7.3533	0.467556	381.7893216	50.31694546	0.216958597	-3.574667976	Reasonable	1	1
AFITIT	C2H4_ethene	5.37116	7.3533	0.467556	298.4582448	49.65797888	0.123012676	-3.959002308	Reasonable	1	1
AFITIT	CHN_hydrogen-cyanide	5.37116	7.3533	0.467556	447.2483409	53.04824853	0.333232947	-3.580425872	Reasonable	1	1
AFITIT	C4H10_isobutane	5.37116	7.3533	0.467556	443.0106967	38.8550635	0.197655762	-1.481288698	Reasonable	1	1
AFITIT	C5H12_isopentane	5.37116	7.3533	0.467556	474.7591203	34.73587842	0.239525866	-0.594139895	Reasonable	1	1
AFITIT	C3H8O_isopropylalcohol	5.37116	7.3533	0.467556	515.5796221	48.73405441	0.575735407	-1.116003181	Reasonable	1	1
AFITIT	CH4_methane	5.37116	7.3533	0.467556	190.564	45.992	0.01142	-4.950781977	Reasonable	1	1
AFITIT	C4H10O_methyl-propyl-ether	5.37116	7.3533	0.467556	478.8689486	38.38025026	0.286150366	-0.782208211	Reasonable	1	1
AFITIT	C5H10O_methylpropylketone	5.37116	7.3533	0.467556	564.4660951	36.92885972	0.349050379	-0.059284841	Reasonable	1	1
AFITIT	C5H12O_methyl-tert-butyl-ether	5.37116	7.3533	0.467556	512.6934939	34.04608196	0.266677162	-0.095920407	Reasonable	1	1
AFITIT	C5H12_neopentane	5.37116	7.3533	0.467556	470.5354152	35.44700615	0.199261323	-1.137959904	Reasonable	1	1
AFITIT	C3H8_propane	5.37116	7.3533	0.467556	416.4755833	44.59741845	0.238916692	-2.390516579	Reasonable	1	1
AFITIT	C3H6_propene	5.37116	7.3533	0.467556	392.9986188	45.72816938	0.16410577	-2.671950831	Reasonable	1	1
AFITIT	C3H5N_propionitrile	5.37116	7.3533	0.467556	558.8569328	42.24565215	0.360862674	-1.045215443	Reasonable	1	1
AFITIT	C3H8O_propylalcohol	5.37116	7.3533	0.467556	548.7260568	52.15051916	0.532729638	-1.578419105	Reasonable	1	1
AFITIT	C5H10_2-pentene	5.37116	7.3533	0.467556	484.9996656	36.49974003	0.250317972	-0.440143627	Reasonable	1	1
AFITIT	C2H7N_ethylamine	5.37116	7.3533	0.467556	456.1413162	52.30001913	0.278284374	-1.714004118	Reasonable	1	1
AFITIT	C4H10O_methyl-isopropyl-ether	5.37116	7.3533	0.467556	464.9608227	38.53548392	0.251447588	-0.30841993	Reasonable	1	1
AGARUW	C7H12_1,5-heptadiene	6.25183	6.77693	0.450504	536.7652346	30.48214368	0.295571623	2.331409074	Reasonable	1	1
AGARUW	C6H14_2,3-dimethylbutane	6.25183	6.77693	0.450504	503.0672531	31.56375605	0.24224795	1.047352761	Reasonable	1	1
AGARUW	C6H14_3-methylpentane	6.25183	6.77693	0.450504	504.839777	31.13915414	0.283296142	1.291728393	Reasonable	1	1
AGARUW	C6H10O_4-hexen-2-one	6.25183	6.77693	0.450504	559.6621075	36.9790055	0.446231587	2.793226553	Reasonable	1	1
AGARUW	C7H14_4-methyl-1-hexene	6.25183	6.77693	0.450504	528.1554514	29.38650495	0.298584169	2.195827725	Reasonable	1	1
AGARUW	C6H10O_4-methyl-4-penten-2-one	6.25183	6.77693	0.450504	583.9572407	32.17602658	0.427070778	2.610371602	Reasonable	1	1
AGARUW	C2H4O_acetaldehyde	6.25183	6.77693	0.450504	470.1338418	53.98284491	0.288582571	-2.149551049	Reasonable	1	1
AGARUW	C3H6O_acetone	6.25183	6.77693	0.450504	504.9011578	46.13534273	0.299578863	-0.483984504	Reasonable	1	1
AGARUW	C2H3N_acetonitrile	6.25183	6.77693	0.450504	537.4197556	47.22182044	0.356500544	-2.182188798	Reasonable	1	1
AGARUW	C2H6O_dimethylether	6.25183	6.77693	0.450504	410.1055119	48.43551489	0.231685091	-2.243405726	Reasonable	1	1
AGARUW	C2H7N_dimethylamine	6.25183	6.77693	0.450504	449.2982222	53.95656635	0.291520542	-1.621191621	Reasonable	1	1
AGARUW	C2H6_ethane	6.25183	6.77693	0.450504	381.7893216	50.31694546	0.216958597	-3.583324551	Reasonable	1	1
AGARUW	C2H4_ethene	6.25183	6.77693	0.450504	298.4582448	49.65797888	0.123012676	-3.990799895	Reasonable	1	1
AGARUW	CHN_hydrogen-cyanide	6.25183	6.77693	0.450504	447.2483409	53.04824853	0.333232947	-3.832363709	Reasonable	1	1
AGARUW	C4H10_isobutane	6.25183	6.77693	0.450504	443.0106967	38.8550635	0.197655762	-1.055086702	Reasonable	1	1
AGARUW	C5H12_isopentane	6.25183	6.77693	0.450504	474.7591203	34.73587842	0.239525866	0.118373865	Reasonable	1	1
AGARUW	C3H8O_isopropylalcohol	6.25183	6.77693	0.450504	515.5796221	48.73405441	0.575735407	0.323241784	Reasonable	1	1
AGARUW	CH4_methane	6.25183	6.77693	0.450504	190.564	45.992	0.01142	-5.049635146	Reasonable	1	1
AGARUW	C4H10O_methyl-propyl-ether	6.25183	6.77693	0.450504	478.8689486	38.38025026	0.286150366	-0.389482496	Reasonable	1	1
AGARUW	C5H10O_methylpropylketone	6.25183	6.77693	0.450504	564.4660951	36.92885972	0.349050379	0.313740708	Reasonable	1	1
AGARUW	C5H12O_methyl-tert-butyl-ether	6.25183	6.77693	0.450504	512.6934939	34.04608196	0.266677162	0.901784056	Reasonable	1	1
AGARUW	C5H12_neopentane	6.25183	6.77693	0.450504	470.5354152	35.44700615	0.199261323	-0.266099282	Reasonable	1	1
AGARUW	C3H8_propane	6.25183	6.77693	0.450504	416.4755833	44.59741845	0.238916692	-2.251347681	Reasonable	1	1
AGARUW	C3H6_propene	6.25183	6.77693	0.450504	392.9986188	45.72816938	0.16410577	-2.598604629	Reasonable	1	1
AGARUW	C3H5N_propionitrile	6.25183	6.77693	0.450504	558.8569328	42.24565215	0.360862674	-1.180544907	Reasonable	1	1
AGARUW	C3H8O_propylalcohol	6.25183	6.77693	0.450504	548.7260568	52.15051916	0.532729638	0.227290104	Reasonable	1	1
AGARUW	C5H10_2-pentene	6.25183	6.77693	0.450504	484.9996656	36.49974003	0.250317972	-0.008144653	Reasonable	1	1
AGARUW	C2H7N_ethylamine	6.25183	6.77693	0.450504	456.1413162	52.30001913	0.278284374	-1.289233795	Reasonable	1	1
AGARUW	C4H10O_methyl-isopropyl-ether	6.25183	6.77693	0.450504	464.9608227	38.53548392	0.251447588	0.240174695	Reasonable	1	1
AHOKIR01	C6H14_2,3-dimethylbutane	3.46842	4.30724	0.460404	503.0672531	31.56375605	0.24224795	-26.8728952	No Adsorption	0	0
AHOKIR01	C6H14_3-methylpentane	3.46842	4.30724	0.460404	504.839777	31.13915414	0.283296142	-20.838632	No Adsorption	0	0
AHOKIR01	C7H14_4-methyl-1-hexene	3.46842	4.30724	0.460404	528.1554514	29.38650495	0.298584169	-21.93181414	No Adsorption	0	0
AHOKIR01	C7H14_4,4-dimethyl-1-pentene	3.46842	4.30724	0.460404	524.3589038	29.54818473	0.250217308	-68.54515514	No Adsorption	0	0
AHOKIR01	C2H4O_acetaldehyde	3.46842	4.30724	0.460404	470.1338418	53.98284491	0.288582571	-3.45007882	Reasonable	1	1
AHOKIR01	C2H3N_acetonitrile	3.46842	4.30724	0.460404	537.4197556	47.22182044	0.356500544	-4.809668302	Reasonable	1	1
AHOKIR01	C2H6O_dimethylether	3.46842	4.30724	0.460404	410.1055119	48.43551489	0.231685091	-4.872895202	Reasonable	1	1
AHOKIR01	C2H6_ethane	3.46842	4.30724	0.460404	381.7893216	50.31694546	0.216958597	-7.386158178	Reasonable	1	1
AHOKIR01	C2H4_ethene	3.46842	4.30724	0.460404	298.4582448	49.65797888	0.123012676	-6.920818754	Reasonable	1	1
AHOKIR01	CHN_hydrogen-cyanide	3.46842	4.30724	0.460404	447.2483409	53.04824853	0.333232947	-2.916106977	Reasonable	1	1
AHOKIR01	C4H10_isobutane	3.46842	4.30724	0.460404	443.0106967	38.8550635	0.197655762	-15.70553377	No Adsorption	0	0
AHOKIR01	C5H12_isopentane	3.46842	4.30724	0.460404	474.7591203	34.73587842	0.239525866	-18.24488773	No Adsorption	0	0
AHOKIR01	C3H8O_isopropylalcohol	3.46842	4.30724	0.460404	515.5796221	48.73405441	0.575735407	-10.53017798	No Adsorption	0	0
AHOKIR01	CH4_methane	3.46842	4.30724	0.460404	190.564	45.992	0.01142	-6.906578315	Reasonable	1	1
AHOKIR01	C5H10O_methylpropylketone	3.46842	4.30724	0.460404	564.4660951	36.92885972	0.349050379	-12.86646109	No Adsorption	0	0
AHOKIR01	C5H12O_methyl-tert-butyl-ether	3.46842	4.30724	0.460404	512.6934939	34.04608196	0.266677162	-129.692504	No Adsorption	0	0
AHOKIR01	C5H12_neopentane	3.46842	4.30724	0.460404	470.5354152	35.44700615	0.199261323	-63.45967053	No Adsorption	0	0
AHOKIR01	C3H6_propene	3.46842	4.30724	0.460404	392.9986188	45.72816938	0.16410577	-7.705533774	Reasonable	1	1
AHOKIR01	C3H5N_propionitrile	3.46842	4.30724	0.460404	558.8569328	42.24565215	0.360862674	-3.835614425	Reasonable	1	1
AHOKIR01	C2H7N_ethylamine	3.46842	4.30724	0.460404	456.1413162	52.30001913	0.278284374	-3.593447898	Reasonable	1	1
AHOKIR01	C4H10O_methyl-isopropyl-ether	3.46842	4.30724	0.460404	464.9608227	38.53548392	0.251447588	-13.2915791	No Adsorption	0	0
AMIKOX	C7H12_1,5-heptadiene	2.69518	3.46941	0.112027	536.7652346	30.48214368	0.295571623	-73.67366414	No Adsorption	0	0
AMIKOX	C6H14_2,3-dimethylbutane	2.69518	3.46941	0.112027	503.0672531	31.56375605	0.24224795	-85.29242982	No Adsorption	0	0
AMIKOX	C6H14_3-methylpentane	2.69518	3.46941	0.112027	504.839777	31.13915414	0.283296142	-79.17652577	No Adsorption	0	0
AMIKOX	C6H10O_4-hexen-2-one	2.69518	3.46941	0.112027	559.6621075	36.9790055	0.446231587	-69.75448733	No Adsorption	0	0
AMIKOX	C7H14_4-methyl-1-hexene	2.69518	3.46941	0.112027	528.1554514	29.38650495	0.298584169	-87.54515514	No Adsorption	0	0
AMIKOX	C6H10O_4-methyl-4-penten-2-one	2.69518	3.46941	0.112027	583.9572407	32.17602658	0.427070778	-90.7212464	No Adsorption	0	0
AMIKOX	C7H14_4,4-dimethyl-1-pentene	2.69518	3.46941	0.112027	524.3589038	29.54818473	0.250217308	-140.9208188	No Adsorption	0	0
AMIKOX	C2H4O_acetaldehyde	2.69518	3.46941	0.112027	470.1338418	53.98284491	0.288582571	-11.63827216	No Adsorption	0	0
AMIKOX	C3H6O_acetone	2.69518	3.46941	0.112027	504.9011578	46.13534273	0.299578863	-26.01547269	No Adsorption	0	0
AMIKOX	C2H3N_acetonitrile	2.69518	3.46941	0.112027	537.4197556	47.22182044	0.356500544	-10.55284197	No Adsorption	0	0
AMIKOX	C2H6O_dimethylether	2.69518	3.46941	0.112027	410.1055119	48.43551489	0.231685091	-18.17652577	No Adsorption	0	0
AMIKOX	C2H7N_dimethylamine	2.69518	3.46941	0.112027	449.2982222	53.95656635	0.291520542	-26.65955589	No Adsorption	0	0
AMIKOX	C2H6_ethane	2.69518	3.46941	0.112027	381.7893216	50.31694546	0.216958597	-12.65955589	No Adsorption	0	0
AMIKOX	CHN_hydrogen-cyanide	2.69518	3.46941	0.112027	447.2483409	53.04824853	0.333232947	-6.586700236	Reasonable	1	1
AMIKOX	C4H10_isobutane	2.69518	3.46941	0.112027	443.0106967	38.8550635	0.197655762	-47.88941029	No Adsorption	0	0
AMIKOX	C5H12_isopentane	2.69518	3.46941	0.112027	474.7591203	34.73587842	0.239525866	-61.3990271	No Adsorption	0	0
AMIKOX	C3H8O_isopropylalcohol	2.69518	3.46941	0.112027	515.5796221	48.73405441	0.575735407	-30.18442225	No Adsorption	0	0
AMIKOX	CH4_methane	2.69518	3.46941	0.112027	190.564	45.992	0.01142	-8.511449283	Reasonable	1	1
AMIKOX	C4H10O_methyl-propyl-ether	2.69518	3.46941	0.112027	478.8689486	38.38025026	0.286150366	-43.35163999	No Adsorption	0	0
AMIKOX	C5H10O_methylpropylketone	2.69518	3.46941	0.112027	564.4660951	36.92885972	0.349050379	-70.9625735	No Adsorption	0	0
AMIKOX	C5H12O_methyl-tert-butyl-ether	2.69518	3.46941	0.112027	512.6934939	34.04608196	0.266677162	-109.6615435	No Adsorption	0	0
AMIKOX	C5H12_neopentane	2.69518	3.46941	0.112027	470.5354152	35.44700615	0.199261323	-116.6108339	No Adsorption	0	0
AMIKOX	C3H8_propane	2.69518	3.46941	0.112027	416.4755833	44.59741845	0.238916692	-25.39794001	No Adsorption	0	0
AMIKOX	C3H6_propene	2.69518	3.46941	0.112027	392.9986188	45.72816938	0.16410577	-20.56224944	No Adsorption	0	0
AMIKOX	C3H5N_propionitrile	2.69518	3.46941	0.112027	558.8569328	42.24565215	0.360862674	-16.88605665	No Adsorption	0	0
AMIKOX	C3H8O_propylalcohol	2.69518	3.46941	0.112027	548.7260568	52.15051916	0.532729638	-27.1739252	No Adsorption	0	0
AMIKOX	C5H10_2-pentene	2.69518	3.46941	0.112027	484.9996656	36.49974003	0.250317972	-47.43651891	No Adsorption	0	0
AMIKOX	C2H7N_ethylamine	2.69518	3.46941	0.112027	456.1413162	52.30001913	0.278284374	-21.63078414	No Adsorption	0	0
AMIKOX	C4H10O_methyl-isopropyl-ether	2.69518	3.46941	0.112027	464.9608227	38.53548392	0.251447588	-50.13846559	No Adsorption	0	0
AMILUE	C7H12_1,5-heptadiene	11.07263	11.39418	0.566397	536.7652346	30.48214368	0.295571623	1.449109517	Reasonable	1	1
AMILUE	C6H14_2,3-dimethylbutane	11.07263	11.39418	0.566397	503.0672531	31.56375605	0.24224795	-1.342112705	Reasonable	1	1
AMILUE	C6H14_3-methylpentane	11.07263	11.39418	0.566397	504.839777	31.13915414	0.283296142	-1.209729618	Reasonable	1	1
AMILUE	C6H10O_4-hexen-2-one	11.07263	11.39418	0.566397	559.6621075	36.9790055	0.446231587	1.56939498	Reasonable	1	1
AMILUE	C7H14_4-methyl-1-hexene	11.07263	11.39418	0.566397	528.1554514	29.38650495	0.298584169	-0.686812159	Reasonable	1	1
AMILUE	C6H10O_4-methyl-4-penten-2-one	11.07263	11.39418	0.566397	583.9572407	32.17602658	0.427070778	0.894313293	Reasonable	1	1
AMILUE	C7H14_4,4-dimethyl-1-pentene	11.07263	11.39418	0.566397	524.3589038	29.54818473	0.250217308	-0.98589127	Reasonable	1	1
AMILUE	C2H4O_acetaldehyde	11.07263	11.39418	0.566397	470.1338418	53.98284491	0.288582571	-2.015974778	Reasonable	1	1
AMILUE	C3H6O_acetone	11.07263	11.39418	0.566397	504.9011578	46.13534273	0.299578863	-0.27641053	Reasonable	1	1
AMILUE	C2H3N_acetonitrile	11.07263	11.39418	0.566397	537.4197556	47.22182044	0.356500544	-1.971619911	Reasonable	1	1
AMILUE	C2H6O_dimethylether	11.07263	11.39418	0.566397	410.1055119	48.43551489	0.231685091	-2.33467422	Reasonable	1	1
AMILUE	C2H7N_dimethylamine	11.07263	11.39418	0.566397	449.2982222	53.95656635	0.291520542	-1.695343628	Reasonable	1	1
AMILUE	C2H6_ethane	11.07263	11.39418	0.566397	381.7893216	50.31694546	0.216958597	-3.175109128	Reasonable	1	1
AMILUE	C2H4_ethene	11.07263	11.39418	0.566397	298.4582448	49.65797888	0.123012676	-3.598428877	Reasonable	1	1
AMILUE	CHN_hydrogen-cyanide	11.07263	11.39418	0.566397	447.2483409	53.04824853	0.333232947	-3.529742436	Reasonable	1	1
AMILUE	C4H10_isobutane	11.07263	11.39418	0.566397	443.0106967	38.8550635	0.197655762	-1.985441662	Reasonable	1	1
AMILUE	C5H12_isopentane	11.07263	11.39418	0.566397	474.7591203	34.73587842	0.239525866	-1.525225924	Reasonable	1	1
AMILUE	C3H8O_isopropylalcohol	11.07263	11.39418	0.566397	515.5796221	48.73405441	0.575735407	-1.321850518	Reasonable	1	1
AMILUE	CH4_methane	11.07263	11.39418	0.566397	190.564	45.992	0.01142	-4.804100348	Reasonable	1	1
AMILUE	C4H10O_methyl-propyl-ether	11.07263	11.39418	0.566397	478.8689486	38.38025026	0.286150366	-0.772293218	Reasonable	1	1
AMILUE	C5H10O_methylpropylketone	11.07263	11.39418	0.566397	564.4660951	36.92885972	0.349050379	-0.745737196	Reasonable	1	1
AMILUE	C5H12O_methyl-tert-butyl-ether	11.07263	11.39418	0.566397	512.6934939	34.04608196	0.266677162	-1.171825573	Reasonable	1	1
AMILUE	C5H12_neopentane	11.07263	11.39418	0.566397	470.5354152	35.44700615	0.199261323	-2.271686808	Reasonable	1	1
AMILUE	C3H8_propane	11.07263	11.39418	0.566397	416.4755833	44.59741845	0.238916692	-2.023651397	Reasonable	1	1
AMILUE	C3H6_propene	11.07263	11.39418	0.566397	392.9986188	45.72816938	0.16410577	-2.271032957	Reasonable	1	1
AMILUE	C3H5N_propionitrile	11.07263	11.39418	0.566397	558.8569328	42.24565215	0.360862674	-1.072553154	Reasonable	1	1
AMILUE	C3H8O_propylalcohol	11.07263	11.39418	0.566397	548.7260568	52.15051916	0.532729638	-1.698611859	Reasonable	1	1
AMILUE	C5H10_2-pentene	11.07263	11.39418	0.566397	484.9996656	36.49974003	0.250317972	-0.778309362	Reasonable	1	1
AMILUE	C2H7N_ethylamine	11.07263	11.39418	0.566397	456.1413162	52.30001913	0.278284374	-1.538138462	Reasonable	1	1
AMILUE	C4H10O_methyl-isopropyl-ether	11.07263	11.39418	0.566397	464.9608227	38.53548392	0.251447588	-1.025635246	Reasonable	1	1
AMIMEP	C7H12_1,5-heptadiene	10.87494	11.21563	0.563613	536.7652346	30.48214368	0.295571623	2.376352453	Reasonable	1	1
AMIMEP	C6H14_2,3-dimethylbutane	10.87494	11.21563	0.563613	503.0672531	31.56375605	0.24224795	-1.248798676	Reasonable	1	1
AMIMEP	C6H14_3-methylpentane	10.87494	11.21563	0.563613	504.839777	31.13915414	0.283296142	-0.484657433	Reasonable	1	1
AMIMEP	C6H10O_4-hexen-2-one	10.87494	11.21563	0.563613	559.6621075	36.9790055	0.446231587	3.361742942	Reasonable	1	1
AMIMEP	C7H14_4-methyl-1-hexene	10.87494	11.21563	0.563613	528.1554514	29.38650495	0.298584169	-0.130101505	Reasonable	1	1
AMIMEP	C6H10O_4-methyl-4-penten-2-one	10.87494	11.21563	0.563613	583.9572407	32.17602658	0.427070778	2.571645954	Reasonable	1	1
AMIMEP	C7H14_4,4-dimethyl-1-pentene	10.87494	11.21563	0.563613	524.3589038	29.54818473	0.250217308	-0.629436952	Reasonable	1	1
AMIMEP	C2H4O_acetaldehyde	10.87494	11.21563	0.563613	470.1338418	53.98284491	0.288582571	-1.197657363	Reasonable	1	1
AMIMEP	C3H6O_acetone	10.87494	11.21563	0.563613	504.9011578	46.13534273	0.299578863	0.844764746	Reasonable	1	1
AMIMEP	C2H3N_acetonitrile	10.87494	11.21563	0.563613	537.4197556	47.22182044	0.356500544	-0.978256812	Reasonable	1	1
AMIMEP	C2H6O_dimethylether	10.87494	11.21563	0.563613	410.1055119	48.43551489	0.231685091	-1.736276371	Reasonable	1	1
AMIMEP	C2H7N_dimethylamine	10.87494	11.21563	0.563613	449.2982222	53.95656635	0.291520542	-1.39043547	Reasonable	1	1
AMIMEP	C2H6_ethane	10.87494	11.21563	0.563613	381.7893216	50.31694546	0.216958597	-3.026987203	Reasonable	1	1
AMIMEP	C2H4_ethene	10.87494	11.21563	0.563613	298.4582448	49.65797888	0.123012676	-3.47481002	Reasonable	1	1
AMIMEP	CHN_hydrogen-cyanide	10.87494	11.21563	0.563613	447.2483409	53.04824853	0.333232947	-3.178759056	Reasonable	1	1
AMIMEP	C4H10_isobutane	10.87494	11.21563	0.563613	443.0106967	38.8550635	0.197655762	-1.405600819	Reasonable	1	1
AMIMEP	C5H12_isopentane	10.87494	11.21563	0.563613	474.7591203	34.73587842	0.239525866	-0.806380143	Reasonable	1	1
AMIMEP	C3H8O_isopropylalcohol	10.87494	11.21563	0.563613	515.5796221	48.73405441	0.575735407	-0.449819361	Reasonable	1	1
AMIMEP	CH4_methane	10.87494	11.21563	0.563613	190.564	45.992	0.01142	-4.73754891	Reasonable	1	1
AMIMEP	C4H10O_methyl-propyl-ether	10.87494	11.21563	0.563613	478.8689486	38.38025026	0.286150366	-0.059261942	Reasonable	1	1
AMIMEP	C5H10O_methylpropylketone	10.87494	11.21563	0.563613	564.4660951	36.92885972	0.349050379	1.077665813	Reasonable	1	1
AMIMEP	C5H12O_methyl-tert-butyl-ether	10.87494	11.21563	0.563613	512.6934939	34.04608196	0.266677162	-0.90868484	Reasonable	1	1
AMIMEP	C5H12_neopentane	10.87494	11.21563	0.563613	470.5354152	35.44700615	0.199261323	-1.943270426	Reasonable	1	1
AMIMEP	C3H8_propane	10.87494	11.21563	0.563613	416.4755833	44.59741845	0.238916692	-1.816770028	Reasonable	1	1
AMIMEP	C3H6_propene	10.87494	11.21563	0.563613	392.9986188	45.72816938	0.16410577	-2.054985643	Reasonable	1	1
AMIMEP	C3H5N_propionitrile	10.87494	11.21563	0.563613	558.8569328	42.24565215	0.360862674	-0.211273912	Reasonable	1	1
AMIMEP	C3H8O_propylalcohol	10.87494	11.21563	0.563613	548.7260568	52.15051916	0.532729638	-1.103761019	Reasonable	1	1
AMIMEP	C5H10_2-pentene	10.87494	11.21563	0.563613	484.9996656	36.49974003	0.250317972	-0.084063828	Reasonable	1	1
AMIMEP	C2H7N_ethylamine	10.87494	11.21563	0.563613	456.1413162	52.30001913	0.278284374	-0.779957323	Reasonable	1	1
AMIMEP	C4H10O_methyl-isopropyl-ether	10.87494	11.21563	0.563613	464.9608227	38.53548392	0.251447588	0.167789779	Reasonable	1	1
AMUCOB	C6H14_2,3-dimethylbutane	3.31743	4.03909	0.0940552	503.0672531	31.56375605	0.24224795	-65.09691001	No Adsorption	0	0
AMUCOB	C6H14_3-methylpentane	3.31743	4.03909	0.0940552	504.839777	31.13915414	0.283296142	-34.94692156	No Adsorption	0	0
AMUCOB	C6H10O_4-hexen-2-one	3.31743	4.03909	0.0940552	559.6621075	36.9790055	0.446231587	-14.73992861	No Adsorption	0	0
AMUCOB	C7H14_4-methyl-1-hexene	3.31743	4.03909	0.0940552	528.1554514	29.38650495	0.298584169	-35.51427857	No Adsorption	0	0
AMUCOB	C6H10O_4-methyl-4-penten-2-one	3.31743	4.03909	0.0940552	583.9572407	32.17602658	0.427070778	-33.33441901	No Adsorption	0	0
AMUCOB	C7H14_4,4-dimethyl-1-pentene	3.31743	4.03909	0.0940552	524.3589038	29.54818473	0.250217308	-62.69897	No Adsorption	0	0
AMUCOB	C2H4O_acetaldehyde	3.31743	4.03909	0.0940552	470.1338418	53.98284491	0.288582571	-5.04383157	Reasonable	1	1
AMUCOB	C3H6O_acetone	3.31743	4.03909	0.0940552	504.9011578	46.13534273	0.299578863	-13.33441901	No Adsorption	0	0
AMUCOB	C2H3N_acetonitrile	3.31743	4.03909	0.0940552	537.4197556	47.22182044	0.356500544	-4.866461092	Reasonable	1	1
AMUCOB	C2H6O_dimethylether	3.31743	4.03909	0.0940552	410.1055119	48.43551489	0.231685091	-5.11463878	Reasonable	1	1
AMUCOB	C2H7N_dimethylamine	3.31743	4.03909	0.0940552	449.2982222	53.95656635	0.291520542	-6.931814138	Reasonable	1	1
AMUCOB	C2H6_ethane	3.31743	4.03909	0.0940552	381.7893216	50.31694546	0.216958597	-5.701146924	Reasonable	1	1
AMUCOB	C2H4_ethene	3.31743	4.03909	0.0940552	298.4582448	49.65797888	0.123012676	-5.735182177	Reasonable	1	1
AMUCOB	CHN_hydrogen-cyanide	3.31743	4.03909	0.0940552	447.2483409	53.04824853	0.333232947	-5.059483515	Reasonable	1	1
AMUCOB	C4H10_isobutane	3.31743	4.03909	0.0940552	443.0106967	38.8550635	0.197655762	-29.26201267	No Adsorption	0	0
AMUCOB	C5H12_isopentane	3.31743	4.03909	0.0940552	474.7591203	34.73587842	0.239525866	-31.75448733	No Adsorption	0	0
AMUCOB	C3H8O_isopropylalcohol	3.31743	4.03909	0.0940552	515.5796221	48.73405441	0.575735407	-15.16367588	No Adsorption	0	0
AMUCOB	CH4_methane	3.31743	4.03909	0.0940552	190.564	45.992	0.01142	-5.974694135	Reasonable	1	1
AMUCOB	C5H10O_methylpropylketone	3.31743	4.03909	0.0940552	564.4660951	36.92885972	0.349050379	-16.4202164	No Adsorption	0	0
AMUCOB	C5H12O_methyl-tert-butyl-ether	3.31743	4.03909	0.0940552	512.6934939	34.04608196	0.266677162	-54.61083392	No Adsorption	0	0
AMUCOB	C5H12_neopentane	3.31743	4.03909	0.0940552	470.5354152	35.44700615	0.199261323	-55.54515514	No Adsorption	0	0
AMUCOB	C3H8_propane	3.31743	4.03909	0.0940552	416.4755833	44.59741845	0.238916692	-7.756961951	Reasonable	1	1
AMUCOB	C3H6_propene	3.31743	4.03909	0.0940552	392.9986188	45.72816938	0.16410577	-6.105683937	Reasonable	1	1
AMUCOB	C4H10O_methyl-isopropyl-ether	3.31743	4.03909	0.0940552	464.9608227	38.53548392	0.251447588	-22.99139983	No Adsorption	0	0
APEBED	C7H12_1,5-heptadiene	3.62787	4.58202	0.294435	536.7652346	30.48214368	0.295571623	2.360034567	Reasonable	1	1
APEBED	C6H14_2,3-dimethylbutane	3.62787	4.58202	0.294435	503.0672531	31.56375605	0.24224795	-3.713350454	Reasonable	1	1
APEBED	C6H14_3-methylpentane	3.62787	4.58202	0.294435	504.839777	31.13915414	0.283296142	-0.276489326	Reasonable	1	1
APEBED	C6H10O_4-hexen-2-one	3.62787	4.58202	0.294435	559.6621075	36.9790055	0.446231587	1.833837225	Reasonable	1	1
APEBED	C7H14_4-methyl-1-hexene	3.62787	4.58202	0.294435	528.1554514	29.38650495	0.298584169	0.586416253	Reasonable	1	1
APEBED	C6H10O_4-methyl-4-penten-2-one	3.62787	4.58202	0.294435	583.9572407	32.17602658	0.427070778	-0.619853907	Reasonable	1	1
APEBED	C7H14_4,4-dimethyl-1-pentene	3.62787	4.58202	0.294435	524.3589038	29.54818473	0.250217308	-4.616184634	Reasonable	1	1
APEBED	C2H4O_acetaldehyde	3.62787	4.58202	0.294435	470.1338418	53.98284491	0.288582571	-1.739537446	Reasonable	1	1
APEBED	C3H6O_acetone	3.62787	4.58202	0.294435	504.9011578	46.13534273	0.299578863	-0.018381151	Reasonable	1	1
APEBED	C2H3N_acetonitrile	3.62787	4.58202	0.294435	537.4197556	47.22182044	0.356500544	-1.934461364	Reasonable	1	1
APEBED	C2H6O_dimethylether	3.62787	4.58202	0.294435	410.1055119	48.43551489	0.231685091	-1.692992015	Reasonable	1	1
APEBED	C2H7N_dimethylamine	3.62787	4.58202	0.294435	449.2982222	53.95656635	0.291520542	-1.007701921	Reasonable	1	1
APEBED	C2H6_ethane	3.62787	4.58202	0.294435	381.7893216	50.31694546	0.216958597	-2.887421808	Reasonable	1	1
APEBED	C2H4_ethene	3.62787	4.58202	0.294435	298.4582448	49.65797888	0.123012676	-3.28599063	Reasonable	1	1
APEBED	CHN_hydrogen-cyanide	3.62787	4.58202	0.294435	447.2483409	53.04824853	0.333232947	-3.246713466	Reasonable	1	1
APEBED	C4H10_isobutane	3.62787	4.58202	0.294435	443.0106967	38.8550635	0.197655762	-1.112186411	Reasonable	1	1
APEBED	C5H12_isopentane	3.62787	4.58202	0.294435	474.7591203	34.73587842	0.239525866	-0.747506199	Reasonable	1	1
APEBED	C3H8O_isopropylalcohol	3.62787	4.58202	0.294435	515.5796221	48.73405441	0.575735407	-1.434960154	Reasonable	1	1
APEBED	CH4_methane	3.62787	4.58202	0.294435	190.564	45.992	0.01142	-4.452225295	Reasonable	1	1
APEBED	C4H10O_methyl-propyl-ether	3.62787	4.58202	0.294435	478.8689486	38.38025026	0.286150366	0.245806211	Reasonable	1	1
APEBED	C5H10O_methylpropylketone	3.62787	4.58202	0.294435	564.4660951	36.92885972	0.349050379	-0.919146325	Reasonable	1	1
APEBED	C5H12_neopentane	3.62787	4.58202	0.294435	470.5354152	35.44700615	0.199261323	-7.03574037	Reasonable	1	1
APEBED	C3H8_propane	3.62787	4.58202	0.294435	416.4755833	44.59741845	0.238916692	-1.718255518	Reasonable	1	1
APEBED	C3H6_propene	3.62787	4.58202	0.294435	392.9986188	45.72816938	0.16410577	-1.854909305	Reasonable	1	1
APEBED	C3H5N_propionitrile	3.62787	4.58202	0.294435	558.8569328	42.24565215	0.360862674	-0.928803099	Reasonable	1	1
APEBED	C3H8O_propylalcohol	3.62787	4.58202	0.294435	548.7260568	52.15051916	0.532729638	-1.783003265	Reasonable	1	1
APEBED	C5H10_2-pentene	3.62787	4.58202	0.294435	484.9996656	36.49974003	0.250317972	0.189661527	Reasonable	1	1
APEBED	C2H7N_ethylamine	3.62787	4.58202	0.294435	456.1413162	52.30001913	0.278284374	-1.406737199	Reasonable	1	1
APEBED	C4H10O_methyl-isopropyl-ether	3.62787	4.58202	0.294435	464.9608227	38.53548392	0.251447588	0.033548396	Reasonable	1	1
AROFET	C7H12_1,5-heptadiene	5.15676	8.28593	0.696105	536.7652346	30.48214368	0.295571623	0.664226283	Reasonable	1	1
AROFET	C6H14_2,3-dimethylbutane	5.15676	8.28593	0.696105	503.0672531	31.56375605	0.24224795	-0.319208671	Reasonable	1	1
AROFET	C6H14_3-methylpentane	5.15676	8.28593	0.696105	504.839777	31.13915414	0.283296142	-0.113338411	Reasonable	1	1
AROFET	C6H10O_4-hexen-2-one	5.15676	8.28593	0.696105	559.6621075	36.9790055	0.446231587	1.818091888	Reasonable	1	1
AROFET	C7H14_4-methyl-1-hexene	5.15676	8.28593	0.696105	528.1554514	29.38650495	0.298584169	0.575478817	Reasonable	1	1
AROFET	C6H10O_4-methyl-4-penten-2-one	5.15676	8.28593	0.696105	583.9572407	32.17602658	0.427070778	1.699835992	Reasonable	1	1
AROFET	C7H14_4,4-dimethyl-1-pentene	5.15676	8.28593	0.696105	524.3589038	29.54818473	0.250217308	-0.027669392	Reasonable	1	1
AROFET	C2H4O_acetaldehyde	5.15676	8.28593	0.696105	470.1338418	53.98284491	0.288582571	-0.760600407	Reasonable	1	1
AROFET	C3H6O_acetone	5.15676	8.28593	0.696105	504.9011578	46.13534273	0.299578863	-0.466750477	Reasonable	1	1
AROFET	C2H3N_acetonitrile	5.15676	8.28593	0.696105	537.4197556	47.22182044	0.356500544	-0.430663551	Reasonable	1	1
AROFET	C2H6O_dimethylether	5.15676	8.28593	0.696105	410.1055119	48.43551489	0.231685091	-1.858224236	Reasonable	1	1
AROFET	C2H7N_dimethylamine	5.15676	8.28593	0.696105	449.2982222	53.95656635	0.291520542	-1.474995383	Reasonable	1	1
AROFET	C2H6_ethane	5.15676	8.28593	0.696105	381.7893216	50.31694546	0.216958597	-3.815819805	Reasonable	1	1
AROFET	C2H4_ethene	5.15676	8.28593	0.696105	298.4582448	49.65797888	0.123012676	-4.107905397	Reasonable	1	1
AROFET	CHN_hydrogen-cyanide	5.15676	8.28593	0.696105	447.2483409	53.04824853	0.333232947	-1.841565132	Reasonable	1	1
AROFET	C4H10_isobutane	5.15676	8.28593	0.696105	443.0106967	38.8550635	0.197655762	-2.003775618	Reasonable	1	1
AROFET	C5H12_isopentane	5.15676	8.28593	0.696105	474.7591203	34.73587842	0.239525866	-1.037207942	Reasonable	1	1
AROFET	C3H8O_isopropylalcohol	5.15676	8.28593	0.696105	515.5796221	48.73405441	0.575735407	-0.715368522	Reasonable	1	1
AROFET	CH4_methane	5.15676	8.28593	0.696105	190.564	45.992	0.01142	-4.93930216	Reasonable	1	1
AROFET	C4H10O_methyl-propyl-ether	5.15676	8.28593	0.696105	478.8689486	38.38025026	0.286150366	-1.356430869	Reasonable	1	1
AROFET	C5H10O_methylpropylketone	5.15676	8.28593	0.696105	564.4660951	36.92885972	0.349050379	-0.590011115	Reasonable	1	1
AROFET	C5H12O_methyl-tert-butyl-ether	5.15676	8.28593	0.696105	512.6934939	34.04608196	0.266677162	0.271953069	Reasonable	1	1
AROFET	C5H12_neopentane	5.15676	8.28593	0.696105	470.5354152	35.44700615	0.199261323	-1.692670866	Reasonable	1	1
AROFET	C3H8_propane	5.15676	8.28593	0.696105	416.4755833	44.59741845	0.238916692	-2.832399137	Reasonable	1	1
AROFET	C3H6_propene	5.15676	8.28593	0.696105	392.9986188	45.72816938	0.16410577	-3.060315048	Reasonable	1	1
AROFET	C3H5N_propionitrile	5.15676	8.28593	0.696105	558.8569328	42.24565215	0.360862674	0.256544571	Reasonable	1	1
AROFET	C3H8O_propylalcohol	5.15676	8.28593	0.696105	548.7260568	52.15051916	0.532729638	-0.580209414	Reasonable	1	1
AROFET	C5H10_2-pentene	5.15676	8.28593	0.696105	484.9996656	36.49974003	0.250317972	-1.070454381	Reasonable	1	1
AROFET	C2H7N_ethylamine	5.15676	8.28593	0.696105	456.1413162	52.30001913	0.278284374	-1.25863958	Reasonable	1	1
AROFET	C4H10O_methyl-isopropyl-ether	5.15676	8.28593	0.696105	464.9608227	38.53548392	0.251447588	-0.094664014	Reasonable	1	1
ATOXEN	C6H10O_4-hexen-2-one	3.64611	4.55968	0.271887	559.6621075	36.9790055	0.446231587	-3.77539961	Reasonable	1	1
ATOXEN	C2H4O_acetaldehyde	3.64611	4.55968	0.271887	470.1338418	53.98284491	0.288582571	-3.21171423	Reasonable	1	1
ATOXEN	C3H6O_acetone	3.64611	4.55968	0.271887	504.9011578	46.13534273	0.299578863	-2.190741366	Reasonable	1	1
ATOXEN	C2H3N_acetonitrile	3.64611	4.55968	0.271887	537.4197556	47.22182044	0.356500544	-3.2252167	Reasonable	1	1
ATOXEN	C2H6O_dimethylether	3.64611	4.55968	0.271887	410.1055119	48.43551489	0.231685091	-3.017298305	Reasonable	1	1
ATOXEN	C2H7N_dimethylamine	3.64611	4.55968	0.271887	449.2982222	53.95656635	0.291520542	-2.296270249	Reasonable	1	1
ATOXEN	C2H6_ethane	3.64611	4.55968	0.271887	381.7893216	50.31694546	0.216958597	-3.863456991	Reasonable	1	1
ATOXEN	C2H4_ethene	3.64611	4.55968	0.271887	298.4582448	49.65797888	0.123012676	-4.2069084	Reasonable	1	1
ATOXEN	CHN_hydrogen-cyanide	3.64611	4.55968	0.271887	447.2483409	53.04824853	0.333232947	-4.122053048	Reasonable	1	1
ATOXEN	C4H10_isobutane	3.64611	4.55968	0.271887	443.0106967	38.8550635	0.197655762	-4.966576245	Reasonable	1	1
ATOXEN	C5H12_isopentane	3.64611	4.55968	0.271887	474.7591203	34.73587842	0.239525866	-5.718966633	Reasonable	1	1
ATOXEN	C3H8O_isopropylalcohol	3.64611	4.55968	0.271887	515.5796221	48.73405441	0.575735407	-3.659831621	Reasonable	1	1
ATOXEN	CH4_methane	3.64611	4.55968	0.271887	190.564	45.992	0.01142	-5.135488919	Reasonable	1	1
ATOXEN	C4H10O_methyl-propyl-ether	3.64611	4.55968	0.271887	478.8689486	38.38025026	0.286150366	-3.806377362	Reasonable	1	1
ATOXEN	C5H10O_methylpropylketone	3.64611	4.55968	0.271887	564.4660951	36.92885972	0.349050379	-5.863279433	Reasonable	1	1
ATOXEN	C3H8_propane	3.64611	4.55968	0.271887	416.4755833	44.59741845	0.238916692	-3.0488097	Reasonable	1	1
ATOXEN	C3H6_propene	3.64611	4.55968	0.271887	392.9986188	45.72816938	0.16410577	-3.102803568	Reasonable	1	1
ATOXEN	C3H5N_propionitrile	3.64611	4.55968	0.271887	558.8569328	42.24565215	0.360862674	-2.50418102	Reasonable	1	1
ATOXEN	C3H8O_propylalcohol	3.64611	4.55968	0.271887	548.7260568	52.15051916	0.532729638	-3.338860567	Reasonable	1	1
ATOXEN	C5H10_2-pentene	3.64611	4.55968	0.271887	484.9996656	36.49974003	0.250317972	-3.597902046	Reasonable	1	1
ATOXEN	C2H7N_ethylamine	3.64611	4.55968	0.271887	456.1413162	52.30001913	0.278284374	-2.513872854	Reasonable	1	1
ATOXEN	C4H10O_methyl-isopropyl-ether	3.64611	4.55968	0.271887	464.9608227	38.53548392	0.251447588	-4.642065153	Reasonable	1	1
BAEDTA01	C7H12_1,5-heptadiene	4.27166	5.34617	0.214029	536.7652346	30.48214368	0.295571623	3.758614443	Reasonable	1	1
BAEDTA01	C6H10O_4-hexen-2-one	4.27166	5.34617	0.214029	559.6621075	36.9790055	0.446231587	4.793979562	Reasonable	1	1
BAEDTA01	C7H14_4-methyl-1-hexene	4.27166	5.34617	0.214029	528.1554514	29.38650495	0.298584169	0.363414528	Reasonable	1	1
BAEDTA01	C6H10O_4-methyl-4-penten-2-one	4.27166	5.34617	0.214029	583.9572407	32.17602658	0.427070778	1.494712415	Reasonable	1	1
BAEDTA01	C7H14_4,4-dimethyl-1-pentene	4.27166	5.34617	0.214029	524.3589038	29.54818473	0.250217308	-3.544841342	Reasonable	1	1
BAEDTA01	C2H4O_acetaldehyde	4.27166	5.34617	0.214029	470.1338418	53.98284491	0.288582571	-1.176325624	Reasonable	1	1
BAEDTA01	C3H6O_acetone	4.27166	5.34617	0.214029	504.9011578	46.13534273	0.299578863	0.66817431	Reasonable	1	1
BAEDTA01	C2H3N_acetonitrile	4.27166	5.34617	0.214029	537.4197556	47.22182044	0.356500544	-1.567341718	Reasonable	1	1
BAEDTA01	C2H6O_dimethylether	4.27166	5.34617	0.214029	410.1055119	48.43551489	0.231685091	-1.806744576	Reasonable	1	1
BAEDTA01	C2H7N_dimethylamine	4.27166	5.34617	0.214029	449.2982222	53.95656635	0.291520542	0.262294431	Reasonable	1	1
BAEDTA01	C2H6_ethane	4.27166	5.34617	0.214029	381.7893216	50.31694546	0.216958597	-3.046381392	Reasonable	1	1
BAEDTA01	C2H4_ethene	4.27166	5.34617	0.214029	298.4582448	49.65797888	0.123012676	-3.452860592	Reasonable	1	1
BAEDTA01	CHN_hydrogen-cyanide	4.27166	5.34617	0.214029	447.2483409	53.04824853	0.333232947	-3.21445663	Reasonable	1	1
BAEDTA01	C4H10_isobutane	4.27166	5.34617	0.214029	443.0106967	38.8550635	0.197655762	-2.285679463	Reasonable	1	1
BAEDTA01	C5H12_isopentane	4.27166	5.34617	0.214029	474.7591203	34.73587842	0.239525866	-1.586750543	Reasonable	1	1
BAEDTA01	CH4_methane	4.27166	5.34617	0.214029	190.564	45.992	0.01142	-4.68613278	Reasonable	1	1
BAEDTA01	C4H10O_methyl-propyl-ether	4.27166	5.34617	0.214029	478.8689486	38.38025026	0.286150366	0.798088253	Reasonable	1	1
BAEDTA01	C5H10O_methylpropylketone	4.27166	5.34617	0.214029	564.4660951	36.92885972	0.349050379	2.200694584	Reasonable	1	1
BAEDTA01	C5H12O_methyl-tert-butyl-ether	4.27166	5.34617	0.214029	512.6934939	34.04608196	0.266677162	-3.770474296	Reasonable	1	1
BAEDTA01	C5H12_neopentane	4.27166	5.34617	0.214029	470.5354152	35.44700615	0.199261323	-5.474955193	Reasonable	1	1
BAEDTA01	C3H8_propane	4.27166	5.34617	0.214029	416.4755833	44.59741845	0.238916692	-1.858083258	Reasonable	1	1
BAEDTA01	C3H6_propene	4.27166	5.34617	0.214029	392.9986188	45.72816938	0.16410577	-2.11153126	Reasonable	1	1
BAEDTA01	C3H5N_propionitrile	4.27166	5.34617	0.214029	558.8569328	42.24565215	0.360862674	-0.504154674	Reasonable	1	1
BAEDTA01	C3H8O_propylalcohol	4.27166	5.34617	0.214029	548.7260568	52.15051916	0.532729638	0.955217611	Reasonable	1	1
BAEDTA01	C5H10_2-pentene	4.27166	5.34617	0.214029	484.9996656	36.49974003	0.250317972	0.963721262	Reasonable	1	1
BAEDTA01	C2H7N_ethylamine	4.27166	5.34617	0.214029	456.1413162	52.30001913	0.278284374	0.567474553	Reasonable	1	1
BAEDTA01	C4H10O_methyl-isopropyl-ether	4.27166	5.34617	0.214029	464.9608227	38.53548392	0.251447588	-0.934039558	Reasonable	1	1
BALMUW	C7H12_1,5-heptadiene	2.60913	3.18622	0.0998056	536.7652346	30.48214368	0.295571623	-27	No Adsorption	0	0
BALMUW	C6H14_2,3-dimethylbutane	2.60913	3.18622	0.0998056	503.0672531	31.56375605	0.24224795	-200	No Adsorption	0	0
BALMUW	C6H14_3-methylpentane	2.60913	3.18622	0.0998056	504.839777	31.13915414	0.283296142	-93.30627305	No Adsorption	0	0
BALMUW	C6H10O_4-hexen-2-one	2.60913	3.18622	0.0998056	559.6621075	36.9790055	0.446231587	-36.04672366	No Adsorption	0	0
BALMUW	C7H14_4-methyl-1-hexene	2.60913	3.18622	0.0998056	528.1554514	29.38650495	0.298584169	-87.16749109	No Adsorption	0	0
BALMUW	C6H10O_4-methyl-4-penten-2-one	2.60913	3.18622	0.0998056	583.9572407	32.17602658	0.427070778	-82.93930216	No Adsorption	0	0
BALMUW	C7H14_4,4-dimethyl-1-pentene	2.60913	3.18622	0.0998056	524.3589038	29.54818473	0.250217308	-131.4012095	No Adsorption	0	0
BALMUW	C2H4O_acetaldehyde	2.60913	3.18622	0.0998056	470.1338418	53.98284491	0.288582571	-4.361510743	Reasonable	1	1
BALMUW	C3H6O_acetone	2.60913	3.18622	0.0998056	504.9011578	46.13534273	0.299578863	-22.21681131	No Adsorption	0	0
BALMUW	C2H3N_acetonitrile	2.60913	3.18622	0.0998056	537.4197556	47.22182044	0.356500544	-5.59345982	Reasonable	1	1
BALMUW	C2H6O_dimethylether	2.60913	3.18622	0.0998056	410.1055119	48.43551489	0.231685091	-6.279840697	Reasonable	1	1
BALMUW	C2H6_ethane	2.60913	3.18622	0.0998056	381.7893216	50.31694546	0.216958597	-8.774690718	Reasonable	1	1
BALMUW	C2H4_ethene	2.60913	3.18622	0.0998056	298.4582448	49.65797888	0.123012676	-8.259637311	Reasonable	1	1
BALMUW	CHN_hydrogen-cyanide	2.60913	3.18622	0.0998056	447.2483409	53.04824853	0.333232947	-3.511446463	Reasonable	1	1
BALMUW	C4H10_isobutane	2.60913	3.18622	0.0998056	443.0106967	38.8550635	0.197655762	-74.22329882	No Adsorption	0	0
BALMUW	C5H12_isopentane	2.60913	3.18622	0.0998056	474.7591203	34.73587842	0.239525866	-80.81815641	No Adsorption	0	0
BALMUW	C3H8O_isopropylalcohol	2.60913	3.18622	0.0998056	515.5796221	48.73405441	0.575735407	-30.89619628	No Adsorption	0	0
BALMUW	CH4_methane	2.60913	3.18622	0.0998056	190.564	45.992	0.01142	-7.402304814	Reasonable	1	1
BALMUW	C4H10O_methyl-propyl-ether	2.60913	3.18622	0.0998056	478.8689486	38.38025026	0.286150366	-19.04143612	No Adsorption	0	0
BALMUW	C5H10O_methylpropylketone	2.60913	3.18622	0.0998056	564.4660951	36.92885972	0.349050379	-40.09474395	No Adsorption	0	0
BALMUW	C5H12O_methyl-tert-butyl-ether	2.60913	3.18622	0.0998056	512.6934939	34.04608196	0.266677162	-133.853872	No Adsorption	0	0
BALMUW	C5H12_neopentane	2.60913	3.18622	0.0998056	470.5354152	35.44700615	0.199261323	-135.0190881	No Adsorption	0	0
BALMUW	C3H8_propane	2.60913	3.18622	0.0998056	416.4755833	44.59741845	0.238916692	-14.46724562	No Adsorption	0	0
BALMUW	C3H8O_propylalcohol	2.60913	3.18622	0.0998056	548.7260568	52.15051916	0.532729638	-14.35261703	No Adsorption	0	0
BALMUW	C5H10_2-pentene	2.60913	3.18622	0.0998056	484.9996656	36.49974003	0.250317972	-23.01999663	No Adsorption	0	0
BALMUW	C4H10O_methyl-isopropyl-ether	2.60913	3.18622	0.0998056	464.9608227	38.53548392	0.251447588	-55.88605665	No Adsorption	0	0
BALMUW01	C7H12_1,5-heptadiene	2.73038	3.22163	0.0968744	536.7652346	30.48214368	0.295571623	-18.38933984	No Adsorption	0	0
BALMUW01	C6H14_2,3-dimethylbutane	2.73038	3.22163	0.0968744	503.0672531	31.56375605	0.24224795	-134.6757175	No Adsorption	0	0
BALMUW01	C6H14_3-methylpentane	2.73038	3.22163	0.0968744	504.839777	31.13915414	0.283296142	-71.59516628	No Adsorption	0	0
BALMUW01	C6H10O_4-hexen-2-one	2.73038	3.22163	0.0968744	559.6621075	36.9790055	0.446231587	-25.50031292	No Adsorption	0	0
BALMUW01	C7H14_4-methyl-1-hexene	2.73038	3.22163	0.0968744	528.1554514	29.38650495	0.298584169	-74.85078089	No Adsorption	0	0
BALMUW01	C6H10O_4-methyl-4-penten-2-one	2.73038	3.22163	0.0968744	583.9572407	32.17602658	0.427070778	-65.47755577	No Adsorption	0	0
BALMUW01	C7H14_4,4-dimethyl-1-pentene	2.73038	3.22163	0.0968744	524.3589038	29.54818473	0.250217308	-154.0021769	No Adsorption	0	0
BALMUW01	C2H4O_acetaldehyde	2.73038	3.22163	0.0968744	470.1338418	53.98284491	0.288582571	-2.779604222	Reasonable	1	1
BALMUW01	C3H6O_acetone	2.73038	3.22163	0.0968744	504.9011578	46.13534273	0.299578863	-15.50584541	No Adsorption	0	0
BALMUW01	C2H3N_acetonitrile	2.73038	3.22163	0.0968744	537.4197556	47.22182044	0.356500544	-4.37675071	Reasonable	1	1
BALMUW01	C2H6O_dimethylether	2.73038	3.22163	0.0968744	410.1055119	48.43551489	0.231685091	-4.634512015	Reasonable	1	1
BALMUW01	C2H7N_dimethylamine	2.73038	3.22163	0.0968744	449.2982222	53.95656635	0.291520542	-5.787812396	Reasonable	1	1
BALMUW01	C2H6_ethane	2.73038	3.22163	0.0968744	381.7893216	50.31694546	0.216958597	-7.159893906	Reasonable	1	1
BALMUW01	C2H4_ethene	2.73038	3.22163	0.0968744	298.4582448	49.65797888	0.123012676	-6.903089987	Reasonable	1	1
BALMUW01	CHN_hydrogen-cyanide	2.73038	3.22163	0.0968744	447.2483409	53.04824853	0.333232947	-2.987833709	Reasonable	1	1
BALMUW01	C4H10_isobutane	2.73038	3.22163	0.0968744	443.0106967	38.8550635	0.197655762	-60.10623824	No Adsorption	0	0
BALMUW01	C5H12_isopentane	2.73038	3.22163	0.0968744	474.7591203	34.73587842	0.239525866	-61.36451625	No Adsorption	0	0
BALMUW01	C3H8O_isopropylalcohol	2.73038	3.22163	0.0968744	515.5796221	48.73405441	0.575735407	-18.83564714	No Adsorption	0	0
BALMUW01	CH4_methane	2.73038	3.22163	0.0968744	190.564	45.992	0.01142	-6.610833916	Reasonable	1	1
BALMUW01	C4H10O_methyl-propyl-ether	2.73038	3.22163	0.0968744	478.8689486	38.38025026	0.286150366	-13.49757288	No Adsorption	0	0
BALMUW01	C5H10O_methylpropylketone	2.73038	3.22163	0.0968744	564.4660951	36.92885972	0.349050379	-29.1214782	No Adsorption	0	0
BALMUW01	C5H12O_methyl-tert-butyl-ether	2.73038	3.22163	0.0968744	512.6934939	34.04608196	0.266677162	-138.229148	No Adsorption	0	0
BALMUW01	C5H12_neopentane	2.73038	3.22163	0.0968744	470.5354152	35.44700615	0.199261323	-104.7878124	No Adsorption	0	0
BALMUW01	C3H8O_propylalcohol	2.73038	3.22163	0.0968744	548.7260568	52.15051916	0.532729638	-9.332547047	No Adsorption	0	0
BALMUW01	C5H10_2-pentene	2.73038	3.22163	0.0968744	484.9996656	36.49974003	0.250317972	-15.87614836	No Adsorption	0	0
BALMUW01	C4H10O_methyl-isopropyl-ether	2.73038	3.22163	0.0968744	464.9608227	38.53548392	0.251447588	-39.92081875	No Adsorption	0	0
BARZAW	C7H12_1,5-heptadiene	2.55685	7.73837	0.209378	536.7652346	30.48214368	0.295571623	1.668934496	Reasonable	1	1
BARZAW	C6H14_2,3-dimethylbutane	2.55685	7.73837	0.209378	503.0672531	31.56375605	0.24224795	1.956359593	Reasonable	1	1
BARZAW	C6H14_3-methylpentane	2.55685	7.73837	0.209378	504.839777	31.13915414	0.283296142	1.691474921	Reasonable	1	1
BARZAW	C6H10O_4-hexen-2-one	2.55685	7.73837	0.209378	559.6621075	36.9790055	0.446231587	1.954023377	Reasonable	1	1
BARZAW	C7H14_4-methyl-1-hexene	2.55685	7.73837	0.209378	528.1554514	29.38650495	0.298584169	2.511048714	Reasonable	1	1
BARZAW	C6H10O_4-methyl-4-penten-2-one	2.55685	7.73837	0.209378	583.9572407	32.17602658	0.427070778	2.045608502	Reasonable	1	1
BARZAW	C7H14_4,4-dimethyl-1-pentene	2.55685	7.73837	0.209378	524.3589038	29.54818473	0.250217308	2.517946354	Reasonable	1	1
BARZAW	C2H4O_acetaldehyde	2.55685	7.73837	0.209378	470.1338418	53.98284491	0.288582571	-2.912921686	Reasonable	1	1
BARZAW	C3H6O_acetone	2.55685	7.73837	0.209378	504.9011578	46.13534273	0.299578863	-1.195562732	Reasonable	1	1
BARZAW	C2H3N_acetonitrile	2.55685	7.73837	0.209378	537.4197556	47.22182044	0.356500544	-3.039346125	Reasonable	1	1
BARZAW	C2H6O_dimethylether	2.55685	7.73837	0.209378	410.1055119	48.43551489	0.231685091	-2.910140792	Reasonable	1	1
BARZAW	C2H7N_dimethylamine	2.55685	7.73837	0.209378	449.2982222	53.95656635	0.291520542	-2.303126611	Reasonable	1	1
BARZAW	C2H6_ethane	2.55685	7.73837	0.209378	381.7893216	50.31694546	0.216958597	-3.784576597	Reasonable	1	1
BARZAW	C2H4_ethene	2.55685	7.73837	0.209378	298.4582448	49.65797888	0.123012676	-4.183096161	Reasonable	1	1
BARZAW	CHN_hydrogen-cyanide	2.55685	7.73837	0.209378	447.2483409	53.04824853	0.333232947	-4.322393047	Reasonable	1	1
BARZAW	C4H10_isobutane	2.55685	7.73837	0.209378	443.0106967	38.8550635	0.197655762	-1.034386315	Reasonable	1	1
BARZAW	C5H12_isopentane	2.55685	7.73837	0.209378	474.7591203	34.73587842	0.239525866	0.37096251	Reasonable	1	1
BARZAW	C3H8O_isopropylalcohol	2.55685	7.73837	0.209378	515.5796221	48.73405441	0.575735407	-2.189629014	Reasonable	1	1
BARZAW	CH4_methane	2.55685	7.73837	0.209378	190.564	45.992	0.01142	-5.19314197	Reasonable	1	1
BARZAW	C4H10O_methyl-propyl-ether	2.55685	7.73837	0.209378	478.8689486	38.38025026	0.286150366	-0.647877322	Reasonable	1	1
BARZAW	C5H10O_methylpropylketone	2.55685	7.73837	0.209378	564.4660951	36.92885972	0.349050379	-0.653817255	Reasonable	1	1
BARZAW	C5H12O_methyl-tert-butyl-ether	2.55685	7.73837	0.209378	512.6934939	34.04608196	0.266677162	1.048333022	Reasonable	1	1
BARZAW	C5H12_neopentane	2.55685	7.73837	0.209378	470.5354152	35.44700615	0.199261323	0.144757849	Reasonable	1	1
BARZAW	C3H8_propane	2.55685	7.73837	0.209378	416.4755833	44.59741845	0.238916692	-2.427607082	Reasonable	1	1
BARZAW	C3H6_propene	2.55685	7.73837	0.209378	392.9986188	45.72816938	0.16410577	-2.778757949	Reasonable	1	1
BARZAW	C3H5N_propionitrile	2.55685	7.73837	0.209378	558.8569328	42.24565215	0.360862674	-2.016000011	Reasonable	1	1
BARZAW	C3H8O_propylalcohol	2.55685	7.73837	0.209378	548.7260568	52.15051916	0.532729638	-2.453036817	Reasonable	1	1
BARZAW	C5H10_2-pentene	2.55685	7.73837	0.209378	484.9996656	36.49974003	0.250317972	-0.121627016	Reasonable	1	1
BARZAW	C2H7N_ethylamine	2.55685	7.73837	0.209378	456.1413162	52.30001913	0.278284374	-2.391926682	Reasonable	1	1
BARZAW	C4H10O_methyl-isopropyl-ether	2.55685	7.73837	0.209378	464.9608227	38.53548392	0.251447588	-0.184634138	Reasonable	1	1
BENXUP	C6H14_2,3-dimethylbutane	3.42336	4.10217	0.343109	503.0672531	31.56375605	0.24224795	-29.69680394	No Adsorption	0	0
BENXUP	C6H14_3-methylpentane	3.42336	4.10217	0.343109	504.839777	31.13915414	0.283296142	-16.38615818	No Adsorption	0	0
BENXUP	C6H10O_4-hexen-2-one	3.42336	4.10217	0.343109	559.6621075	36.9790055	0.446231587	-10.84163751	No Adsorption	0	0
BENXUP	C7H14_4-methyl-1-hexene	3.42336	4.10217	0.343109	528.1554514	29.38650495	0.298584169	-17.8569852	No Adsorption	0	0
BENXUP	C6H10O_4-methyl-4-penten-2-one	3.42336	4.10217	0.343109	583.9572407	32.17602658	0.427070778	-13.01772877	No Adsorption	0	0
BENXUP	C7H14_4,4-dimethyl-1-pentene	3.42336	4.10217	0.343109	524.3589038	29.54818473	0.250217308	-39.58670024	No Adsorption	0	0
BENXUP	C2H4O_acetaldehyde	3.42336	4.10217	0.343109	470.1338418	53.98284491	0.288582571	-2.56454266	Reasonable	1	1
BENXUP	C3H6O_acetone	3.42336	4.10217	0.343109	504.9011578	46.13534273	0.299578863	-5.394694954	Reasonable	1	1
BENXUP	C2H3N_acetonitrile	3.42336	4.10217	0.343109	537.4197556	47.22182044	0.356500544	-2.408997758	Reasonable	1	1
BENXUP	C2H6O_dimethylether	3.42336	4.10217	0.343109	410.1055119	48.43551489	0.231685091	-4.524328812	Reasonable	1	1
BENXUP	C2H6_ethane	3.42336	4.10217	0.343109	381.7893216	50.31694546	0.216958597	-5.177178355	Reasonable	1	1
BENXUP	C2H4_ethene	3.42336	4.10217	0.343109	298.4582448	49.65797888	0.123012676	-4.978810701	Reasonable	1	1
BENXUP	CHN_hydrogen-cyanide	3.42336	4.10217	0.343109	447.2483409	53.04824853	0.333232947	-3.364543397	Reasonable	1	1
BENXUP	C5H12_isopentane	3.42336	4.10217	0.343109	474.7591203	34.73587842	0.239525866	-13.89962945	No Adsorption	0	0
BENXUP	C3H8O_isopropylalcohol	3.42336	4.10217	0.343109	515.5796221	48.73405441	0.575735407	-6.210419288	Reasonable	1	1
BENXUP	CH4_methane	3.42336	4.10217	0.343109	190.564	45.992	0.01142	-5.315154638	Reasonable	1	1
BENXUP	C5H10O_methylpropylketone	3.42336	4.10217	0.343109	564.4660951	36.92885972	0.349050379	-15.26680273	No Adsorption	0	0
BENXUP	C5H12O_methyl-tert-butyl-ether	3.42336	4.10217	0.343109	512.6934939	34.04608196	0.266677162	-28.34969248	No Adsorption	0	0
BENXUP	C5H12_neopentane	3.42336	4.10217	0.343109	470.5354152	35.44700615	0.199261323	-31.02872415	No Adsorption	0	0
BENXUP	C3H8_propane	3.42336	4.10217	0.343109	416.4755833	44.59741845	0.238916692	-6.480172006	Reasonable	1	1
BENXUP	C3H6_propene	3.42336	4.10217	0.343109	392.9986188	45.72816938	0.16410577	-5.688246139	Reasonable	1	1
BENXUP	C3H5N_propionitrile	3.42336	4.10217	0.343109	558.8569328	42.24565215	0.360862674	-2.274724765	Reasonable	1	1
BENXUP	C2H7N_ethylamine	3.42336	4.10217	0.343109	456.1413162	52.30001913	0.278284374	-5.001740662	Reasonable	1	1
BEPMIU	C7H12_1,5-heptadiene	9.95474	10.07029	0.442755	536.7652346	30.48214368	0.295571623	-1.288987033	Reasonable	1	1
BEPMIU	C6H14_2,3-dimethylbutane	9.95474	10.07029	0.442755	503.0672531	31.56375605	0.24224795	-1.845877429	Reasonable	1	1
BEPMIU	C6H14_3-methylpentane	9.95474	10.07029	0.442755	504.839777	31.13915414	0.283296142	-1.763477853	Reasonable	1	1
BEPMIU	C6H10O_4-hexen-2-one	9.95474	10.07029	0.442755	559.6621075	36.9790055	0.446231587	-0.754149405	Reasonable	1	1
BEPMIU	C7H14_4-methyl-1-hexene	9.95474	10.07029	0.442755	528.1554514	29.38650495	0.298584169	-1.193282919	Reasonable	1	1
BEPMIU	C6H10O_4-methyl-4-penten-2-one	9.95474	10.07029	0.442755	583.9572407	32.17602658	0.427070778	-0.91292524	Reasonable	1	1
BEPMIU	C7H14_4,4-dimethyl-1-pentene	9.95474	10.07029	0.442755	524.3589038	29.54818473	0.250217308	-1.493174439	Reasonable	1	1
BEPMIU	C2H4O_acetaldehyde	9.95474	10.07029	0.442755	470.1338418	53.98284491	0.288582571	-3.265278558	Reasonable	1	1
BEPMIU	C3H6O_acetone	9.95474	10.07029	0.442755	504.9011578	46.13534273	0.299578863	-2.649916812	Reasonable	1	1
BEPMIU	C2H3N_acetonitrile	9.95474	10.07029	0.442755	537.4197556	47.22182044	0.356500544	-3.264341229	Reasonable	1	1
BEPMIU	C2H6O_dimethylether	9.95474	10.07029	0.442755	410.1055119	48.43551489	0.231685091	-3.555165444	Reasonable	1	1
BEPMIU	C2H7N_dimethylamine	9.95474	10.07029	0.442755	449.2982222	53.95656635	0.291520542	-3.248496876	Reasonable	1	1
BEPMIU	C2H6_ethane	9.95474	10.07029	0.442755	381.7893216	50.31694546	0.216958597	-4.723538196	Reasonable	1	1
BEPMIU	C2H4_ethene	9.95474	10.07029	0.442755	298.4582448	49.65797888	0.123012676	-4.950781977	Reasonable	1	1
BEPMIU	CHN_hydrogen-cyanide	9.95474	10.07029	0.442755	447.2483409	53.04824853	0.333232947	-4.281498311	Reasonable	1	1
BEPMIU	C4H10_isobutane	9.95474	10.07029	0.442755	443.0106967	38.8550635	0.197655762	-3.313447738	Reasonable	1	1
BEPMIU	C5H12_isopentane	9.95474	10.07029	0.442755	474.7591203	34.73587842	0.239525866	-2.539625429	Reasonable	1	1
BEPMIU	C3H8O_isopropylalcohol	9.95474	10.07029	0.442755	515.5796221	48.73405441	0.575735407	-2.22016839	Reasonable	1	1
BEPMIU	CH4_methane	9.95474	10.07029	0.442755	190.564	45.992	0.01142	-5.540607512	Reasonable	1	1
BEPMIU	C4H10O_methyl-propyl-ether	9.95474	10.07029	0.442755	478.8689486	38.38025026	0.286150366	-2.827855538	Reasonable	1	1
BEPMIU	C5H10O_methylpropylketone	9.95474	10.07029	0.442755	564.4660951	36.92885972	0.349050379	-3.018753281	Reasonable	1	1
BEPMIU	C5H12O_methyl-tert-butyl-ether	9.95474	10.07029	0.442755	512.6934939	34.04608196	0.266677162	-1.919470916	Reasonable	1	1
BEPMIU	C5H12_neopentane	9.95474	10.07029	0.442755	470.5354152	35.44700615	0.199261323	-2.826979903	Reasonable	1	1
BEPMIU	C3H8_propane	9.95474	10.07029	0.442755	416.4755833	44.59741845	0.238916692	-3.98698572	Reasonable	1	1
BEPMIU	C3H6_propene	9.95474	10.07029	0.442755	392.9986188	45.72816938	0.16410577	-4.165579296	Reasonable	1	1
BEPMIU	C3H5N_propionitrile	9.95474	10.07029	0.442755	558.8569328	42.24565215	0.360862674	-2.731901983	Reasonable	1	1
BEPMIU	C3H8O_propylalcohol	9.95474	10.07029	0.442755	548.7260568	52.15051916	0.532729638	-2.715019132	Reasonable	1	1
BEPMIU	C5H10_2-pentene	9.95474	10.07029	0.442755	484.9996656	36.49974003	0.250317972	-2.623662153	Reasonable	1	1
BEPMIU	C2H7N_ethylamine	9.95474	10.07029	0.442755	456.1413162	52.30001913	0.278284374	-3.216506623	Reasonable	1	1
BEPMIU	C4H10O_methyl-isopropyl-ether	9.95474	10.07029	0.442755	464.9608227	38.53548392	0.251447588	-2.208986227	Reasonable	1	1
BEPPAP	C7H12_1,5-heptadiene	9.78954	9.9082	0.434395	536.7652346	30.48214368	0.295571623	-1.289547519	Reasonable	1	1
BEPPAP	C6H14_2,3-dimethylbutane	9.78954	9.9082	0.434395	503.0672531	31.56375605	0.24224795	-1.849093194	Reasonable	1	1
BEPPAP	C6H14_3-methylpentane	9.78954	9.9082	0.434395	504.839777	31.13915414	0.283296142	-1.766833761	Reasonable	1	1
BEPPAP	C6H10O_4-hexen-2-one	9.78954	9.9082	0.434395	559.6621075	36.9790055	0.446231587	-0.770643296	Reasonable	1	1
BEPPAP	C7H14_4-methyl-1-hexene	9.78954	9.9082	0.434395	528.1554514	29.38650495	0.298584169	-1.19798884	Reasonable	1	1
BEPPAP	C6H10O_4-methyl-4-penten-2-one	9.78954	9.9082	0.434395	583.9572407	32.17602658	0.427070778	-0.927639796	Reasonable	1	1
BEPPAP	C7H14_4,4-dimethyl-1-pentene	9.78954	9.9082	0.434395	524.3589038	29.54818473	0.250217308	-1.499033909	Reasonable	1	1
BEPPAP	C2H4O_acetaldehyde	9.78954	9.9082	0.434395	470.1338418	53.98284491	0.288582571	-3.278092153	Reasonable	1	1
BEPPAP	C3H6O_acetone	9.78954	9.9082	0.434395	504.9011578	46.13534273	0.299578863	-2.672753486	Reasonable	1	1
BEPPAP	C2H3N_acetonitrile	9.78954	9.9082	0.434395	537.4197556	47.22182044	0.356500544	-3.310819939	Reasonable	1	1
BEPPAP	C2H6O_dimethylether	9.78954	9.9082	0.434395	410.1055119	48.43551489	0.231685091	-3.56311572	Reasonable	1	1
BEPPAP	C2H7N_dimethylamine	9.78954	9.9082	0.434395	449.2982222	53.95656635	0.291520542	-3.258516698	Reasonable	1	1
BEPPAP	C2H6_ethane	9.78954	9.9082	0.434395	381.7893216	50.31694546	0.216958597	-4.723538196	Reasonable	1	1
BEPPAP	C2H4_ethene	9.78954	9.9082	0.434395	298.4582448	49.65797888	0.123012676	-4.950781977	Reasonable	1	1
BEPPAP	CHN_hydrogen-cyanide	9.78954	9.9082	0.434395	447.2483409	53.04824853	0.333232947	-4.290730039	Reasonable	1	1
BEPPAP	C4H10_isobutane	9.78954	9.9082	0.434395	443.0106967	38.8550635	0.197655762	-3.314590601	Reasonable	1	1
BEPPAP	C5H12_isopentane	9.78954	9.9082	0.434395	474.7591203	34.73587842	0.239525866	-2.542334548	Reasonable	1	1
BEPPAP	C3H8O_isopropylalcohol	9.78954	9.9082	0.434395	515.5796221	48.73405441	0.575735407	-2.269053079	Reasonable	1	1
BEPPAP	CH4_methane	9.78954	9.9082	0.434395	190.564	45.992	0.01142	-5.539102157	Reasonable	1	1
BEPPAP	C4H10O_methyl-propyl-ether	9.78954	9.9082	0.434395	478.8689486	38.38025026	0.286150366	-2.828706594	Reasonable	1	1
BEPPAP	C5H10O_methylpropylketone	9.78954	9.9082	0.434395	564.4660951	36.92885972	0.349050379	-3.0868524	Reasonable	1	1
BEPPAP	C5H12O_methyl-tert-butyl-ether	9.78954	9.9082	0.434395	512.6934939	34.04608196	0.266677162	-1.931476485	Reasonable	1	1
BEPPAP	C5H12_neopentane	9.78954	9.9082	0.434395	470.5354152	35.44700615	0.199261323	-2.828595365	Reasonable	1	1
BEPPAP	C3H8_propane	9.78954	9.9082	0.434395	416.4755833	44.59741845	0.238916692	-3.98682559	Reasonable	1	1
BEPPAP	C3H6_propene	9.78954	9.9082	0.434395	392.9986188	45.72816938	0.16410577	-4.165579296	Reasonable	1	1
BEPPAP	C3H5N_propionitrile	9.78954	9.9082	0.434395	558.8569328	42.24565215	0.360862674	-2.743857365	Reasonable	1	1
BEPPAP	C3H8O_propylalcohol	9.78954	9.9082	0.434395	548.7260568	52.15051916	0.532729638	-2.839903795	Reasonable	1	1
BEPPAP	C5H10_2-pentene	9.78954	9.9082	0.434395	484.9996656	36.49974003	0.250317972	-2.624932922	Reasonable	1	1
BEPPAP	C2H7N_ethylamine	9.78954	9.9082	0.434395	456.1413162	52.30001913	0.278284374	-3.225079583	Reasonable	1	1
BEPPAP	C4H10O_methyl-isopropyl-ether	9.78954	9.9082	0.434395	464.9608227	38.53548392	0.251447588	-2.212484976	Reasonable	1	1
BERFIP	C7H12_1,5-heptadiene	2.71437	4.07847	0.179976	536.7652346	30.48214368	0.295571623	-44.32330639	No Adsorption	0	0
BERFIP	C6H14_2,3-dimethylbutane	2.71437	4.07847	0.179976	503.0672531	31.56375605	0.24224795	-50.58004425	No Adsorption	0	0
BERFIP	C6H14_3-methylpentane	2.71437	4.07847	0.179976	504.839777	31.13915414	0.283296142	-47.33629907	No Adsorption	0	0
BERFIP	C6H10O_4-hexen-2-one	2.71437	4.07847	0.179976	559.6621075	36.9790055	0.446231587	-33.50723961	No Adsorption	0	0
BERFIP	C7H14_4-methyl-1-hexene	2.71437	4.07847	0.179976	528.1554514	29.38650495	0.298584169	-54.95860731	No Adsorption	0	0
BERFIP	C6H10O_4-methyl-4-penten-2-one	2.71437	4.07847	0.179976	583.9572407	32.17602658	0.427070778	-34.09528445	No Adsorption	0	0
BERFIP	C7H14_4,4-dimethyl-1-pentene	2.71437	4.07847	0.179976	524.3589038	29.54818473	0.250217308	-79.85078089	No Adsorption	0	0
BERFIP	C2H4O_acetaldehyde	2.71437	4.07847	0.179976	470.1338418	53.98284491	0.288582571	-3.805005841	Reasonable	1	1
BERFIP	C2H3N_acetonitrile	2.71437	4.07847	0.179976	537.4197556	47.22182044	0.356500544	-3.823214425	Reasonable	1	1
BERFIP	C2H6O_dimethylether	2.71437	4.07847	0.179976	410.1055119	48.43551489	0.231685091	-5.63638802	Reasonable	1	1
BERFIP	C2H7N_dimethylamine	2.71437	4.07847	0.179976	449.2982222	53.95656635	0.291520542	-6.718966633	Reasonable	1	1
BERFIP	C2H6_ethane	2.71437	4.07847	0.179976	381.7893216	50.31694546	0.216958597	-5.145086978	Reasonable	1	1
BERFIP	C2H4_ethene	2.71437	4.07847	0.179976	298.4582448	49.65797888	0.123012676	-4.906578315	Reasonable	1	1
BERFIP	CHN_hydrogen-cyanide	2.71437	4.07847	0.179976	447.2483409	53.04824853	0.333232947	-3.766351668	Reasonable	1	1
BERFIP	C4H10_isobutane	2.71437	4.07847	0.179976	443.0106967	38.8550635	0.197655762	-20.92445304	No Adsorption	0	0
BERFIP	C5H12_isopentane	2.71437	4.07847	0.179976	474.7591203	34.73587842	0.239525866	-28.70774393	No Adsorption	0	0
BERFIP	C3H8O_isopropylalcohol	2.71437	4.07847	0.179976	515.5796221	48.73405441	0.575735407	-10.4609239	No Adsorption	0	0
BERFIP	CH4_methane	2.71437	4.07847	0.179976	190.564	45.992	0.01142	-5.242603971	Reasonable	1	1
BERFIP	C4H10O_methyl-propyl-ether	2.71437	4.07847	0.179976	478.8689486	38.38025026	0.286150366	-18.73754891	No Adsorption	0	0
BERFIP	C5H10O_methylpropylketone	2.71437	4.07847	0.179976	564.4660951	36.92885972	0.349050379	-31.45593196	No Adsorption	0	0
BERFIP	C5H12O_methyl-tert-butyl-ether	2.71437	4.07847	0.179976	512.6934939	34.04608196	0.266677162	-48.64206515	No Adsorption	0	0
BERFIP	C5H12_neopentane	2.71437	4.07847	0.179976	470.5354152	35.44700615	0.199261323	-50.89962945	No Adsorption	0	0
BERFIP	C3H8_propane	2.71437	4.07847	0.179976	416.4755833	44.59741845	0.238916692	-7.173925197	Reasonable	1	1
BERFIP	C3H6_propene	2.71437	4.07847	0.179976	392.9986188	45.72816938	0.16410577	-6.079354999	Reasonable	1	1
BERFIP	C3H5N_propionitrile	2.71437	4.07847	0.179976	558.8569328	42.24565215	0.360862674	-4.88941029	Reasonable	1	1
BERFIP	C5H10_2-pentene	2.71437	4.07847	0.179976	484.9996656	36.49974003	0.250317972	-22.05650548	No Adsorption	0	0
BERFIP	C2H7N_ethylamine	2.71437	4.07847	0.179976	456.1413162	52.30001913	0.278284374	-5.2644011	Reasonable	1	1
BERFIP	C4H10O_methyl-isopropyl-ether	2.71437	4.07847	0.179976	464.9608227	38.53548392	0.251447588	-22.77728353	No Adsorption	0	0
BERGAI	C7H12_1,5-heptadiene	2.6344	5.26329	0.299865	536.7652346	30.48214368	0.295571623	5.232576852	Reasonable	1	1
BERGAI	C6H14_2,3-dimethylbutane	2.6344	5.26329	0.299865	503.0672531	31.56375605	0.24224795	-3.435728175	Reasonable	1	1
BERGAI	C6H14_3-methylpentane	2.6344	5.26329	0.299865	504.839777	31.13915414	0.283296142	0.74084725	Reasonable	1	1
BERGAI	C6H10O_4-hexen-2-one	2.6344	5.26329	0.299865	559.6621075	36.9790055	0.446231587	4.113766258	Reasonable	1	1
BERGAI	C7H14_4-methyl-1-hexene	2.6344	5.26329	0.299865	528.1554514	29.38650495	0.298584169	1.7599608	Reasonable	1	1
BERGAI	C6H10O_4-methyl-4-penten-2-one	2.6344	5.26329	0.299865	583.9572407	32.17602658	0.427070778	1.621927854	Reasonable	1	1
BERGAI	C7H14_4,4-dimethyl-1-pentene	2.6344	5.26329	0.299865	524.3589038	29.54818473	0.250217308	-0.625887986	Reasonable	1	1
BERGAI	C2H4O_acetaldehyde	2.6344	5.26329	0.299865	470.1338418	53.98284491	0.288582571	-1.668101208	Reasonable	1	1
BERGAI	C3H6O_acetone	2.6344	5.26329	0.299865	504.9011578	46.13534273	0.299578863	0.060890398	Reasonable	1	1
BERGAI	C2H3N_acetonitrile	2.6344	5.26329	0.299865	537.4197556	47.22182044	0.356500544	-1.732518507	Reasonable	1	1
BERGAI	C2H6O_dimethylether	2.6344	5.26329	0.299865	410.1055119	48.43551489	0.231685091	-1.696890378	Reasonable	1	1
BERGAI	C2H7N_dimethylamine	2.6344	5.26329	0.299865	449.2982222	53.95656635	0.291520542	-0.71351883	Reasonable	1	1
BERGAI	C2H6_ethane	2.6344	5.26329	0.299865	381.7893216	50.31694546	0.216958597	-2.454206894	Reasonable	1	1
BERGAI	C2H4_ethene	2.6344	5.26329	0.299865	298.4582448	49.65797888	0.123012676	-2.916003168	Reasonable	1	1
BERGAI	CHN_hydrogen-cyanide	2.6344	5.26329	0.299865	447.2483409	53.04824853	0.333232947	-3.325928284	Reasonable	1	1
BERGAI	C4H10_isobutane	2.6344	5.26329	0.299865	443.0106967	38.8550635	0.197655762	-1.299552436	Reasonable	1	1
BERGAI	C5H12_isopentane	2.6344	5.26329	0.299865	474.7591203	34.73587842	0.239525866	-0.043722049	Reasonable	1	1
BERGAI	C3H8O_isopropylalcohol	2.6344	5.26329	0.299865	515.5796221	48.73405441	0.575735407	-0.259870313	Reasonable	1	1
BERGAI	CH4_methane	2.6344	5.26329	0.299865	190.564	45.992	0.01142	-4.313363731	Reasonable	1	1
BERGAI	C4H10O_methyl-propyl-ether	2.6344	5.26329	0.299865	478.8689486	38.38025026	0.286150366	1.903201261	Reasonable	1	1
BERGAI	C5H10O_methylpropylketone	2.6344	5.26329	0.299865	564.4660951	36.92885972	0.349050379	1.763576976	Reasonable	1	1
BERGAI	C5H12O_methyl-tert-butyl-ether	2.6344	5.26329	0.299865	512.6934939	34.04608196	0.266677162	-2.650710814	Reasonable	1	1
BERGAI	C5H12_neopentane	2.6344	5.26329	0.299865	470.5354152	35.44700615	0.199261323	-3.168831804	Reasonable	1	1
BERGAI	C3H8_propane	2.6344	5.26329	0.299865	416.4755833	44.59741845	0.238916692	-0.972035068	Reasonable	1	1
BERGAI	C3H6_propene	2.6344	5.26329	0.299865	392.9986188	45.72816938	0.16410577	-1.262751682	Reasonable	1	1
BERGAI	C3H5N_propionitrile	2.6344	5.26329	0.299865	558.8569328	42.24565215	0.360862674	-0.504258679	Reasonable	1	1
BERGAI	C3H8O_propylalcohol	2.6344	5.26329	0.299865	548.7260568	52.15051916	0.532729638	-0.769405487	Reasonable	1	1
BERGAI	C5H10_2-pentene	2.6344	5.26329	0.299865	484.9996656	36.49974003	0.250317972	2.174995456	Reasonable	1	1
BERGAI	C2H7N_ethylamine	2.6344	5.26329	0.299865	456.1413162	52.30001913	0.278284374	-0.864250548	Reasonable	1	1
BERGAI	C4H10O_methyl-isopropyl-ether	2.6344	5.26329	0.299865	464.9608227	38.53548392	0.251447588	-0.475005756	Reasonable	1	1
BIBBUL	C6H14_2,3-dimethylbutane	3.31702	3.85878	0.145247	503.0672531	31.56375605	0.24224795	-31.70996539	No Adsorption	0	0
BIBBUL	C6H14_3-methylpentane	3.31702	3.85878	0.145247	504.839777	31.13915414	0.283296142	-21.41680123	No Adsorption	0	0
BIBBUL	C7H14_4-methyl-1-hexene	3.31702	3.85878	0.145247	528.1554514	29.38650495	0.298584169	-20.52287875	No Adsorption	0	0
BIBBUL	C6H10O_4-methyl-4-penten-2-one	3.31702	3.85878	0.145247	583.9572407	32.17602658	0.427070778	-13.66354027	No Adsorption	0	0
BIBBUL	C7H14_4,4-dimethyl-1-pentene	3.31702	3.85878	0.145247	524.3589038	29.54818473	0.250217308	-56.45717457	No Adsorption	0	0
BIBBUL	C2H4O_acetaldehyde	3.31702	3.85878	0.145247	470.1338418	53.98284491	0.288582571	-4.416801226	Reasonable	1	1
BIBBUL	C2H3N_acetonitrile	3.31702	3.85878	0.145247	537.4197556	47.22182044	0.356500544	-5.20481541	Reasonable	1	1
BIBBUL	C2H6O_dimethylether	3.31702	3.85878	0.145247	410.1055119	48.43551489	0.231685091	-5.389339837	Reasonable	1	1
BIBBUL	C2H7N_dimethylamine	3.31702	3.85878	0.145247	449.2982222	53.95656635	0.291520542	-5.896196279	Reasonable	1	1
BIBBUL	C2H6_ethane	3.31702	3.85878	0.145247	381.7893216	50.31694546	0.216958597	-6.906578315	Reasonable	1	1
BIBBUL	C2H4_ethene	3.31702	3.85878	0.145247	298.4582448	49.65797888	0.123012676	-6.510041521	Reasonable	1	1
BIBBUL	CHN_hydrogen-cyanide	3.31702	3.85878	0.145247	447.2483409	53.04824853	0.333232947	-4.015022874	Reasonable	1	1
BIBBUL	C4H10_isobutane	3.31702	3.85878	0.145247	443.0106967	38.8550635	0.197655762	-15.89279003	No Adsorption	0	0
BIBBUL	C5H12_isopentane	3.31702	3.85878	0.145247	474.7591203	34.73587842	0.239525866	-18.98296666	No Adsorption	0	0
BIBBUL	CH4_methane	3.31702	3.85878	0.145247	190.564	45.992	0.01142	-6.505845406	Reasonable	1	1
BIBBUL	C5H10O_methylpropylketone	3.31702	3.85878	0.145247	564.4660951	36.92885972	0.349050379	-13.5654311	No Adsorption	0	0
BIBBUL	C5H12O_methyl-tert-butyl-ether	3.31702	3.85878	0.145247	512.6934939	34.04608196	0.266677162	-56.36151074	No Adsorption	0	0
BIBBUL	C5H12_neopentane	3.31702	3.85878	0.145247	470.5354152	35.44700615	0.199261323	-83.16749109	No Adsorption	0	0
BIBBUL	C3H6_propene	3.31702	3.85878	0.145247	392.9986188	45.72816938	0.16410577	-7.675717545	Reasonable	1	1
BIBBUL	C2H7N_ethylamine	3.31702	3.85878	0.145247	456.1413162	52.30001913	0.278284374	-3.851332576	Reasonable	1	1
BIBBUL	C4H10O_methyl-isopropyl-ether	3.31702	3.85878	0.145247	464.9608227	38.53548392	0.251447588	-12.93554201	No Adsorption	0	0
BOJCIN	C7H12_1,5-heptadiene	5.25047	5.54889	0.278599	536.7652346	30.48214368	0.295571623	0.752106862	Reasonable	1	1
BOJCIN	C6H14_2,3-dimethylbutane	5.25047	5.54889	0.278599	503.0672531	31.56375605	0.24224795	-1.004760237	Reasonable	1	1
BOJCIN	C6H14_3-methylpentane	5.25047	5.54889	0.278599	504.839777	31.13915414	0.283296142	-0.37114943	Reasonable	1	1
BOJCIN	C6H10O_4-hexen-2-one	5.25047	5.54889	0.278599	559.6621075	36.9790055	0.446231587	0.48532243	Reasonable	1	1
BOJCIN	C7H14_4-methyl-1-hexene	5.25047	5.54889	0.278599	528.1554514	29.38650495	0.298584169	0.423226207	Reasonable	1	1
BOJCIN	C6H10O_4-methyl-4-penten-2-one	5.25047	5.54889	0.278599	583.9572407	32.17602658	0.427070778	0.195077311	Reasonable	1	1
BOJCIN	C7H14_4,4-dimethyl-1-pentene	5.25047	5.54889	0.278599	524.3589038	29.54818473	0.250217308	-0.941505648	Reasonable	1	1
BOJCIN	C2H4O_acetaldehyde	5.25047	5.54889	0.278599	470.1338418	53.98284491	0.288582571	-3.454833959	Reasonable	1	1
BOJCIN	C3H6O_acetone	5.25047	5.54889	0.278599	504.9011578	46.13534273	0.299578863	-2.007307777	Reasonable	1	1
BOJCIN	C2H3N_acetonitrile	5.25047	5.54889	0.278599	537.4197556	47.22182044	0.356500544	-3.35204324	Reasonable	1	1
BOJCIN	C2H6O_dimethylether	5.25047	5.54889	0.278599	410.1055119	48.43551489	0.231685091	-3.276579631	Reasonable	1	1
BOJCIN	C2H7N_dimethylamine	5.25047	5.54889	0.278599	449.2982222	53.95656635	0.291520542	-2.915459468	Reasonable	1	1
BOJCIN	C2H6_ethane	5.25047	5.54889	0.278599	381.7893216	50.31694546	0.216958597	-4.017728767	Reasonable	1	1
BOJCIN	C2H4_ethene	5.25047	5.54889	0.278599	298.4582448	49.65797888	0.123012676	-4.332547047	Reasonable	1	1
BOJCIN	CHN_hydrogen-cyanide	5.25047	5.54889	0.278599	447.2483409	53.04824853	0.333232947	-4.297569464	Reasonable	1	1
BOJCIN	C4H10_isobutane	5.25047	5.54889	0.278599	443.0106967	38.8550635	0.197655762	-2.203079618	Reasonable	1	1
BOJCIN	C5H12_isopentane	5.25047	5.54889	0.278599	474.7591203	34.73587842	0.239525866	-1.292803819	Reasonable	1	1
BOJCIN	C3H8O_isopropylalcohol	5.25047	5.54889	0.278599	515.5796221	48.73405441	0.575735407	-3.104845517	Reasonable	1	1
BOJCIN	CH4_methane	5.25047	5.54889	0.278599	190.564	45.992	0.01142	-5.174573882	Reasonable	1	1
BOJCIN	C4H10O_methyl-propyl-ether	5.25047	5.54889	0.278599	478.8689486	38.38025026	0.286150366	-1.468756177	Reasonable	1	1
BOJCIN	C5H10O_methylpropylketone	5.25047	5.54889	0.278599	564.4660951	36.92885972	0.349050379	-1.885472414	Reasonable	1	1
BOJCIN	C5H12O_methyl-tert-butyl-ether	5.25047	5.54889	0.278599	512.6934939	34.04608196	0.266677162	-1.49036743	Reasonable	1	1
BOJCIN	C5H12_neopentane	5.25047	5.54889	0.278599	470.5354152	35.44700615	0.199261323	-2.475010942	Reasonable	1	1
BOJCIN	C3H8_propane	5.25047	5.54889	0.278599	416.4755833	44.59741845	0.238916692	-3.005674927	Reasonable	1	1
BOJCIN	C3H6_propene	5.25047	5.54889	0.278599	392.9986188	45.72816938	0.16410577	-3.251013915	Reasonable	1	1
BOJCIN	C3H5N_propionitrile	5.25047	5.54889	0.278599	558.8569328	42.24565215	0.360862674	-2.783981968	Reasonable	1	1
BOJCIN	C3H8O_propylalcohol	5.25047	5.54889	0.278599	548.7260568	52.15051916	0.532729638	-3.292260397	Reasonable	1	1
BOJCIN	C5H10_2-pentene	5.25047	5.54889	0.278599	484.9996656	36.49974003	0.250317972	-1.174305858	Reasonable	1	1
BOJCIN	C2H7N_ethylamine	5.25047	5.54889	0.278599	456.1413162	52.30001913	0.278284374	-2.91649738	Reasonable	1	1
BOJCIN	C4H10O_methyl-isopropyl-ether	5.25047	5.54889	0.278599	464.9608227	38.53548392	0.251447588	-1.381338046	Reasonable	1	1
BONWAD	C7H12_1,5-heptadiene	2.72512	3.83514	0.19519	536.7652346	30.48214368	0.295571623	-36.73048706	No Adsorption	0	0
BONWAD	C6H14_2,3-dimethylbutane	2.72512	3.83514	0.19519	503.0672531	31.56375605	0.24224795	-55.99139983	No Adsorption	0	0
BONWAD	C6H14_3-methylpentane	2.72512	3.83514	0.19519	504.839777	31.13915414	0.283296142	-50.82973828	No Adsorption	0	0
BONWAD	C6H10O_4-hexen-2-one	2.72512	3.83514	0.19519	559.6621075	36.9790055	0.446231587	-28.33348202	No Adsorption	0	0
BONWAD	C7H14_4-methyl-1-hexene	2.72512	3.83514	0.19519	528.1554514	29.38650495	0.298584169	-52.9788107	No Adsorption	0	0
BONWAD	C6H10O_4-methyl-4-penten-2-one	2.72512	3.83514	0.19519	583.9572407	32.17602658	0.427070778	-33.89962945	No Adsorption	0	0
BONWAD	C7H14_4,4-dimethyl-1-pentene	2.72512	3.83514	0.19519	524.3589038	29.54818473	0.250217308	-103.4841262	No Adsorption	0	0
BONWAD	C3H6O_acetone	2.72512	3.83514	0.19519	504.9011578	46.13534273	0.299578863	-16.20971484	No Adsorption	0	0
BONWAD	C2H6O_dimethylether	2.72512	3.83514	0.19519	410.1055119	48.43551489	0.231685091	-11.00436481	No Adsorption	0	0
BONWAD	C2H7N_dimethylamine	2.72512	3.83514	0.19519	449.2982222	53.95656635	0.291520542	-10.57839607	No Adsorption	0	0
BONWAD	C2H6_ethane	2.72512	3.83514	0.19519	381.7893216	50.31694546	0.216958597	-12.11975822	No Adsorption	0	0
BONWAD	CHN_hydrogen-cyanide	2.72512	3.83514	0.19519	447.2483409	53.04824853	0.333232947	-5.274088368	Reasonable	1	1
BONWAD	C4H10_isobutane	2.72512	3.83514	0.19519	443.0106967	38.8550635	0.197655762	-29.08249449	No Adsorption	0	0
BONWAD	C5H12_isopentane	2.72512	3.83514	0.19519	474.7591203	34.73587842	0.239525866	-37.52287875	No Adsorption	0	0
BONWAD	C3H8O_isopropylalcohol	2.72512	3.83514	0.19519	515.5796221	48.73405441	0.575735407	-14.17783192	No Adsorption	0	0
BONWAD	CH4_methane	2.72512	3.83514	0.19519	190.564	45.992	0.01142	-8.860120914	Reasonable	1	1
BONWAD	C4H10O_methyl-propyl-ether	2.72512	3.83514	0.19519	478.8689486	38.38025026	0.286150366	-20.3819519	No Adsorption	0	0
BONWAD	C5H10O_methylpropylketone	2.72512	3.83514	0.19519	564.4660951	36.92885972	0.349050379	-29.76447155	No Adsorption	0	0
BONWAD	C5H12O_methyl-tert-butyl-ether	2.72512	3.83514	0.19519	512.6934939	34.04608196	0.266677162	-75.35654732	No Adsorption	0	0
BONWAD	C5H12_neopentane	2.72512	3.83514	0.19519	470.5354152	35.44700615	0.199261323	-76.35066514	No Adsorption	0	0
BONWAD	C3H8_propane	2.72512	3.83514	0.19519	416.4755833	44.59741845	0.238916692	-17.19997064	No Adsorption	0	0
BONWAD	C3H6_propene	2.72512	3.83514	0.19519	392.9986188	45.72816938	0.16410577	-14.09528445	No Adsorption	0	0
BONWAD	C3H5N_propionitrile	2.72512	3.83514	0.19519	558.8569328	42.24565215	0.360862674	-10.00744648	No Adsorption	0	0
BONWAD	C3H8O_propylalcohol	2.72512	3.83514	0.19519	548.7260568	52.15051916	0.532729638	-16.83268267	No Adsorption	0	0
BONWAD	C5H10_2-pentene	2.72512	3.83514	0.19519	484.9996656	36.49974003	0.250317972	-21.82973828	No Adsorption	0	0
BONWAD	C2H7N_ethylamine	2.72512	3.83514	0.19519	456.1413162	52.30001913	0.278284374	-11.23657201	No Adsorption	0	0
BONWAD	C4H10O_methyl-isopropyl-ether	2.72512	3.83514	0.19519	464.9608227	38.53548392	0.251447588	-26.55129368	No Adsorption	0	0
BONWIL	C7H12_1,5-heptadiene	2.93141	3.70731	0.105722	536.7652346	30.48214368	0.295571623	-32.56066731	No Adsorption	0	0
BONWIL	C6H14_2,3-dimethylbutane	2.93141	3.70731	0.105722	503.0672531	31.56375605	0.24224795	-50.28316228	No Adsorption	0	0
BONWIL	C6H14_3-methylpentane	2.93141	3.70731	0.105722	504.839777	31.13915414	0.283296142	-42.76447155	No Adsorption	0	0
BONWIL	C6H10O_4-hexen-2-one	2.93141	3.70731	0.105722	559.6621075	36.9790055	0.446231587	-33.90308999	No Adsorption	0	0
BONWIL	C7H14_4-methyl-1-hexene	2.93141	3.70731	0.105722	528.1554514	29.38650495	0.298584169	-50.627088	No Adsorption	0	0
BONWIL	C6H10O_4-methyl-4-penten-2-one	2.93141	3.70731	0.105722	583.9572407	32.17602658	0.427070778	-33.70553377	No Adsorption	0	0
BONWIL	C7H14_4,4-dimethyl-1-pentene	2.93141	3.70731	0.105722	524.3589038	29.54818473	0.250217308	-104.8794261	No Adsorption	0	0
BONWIL	C2H4O_acetaldehyde	2.93141	3.70731	0.105722	470.1338418	53.98284491	0.288582571	-2.547891416	Reasonable	1	1
BONWIL	C3H6O_acetone	2.93141	3.70731	0.105722	504.9011578	46.13534273	0.299578863	-10.94692156	No Adsorption	0	0
BONWIL	C2H3N_acetonitrile	2.93141	3.70731	0.105722	537.4197556	47.22182044	0.356500544	-4.707743929	Reasonable	1	1
BONWIL	C2H6O_dimethylether	2.93141	3.70731	0.105722	410.1055119	48.43551489	0.231685091	-4.494850022	Reasonable	1	1
BONWIL	C2H7N_dimethylamine	2.93141	3.70731	0.105722	449.2982222	53.95656635	0.291520542	-4.655607726	Reasonable	1	1
BONWIL	C2H6_ethane	2.93141	3.70731	0.105722	381.7893216	50.31694546	0.216958597	-7.336299075	Reasonable	1	1
BONWIL	C2H4_ethene	2.93141	3.70731	0.105722	298.4582448	49.65797888	0.123012676	-6.924453039	Reasonable	1	1
BONWIL	CHN_hydrogen-cyanide	2.93141	3.70731	0.105722	447.2483409	53.04824853	0.333232947	-2.772581249	Reasonable	1	1
BONWIL	C4H10_isobutane	2.93141	3.70731	0.105722	443.0106967	38.8550635	0.197655762	-24.51855737	No Adsorption	0	0
BONWIL	C5H12_isopentane	2.93141	3.70731	0.105722	474.7591203	34.73587842	0.239525866	-28.61798296	No Adsorption	0	0
BONWIL	CH4_methane	2.93141	3.70731	0.105722	190.564	45.992	0.01142	-7	Reasonable	1	1
BONWIL	C4H10O_methyl-propyl-ether	2.93141	3.70731	0.105722	478.8689486	38.38025026	0.286150366	-15.7878124	No Adsorption	0	0
BONWIL	C5H10O_methylpropylketone	2.93141	3.70731	0.105722	564.4660951	36.92885972	0.349050379	-30.92081875	No Adsorption	0	0
BONWIL	C5H12O_methyl-tert-butyl-ether	2.93141	3.70731	0.105722	512.6934939	34.04608196	0.266677162	-64.68402965	No Adsorption	0	0
BONWIL	C5H12_neopentane	2.93141	3.70731	0.105722	470.5354152	35.44700615	0.199261323	-80.7878124	No Adsorption	0	0
BONWIL	C3H6_propene	2.93141	3.70731	0.105722	392.9986188	45.72816938	0.16410577	-7.53313238	Reasonable	1	1
BONWIL	C5H10_2-pentene	2.93141	3.70731	0.105722	484.9996656	36.49974003	0.250317972	-18.77469072	No Adsorption	0	0
BONWIL	C4H10O_methyl-isopropyl-ether	2.93141	3.70731	0.105722	464.9608227	38.53548392	0.251447588	-23.57839607	No Adsorption	0	0
BOWQAG	C7H12_1,5-heptadiene	3.13948	3.49003	0.173947	536.7652346	30.48214368	0.295571623	-24.24949161	No Adsorption	0	0
BOWQAG	C6H14_2,3-dimethylbutane	3.13948	3.49003	0.173947	503.0672531	31.56375605	0.24224795	-72.2069084	No Adsorption	0	0
BOWQAG	C6H14_3-methylpentane	3.13948	3.49003	0.173947	504.839777	31.13915414	0.283296142	-43.30103	No Adsorption	0	0
BOWQAG	C6H10O_4-hexen-2-one	3.13948	3.49003	0.173947	559.6621075	36.9790055	0.446231587	-21.90657831	No Adsorption	0	0
BOWQAG	C7H14_4-methyl-1-hexene	3.13948	3.49003	0.173947	528.1554514	29.38650495	0.298584169	-45.09151498	No Adsorption	0	0
BOWQAG	C6H10O_4-methyl-4-penten-2-one	3.13948	3.49003	0.173947	583.9572407	32.17602658	0.427070778	-31.41116827	No Adsorption	0	0
BOWQAG	C7H14_4,4-dimethyl-1-pentene	3.13948	3.49003	0.173947	524.3589038	29.54818473	0.250217308	-76.69897	No Adsorption	0	0
BOWQAG	C2H4O_acetaldehyde	3.13948	3.49003	0.173947	470.1338418	53.98284491	0.288582571	-4.688246139	Reasonable	1	1
BOWQAG	C3H6O_acetone	3.13948	3.49003	0.173947	504.9011578	46.13534273	0.299578863	-11.93930216	No Adsorption	0	0
BOWQAG	C2H3N_acetonitrile	3.13948	3.49003	0.173947	537.4197556	47.22182044	0.356500544	-5.21395879	Reasonable	1	1
BOWQAG	C2H6O_dimethylether	3.13948	3.49003	0.173947	410.1055119	48.43551489	0.231685091	-5.782516056	Reasonable	1	1
BOWQAG	C2H6_ethane	3.13948	3.49003	0.173947	381.7893216	50.31694546	0.216958597	-8.36552273	Reasonable	1	1
BOWQAG	C2H4_ethene	3.13948	3.49003	0.173947	298.4582448	49.65797888	0.123012676	-7.732828272	Reasonable	1	1
BOWQAG	CHN_hydrogen-cyanide	3.13948	3.49003	0.173947	447.2483409	53.04824853	0.333232947	-3.601974878	Reasonable	1	1
BOWQAG	C4H10_isobutane	3.13948	3.49003	0.173947	443.0106967	38.8550635	0.197655762	-27.9788107	No Adsorption	0	0
BOWQAG	C5H12_isopentane	3.13948	3.49003	0.173947	474.7591203	34.73587842	0.239525866	-35.1700533	No Adsorption	0	0
BOWQAG	C3H8O_isopropylalcohol	3.13948	3.49003	0.173947	515.5796221	48.73405441	0.575735407	-13.50445566	No Adsorption	0	0
BOWQAG	CH4_methane	3.13948	3.49003	0.173947	190.564	45.992	0.01142	-6.896196279	Reasonable	1	1
BOWQAG	C4H10O_methyl-propyl-ether	3.13948	3.49003	0.173947	478.8689486	38.38025026	0.286150366	-15.00174066	No Adsorption	0	0
BOWQAG	C5H10O_methylpropylketone	3.13948	3.49003	0.173947	564.4660951	36.92885972	0.349050379	-28.73754891	No Adsorption	0	0
BOWQAG	C5H12O_methyl-tert-butyl-ether	3.13948	3.49003	0.173947	512.6934939	34.04608196	0.266677162	-64.7878124	No Adsorption	0	0
BOWQAG	C5H12_neopentane	3.13948	3.49003	0.173947	470.5354152	35.44700615	0.199261323	-66.54515514	No Adsorption	0	0
BOWQAG	C3H8_propane	3.13948	3.49003	0.173947	416.4755833	44.59741845	0.238916692	-11.66154351	No Adsorption	0	0
BOWQAG	C3H8O_propylalcohol	3.13948	3.49003	0.173947	548.7260568	52.15051916	0.532729638	-9.281498311	No Adsorption	0	0
BOWQAG	C5H10_2-pentene	3.13948	3.49003	0.173947	484.9996656	36.49974003	0.250317972	-16.58004425	No Adsorption	0	0
BOWQAG	C4H10O_methyl-isopropyl-ether	3.13948	3.49003	0.173947	464.9608227	38.53548392	0.251447588	-25.35261703	No Adsorption	0	0
BUVYEX	C7H12_1,5-heptadiene	5.55881	7.01349	0.279806	536.7652346	30.48214368	0.295571623	0.119077647	Reasonable	1	1
BUVYEX	C6H14_2,3-dimethylbutane	5.55881	7.01349	0.279806	503.0672531	31.56375605	0.24224795	-0.31346472	Reasonable	1	1
BUVYEX	C6H14_3-methylpentane	5.55881	7.01349	0.279806	504.839777	31.13915414	0.283296142	-0.207265213	Reasonable	1	1
BUVYEX	C6H10O_4-hexen-2-one	5.55881	7.01349	0.279806	559.6621075	36.9790055	0.446231587	-0.158865244	Reasonable	1	1
BUVYEX	C7H14_4-methyl-1-hexene	5.55881	7.01349	0.279806	528.1554514	29.38650495	0.298584169	0.564255243	Reasonable	1	1
BUVYEX	C7H14_4,4-dimethyl-1-pentene	5.55881	7.01349	0.279806	524.3589038	29.54818473	0.250217308	0.260574592	Reasonable	1	1
BUVYEX	C2H4O_acetaldehyde	5.55881	7.01349	0.279806	470.1338418	53.98284491	0.288582571	-3.557979854	Reasonable	1	1
BUVYEX	C3H6O_acetone	5.55881	7.01349	0.279806	504.9011578	46.13534273	0.299578863	-2.546314806	Reasonable	1	1
BUVYEX	C2H3N_acetonitrile	5.55881	7.01349	0.279806	537.4197556	47.22182044	0.356500544	-3.786870227	Reasonable	1	1
BUVYEX	C2H6O_dimethylether	5.55881	7.01349	0.279806	410.1055119	48.43551489	0.231685091	-3.611850823	Reasonable	1	1
BUVYEX	C2H7N_dimethylamine	5.55881	7.01349	0.279806	449.2982222	53.95656635	0.291520542	-3.057315967	Reasonable	1	1
BUVYEX	C2H6_ethane	5.55881	7.01349	0.279806	381.7893216	50.31694546	0.216958597	-4.271646218	Reasonable	1	1
BUVYEX	C2H4_ethene	5.55881	7.01349	0.279806	298.4582448	49.65797888	0.123012676	-4.54668166	Reasonable	1	1
BUVYEX	CHN_hydrogen-cyanide	5.55881	7.01349	0.279806	447.2483409	53.04824853	0.333232947	-4.46470588	Reasonable	1	1
BUVYEX	C4H10_isobutane	5.55881	7.01349	0.279806	443.0106967	38.8550635	0.197655762	-2.443093526	Reasonable	1	1
BUVYEX	C5H12_isopentane	5.55881	7.01349	0.279806	474.7591203	34.73587842	0.239525866	-1.33066917	Reasonable	1	1
BUVYEX	C3H8O_isopropylalcohol	5.55881	7.01349	0.279806	515.5796221	48.73405441	0.575735407	-2.933923912	Reasonable	1	1
BUVYEX	CH4_methane	5.55881	7.01349	0.279806	190.564	45.992	0.01142	-5.298432015	Reasonable	1	1
BUVYEX	C4H10O_methyl-propyl-ether	5.55881	7.01349	0.279806	478.8689486	38.38025026	0.286150366	-1.783968763	Reasonable	1	1
BUVYEX	C5H10O_methylpropylketone	5.55881	7.01349	0.279806	564.4660951	36.92885972	0.349050379	-2.570517421	Reasonable	1	1
BUVYEX	C5H12O_methyl-tert-butyl-ether	5.55881	7.01349	0.279806	512.6934939	34.04608196	0.266677162	-1.014398855	Reasonable	1	1
BUVYEX	C5H12_neopentane	5.55881	7.01349	0.279806	470.5354152	35.44700615	0.199261323	-1.736738035	Reasonable	1	1
BUVYEX	C3H8_propane	5.55881	7.01349	0.279806	416.4755833	44.59741845	0.238916692	-3.359494712	Reasonable	1	1
BUVYEX	C3H6_propene	5.55881	7.01349	0.279806	392.9986188	45.72816938	0.16410577	-3.566705511	Reasonable	1	1
BUVYEX	C3H5N_propionitrile	5.55881	7.01349	0.279806	558.8569328	42.24565215	0.360862674	-3.103865816	Reasonable	1	1
BUVYEX	C3H8O_propylalcohol	5.55881	7.01349	0.279806	548.7260568	52.15051916	0.532729638	-3.187299834	Reasonable	1	1
BUVYEX	C5H10_2-pentene	5.55881	7.01349	0.279806	484.9996656	36.49974003	0.250317972	-1.472642102	Reasonable	1	1
BUVYEX	C2H7N_ethylamine	5.55881	7.01349	0.279806	456.1413162	52.30001913	0.278284374	-3.161392041	Reasonable	1	1
BUVYEX	C4H10O_methyl-isopropyl-ether	5.55881	7.01349	0.279806	464.9608227	38.53548392	0.251447588	-1.700584233	Reasonable	1	1
CEGDUO	C7H12_1,5-heptadiene	3.97638	4.82541	0.268899	536.7652346	30.48214368	0.295571623	-2.230388602	Reasonable	1	1
CEGDUO	C6H14_2,3-dimethylbutane	3.97638	4.82541	0.268899	503.0672531	31.56375605	0.24224795	-6.590066877	Reasonable	1	1
CEGDUO	C6H14_3-methylpentane	3.97638	4.82541	0.268899	504.839777	31.13915414	0.283296142	-4.821023053	Reasonable	1	1
CEGDUO	C6H10O_4-hexen-2-one	3.97638	4.82541	0.268899	559.6621075	36.9790055	0.446231587	-2.613797205	Reasonable	1	1
CEGDUO	C7H14_4-methyl-1-hexene	3.97638	4.82541	0.268899	528.1554514	29.38650495	0.298584169	-4.747146969	Reasonable	1	1
CEGDUO	C6H10O_4-methyl-4-penten-2-one	3.97638	4.82541	0.268899	583.9572407	32.17602658	0.427070778	-3.40612272	Reasonable	1	1
CEGDUO	C2H4O_acetaldehyde	3.97638	4.82541	0.268899	470.1338418	53.98284491	0.288582571	-3.752539848	Reasonable	1	1
CEGDUO	C3H6O_acetone	3.97638	4.82541	0.268899	504.9011578	46.13534273	0.299578863	-2.934726603	Reasonable	1	1
CEGDUO	C2H3N_acetonitrile	3.97638	4.82541	0.268899	537.4197556	47.22182044	0.356500544	-3.727371802	Reasonable	1	1
CEGDUO	C2H6O_dimethylether	3.97638	4.82541	0.268899	410.1055119	48.43551489	0.231685091	-3.521938792	Reasonable	1	1
CEGDUO	C2H7N_dimethylamine	3.97638	4.82541	0.268899	449.2982222	53.95656635	0.291520542	-3.151720337	Reasonable	1	1
CEGDUO	C2H6_ethane	3.97638	4.82541	0.268899	381.7893216	50.31694546	0.216958597	-4.231361899	Reasonable	1	1
CEGDUO	C2H4_ethene	3.97638	4.82541	0.268899	298.4582448	49.65797888	0.123012676	-4.505845406	Reasonable	1	1
CEGDUO	CHN_hydrogen-cyanide	3.97638	4.82541	0.268899	447.2483409	53.04824853	0.333232947	-4.653647026	Reasonable	1	1
CEGDUO	C4H10_isobutane	3.97638	4.82541	0.268899	443.0106967	38.8550635	0.197655762	-4.279014256	Reasonable	1	1
CEGDUO	C5H12_isopentane	3.97638	4.82541	0.268899	474.7591203	34.73587842	0.239525866	-4.11577123	Reasonable	1	1
CEGDUO	C3H8O_isopropylalcohol	3.97638	4.82541	0.268899	515.5796221	48.73405441	0.575735407	-4.100179498	Reasonable	1	1
CEGDUO	CH4_methane	3.97638	4.82541	0.268899	190.564	45.992	0.01142	-5.370590401	Reasonable	1	1
CEGDUO	C4H10O_methyl-propyl-ether	3.97638	4.82541	0.268899	478.8689486	38.38025026	0.286150366	-2.776714378	Reasonable	1	1
CEGDUO	C5H10O_methylpropylketone	3.97638	4.82541	0.268899	564.4660951	36.92885972	0.349050379	-4.354577731	Reasonable	1	1
CEGDUO	C3H8_propane	3.97638	4.82541	0.268899	416.4755833	44.59741845	0.238916692	-3.46568573	Reasonable	1	1
CEGDUO	C3H6_propene	3.97638	4.82541	0.268899	392.9986188	45.72816938	0.16410577	-3.581967325	Reasonable	1	1
CEGDUO	C3H5N_propionitrile	3.97638	4.82541	0.268899	558.8569328	42.24565215	0.360862674	-3.126737541	Reasonable	1	1
CEGDUO	C3H8O_propylalcohol	3.97638	4.82541	0.268899	548.7260568	52.15051916	0.532729638	-3.932393584	Reasonable	1	1
CEGDUO	C5H10_2-pentene	3.97638	4.82541	0.268899	484.9996656	36.49974003	0.250317972	-2.508053104	Reasonable	1	1
CEGDUO	C2H7N_ethylamine	3.97638	4.82541	0.268899	456.1413162	52.30001913	0.278284374	-3.363864296	Reasonable	1	1
CEGDUO	C4H10O_methyl-isopropyl-ether	3.97638	4.82541	0.268899	464.9608227	38.53548392	0.251447588	-3.259118836	Reasonable	1	1
CEHZAR01	C7H12_1,5-heptadiene	2.47894	2.93063	0.0273584	536.7652346	30.48214368	0.295571623	-122.5575202	No Adsorption	0	0
CEHZAR01	C6H14_2,3-dimethylbutane	2.47894	2.93063	0.0273584	503.0672531	31.56375605	0.24224795	-200	No Adsorption	0	0
CEHZAR01	C6H14_3-methylpentane	2.47894	2.93063	0.0273584	504.839777	31.13915414	0.283296142	-200	No Adsorption	0	0
CEHZAR01	C6H10O_4-hexen-2-one	2.47894	2.93063	0.0273584	559.6621075	36.9790055	0.446231587	-142.1951793	No Adsorption	0	0
CEHZAR01	C7H14_4-methyl-1-hexene	2.47894	2.93063	0.0273584	528.1554514	29.38650495	0.298584169	-200	No Adsorption	0	0
CEHZAR01	C6H10O_4-methyl-4-penten-2-one	2.47894	2.93063	0.0273584	583.9572407	32.17602658	0.427070778	-200	No Adsorption	0	0
CEHZAR01	C7H14_4,4-dimethyl-1-pentene	2.47894	2.93063	0.0273584	524.3589038	29.54818473	0.250217308	-200	No Adsorption	0	0
CEHZAR01	C2H4O_acetaldehyde	2.47894	2.93063	0.0273584	470.1338418	53.98284491	0.288582571	-34.68824614	No Adsorption	0	0
CEHZAR01	C3H6O_acetone	2.47894	2.93063	0.0273584	504.9011578	46.13534273	0.299578863	-93.87942607	No Adsorption	0	0
CEHZAR01	C2H3N_acetonitrile	2.47894	2.93063	0.0273584	537.4197556	47.22182044	0.356500544	-31.28988263	No Adsorption	0	0
CEHZAR01	C2H6O_dimethylether	2.47894	2.93063	0.0273584	410.1055119	48.43551489	0.231685091	-39.64589156	No Adsorption	0	0
CEHZAR01	C2H7N_dimethylamine	2.47894	2.93063	0.0273584	449.2982222	53.95656635	0.291520542	-50.23284413	No Adsorption	0	0
CEHZAR01	C2H6_ethane	2.47894	2.93063	0.0273584	381.7893216	50.31694546	0.216958597	-36.84771166	No Adsorption	0	0
CEHZAR01	C2H4_ethene	2.47894	2.93063	0.0273584	298.4582448	49.65797888	0.123012676	-30.34486157	No Adsorption	0	0
CEHZAR01	CHN_hydrogen-cyanide	2.47894	2.93063	0.0273584	447.2483409	53.04824853	0.333232947	-17.80134291	No Adsorption	0	0
CEHZAR01	C4H10_isobutane	2.47894	2.93063	0.0273584	443.0106967	38.8550635	0.197655762	-200	No Adsorption	0	0
CEHZAR01	C5H12_isopentane	2.47894	2.93063	0.0273584	474.7591203	34.73587842	0.239525866	-200	No Adsorption	0	0
CEHZAR01	C3H8O_isopropylalcohol	2.47894	2.93063	0.0273584	515.5796221	48.73405441	0.575735407	-108.6635403	No Adsorption	0	0
CEHZAR01	CH4_methane	2.47894	2.93063	0.0273584	190.564	45.992	0.01142	-23.21968269	No Adsorption	0	0
CEHZAR01	C4H10O_methyl-propyl-ether	2.47894	2.93063	0.0273584	478.8689486	38.38025026	0.286150366	-82.92445304	No Adsorption	0	0
CEHZAR01	C5H10O_methylpropylketone	2.47894	2.93063	0.0273584	564.4660951	36.92885972	0.349050379	-152.928118	No Adsorption	0	0
CEHZAR01	C5H12O_methyl-tert-butyl-ether	2.47894	2.93063	0.0273584	512.6934939	34.04608196	0.266677162	-200	No Adsorption	0	0
CEHZAR01	C5H12_neopentane	2.47894	2.93063	0.0273584	470.5354152	35.44700615	0.199261323	-200	No Adsorption	0	0
CEHZAR01	C3H8_propane	2.47894	2.93063	0.0273584	416.4755833	44.59741845	0.238916692	-62.79317412	No Adsorption	0	0
CEHZAR01	C3H6_propene	2.47894	2.93063	0.0273584	392.9986188	45.72816938	0.16410577	-51.21467016	No Adsorption	0	0
CEHZAR01	C3H5N_propionitrile	2.47894	2.93063	0.0273584	558.8569328	42.24565215	0.360862674	-43.01818139	No Adsorption	0	0
CEHZAR01	C3H8O_propylalcohol	2.47894	2.93063	0.0273584	548.7260568	52.15051916	0.532729638	-68.86327943	No Adsorption	0	0
CEHZAR01	C5H10_2-pentene	2.47894	2.93063	0.0273584	484.9996656	36.49974003	0.250317972	-88.90308999	No Adsorption	0	0
CEHZAR01	C2H7N_ethylamine	2.47894	2.93063	0.0273584	456.1413162	52.30001913	0.278284374	-48.32790214	No Adsorption	0	0
CEHZAR01	C4H10O_methyl-isopropyl-ether	2.47894	2.93063	0.0273584	464.9608227	38.53548392	0.251447588	-200	No Adsorption	0	0
CESYEF	C7H12_1,5-heptadiene	2.7668	3.18076	0.100232	536.7652346	30.48214368	0.295571623	1.234881574	Reasonable	1	1
CESYEF	C6H14_3-methylpentane	2.7668	3.18076	0.100232	504.839777	31.13915414	0.283296142	-4.168130226	Reasonable	1	1
CESYEF	C6H10O_4-hexen-2-one	2.7668	3.18076	0.100232	559.6621075	36.9790055	0.446231587	-0.262440827	Reasonable	1	1
CESYEF	C6H10O_4-methyl-4-penten-2-one	2.7668	3.18076	0.100232	583.9572407	32.17602658	0.427070778	-4.106793247	Reasonable	1	1
CESYEF	C2H4O_acetaldehyde	2.7668	3.18076	0.100232	470.1338418	53.98284491	0.288582571	-3.306050686	Reasonable	1	1
CESYEF	C3H6O_acetone	2.7668	3.18076	0.100232	504.9011578	46.13534273	0.299578863	-2.874326841	Reasonable	1	1
CESYEF	C2H3N_acetonitrile	2.7668	3.18076	0.100232	537.4197556	47.22182044	0.356500544	-3.26198171	Reasonable	1	1
CESYEF	C2H6O_dimethylether	2.7668	3.18076	0.100232	410.1055119	48.43551489	0.231685091	-3.073593237	Reasonable	1	1
CESYEF	C2H7N_dimethylamine	2.7668	3.18076	0.100232	449.2982222	53.95656635	0.291520542	-2.659573733	Reasonable	1	1
CESYEF	C2H6_ethane	2.7668	3.18076	0.100232	381.7893216	50.31694546	0.216958597	-3.746107363	Reasonable	1	1
CESYEF	C2H4_ethene	2.7668	3.18076	0.100232	298.4582448	49.65797888	0.123012676	-4.041914151	Reasonable	1	1
CESYEF	CHN_hydrogen-cyanide	2.7668	3.18076	0.100232	447.2483409	53.04824853	0.333232947	-4.326058001	Reasonable	1	1
CESYEF	C4H10_isobutane	2.7668	3.18076	0.100232	443.0106967	38.8550635	0.197655762	-5.591760035	Reasonable	1	1
CESYEF	C5H12_isopentane	2.7668	3.18076	0.100232	474.7591203	34.73587842	0.239525866	-4.798602876	Reasonable	1	1
CESYEF	C3H8O_isopropylalcohol	2.7668	3.18076	0.100232	515.5796221	48.73405441	0.575735407	-4.076755981	Reasonable	1	1
CESYEF	CH4_methane	2.7668	3.18076	0.100232	190.564	45.992	0.01142	-5.029188389	Reasonable	1	1
CESYEF	C4H10O_methyl-propyl-ether	2.7668	3.18076	0.100232	478.8689486	38.38025026	0.286150366	-0.784518419	Reasonable	1	1
CESYEF	C5H10O_methylpropylketone	2.7668	3.18076	0.100232	564.4660951	36.92885972	0.349050379	-2.30067836	Reasonable	1	1
CESYEF	C3H8_propane	2.7668	3.18076	0.100232	416.4755833	44.59741845	0.238916692	-2.952986177	Reasonable	1	1
CESYEF	C3H6_propene	2.7668	3.18076	0.100232	392.9986188	45.72816938	0.16410577	-2.998248985	Reasonable	1	1
CESYEF	C3H5N_propionitrile	2.7668	3.18076	0.100232	558.8569328	42.24565215	0.360862674	-2.568038286	Reasonable	1	1
CESYEF	C3H8O_propylalcohol	2.7668	3.18076	0.100232	548.7260568	52.15051916	0.532729638	-3.606154653	Reasonable	1	1
CESYEF	C5H10_2-pentene	2.7668	3.18076	0.100232	484.9996656	36.49974003	0.250317972	-0.799762541	Reasonable	1	1
CESYEF	C2H7N_ethylamine	2.7668	3.18076	0.100232	456.1413162	52.30001913	0.278284374	-2.992418634	Reasonable	1	1
CESYEF	C4H10O_methyl-isopropyl-ether	2.7668	3.18076	0.100232	464.9608227	38.53548392	0.251447588	-3.792864024	Reasonable	1	1
CESYEF01	C7H12_1,5-heptadiene	2.88315	3.28814	0.0847368	536.7652346	30.48214368	0.295571623	1.317518037	Reasonable	1	1
CESYEF01	C6H14_3-methylpentane	2.88315	3.28814	0.0847368	504.839777	31.13915414	0.283296142	-4.057000407	Reasonable	1	1
CESYEF01	C6H10O_4-hexen-2-one	2.88315	3.28814	0.0847368	559.6621075	36.9790055	0.446231587	-0.062347728	Reasonable	1	1
CESYEF01	C7H14_4-methyl-1-hexene	2.88315	3.28814	0.0847368	528.1554514	29.38650495	0.298584169	-3.42209134	Reasonable	1	1
CESYEF01	C6H10O_4-methyl-4-penten-2-one	2.88315	3.28814	0.0847368	583.9572407	32.17602658	0.427070778	-3.845116715	Reasonable	1	1
CESYEF01	C2H4O_acetaldehyde	2.88315	3.28814	0.0847368	470.1338418	53.98284491	0.288582571	-3.281928667	Reasonable	1	1
CESYEF01	C3H6O_acetone	2.88315	3.28814	0.0847368	504.9011578	46.13534273	0.299578863	-2.798056937	Reasonable	1	1
CESYEF01	C2H3N_acetonitrile	2.88315	3.28814	0.0847368	537.4197556	47.22182044	0.356500544	-3.272636075	Reasonable	1	1
CESYEF01	C2H6O_dimethylether	2.88315	3.28814	0.0847368	410.1055119	48.43551489	0.231685091	-3.084656632	Reasonable	1	1
CESYEF01	C2H7N_dimethylamine	2.88315	3.28814	0.0847368	449.2982222	53.95656635	0.291520542	-2.608489745	Reasonable	1	1
CESYEF01	C2H6_ethane	2.88315	3.28814	0.0847368	381.7893216	50.31694546	0.216958597	-3.752987169	Reasonable	1	1
CESYEF01	C2H4_ethene	2.88315	3.28814	0.0847368	298.4582448	49.65797888	0.123012676	-4.055024092	Reasonable	1	1
CESYEF01	CHN_hydrogen-cyanide	2.88315	3.28814	0.0847368	447.2483409	53.04824853	0.333232947	-4.332547047	Reasonable	1	1
CESYEF01	C4H10_isobutane	2.88315	3.28814	0.0847368	443.0106967	38.8550635	0.197655762	-5.338187314	Reasonable	1	1
CESYEF01	C5H12_isopentane	2.88315	3.28814	0.0847368	474.7591203	34.73587842	0.239525866	-4.600326279	Reasonable	1	1
CESYEF01	C3H8O_isopropylalcohol	2.88315	3.28814	0.0847368	515.5796221	48.73405441	0.575735407	-4.022276395	Reasonable	1	1
CESYEF01	CH4_methane	2.88315	3.28814	0.0847368	190.564	45.992	0.01142	-5.039053804	Reasonable	1	1
CESYEF01	C4H10O_methyl-propyl-ether	2.88315	3.28814	0.0847368	478.8689486	38.38025026	0.286150366	-0.77197198	Reasonable	1	1
CESYEF01	C5H10O_methylpropylketone	2.88315	3.28814	0.0847368	564.4660951	36.92885972	0.349050379	-2.197185241	Reasonable	1	1
CESYEF01	C3H8_propane	2.88315	3.28814	0.0847368	416.4755833	44.59741845	0.238916692	-2.922417726	Reasonable	1	1
CESYEF01	C3H6_propene	2.88315	3.28814	0.0847368	392.9986188	45.72816938	0.16410577	-2.984346901	Reasonable	1	1
CESYEF01	C3H5N_propionitrile	2.88315	3.28814	0.0847368	558.8569328	42.24565215	0.360862674	-2.543545902	Reasonable	1	1
CESYEF01	C3H8O_propylalcohol	2.88315	3.28814	0.0847368	548.7260568	52.15051916	0.532729638	-3.507365309	Reasonable	1	1
CESYEF01	C5H10_2-pentene	2.88315	3.28814	0.0847368	484.9996656	36.49974003	0.250317972	-0.757098465	Reasonable	1	1
CESYEF01	C2H7N_ethylamine	2.88315	3.28814	0.0847368	456.1413162	52.30001913	0.278284374	-2.962820602	Reasonable	1	1
CESYEF01	C4H10O_methyl-isopropyl-ether	2.88315	3.28814	0.0847368	464.9608227	38.53548392	0.251447588	-3.706657337	Reasonable	1	1
CICYIX	C7H12_1,5-heptadiene	2.71886	3.23853	0.14256	536.7652346	30.48214368	0.295571623	-61.69250396	No Adsorption	0	0
CICYIX	C6H14_2,3-dimethylbutane	2.71886	3.23853	0.14256	503.0672531	31.56375605	0.24224795	-154.552842	No Adsorption	0	0
CICYIX	C6H14_3-methylpentane	2.71886	3.23853	0.14256	504.839777	31.13915414	0.283296142	-107.0127808	No Adsorption	0	0
CICYIX	C6H10O_4-hexen-2-one	2.71886	3.23853	0.14256	559.6621075	36.9790055	0.446231587	-47.82973828	No Adsorption	0	0
CICYIX	C7H14_4-methyl-1-hexene	2.71886	3.23853	0.14256	528.1554514	29.38650495	0.298584169	-112.4509967	No Adsorption	0	0
CICYIX	C6H10O_4-methyl-4-penten-2-one	2.71886	3.23853	0.14256	583.9572407	32.17602658	0.427070778	-96.13727247	No Adsorption	0	0
CICYIX	C7H14_4,4-dimethyl-1-pentene	2.71886	3.23853	0.14256	524.3589038	29.54818473	0.250217308	-200	No Adsorption	0	0
CICYIX	C3H6O_acetone	2.71886	3.23853	0.14256	504.9011578	46.13534273	0.299578863	-26.5654311	No Adsorption	0	0
CICYIX	C2H3N_acetonitrile	2.71886	3.23853	0.14256	537.4197556	47.22182044	0.356500544	-8.189095719	No Adsorption	0	0
CICYIX	C2H6O_dimethylether	2.71886	3.23853	0.14256	410.1055119	48.43551489	0.231685091	-14.50031292	No Adsorption	0	0
CICYIX	C2H7N_dimethylamine	2.71886	3.23853	0.14256	449.2982222	53.95656635	0.291520542	-23.19111413	No Adsorption	0	0
CICYIX	C2H4_ethene	2.71886	3.23853	0.14256	298.4582448	49.65797888	0.123012676	-8.73754891	Reasonable	1	1
CICYIX	CHN_hydrogen-cyanide	2.71886	3.23853	0.14256	447.2483409	53.04824853	0.333232947	-3.89392815	Reasonable	1	1
CICYIX	C4H10_isobutane	2.71886	3.23853	0.14256	443.0106967	38.8550635	0.197655762	-51.19044029	No Adsorption	0	0
CICYIX	C5H12_isopentane	2.71886	3.23853	0.14256	474.7591203	34.73587842	0.239525866	-73.31247104	No Adsorption	0	0
CICYIX	C3H8O_isopropylalcohol	2.71886	3.23853	0.14256	515.5796221	48.73405441	0.575735407	-32.22621356	No Adsorption	0	0
CICYIX	CH4_methane	2.71886	3.23853	0.14256	190.564	45.992	0.01142	-7.162411562	Reasonable	1	1
CICYIX	C4H10O_methyl-propyl-ether	2.71886	3.23853	0.14256	478.8689486	38.38025026	0.286150366	-35.82973828	No Adsorption	0	0
CICYIX	C5H10O_methylpropylketone	2.71886	3.23853	0.14256	564.4660951	36.92885972	0.349050379	-64.69250396	No Adsorption	0	0
CICYIX	C5H12O_methyl-tert-butyl-ether	2.71886	3.23853	0.14256	512.6934939	34.04608196	0.266677162	-136.6635403	No Adsorption	0	0
CICYIX	C5H12_neopentane	2.71886	3.23853	0.14256	470.5354152	35.44700615	0.199261323	-121.935542	No Adsorption	0	0
CICYIX	C3H8_propane	2.71886	3.23853	0.14256	416.4755833	44.59741845	0.238916692	-23.17069623	No Adsorption	0	0
CICYIX	C3H6_propene	2.71886	3.23853	0.14256	392.9986188	45.72816938	0.16410577	-18.88605665	No Adsorption	0	0
CICYIX	C3H5N_propionitrile	2.71886	3.23853	0.14256	558.8569328	42.24565215	0.360862674	-15.8068754	No Adsorption	0	0
CICYIX	C3H8O_propylalcohol	2.71886	3.23853	0.14256	548.7260568	52.15051916	0.532729638	-26.88941029	No Adsorption	0	0
CICYIX	C5H10_2-pentene	2.71886	3.23853	0.14256	484.9996656	36.49974003	0.250317972	-40.27654433	No Adsorption	0	0
CICYIX	C2H7N_ethylamine	2.71886	3.23853	0.14256	456.1413162	52.30001913	0.278284374	-16.70996539	No Adsorption	0	0
CICYIX	C4H10O_methyl-isopropyl-ether	2.71886	3.23853	0.14256	464.9608227	38.53548392	0.251447588	-62.31785492	No Adsorption	0	0
CIGYAU	C7H12_1,5-heptadiene	2.66619	3.87967	0.123233	536.7652346	30.48214368	0.295571623	-36.43297363	No Adsorption	0	0
CIGYAU	C6H14_2,3-dimethylbutane	2.66619	3.87967	0.123233	503.0672531	31.56375605	0.24224795	-54.89279003	No Adsorption	0	0
CIGYAU	C6H14_3-methylpentane	2.66619	3.87967	0.123233	504.839777	31.13915414	0.283296142	-41.83268267	No Adsorption	0	0
CIGYAU	C6H10O_4-hexen-2-one	2.66619	3.87967	0.123233	559.6621075	36.9790055	0.446231587	-31.99139983	No Adsorption	0	0
CIGYAU	C7H14_4-methyl-1-hexene	2.66619	3.87967	0.123233	528.1554514	29.38650495	0.298584169	-51.46724562	No Adsorption	0	0
CIGYAU	C6H10O_4-methyl-4-penten-2-one	2.66619	3.87967	0.123233	583.9572407	32.17602658	0.427070778	-46.73992861	No Adsorption	0	0
CIGYAU	C7H14_4,4-dimethyl-1-pentene	2.66619	3.87967	0.123233	524.3589038	29.54818473	0.250217308	-46.47886192	No Adsorption	0	0
CIGYAU	C2H4O_acetaldehyde	2.66619	3.87967	0.123233	470.1338418	53.98284491	0.288582571	-4.812479279	Reasonable	1	1
CIGYAU	C2H3N_acetonitrile	2.66619	3.87967	0.123233	537.4197556	47.22182044	0.356500544	-4.177178355	Reasonable	1	1
CIGYAU	C2H6_ethane	2.66619	3.87967	0.123233	381.7893216	50.31694546	0.216958597	-5.607303047	Reasonable	1	1
CIGYAU	C2H4_ethene	2.66619	3.87967	0.123233	298.4582448	49.65797888	0.123012676	-4.966576245	Reasonable	1	1
CIGYAU	CHN_hydrogen-cyanide	2.66619	3.87967	0.123233	447.2483409	53.04824853	0.333232947	-3.796863722	Reasonable	1	1
CIGYAU	C5H12_isopentane	2.66619	3.87967	0.123233	474.7591203	34.73587842	0.239525866	-24.48017201	No Adsorption	0	0
CIGYAU	CH4_methane	2.66619	3.87967	0.123233	190.564	45.992	0.01142	-5.129596095	Reasonable	1	1
CIGYAU	C4H10O_methyl-propyl-ether	2.66619	3.87967	0.123233	478.8689486	38.38025026	0.286150366	-18.88941029	No Adsorption	0	0
CIGYAU	C5H10O_methylpropylketone	2.66619	3.87967	0.123233	564.4660951	36.92885972	0.349050379	-42.86646109	No Adsorption	0	0
CIGYAU	C5H12O_methyl-tert-butyl-ether	2.66619	3.87967	0.123233	512.6934939	34.04608196	0.266677162	-28.61618463	No Adsorption	0	0
CIGYAU	C5H12_neopentane	2.66619	3.87967	0.123233	470.5354152	35.44700615	0.199261323	-20.07417243	No Adsorption	0	0
CIGYAU	C3H8O_propylalcohol	2.66619	3.87967	0.123233	548.7260568	52.15051916	0.532729638	-12.64016452	No Adsorption	0	0
CIGYAU	C5H10_2-pentene	2.66619	3.87967	0.123233	484.9996656	36.49974003	0.250317972	-23.82681373	No Adsorption	0	0
CIGYAU	C2H7N_ethylamine	2.66619	3.87967	0.123233	456.1413162	52.30001913	0.278284374	-5.772113295	Reasonable	1	1
COYTEQ	C7H12_1,5-heptadiene	3.37897	3.8382	0.400563	536.7652346	30.48214368	0.295571623	5.981975722	Reasonable	1	1
COYTEQ	C6H14_2,3-dimethylbutane	3.37897	3.8382	0.400563	503.0672531	31.56375605	0.24224795	3.505962163	Reasonable	1	1
COYTEQ	C6H14_3-methylpentane	3.37897	3.8382	0.400563	504.839777	31.13915414	0.283296142	4.131483929	Reasonable	1	1
COYTEQ	C6H10O_4-hexen-2-one	3.37897	3.8382	0.400563	559.6621075	36.9790055	0.446231587	6.716044266	Reasonable	1	1
COYTEQ	C7H14_4-methyl-1-hexene	3.37897	3.8382	0.400563	528.1554514	29.38650495	0.298584169	5.292586098	Reasonable	1	1
COYTEQ	C6H10O_4-methyl-4-penten-2-one	3.37897	3.8382	0.400563	583.9572407	32.17602658	0.427070778	6.281615069	Reasonable	1	1
COYTEQ	C7H14_4,4-dimethyl-1-pentene	3.37897	3.8382	0.400563	524.3589038	29.54818473	0.250217308	2.153506939	Reasonable	1	1
COYTEQ	C2H4O_acetaldehyde	3.37897	3.8382	0.400563	470.1338418	53.98284491	0.288582571	-0.122891384	Reasonable	1	1
COYTEQ	C3H6O_acetone	3.37897	3.8382	0.400563	504.9011578	46.13534273	0.299578863	2.055271274	Reasonable	1	1
COYTEQ	C2H3N_acetonitrile	3.37897	3.8382	0.400563	537.4197556	47.22182044	0.356500544	-0.060839813	Reasonable	1	1
COYTEQ	C2H6O_dimethylether	3.37897	3.8382	0.400563	410.1055119	48.43551489	0.231685091	-0.337144935	Reasonable	1	1
COYTEQ	C2H7N_dimethylamine	3.37897	3.8382	0.400563	449.2982222	53.95656635	0.291520542	0.441344732	Reasonable	1	1
COYTEQ	C2H6_ethane	3.37897	3.8382	0.400563	381.7893216	50.31694546	0.216958597	-2.097839311	Reasonable	1	1
COYTEQ	C2H4_ethene	3.37897	3.8382	0.400563	298.4582448	49.65797888	0.123012676	-2.631562487	Reasonable	1	1
COYTEQ	CHN_hydrogen-cyanide	3.37897	3.8382	0.400563	447.2483409	53.04824853	0.333232947	-2.336267045	Reasonable	1	1
COYTEQ	C4H10_isobutane	3.37897	3.8382	0.400563	443.0106967	38.8550635	0.197655762	0.879424488	Reasonable	1	1
COYTEQ	C5H12_isopentane	3.37897	3.8382	0.400563	474.7591203	34.73587842	0.239525866	2.527704639	Reasonable	1	1
COYTEQ	C3H8O_isopropylalcohol	3.37897	3.8382	0.400563	515.5796221	48.73405441	0.575735407	1.525538455	Reasonable	1	1
COYTEQ	CH4_methane	3.37897	3.8382	0.400563	190.564	45.992	0.01142	-4.067526235	Reasonable	1	1
COYTEQ	C4H10O_methyl-propyl-ether	3.37897	3.8382	0.400563	478.8689486	38.38025026	0.286150366	2.343822011	Reasonable	1	1
COYTEQ	C5H10O_methylpropylketone	3.37897	3.8382	0.400563	564.4660951	36.92885972	0.349050379	4.027769427	Reasonable	1	1
COYTEQ	C5H12O_methyl-tert-butyl-ether	3.37897	3.8382	0.400563	512.6934939	34.04608196	0.266677162	1.299537805	Reasonable	1	1
COYTEQ	C5H12_neopentane	3.37897	3.8382	0.400563	470.5354152	35.44700615	0.199261323	-0.472811061	Reasonable	1	1
COYTEQ	C3H8_propane	3.37897	3.8382	0.400563	416.4755833	44.59741845	0.238916692	-0.361478796	Reasonable	1	1
COYTEQ	C3H6_propene	3.37897	3.8382	0.400563	392.9986188	45.72816938	0.16410577	-0.762039258	Reasonable	1	1
COYTEQ	C3H5N_propionitrile	3.37897	3.8382	0.400563	558.8569328	42.24565215	0.360862674	1.449786847	Reasonable	1	1
COYTEQ	C3H8O_propylalcohol	3.37897	3.8382	0.400563	548.7260568	52.15051916	0.532729638	1.454080744	Reasonable	1	1
COYTEQ	C5H10_2-pentene	3.37897	3.8382	0.400563	484.9996656	36.49974003	0.250317972	2.759864932	Reasonable	1	1
COYTEQ	C2H7N_ethylamine	3.37897	3.8382	0.400563	456.1413162	52.30001913	0.278284374	0.474606662	Reasonable	1	1
COYTEQ	C4H10O_methyl-isopropyl-ether	3.37897	3.8382	0.400563	464.9608227	38.53548392	0.251447588	2.559260086	Reasonable	1	1
CUMDIY	C7H12_1,5-heptadiene	4.25829	5.05781	0.277571	536.7652346	30.48214368	0.295571623	4.251934948	Reasonable	1	1
CUMDIY	C6H14_2,3-dimethylbutane	4.25829	5.05781	0.277571	503.0672531	31.56375605	0.24224795	-2.34967596	Reasonable	1	1
CUMDIY	C6H14_3-methylpentane	4.25829	5.05781	0.277571	504.839777	31.13915414	0.283296142	0.72876353	Reasonable	1	1
CUMDIY	C6H10O_4-hexen-2-one	4.25829	5.05781	0.277571	559.6621075	36.9790055	0.446231587	3.716288882	Reasonable	1	1
CUMDIY	C7H14_4-methyl-1-hexene	4.25829	5.05781	0.277571	528.1554514	29.38650495	0.298584169	1.871056028	Reasonable	1	1
CUMDIY	C6H10O_4-methyl-4-penten-2-one	4.25829	5.05781	0.277571	583.9572407	32.17602658	0.427070778	2.744851338	Reasonable	1	1
CUMDIY	C7H14_4,4-dimethyl-1-pentene	4.25829	5.05781	0.277571	524.3589038	29.54818473	0.250217308	-3.642913617	Reasonable	1	1
CUMDIY	C2H4O_acetaldehyde	4.25829	5.05781	0.277571	470.1338418	53.98284491	0.288582571	-1.522603779	Reasonable	1	1
CUMDIY	C3H6O_acetone	4.25829	5.05781	0.277571	504.9011578	46.13534273	0.299578863	0.014096117	Reasonable	1	1
CUMDIY	C2H3N_acetonitrile	4.25829	5.05781	0.277571	537.4197556	47.22182044	0.356500544	-1.671282064	Reasonable	1	1
CUMDIY	C2H6O_dimethylether	4.25829	5.05781	0.277571	410.1055119	48.43551489	0.231685091	-1.165811448	Reasonable	1	1
CUMDIY	C2H7N_dimethylamine	4.25829	5.05781	0.277571	449.2982222	53.95656635	0.291520542	-0.04244826	Reasonable	1	1
CUMDIY	C2H6_ethane	4.25829	5.05781	0.277571	381.7893216	50.31694546	0.216958597	-2.829227995	Reasonable	1	1
CUMDIY	C2H4_ethene	4.25829	5.05781	0.277571	298.4582448	49.65797888	0.123012676	-3.294408234	Reasonable	1	1
CUMDIY	CHN_hydrogen-cyanide	4.25829	5.05781	0.277571	447.2483409	53.04824853	0.333232947	-3.103023738	Reasonable	1	1
CUMDIY	C4H10_isobutane	4.25829	5.05781	0.277571	443.0106967	38.8550635	0.197655762	-1.947798717	Reasonable	1	1
CUMDIY	C5H12_isopentane	4.25829	5.05781	0.277571	474.7591203	34.73587842	0.239525866	-0.561848613	Reasonable	1	1
CUMDIY	C3H8O_isopropylalcohol	4.25829	5.05781	0.277571	515.5796221	48.73405441	0.575735407	0.153452039	Reasonable	1	1
CUMDIY	CH4_methane	4.25829	5.05781	0.277571	190.564	45.992	0.01142	-4.590066877	Reasonable	1	1
CUMDIY	C4H10O_methyl-propyl-ether	4.25829	5.05781	0.277571	478.8689486	38.38025026	0.286150366	1.083269644	Reasonable	1	1
CUMDIY	C5H10O_methylpropylketone	4.25829	5.05781	0.277571	564.4660951	36.92885972	0.349050379	1.147101005	Reasonable	1	1
CUMDIY	C5H12O_methyl-tert-butyl-ether	4.25829	5.05781	0.277571	512.6934939	34.04608196	0.266677162	-2.833481082	Reasonable	1	1
CUMDIY	C5H12_neopentane	4.25829	5.05781	0.277571	470.5354152	35.44700615	0.199261323	-5.181114585	Reasonable	1	1
CUMDIY	C3H8_propane	4.25829	5.05781	0.277571	416.4755833	44.59741845	0.238916692	-1.386462608	Reasonable	1	1
CUMDIY	C3H6_propene	4.25829	5.05781	0.277571	392.9986188	45.72816938	0.16410577	-1.710185933	Reasonable	1	1
CUMDIY	C3H5N_propionitrile	4.25829	5.05781	0.277571	558.8569328	42.24565215	0.360862674	-0.634029318	Reasonable	1	1
CUMDIY	C3H8O_propylalcohol	4.25829	5.05781	0.277571	548.7260568	52.15051916	0.532729638	0.426296501	Reasonable	1	1
CUMDIY	C5H10_2-pentene	4.25829	5.05781	0.277571	484.9996656	36.49974003	0.250317972	1.36833896	Reasonable	1	1
CUMDIY	C2H7N_ethylamine	4.25829	5.05781	0.277571	456.1413162	52.30001913	0.278284374	-0.089905181	Reasonable	1	1
CUMDIY	C4H10O_methyl-isopropyl-ether	4.25829	5.05781	0.277571	464.9608227	38.53548392	0.251447588	-0.263828273	Reasonable	1	1
CUTKOS	C7H12_1,5-heptadiene	4.13818	5.45963	0.383537	536.7652346	30.48214368	0.295571623	3.110707526	Reasonable	1	1
CUTKOS	C6H14_2,3-dimethylbutane	4.13818	5.45963	0.383537	503.0672531	31.56375605	0.24224795	-0.773196527	Reasonable	1	1
CUTKOS	C6H14_3-methylpentane	4.13818	5.45963	0.383537	504.839777	31.13915414	0.283296142	0.937850256	Reasonable	1	1
CUTKOS	C6H10O_4-hexen-2-one	4.13818	5.45963	0.383537	559.6621075	36.9790055	0.446231587	2.973648695	Reasonable	1	1
CUTKOS	C7H14_4-methyl-1-hexene	4.13818	5.45963	0.383537	528.1554514	29.38650495	0.298584169	2.091371467	Reasonable	1	1
CUTKOS	C6H10O_4-methyl-4-penten-2-one	4.13818	5.45963	0.383537	583.9572407	32.17602658	0.427070778	2.375915889	Reasonable	1	1
CUTKOS	C7H14_4,4-dimethyl-1-pentene	4.13818	5.45963	0.383537	524.3589038	29.54818473	0.250217308	-1.460826008	Reasonable	1	1
CUTKOS	C2H4O_acetaldehyde	4.13818	5.45963	0.383537	470.1338418	53.98284491	0.288582571	-1.85520481	Reasonable	1	1
CUTKOS	C3H6O_acetone	4.13818	5.45963	0.383537	504.9011578	46.13534273	0.299578863	-0.226182848	Reasonable	1	1
CUTKOS	C2H3N_acetonitrile	4.13818	5.45963	0.383537	537.4197556	47.22182044	0.356500544	-2.006134978	Reasonable	1	1
CUTKOS	C2H6O_dimethylether	4.13818	5.45963	0.383537	410.1055119	48.43551489	0.231685091	-1.980235868	Reasonable	1	1
CUTKOS	C2H7N_dimethylamine	4.13818	5.45963	0.383537	449.2982222	53.95656635	0.291520542	-1.284855236	Reasonable	1	1
CUTKOS	C2H6_ethane	4.13818	5.45963	0.383537	381.7893216	50.31694546	0.216958597	-2.922210725	Reasonable	1	1
CUTKOS	C2H4_ethene	4.13818	5.45963	0.383537	298.4582448	49.65797888	0.123012676	-3.32942113	Reasonable	1	1
CUTKOS	CHN_hydrogen-cyanide	4.13818	5.45963	0.383537	447.2483409	53.04824853	0.333232947	-3.313552323	Reasonable	1	1
CUTKOS	C4H10_isobutane	4.13818	5.45963	0.383537	443.0106967	38.8550635	0.197655762	-1.192884587	Reasonable	1	1
CUTKOS	C5H12_isopentane	4.13818	5.45963	0.383537	474.7591203	34.73587842	0.239525866	-0.145921187	Reasonable	1	1
CUTKOS	C3H8O_isopropylalcohol	4.13818	5.45963	0.383537	515.5796221	48.73405441	0.575735407	-1.506086283	Reasonable	1	1
CUTKOS	CH4_methane	4.13818	5.45963	0.383537	190.564	45.992	0.01142	-4.501689446	Reasonable	1	1
CUTKOS	C4H10O_methyl-propyl-ether	4.13818	5.45963	0.383537	478.8689486	38.38025026	0.286150366	0.621730744	Reasonable	1	1
CUTKOS	C5H10O_methylpropylketone	4.13818	5.45963	0.383537	564.4660951	36.92885972	0.349050379	0.614213613	Reasonable	1	1
CUTKOS	C5H12_neopentane	4.13818	5.45963	0.383537	470.5354152	35.44700615	0.199261323	-3.436484505	Reasonable	1	1
CUTKOS	C3H8_propane	4.13818	5.45963	0.383537	416.4755833	44.59741845	0.238916692	-1.671912063	Reasonable	1	1
CUTKOS	C3H6_propene	4.13818	5.45963	0.383537	392.9986188	45.72816938	0.16410577	-1.891502629	Reasonable	1	1
CUTKOS	C3H5N_propionitrile	4.13818	5.45963	0.383537	558.8569328	42.24565215	0.360862674	-0.957337874	Reasonable	1	1
CUTKOS	C3H8O_propylalcohol	4.13818	5.45963	0.383537	548.7260568	52.15051916	0.532729638	-1.621551222	Reasonable	1	1
CUTKOS	C5H10_2-pentene	4.13818	5.45963	0.383537	484.9996656	36.49974003	0.250317972	0.82558838	Reasonable	1	1
CUTKOS	C2H7N_ethylamine	4.13818	5.45963	0.383537	456.1413162	52.30001913	0.278284374	-1.31323507	Reasonable	1	1
CUTKOS	C4H10O_methyl-isopropyl-ether	4.13818	5.45963	0.383537	464.9608227	38.53548392	0.251447588	-0.08030178	Reasonable	1	1
CUYHIO	C7H12_1,5-heptadiene	3.14648	3.56239	0.142851	536.7652346	30.48214368	0.295571623	-119.4156688	No Adsorption	0	0
CUYHIO	C6H14_2,3-dimethylbutane	3.14648	3.56239	0.142851	503.0672531	31.56375605	0.24224795	-200	No Adsorption	0	0
CUYHIO	C6H14_3-methylpentane	3.14648	3.56239	0.142851	504.839777	31.13915414	0.283296142	-200	No Adsorption	0	0
CUYHIO	C6H10O_4-hexen-2-one	3.14648	3.56239	0.142851	559.6621075	36.9790055	0.446231587	-98.68824614	No Adsorption	0	0
CUYHIO	C7H14_4-methyl-1-hexene	3.14648	3.56239	0.142851	528.1554514	29.38650495	0.298584169	-200	No Adsorption	0	0
CUYHIO	C6H10O_4-methyl-4-penten-2-one	3.14648	3.56239	0.142851	583.9572407	32.17602658	0.427070778	-156.8153086	No Adsorption	0	0
CUYHIO	C7H14_4,4-dimethyl-1-pentene	3.14648	3.56239	0.142851	524.3589038	29.54818473	0.250217308	-200	No Adsorption	0	0
CUYHIO	C2H4O_acetaldehyde	3.14648	3.56239	0.142851	470.1338418	53.98284491	0.288582571	-25.55284197	No Adsorption	0	0
CUYHIO	C3H6O_acetone	3.14648	3.56239	0.142851	504.9011578	46.13534273	0.299578863	-52.11747546	No Adsorption	0	0
CUYHIO	C2H3N_acetonitrile	3.14648	3.56239	0.142851	537.4197556	47.22182044	0.356500544	-24.73282827	No Adsorption	0	0
CUYHIO	C2H6O_dimethylether	3.14648	3.56239	0.142851	410.1055119	48.43551489	0.231685091	-31.39469495	No Adsorption	0	0
CUYHIO	C2H7N_dimethylamine	3.14648	3.56239	0.142851	449.2982222	53.95656635	0.291520542	-39.40782324	No Adsorption	0	0
CUYHIO	C2H6_ethane	3.14648	3.56239	0.142851	381.7893216	50.31694546	0.216958597	-28.24795155	No Adsorption	0	0
CUYHIO	C2H4_ethene	3.14648	3.56239	0.142851	298.4582448	49.65797888	0.123012676	-22.62525165	No Adsorption	0	0
CUYHIO	C4H10_isobutane	3.14648	3.56239	0.142851	443.0106967	38.8550635	0.197655762	-115.4001169	No Adsorption	0	0
CUYHIO	C5H12_isopentane	3.14648	3.56239	0.142851	474.7591203	34.73587842	0.239525866	-200	No Adsorption	0	0
CUYHIO	C3H8O_isopropylalcohol	3.14648	3.56239	0.142851	515.5796221	48.73405441	0.575735407	-61.39254498	No Adsorption	0	0
CUYHIO	CH4_methane	3.14648	3.56239	0.142851	190.564	45.992	0.01142	-16.49079748	No Adsorption	0	0
CUYHIO	C4H10O_methyl-propyl-ether	3.14648	3.56239	0.142851	478.8689486	38.38025026	0.286150366	-67.43062609	No Adsorption	0	0
CUYHIO	C5H10O_methylpropylketone	3.14648	3.56239	0.142851	564.4660951	36.92885972	0.349050379	-142.2196827	No Adsorption	0	0
CUYHIO	C5H12O_methyl-tert-butyl-ether	3.14648	3.56239	0.142851	512.6934939	34.04608196	0.266677162	-200	No Adsorption	0	0
CUYHIO	C5H12_neopentane	3.14648	3.56239	0.142851	470.5354152	35.44700615	0.199261323	-200	No Adsorption	0	0
CUYHIO	C3H8_propane	3.14648	3.56239	0.142851	416.4755833	44.59741845	0.238916692	-44.14206474	No Adsorption	0	0
CUYHIO	C3H6_propene	3.14648	3.56239	0.142851	392.9986188	45.72816938	0.16410577	-36.66554625	No Adsorption	0	0
CUYHIO	C3H5N_propionitrile	3.14648	3.56239	0.142851	558.8569328	42.24565215	0.360862674	-32.75448733	No Adsorption	0	0
CUYHIO	C3H8O_propylalcohol	3.14648	3.56239	0.142851	548.7260568	52.15051916	0.532729638	-53.86012091	No Adsorption	0	0
CUYHIO	C5H10_2-pentene	3.14648	3.56239	0.142851	484.9996656	36.49974003	0.250317972	-73.23582387	No Adsorption	0	0
CUYHIO	C2H7N_ethylamine	3.14648	3.56239	0.142851	456.1413162	52.30001913	0.278284374	-36.45469288	No Adsorption	0	0
CUYHIO	C4H10O_methyl-isopropyl-ether	3.14648	3.56239	0.142851	464.9608227	38.53548392	0.251447588	-102.1911141	No Adsorption	0	0
DAJHUS	C7H12_1,5-heptadiene	3.20599	4.35025	0.269689	536.7652346	30.48214368	0.295571623	-29.30277066	No Adsorption	0	0
DAJHUS	C6H14_2,3-dimethylbutane	3.20599	4.35025	0.269689	503.0672531	31.56375605	0.24224795	-14.35066514	No Adsorption	0	0
DAJHUS	C6H14_3-methylpentane	3.20599	4.35025	0.269689	504.839777	31.13915414	0.283296142	-21.12842706	No Adsorption	0	0
DAJHUS	C6H10O_4-hexen-2-one	3.20599	4.35025	0.269689	559.6621075	36.9790055	0.446231587	-21.7878124	No Adsorption	0	0
DAJHUS	C7H14_4-methyl-1-hexene	3.20599	4.35025	0.269689	528.1554514	29.38650495	0.298584169	-29.32790214	No Adsorption	0	0
DAJHUS	C6H10O_4-methyl-4-penten-2-one	3.20599	4.35025	0.269689	583.9572407	32.17602658	0.427070778	-20.50307035	No Adsorption	0	0
DAJHUS	C7H14_4,4-dimethyl-1-pentene	3.20599	4.35025	0.269689	524.3589038	29.54818473	0.250217308	-40.01010544	No Adsorption	0	0
DAJHUS	C2H4O_acetaldehyde	3.20599	4.35025	0.269689	470.1338418	53.98284491	0.288582571	-3.945823757	Reasonable	1	1
DAJHUS	C3H6O_acetone	3.20599	4.35025	0.269689	504.9011578	46.13534273	0.299578863	-3.066627122	Reasonable	1	1
DAJHUS	C2H3N_acetonitrile	3.20599	4.35025	0.269689	537.4197556	47.22182044	0.356500544	-3.885695999	Reasonable	1	1
DAJHUS	C2H6O_dimethylether	3.20599	4.35025	0.269689	410.1055119	48.43551489	0.231685091	-3.914563135	Reasonable	1	1
DAJHUS	C2H7N_dimethylamine	3.20599	4.35025	0.269689	449.2982222	53.95656635	0.291520542	-3.467412493	Reasonable	1	1
DAJHUS	C2H6_ethane	3.20599	4.35025	0.269689	381.7893216	50.31694546	0.216958597	-4.614393726	Reasonable	1	1
DAJHUS	C2H4_ethene	3.20599	4.35025	0.269689	298.4582448	49.65797888	0.123012676	-4.787812396	Reasonable	1	1
DAJHUS	CHN_hydrogen-cyanide	3.20599	4.35025	0.269689	447.2483409	53.04824853	0.333232947	-4.455931956	Reasonable	1	1
DAJHUS	C4H10_isobutane	3.20599	4.35025	0.269689	443.0106967	38.8550635	0.197655762	-7.443697499	Reasonable	1	1
DAJHUS	C3H8O_isopropylalcohol	3.20599	4.35025	0.269689	515.5796221	48.73405441	0.575735407	-5.35753548	Reasonable	1	1
DAJHUS	CH4_methane	3.20599	4.35025	0.269689	190.564	45.992	0.01142	-5.508638306	Reasonable	1	1
DAJHUS	C5H10O_methylpropylketone	3.20599	4.35025	0.269689	564.4660951	36.92885972	0.349050379	-17.05700041	No Adsorption	0	0
DAJHUS	C5H12O_methyl-tert-butyl-ether	3.20599	4.35025	0.269689	512.6934939	34.04608196	0.266677162	-31.37675071	No Adsorption	0	0
DAJHUS	C5H12_neopentane	3.20599	4.35025	0.269689	470.5354152	35.44700615	0.199261323	-32.537602	No Adsorption	0	0
DAJHUS	C3H8_propane	3.20599	4.35025	0.269689	416.4755833	44.59741845	0.238916692	-4.591760035	Reasonable	1	1
DAJHUS	C3H6_propene	3.20599	4.35025	0.269689	392.9986188	45.72816938	0.16410577	-4.269217724	Reasonable	1	1
DAJHUS	C3H5N_propionitrile	3.20599	4.35025	0.269689	558.8569328	42.24565215	0.360862674	-3.610798464	Reasonable	1	1
DAJHUS	C2H7N_ethylamine	3.20599	4.35025	0.269689	456.1413162	52.30001913	0.278284374	-3.658894041	Reasonable	1	1
DEGJIK	C7H12_1,5-heptadiene	3.8442	4.49857	0.284599	536.7652346	30.48214368	0.295571623	2.375943301	Reasonable	1	1
DEGJIK	C6H14_2,3-dimethylbutane	3.8442	4.49857	0.284599	503.0672531	31.56375605	0.24224795	-2.871591037	Reasonable	1	1
DEGJIK	C6H14_3-methylpentane	3.8442	4.49857	0.284599	504.839777	31.13915414	0.283296142	-0.961026348	Reasonable	1	1
DEGJIK	C6H10O_4-hexen-2-one	3.8442	4.49857	0.284599	559.6621075	36.9790055	0.446231587	1.392962372	Reasonable	1	1
DEGJIK	C7H14_4-methyl-1-hexene	3.8442	4.49857	0.284599	528.1554514	29.38650495	0.298584169	-0.171843636	Reasonable	1	1
DEGJIK	C6H10O_4-methyl-4-penten-2-one	3.8442	4.49857	0.284599	583.9572407	32.17602658	0.427070778	-0.722564997	Reasonable	1	1
DEGJIK	C7H14_4,4-dimethyl-1-pentene	3.8442	4.49857	0.284599	524.3589038	29.54818473	0.250217308	-3.160855815	Reasonable	1	1
DEGJIK	C2H4O_acetaldehyde	3.8442	4.49857	0.284599	470.1338418	53.98284491	0.288582571	-2.689434128	Reasonable	1	1
DEGJIK	C3H6O_acetone	3.8442	4.49857	0.284599	504.9011578	46.13534273	0.299578863	-1.280387839	Reasonable	1	1
DEGJIK	C2H3N_acetonitrile	3.8442	4.49857	0.284599	537.4197556	47.22182044	0.356500544	-2.703620046	Reasonable	1	1
DEGJIK	C2H6O_dimethylether	3.8442	4.49857	0.284599	410.1055119	48.43551489	0.231685091	-2.351323899	Reasonable	1	1
DEGJIK	C2H7N_dimethylamine	3.8442	4.49857	0.284599	449.2982222	53.95656635	0.291520542	-1.811347078	Reasonable	1	1
DEGJIK	C2H6_ethane	3.8442	4.49857	0.284599	381.7893216	50.31694546	0.216958597	-3.189140695	Reasonable	1	1
DEGJIK	C2H4_ethene	3.8442	4.49857	0.284599	298.4582448	49.65797888	0.123012676	-3.580534968	Reasonable	1	1
DEGJIK	CHN_hydrogen-cyanide	3.8442	4.49857	0.284599	447.2483409	53.04824853	0.333232947	-3.945547825	Reasonable	1	1
DEGJIK	C4H10_isobutane	3.8442	4.49857	0.284599	443.0106967	38.8550635	0.197655762	-2.178866564	Reasonable	1	1
DEGJIK	C5H12_isopentane	3.8442	4.49857	0.284599	474.7591203	34.73587842	0.239525866	-1.540290955	Reasonable	1	1
DEGJIK	C3H8O_isopropylalcohol	3.8442	4.49857	0.284599	515.5796221	48.73405441	0.575735407	-2.056831575	Reasonable	1	1
DEGJIK	CH4_methane	3.8442	4.49857	0.284599	190.564	45.992	0.01142	-4.705533774	Reasonable	1	1
DEGJIK	C4H10O_methyl-propyl-ether	3.8442	4.49857	0.284599	478.8689486	38.38025026	0.286150366	-0.122459347	Reasonable	1	1
DEGJIK	C5H10O_methylpropylketone	3.8442	4.49857	0.284599	564.4660951	36.92885972	0.349050379	-1.171356857	Reasonable	1	1
DEGJIK	C5H12O_methyl-tert-butyl-ether	3.8442	4.49857	0.284599	512.6934939	34.04608196	0.266677162	-2.895328558	Reasonable	1	1
DEGJIK	C5H12_neopentane	3.8442	4.49857	0.284599	470.5354152	35.44700615	0.199261323	-3.720091342	Reasonable	1	1
DEGJIK	C3H8_propane	3.8442	4.49857	0.284599	416.4755833	44.59741845	0.238916692	-2.042668604	Reasonable	1	1
DEGJIK	C3H6_propene	3.8442	4.49857	0.284599	392.9986188	45.72816938	0.16410577	-2.275375196	Reasonable	1	1
DEGJIK	C3H5N_propionitrile	3.8442	4.49857	0.284599	558.8569328	42.24565215	0.360862674	-1.851940553	Reasonable	1	1
DEGJIK	C3H8O_propylalcohol	3.8442	4.49857	0.284599	548.7260568	52.15051916	0.532729638	-2.277111169	Reasonable	1	1
DEGJIK	C5H10_2-pentene	3.8442	4.49857	0.284599	484.9996656	36.49974003	0.250317972	0.017012459	Reasonable	1	1
DEGJIK	C2H7N_ethylamine	3.8442	4.49857	0.284599	456.1413162	52.30001913	0.278284374	-1.79984471	Reasonable	1	1
DEGJIK	C4H10O_methyl-isopropyl-ether	3.8442	4.49857	0.284599	464.9608227	38.53548392	0.251447588	-1.158647413	Reasonable	1	1
DEYLUQ	C7H12_1,5-heptadiene	4.66536	7.28064	0.372607	536.7652346	30.48214368	0.295571623	2.272482125	Reasonable	1	1
DEYLUQ	C6H14_2,3-dimethylbutane	4.66536	7.28064	0.372607	503.0672531	31.56375605	0.24224795	1.593366936	Reasonable	1	1
DEYLUQ	C6H14_3-methylpentane	4.66536	7.28064	0.372607	504.839777	31.13915414	0.283296142	1.594641121	Reasonable	1	1
DEYLUQ	C6H10O_4-hexen-2-one	4.66536	7.28064	0.372607	559.6621075	36.9790055	0.446231587	2.479832903	Reasonable	1	1
DEYLUQ	C7H14_4-methyl-1-hexene	4.66536	7.28064	0.372607	528.1554514	29.38650495	0.298584169	2.557093162	Reasonable	1	1
DEYLUQ	C6H10O_4-methyl-4-penten-2-one	4.66536	7.28064	0.372607	583.9572407	32.17602658	0.427070778	2.354722934	Reasonable	1	1
DEYLUQ	C7H14_4,4-dimethyl-1-pentene	4.66536	7.28064	0.372607	524.3589038	29.54818473	0.250217308	2.393997886	Reasonable	1	1
DEYLUQ	C2H4O_acetaldehyde	4.66536	7.28064	0.372607	470.1338418	53.98284491	0.288582571	-2.444698736	Reasonable	1	1
DEYLUQ	C3H6O_acetone	4.66536	7.28064	0.372607	504.9011578	46.13534273	0.299578863	-0.888969486	Reasonable	1	1
DEYLUQ	C2H3N_acetonitrile	4.66536	7.28064	0.372607	537.4197556	47.22182044	0.356500544	-2.50622558	Reasonable	1	1
DEYLUQ	C2H6O_dimethylether	4.66536	7.28064	0.372607	410.1055119	48.43551489	0.231685091	-2.393694966	Reasonable	1	1
DEYLUQ	C2H7N_dimethylamine	4.66536	7.28064	0.372607	449.2982222	53.95656635	0.291520542	-1.821748441	Reasonable	1	1
DEYLUQ	C2H6_ethane	4.66536	7.28064	0.372607	381.7893216	50.31694546	0.216958597	-3.659098035	Reasonable	1	1
DEYLUQ	C2H4_ethene	4.66536	7.28064	0.372607	298.4582448	49.65797888	0.123012676	-4.042392713	Reasonable	1	1
DEYLUQ	CHN_hydrogen-cyanide	4.66536	7.28064	0.372607	447.2483409	53.04824853	0.333232947	-3.907567109	Reasonable	1	1
DEYLUQ	C4H10_isobutane	4.66536	7.28064	0.372607	443.0106967	38.8550635	0.197655762	-1.062543295	Reasonable	1	1
DEYLUQ	C5H12_isopentane	4.66536	7.28064	0.372607	474.7591203	34.73587842	0.239525866	0.273614642	Reasonable	1	1
DEYLUQ	C3H8O_isopropylalcohol	4.66536	7.28064	0.372607	515.5796221	48.73405441	0.575735407	-0.948249528	Reasonable	1	1
DEYLUQ	CH4_methane	4.66536	7.28064	0.372607	190.564	45.992	0.01142	-5.054531415	Reasonable	1	1
DEYLUQ	C4H10O_methyl-propyl-ether	4.66536	7.28064	0.372607	478.8689486	38.38025026	0.286150366	-0.380141065	Reasonable	1	1
DEYLUQ	C5H10O_methylpropylketone	4.66536	7.28064	0.372607	564.4660951	36.92885972	0.349050379	-0.110278216	Reasonable	1	1
DEYLUQ	C5H12O_methyl-tert-butyl-ether	4.66536	7.28064	0.372607	512.6934939	34.04608196	0.266677162	1.057434063	Reasonable	1	1
DEYLUQ	C5H12_neopentane	4.66536	7.28064	0.372607	470.5354152	35.44700615	0.199261323	0.074670189	Reasonable	1	1
DEYLUQ	C3H8_propane	4.66536	7.28064	0.372607	416.4755833	44.59741845	0.238916692	-2.35147411	Reasonable	1	1
DEYLUQ	C3H6_propene	4.66536	7.28064	0.372607	392.9986188	45.72816938	0.16410577	-2.672330528	Reasonable	1	1
DEYLUQ	C3H5N_propionitrile	4.66536	7.28064	0.372607	558.8569328	42.24565215	0.360862674	-1.449675012	Reasonable	1	1
DEYLUQ	C3H8O_propylalcohol	4.66536	7.28064	0.372607	548.7260568	52.15051916	0.532729638	-0.90508537	Reasonable	1	1
DEYLUQ	C5H10_2-pentene	4.66536	7.28064	0.372607	484.9996656	36.49974003	0.250317972	-0.017664985	Reasonable	1	1
DEYLUQ	C2H7N_ethylamine	4.66536	7.28064	0.372607	456.1413162	52.30001913	0.278284374	-1.881718736	Reasonable	1	1
DEYLUQ	C4H10O_methyl-isopropyl-ether	4.66536	7.28064	0.372607	464.9608227	38.53548392	0.251447588	0.011075396	Reasonable	1	1
DOGZIJ	C7H12_1,5-heptadiene	3.36062	5.26678	0.317311	536.7652346	30.48214368	0.295571623	2.992114584	Reasonable	1	1
DOGZIJ	C6H14_2,3-dimethylbutane	3.36062	5.26678	0.317311	503.0672531	31.56375605	0.24224795	1.87591107	Reasonable	1	1
DOGZIJ	C6H14_3-methylpentane	3.36062	5.26678	0.317311	504.839777	31.13915414	0.283296142	2.034584343	Reasonable	1	1
DOGZIJ	C6H10O_4-hexen-2-one	3.36062	5.26678	0.317311	559.6621075	36.9790055	0.446231587	2.485981074	Reasonable	1	1
DOGZIJ	C7H14_4-methyl-1-hexene	3.36062	5.26678	0.317311	528.1554514	29.38650495	0.298584169	2.934331771	Reasonable	1	1
DOGZIJ	C6H10O_4-methyl-4-penten-2-one	3.36062	5.26678	0.317311	583.9572407	32.17602658	0.427070778	2.261265248	Reasonable	1	1
DOGZIJ	C7H14_4,4-dimethyl-1-pentene	3.36062	5.26678	0.317311	524.3589038	29.54818473	0.250217308	2.611884678	Reasonable	1	1
DOGZIJ	C2H4O_acetaldehyde	3.36062	5.26678	0.317311	470.1338418	53.98284491	0.288582571	-2.523675683	Reasonable	1	1
DOGZIJ	C3H6O_acetone	3.36062	5.26678	0.317311	504.9011578	46.13534273	0.299578863	-0.670000424	Reasonable	1	1
DOGZIJ	C2H3N_acetonitrile	3.36062	5.26678	0.317311	537.4197556	47.22182044	0.356500544	-2.577360923	Reasonable	1	1
DOGZIJ	C2H6O_dimethylether	3.36062	5.26678	0.317311	410.1055119	48.43551489	0.231685091	-2.331821961	Reasonable	1	1
DOGZIJ	C2H7N_dimethylamine	3.36062	5.26678	0.317311	449.2982222	53.95656635	0.291520542	-1.6842605	Reasonable	1	1
DOGZIJ	C2H6_ethane	3.36062	5.26678	0.317311	381.7893216	50.31694546	0.216958597	-3.219988891	Reasonable	1	1
DOGZIJ	C2H4_ethene	3.36062	5.26678	0.317311	298.4582448	49.65797888	0.123012676	-3.651691242	Reasonable	1	1
DOGZIJ	CHN_hydrogen-cyanide	3.36062	5.26678	0.317311	447.2483409	53.04824853	0.333232947	-3.982787134	Reasonable	1	1
DOGZIJ	C4H10_isobutane	3.36062	5.26678	0.317311	443.0106967	38.8550635	0.197655762	-0.497340772	Reasonable	1	1
DOGZIJ	C5H12_isopentane	3.36062	5.26678	0.317311	474.7591203	34.73587842	0.239525866	0.781115306	Reasonable	1	1
DOGZIJ	C3H8O_isopropylalcohol	3.36062	5.26678	0.317311	515.5796221	48.73405441	0.575735407	-1.221080728	Reasonable	1	1
DOGZIJ	CH4_methane	3.36062	5.26678	0.317311	190.564	45.992	0.01142	-4.761953897	Reasonable	1	1
DOGZIJ	C4H10O_methyl-propyl-ether	3.36062	5.26678	0.317311	478.8689486	38.38025026	0.286150366	0.177712491	Reasonable	1	1
DOGZIJ	C5H10O_methylpropylketone	3.36062	5.26678	0.317311	564.4660951	36.92885972	0.349050379	0.092281919	Reasonable	1	1
DOGZIJ	C5H12O_methyl-tert-butyl-ether	3.36062	5.26678	0.317311	512.6934939	34.04608196	0.266677162	1.041001644	Reasonable	1	1
DOGZIJ	C5H12_neopentane	3.36062	5.26678	0.317311	470.5354152	35.44700615	0.199261323	0.512106464	Reasonable	1	1
DOGZIJ	C3H8_propane	3.36062	5.26678	0.317311	416.4755833	44.59741845	0.238916692	-1.810588299	Reasonable	1	1
DOGZIJ	C3H6_propene	3.36062	5.26678	0.317311	392.9986188	45.72816938	0.16410577	-2.179784743	Reasonable	1	1
DOGZIJ	C3H5N_propionitrile	3.36062	5.26678	0.317311	558.8569328	42.24565215	0.360862674	-1.543937776	Reasonable	1	1
DOGZIJ	C3H8O_propylalcohol	3.36062	5.26678	0.317311	548.7260568	52.15051916	0.532729638	-1.600513186	Reasonable	1	1
DOGZIJ	C5H10_2-pentene	3.36062	5.26678	0.317311	484.9996656	36.49974003	0.250317972	0.590322332	Reasonable	1	1
DOGZIJ	C2H7N_ethylamine	3.36062	5.26678	0.317311	456.1413162	52.30001913	0.278284374	-1.710259472	Reasonable	1	1
DOGZIJ	C4H10O_methyl-isopropyl-ether	3.36062	5.26678	0.317311	464.9608227	38.53548392	0.251447588	0.166616581	Reasonable	1	1
DOQGUM	C7H12_1,5-heptadiene	3.16205	3.55189	0.231694	536.7652346	30.48214368	0.295571623	-22.03668449	No Adsorption	0	0
DOQGUM	C6H14_2,3-dimethylbutane	3.16205	3.55189	0.231694	503.0672531	31.56375605	0.24224795	-100.2276783	No Adsorption	0	0
DOQGUM	C6H14_3-methylpentane	3.16205	3.55189	0.231694	504.839777	31.13915414	0.283296142	-52.54363397	No Adsorption	0	0
DOQGUM	C6H10O_4-hexen-2-one	3.16205	3.55189	0.231694	559.6621075	36.9790055	0.446231587	-19.2313619	No Adsorption	0	0
DOQGUM	C7H14_4-methyl-1-hexene	3.16205	3.55189	0.231694	528.1554514	29.38650495	0.298584169	-52.4609239	No Adsorption	0	0
DOQGUM	C6H10O_4-methyl-4-penten-2-one	3.16205	3.55189	0.231694	583.9572407	32.17602658	0.427070778	-47.23284413	No Adsorption	0	0
DOQGUM	C7H14_4,4-dimethyl-1-pentene	3.16205	3.55189	0.231694	524.3589038	29.54818473	0.250217308	-135.35164	No Adsorption	0	0
DOQGUM	C2H4O_acetaldehyde	3.16205	3.55189	0.231694	470.1338418	53.98284491	0.288582571	-1.226822286	Reasonable	1	1
DOQGUM	C3H6O_acetone	3.16205	3.55189	0.231694	504.9011578	46.13534273	0.299578863	-9.268411235	No Adsorption	0	0
DOQGUM	C2H3N_acetonitrile	3.16205	3.55189	0.231694	537.4197556	47.22182044	0.356500544	-0.048475979	Reasonable	1	1
DOQGUM	C2H6O_dimethylether	3.16205	3.55189	0.231694	410.1055119	48.43551489	0.231685091	-4.392544977	Reasonable	1	1
DOQGUM	C2H7N_dimethylamine	3.16205	3.55189	0.231694	449.2982222	53.95656635	0.291520542	-6.747146969	Reasonable	1	1
DOQGUM	C2H6_ethane	3.16205	3.55189	0.231694	381.7893216	50.31694546	0.216958597	-7.793174124	Reasonable	1	1
DOQGUM	C2H4_ethene	3.16205	3.55189	0.231694	298.4582448	49.65797888	0.123012676	-6.93930216	Reasonable	1	1
DOQGUM	CHN_hydrogen-cyanide	3.16205	3.55189	0.231694	447.2483409	53.04824853	0.333232947	-0.170591366	Reasonable	1	1
DOQGUM	C4H10_isobutane	3.16205	3.55189	0.231694	443.0106967	38.8550635	0.197655762	-40.91009489	No Adsorption	0	0
DOQGUM	C5H12_isopentane	3.16205	3.55189	0.231694	474.7591203	34.73587842	0.239525866	-45.95860731	No Adsorption	0	0
DOQGUM	C3H8O_isopropylalcohol	3.16205	3.55189	0.231694	515.5796221	48.73405441	0.575735407	-8.950781977	No Adsorption	0	0
DOQGUM	CH4_methane	3.16205	3.55189	0.231694	190.564	45.992	0.01142	-6.37675071	Reasonable	1	1
DOQGUM	C4H10O_methyl-propyl-ether	3.16205	3.55189	0.231694	478.8689486	38.38025026	0.286150366	-14.66756154	No Adsorption	0	0
DOQGUM	C5H10O_methylpropylketone	3.16205	3.55189	0.231694	564.4660951	36.92885972	0.349050379	-27.91721463	No Adsorption	0	0
DOQGUM	C5H12O_methyl-tert-butyl-ether	3.16205	3.55189	0.231694	512.6934939	34.04608196	0.266677162	-100.89279	No Adsorption	0	0
DOQGUM	C5H12_neopentane	3.16205	3.55189	0.231694	470.5354152	35.44700615	0.199261323	-108.3142583	No Adsorption	0	0
DOQGUM	C3H8_propane	3.16205	3.55189	0.231694	416.4755833	44.59741845	0.238916692	-12.44611697	No Adsorption	0	0
DOQGUM	C3H5N_propionitrile	3.16205	3.55189	0.231694	558.8569328	42.24565215	0.360862674	-2.841028716	Reasonable	1	1
DOQGUM	C3H8O_propylalcohol	3.16205	3.55189	0.231694	548.7260568	52.15051916	0.532729638	-5.872895202	Reasonable	1	1
DOQGUM	C5H10_2-pentene	3.16205	3.55189	0.231694	484.9996656	36.49974003	0.250317972	-16.97469413	No Adsorption	0	0
DOQGUM	C4H10O_methyl-isopropyl-ether	3.16205	3.55189	0.231694	464.9608227	38.53548392	0.251447588	-31.24108811	No Adsorption	0	0
DOTWAL	C7H12_1,5-heptadiene	3.24941	6.26428	0.349693	536.7652346	30.48214368	0.295571623	-4.028260409	Reasonable	1	1
DOTWAL	C6H14_2,3-dimethylbutane	3.24941	6.26428	0.349693	503.0672531	31.56375605	0.24224795	-1.859454249	Reasonable	1	1
DOTWAL	C6H14_3-methylpentane	3.24941	6.26428	0.349693	504.839777	31.13915414	0.283296142	-0.997976566	Reasonable	1	1
DOTWAL	C6H10O_4-hexen-2-one	3.24941	6.26428	0.349693	559.6621075	36.9790055	0.446231587	1.950718183	Reasonable	1	1
DOTWAL	C7H14_4-methyl-1-hexene	3.24941	6.26428	0.349693	528.1554514	29.38650495	0.298584169	-1.473662015	Reasonable	1	1
DOTWAL	C6H10O_4-methyl-4-penten-2-one	3.24941	6.26428	0.349693	583.9572407	32.17602658	0.427070778	2.575842258	Reasonable	1	1
DOTWAL	C7H14_4,4-dimethyl-1-pentene	3.24941	6.26428	0.349693	524.3589038	29.54818473	0.250217308	-1.650161264	Reasonable	1	1
DOTWAL	C2H4O_acetaldehyde	3.24941	6.26428	0.349693	470.1338418	53.98284491	0.288582571	0.523252078	Reasonable	1	1
DOTWAL	C3H6O_acetone	3.24941	6.26428	0.349693	504.9011578	46.13534273	0.299578863	0.988193175	Reasonable	1	1
DOTWAL	C2H3N_acetonitrile	3.24941	6.26428	0.349693	537.4197556	47.22182044	0.356500544	0.698936997	Reasonable	1	1
DOTWAL	C2H6O_dimethylether	3.24941	6.26428	0.349693	410.1055119	48.43551489	0.231685091	-0.243787745	Reasonable	1	1
DOTWAL	C2H7N_dimethylamine	3.24941	6.26428	0.349693	449.2982222	53.95656635	0.291520542	-1.628743676	Reasonable	1	1
DOTWAL	C2H6_ethane	3.24941	6.26428	0.349693	381.7893216	50.31694546	0.216958597	-3.757908503	Reasonable	1	1
DOTWAL	C2H4_ethene	3.24941	6.26428	0.349693	298.4582448	49.65797888	0.123012676	-4.151810883	Reasonable	1	1
DOTWAL	CHN_hydrogen-cyanide	3.24941	6.26428	0.349693	447.2483409	53.04824853	0.333232947	-1.370869826	Reasonable	1	1
DOTWAL	C4H10_isobutane	3.24941	6.26428	0.349693	443.0106967	38.8550635	0.197655762	-1.576288943	Reasonable	1	1
DOTWAL	C5H12_isopentane	3.24941	6.26428	0.349693	474.7591203	34.73587842	0.239525866	-1.240926979	Reasonable	1	1
DOTWAL	C3H8O_isopropylalcohol	3.24941	6.26428	0.349693	515.5796221	48.73405441	0.575735407	1.588359117	Reasonable	1	1
DOTWAL	CH4_methane	3.24941	6.26428	0.349693	190.564	45.992	0.01142	-5.15739076	Reasonable	1	1
DOTWAL	C4H10O_methyl-propyl-ether	3.24941	6.26428	0.349693	478.8689486	38.38025026	0.286150366	-2.401322184	Reasonable	1	1
DOTWAL	C5H10O_methylpropylketone	3.24941	6.26428	0.349693	564.4660951	36.92885972	0.349050379	-0.246141286	Reasonable	1	1
DOTWAL	C5H12O_methyl-tert-butyl-ether	3.24941	6.26428	0.349693	512.6934939	34.04608196	0.266677162	1.644292815	Reasonable	1	1
DOTWAL	C5H12_neopentane	3.24941	6.26428	0.349693	470.5354152	35.44700615	0.199261323	-1.089962876	Reasonable	1	1
DOTWAL	C3H8_propane	3.24941	6.26428	0.349693	416.4755833	44.59741845	0.238916692	-2.621847481	Reasonable	1	1
DOTWAL	C3H6_propene	3.24941	6.26428	0.349693	392.9986188	45.72816938	0.16410577	-2.916110557	Reasonable	1	1
DOTWAL	C3H5N_propionitrile	3.24941	6.26428	0.349693	558.8569328	42.24565215	0.360862674	1.354208354	Reasonable	1	1
DOTWAL	C3H8O_propylalcohol	3.24941	6.26428	0.349693	548.7260568	52.15051916	0.532729638	2.161715299	Reasonable	1	1
DOTWAL	C5H10_2-pentene	3.24941	6.26428	0.349693	484.9996656	36.49974003	0.250317972	-2.088072534	Reasonable	1	1
DOTWAL	C2H7N_ethylamine	3.24941	6.26428	0.349693	456.1413162	52.30001913	0.278284374	0.432192957	Reasonable	1	1
DOTWAL	C4H10O_methyl-isopropyl-ether	3.24941	6.26428	0.349693	464.9608227	38.53548392	0.251447588	1.246569973	Reasonable	1	1
EBEMII	C7H12_1,5-heptadiene	3.57779	4.74887	0.2181	536.7652346	30.48214368	0.295571623	-0.066724343	Reasonable	1	1
EBEMII	C6H14_2,3-dimethylbutane	3.57779	4.74887	0.2181	503.0672531	31.56375605	0.24224795	-3.874775809	Reasonable	1	1
EBEMII	C6H14_3-methylpentane	3.57779	4.74887	0.2181	504.839777	31.13915414	0.283296142	-1.978442741	Reasonable	1	1
EBEMII	C6H10O_4-hexen-2-one	3.57779	4.74887	0.2181	559.6621075	36.9790055	0.446231587	0.260092864	Reasonable	1	1
EBEMII	C7H14_4-methyl-1-hexene	3.57779	4.74887	0.2181	528.1554514	29.38650495	0.298584169	-1.541196018	Reasonable	1	1
EBEMII	C6H10O_4-methyl-4-penten-2-one	3.57779	4.74887	0.2181	583.9572407	32.17602658	0.427070778	0.317344484	Reasonable	1	1
EBEMII	C7H14_4,4-dimethyl-1-pentene	3.57779	4.74887	0.2181	524.3589038	29.54818473	0.250217308	-5.476253533	Reasonable	1	1
EBEMII	C2H4O_acetaldehyde	3.57779	4.74887	0.2181	470.1338418	53.98284491	0.288582571	-2.332010348	Reasonable	1	1
EBEMII	C3H6O_acetone	3.57779	4.74887	0.2181	504.9011578	46.13534273	0.299578863	-1.729941029	Reasonable	1	1
EBEMII	C2H3N_acetonitrile	3.57779	4.74887	0.2181	537.4197556	47.22182044	0.356500544	-2.357475138	Reasonable	1	1
EBEMII	C2H6O_dimethylether	3.57779	4.74887	0.2181	410.1055119	48.43551489	0.231685091	-2.355168655	Reasonable	1	1
EBEMII	C2H7N_dimethylamine	3.57779	4.74887	0.2181	449.2982222	53.95656635	0.291520542	-1.952187953	Reasonable	1	1
EBEMII	C2H6_ethane	3.57779	4.74887	0.2181	381.7893216	50.31694546	0.216958597	-3.928828903	Reasonable	1	1
EBEMII	C2H4_ethene	3.57779	4.74887	0.2181	298.4582448	49.65797888	0.123012676	-4.230622674	Reasonable	1	1
EBEMII	CHN_hydrogen-cyanide	3.57779	4.74887	0.2181	447.2483409	53.04824853	0.333232947	-3.357314926	Reasonable	1	1
EBEMII	C4H10_isobutane	3.57779	4.74887	0.2181	443.0106967	38.8550635	0.197655762	-3.082989984	Reasonable	1	1
EBEMII	C5H12_isopentane	3.57779	4.74887	0.2181	474.7591203	34.73587842	0.239525866	-2.4890102	Reasonable	1	1
EBEMII	C3H8O_isopropylalcohol	3.57779	4.74887	0.2181	515.5796221	48.73405441	0.575735407	-1.341301911	Reasonable	1	1
EBEMII	CH4_methane	3.57779	4.74887	0.2181	190.564	45.992	0.01142	-5.103473783	Reasonable	1	1
EBEMII	C4H10O_methyl-propyl-ether	3.57779	4.74887	0.2181	478.8689486	38.38025026	0.286150366	-1.517094988	Reasonable	1	1
EBEMII	C5H10O_methylpropylketone	3.57779	4.74887	0.2181	564.4660951	36.92885972	0.349050379	-1.95621346	Reasonable	1	1
EBEMII	C5H12O_methyl-tert-butyl-ether	3.57779	4.74887	0.2181	512.6934939	34.04608196	0.266677162	-3.528654006	Reasonable	1	1
EBEMII	C5H12_neopentane	3.57779	4.74887	0.2181	470.5354152	35.44700615	0.199261323	-5.443697499	Reasonable	1	1
EBEMII	C3H8_propane	3.57779	4.74887	0.2181	416.4755833	44.59741845	0.238916692	-3.045007292	Reasonable	1	1
EBEMII	C3H6_propene	3.57779	4.74887	0.2181	392.9986188	45.72816938	0.16410577	-3.129745958	Reasonable	1	1
EBEMII	C3H5N_propionitrile	3.57779	4.74887	0.2181	558.8569328	42.24565215	0.360862674	-1.897480542	Reasonable	1	1
EBEMII	C3H8O_propylalcohol	3.57779	4.74887	0.2181	548.7260568	52.15051916	0.532729638	-1.727696476	Reasonable	1	1
EBEMII	C5H10_2-pentene	3.57779	4.74887	0.2181	484.9996656	36.49974003	0.250317972	-1.240044483	Reasonable	1	1
EBEMII	C2H7N_ethylamine	3.57779	4.74887	0.2181	456.1413162	52.30001913	0.278284374	-1.681164808	Reasonable	1	1
EBEMII	C4H10O_methyl-isopropyl-ether	3.57779	4.74887	0.2181	464.9608227	38.53548392	0.251447588	-1.332027139	Reasonable	1	1
ECIWUJ	C7H12_1,5-heptadiene	2.62453	3.25413	0.150455	536.7652346	30.48214368	0.295571623	-33.00966115	No Adsorption	0	0
ECIWUJ	C6H14_2,3-dimethylbutane	2.62453	3.25413	0.150455	503.0672531	31.56375605	0.24224795	-68.25727487	No Adsorption	0	0
ECIWUJ	C6H14_3-methylpentane	2.62453	3.25413	0.150455	504.839777	31.13915414	0.283296142	-51.78251606	No Adsorption	0	0
ECIWUJ	C6H10O_4-hexen-2-one	2.62453	3.25413	0.150455	559.6621075	36.9790055	0.446231587	-27.12551818	No Adsorption	0	0
ECIWUJ	C7H14_4-methyl-1-hexene	2.62453	3.25413	0.150455	528.1554514	29.38650495	0.298584169	-53.76700389	No Adsorption	0	0
ECIWUJ	C6H10O_4-methyl-4-penten-2-one	2.62453	3.25413	0.150455	583.9572407	32.17602658	0.427070778	-30.36855623	No Adsorption	0	0
ECIWUJ	C7H14_4,4-dimethyl-1-pentene	2.62453	3.25413	0.150455	524.3589038	29.54818473	0.250217308	-82.73048706	No Adsorption	0	0
ECIWUJ	C3H6O_acetone	2.62453	3.25413	0.150455	504.9011578	46.13534273	0.299578863	-15.7878124	No Adsorption	0	0
ECIWUJ	C2H7N_dimethylamine	2.62453	3.25413	0.150455	449.2982222	53.95656635	0.291520542	-10.58004425	No Adsorption	0	0
ECIWUJ	C2H4_ethene	2.62453	3.25413	0.150455	298.4582448	49.65797888	0.123012676	-8.289036881	Reasonable	1	1
ECIWUJ	CHN_hydrogen-cyanide	2.62453	3.25413	0.150455	447.2483409	53.04824853	0.333232947	-5.08249449	Reasonable	1	1
ECIWUJ	C4H10_isobutane	2.62453	3.25413	0.150455	443.0106967	38.8550635	0.197655762	-28.68193667	No Adsorption	0	0
ECIWUJ	C5H12_isopentane	2.62453	3.25413	0.150455	474.7591203	34.73587842	0.239525866	-36.15304467	No Adsorption	0	0
ECIWUJ	C3H8O_isopropylalcohol	2.62453	3.25413	0.150455	515.5796221	48.73405441	0.575735407	-18.95467702	No Adsorption	0	0
ECIWUJ	CH4_methane	2.62453	3.25413	0.150455	190.564	45.992	0.01142	-6.612610174	Reasonable	1	1
ECIWUJ	C4H10O_methyl-propyl-ether	2.62453	3.25413	0.150455	478.8689486	38.38025026	0.286150366	-16.79048499	No Adsorption	0	0
ECIWUJ	C5H10O_methylpropylketone	2.62453	3.25413	0.150455	564.4660951	36.92885972	0.349050379	-26.89619628	No Adsorption	0	0
ECIWUJ	C5H12O_methyl-tert-butyl-ether	2.62453	3.25413	0.150455	512.6934939	34.04608196	0.266677162	-56.13489603	No Adsorption	0	0
ECIWUJ	C5H12_neopentane	2.62453	3.25413	0.150455	470.5354152	35.44700615	0.199261323	-64.80134291	No Adsorption	0	0
ECIWUJ	C3H8_propane	2.62453	3.25413	0.150455	416.4755833	44.59741845	0.238916692	-14.64397414	No Adsorption	0	0
ECIWUJ	C3H6_propene	2.62453	3.25413	0.150455	392.9986188	45.72816938	0.16410577	-11.58502665	No Adsorption	0	0
ECIWUJ	C3H5N_propionitrile	2.62453	3.25413	0.150455	558.8569328	42.24565215	0.360862674	-9.242603971	No Adsorption	0	0
ECIWUJ	C3H8O_propylalcohol	2.62453	3.25413	0.150455	548.7260568	52.15051916	0.532729638	-14.69897	No Adsorption	0	0
ECIWUJ	C5H10_2-pentene	2.62453	3.25413	0.150455	484.9996656	36.49974003	0.250317972	-17.82973828	No Adsorption	0	0
ECIWUJ	C2H7N_ethylamine	2.62453	3.25413	0.150455	456.1413162	52.30001913	0.278284374	-13.28399666	No Adsorption	0	0
ECIWUJ	C4H10O_methyl-isopropyl-ether	2.62453	3.25413	0.150455	464.9608227	38.53548392	0.251447588	-27.52432881	No Adsorption	0	0
ECODEG	C7H12_1,5-heptadiene	3.54871	5.33632	0.488986	536.7652346	30.48214368	0.295571623	2.586021003	Reasonable	1	1
ECODEG	C6H14_2,3-dimethylbutane	3.54871	5.33632	0.488986	503.0672531	31.56375605	0.24224795	-1.684436865	Reasonable	1	1
ECODEG	C6H14_3-methylpentane	3.54871	5.33632	0.488986	504.839777	31.13915414	0.283296142	0.734758238	Reasonable	1	1
ECODEG	C6H10O_4-hexen-2-one	3.54871	5.33632	0.488986	559.6621075	36.9790055	0.446231587	2.772039177	Reasonable	1	1
ECODEG	C7H14_4-methyl-1-hexene	3.54871	5.33632	0.488986	528.1554514	29.38650495	0.298584169	1.558071058	Reasonable	1	1
ECODEG	C6H10O_4-methyl-4-penten-2-one	3.54871	5.33632	0.488986	583.9572407	32.17602658	0.427070778	2.111080959	Reasonable	1	1
ECODEG	C7H14_4,4-dimethyl-1-pentene	3.54871	5.33632	0.488986	524.3589038	29.54818473	0.250217308	-0.019632974	Reasonable	1	1
ECODEG	C2H4O_acetaldehyde	3.54871	5.33632	0.488986	470.1338418	53.98284491	0.288582571	-1.741085087	Reasonable	1	1
ECODEG	C3H6O_acetone	3.54871	5.33632	0.488986	504.9011578	46.13534273	0.299578863	-0.172057217	Reasonable	1	1
ECODEG	C2H3N_acetonitrile	3.54871	5.33632	0.488986	537.4197556	47.22182044	0.356500544	-1.896073189	Reasonable	1	1
ECODEG	C2H6O_dimethylether	3.54871	5.33632	0.488986	410.1055119	48.43551489	0.231685091	-1.66903863	Reasonable	1	1
ECODEG	C2H7N_dimethylamine	3.54871	5.33632	0.488986	449.2982222	53.95656635	0.291520542	-0.946030822	Reasonable	1	1
ECODEG	C2H6_ethane	3.54871	5.33632	0.488986	381.7893216	50.31694546	0.216958597	-2.725583499	Reasonable	1	1
ECODEG	C2H4_ethene	3.54871	5.33632	0.488986	298.4582448	49.65797888	0.123012676	-3.135479426	Reasonable	1	1
ECODEG	CHN_hydrogen-cyanide	3.54871	5.33632	0.488986	447.2483409	53.04824853	0.333232947	-3.153674024	Reasonable	1	1
ECODEG	C4H10_isobutane	3.54871	5.33632	0.488986	443.0106967	38.8550635	0.197655762	-0.78948886	Reasonable	1	1
ECODEG	C5H12_isopentane	3.54871	5.33632	0.488986	474.7591203	34.73587842	0.239525866	0.08623522	Reasonable	1	1
ECODEG	C3H8O_isopropylalcohol	3.54871	5.33632	0.488986	515.5796221	48.73405441	0.575735407	-1.365493509	Reasonable	1	1
ECODEG	CH4_methane	3.54871	5.33632	0.488986	190.564	45.992	0.01142	-4.341035157	Reasonable	1	1
ECODEG	C4H10O_methyl-propyl-ether	3.54871	5.33632	0.488986	478.8689486	38.38025026	0.286150366	0.592611944	Reasonable	1	1
ECODEG	C5H10O_methylpropylketone	3.54871	5.33632	0.488986	564.4660951	36.92885972	0.349050379	0.643981404	Reasonable	1	1
ECODEG	C5H12O_methyl-tert-butyl-ether	3.54871	5.33632	0.488986	512.6934939	34.04608196	0.266677162	-1.222136203	Reasonable	1	1
ECODEG	C5H12_neopentane	3.54871	5.33632	0.488986	470.5354152	35.44700615	0.199261323	-1.839525466	Reasonable	1	1
ECODEG	C3H8_propane	3.54871	5.33632	0.488986	416.4755833	44.59741845	0.238916692	-1.455453255	Reasonable	1	1
ECODEG	C3H6_propene	3.54871	5.33632	0.488986	392.9986188	45.72816938	0.16410577	-1.687450309	Reasonable	1	1
ECODEG	C3H5N_propionitrile	3.54871	5.33632	0.488986	558.8569328	42.24565215	0.360862674	-0.787263879	Reasonable	1	1
ECODEG	C3H8O_propylalcohol	3.54871	5.33632	0.488986	548.7260568	52.15051916	0.532729638	-0.501033674	Reasonable	1	1
ECODEG	C5H10_2-pentene	3.54871	5.33632	0.488986	484.9996656	36.49974003	0.250317972	0.767094986	Reasonable	1	1
ECODEG	C2H7N_ethylamine	3.54871	5.33632	0.488986	456.1413162	52.30001913	0.278284374	-0.885025588	Reasonable	1	1
ECODEG	C4H10O_methyl-isopropyl-ether	3.54871	5.33632	0.488986	464.9608227	38.53548392	0.251447588	-0.016405283	Reasonable	1	1
EDADIX	C7H12_1,5-heptadiene	3.88728	4.63332	0.43079	536.7652346	30.48214368	0.295571623	1.620351587	Reasonable	1	1
EDADIX	C6H14_2,3-dimethylbutane	3.88728	4.63332	0.43079	503.0672531	31.56375605	0.24224795	-2.26190709	Reasonable	1	1
EDADIX	C6H14_3-methylpentane	3.88728	4.63332	0.43079	504.839777	31.13915414	0.283296142	-1.154908164	Reasonable	1	1
EDADIX	C6H10O_4-hexen-2-one	3.88728	4.63332	0.43079	559.6621075	36.9790055	0.446231587	1.828960062	Reasonable	1	1
EDADIX	C7H14_4-methyl-1-hexene	3.88728	4.63332	0.43079	528.1554514	29.38650495	0.298584169	-0.177830613	Reasonable	1	1
EDADIX	C6H10O_4-methyl-4-penten-2-one	3.88728	4.63332	0.43079	583.9572407	32.17602658	0.427070778	1.008515008	Reasonable	1	1
EDADIX	C7H14_4,4-dimethyl-1-pentene	3.88728	4.63332	0.43079	524.3589038	29.54818473	0.250217308	-2.975169661	Reasonable	1	1
EDADIX	C2H4O_acetaldehyde	3.88728	4.63332	0.43079	470.1338418	53.98284491	0.288582571	-2.280894207	Reasonable	1	1
EDADIX	C3H6O_acetone	3.88728	4.63332	0.43079	504.9011578	46.13534273	0.299578863	-0.924547937	Reasonable	1	1
EDADIX	C2H3N_acetonitrile	3.88728	4.63332	0.43079	537.4197556	47.22182044	0.356500544	-2.307564666	Reasonable	1	1
EDADIX	C2H6O_dimethylether	3.88728	4.63332	0.43079	410.1055119	48.43551489	0.231685091	-2.420215261	Reasonable	1	1
EDADIX	C2H7N_dimethylamine	3.88728	4.63332	0.43079	449.2982222	53.95656635	0.291520542	-2.007767351	Reasonable	1	1
EDADIX	C2H6_ethane	3.88728	4.63332	0.43079	381.7893216	50.31694546	0.216958597	-3.430061056	Reasonable	1	1
EDADIX	C2H4_ethene	3.88728	4.63332	0.43079	298.4582448	49.65797888	0.123012676	-3.726440873	Reasonable	1	1
EDADIX	CHN_hydrogen-cyanide	3.88728	4.63332	0.43079	447.2483409	53.04824853	0.333232947	-3.443452674	Reasonable	1	1
EDADIX	C4H10_isobutane	3.88728	4.63332	0.43079	443.0106967	38.8550635	0.197655762	-2.566140597	Reasonable	1	1
EDADIX	C5H12_isopentane	3.88728	4.63332	0.43079	474.7591203	34.73587842	0.239525866	-1.765432102	Reasonable	1	1
EDADIX	C3H8O_isopropylalcohol	3.88728	4.63332	0.43079	515.5796221	48.73405441	0.575735407	-2.371735756	Reasonable	1	1
EDADIX	CH4_methane	3.88728	4.63332	0.43079	190.564	45.992	0.01142	-4.684029655	Reasonable	1	1
EDADIX	C4H10O_methyl-propyl-ether	3.88728	4.63332	0.43079	478.8689486	38.38025026	0.286150366	-0.542133236	Reasonable	1	1
EDADIX	C5H10O_methylpropylketone	3.88728	4.63332	0.43079	564.4660951	36.92885972	0.349050379	-0.501061208	Reasonable	1	1
EDADIX	C5H12O_methyl-tert-butyl-ether	3.88728	4.63332	0.43079	512.6934939	34.04608196	0.266677162	-3.941406971	Reasonable	1	1
EDADIX	C5H12_neopentane	3.88728	4.63332	0.43079	470.5354152	35.44700615	0.199261323	-4.70333481	Reasonable	1	1
EDADIX	C3H8_propane	3.88728	4.63332	0.43079	416.4755833	44.59741845	0.238916692	-2.569024057	Reasonable	1	1
EDADIX	C3H6_propene	3.88728	4.63332	0.43079	392.9986188	45.72816938	0.16410577	-2.621291481	Reasonable	1	1
EDADIX	C3H5N_propionitrile	3.88728	4.63332	0.43079	558.8569328	42.24565215	0.360862674	-1.455974146	Reasonable	1	1
EDADIX	C3H8O_propylalcohol	3.88728	4.63332	0.43079	548.7260568	52.15051916	0.532729638	-2.637540145	Reasonable	1	1
EDADIX	C5H10_2-pentene	3.88728	4.63332	0.43079	484.9996656	36.49974003	0.250317972	-0.456085847	Reasonable	1	1
EDADIX	C2H7N_ethylamine	3.88728	4.63332	0.43079	456.1413162	52.30001913	0.278284374	-2.20093735	Reasonable	1	1
EDADIX	C4H10O_methyl-isopropyl-ether	3.88728	4.63332	0.43079	464.9608227	38.53548392	0.251447588	-1.470976667	Reasonable	1	1
EDUSIF	C7H12_1,5-heptadiene	7.91583	15.06639	0.829192	536.7652346	30.48214368	0.295571623	-2.416245956	Reasonable	1	1
EDUSIF	C6H14_2,3-dimethylbutane	7.91583	15.06639	0.829192	503.0672531	31.56375605	0.24224795	-2.838027402	Reasonable	1	1
EDUSIF	C6H14_3-methylpentane	7.91583	15.06639	0.829192	504.839777	31.13915414	0.283296142	-2.796730438	Reasonable	1	1
EDUSIF	C6H10O_4-hexen-2-one	7.91583	15.06639	0.829192	559.6621075	36.9790055	0.446231587	-2.470032244	Reasonable	1	1
EDUSIF	C7H14_4-methyl-1-hexene	7.91583	15.06639	0.829192	528.1554514	29.38650495	0.298584169	-2.4189941	Reasonable	1	1
EDUSIF	C6H10O_4-methyl-4-penten-2-one	7.91583	15.06639	0.829192	583.9572407	32.17602658	0.427070778	-2.565202832	Reasonable	1	1
EDUSIF	C7H14_4,4-dimethyl-1-pentene	7.91583	15.06639	0.829192	524.3589038	29.54818473	0.250217308	-2.627809967	Reasonable	1	1
EDUSIF	C2H4O_acetaldehyde	7.91583	15.06639	0.829192	470.1338418	53.98284491	0.288582571	-4.364516253	Reasonable	1	1
EDUSIF	C3H6O_acetone	7.91583	15.06639	0.829192	504.9011578	46.13534273	0.299578863	-3.597869356	Reasonable	1	1
EDUSIF	C2H3N_acetonitrile	7.91583	15.06639	0.829192	537.4197556	47.22182044	0.356500544	-4.412289035	Reasonable	1	1
EDUSIF	C2H6O_dimethylether	7.91583	15.06639	0.829192	410.1055119	48.43551489	0.231685091	-4.449771647	Reasonable	1	1
EDUSIF	C2H7N_dimethylamine	7.91583	15.06639	0.829192	449.2982222	53.95656635	0.291520542	-4.191789027	Reasonable	1	1
EDUSIF	C2H6_ethane	7.91583	15.06639	0.829192	381.7893216	50.31694546	0.216958597	-4.804100348	Reasonable	1	1
EDUSIF	C2H4_ethene	7.91583	15.06639	0.829192	298.4582448	49.65797888	0.123012676	-4.966576245	Reasonable	1	1
EDUSIF	CHN_hydrogen-cyanide	7.91583	15.06639	0.829192	447.2483409	53.04824853	0.333232947	-4.958607315	Reasonable	1	1
EDUSIF	C4H10_isobutane	7.91583	15.06639	0.829192	443.0106967	38.8550635	0.197655762	-3.819727855	Reasonable	1	1
EDUSIF	C5H12_isopentane	7.91583	15.06639	0.829192	474.7591203	34.73587842	0.239525866	-3.302380142	Reasonable	1	1
EDUSIF	C3H8O_isopropylalcohol	7.91583	15.06639	0.829192	515.5796221	48.73405441	0.575735407	-4.511449283	Reasonable	1	1
EDUSIF	CH4_methane	7.91583	15.06639	0.829192	190.564	45.992	0.01142	-5.406713933	Reasonable	1	1
EDUSIF	C4H10O_methyl-propyl-ether	7.91583	15.06639	0.829192	478.8689486	38.38025026	0.286150366	-3.48241882	Reasonable	1	1
EDUSIF	C5H10O_methylpropylketone	7.91583	15.06639	0.829192	564.4660951	36.92885972	0.349050379	-4.534617149	Reasonable	1	1
EDUSIF	C5H12O_methyl-tert-butyl-ether	7.91583	15.06639	0.829192	512.6934939	34.04608196	0.266677162	-3.252373817	Reasonable	1	1
EDUSIF	C5H12_neopentane	7.91583	15.06639	0.829192	470.5354152	35.44700615	0.199261323	-3.513708404	Reasonable	1	1
EDUSIF	C3H8_propane	7.91583	15.06639	0.829192	416.4755833	44.59741845	0.238916692	-4.276544328	Reasonable	1	1
EDUSIF	C3H6_propene	7.91583	15.06639	0.829192	392.9986188	45.72816938	0.16410577	-4.391473966	Reasonable	1	1
EDUSIF	C3H5N_propionitrile	7.91583	15.06639	0.829192	558.8569328	42.24565215	0.360862674	-4.050609993	Reasonable	1	1
EDUSIF	C5H10_2-pentene	7.91583	15.06639	0.829192	484.9996656	36.49974003	0.250317972	-3.348473889	Reasonable	1	1
EDUSIF	C2H7N_ethylamine	7.91583	15.06639	0.829192	456.1413162	52.30001913	0.278284374	-4.2069084	Reasonable	1	1
EDUSIF	C4H10O_methyl-isopropyl-ether	7.91583	15.06639	0.829192	464.9608227	38.53548392	0.251447588	-3.526606468	Reasonable	1	1
EQIWAD	C7H12_1,5-heptadiene	2.68358	3.10476	0.0480642	536.7652346	30.48214368	0.295571623	-200	No Adsorption	0	0
EQIWAD	C6H14_2,3-dimethylbutane	2.68358	3.10476	0.0480642	503.0672531	31.56375605	0.24224795	-200	No Adsorption	0	0
EQIWAD	C6H14_3-methylpentane	2.68358	3.10476	0.0480642	504.839777	31.13915414	0.283296142	-200	No Adsorption	0	0
EQIWAD	C6H10O_4-hexen-2-one	2.68358	3.10476	0.0480642	559.6621075	36.9790055	0.446231587	-200	No Adsorption	0	0
EQIWAD	C7H14_4-methyl-1-hexene	2.68358	3.10476	0.0480642	528.1554514	29.38650495	0.298584169	-200	No Adsorption	0	0
EQIWAD	C6H10O_4-methyl-4-penten-2-one	2.68358	3.10476	0.0480642	583.9572407	32.17602658	0.427070778	-200	No Adsorption	0	0
EQIWAD	C7H14_4,4-dimethyl-1-pentene	2.68358	3.10476	0.0480642	524.3589038	29.54818473	0.250217308	-200	No Adsorption	0	0
EQIWAD	C2H4O_acetaldehyde	2.68358	3.10476	0.0480642	470.1338418	53.98284491	0.288582571	-34.29584948	No Adsorption	0	0
EQIWAD	C3H6O_acetone	2.68358	3.10476	0.0480642	504.9011578	46.13534273	0.299578863	-89.8068754	No Adsorption	0	0
EQIWAD	C2H3N_acetonitrile	2.68358	3.10476	0.0480642	537.4197556	47.22182044	0.356500544	-29.28819277	No Adsorption	0	0
EQIWAD	C2H6O_dimethylether	2.68358	3.10476	0.0480642	410.1055119	48.43551489	0.231685091	-39.89279003	No Adsorption	0	0
EQIWAD	C2H7N_dimethylamine	2.68358	3.10476	0.0480642	449.2982222	53.95656635	0.291520542	-57.4134127	No Adsorption	0	0
EQIWAD	C2H6_ethane	2.68358	3.10476	0.0480642	381.7893216	50.31694546	0.216958597	-33.34775366	No Adsorption	0	0
EQIWAD	C2H4_ethene	2.68358	3.10476	0.0480642	298.4582448	49.65797888	0.123012676	-28.89279003	No Adsorption	0	0
EQIWAD	CHN_hydrogen-cyanide	2.68358	3.10476	0.0480642	447.2483409	53.04824853	0.333232947	-16.29073004	No Adsorption	0	0
EQIWAD	C4H10_isobutane	2.68358	3.10476	0.0480642	443.0106967	38.8550635	0.197655762	-200	No Adsorption	0	0
EQIWAD	C5H12_isopentane	2.68358	3.10476	0.0480642	474.7591203	34.73587842	0.239525866	-200	No Adsorption	0	0
EQIWAD	C3H8O_isopropylalcohol	2.68358	3.10476	0.0480642	515.5796221	48.73405441	0.575735407	-90.89619628	No Adsorption	0	0
EQIWAD	CH4_methane	2.68358	3.10476	0.0480642	190.564	45.992	0.01142	-22.19791074	No Adsorption	0	0
EQIWAD	C4H10O_methyl-propyl-ether	2.68358	3.10476	0.0480642	478.8689486	38.38025026	0.286150366	-155.2204035	No Adsorption	0	0
EQIWAD	C5H10O_methylpropylketone	2.68358	3.10476	0.0480642	564.4660951	36.92885972	0.349050379	-200	No Adsorption	0	0
EQIWAD	C5H12O_methyl-tert-butyl-ether	2.68358	3.10476	0.0480642	512.6934939	34.04608196	0.266677162	-200	No Adsorption	0	0
EQIWAD	C5H12_neopentane	2.68358	3.10476	0.0480642	470.5354152	35.44700615	0.199261323	-200	No Adsorption	0	0
EQIWAD	C3H8_propane	2.68358	3.10476	0.0480642	416.4755833	44.59741845	0.238916692	-65.04527521	No Adsorption	0	0
EQIWAD	C3H6_propene	2.68358	3.10476	0.0480642	392.9986188	45.72816938	0.16410577	-49.28567024	No Adsorption	0	0
EQIWAD	C3H5N_propionitrile	2.68358	3.10476	0.0480642	558.8569328	42.24565215	0.360862674	-50.85387196	No Adsorption	0	0
EQIWAD	C3H8O_propylalcohol	2.68358	3.10476	0.0480642	548.7260568	52.15051916	0.532729638	-89.53017798	No Adsorption	0	0
EQIWAD	C5H10_2-pentene	2.68358	3.10476	0.0480642	484.9996656	36.49974003	0.250317972	-200	No Adsorption	0	0
EQIWAD	C2H7N_ethylamine	2.68358	3.10476	0.0480642	456.1413162	52.30001913	0.278284374	-46.84771166	No Adsorption	0	0
EQIWAD	C4H10O_methyl-isopropyl-ether	2.68358	3.10476	0.0480642	464.9608227	38.53548392	0.251447588	-200	No Adsorption	0	0
ERUFUS	C7H12_1,5-heptadiene	3.42552	4.36037	0.280828	536.7652346	30.48214368	0.295571623	-5.229147988	Reasonable	1	1
ERUFUS	C6H10O_4-hexen-2-one	3.42552	4.36037	0.280828	559.6621075	36.9790055	0.446231587	-4.326979093	Reasonable	1	1
ERUFUS	C6H10O_4-methyl-4-penten-2-one	3.42552	4.36037	0.280828	583.9572407	32.17602658	0.427070778	-4.269217724	Reasonable	1	1
ERUFUS	C7H14_4,4-dimethyl-1-pentene	3.42552	4.36037	0.280828	524.3589038	29.54818473	0.250217308	-22.15864053	No Adsorption	0	0
ERUFUS	C2H4O_acetaldehyde	3.42552	4.36037	0.280828	470.1338418	53.98284491	0.288582571	-1.765730811	Reasonable	1	1
ERUFUS	C3H6O_acetone	3.42552	4.36037	0.280828	504.9011578	46.13534273	0.299578863	-1.307808099	Reasonable	1	1
ERUFUS	C2H3N_acetonitrile	3.42552	4.36037	0.280828	537.4197556	47.22182044	0.356500544	-2.317231468	Reasonable	1	1
ERUFUS	C2H6O_dimethylether	3.42552	4.36037	0.280828	410.1055119	48.43551489	0.231685091	-2.113311349	Reasonable	1	1
ERUFUS	C2H7N_dimethylamine	3.42552	4.36037	0.280828	449.2982222	53.95656635	0.291520542	-1.623669456	Reasonable	1	1
ERUFUS	C2H6_ethane	3.42552	4.36037	0.280828	381.7893216	50.31694546	0.216958597	-3.896445985	Reasonable	1	1
ERUFUS	C2H4_ethene	3.42552	4.36037	0.280828	298.4582448	49.65797888	0.123012676	-4.126679398	Reasonable	1	1
ERUFUS	CHN_hydrogen-cyanide	3.42552	4.36037	0.280828	447.2483409	53.04824853	0.333232947	-2.959251338	Reasonable	1	1
ERUFUS	C4H10_isobutane	3.42552	4.36037	0.280828	443.0106967	38.8550635	0.197655762	-6.131943638	Reasonable	1	1
ERUFUS	C5H12_isopentane	3.42552	4.36037	0.280828	474.7591203	34.73587842	0.239525866	-6.327902142	Reasonable	1	1
ERUFUS	C3H8O_isopropylalcohol	3.42552	4.36037	0.280828	515.5796221	48.73405441	0.575735407	-3.755849103	Reasonable	1	1
ERUFUS	CH4_methane	3.42552	4.36037	0.280828	190.564	45.992	0.01142	-4.987162775	Reasonable	1	1
ERUFUS	C4H10O_methyl-propyl-ether	3.42552	4.36037	0.280828	478.8689486	38.38025026	0.286150366	-4.580044252	Reasonable	1	1
ERUFUS	C5H12_neopentane	3.42552	4.36037	0.280828	470.5354152	35.44700615	0.199261323	-15.97469413	No Adsorption	0	0
ERUFUS	C3H8_propane	3.42552	4.36037	0.280828	416.4755833	44.59741845	0.238916692	-3.542193771	Reasonable	1	1
ERUFUS	C3H6_propene	3.42552	4.36037	0.280828	392.9986188	45.72816938	0.16410577	-3.343813606	Reasonable	1	1
ERUFUS	C3H5N_propionitrile	3.42552	4.36037	0.280828	558.8569328	42.24565215	0.360862674	-1.913775462	Reasonable	1	1
ERUFUS	C3H8O_propylalcohol	3.42552	4.36037	0.280828	548.7260568	52.15051916	0.532729638	-2.316411783	Reasonable	1	1
ERUFUS	C5H10_2-pentene	3.42552	4.36037	0.280828	484.9996656	36.49974003	0.250317972	-5.040958608	Reasonable	1	1
ERUFUS	C2H7N_ethylamine	3.42552	4.36037	0.280828	456.1413162	52.30001913	0.278284374	-2.804327236	Reasonable	1	1
ERUFUS	C4H10O_methyl-isopropyl-ether	3.42552	4.36037	0.280828	464.9608227	38.53548392	0.251447588	-4.707743929	Reasonable	1	1
EZABEN	C7H12_1,5-heptadiene	3.75233	5.22809	0.465021	536.7652346	30.48214368	0.295571623	-0.335202007	Reasonable	1	1
EZABEN	C6H14_2,3-dimethylbutane	3.75233	5.22809	0.465021	503.0672531	31.56375605	0.24224795	-5.442492798	Reasonable	1	1
EZABEN	C6H14_3-methylpentane	3.75233	5.22809	0.465021	504.839777	31.13915414	0.283296142	-2.515335791	Reasonable	1	1
EZABEN	C6H10O_4-hexen-2-one	3.75233	5.22809	0.465021	559.6621075	36.9790055	0.446231587	2.778599067	Reasonable	1	1
EZABEN	C7H14_4-methyl-1-hexene	3.75233	5.22809	0.465021	528.1554514	29.38650495	0.298584169	-1.693873183	Reasonable	1	1
EZABEN	C6H10O_4-methyl-4-penten-2-one	3.75233	5.22809	0.465021	583.9572407	32.17602658	0.427070778	1.936199972	Reasonable	1	1
EZABEN	C2H4O_acetaldehyde	3.75233	5.22809	0.465021	470.1338418	53.98284491	0.288582571	-0.559517554	Reasonable	1	1
EZABEN	C3H6O_acetone	3.75233	5.22809	0.465021	504.9011578	46.13534273	0.299578863	0.082860737	Reasonable	1	1
EZABEN	C2H3N_acetonitrile	3.75233	5.22809	0.465021	537.4197556	47.22182044	0.356500544	-0.116633304	Reasonable	1	1
EZABEN	C2H6O_dimethylether	3.75233	5.22809	0.465021	410.1055119	48.43551489	0.231685091	-0.76490101	Reasonable	1	1
EZABEN	C2H7N_dimethylamine	3.75233	5.22809	0.465021	449.2982222	53.95656635	0.291520542	-1.211052861	Reasonable	1	1
EZABEN	C2H6_ethane	3.75233	5.22809	0.465021	381.7893216	50.31694546	0.216958597	-3.967514207	Reasonable	1	1
EZABEN	C2H4_ethene	3.75233	5.22809	0.465021	298.4582448	49.65797888	0.123012676	-4.228412519	Reasonable	1	1
EZABEN	CHN_hydrogen-cyanide	3.75233	5.22809	0.465021	447.2483409	53.04824853	0.333232947	-2.160318366	Reasonable	1	1
EZABEN	C4H10_isobutane	3.75233	5.22809	0.465021	443.0106967	38.8550635	0.197655762	-3.087526583	Reasonable	1	1
EZABEN	C5H12_isopentane	3.75233	5.22809	0.465021	474.7591203	34.73587842	0.239525866	-2.782705607	Reasonable	1	1
EZABEN	C3H8O_isopropylalcohol	3.75233	5.22809	0.465021	515.5796221	48.73405441	0.575735407	-0.204993619	Reasonable	1	1
EZABEN	CH4_methane	3.75233	5.22809	0.465021	190.564	45.992	0.01142	-5.064996849	Reasonable	1	1
EZABEN	C4H10O_methyl-propyl-ether	3.75233	5.22809	0.465021	478.8689486	38.38025026	0.286150366	-1.898503817	Reasonable	1	1
EZABEN	C5H10O_methylpropylketone	3.75233	5.22809	0.465021	564.4660951	36.92885972	0.349050379	0.226592173	Reasonable	1	1
EZABEN	C3H8_propane	3.75233	5.22809	0.465021	416.4755833	44.59741845	0.238916692	-3.225829878	Reasonable	1	1
EZABEN	C3H6_propene	3.75233	5.22809	0.465021	392.9986188	45.72816938	0.16410577	-3.264551213	Reasonable	1	1
EZABEN	C3H8O_propylalcohol	3.75233	5.22809	0.465021	548.7260568	52.15051916	0.532729638	-0.88009118	Reasonable	1	1
EZABEN	C5H10_2-pentene	3.75233	5.22809	0.465021	484.9996656	36.49974003	0.250317972	-1.70842249	Reasonable	1	1
EZABEN	C2H7N_ethylamine	3.75233	5.22809	0.465021	456.1413162	52.30001913	0.278284374	-1.006946205	Reasonable	1	1
EZABEN	C4H10O_methyl-isopropyl-ether	3.75233	5.22809	0.465021	464.9608227	38.53548392	0.251447588	0.615713386	Reasonable	1	1
EZUCIM	C7H12_1,5-heptadiene	4.42324	5.27092	0.560296	536.7652346	30.48214368	0.295571623	1.711909255	Reasonable	1	1
EZUCIM	C6H14_2,3-dimethylbutane	4.42324	5.27092	0.560296	503.0672531	31.56375605	0.24224795	0.112916536	Reasonable	1	1
EZUCIM	C6H14_3-methylpentane	4.42324	5.27092	0.560296	504.839777	31.13915414	0.283296142	0.473930527	Reasonable	1	1
EZUCIM	C6H10O_4-hexen-2-one	4.42324	5.27092	0.560296	559.6621075	36.9790055	0.446231587	2.700102036	Reasonable	1	1
EZUCIM	C7H14_4-methyl-1-hexene	4.42324	5.27092	0.560296	528.1554514	29.38650495	0.298584169	1.274783429	Reasonable	1	1
EZUCIM	C6H10O_4-methyl-4-penten-2-one	4.42324	5.27092	0.560296	583.9572407	32.17602658	0.427070778	2.449388908	Reasonable	1	1
EZUCIM	C7H14_4,4-dimethyl-1-pentene	4.42324	5.27092	0.560296	524.3589038	29.54818473	0.250217308	-0.102792013	Reasonable	1	1
EZUCIM	C2H4O_acetaldehyde	4.42324	5.27092	0.560296	470.1338418	53.98284491	0.288582571	-1.481964047	Reasonable	1	1
EZUCIM	C3H6O_acetone	4.42324	5.27092	0.560296	504.9011578	46.13534273	0.299578863	-0.173514432	Reasonable	1	1
EZUCIM	C2H3N_acetonitrile	4.42324	5.27092	0.560296	537.4197556	47.22182044	0.356500544	-1.233043138	Reasonable	1	1
EZUCIM	C2H6O_dimethylether	4.42324	5.27092	0.560296	410.1055119	48.43551489	0.231685091	-1.727587451	Reasonable	1	1
EZUCIM	C2H7N_dimethylamine	4.42324	5.27092	0.560296	449.2982222	53.95656635	0.291520542	-1.395561173	Reasonable	1	1
EZUCIM	C2H6_ethane	4.42324	5.27092	0.560296	381.7893216	50.31694546	0.216958597	-3.337213846	Reasonable	1	1
EZUCIM	C2H4_ethene	4.42324	5.27092	0.560296	298.4582448	49.65797888	0.123012676	-3.688061868	Reasonable	1	1
EZUCIM	CHN_hydrogen-cyanide	4.42324	5.27092	0.560296	447.2483409	53.04824853	0.333232947	-3.021988941	Reasonable	1	1
EZUCIM	C4H10_isobutane	4.42324	5.27092	0.560296	443.0106967	38.8550635	0.197655762	-1.39146327	Reasonable	1	1
EZUCIM	C5H12_isopentane	4.42324	5.27092	0.560296	474.7591203	34.73587842	0.239525866	-0.471700488	Reasonable	1	1
EZUCIM	C3H8O_isopropylalcohol	4.42324	5.27092	0.560296	515.5796221	48.73405441	0.575735407	-0.048799981	Reasonable	1	1
EZUCIM	CH4_methane	4.42324	5.27092	0.560296	190.564	45.992	0.01142	-4.655607726	Reasonable	1	1
EZUCIM	C4H10O_methyl-propyl-ether	4.42324	5.27092	0.560296	478.8689486	38.38025026	0.286150366	-0.582543254	Reasonable	1	1
EZUCIM	C5H10O_methylpropylketone	4.42324	5.27092	0.560296	564.4660951	36.92885972	0.349050379	0.278229846	Reasonable	1	1
EZUCIM	C5H12O_methyl-tert-butyl-ether	4.42324	5.27092	0.560296	512.6934939	34.04608196	0.266677162	0.139479226	Reasonable	1	1
EZUCIM	C5H12_neopentane	4.42324	5.27092	0.560296	470.5354152	35.44700615	0.199261323	-1.585598292	Reasonable	1	1
EZUCIM	C3H8_propane	4.42324	5.27092	0.560296	416.4755833	44.59741845	0.238916692	-2.235115074	Reasonable	1	1
EZUCIM	C3H6_propene	4.42324	5.27092	0.560296	392.9986188	45.72816938	0.16410577	-2.480737876	Reasonable	1	1
EZUCIM	C3H5N_propionitrile	4.42324	5.27092	0.560296	558.8569328	42.24565215	0.360862674	-0.357627493	Reasonable	1	1
EZUCIM	C3H8O_propylalcohol	4.42324	5.27092	0.560296	548.7260568	52.15051916	0.532729638	-0.103866368	Reasonable	1	1
EZUCIM	C5H10_2-pentene	4.42324	5.27092	0.560296	484.9996656	36.49974003	0.250317972	-0.341477296	Reasonable	1	1
EZUCIM	C2H7N_ethylamine	4.42324	5.27092	0.560296	456.1413162	52.30001913	0.278284374	-1.268176022	Reasonable	1	1
EZUCIM	C4H10O_methyl-isopropyl-ether	4.42324	5.27092	0.560296	464.9608227	38.53548392	0.251447588	0.224478675	Reasonable	1	1
FAKLOU	C7H12_1,5-heptadiene	8.03305	9.12795	0.628689	536.7652346	30.48214368	0.295571623	-0.109553271	Reasonable	1	1
FAKLOU	C6H14_2,3-dimethylbutane	8.03305	9.12795	0.628689	503.0672531	31.56375605	0.24224795	-0.774096555	Reasonable	1	1
FAKLOU	C6H14_3-methylpentane	8.03305	9.12795	0.628689	504.839777	31.13915414	0.283296142	-0.686014735	Reasonable	1	1
FAKLOU	C6H10O_4-hexen-2-one	8.03305	9.12795	0.628689	559.6621075	36.9790055	0.446231587	0.083610105	Reasonable	1	1
FAKLOU	C7H14_4-methyl-1-hexene	8.03305	9.12795	0.628689	528.1554514	29.38650495	0.298584169	0.006709863	Reasonable	1	1
FAKLOU	C6H10O_4-methyl-4-penten-2-one	8.03305	9.12795	0.628689	583.9572407	32.17602658	0.427070778	-0.088451968	Reasonable	1	1
FAKLOU	C7H14_4,4-dimethyl-1-pentene	8.03305	9.12795	0.628689	524.3589038	29.54818473	0.250217308	-0.276148799	Reasonable	1	1
FAKLOU	C2H4O_acetaldehyde	8.03305	9.12795	0.628689	470.1338418	53.98284491	0.288582571	-2.957322127	Reasonable	1	1
FAKLOU	C3H6O_acetone	8.03305	9.12795	0.628689	504.9011578	46.13534273	0.299578863	-1.987913953	Reasonable	1	1
FAKLOU	C2H3N_acetonitrile	8.03305	9.12795	0.628689	537.4197556	47.22182044	0.356500544	-2.943339032	Reasonable	1	1
FAKLOU	C2H6O_dimethylether	8.03305	9.12795	0.628689	410.1055119	48.43551489	0.231685091	-3.356662822	Reasonable	1	1
FAKLOU	C2H7N_dimethylamine	8.03305	9.12795	0.628689	449.2982222	53.95656635	0.291520542	-2.830240361	Reasonable	1	1
FAKLOU	C2H6_ethane	8.03305	9.12795	0.628689	381.7893216	50.31694546	0.216958597	-4.126679398	Reasonable	1	1
FAKLOU	C2H4_ethene	8.03305	9.12795	0.628689	298.4582448	49.65797888	0.123012676	-4.385102784	Reasonable	1	1
FAKLOU	CHN_hydrogen-cyanide	8.03305	9.12795	0.628689	447.2483409	53.04824853	0.333232947	-4.04769199	Reasonable	1	1
FAKLOU	C4H10_isobutane	8.03305	9.12795	0.628689	443.0106967	38.8550635	0.197655762	-2.475920788	Reasonable	1	1
FAKLOU	C5H12_isopentane	8.03305	9.12795	0.628689	474.7591203	34.73587842	0.239525866	-1.587682281	Reasonable	1	1
FAKLOU	C3H8O_isopropylalcohol	8.03305	9.12795	0.628689	515.5796221	48.73405441	0.575735407	-2.7224435	Reasonable	1	1
FAKLOU	CH4_methane	8.03305	9.12795	0.628689	190.564	45.992	0.01142	-5.095825632	Reasonable	1	1
FAKLOU	C4H10O_methyl-propyl-ether	8.03305	9.12795	0.628689	478.8689486	38.38025026	0.286150366	-1.925706636	Reasonable	1	1
FAKLOU	C5H10O_methylpropylketone	8.03305	9.12795	0.628689	564.4660951	36.92885972	0.349050379	-2.260552662	Reasonable	1	1
FAKLOU	C5H12O_methyl-tert-butyl-ether	8.03305	9.12795	0.628689	512.6934939	34.04608196	0.266677162	-1.194758845	Reasonable	1	1
FAKLOU	C5H12_neopentane	8.03305	9.12795	0.628689	470.5354152	35.44700615	0.199261323	-1.865456352	Reasonable	1	1
FAKLOU	C3H8_propane	8.03305	9.12795	0.628689	416.4755833	44.59741845	0.238916692	-3.258215156	Reasonable	1	1
FAKLOU	C3H6_propene	8.03305	9.12795	0.628689	392.9986188	45.72816938	0.16410577	-3.459655507	Reasonable	1	1
FAKLOU	C3H5N_propionitrile	8.03305	9.12795	0.628689	558.8569328	42.24565215	0.360862674	-2.193466627	Reasonable	1	1
FAKLOU	C3H8O_propylalcohol	8.03305	9.12795	0.628689	548.7260568	52.15051916	0.532729638	-3.097894262	Reasonable	1	1
FAKLOU	C5H10_2-pentene	8.03305	9.12795	0.628689	484.9996656	36.49974003	0.250317972	-1.688335125	Reasonable	1	1
FAKLOU	C2H7N_ethylamine	8.03305	9.12795	0.628689	456.1413162	52.30001913	0.278284374	-2.880909148	Reasonable	1	1
FAKLOU	C4H10O_methyl-isopropyl-ether	8.03305	9.12795	0.628689	464.9608227	38.53548392	0.251447588	-1.749648319	Reasonable	1	1
FAQVEA	C6H14_2,3-dimethylbutane	3.21093	4.28187	0.243079	503.0672531	31.56375605	0.24224795	-15.71444269	No Adsorption	0	0
FAQVEA	C6H10O_4-methyl-4-penten-2-one	3.21093	4.28187	0.243079	583.9572407	32.17602658	0.427070778	-4.586700236	Reasonable	1	1
FAQVEA	C7H14_4,4-dimethyl-1-pentene	3.21093	4.28187	0.243079	524.3589038	29.54818473	0.250217308	-35.19928292	No Adsorption	0	0
FAQVEA	C2H4O_acetaldehyde	3.21093	4.28187	0.243079	470.1338418	53.98284491	0.288582571	-3.343165177	Reasonable	1	1
FAQVEA	C3H6O_acetone	3.21093	4.28187	0.243079	504.9011578	46.13534273	0.299578863	-3.118914487	Reasonable	1	1
FAQVEA	C2H3N_acetonitrile	3.21093	4.28187	0.243079	537.4197556	47.22182044	0.356500544	-3.053721684	Reasonable	1	1
FAQVEA	C2H6O_dimethylether	3.21093	4.28187	0.243079	410.1055119	48.43551489	0.231685091	-3.588205265	Reasonable	1	1
FAQVEA	C2H7N_dimethylamine	3.21093	4.28187	0.243079	449.2982222	53.95656635	0.291520542	-3.152655652	Reasonable	1	1
FAQVEA	C2H6_ethane	3.21093	4.28187	0.243079	381.7893216	50.31694546	0.216958597	-4.752026734	Reasonable	1	1
FAQVEA	C2H4_ethene	3.21093	4.28187	0.243079	298.4582448	49.65797888	0.123012676	-4.723538196	Reasonable	1	1
FAQVEA	CHN_hydrogen-cyanide	3.21093	4.28187	0.243079	447.2483409	53.04824853	0.333232947	-3.699450165	Reasonable	1	1
FAQVEA	C3H8O_isopropylalcohol	3.21093	4.28187	0.243079	515.5796221	48.73405441	0.575735407	-4.879426069	Reasonable	1	1
FAQVEA	CH4_methane	3.21093	4.28187	0.243079	190.564	45.992	0.01142	-5.146301788	Reasonable	1	1
FAQVEA	C4H10O_methyl-propyl-ether	3.21093	4.28187	0.243079	478.8689486	38.38025026	0.286150366	-4.399027104	Reasonable	1	1
FAQVEA	C5H10O_methylpropylketone	3.21093	4.28187	0.243079	564.4660951	36.92885972	0.349050379	-5.931814138	Reasonable	1	1
FAQVEA	C5H12O_methyl-tert-butyl-ether	3.21093	4.28187	0.243079	512.6934939	34.04608196	0.266677162	-32.90657831	No Adsorption	0	0
FAQVEA	C5H12_neopentane	3.21093	4.28187	0.243079	470.5354152	35.44700615	0.199261323	-30.99567863	No Adsorption	0	0
FAQVEA	C3H8_propane	3.21093	4.28187	0.243079	416.4755833	44.59741845	0.238916692	-4.886056648	Reasonable	1	1
FAQVEA	C3H6_propene	3.21093	4.28187	0.243079	392.9986188	45.72816938	0.16410577	-4.32330639	Reasonable	1	1
FAQVEA	C3H5N_propionitrile	3.21093	4.28187	0.243079	558.8569328	42.24565215	0.360862674	-2.562934705	Reasonable	1	1
FAQVEA	C3H8O_propylalcohol	3.21093	4.28187	0.243079	548.7260568	52.15051916	0.532729638	-4.514278574	Reasonable	1	1
FAQVEA	C5H10_2-pentene	3.21093	4.28187	0.243079	484.9996656	36.49974003	0.250317972	-4.725842151	Reasonable	1	1
FAQVEA	C2H7N_ethylamine	3.21093	4.28187	0.243079	456.1413162	52.30001913	0.278284374	-3.847656608	Reasonable	1	1
FAQVEA	C4H10O_methyl-isopropyl-ether	3.21093	4.28187	0.243079	464.9608227	38.53548392	0.251447588	-6.913640169	Reasonable	1	1
FECWOB01	C6H14_2,3-dimethylbutane	3.09319	4.21204	0.300491	503.0672531	31.56375605	0.24224795	-17.91721463	No Adsorption	0	0
FECWOB01	C7H14_4,4-dimethyl-1-pentene	3.09319	4.21204	0.300491	524.3589038	29.54818473	0.250217308	-50.92811799	No Adsorption	0	0
FECWOB01	C2H4O_acetaldehyde	3.09319	4.21204	0.300491	470.1338418	53.98284491	0.288582571	-2.780486203	Reasonable	1	1
FECWOB01	C3H6O_acetone	3.09319	4.21204	0.300491	504.9011578	46.13534273	0.299578863	-1.631209365	Reasonable	1	1
FECWOB01	C2H3N_acetonitrile	3.09319	4.21204	0.300491	537.4197556	47.22182044	0.356500544	-2.797988742	Reasonable	1	1
FECWOB01	C2H6O_dimethylether	3.09319	4.21204	0.300491	410.1055119	48.43551489	0.231685091	-3.160061505	Reasonable	1	1
FECWOB01	C2H7N_dimethylamine	3.09319	4.21204	0.300491	449.2982222	53.95656635	0.291520542	-3.069907164	Reasonable	1	1
FECWOB01	C2H6_ethane	3.09319	4.21204	0.300491	381.7893216	50.31694546	0.216958597	-3.828086416	Reasonable	1	1
FECWOB01	C2H4_ethene	3.09319	4.21204	0.300491	298.4582448	49.65797888	0.123012676	-3.973814147	Reasonable	1	1
FECWOB01	CHN_hydrogen-cyanide	3.09319	4.21204	0.300491	447.2483409	53.04824853	0.333232947	-3.601048396	Reasonable	1	1
FECWOB01	C4H10_isobutane	3.09319	4.21204	0.300491	443.0106967	38.8550635	0.197655762	-6.216811309	Reasonable	1	1
FECWOB01	C3H8O_isopropylalcohol	3.09319	4.21204	0.300491	515.5796221	48.73405441	0.575735407	-4.459670525	Reasonable	1	1
FECWOB01	CH4_methane	3.09319	4.21204	0.300491	190.564	45.992	0.01142	-4.928117993	Reasonable	1	1
FECWOB01	C4H10O_methyl-propyl-ether	3.09319	4.21204	0.300491	478.8689486	38.38025026	0.286150366	-3.319798694	Reasonable	1	1
FECWOB01	C5H10O_methylpropylketone	3.09319	4.21204	0.300491	564.4660951	36.92885972	0.349050379	-5.276544328	Reasonable	1	1
FECWOB01	C5H12O_methyl-tert-butyl-ether	3.09319	4.21204	0.300491	512.6934939	34.04608196	0.266677162	-40.64206515	No Adsorption	0	0
FECWOB01	C5H12_neopentane	3.09319	4.21204	0.300491	470.5354152	35.44700615	0.199261323	-42.74714697	No Adsorption	0	0
FECWOB01	C3H8_propane	3.09319	4.21204	0.300491	416.4755833	44.59741845	0.238916692	-3.82601292	Reasonable	1	1
FECWOB01	C3H6_propene	3.09319	4.21204	0.300491	392.9986188	45.72816938	0.16410577	-3.438922479	Reasonable	1	1
FECWOB01	C3H5N_propionitrile	3.09319	4.21204	0.300491	558.8569328	42.24565215	0.360862674	-2.368217451	Reasonable	1	1
FECWOB01	C3H8O_propylalcohol	3.09319	4.21204	0.300491	548.7260568	52.15051916	0.532729638	-3.977893448	Reasonable	1	1
FECWOB01	C5H10_2-pentene	3.09319	4.21204	0.300491	484.9996656	36.49974003	0.250317972	-3.951663092	Reasonable	1	1
FECWOB01	C2H7N_ethylamine	3.09319	4.21204	0.300491	456.1413162	52.30001913	0.278284374	-2.90190338	Reasonable	1	1
FECWOB01	C4H10O_methyl-isopropyl-ether	3.09319	4.21204	0.300491	464.9608227	38.53548392	0.251447588	-5.387216143	Reasonable	1	1
FECZAQ	C7H12_1,5-heptadiene	5.36674	8.47974	0.614449	536.7652346	30.48214368	0.295571623	0.150197482	Reasonable	1	1
FECZAQ	C6H14_2,3-dimethylbutane	5.36674	8.47974	0.614449	503.0672531	31.56375605	0.24224795	-0.692219517	Reasonable	1	1
FECZAQ	C6H14_3-methylpentane	5.36674	8.47974	0.614449	504.839777	31.13915414	0.283296142	-0.543385002	Reasonable	1	1
FECZAQ	C6H10O_4-hexen-2-one	5.36674	8.47974	0.614449	559.6621075	36.9790055	0.446231587	0.033435819	Reasonable	1	1
FECZAQ	C7H14_4-methyl-1-hexene	5.36674	8.47974	0.614449	528.1554514	29.38650495	0.298584169	0.160522552	Reasonable	1	1
FECZAQ	C6H10O_4-methyl-4-penten-2-one	5.36674	8.47974	0.614449	583.9572407	32.17602658	0.427070778	-0.147074961	Reasonable	1	1
FECZAQ	C7H14_4,4-dimethyl-1-pentene	5.36674	8.47974	0.614449	524.3589038	29.54818473	0.250217308	-0.149880873	Reasonable	1	1
FECZAQ	C2H4O_acetaldehyde	5.36674	8.47974	0.614449	470.1338418	53.98284491	0.288582571	-3.390175166	Reasonable	1	1
FECZAQ	C3H6O_acetone	5.36674	8.47974	0.614449	504.9011578	46.13534273	0.299578863	-2.086527892	Reasonable	1	1
FECZAQ	C2H3N_acetonitrile	5.36674	8.47974	0.614449	537.4197556	47.22182044	0.356500544	-3.34811072	Reasonable	1	1
FECZAQ	C2H6O_dimethylether	5.36674	8.47974	0.614449	410.1055119	48.43551489	0.231685091	-3.452228986	Reasonable	1	1
FECZAQ	C2H7N_dimethylamine	5.36674	8.47974	0.614449	449.2982222	53.95656635	0.291520542	-3.049469152	Reasonable	1	1
FECZAQ	C2H6_ethane	5.36674	8.47974	0.614449	381.7893216	50.31694546	0.216958597	-4.076238039	Reasonable	1	1
FECZAQ	C2H4_ethene	5.36674	8.47974	0.614449	298.4582448	49.65797888	0.123012676	-4.356547324	Reasonable	1	1
FECZAQ	CHN_hydrogen-cyanide	5.36674	8.47974	0.614449	447.2483409	53.04824853	0.333232947	-4.315154638	Reasonable	1	1
FECZAQ	C4H10_isobutane	5.36674	8.47974	0.614449	443.0106967	38.8550635	0.197655762	-2.357040132	Reasonable	1	1
FECZAQ	C5H12_isopentane	5.36674	8.47974	0.614449	474.7591203	34.73587842	0.239525866	-1.462415109	Reasonable	1	1
FECZAQ	C3H8O_isopropylalcohol	5.36674	8.47974	0.614449	515.5796221	48.73405441	0.575735407	-3.128786206	Reasonable	1	1
FECZAQ	CH4_methane	5.36674	8.47974	0.614449	190.564	45.992	0.01142	-5.106238238	Reasonable	1	1
FECZAQ	C4H10O_methyl-propyl-ether	5.36674	8.47974	0.614449	478.8689486	38.38025026	0.286150366	-1.746858344	Reasonable	1	1
FECZAQ	C5H10O_methylpropylketone	5.36674	8.47974	0.614449	564.4660951	36.92885972	0.349050379	-2.266964923	Reasonable	1	1
FECZAQ	C5H12O_methyl-tert-butyl-ether	5.36674	8.47974	0.614449	512.6934939	34.04608196	0.266677162	-1.303108282	Reasonable	1	1
FECZAQ	C5H12_neopentane	5.36674	8.47974	0.614449	470.5354152	35.44700615	0.199261323	-1.786827691	Reasonable	1	1
FECZAQ	C3H8_propane	5.36674	8.47974	0.614449	416.4755833	44.59741845	0.238916692	-3.164416589	Reasonable	1	1
FECZAQ	C3H6_propene	5.36674	8.47974	0.614449	392.9986188	45.72816938	0.16410577	-3.375336388	Reasonable	1	1
FECZAQ	C3H5N_propionitrile	5.36674	8.47974	0.614449	558.8569328	42.24565215	0.360862674	-2.717135547	Reasonable	1	1
FECZAQ	C3H8O_propylalcohol	5.36674	8.47974	0.614449	548.7260568	52.15051916	0.532729638	-3.5440244	Reasonable	1	1
FECZAQ	C5H10_2-pentene	5.36674	8.47974	0.614449	484.9996656	36.49974003	0.250317972	-1.513018678	Reasonable	1	1
FECZAQ	C2H7N_ethylamine	5.36674	8.47974	0.614449	456.1413162	52.30001913	0.278284374	-3.089513268	Reasonable	1	1
FECZAQ	C4H10O_methyl-isopropyl-ether	5.36674	8.47974	0.614449	464.9608227	38.53548392	0.251447588	-1.796548259	Reasonable	1	1
FEFCUQ	C7H12_1,5-heptadiene	6.35025	8.87571	0.700622	536.7652346	30.48214368	0.295571623	0.120948842	Reasonable	1	1
FEFCUQ	C6H14_2,3-dimethylbutane	6.35025	8.87571	0.700622	503.0672531	31.56375605	0.24224795	-0.896131311	Reasonable	1	1
FEFCUQ	C6H14_3-methylpentane	6.35025	8.87571	0.700622	504.839777	31.13915414	0.283296142	-0.74576138	Reasonable	1	1
FEFCUQ	C6H10O_4-hexen-2-one	6.35025	8.87571	0.700622	559.6621075	36.9790055	0.446231587	0.507251215	Reasonable	1	1
FEFCUQ	C7H14_4-methyl-1-hexene	6.35025	8.87571	0.700622	528.1554514	29.38650495	0.298584169	-0.128706177	Reasonable	1	1
FEFCUQ	C6H10O_4-methyl-4-penten-2-one	6.35025	8.87571	0.700622	583.9572407	32.17602658	0.427070778	0.284437502	Reasonable	1	1
FEFCUQ	C7H14_4,4-dimethyl-1-pentene	6.35025	8.87571	0.700622	524.3589038	29.54818473	0.250217308	-0.380470506	Reasonable	1	1
FEFCUQ	C2H4O_acetaldehyde	6.35025	8.87571	0.700622	470.1338418	53.98284491	0.288582571	-3.062089615	Reasonable	1	1
FEFCUQ	C3H6O_acetone	6.35025	8.87571	0.700622	504.9011578	46.13534273	0.299578863	-1.843369085	Reasonable	1	1
FEFCUQ	C2H3N_acetonitrile	6.35025	8.87571	0.700622	537.4197556	47.22182044	0.356500544	-3.078060303	Reasonable	1	1
FEFCUQ	C2H6O_dimethylether	6.35025	8.87571	0.700622	410.1055119	48.43551489	0.231685091	-3.187721846	Reasonable	1	1
FEFCUQ	C2H7N_dimethylamine	6.35025	8.87571	0.700622	449.2982222	53.95656635	0.291520542	-2.793330606	Reasonable	1	1
FEFCUQ	C2H6_ethane	6.35025	8.87571	0.700622	381.7893216	50.31694546	0.216958597	-4.028724151	Reasonable	1	1
FEFCUQ	C2H4_ethene	6.35025	8.87571	0.700622	298.4582448	49.65797888	0.123012676	-4.296708622	Reasonable	1	1
FEFCUQ	CHN_hydrogen-cyanide	6.35025	8.87571	0.700622	447.2483409	53.04824853	0.333232947	-4.161780778	Reasonable	1	1
FEFCUQ	C4H10_isobutane	6.35025	8.87571	0.700622	443.0106967	38.8550635	0.197655762	-2.386403397	Reasonable	1	1
FEFCUQ	C5H12_isopentane	6.35025	8.87571	0.700622	474.7591203	34.73587842	0.239525866	-1.561880285	Reasonable	1	1
FEFCUQ	C3H8O_isopropylalcohol	6.35025	8.87571	0.700622	515.5796221	48.73405441	0.575735407	-2.667511044	Reasonable	1	1
FEFCUQ	CH4_methane	6.35025	8.87571	0.700622	190.564	45.992	0.01142	-5.048176965	Reasonable	1	1
FEFCUQ	C4H10O_methyl-propyl-ether	6.35025	8.87571	0.700622	478.8689486	38.38025026	0.286150366	-1.722246427	Reasonable	1	1
FEFCUQ	C5H10O_methylpropylketone	6.35025	8.87571	0.700622	564.4660951	36.92885972	0.349050379	-1.692234484	Reasonable	1	1
FEFCUQ	C5H12O_methyl-tert-butyl-ether	6.35025	8.87571	0.700622	512.6934939	34.04608196	0.266677162	-0.997177591	Reasonable	1	1
FEFCUQ	C5H12_neopentane	6.35025	8.87571	0.700622	470.5354152	35.44700615	0.199261323	-1.872215124	Reasonable	1	1
FEFCUQ	C3H8_propane	6.35025	8.87571	0.700622	416.4755833	44.59741845	0.238916692	-3.135641423	Reasonable	1	1
FEFCUQ	C3H6_propene	6.35025	8.87571	0.700622	392.9986188	45.72816938	0.16410577	-3.332130698	Reasonable	1	1
FEFCUQ	C3H5N_propionitrile	6.35025	8.87571	0.700622	558.8569328	42.24565215	0.360862674	-2.409266251	Reasonable	1	1
FEFCUQ	C5H10_2-pentene	6.35025	8.87571	0.700622	484.9996656	36.49974003	0.250317972	-1.51435806	Reasonable	1	1
FEFCUQ	C2H7N_ethylamine	6.35025	8.87571	0.700622	456.1413162	52.30001913	0.278284374	-2.810029897	Reasonable	1	1
FEFCUQ	C4H10O_methyl-isopropyl-ether	6.35025	8.87571	0.700622	464.9608227	38.53548392	0.251447588	-1.483311295	Reasonable	1	1
FEFDAX	C7H12_1,5-heptadiene	6.37885	7.78612	0.684936	536.7652346	30.48214368	0.295571623	-0.286628757	Reasonable	1	1
FEFDAX	C6H14_2,3-dimethylbutane	6.37885	7.78612	0.684936	503.0672531	31.56375605	0.24224795	-0.968191765	Reasonable	1	1
FEFDAX	C6H14_3-methylpentane	6.37885	7.78612	0.684936	504.839777	31.13915414	0.283296142	-0.877787399	Reasonable	1	1
FEFDAX	C6H10O_4-hexen-2-one	6.37885	7.78612	0.684936	559.6621075	36.9790055	0.446231587	0.166598825	Reasonable	1	1
FEFDAX	C7H14_4-methyl-1-hexene	6.37885	7.78612	0.684936	528.1554514	29.38650495	0.298584169	-0.279920945	Reasonable	1	1
FEFDAX	C6H10O_4-methyl-4-penten-2-one	6.37885	7.78612	0.684936	583.9572407	32.17602658	0.427070778	0.044551519	Reasonable	1	1
FEFDAX	C7H14_4,4-dimethyl-1-pentene	6.37885	7.78612	0.684936	524.3589038	29.54818473	0.250217308	-0.546316333	Reasonable	1	1
FEFDAX	C2H4O_acetaldehyde	6.37885	7.78612	0.684936	470.1338418	53.98284491	0.288582571	-2.929419143	Reasonable	1	1
FEFDAX	C3H6O_acetone	6.37885	7.78612	0.684936	504.9011578	46.13534273	0.299578863	-1.922312397	Reasonable	1	1
FEFDAX	C2H3N_acetonitrile	6.37885	7.78612	0.684936	537.4197556	47.22182044	0.356500544	-2.975079435	Reasonable	1	1
FEFDAX	C2H6O_dimethylether	6.37885	7.78612	0.684936	410.1055119	48.43551489	0.231685091	-3.195122826	Reasonable	1	1
FEFDAX	C2H7N_dimethylamine	6.37885	7.78612	0.684936	449.2982222	53.95656635	0.291520542	-2.738768068	Reasonable	1	1
FEFDAX	C2H6_ethane	6.37885	7.78612	0.684936	381.7893216	50.31694546	0.216958597	-4.094743951	Reasonable	1	1
FEFDAX	C2H4_ethene	6.37885	7.78612	0.684936	298.4582448	49.65797888	0.123012676	-4.355561411	Reasonable	1	1
FEFDAX	CHN_hydrogen-cyanide	6.37885	7.78612	0.684936	447.2483409	53.04824853	0.333232947	-4.01278077	Reasonable	1	1
FEFDAX	C4H10_isobutane	6.37885	7.78612	0.684936	443.0106967	38.8550635	0.197655762	-2.539366722	Reasonable	1	1
FEFDAX	C5H12_isopentane	6.37885	7.78612	0.684936	474.7591203	34.73587842	0.239525866	-1.704630851	Reasonable	1	1
FEFDAX	C3H8O_isopropylalcohol	6.37885	7.78612	0.684936	515.5796221	48.73405441	0.575735407	-2.541614493	Reasonable	1	1
FEFDAX	CH4_methane	6.37885	7.78612	0.684936	190.564	45.992	0.01142	-5.075720714	Reasonable	1	1
FEFDAX	C4H10O_methyl-propyl-ether	6.37885	7.78612	0.684936	478.8689486	38.38025026	0.286150366	-1.910426915	Reasonable	1	1
FEFDAX	C5H10O_methylpropylketone	6.37885	7.78612	0.684936	564.4660951	36.92885972	0.349050379	-2.049656082	Reasonable	1	1
FEFDAX	C5H12O_methyl-tert-butyl-ether	6.37885	7.78612	0.684936	512.6934939	34.04608196	0.266677162	-1.177374321	Reasonable	1	1
FEFDAX	C5H12_neopentane	6.37885	7.78612	0.684936	470.5354152	35.44700615	0.199261323	-2.048289556	Reasonable	1	1
FEFDAX	C3H8_propane	6.37885	7.78612	0.684936	416.4755833	44.59741845	0.238916692	-3.251193544	Reasonable	1	1
FEFDAX	C3H6_propene	6.37885	7.78612	0.684936	392.9986188	45.72816938	0.16410577	-3.436144112	Reasonable	1	1
FEFDAX	C3H5N_propionitrile	6.37885	7.78612	0.684936	558.8569328	42.24565215	0.360862674	-2.320294171	Reasonable	1	1
FEFDAX	C5H10_2-pentene	6.37885	7.78612	0.684936	484.9996656	36.49974003	0.250317972	-1.702841573	Reasonable	1	1
FEFDAX	C2H7N_ethylamine	6.37885	7.78612	0.684936	456.1413162	52.30001913	0.278284374	-2.737164623	Reasonable	1	1
FEFDAX	C4H10O_methyl-isopropyl-ether	6.37885	7.78612	0.684936	464.9608227	38.53548392	0.251447588	-1.606867213	Reasonable	1	1
FERHAN	C7H12_1,5-heptadiene	6.40536	10.23981	0.688341	536.7652346	30.48214368	0.295571623	-0.789248205	Reasonable	1	1
FERHAN	C6H14_2,3-dimethylbutane	6.40536	10.23981	0.688341	503.0672531	31.56375605	0.24224795	0.270345711	Reasonable	1	1
FERHAN	C6H14_3-methylpentane	6.40536	10.23981	0.688341	504.839777	31.13915414	0.283296142	-1.21691435	Reasonable	1	1
FERHAN	C6H10O_4-hexen-2-one	6.40536	10.23981	0.688341	559.6621075	36.9790055	0.446231587	0.056897232	Reasonable	1	1
FERHAN	C7H14_4-methyl-1-hexene	6.40536	10.23981	0.688341	528.1554514	29.38650495	0.298584169	-0.676632378	Reasonable	1	1
FERHAN	C6H10O_4-methyl-4-penten-2-one	6.40536	10.23981	0.688341	583.9572407	32.17602658	0.427070778	-0.128058887	Reasonable	1	1
FERHAN	C7H14_4,4-dimethyl-1-pentene	6.40536	10.23981	0.688341	524.3589038	29.54818473	0.250217308	-0.934326939	Reasonable	1	1
FERHAN	C2H4O_acetaldehyde	6.40536	10.23981	0.688341	470.1338418	53.98284491	0.288582571	-1.754492267	Reasonable	1	1
FERHAN	C3H6O_acetone	6.40536	10.23981	0.688341	504.9011578	46.13534273	0.299578863	0.542880177	Reasonable	1	1
FERHAN	C2H3N_acetonitrile	6.40536	10.23981	0.688341	537.4197556	47.22182044	0.356500544	-1.853227206	Reasonable	1	1
FERHAN	C2H6O_dimethylether	6.40536	10.23981	0.688341	410.1055119	48.43551489	0.231685091	-1.809662698	Reasonable	1	1
FERHAN	C2H7N_dimethylamine	6.40536	10.23981	0.688341	449.2982222	53.95656635	0.291520542	-1.032532057	Reasonable	1	1
FERHAN	C2H6_ethane	6.40536	10.23981	0.688341	381.7893216	50.31694546	0.216958597	-3.034588025	Reasonable	1	1
FERHAN	C2H4_ethene	6.40536	10.23981	0.688341	298.4582448	49.65797888	0.123012676	-3.52758732	Reasonable	1	1
FERHAN	CHN_hydrogen-cyanide	6.40536	10.23981	0.688341	447.2483409	53.04824853	0.333232947	-3.568158774	Reasonable	1	1
FERHAN	C4H10_isobutane	6.40536	10.23981	0.688341	443.0106967	38.8550635	0.197655762	-0.583286284	Reasonable	1	1
FERHAN	C5H12_isopentane	6.40536	10.23981	0.688341	474.7591203	34.73587842	0.239525866	-0.634985879	Reasonable	1	1
FERHAN	C3H8O_isopropylalcohol	6.40536	10.23981	0.688341	515.5796221	48.73405441	0.575735407	-0.77695858	Reasonable	1	1
FERHAN	CH4_methane	6.40536	10.23981	0.688341	190.564	45.992	0.01142	-4.793174124	Reasonable	1	1
FERHAN	C4H10O_methyl-propyl-ether	6.40536	10.23981	0.688341	478.8689486	38.38025026	0.286150366	-2.062754003	Reasonable	1	1
FERHAN	C5H10O_methylpropylketone	6.40536	10.23981	0.688341	564.4660951	36.92885972	0.349050379	-2.148133453	Reasonable	1	1
FERHAN	C5H12O_methyl-tert-butyl-ether	6.40536	10.23981	0.688341	512.6934939	34.04608196	0.266677162	-0.048393923	Reasonable	1	1
FERHAN	C5H12_neopentane	6.40536	10.23981	0.688341	470.5354152	35.44700615	0.199261323	-0.291466929	Reasonable	1	1
FERHAN	C3H8_propane	6.40536	10.23981	0.688341	416.4755833	44.59741845	0.238916692	-1.644238244	Reasonable	1	1
FERHAN	C3H6_propene	6.40536	10.23981	0.688341	392.9986188	45.72816938	0.16410577	-1.990043713	Reasonable	1	1
FERHAN	C3H5N_propionitrile	6.40536	10.23981	0.688341	558.8569328	42.24565215	0.360862674	-1.084164506	Reasonable	1	1
FERHAN	C3H8O_propylalcohol	6.40536	10.23981	0.688341	548.7260568	52.15051916	0.532729638	-1.363793032	Reasonable	1	1
FERHAN	C5H10_2-pentene	6.40536	10.23981	0.688341	484.9996656	36.49974003	0.250317972	-1.745599371	Reasonable	1	1
FERHAN	C2H7N_ethylamine	6.40536	10.23981	0.688341	456.1413162	52.30001913	0.278284374	-0.917415672	Reasonable	1	1
FERHAN	C4H10O_methyl-isopropyl-ether	6.40536	10.23981	0.688341	464.9608227	38.53548392	0.251447588	-0.267759074	Reasonable	1	1
FEWGUL	C7H12_1,5-heptadiene	3.93713	4.38967	0.259028	536.7652346	30.48214368	0.295571623	2.665522831	Reasonable	1	1
FEWGUL	C6H14_2,3-dimethylbutane	3.93713	4.38967	0.259028	503.0672531	31.56375605	0.24224795	-0.375018027	Reasonable	1	1
FEWGUL	C6H14_3-methylpentane	3.93713	4.38967	0.259028	504.839777	31.13915414	0.283296142	0.570666673	Reasonable	1	1
FEWGUL	C6H10O_4-hexen-2-one	3.93713	4.38967	0.259028	559.6621075	36.9790055	0.446231587	4.170338004	Reasonable	1	1
FEWGUL	C7H14_4-methyl-1-hexene	3.93713	4.38967	0.259028	528.1554514	29.38650495	0.298584169	1.367680123	Reasonable	1	1
FEWGUL	C6H10O_4-methyl-4-penten-2-one	3.93713	4.38967	0.259028	583.9572407	32.17602658	0.427070778	3.975555415	Reasonable	1	1
FEWGUL	C2H4O_acetaldehyde	3.93713	4.38967	0.259028	470.1338418	53.98284491	0.288582571	-1.234429787	Reasonable	1	1
FEWGUL	C3H6O_acetone	3.93713	4.38967	0.259028	504.9011578	46.13534273	0.299578863	0.707501194	Reasonable	1	1
FEWGUL	C2H3N_acetonitrile	3.93713	4.38967	0.259028	537.4197556	47.22182044	0.356500544	-1.259076249	Reasonable	1	1
FEWGUL	C2H6O_dimethylether	3.93713	4.38967	0.259028	410.1055119	48.43551489	0.231685091	-1.781107543	Reasonable	1	1
FEWGUL	C2H7N_dimethylamine	3.93713	4.38967	0.259028	449.2982222	53.95656635	0.291520542	-1.251577827	Reasonable	1	1
FEWGUL	C2H6_ethane	3.93713	4.38967	0.259028	381.7893216	50.31694546	0.216958597	-3.187918613	Reasonable	1	1
FEWGUL	C2H4_ethene	3.93713	4.38967	0.259028	298.4582448	49.65797888	0.123012676	-3.585233826	Reasonable	1	1
FEWGUL	CHN_hydrogen-cyanide	3.93713	4.38967	0.259028	447.2483409	53.04824853	0.333232947	-3.107898716	Reasonable	1	1
FEWGUL	C4H10_isobutane	3.93713	4.38967	0.259028	443.0106967	38.8550635	0.197655762	-1.817231664	Reasonable	1	1
FEWGUL	C5H12_isopentane	3.93713	4.38967	0.259028	474.7591203	34.73587842	0.239525866	-0.561566832	Reasonable	1	1
FEWGUL	C3H8O_isopropylalcohol	3.93713	4.38967	0.259028	515.5796221	48.73405441	0.575735407	-1.216272889	Reasonable	1	1
FEWGUL	CH4_methane	3.93713	4.38967	0.259028	190.564	45.992	0.01142	-4.709965389	Reasonable	1	1
FEWGUL	C4H10O_methyl-propyl-ether	3.93713	4.38967	0.259028	478.8689486	38.38025026	0.286150366	0.272038968	Reasonable	1	1
FEWGUL	C5H10O_methylpropylketone	3.93713	4.38967	0.259028	564.4660951	36.92885972	0.349050379	2.145842548	Reasonable	1	1
FEWGUL	C3H8_propane	3.93713	4.38967	0.259028	416.4755833	44.59741845	0.238916692	-2.013800389	Reasonable	1	1
FEWGUL	C3H6_propene	3.93713	4.38967	0.259028	392.9986188	45.72816938	0.16410577	-2.182212582	Reasonable	1	1
FEWGUL	C3H5N_propionitrile	3.93713	4.38967	0.259028	558.8569328	42.24565215	0.360862674	-0.095716801	Reasonable	1	1
FEWGUL	C3H8O_propylalcohol	3.93713	4.38967	0.259028	548.7260568	52.15051916	0.532729638	-1.230072768	Reasonable	1	1
FEWGUL	C5H10_2-pentene	3.93713	4.38967	0.259028	484.9996656	36.49974003	0.250317972	0.298497202	Reasonable	1	1
FEWGUL	C2H7N_ethylamine	3.93713	4.38967	0.259028	456.1413162	52.30001913	0.278284374	-1.641241157	Reasonable	1	1
FEWGUL	C4H10O_methyl-isopropyl-ether	3.93713	4.38967	0.259028	464.9608227	38.53548392	0.251447588	0.04112808	Reasonable	1	1
FEZREJ	C7H12_1,5-heptadiene	5.29768	6.80795	0.617207	536.7652346	30.48214368	0.295571623	0.998344358	Reasonable	1	1
FEZREJ	C6H14_2,3-dimethylbutane	5.29768	6.80795	0.617207	503.0672531	31.56375605	0.24224795	-0.277440934	Reasonable	1	1
FEZREJ	C6H14_3-methylpentane	5.29768	6.80795	0.617207	504.839777	31.13915414	0.283296142	-0.025843533	Reasonable	1	1
FEZREJ	C6H10O_4-hexen-2-one	5.29768	6.80795	0.617207	559.6621075	36.9790055	0.446231587	4.608657586	Reasonable	1	1
FEZREJ	C7H14_4-methyl-1-hexene	5.29768	6.80795	0.617207	528.1554514	29.38650495	0.298584169	0.765501658	Reasonable	1	1
FEZREJ	C6H10O_4-methyl-4-penten-2-one	5.29768	6.80795	0.617207	583.9572407	32.17602658	0.427070778	3.83425662	Reasonable	1	1
FEZREJ	C7H14_4,4-dimethyl-1-pentene	5.29768	6.80795	0.617207	524.3589038	29.54818473	0.250217308	0.429831382	Reasonable	1	1
FEZREJ	C2H4O_acetaldehyde	5.29768	6.80795	0.617207	470.1338418	53.98284491	0.288582571	0.930666368	Reasonable	1	1
FEZREJ	C3H6O_acetone	5.29768	6.80795	0.617207	504.9011578	46.13534273	0.299578863	1.948102295	Reasonable	1	1
FEZREJ	C2H3N_acetonitrile	5.29768	6.80795	0.617207	537.4197556	47.22182044	0.356500544	1.56464358	Reasonable	1	1
FEZREJ	C2H6O_dimethylether	5.29768	6.80795	0.617207	410.1055119	48.43551489	0.231685091	0.935031902	Reasonable	1	1
FEZREJ	C2H7N_dimethylamine	5.29768	6.80795	0.617207	449.2982222	53.95656635	0.291520542	-0.126616613	Reasonable	1	1
FEZREJ	C2H6_ethane	5.29768	6.80795	0.617207	381.7893216	50.31694546	0.216958597	-3.748099093	Reasonable	1	1
FEZREJ	C2H4_ethene	5.29768	6.80795	0.617207	298.4582448	49.65797888	0.123012676	-4.062983893	Reasonable	1	1
FEZREJ	CHN_hydrogen-cyanide	5.29768	6.80795	0.617207	447.2483409	53.04824853	0.333232947	-0.975469181	Reasonable	1	1
FEZREJ	C4H10_isobutane	5.29768	6.80795	0.617207	443.0106967	38.8550635	0.197655762	-1.952818623	Reasonable	1	1
FEZREJ	C5H12_isopentane	5.29768	6.80795	0.617207	474.7591203	34.73587842	0.239525866	-0.999587616	Reasonable	1	1
FEZREJ	C3H8O_isopropylalcohol	5.29768	6.80795	0.617207	515.5796221	48.73405441	0.575735407	1.870376395	Reasonable	1	1
FEZREJ	CH4_methane	5.29768	6.80795	0.617207	190.564	45.992	0.01142	-4.93930216	Reasonable	1	1
FEZREJ	C4H10O_methyl-propyl-ether	5.29768	6.80795	0.617207	478.8689486	38.38025026	0.286150366	-1.109437034	Reasonable	1	1
FEZREJ	C5H10O_methylpropylketone	5.29768	6.80795	0.617207	564.4660951	36.92885972	0.349050379	2.33357019	Reasonable	1	1
FEZREJ	C5H12O_methyl-tert-butyl-ether	5.29768	6.80795	0.617207	512.6934939	34.04608196	0.266677162	-0.381804373	Reasonable	1	1
FEZREJ	C5H12_neopentane	5.29768	6.80795	0.617207	470.5354152	35.44700615	0.199261323	-1.369413489	Reasonable	1	1
FEZREJ	C3H8_propane	5.29768	6.80795	0.617207	416.4755833	44.59741845	0.238916692	-2.744122317	Reasonable	1	1
FEZREJ	C3H6_propene	5.29768	6.80795	0.617207	392.9986188	45.72816938	0.16410577	-2.952912134	Reasonable	1	1
FEZREJ	C3H5N_propionitrile	5.29768	6.80795	0.617207	558.8569328	42.24565215	0.360862674	2.799826274	Reasonable	1	1
FEZREJ	C3H8O_propylalcohol	5.29768	6.80795	0.617207	548.7260568	52.15051916	0.532729638	1.514900888	Reasonable	1	1
FEZREJ	C5H10_2-pentene	5.29768	6.80795	0.617207	484.9996656	36.49974003	0.250317972	-0.882135684	Reasonable	1	1
FEZREJ	C2H7N_ethylamine	5.29768	6.80795	0.617207	456.1413162	52.30001913	0.278284374	0.237025694	Reasonable	1	1
FEZREJ	C4H10O_methyl-isopropyl-ether	5.29768	6.80795	0.617207	464.9608227	38.53548392	0.251447588	1.896837497	Reasonable	1	1
FIJCUX	C7H12_1,5-heptadiene	6.13055	7.34608	0.554439	536.7652346	30.48214368	0.295571623	0.815438274	Reasonable	1	1
FIJCUX	C6H14_2,3-dimethylbutane	6.13055	7.34608	0.554439	503.0672531	31.56375605	0.24224795	0.467285409	Reasonable	1	1
FIJCUX	C6H14_3-methylpentane	6.13055	7.34608	0.554439	504.839777	31.13915414	0.283296142	0.395890522	Reasonable	1	1
FIJCUX	C6H10O_4-hexen-2-one	6.13055	7.34608	0.554439	559.6621075	36.9790055	0.446231587	0.789954918	Reasonable	1	1
FIJCUX	C7H14_4-methyl-1-hexene	6.13055	7.34608	0.554439	528.1554514	29.38650495	0.298584169	1.154886325	Reasonable	1	1
FIJCUX	C6H10O_4-methyl-4-penten-2-one	6.13055	7.34608	0.554439	583.9572407	32.17602658	0.427070778	0.67781675	Reasonable	1	1
FIJCUX	C7H14_4,4-dimethyl-1-pentene	6.13055	7.34608	0.554439	524.3589038	29.54818473	0.250217308	1.010410213	Reasonable	1	1
FIJCUX	C2H4O_acetaldehyde	6.13055	7.34608	0.554439	470.1338418	53.98284491	0.288582571	-2.920818754	Reasonable	1	1
FIJCUX	C3H6O_acetone	6.13055	7.34608	0.554439	504.9011578	46.13534273	0.299578863	-1.636739734	Reasonable	1	1
FIJCUX	C2H3N_acetonitrile	6.13055	7.34608	0.554439	537.4197556	47.22182044	0.356500544	-2.846255238	Reasonable	1	1
FIJCUX	C2H6O_dimethylether	6.13055	7.34608	0.554439	410.1055119	48.43551489	0.231685091	-3.128751155	Reasonable	1	1
FIJCUX	C2H7N_dimethylamine	6.13055	7.34608	0.554439	449.2982222	53.95656635	0.291520542	-2.755299926	Reasonable	1	1
FIJCUX	C2H6_ethane	6.13055	7.34608	0.554439	381.7893216	50.31694546	0.216958597	-3.894401262	Reasonable	1	1
FIJCUX	C2H4_ethene	6.13055	7.34608	0.554439	298.4582448	49.65797888	0.123012676	-4.199282922	Reasonable	1	1
FIJCUX	CHN_hydrogen-cyanide	6.13055	7.34608	0.554439	447.2483409	53.04824853	0.333232947	-4.050609993	Reasonable	1	1
FIJCUX	C4H10_isobutane	6.13055	7.34608	0.554439	443.0106967	38.8550635	0.197655762	-1.789208108	Reasonable	1	1
FIJCUX	C5H12_isopentane	6.13055	7.34608	0.554439	474.7591203	34.73587842	0.239525866	-0.674154021	Reasonable	1	1
FIJCUX	C3H8O_isopropylalcohol	6.13055	7.34608	0.554439	515.5796221	48.73405441	0.575735407	-2.612122756	Reasonable	1	1
FIJCUX	CH4_methane	6.13055	7.34608	0.554439	190.564	45.992	0.01142	-5.024108864	Reasonable	1	1
FIJCUX	C4H10O_methyl-propyl-ether	6.13055	7.34608	0.554439	478.8689486	38.38025026	0.286150366	-1.310873245	Reasonable	1	1
FIJCUX	C5H10O_methylpropylketone	6.13055	7.34608	0.554439	564.4660951	36.92885972	0.349050379	-1.625092259	Reasonable	1	1
FIJCUX	C5H12O_methyl-tert-butyl-ether	6.13055	7.34608	0.554439	512.6934939	34.04608196	0.266677162	-0.255833802	Reasonable	1	1
FIJCUX	C5H12_neopentane	6.13055	7.34608	0.554439	470.5354152	35.44700615	0.199261323	-0.880025282	Reasonable	1	1
FIJCUX	C3H8_propane	6.13055	7.34608	0.554439	416.4755833	44.59741845	0.238916692	-2.847079025	Reasonable	1	1
FIJCUX	C3H6_propene	6.13055	7.34608	0.554439	392.9986188	45.72816938	0.16410577	-3.110014612	Reasonable	1	1
FIJCUX	C3H5N_propionitrile	6.13055	7.34608	0.554439	558.8569328	42.24565215	0.360862674	-2.10776177	Reasonable	1	1
FIJCUX	C3H8O_propylalcohol	6.13055	7.34608	0.554439	548.7260568	52.15051916	0.532729638	-2.856460614	Reasonable	1	1
FIJCUX	C5H10_2-pentene	6.13055	7.34608	0.554439	484.9996656	36.49974003	0.250317972	-0.986097321	Reasonable	1	1
FIJCUX	C2H7N_ethylamine	6.13055	7.34608	0.554439	456.1413162	52.30001913	0.278284374	-2.7355907	Reasonable	1	1
FIJCUX	C4H10O_methyl-isopropyl-ether	6.13055	7.34608	0.554439	464.9608227	38.53548392	0.251447588	-1.12858178	Reasonable	1	1
FIJCUX01	C7H12_1,5-heptadiene	5.83044	7.05898	0.565464	536.7652346	30.48214368	0.295571623	0.881959531	Reasonable	1	1
FIJCUX01	C6H14_2,3-dimethylbutane	5.83044	7.05898	0.565464	503.0672531	31.56375605	0.24224795	0.52914792	Reasonable	1	1
FIJCUX01	C6H14_3-methylpentane	5.83044	7.05898	0.565464	504.839777	31.13915414	0.283296142	0.454019679	Reasonable	1	1
FIJCUX01	C6H10O_4-hexen-2-one	5.83044	7.05898	0.565464	559.6621075	36.9790055	0.446231587	0.786171976	Reasonable	1	1
FIJCUX01	C7H14_4-methyl-1-hexene	5.83044	7.05898	0.565464	528.1554514	29.38650495	0.298584169	1.217157443	Reasonable	1	1
FIJCUX01	C6H10O_4-methyl-4-penten-2-one	5.83044	7.05898	0.565464	583.9572407	32.17602658	0.427070778	0.69010212	Reasonable	1	1
FIJCUX01	C7H14_4,4-dimethyl-1-pentene	5.83044	7.05898	0.565464	524.3589038	29.54818473	0.250217308	1.081977046	Reasonable	1	1
FIJCUX01	C2H4O_acetaldehyde	5.83044	7.05898	0.565464	470.1338418	53.98284491	0.288582571	-2.977703628	Reasonable	1	1
FIJCUX01	C3H6O_acetone	5.83044	7.05898	0.565464	504.9011578	46.13534273	0.299578863	-1.687251579	Reasonable	1	1
FIJCUX01	C2H3N_acetonitrile	5.83044	7.05898	0.565464	537.4197556	47.22182044	0.356500544	-2.988776454	Reasonable	1	1
FIJCUX01	C2H6O_dimethylether	5.83044	7.05898	0.565464	410.1055119	48.43551489	0.231685091	-3.146758829	Reasonable	1	1
FIJCUX01	C2H7N_dimethylamine	5.83044	7.05898	0.565464	449.2982222	53.95656635	0.291520542	-2.744365734	Reasonable	1	1
FIJCUX01	C2H6_ethane	5.83044	7.05898	0.565464	381.7893216	50.31694546	0.216958597	-3.875684924	Reasonable	1	1
FIJCUX01	C2H4_ethene	5.83044	7.05898	0.565464	298.4582448	49.65797888	0.123012676	-4.185086819	Reasonable	1	1
FIJCUX01	CHN_hydrogen-cyanide	5.83044	7.05898	0.565464	447.2483409	53.04824853	0.333232947	-4.111820506	Reasonable	1	1
FIJCUX01	C4H10_isobutane	5.83044	7.05898	0.565464	443.0106967	38.8550635	0.197655762	-1.734609003	Reasonable	1	1
FIJCUX01	C5H12_isopentane	5.83044	7.05898	0.565464	474.7591203	34.73587842	0.239525866	-0.619622311	Reasonable	1	1
FIJCUX01	C3H8O_isopropylalcohol	5.83044	7.05898	0.565464	515.5796221	48.73405441	0.575735407	-2.690288942	Reasonable	1	1
FIJCUX01	CH4_methane	5.83044	7.05898	0.565464	190.564	45.992	0.01142	-5.015472687	Reasonable	1	1
FIJCUX01	C4H10O_methyl-propyl-ether	5.83044	7.05898	0.565464	478.8689486	38.38025026	0.286150366	-1.268064904	Reasonable	1	1
FIJCUX01	C5H10O_methylpropylketone	5.83044	7.05898	0.565464	564.4660951	36.92885972	0.349050379	-1.649509697	Reasonable	1	1
FIJCUX01	C5H12O_methyl-tert-butyl-ether	5.83044	7.05898	0.565464	512.6934939	34.04608196	0.266677162	-0.211374234	Reasonable	1	1
FIJCUX01	C5H12_neopentane	5.83044	7.05898	0.565464	470.5354152	35.44700615	0.199261323	-0.810582683	Reasonable	1	1
FIJCUX01	C3H8_propane	5.83044	7.05898	0.565464	416.4755833	44.59741845	0.238916692	-2.813552239	Reasonable	1	1
FIJCUX01	C3H6_propene	5.83044	7.05898	0.565464	392.9986188	45.72816938	0.16410577	-3.079305472	Reasonable	1	1
FIJCUX01	C3H5N_propionitrile	5.83044	7.05898	0.565464	558.8569328	42.24565215	0.360862674	-2.238226221	Reasonable	1	1
FIJCUX01	C3H8O_propylalcohol	5.83044	7.05898	0.565464	548.7260568	52.15051916	0.532729638	-2.872011308	Reasonable	1	1
FIJCUX01	C5H10_2-pentene	5.83044	7.05898	0.565464	484.9996656	36.49974003	0.250317972	-0.941680284	Reasonable	1	1
FIJCUX01	C2H7N_ethylamine	5.83044	7.05898	0.565464	456.1413162	52.30001913	0.278284374	-2.752417038	Reasonable	1	1
FIJCUX01	C4H10O_methyl-isopropyl-ether	5.83044	7.05898	0.565464	464.9608227	38.53548392	0.251447588	-1.106276511	Reasonable	1	1
FIPWOS	C7H12_1,5-heptadiene	3.82141	5.20561	0.363829	536.7652346	30.48214368	0.295571623	3.916294941	Reasonable	1	1
FIPWOS	C6H14_3-methylpentane	3.82141	5.20561	0.363829	504.839777	31.13915414	0.283296142	-0.292815751	Reasonable	1	1
FIPWOS	C6H10O_4-hexen-2-one	3.82141	5.20561	0.363829	559.6621075	36.9790055	0.446231587	3.560628652	Reasonable	1	1
FIPWOS	C7H14_4-methyl-1-hexene	3.82141	5.20561	0.363829	528.1554514	29.38650495	0.298584169	0.803663971	Reasonable	1	1
FIPWOS	C6H10O_4-methyl-4-penten-2-one	3.82141	5.20561	0.363829	583.9572407	32.17602658	0.427070778	1.263723629	Reasonable	1	1
FIPWOS	C2H4O_acetaldehyde	3.82141	5.20561	0.363829	470.1338418	53.98284491	0.288582571	-0.810883222	Reasonable	1	1
FIPWOS	C3H6O_acetone	3.82141	5.20561	0.363829	504.9011578	46.13534273	0.299578863	0.209142219	Reasonable	1	1
FIPWOS	C2H3N_acetonitrile	3.82141	5.20561	0.363829	537.4197556	47.22182044	0.356500544	-1.119176122	Reasonable	1	1
FIPWOS	C2H6O_dimethylether	3.82141	5.20561	0.363829	410.1055119	48.43551489	0.231685091	-0.692262279	Reasonable	1	1
FIPWOS	C2H7N_dimethylamine	3.82141	5.20561	0.363829	449.2982222	53.95656635	0.291520542	-0.254487229	Reasonable	1	1
FIPWOS	C2H6_ethane	3.82141	5.20561	0.363829	381.7893216	50.31694546	0.216958597	-2.507266144	Reasonable	1	1
FIPWOS	C2H4_ethene	3.82141	5.20561	0.363829	298.4582448	49.65797888	0.123012676	-2.93771893	Reasonable	1	1
FIPWOS	CHN_hydrogen-cyanide	3.82141	5.20561	0.363829	447.2483409	53.04824853	0.333232947	-2.516893617	Reasonable	1	1
FIPWOS	C4H10_isobutane	3.82141	5.20561	0.363829	443.0106967	38.8550635	0.197655762	-1.73715751	Reasonable	1	1
FIPWOS	C5H12_isopentane	3.82141	5.20561	0.363829	474.7591203	34.73587842	0.239525866	-0.949701464	Reasonable	1	1
FIPWOS	C3H8O_isopropylalcohol	3.82141	5.20561	0.363829	515.5796221	48.73405441	0.575735407	-0.622580818	Reasonable	1	1
FIPWOS	CH4_methane	3.82141	5.20561	0.363829	190.564	45.992	0.01142	-4.179142011	Reasonable	1	1
FIPWOS	C4H10O_methyl-propyl-ether	3.82141	5.20561	0.363829	478.8689486	38.38025026	0.286150366	1.189187016	Reasonable	1	1
FIPWOS	C5H10O_methylpropylketone	3.82141	5.20561	0.363829	564.4660951	36.92885972	0.349050379	1.041519007	Reasonable	1	1
FIPWOS	C3H8_propane	3.82141	5.20561	0.363829	416.4755833	44.59741845	0.238916692	-1.317173769	Reasonable	1	1
FIPWOS	C3H6_propene	3.82141	5.20561	0.363829	392.9986188	45.72816938	0.16410577	-1.463181564	Reasonable	1	1
FIPWOS	C3H5N_propionitrile	3.82141	5.20561	0.363829	558.8569328	42.24565215	0.360862674	-0.008049965	Reasonable	1	1
FIPWOS	C3H8O_propylalcohol	3.82141	5.20561	0.363829	548.7260568	52.15051916	0.532729638	-0.533580245	Reasonable	1	1
FIPWOS	C5H10_2-pentene	3.82141	5.20561	0.363829	484.9996656	36.49974003	0.250317972	1.312911143	Reasonable	1	1
FIPWOS	C2H7N_ethylamine	3.82141	5.20561	0.363829	456.1413162	52.30001913	0.278284374	-0.444513774	Reasonable	1	1
FIPWOS	C4H10O_methyl-isopropyl-ether	3.82141	5.20561	0.363829	464.9608227	38.53548392	0.251447588	0.469411082	Reasonable	1	1
FIPWUY	C7H12_1,5-heptadiene	4.2474	4.7784	0.388691	536.7652346	30.48214368	0.295571623	3.827137846	Reasonable	1	1
FIPWUY	C6H10O_4-hexen-2-one	4.2474	4.7784	0.388691	559.6621075	36.9790055	0.446231587	3.457629115	Reasonable	1	1
FIPWUY	C7H14_4-methyl-1-hexene	4.2474	4.7784	0.388691	528.1554514	29.38650495	0.298584169	0.4426569	Reasonable	1	1
FIPWUY	C6H10O_4-methyl-4-penten-2-one	4.2474	4.7784	0.388691	583.9572407	32.17602658	0.427070778	1.274365706	Reasonable	1	1
FIPWUY	C2H4O_acetaldehyde	4.2474	4.7784	0.388691	470.1338418	53.98284491	0.288582571	-0.790434053	Reasonable	1	1
FIPWUY	C3H6O_acetone	4.2474	4.7784	0.388691	504.9011578	46.13534273	0.299578863	0.168506323	Reasonable	1	1
FIPWUY	C2H3N_acetonitrile	4.2474	4.7784	0.388691	537.4197556	47.22182044	0.356500544	-1.146152183	Reasonable	1	1
FIPWUY	C2H6O_dimethylether	4.2474	4.7784	0.388691	410.1055119	48.43551489	0.231685091	-0.674623924	Reasonable	1	1
FIPWUY	C2H7N_dimethylamine	4.2474	4.7784	0.388691	449.2982222	53.95656635	0.291520542	-0.235221058	Reasonable	1	1
FIPWUY	C2H6_ethane	4.2474	4.7784	0.388691	381.7893216	50.31694546	0.216958597	-2.512122397	Reasonable	1	1
FIPWUY	C2H4_ethene	4.2474	4.7784	0.388691	298.4582448	49.65797888	0.123012676	-2.944063867	Reasonable	1	1
FIPWUY	CHN_hydrogen-cyanide	4.2474	4.7784	0.388691	447.2483409	53.04824853	0.333232947	-2.521273379	Reasonable	1	1
FIPWUY	C4H10_isobutane	4.2474	4.7784	0.388691	443.0106967	38.8550635	0.197655762	-1.785781562	Reasonable	1	1
FIPWUY	C5H12_isopentane	4.2474	4.7784	0.388691	474.7591203	34.73587842	0.239525866	-0.966640589	Reasonable	1	1
FIPWUY	C3H8O_isopropylalcohol	4.2474	4.7784	0.388691	515.5796221	48.73405441	0.575735407	-0.749533643	Reasonable	1	1
FIPWUY	CH4_methane	4.2474	4.7784	0.388691	190.564	45.992	0.01142	-4.177831921	Reasonable	1	1
FIPWUY	C4H10O_methyl-propyl-ether	4.2474	4.7784	0.388691	478.8689486	38.38025026	0.286150366	1.165487677	Reasonable	1	1
FIPWUY	C5H10O_methylpropylketone	4.2474	4.7784	0.388691	564.4660951	36.92885972	0.349050379	0.795999519	Reasonable	1	1
FIPWUY	C3H8_propane	4.2474	4.7784	0.388691	416.4755833	44.59741845	0.238916692	-1.333408083	Reasonable	1	1
FIPWUY	C3H6_propene	4.2474	4.7784	0.388691	392.9986188	45.72816938	0.16410577	-1.473298961	Reasonable	1	1
FIPWUY	C3H5N_propionitrile	4.2474	4.7784	0.388691	558.8569328	42.24565215	0.360862674	0.023988695	Reasonable	1	1
FIPWUY	C3H8O_propylalcohol	4.2474	4.7784	0.388691	548.7260568	52.15051916	0.532729638	-0.492076697	Reasonable	1	1
FIPWUY	C5H10_2-pentene	4.2474	4.7784	0.388691	484.9996656	36.49974003	0.250317972	1.267547172	Reasonable	1	1
FIPWUY	C2H7N_ethylamine	4.2474	4.7784	0.388691	456.1413162	52.30001913	0.278284374	-0.419969611	Reasonable	1	1
FIPWUY	C4H10O_methyl-isopropyl-ether	4.2474	4.7784	0.388691	464.9608227	38.53548392	0.251447588	0.417411901	Reasonable	1	1
FIPXEJ	C7H12_1,5-heptadiene	3.68809	4.43579	0.291474	536.7652346	30.48214368	0.295571623	0.720870137	Reasonable	1	1
FIPXEJ	C6H14_2,3-dimethylbutane	3.68809	4.43579	0.291474	503.0672531	31.56375605	0.24224795	-5.772113295	Reasonable	1	1
FIPXEJ	C6H14_3-methylpentane	3.68809	4.43579	0.291474	504.839777	31.13915414	0.283296142	-2.302354875	Reasonable	1	1
FIPXEJ	C6H10O_4-hexen-2-one	3.68809	4.43579	0.291474	559.6621075	36.9790055	0.446231587	1.96530003	Reasonable	1	1
FIPXEJ	C7H14_4-methyl-1-hexene	3.68809	4.43579	0.291474	528.1554514	29.38650495	0.298584169	-1.578822351	Reasonable	1	1
FIPXEJ	C6H10O_4-methyl-4-penten-2-one	3.68809	4.43579	0.291474	583.9572407	32.17602658	0.427070778	1.800189695	Reasonable	1	1
FIPXEJ	C7H14_4,4-dimethyl-1-pentene	3.68809	4.43579	0.291474	524.3589038	29.54818473	0.250217308	-16.54821356	No Adsorption	0	0
FIPXEJ	C2H4O_acetaldehyde	3.68809	4.43579	0.291474	470.1338418	53.98284491	0.288582571	-1.113131547	Reasonable	1	1
FIPXEJ	C3H6O_acetone	3.68809	4.43579	0.291474	504.9011578	46.13534273	0.299578863	-0.177495211	Reasonable	1	1
FIPXEJ	C2H3N_acetonitrile	3.68809	4.43579	0.291474	537.4197556	47.22182044	0.356500544	-1.378507982	Reasonable	1	1
FIPXEJ	C2H6O_dimethylether	3.68809	4.43579	0.291474	410.1055119	48.43551489	0.231685091	-1.584699384	Reasonable	1	1
FIPXEJ	C2H7N_dimethylamine	3.68809	4.43579	0.291474	449.2982222	53.95656635	0.291520542	-1.045622398	Reasonable	1	1
FIPXEJ	C2H6_ethane	3.68809	4.43579	0.291474	381.7893216	50.31694546	0.216958597	-3.413936189	Reasonable	1	1
FIPXEJ	C2H4_ethene	3.68809	4.43579	0.291474	298.4582448	49.65797888	0.123012676	-3.714289702	Reasonable	1	1
FIPXEJ	CHN_hydrogen-cyanide	3.68809	4.43579	0.291474	447.2483409	53.04824853	0.333232947	-2.526672179	Reasonable	1	1
FIPXEJ	C4H10_isobutane	3.68809	4.43579	0.291474	443.0106967	38.8550635	0.197655762	-2.986943575	Reasonable	1	1
FIPXEJ	C5H12_isopentane	3.68809	4.43579	0.291474	474.7591203	34.73587842	0.239525866	-2.660560485	Reasonable	1	1
FIPXEJ	C3H8O_isopropylalcohol	3.68809	4.43579	0.291474	515.5796221	48.73405441	0.575735407	-1.197775132	Reasonable	1	1
FIPXEJ	CH4_methane	3.68809	4.43579	0.291474	190.564	45.992	0.01142	-4.663540266	Reasonable	1	1
FIPXEJ	C4H10O_methyl-propyl-ether	3.68809	4.43579	0.291474	478.8689486	38.38025026	0.286150366	-1.098365708	Reasonable	1	1
FIPXEJ	C5H10O_methylpropylketone	3.68809	4.43579	0.291474	564.4660951	36.92885972	0.349050379	-0.561018042	Reasonable	1	1
FIPXEJ	C3H8_propane	3.68809	4.43579	0.291474	416.4755833	44.59741845	0.238916692	-2.655768897	Reasonable	1	1
FIPXEJ	C3H6_propene	3.68809	4.43579	0.291474	392.9986188	45.72816938	0.16410577	-2.68974864	Reasonable	1	1
FIPXEJ	C3H5N_propionitrile	3.68809	4.43579	0.291474	558.8569328	42.24565215	0.360862674	-0.8619785	Reasonable	1	1
FIPXEJ	C3H8O_propylalcohol	3.68809	4.43579	0.291474	548.7260568	52.15051916	0.532729638	-0.859737142	Reasonable	1	1
FIPXEJ	C5H10_2-pentene	3.68809	4.43579	0.291474	484.9996656	36.49974003	0.250317972	-1.227098399	Reasonable	1	1
FIPXEJ	C2H7N_ethylamine	3.68809	4.43579	0.291474	456.1413162	52.30001913	0.278284374	-0.819874125	Reasonable	1	1
FIPXEJ	C4H10O_methyl-isopropyl-ether	3.68809	4.43579	0.291474	464.9608227	38.53548392	0.251447588	-0.970149708	Reasonable	1	1
FIQCEN	C7H12_1,5-heptadiene	6.65676	13.18983	0.764732	536.7652346	30.48214368	0.295571623	-1.002298713	Reasonable	1	1
FIQCEN	C6H14_2,3-dimethylbutane	6.65676	13.18983	0.764732	503.0672531	31.56375605	0.24224795	-1.459865814	Reasonable	1	1
FIQCEN	C6H14_3-methylpentane	6.65676	13.18983	0.764732	504.839777	31.13915414	0.283296142	-1.478839679	Reasonable	1	1
FIQCEN	C6H10O_4-hexen-2-one	6.65676	13.18983	0.764732	559.6621075	36.9790055	0.446231587	-1.19831577	Reasonable	1	1
FIQCEN	C7H14_4-methyl-1-hexene	6.65676	13.18983	0.764732	528.1554514	29.38650495	0.298584169	-0.938902038	Reasonable	1	1
FIQCEN	C6H10O_4-methyl-4-penten-2-one	6.65676	13.18983	0.764732	583.9572407	32.17602658	0.427070778	-1.317689725	Reasonable	1	1
FIQCEN	C7H14_4,4-dimethyl-1-pentene	6.65676	13.18983	0.764732	524.3589038	29.54818473	0.250217308	-1.046277991	Reasonable	1	1
FIQCEN	C2H4O_acetaldehyde	6.65676	13.18983	0.764732	470.1338418	53.98284491	0.288582571	-2.764373091	Reasonable	1	1
FIQCEN	C3H6O_acetone	6.65676	13.18983	0.764732	504.9011578	46.13534273	0.299578863	-0.966511909	Reasonable	1	1
FIQCEN	C2H3N_acetonitrile	6.65676	13.18983	0.764732	537.4197556	47.22182044	0.356500544	-2.725943806	Reasonable	1	1
FIQCEN	C2H6O_dimethylether	6.65676	13.18983	0.764732	410.1055119	48.43551489	0.231685091	-2.604160097	Reasonable	1	1
FIQCEN	C2H7N_dimethylamine	6.65676	13.18983	0.764732	449.2982222	53.95656635	0.291520542	-1.957597767	Reasonable	1	1
FIQCEN	C2H6_ethane	6.65676	13.18983	0.764732	381.7893216	50.31694546	0.216958597	-3.307947517	Reasonable	1	1
FIQCEN	C2H4_ethene	6.65676	13.18983	0.764732	298.4582448	49.65797888	0.123012676	-3.693714398	Reasonable	1	1
FIQCEN	CHN_hydrogen-cyanide	6.65676	13.18983	0.764732	447.2483409	53.04824853	0.333232947	-3.993448391	Reasonable	1	1
FIQCEN	C4H10_isobutane	6.65676	13.18983	0.764732	443.0106967	38.8550635	0.197655762	-1.385287293	Reasonable	1	1
FIQCEN	C5H12_isopentane	6.65676	13.18983	0.764732	474.7591203	34.73587842	0.239525866	-1.662556713	Reasonable	1	1
FIQCEN	C3H8O_isopropylalcohol	6.65676	13.18983	0.764732	515.5796221	48.73405441	0.575735407	-2.374436513	Reasonable	1	1
FIQCEN	CH4_methane	6.65676	13.18983	0.764732	190.564	45.992	0.01142	-4.823908741	Reasonable	1	1
FIQCEN	C4H10O_methyl-propyl-ether	6.65676	13.18983	0.764732	478.8689486	38.38025026	0.286150366	-1.416321839	Reasonable	1	1
FIQCEN	C5H10O_methylpropylketone	6.65676	13.18983	0.764732	564.4660951	36.92885972	0.349050379	-3.409956628	Reasonable	1	1
FIQCEN	C5H12O_methyl-tert-butyl-ether	6.65676	13.18983	0.764732	512.6934939	34.04608196	0.266677162	-1.339626938	Reasonable	1	1
FIQCEN	C5H12_neopentane	6.65676	13.18983	0.764732	470.5354152	35.44700615	0.199261323	-1.158408426	Reasonable	1	1
FIQCEN	C3H8_propane	6.65676	13.18983	0.764732	416.4755833	44.59741845	0.238916692	-2.310263274	Reasonable	1	1
FIQCEN	C3H6_propene	6.65676	13.18983	0.764732	392.9986188	45.72816938	0.16410577	-2.455794244	Reasonable	1	1
FIQCEN	C3H5N_propionitrile	6.65676	13.18983	0.764732	558.8569328	42.24565215	0.360862674	-2.012330161	Reasonable	1	1
FIQCEN	C3H8O_propylalcohol	6.65676	13.18983	0.764732	548.7260568	52.15051916	0.532729638	-3.048278878	Reasonable	1	1
FIQCEN	C5H10_2-pentene	6.65676	13.18983	0.764732	484.9996656	36.49974003	0.250317972	-1.680302786	Reasonable	1	1
FIQCEN	C2H7N_ethylamine	6.65676	13.18983	0.764732	456.1413162	52.30001913	0.278284374	-1.927882507	Reasonable	1	1
FIQCEN	C4H10O_methyl-isopropyl-ether	6.65676	13.18983	0.764732	464.9608227	38.53548392	0.251447588	-0.958216626	Reasonable	1	1
FIRVEH	C7H12_1,5-heptadiene	3.26577	4.11749	0.37132	536.7652346	30.48214368	0.295571623	-0.323567045	Reasonable	1	1
FIRVEH	C6H14_3-methylpentane	3.26577	4.11749	0.37132	504.839777	31.13915414	0.283296142	-6.057991947	Reasonable	1	1
FIRVEH	C6H10O_4-hexen-2-one	3.26577	4.11749	0.37132	559.6621075	36.9790055	0.446231587	0.234256527	Reasonable	1	1
FIRVEH	C7H14_4-methyl-1-hexene	3.26577	4.11749	0.37132	528.1554514	29.38650495	0.298584169	-5.501689446	Reasonable	1	1
FIRVEH	C6H10O_4-methyl-4-penten-2-one	3.26577	4.11749	0.37132	583.9572407	32.17602658	0.427070778	-1.39481459	Reasonable	1	1
FIRVEH	C2H4O_acetaldehyde	3.26577	4.11749	0.37132	470.1338418	53.98284491	0.288582571	-1.500794206	Reasonable	1	1
FIRVEH	C3H6O_acetone	3.26577	4.11749	0.37132	504.9011578	46.13534273	0.299578863	-1.157095715	Reasonable	1	1
FIRVEH	C2H3N_acetonitrile	3.26577	4.11749	0.37132	537.4197556	47.22182044	0.356500544	-1.532821222	Reasonable	1	1
FIRVEH	C2H6O_dimethylether	3.26577	4.11749	0.37132	410.1055119	48.43551489	0.231685091	-2.598161938	Reasonable	1	1
FIRVEH	C2H7N_dimethylamine	3.26577	4.11749	0.37132	449.2982222	53.95656635	0.291520542	-1.954399318	Reasonable	1	1
FIRVEH	C2H6_ethane	3.26577	4.11749	0.37132	381.7893216	50.31694546	0.216958597	-3.447204069	Reasonable	1	1
FIRVEH	C2H4_ethene	3.26577	4.11749	0.37132	298.4582448	49.65797888	0.123012676	-3.674613659	Reasonable	1	1
FIRVEH	CHN_hydrogen-cyanide	3.26577	4.11749	0.37132	447.2483409	53.04824853	0.333232947	-2.988793383	Reasonable	1	1
FIRVEH	C4H10_isobutane	3.26577	4.11749	0.37132	443.0106967	38.8550635	0.197655762	-4.023191663	Reasonable	1	1
FIRVEH	C5H12_isopentane	3.26577	4.11749	0.37132	474.7591203	34.73587842	0.239525866	-4.920818754	Reasonable	1	1
FIRVEH	C3H8O_isopropylalcohol	3.26577	4.11749	0.37132	515.5796221	48.73405441	0.575735407	-0.478002028	Reasonable	1	1
FIRVEH	CH4_methane	3.26577	4.11749	0.37132	190.564	45.992	0.01142	-4.634512015	Reasonable	1	1
FIRVEH	C4H10O_methyl-propyl-ether	3.26577	4.11749	0.37132	478.8689486	38.38025026	0.286150366	-1.354007234	Reasonable	1	1
FIRVEH	C5H10O_methylpropylketone	3.26577	4.11749	0.37132	564.4660951	36.92885972	0.349050379	-2.791397426	Reasonable	1	1
FIRVEH	C3H8_propane	3.26577	4.11749	0.37132	416.4755833	44.59741845	0.238916692	-2.879192534	Reasonable	1	1
FIRVEH	C3H6_propene	3.26577	4.11749	0.37132	392.9986188	45.72816938	0.16410577	-2.75565607	Reasonable	1	1
FIRVEH	C3H5N_propionitrile	3.26577	4.11749	0.37132	558.8569328	42.24565215	0.360862674	-0.567224663	Reasonable	1	1
FIRVEH	C3H8O_propylalcohol	3.26577	4.11749	0.37132	548.7260568	52.15051916	0.532729638	-0.856323327	Reasonable	1	1
FIRVEH	C5H10_2-pentene	3.26577	4.11749	0.37132	484.9996656	36.49974003	0.250317972	-1.555784957	Reasonable	1	1
FIRVEH	C2H7N_ethylamine	3.26577	4.11749	0.37132	456.1413162	52.30001913	0.278284374	-1.265529815	Reasonable	1	1
FIRVEH	C4H10O_methyl-isopropyl-ether	3.26577	4.11749	0.37132	464.9608227	38.53548392	0.251447588	-4.735182177	Reasonable	1	1
FUDQIF	C7H12_1,5-heptadiene	3.86214	4.3814	0.373223	536.7652346	30.48214368	0.295571623	0.14113609	Reasonable	1	1
FUDQIF	C6H14_2,3-dimethylbutane	3.86214	4.3814	0.373223	503.0672531	31.56375605	0.24224795	-51.39685563	No Adsorption	0	0
FUDQIF	C6H14_3-methylpentane	3.86214	4.3814	0.373223	504.839777	31.13915414	0.283296142	-20.35359627	No Adsorption	0	0
FUDQIF	C7H14_4-methyl-1-hexene	3.86214	4.3814	0.373223	528.1554514	29.38650495	0.298584169	-21.38510278	No Adsorption	0	0
FUDQIF	C6H10O_4-methyl-4-penten-2-one	3.86214	4.3814	0.373223	583.9572407	32.17602658	0.427070778	-21.72584215	No Adsorption	0	0
FUDQIF	C7H14_4,4-dimethyl-1-pentene	3.86214	4.3814	0.373223	524.3589038	29.54818473	0.250217308	-50.09908693	No Adsorption	0	0
FUDQIF	C2H4O_acetaldehyde	3.86214	4.3814	0.373223	470.1338418	53.98284491	0.288582571	0.301318706	Reasonable	1	1
FUDQIF	C2H3N_acetonitrile	3.86214	4.3814	0.373223	537.4197556	47.22182044	0.356500544	1.284626968	Reasonable	1	1
FUDQIF	C2H6O_dimethylether	3.86214	4.3814	0.373223	410.1055119	48.43551489	0.231685091	-0.973912289	Reasonable	1	1
FUDQIF	C2H7N_dimethylamine	3.86214	4.3814	0.373223	449.2982222	53.95656635	0.291520542	-2.024563596	Reasonable	1	1
FUDQIF	C2H6_ethane	3.86214	4.3814	0.373223	381.7893216	50.31694546	0.216958597	-3.137763639	Reasonable	1	1
FUDQIF	C2H4_ethene	3.86214	4.3814	0.373223	298.4582448	49.65797888	0.123012676	-3.430702186	Reasonable	1	1
FUDQIF	CHN_hydrogen-cyanide	3.86214	4.3814	0.373223	447.2483409	53.04824853	0.333232947	-1.0603924	Reasonable	1	1
FUDQIF	C4H10_isobutane	3.86214	4.3814	0.373223	443.0106967	38.8550635	0.197655762	-21.22914799	No Adsorption	0	0
FUDQIF	C5H12_isopentane	3.86214	4.3814	0.373223	474.7591203	34.73587842	0.239525866	-20.55752023	No Adsorption	0	0
FUDQIF	C3H8O_isopropylalcohol	3.86214	4.3814	0.373223	515.5796221	48.73405441	0.575735407	-6.008330993	Reasonable	1	1
FUDQIF	CH4_methane	3.86214	4.3814	0.373223	190.564	45.992	0.01142	-4.336299075	Reasonable	1	1
FUDQIF	C4H10O_methyl-propyl-ether	3.86214	4.3814	0.373223	478.8689486	38.38025026	0.286150366	-0.736068191	Reasonable	1	1
FUDQIF	C5H12O_methyl-tert-butyl-ether	3.86214	4.3814	0.373223	512.6934939	34.04608196	0.266677162	-48.36855623	No Adsorption	0	0
FUDQIF	C5H12_neopentane	3.86214	4.3814	0.373223	470.5354152	35.44700615	0.199261323	-40.93181414	No Adsorption	0	0
FUDQIF	C3H8_propane	3.86214	4.3814	0.373223	416.4755833	44.59741845	0.238916692	-3.464356559	Reasonable	1	1
FUDQIF	C3H6_propene	3.86214	4.3814	0.373223	392.9986188	45.72816938	0.16410577	-2.621124456	Reasonable	1	1
FUDQIF	C3H5N_propionitrile	3.86214	4.3814	0.373223	558.8569328	42.24565215	0.360862674	2.034740725	Reasonable	1	1
FUDQIF	C3H8O_propylalcohol	3.86214	4.3814	0.373223	548.7260568	52.15051916	0.532729638	-1.433161987	Reasonable	1	1
FUDQIF	C5H10_2-pentene	3.86214	4.3814	0.373223	484.9996656	36.49974003	0.250317972	-1.604769739	Reasonable	1	1
FUDQIF	C2H7N_ethylamine	3.86214	4.3814	0.373223	456.1413162	52.30001913	0.278284374	-1.024634834	Reasonable	1	1
FUDQIF	C4H10O_methyl-isopropyl-ether	3.86214	4.3814	0.373223	464.9608227	38.53548392	0.251447588	-16.59687948	No Adsorption	0	0
FUSWIA	C7H12_1,5-heptadiene	4.65267	6.8215	0.636058	536.7652346	30.48214368	0.295571623	0.780540524	Reasonable	1	1
FUSWIA	C6H14_2,3-dimethylbutane	4.65267	6.8215	0.636058	503.0672531	31.56375605	0.24224795	0.644660112	Reasonable	1	1
FUSWIA	C6H14_3-methylpentane	4.65267	6.8215	0.636058	504.839777	31.13915414	0.283296142	0.458137556	Reasonable	1	1
FUSWIA	C6H10O_4-hexen-2-one	4.65267	6.8215	0.636058	559.6621075	36.9790055	0.446231587	1.458069496	Reasonable	1	1
FUSWIA	C7H14_4-methyl-1-hexene	4.65267	6.8215	0.636058	528.1554514	29.38650495	0.298584169	1.071012549	Reasonable	1	1
FUSWIA	C6H10O_4-methyl-4-penten-2-one	4.65267	6.8215	0.636058	583.9572407	32.17602658	0.427070778	1.49593267	Reasonable	1	1
FUSWIA	C7H14_4,4-dimethyl-1-pentene	4.65267	6.8215	0.636058	524.3589038	29.54818473	0.250217308	1.020344706	Reasonable	1	1
FUSWIA	C2H4O_acetaldehyde	4.65267	6.8215	0.636058	470.1338418	53.98284491	0.288582571	-1.726306725	Reasonable	1	1
FUSWIA	C3H6O_acetone	4.65267	6.8215	0.636058	504.9011578	46.13534273	0.299578863	-0.856211034	Reasonable	1	1
FUSWIA	C2H3N_acetonitrile	4.65267	6.8215	0.636058	537.4197556	47.22182044	0.356500544	-1.708926552	Reasonable	1	1
FUSWIA	C2H6O_dimethylether	4.65267	6.8215	0.636058	410.1055119	48.43551489	0.231685091	-2.421332144	Reasonable	1	1
FUSWIA	C2H7N_dimethylamine	4.65267	6.8215	0.636058	449.2982222	53.95656635	0.291520542	-1.920287069	Reasonable	1	1
FUSWIA	C2H6_ethane	4.65267	6.8215	0.636058	381.7893216	50.31694546	0.216958597	-3.779515338	Reasonable	1	1
FUSWIA	C2H4_ethene	4.65267	6.8215	0.636058	298.4582448	49.65797888	0.123012676	-4.113509275	Reasonable	1	1
FUSWIA	CHN_hydrogen-cyanide	4.65267	6.8215	0.636058	447.2483409	53.04824853	0.333232947	-3.187565968	Reasonable	1	1
FUSWIA	C4H10_isobutane	4.65267	6.8215	0.636058	443.0106967	38.8550635	0.197655762	-1.516512552	Reasonable	1	1
FUSWIA	C5H12_isopentane	4.65267	6.8215	0.636058	474.7591203	34.73587842	0.239525866	-0.460229084	Reasonable	1	1
FUSWIA	C3H8O_isopropylalcohol	4.65267	6.8215	0.636058	515.5796221	48.73405441	0.575735407	-0.57696231	Reasonable	1	1
FUSWIA	CH4_methane	4.65267	6.8215	0.636058	190.564	45.992	0.01142	-4.991399828	Reasonable	1	1
FUSWIA	C4H10O_methyl-propyl-ether	4.65267	6.8215	0.636058	478.8689486	38.38025026	0.286150366	-1.227494197	Reasonable	1	1
FUSWIA	C5H10O_methylpropylketone	4.65267	6.8215	0.636058	564.4660951	36.92885972	0.349050379	-0.923497912	Reasonable	1	1
FUSWIA	C5H12O_methyl-tert-butyl-ether	4.65267	6.8215	0.636058	512.6934939	34.04608196	0.266677162	0.758297847	Reasonable	1	1
FUSWIA	C5H12_neopentane	4.65267	6.8215	0.636058	470.5354152	35.44700615	0.199261323	-0.551769965	Reasonable	1	1
FUSWIA	C3H8_propane	4.65267	6.8215	0.636058	416.4755833	44.59741845	0.238916692	-2.648534176	Reasonable	1	1
FUSWIA	C3H6_propene	4.65267	6.8215	0.636058	392.9986188	45.72816938	0.16410577	-2.933271653	Reasonable	1	1
FUSWIA	C3H5N_propionitrile	4.65267	6.8215	0.636058	558.8569328	42.24565215	0.360862674	-0.860372752	Reasonable	1	1
FUSWIA	C3H8O_propylalcohol	4.65267	6.8215	0.636058	548.7260568	52.15051916	0.532729638	-0.795258878	Reasonable	1	1
FUSWIA	C5H10_2-pentene	4.65267	6.8215	0.636058	484.9996656	36.49974003	0.250317972	-0.85751042	Reasonable	1	1
FUSWIA	C2H7N_ethylamine	4.65267	6.8215	0.636058	456.1413162	52.30001913	0.278284374	-1.469482704	Reasonable	1	1
FUSWIA	C4H10O_methyl-isopropyl-ether	4.65267	6.8215	0.636058	464.9608227	38.53548392	0.251447588	-0.243530492	Reasonable	1	1
GALCED	C7H12_1,5-heptadiene	5.39043	7.33377	0.464247	536.7652346	30.48214368	0.295571623	1.212155631	Reasonable	1	1
GALCED	C6H14_2,3-dimethylbutane	5.39043	7.33377	0.464247	503.0672531	31.56375605	0.24224795	0.489415624	Reasonable	1	1
GALCED	C6H14_3-methylpentane	5.39043	7.33377	0.464247	504.839777	31.13915414	0.283296142	0.555981487	Reasonable	1	1
GALCED	C6H10O_4-hexen-2-one	5.39043	7.33377	0.464247	559.6621075	36.9790055	0.446231587	1.172818857	Reasonable	1	1
GALCED	C7H14_4-methyl-1-hexene	5.39043	7.33377	0.464247	528.1554514	29.38650495	0.298584169	1.404934584	Reasonable	1	1
GALCED	C6H10O_4-methyl-4-penten-2-one	5.39043	7.33377	0.464247	583.9572407	32.17602658	0.427070778	1.054015201	Reasonable	1	1
GALCED	C7H14_4,4-dimethyl-1-pentene	5.39043	7.33377	0.464247	524.3589038	29.54818473	0.250217308	1.106850171	Reasonable	1	1
GALCED	C2H4O_acetaldehyde	5.39043	7.33377	0.464247	470.1338418	53.98284491	0.288582571	-2.609008403	Reasonable	1	1
GALCED	C3H6O_acetone	5.39043	7.33377	0.464247	504.9011578	46.13534273	0.299578863	-1.392641497	Reasonable	1	1
GALCED	C2H3N_acetonitrile	5.39043	7.33377	0.464247	537.4197556	47.22182044	0.356500544	-2.689143194	Reasonable	1	1
GALCED	C2H6O_dimethylether	5.39043	7.33377	0.464247	410.1055119	48.43551489	0.231685091	-2.940868441	Reasonable	1	1
GALCED	C2H7N_dimethylamine	5.39043	7.33377	0.464247	449.2982222	53.95656635	0.291520542	-2.399810411	Reasonable	1	1
GALCED	C2H6_ethane	5.39043	7.33377	0.464247	381.7893216	50.31694546	0.216958597	-3.682249971	Reasonable	1	1
GALCED	C2H4_ethene	5.39043	7.33377	0.464247	298.4582448	49.65797888	0.123012676	-4.014124643	Reasonable	1	1
GALCED	CHN_hydrogen-cyanide	5.39043	7.33377	0.464247	447.2483409	53.04824853	0.333232947	-3.881417856	Reasonable	1	1
GALCED	C4H10_isobutane	5.39043	7.33377	0.464247	443.0106967	38.8550635	0.197655762	-1.655101018	Reasonable	1	1
GALCED	C5H12_isopentane	5.39043	7.33377	0.464247	474.7591203	34.73587842	0.239525866	-0.568092904	Reasonable	1	1
GALCED	C3H8O_isopropylalcohol	5.39043	7.33377	0.464247	515.5796221	48.73405441	0.575735407	-2.012937789	Reasonable	1	1
GALCED	CH4_methane	5.39043	7.33377	0.464247	190.564	45.992	0.01142	-4.924453039	Reasonable	1	1
GALCED	C4H10O_methyl-propyl-ether	5.39043	7.33377	0.464247	478.8689486	38.38025026	0.286150366	-1.010764713	Reasonable	1	1
GALCED	C5H10O_methylpropylketone	5.39043	7.33377	0.464247	564.4660951	36.92885972	0.349050379	-1.193729105	Reasonable	1	1
GALCED	C5H12O_methyl-tert-butyl-ether	5.39043	7.33377	0.464247	512.6934939	34.04608196	0.266677162	-0.181113926	Reasonable	1	1
GALCED	C5H12_neopentane	5.39043	7.33377	0.464247	470.5354152	35.44700615	0.199261323	-0.891925695	Reasonable	1	1
GALCED	C3H8_propane	5.39043	7.33377	0.464247	416.4755833	44.59741845	0.238916692	-2.644797595	Reasonable	1	1
GALCED	C3H6_propene	5.39043	7.33377	0.464247	392.9986188	45.72816938	0.16410577	-2.90055763	Reasonable	1	1
GALCED	C3H5N_propionitrile	5.39043	7.33377	0.464247	558.8569328	42.24565215	0.360862674	-2.014137654	Reasonable	1	1
GALCED	C3H8O_propylalcohol	5.39043	7.33377	0.464247	548.7260568	52.15051916	0.532729638	-2.314009397	Reasonable	1	1
GALCED	C5H10_2-pentene	5.39043	7.33377	0.464247	484.9996656	36.49974003	0.250317972	-0.722677354	Reasonable	1	1
GALCED	C2H7N_ethylamine	5.39043	7.33377	0.464247	456.1413162	52.30001913	0.278284374	-2.311470728	Reasonable	1	1
GALCED	C4H10O_methyl-isopropyl-ether	5.39043	7.33377	0.464247	464.9608227	38.53548392	0.251447588	-0.913832441	Reasonable	1	1
GAXWEJ	C7H12_1,5-heptadiene	2.71207	4.40485	0.319397	536.7652346	30.48214368	0.295571623	-2.162101102	Reasonable	1	1
GAXWEJ	C6H14_3-methylpentane	2.71207	4.40485	0.319397	504.839777	31.13915414	0.283296142	-6.115204636	Reasonable	1	1
GAXWEJ	C6H10O_4-hexen-2-one	2.71207	4.40485	0.319397	559.6621075	36.9790055	0.446231587	0.149240673	Reasonable	1	1
GAXWEJ	C7H14_4-methyl-1-hexene	2.71207	4.40485	0.319397	528.1554514	29.38650495	0.298584169	-6.809668302	Reasonable	1	1
GAXWEJ	C7H14_4,4-dimethyl-1-pentene	2.71207	4.40485	0.319397	524.3589038	29.54818473	0.250217308	-13.25258819	No Adsorption	0	0
GAXWEJ	C2H4O_acetaldehyde	2.71207	4.40485	0.319397	470.1338418	53.98284491	0.288582571	-0.268577249	Reasonable	1	1
GAXWEJ	C3H6O_acetone	2.71207	4.40485	0.319397	504.9011578	46.13534273	0.299578863	1.043208971	Reasonable	1	1
GAXWEJ	C2H3N_acetonitrile	2.71207	4.40485	0.319397	537.4197556	47.22182044	0.356500544	0.194111774	Reasonable	1	1
GAXWEJ	C2H6O_dimethylether	2.71207	4.40485	0.319397	410.1055119	48.43551489	0.231685091	-0.460622761	Reasonable	1	1
GAXWEJ	C2H7N_dimethylamine	2.71207	4.40485	0.319397	449.2982222	53.95656635	0.291520542	-0.609639035	Reasonable	1	1
GAXWEJ	C2H6_ethane	2.71207	4.40485	0.319397	381.7893216	50.31694546	0.216958597	-3.445698651	Reasonable	1	1
GAXWEJ	C2H4_ethene	2.71207	4.40485	0.319397	298.4582448	49.65797888	0.123012676	-3.737195448	Reasonable	1	1
GAXWEJ	CHN_hydrogen-cyanide	2.71207	4.40485	0.319397	447.2483409	53.04824853	0.333232947	-1.985445861	Reasonable	1	1
GAXWEJ	C4H10_isobutane	2.71207	4.40485	0.319397	443.0106967	38.8550635	0.197655762	-5.011441043	Reasonable	1	1
GAXWEJ	C5H12_isopentane	2.71207	4.40485	0.319397	474.7591203	34.73587842	0.239525866	-4.673664139	Reasonable	1	1
GAXWEJ	C3H8O_isopropylalcohol	2.71207	4.40485	0.319397	515.5796221	48.73405441	0.575735407	-0.459600443	Reasonable	1	1
GAXWEJ	CH4_methane	2.71207	4.40485	0.319397	190.564	45.992	0.01142	-4.752026734	Reasonable	1	1
GAXWEJ	C4H10O_methyl-propyl-ether	2.71207	4.40485	0.319397	478.8689486	38.38025026	0.286150366	-3.095520866	Reasonable	1	1
GAXWEJ	C5H10O_methylpropylketone	2.71207	4.40485	0.319397	564.4660951	36.92885972	0.349050379	-3.17442395	Reasonable	1	1
GAXWEJ	C3H8_propane	2.71207	4.40485	0.319397	416.4755833	44.59741845	0.238916692	-2.53517227	Reasonable	1	1
GAXWEJ	C3H6_propene	2.71207	4.40485	0.319397	392.9986188	45.72816938	0.16410577	-2.648586381	Reasonable	1	1
[truncated: 7,363 more rows]
