# Supplementary material for: Efficient Exploration of Adsorption Space for Separations in Metal–Organic Frameworks Combining the Use of Molecular Simulations, Machine Learning, and Ideal Adsorbed Solution Theory
Source: J Phys Chem C Nanomater Interfaces. 2023 Sep 14;127(38):19229–39. doi: 10.1021/acs.jpcc.3c04533 (PMC10544990; doi:10.1021/acs.jpcc.3c04533)
Supplement: Supplementary file 2 — jp3c04533_si_002.zip [file jp3c04533_si_002.zip › Data S2.csv]

MOF	molecule	PLD	LCD	VF	Tc	Pc	w	logK	Label	No Adsorption	CatPredicted
ABUWOJ	C4H8_1-butene	4.03039	5.07969	0.545974	430.176761	40.68395206	0.202455234	-1.631010629	Reasonable	1	1
ABUWOJ	C5H10O_1-methyl-3-buten-1-ol	4.03039	5.07969	0.545974	547.1494147	41.1143638	0.720082126	0.049779915	Reasonable	1	1
ABUWOJ	C7H10_1,3,5-heptatriene	4.03039	5.07969	0.545974	572.5172762	30.09194321	0.293331341	1.359566098	Reasonable	1	1
ABUWOJ	C6H12_2-hexene	4.03039	5.07969	0.545974	514.2937186	32.55891971	0.290907798	0.515022959	Reasonable	1	1
ABUWOJ	C6H14_2-methylpentane	4.03039	5.07969	0.545974	504.839777	31.13915414	0.283296142	-0.329715174	Reasonable	1	1
ABUWOJ	C6H14_2,2-dimethylbutane	4.03039	5.07969	0.545974	502.044692	32.00410146	0.240565507	-2.34372639	Reasonable	1	1
ABUWOJ	C6H10O_4-methyl-4-pentenal	4.03039	5.07969	0.545974	580.0740682	32.39428756	0.391206035	0.637903813	Reasonable	1	1
ABUWOJ	C6H10O_5-hexen-2-one	4.03039	5.07969	0.545974	598.1955422	35.15992466	0.462244535	1.422376415	Reasonable	1	1
ABUWOJ	C4H11N_dimethylethylamine	4.03039	5.07969	0.545974	478.4088801	36.64852371	0.258099726	-0.901439334	Reasonable	1	1
ABUWOJ	C4H8_isobutene	4.03039	5.07969	0.545974	433.5290208	40.51820545	0.197619217	-1.80214903	Reasonable	1	1
ABUWOJ	C5H13N_methyldiethylamine	4.03039	5.07969	0.545974	502.5113577	33.18200089	0.307247769	-0.41878673	Reasonable	1	1
ABUWOJ	C3H6O_propionaldehyde	4.03039	5.07969	0.545974	505.7976334	49.25311063	0.295140665	-1.670797445	Reasonable	1	1
ABUWOJ	C5H12O_3-methyl-1-butanol	4.03039	5.07969	0.545974	560.2711224	38.46689318	0.659856182	-0.419976465	Reasonable	1	1
ABUWOJ	C6H10_1,5-hexadiene	4.03039	5.07969	0.545974	496.7992724	33.9934198	0.234614174	0.264343144	Reasonable	1	1
ABUWOJ	C3H9N_propylamine	4.03039	5.07969	0.545974	489.1426866	48.09483775	0.309212029	-1.181508199	Reasonable	1	1
ACOLIP	C4H8_1-butene	3.57647	4.91034	0.454051	430.176761	40.68395206	0.202455234	-2.763450143	Reasonable	1	1
ACOLIP	C5H10O_1-methyl-3-buten-1-ol	3.57647	4.91034	0.454051	547.1494147	41.1143638	0.720082126	0.302532225	Reasonable	1	1
ACOLIP	C7H10_1,3,5-heptatriene	3.57647	4.91034	0.454051	572.5172762	30.09194321	0.293331341	-2.423324706	Reasonable	1	1
ACOLIP	C6H12_2-hexene	3.57647	4.91034	0.454051	514.2937186	32.55891971	0.290907798	-2.587225396	Reasonable	1	1
ACOLIP	C6H14_2-methylpentane	3.57647	4.91034	0.454051	504.839777	31.13915414	0.283296142	-3.357697752	Reasonable	1	1
ACOLIP	C6H10O_4-methyl-4-pentenal	3.57647	4.91034	0.454051	580.0740682	32.39428756	0.391206035	-0.226255232	Reasonable	1	1
ACOLIP	C6H10O_5-hexen-2-one	3.57647	4.91034	0.454051	598.1955422	35.15992466	0.462244535	-1.667089123	Reasonable	1	1
ACOLIP	C4H11N_dimethylethylamine	3.57647	4.91034	0.454051	478.4088801	36.64852371	0.258099726	-2.406587651	Reasonable	1	1
ACOLIP	C4H8_isobutene	3.57647	4.91034	0.454051	433.5290208	40.51820545	0.197619217	-2.397193664	Reasonable	1	1
ACOLIP	C3H6O_propionaldehyde	3.57647	4.91034	0.454051	505.7976334	49.25311063	0.295140665	-2.114961228	Reasonable	1	1
ACOLIP	C5H12O_3-methyl-1-butanol	3.57647	4.91034	0.454051	560.2711224	38.46689318	0.659856182	-0.152482248	Reasonable	1	1
ACOLIP	C6H10_1,5-hexadiene	3.57647	4.91034	0.454051	496.7992724	33.9934198	0.234614174	-2.368941991	Reasonable	1	1
ACOLIP	C3H9N_propylamine	3.57647	4.91034	0.454051	489.1426866	48.09483775	0.309212029	-0.936220189	Reasonable	1	1
AFITIT	C4H8_1-butene	5.37116	7.3533	0.467556	430.176761	40.68395206	0.202455234	-1.596397388	Reasonable	1	1
AFITIT	C5H10O_1-methyl-3-buten-1-ol	5.37116	7.3533	0.467556	547.1494147	41.1143638	0.720082126	1.440318607	Reasonable	1	1
AFITIT	C7H10_1,3,5-heptatriene	5.37116	7.3533	0.467556	572.5172762	30.09194321	0.293331341	1.26282115	Reasonable	1	1
AFITIT	C6H12_2-hexene	5.37116	7.3533	0.467556	514.2937186	32.55891971	0.290907798	0.682532247	Reasonable	1	1
AFITIT	C6H14_2-methylpentane	5.37116	7.3533	0.467556	504.839777	31.13915414	0.283296142	0.608211431	Reasonable	1	1
AFITIT	C6H14_2,2-dimethylbutane	5.37116	7.3533	0.467556	502.044692	32.00410146	0.240565507	-0.369841736	Reasonable	1	1
AFITIT	C6H10O_4-methyl-4-pentenal	5.37116	7.3533	0.467556	580.0740682	32.39428756	0.391206035	1.844270231	Reasonable	1	1
AFITIT	C6H10O_5-hexen-2-one	5.37116	7.3533	0.467556	598.1955422	35.15992466	0.462244535	2.065374282	Reasonable	1	1
AFITIT	C4H11N_dimethylethylamine	5.37116	7.3533	0.467556	478.4088801	36.64852371	0.258099726	0.067736487	Reasonable	1	1
AFITIT	C4H8_isobutene	5.37116	7.3533	0.467556	433.5290208	40.51820545	0.197619217	-1.612884364	Reasonable	1	1
AFITIT	C5H13N_methyldiethylamine	5.37116	7.3533	0.467556	502.5113577	33.18200089	0.307247769	1.205915872	Reasonable	1	1
AFITIT	C3H6O_propionaldehyde	5.37116	7.3533	0.467556	505.7976334	49.25311063	0.295140665	-0.696369865	Reasonable	1	1
AFITIT	C5H12O_3-methyl-1-butanol	5.37116	7.3533	0.467556	560.2711224	38.46689318	0.659856182	1.207135976	Reasonable	1	1
AFITIT	C6H10_1,5-hexadiene	5.37116	7.3533	0.467556	496.7992724	33.9934198	0.234614174	0.39231348	Reasonable	1	1
AFITIT	C3H9N_propylamine	5.37116	7.3533	0.467556	489.1426866	48.09483775	0.309212029	-0.666464062	Reasonable	1	1
AGARUW	C4H8_1-butene	6.25183	6.77693	0.450504	430.176761	40.68395206	0.202455234	-1.326759696	Reasonable	1	1
AGARUW	C5H10O_1-methyl-3-buten-1-ol	6.25183	6.77693	0.450504	547.1494147	41.1143638	0.720082126	3.274843401	Reasonable	1	1
AGARUW	C7H10_1,3,5-heptatriene	6.25183	6.77693	0.450504	572.5172762	30.09194321	0.293331341	1.990254919	Reasonable	1	1
AGARUW	C6H12_2-hexene	6.25183	6.77693	0.450504	514.2937186	32.55891971	0.290907798	1.334508035	Reasonable	1	1
AGARUW	C6H14_2,2-dimethylbutane	6.25183	6.77693	0.450504	502.044692	32.00410146	0.240565507	0.73607046	Reasonable	1	1
AGARUW	C6H10O_4-methyl-4-pentenal	6.25183	6.77693	0.450504	580.0740682	32.39428756	0.391206035	2.603356594	Reasonable	1	1
AGARUW	C6H10O_5-hexen-2-one	6.25183	6.77693	0.450504	598.1955422	35.15992466	0.462244535	2.823826869	Reasonable	1	1
AGARUW	C4H11N_dimethylethylamine	6.25183	6.77693	0.450504	478.4088801	36.64852371	0.258099726	0.286339684	Reasonable	1	1
AGARUW	C4H8_isobutene	6.25183	6.77693	0.450504	433.5290208	40.51820545	0.197619217	-1.349609901	Reasonable	1	1
AGARUW	C5H13N_methyldiethylamine	6.25183	6.77693	0.450504	502.5113577	33.18200089	0.307247769	1.549568458	Reasonable	1	1
AGARUW	C3H6O_propionaldehyde	6.25183	6.77693	0.450504	505.7976334	49.25311063	0.295140665	-0.773299587	Reasonable	1	1
AGARUW	C5H12O_3-methyl-1-butanol	6.25183	6.77693	0.450504	560.2711224	38.46689318	0.659856182	3.060916821	Reasonable	1	1
AGARUW	C6H10_1,5-hexadiene	6.25183	6.77693	0.450504	496.7992724	33.9934198	0.234614174	0.950391145	Reasonable	1	1
AGARUW	C3H9N_propylamine	6.25183	6.77693	0.450504	489.1426866	48.09483775	0.309212029	-0.160794179	Reasonable	1	1
AHOKIR01	C5H10O_1-methyl-3-buten-1-ol	3.46842	4.30724	0.460404	547.1494147	41.1143638	0.720082126	-14.98716278	No Adsorption	0	0
AHOKIR01	C6H14_2-methylpentane	3.46842	4.30724	0.460404	504.839777	31.13915414	0.283296142	-18.58004425	No Adsorption	0	0
AHOKIR01	C6H14_2,2-dimethylbutane	3.46842	4.30724	0.460404	502.044692	32.00410146	0.240565507	-65.04672366	No Adsorption	0	0
AHOKIR01	C4H11N_dimethylethylamine	3.46842	4.30724	0.460404	478.4088801	36.64852371	0.258099726	-22.93930216	No Adsorption	0	0
AHOKIR01	C5H13N_methyldiethylamine	3.46842	4.30724	0.460404	502.5113577	33.18200089	0.307247769	-46.57186521	No Adsorption	0	0
AHOKIR01	C3H6O_propionaldehyde	3.46842	4.30724	0.460404	505.7976334	49.25311063	0.295140665	-5.068542129	Reasonable	1	1
AHOKIR01	C5H12O_3-methyl-1-butanol	3.46842	4.30724	0.460404	560.2711224	38.46689318	0.659856182	-14.43533394	No Adsorption	0	0
AHOKIR01	C3H9N_propylamine	3.46842	4.30724	0.460404	489.1426866	48.09483775	0.309212029	-11.01412464	No Adsorption	0	0
AMIKOX	C4H8_1-butene	2.69518	3.46941	0.112027	430.176761	40.68395206	0.202455234	-34.39794001	No Adsorption	0	0
AMIKOX	C5H10O_1-methyl-3-buten-1-ol	2.69518	3.46941	0.112027	547.1494147	41.1143638	0.720082126	-59.59006688	No Adsorption	0	0
AMIKOX	C7H10_1,3,5-heptatriene	2.69518	3.46941	0.112027	572.5172762	30.09194321	0.293331341	-70.05948352	No Adsorption	0	0
AMIKOX	C6H12_2-hexene	2.69518	3.46941	0.112027	514.2937186	32.55891971	0.290907798	-64.92081875	No Adsorption	0	0
AMIKOX	C6H14_2-methylpentane	2.69518	3.46941	0.112027	504.839777	31.13915414	0.283296142	-84.4609239	No Adsorption	0	0
AMIKOX	C6H14_2,2-dimethylbutane	2.69518	3.46941	0.112027	502.044692	32.00410146	0.240565507	-139.4762535	No Adsorption	0	0
AMIKOX	C6H10O_4-methyl-4-pentenal	2.69518	3.46941	0.112027	580.0740682	32.39428756	0.391206035	-75.47495519	No Adsorption	0	0
AMIKOX	C6H10O_5-hexen-2-one	2.69518	3.46941	0.112027	598.1955422	35.15992466	0.462244535	-69.17263073	No Adsorption	0	0
AMIKOX	C4H11N_dimethylethylamine	2.69518	3.46941	0.112027	478.4088801	36.64852371	0.258099726	-84.51855737	No Adsorption	0	0
AMIKOX	C4H8_isobutene	2.69518	3.46941	0.112027	433.5290208	40.51820545	0.197619217	-33.40011693	No Adsorption	0	0
AMIKOX	C5H13N_methyldiethylamine	2.69518	3.46941	0.112027	502.5113577	33.18200089	0.307247769	-136.2915791	No Adsorption	0	0
AMIKOX	C3H6O_propionaldehyde	2.69518	3.46941	0.112027	505.7976334	49.25311063	0.295140665	-25.8728952	No Adsorption	0	0
AMIKOX	C5H12O_3-methyl-1-butanol	2.69518	3.46941	0.112027	560.2711224	38.46689318	0.659856182	-70	No Adsorption	0	0
AMIKOX	C6H10_1,5-hexadiene	2.69518	3.46941	0.112027	496.7992724	33.9934198	0.234614174	-55.57186521	No Adsorption	0	0
AMIKOX	C3H9N_propylamine	2.69518	3.46941	0.112027	489.1426866	48.09483775	0.309212029	-43.5654311	No Adsorption	0	0
AMILUE	C4H8_1-butene	11.07263	11.39418	0.566397	430.176761	40.68395206	0.202455234	-1.44307907	Reasonable	1	1
AMILUE	C5H10O_1-methyl-3-buten-1-ol	11.07263	11.39418	0.566397	547.1494147	41.1143638	0.720082126	0.502162092	Reasonable	1	1
AMILUE	C7H10_1,3,5-heptatriene	11.07263	11.39418	0.566397	572.5172762	30.09194321	0.293331341	1.514270087	Reasonable	1	1
AMILUE	C6H12_2-hexene	11.07263	11.39418	0.566397	514.2937186	32.55891971	0.290907798	0.369709262	Reasonable	1	1
AMILUE	C6H14_2-methylpentane	11.07263	11.39418	0.566397	504.839777	31.13915414	0.283296142	-1.03544057	Reasonable	1	1
AMILUE	C6H14_2,2-dimethylbutane	11.07263	11.39418	0.566397	502.044692	32.00410146	0.240565507	-1.527645861	Reasonable	1	1
AMILUE	C6H10O_4-methyl-4-pentenal	11.07263	11.39418	0.566397	580.0740682	32.39428756	0.391206035	0.841350084	Reasonable	1	1
AMILUE	C6H10O_5-hexen-2-one	11.07263	11.39418	0.566397	598.1955422	35.15992466	0.462244535	1.689802378	Reasonable	1	1
AMILUE	C4H11N_dimethylethylamine	11.07263	11.39418	0.566397	478.4088801	36.64852371	0.258099726	-1.209554381	Reasonable	1	1
AMILUE	C4H8_isobutene	11.07263	11.39418	0.566397	433.5290208	40.51820545	0.197619217	-1.708802148	Reasonable	1	1
AMILUE	C5H13N_methyldiethylamine	11.07263	11.39418	0.566397	502.5113577	33.18200089	0.307247769	-0.887998605	Reasonable	1	1
AMILUE	C3H6O_propionaldehyde	11.07263	11.39418	0.566397	505.7976334	49.25311063	0.295140665	-0.876514235	Reasonable	1	1
AMILUE	C5H12O_3-methyl-1-butanol	11.07263	11.39418	0.566397	560.2711224	38.46689318	0.659856182	0.970528182	Reasonable	1	1
AMILUE	C6H10_1,5-hexadiene	11.07263	11.39418	0.566397	496.7992724	33.9934198	0.234614174	-0.06028461	Reasonable	1	1
AMILUE	C3H9N_propylamine	11.07263	11.39418	0.566397	489.1426866	48.09483775	0.309212029	-0.722844798	Reasonable	1	1
AMIMEP	C4H8_1-butene	10.87494	11.21563	0.563613	430.176761	40.68395206	0.202455234	-1.093566903	Reasonable	1	1
AMIMEP	C5H10O_1-methyl-3-buten-1-ol	10.87494	11.21563	0.563613	547.1494147	41.1143638	0.720082126	1.503118982	Reasonable	1	1
AMIMEP	C7H10_1,3,5-heptatriene	10.87494	11.21563	0.563613	572.5172762	30.09194321	0.293331341	2.554383754	Reasonable	1	1
AMIMEP	C6H12_2-hexene	10.87494	11.21563	0.563613	514.2937186	32.55891971	0.290907798	1.250012355	Reasonable	1	1
AMIMEP	C6H14_2-methylpentane	10.87494	11.21563	0.563613	504.839777	31.13915414	0.283296142	0.017229563	Reasonable	1	1
AMIMEP	C6H14_2,2-dimethylbutane	10.87494	11.21563	0.563613	502.044692	32.00410146	0.240565507	-1.358839329	Reasonable	1	1
AMIMEP	C6H10O_4-methyl-4-pentenal	10.87494	11.21563	0.563613	580.0740682	32.39428756	0.391206035	2.613486633	Reasonable	1	1
AMIMEP	C6H10O_5-hexen-2-one	10.87494	11.21563	0.563613	598.1955422	35.15992466	0.462244535	3.485444582	Reasonable	1	1
AMIMEP	C4H11N_dimethylethylamine	10.87494	11.21563	0.563613	478.4088801	36.64852371	0.258099726	-0.530899954	Reasonable	1	1
AMIMEP	C4H8_isobutene	10.87494	11.21563	0.563613	433.5290208	40.51820545	0.197619217	-1.200099365	Reasonable	1	1
AMIMEP	C5H13N_methyldiethylamine	10.87494	11.21563	0.563613	502.5113577	33.18200089	0.307247769	-0.607433179	Reasonable	1	1
AMIMEP	C3H6O_propionaldehyde	10.87494	11.21563	0.563613	505.7976334	49.25311063	0.295140665	0.257205632	Reasonable	1	1
AMIMEP	C5H12O_3-methyl-1-butanol	10.87494	11.21563	0.563613	560.2711224	38.46689318	0.659856182	0.253318617	Reasonable	1	1
AMIMEP	C6H10_1,5-hexadiene	10.87494	11.21563	0.563613	496.7992724	33.9934198	0.234614174	0.801867944	Reasonable	1	1
AMIMEP	C3H9N_propylamine	10.87494	11.21563	0.563613	489.1426866	48.09483775	0.309212029	-0.131141112	Reasonable	1	1
AMUCOB	C5H10O_1-methyl-3-buten-1-ol	3.31743	4.03909	0.0940552	547.1494147	41.1143638	0.720082126	-16.45469288	No Adsorption	0	0
AMUCOB	C6H14_2-methylpentane	3.31743	4.03909	0.0940552	504.839777	31.13915414	0.283296142	-31.17848647	No Adsorption	0	0
AMUCOB	C6H14_2,2-dimethylbutane	3.31743	4.03909	0.0940552	502.044692	32.00410146	0.240565507	-56.73518218	No Adsorption	0	0
AMUCOB	C6H10O_4-methyl-4-pentenal	3.31743	4.03909	0.0940552	580.0740682	32.39428756	0.391206035	-27.22257318	No Adsorption	0	0
AMUCOB	C6H10O_5-hexen-2-one	3.31743	4.03909	0.0940552	598.1955422	35.15992466	0.462244535	-15.81530857	No Adsorption	0	0
AMUCOB	C4H11N_dimethylethylamine	3.31743	4.03909	0.0940552	478.4088801	36.64852371	0.258099726	-45.58502665	No Adsorption	0	0
AMUCOB	C4H8_isobutene	3.31743	4.03909	0.0940552	433.5290208	40.51820545	0.197619217	-23.91009489	No Adsorption	0	0
AMUCOB	C5H13N_methyldiethylamine	3.31743	4.03909	0.0940552	502.5113577	33.18200089	0.307247769	-55.38090667	No Adsorption	0	0
AMUCOB	C3H6O_propionaldehyde	3.31743	4.03909	0.0940552	505.7976334	49.25311063	0.295140665	-7.253365801	Reasonable	1	1
AMUCOB	C5H12O_3-methyl-1-butanol	3.31743	4.03909	0.0940552	560.2711224	38.46689318	0.659856182	-32.95467702	No Adsorption	0	0
APEBED	C4H8_1-butene	3.62787	4.58202	0.294435	430.176761	40.68395206	0.202455234	-0.915938747	Reasonable	1	1
APEBED	C5H10O_1-methyl-3-buten-1-ol	3.62787	4.58202	0.294435	547.1494147	41.1143638	0.720082126	0.048022068	Reasonable	1	1
APEBED	C7H10_1,3,5-heptatriene	3.62787	4.58202	0.294435	572.5172762	30.09194321	0.293331341	2.728242556	Reasonable	1	1
APEBED	C6H12_2-hexene	3.62787	4.58202	0.294435	514.2937186	32.55891971	0.290907798	1.324940602	Reasonable	1	1
APEBED	C6H14_2-methylpentane	3.62787	4.58202	0.294435	504.839777	31.13915414	0.283296142	0.354855321	Reasonable	1	1
APEBED	C6H14_2,2-dimethylbutane	3.62787	4.58202	0.294435	502.044692	32.00410146	0.240565507	-6.216096421	Reasonable	1	1
APEBED	C6H10O_4-methyl-4-pentenal	3.62787	4.58202	0.294435	580.0740682	32.39428756	0.391206035	0.857162968	Reasonable	1	1
APEBED	C6H10O_5-hexen-2-one	3.62787	4.58202	0.294435	598.1955422	35.15992466	0.462244535	1.638082727	Reasonable	1	1
APEBED	C4H11N_dimethylethylamine	3.62787	4.58202	0.294435	478.4088801	36.64852371	0.258099726	-0.231271646	Reasonable	1	1
APEBED	C4H8_isobutene	3.62787	4.58202	0.294435	433.5290208	40.51820545	0.197619217	-0.590183493	Reasonable	1	1
APEBED	C3H6O_propionaldehyde	3.62787	4.58202	0.294435	505.7976334	49.25311063	0.295140665	-0.854912414	Reasonable	1	1
APEBED	C5H12O_3-methyl-1-butanol	3.62787	4.58202	0.294435	560.2711224	38.46689318	0.659856182	0.28756885	Reasonable	1	1
APEBED	C6H10_1,5-hexadiene	3.62787	4.58202	0.294435	496.7992724	33.9934198	0.234614174	0.863540548	Reasonable	1	1
APEBED	C3H9N_propylamine	3.62787	4.58202	0.294435	489.1426866	48.09483775	0.309212029	-0.459771914	Reasonable	1	1
AROFET	C4H8_1-butene	5.15676	8.28593	0.696105	430.176761	40.68395206	0.202455234	-2.079829697	Reasonable	1	1
AROFET	C5H10O_1-methyl-3-buten-1-ol	5.15676	8.28593	0.696105	547.1494147	41.1143638	0.720082126	1.643160416	Reasonable	1	1
AROFET	C7H10_1,3,5-heptatriene	5.15676	8.28593	0.696105	572.5172762	30.09194321	0.293331341	0.468280852	Reasonable	1	1
AROFET	C6H12_2-hexene	5.15676	8.28593	0.696105	514.2937186	32.55891971	0.290907798	-0.099961311	Reasonable	1	1
AROFET	C6H14_2-methylpentane	5.15676	8.28593	0.696105	504.839777	31.13915414	0.283296142	-0.101416865	Reasonable	1	1
AROFET	C6H14_2,2-dimethylbutane	5.15676	8.28593	0.696105	502.044692	32.00410146	0.240565507	-0.810052332	Reasonable	1	1
AROFET	C6H10O_4-methyl-4-pentenal	5.15676	8.28593	0.696105	580.0740682	32.39428756	0.391206035	2.239146761	Reasonable	1	1
AROFET	C6H10O_5-hexen-2-one	5.15676	8.28593	0.696105	598.1955422	35.15992466	0.462244535	1.685610983	Reasonable	1	1
AROFET	C4H11N_dimethylethylamine	5.15676	8.28593	0.696105	478.4088801	36.64852371	0.258099726	-0.079373247	Reasonable	1	1
AROFET	C4H8_isobutene	5.15676	8.28593	0.696105	433.5290208	40.51820545	0.197619217	-2.111200127	Reasonable	1	1
AROFET	C5H13N_methyldiethylamine	5.15676	8.28593	0.696105	502.5113577	33.18200089	0.307247769	0.51330818	Reasonable	1	1
AROFET	C3H6O_propionaldehyde	5.15676	8.28593	0.696105	505.7976334	49.25311063	0.295140665	-0.257053459	Reasonable	1	1
AROFET	C5H12O_3-methyl-1-butanol	5.15676	8.28593	0.696105	560.2711224	38.46689318	0.659856182	2.192461515	Reasonable	1	1
AROFET	C6H10_1,5-hexadiene	5.15676	8.28593	0.696105	496.7992724	33.9934198	0.234614174	-0.356605562	Reasonable	1	1
AROFET	C3H9N_propylamine	5.15676	8.28593	0.696105	489.1426866	48.09483775	0.309212029	-0.267270194	Reasonable	1	1
ATOXEN	C4H8_1-butene	3.64611	4.55968	0.271887	430.176761	40.68395206	0.202455234	-2.904447104	Reasonable	1	1
ATOXEN	C5H10O_1-methyl-3-buten-1-ol	3.64611	4.55968	0.271887	547.1494147	41.1143638	0.720082126	-4.105130343	Reasonable	1	1
ATOXEN	C7H10_1,3,5-heptatriene	3.64611	4.55968	0.271887	572.5172762	30.09194321	0.293331341	-3.62380276	Reasonable	1	1
ATOXEN	C6H12_2-hexene	3.64611	4.55968	0.271887	514.2937186	32.55891971	0.290907798	-4.473660723	Reasonable	1	1
ATOXEN	C4H11N_dimethylethylamine	3.64611	4.55968	0.271887	478.4088801	36.64852371	0.258099726	-3.363172223	Reasonable	1	1
ATOXEN	C4H8_isobutene	3.64611	4.55968	0.271887	433.5290208	40.51820545	0.197619217	-3.791139601	Reasonable	1	1
ATOXEN	C3H6O_propionaldehyde	3.64611	4.55968	0.271887	505.7976334	49.25311063	0.295140665	-2.486986273	Reasonable	1	1
ATOXEN	C6H10_1,5-hexadiene	3.64611	4.55968	0.271887	496.7992724	33.9934198	0.234614174	-4.321481621	Reasonable	1	1
ATOXEN	C3H9N_propylamine	3.64611	4.55968	0.271887	489.1426866	48.09483775	0.309212029	-1.772524657	Reasonable	1	1
BAEDTA01	C4H8_1-butene	4.27166	5.34617	0.214029	430.176761	40.68395206	0.202455234	-0.802069177	Reasonable	1	1
BAEDTA01	C5H10O_1-methyl-3-buten-1-ol	4.27166	5.34617	0.214029	547.1494147	41.1143638	0.720082126	6.835320154	Reasonable	1	1
BAEDTA01	C7H10_1,3,5-heptatriene	4.27166	5.34617	0.214029	572.5172762	30.09194321	0.293331341	3.471127352	Reasonable	1	1
BAEDTA01	C6H12_2-hexene	4.27166	5.34617	0.214029	514.2937186	32.55891971	0.290907798	2.655851744	Reasonable	1	1
BAEDTA01	C6H14_2-methylpentane	4.27166	5.34617	0.214029	504.839777	31.13915414	0.283296142	0.53698243	Reasonable	1	1
BAEDTA01	C6H14_2,2-dimethylbutane	4.27166	5.34617	0.214029	502.044692	32.00410146	0.240565507	-5.015022874	Reasonable	1	1
BAEDTA01	C6H10O_4-methyl-4-pentenal	4.27166	5.34617	0.214029	580.0740682	32.39428756	0.391206035	2.66872595	Reasonable	1	1
BAEDTA01	C6H10O_5-hexen-2-one	4.27166	5.34617	0.214029	598.1955422	35.15992466	0.462244535	4.668026963	Reasonable	1	1
BAEDTA01	C4H11N_dimethylethylamine	4.27166	5.34617	0.214029	478.4088801	36.64852371	0.258099726	-2.36887395	Reasonable	1	1
BAEDTA01	C4H8_isobutene	4.27166	5.34617	0.214029	433.5290208	40.51820545	0.197619217	-2.049703801	Reasonable	1	1
BAEDTA01	C3H6O_propionaldehyde	4.27166	5.34617	0.214029	505.7976334	49.25311063	0.295140665	0.084193644	Reasonable	1	1
BAEDTA01	C6H10_1,5-hexadiene	4.27166	5.34617	0.214029	496.7992724	33.9934198	0.234614174	2.141979384	Reasonable	1	1
BAEDTA01	C3H9N_propylamine	4.27166	5.34617	0.214029	489.1426866	48.09483775	0.309212029	1.310162065	Reasonable	1	1
BALMUW	C4H8_1-butene	2.60913	3.18622	0.0998056	430.176761	40.68395206	0.202455234	-16.59345982	No Adsorption	0	0
BALMUW	C5H10O_1-methyl-3-buten-1-ol	2.60913	3.18622	0.0998056	547.1494147	41.1143638	0.720082126	-36.17263073	No Adsorption	0	0
BALMUW	C7H10_1,3,5-heptatriene	2.60913	3.18622	0.0998056	572.5172762	30.09194321	0.293331341	-21.18641901	No Adsorption	0	0
BALMUW	C6H12_2-hexene	2.60913	3.18622	0.0998056	514.2937186	32.55891971	0.290907798	-25.81530857	No Adsorption	0	0
BALMUW	C6H14_2-methylpentane	2.60913	3.18622	0.0998056	504.839777	31.13915414	0.283296142	-93.70553377	No Adsorption	0	0
BALMUW	C6H14_2,2-dimethylbutane	2.60913	3.18622	0.0998056	502.044692	32.00410146	0.240565507	-128.3893398	No Adsorption	0	0
BALMUW	C6H10O_4-methyl-4-pentenal	2.60913	3.18622	0.0998056	580.0740682	32.39428756	0.391206035	-72.11013828	No Adsorption	0	0
BALMUW	C6H10O_5-hexen-2-one	2.60913	3.18622	0.0998056	598.1955422	35.15992466	0.462244535	-37.1090204	No Adsorption	0	0
BALMUW	C4H11N_dimethylethylamine	2.60913	3.18622	0.0998056	478.4088801	36.64852371	0.258099726	-103.5185574	No Adsorption	0	0
BALMUW	C4H8_isobutene	2.60913	3.18622	0.0998056	433.5290208	40.51820545	0.197619217	-50.32790214	No Adsorption	0	0
BALMUW	C5H13N_methyldiethylamine	2.60913	3.18622	0.0998056	502.5113577	33.18200089	0.307247769	-143.3151546	No Adsorption	0	0
BALMUW	C5H12O_3-methyl-1-butanol	2.60913	3.18622	0.0998056	560.2711224	38.46689318	0.659856182	-87.39361863	No Adsorption	0	0
BALMUW	C6H10_1,5-hexadiene	2.60913	3.18622	0.0998056	496.7992724	33.9934198	0.234614174	-25.09366496	No Adsorption	0	0
BALMUW	C3H9N_propylamine	2.60913	3.18622	0.0998056	489.1426866	48.09483775	0.309212029	-20.91721463	No Adsorption	0	0
BALMUW01	C5H10O_1-methyl-3-buten-1-ol	2.73038	3.22163	0.0968744	547.1494147	41.1143638	0.720082126	-23.64397414	No Adsorption	0	0
BALMUW01	C7H10_1,3,5-heptatriene	2.73038	3.22163	0.0968744	572.5172762	30.09194321	0.293331341	-12.86327943	No Adsorption	0	0
BALMUW01	C6H12_2-hexene	2.73038	3.22163	0.0968744	514.2937186	32.55891971	0.290907798	-17.8096683	No Adsorption	0	0
BALMUW01	C6H14_2-methylpentane	2.73038	3.22163	0.0968744	504.839777	31.13915414	0.283296142	-69.64206515	No Adsorption	0	0
BALMUW01	C6H14_2,2-dimethylbutane	2.73038	3.22163	0.0968744	502.044692	32.00410146	0.240565507	-108.6003263	No Adsorption	0	0
BALMUW01	C6H10O_4-methyl-4-pentenal	2.73038	3.22163	0.0968744	580.0740682	32.39428756	0.391206035	-55.15304467	No Adsorption	0	0
BALMUW01	C6H10O_5-hexen-2-one	2.73038	3.22163	0.0968744	598.1955422	35.15992466	0.462244535	-26.99567863	No Adsorption	0	0
BALMUW01	C4H11N_dimethylethylamine	2.73038	3.22163	0.0968744	478.4088801	36.64852371	0.258099726	-76.49079748	No Adsorption	0	0
BALMUW01	C4H8_isobutene	2.73038	3.22163	0.0968744	433.5290208	40.51820545	0.197619217	-38.5214335	No Adsorption	0	0
BALMUW01	C5H13N_methyldiethylamine	2.73038	3.22163	0.0968744	502.5113577	33.18200089	0.307247769	-119.1630433	No Adsorption	0	0
BALMUW01	C5H12O_3-methyl-1-butanol	2.73038	3.22163	0.0968744	560.2711224	38.46689318	0.659856182	-67.65169514	No Adsorption	0	0
BALMUW01	C6H10_1,5-hexadiene	2.73038	3.22163	0.0968744	496.7992724	33.9934198	0.234614174	-17.88605665	No Adsorption	0	0
BARZAW	C4H8_1-butene	2.55685	7.73837	0.209378	430.176761	40.68395206	0.202455234	-1.42010213	Reasonable	1	1
BARZAW	C5H10O_1-methyl-3-buten-1-ol	2.55685	7.73837	0.209378	547.1494147	41.1143638	0.720082126	0.936462971	Reasonable	1	1
BARZAW	C7H10_1,3,5-heptatriene	2.55685	7.73837	0.209378	572.5172762	30.09194321	0.293331341	1.570479893	Reasonable	1	1
BARZAW	C6H12_2-hexene	2.55685	7.73837	0.209378	514.2937186	32.55891971	0.290907798	0.926571369	Reasonable	1	1
BARZAW	C6H14_2-methylpentane	2.55685	7.73837	0.209378	504.839777	31.13915414	0.283296142	1.480889016	Reasonable	1	1
BARZAW	C6H14_2,2-dimethylbutane	2.55685	7.73837	0.209378	502.044692	32.00410146	0.240565507	1.648124745	Reasonable	1	1
BARZAW	C6H10O_4-methyl-4-pentenal	2.55685	7.73837	0.209378	580.0740682	32.39428756	0.391206035	2.148929486	Reasonable	1	1
BARZAW	C6H10O_5-hexen-2-one	2.55685	7.73837	0.209378	598.1955422	35.15992466	0.462244535	1.621878066	Reasonable	1	1
BARZAW	C4H11N_dimethylethylamine	2.55685	7.73837	0.209378	478.4088801	36.64852371	0.258099726	0.357662375	Reasonable	1	1
BARZAW	C4H8_isobutene	2.55685	7.73837	0.209378	433.5290208	40.51820545	0.197619217	-1.369168531	Reasonable	1	1
BARZAW	C5H13N_methyldiethylamine	2.55685	7.73837	0.209378	502.5113577	33.18200089	0.307247769	1.786599534	Reasonable	1	1
BARZAW	C3H6O_propionaldehyde	2.55685	7.73837	0.209378	505.7976334	49.25311063	0.295140665	-1.503959213	Reasonable	1	1
BARZAW	C5H12O_3-methyl-1-butanol	2.55685	7.73837	0.209378	560.2711224	38.46689318	0.659856182	1.481283501	Reasonable	1	1
BARZAW	C6H10_1,5-hexadiene	2.55685	7.73837	0.209378	496.7992724	33.9934198	0.234614174	0.594552757	Reasonable	1	1
BARZAW	C3H9N_propylamine	2.55685	7.73837	0.209378	489.1426866	48.09483775	0.309212029	-0.924332621	Reasonable	1	1
BENXUP	C4H8_1-butene	3.42336	4.10217	0.343109	430.176761	40.68395206	0.202455234	-7.40560745	Reasonable	1	1
BENXUP	C5H10O_1-methyl-3-buten-1-ol	3.42336	4.10217	0.343109	547.1494147	41.1143638	0.720082126	-10.14206474	No Adsorption	0	0
BENXUP	C6H14_2-methylpentane	3.42336	4.10217	0.343109	504.839777	31.13915414	0.283296142	-16.20342567	No Adsorption	0	0
BENXUP	C6H14_2,2-dimethylbutane	3.42336	4.10217	0.343109	502.044692	32.00410146	0.240565507	-37.54060751	No Adsorption	0	0
BENXUP	C6H10O_4-methyl-4-pentenal	3.42336	4.10217	0.343109	580.0740682	32.39428756	0.391206035	-13.27736608	No Adsorption	0	0
BENXUP	C6H10O_5-hexen-2-one	3.42336	4.10217	0.343109	598.1955422	35.15992466	0.462244535	-12.48017201	No Adsorption	0	0
BENXUP	C4H11N_dimethylethylamine	3.42336	4.10217	0.343109	478.4088801	36.64852371	0.258099726	-14.78515615	No Adsorption	0	0
BENXUP	C4H8_isobutene	3.42336	4.10217	0.343109	433.5290208	40.51820545	0.197619217	-7.384049948	Reasonable	1	1
BENXUP	C5H13N_methyldiethylamine	3.42336	4.10217	0.343109	502.5113577	33.18200089	0.307247769	-22.82681373	No Adsorption	0	0
BENXUP	C3H6O_propionaldehyde	3.42336	4.10217	0.343109	505.7976334	49.25311063	0.295140665	-4.345823458	Reasonable	1	1
BENXUP	C5H12O_3-methyl-1-butanol	3.42336	4.10217	0.343109	560.2711224	38.46689318	0.659856182	-12.27408837	No Adsorption	0	0
BEPMIU	C4H8_1-butene	9.95474	10.07029	0.442755	430.176761	40.68395206	0.202455234	-3.419051087	Reasonable	1	1
BEPMIU	C5H10O_1-methyl-3-buten-1-ol	9.95474	10.07029	0.442755	547.1494147	41.1143638	0.720082126	-0.272335954	Reasonable	1	1
BEPMIU	C7H10_1,3,5-heptatriene	9.95474	10.07029	0.442755	572.5172762	30.09194321	0.293331341	-1.430461066	Reasonable	1	1
BEPMIU	C6H12_2-hexene	9.95474	10.07029	0.442755	514.2937186	32.55891971	0.290907798	-1.852230954	Reasonable	1	1
BEPMIU	C6H14_2-methylpentane	9.95474	10.07029	0.442755	504.839777	31.13915414	0.283296142	-1.769132314	Reasonable	1	1
BEPMIU	C6H14_2,2-dimethylbutane	9.95474	10.07029	0.442755	502.044692	32.00410146	0.240565507	-2.071859268	Reasonable	1	1
BEPMIU	C6H10O_4-methyl-4-pentenal	9.95474	10.07029	0.442755	580.0740682	32.39428756	0.391206035	-0.465655274	Reasonable	1	1
BEPMIU	C6H10O_5-hexen-2-one	9.95474	10.07029	0.442755	598.1955422	35.15992466	0.462244535	-0.762642284	Reasonable	1	1
BEPMIU	C4H11N_dimethylethylamine	9.95474	10.07029	0.442755	478.4088801	36.64852371	0.258099726	-2.439594761	Reasonable	1	1
BEPMIU	C4H8_isobutene	9.95474	10.07029	0.442755	433.5290208	40.51820545	0.197619217	-3.440371029	Reasonable	1	1
BEPMIU	C5H13N_methyldiethylamine	9.95474	10.07029	0.442755	502.5113577	33.18200089	0.307247769	-1.737001048	Reasonable	1	1
BEPMIU	C3H6O_propionaldehyde	9.95474	10.07029	0.442755	505.7976334	49.25311063	0.295140665	-2.583371141	Reasonable	1	1
BEPMIU	C5H12O_3-methyl-1-butanol	9.95474	10.07029	0.442755	560.2711224	38.46689318	0.659856182	0.149413116	Reasonable	1	1
BEPMIU	C6H10_1,5-hexadiene	9.95474	10.07029	0.442755	496.7992724	33.9934198	0.234614174	-2.066375056	Reasonable	1	1
BEPMIU	C3H9N_propylamine	9.95474	10.07029	0.442755	489.1426866	48.09483775	0.309212029	-2.487236915	Reasonable	1	1
BEPPAP	C4H8_1-butene	9.78954	9.9082	0.434395	430.176761	40.68395206	0.202455234	-3.41899638	Reasonable	1	1
BEPPAP	C5H10O_1-methyl-3-buten-1-ol	9.78954	9.9082	0.434395	547.1494147	41.1143638	0.720082126	-0.310667162	Reasonable	1	1
BEPPAP	C7H10_1,3,5-heptatriene	9.78954	9.9082	0.434395	572.5172762	30.09194321	0.293331341	-1.436847726	Reasonable	1	1
BEPPAP	C6H12_2-hexene	9.78954	9.9082	0.434395	514.2937186	32.55891971	0.290907798	-1.852799961	Reasonable	1	1
BEPPAP	C6H14_2-methylpentane	9.78954	9.9082	0.434395	504.839777	31.13915414	0.283296142	-1.770243948	Reasonable	1	1
BEPPAP	C6H14_2,2-dimethylbutane	9.78954	9.9082	0.434395	502.044692	32.00410146	0.240565507	-2.076586028	Reasonable	1	1
BEPPAP	C6H10O_4-methyl-4-pentenal	9.78954	9.9082	0.434395	580.0740682	32.39428756	0.391206035	-0.473421668	Reasonable	1	1
BEPPAP	C6H10O_5-hexen-2-one	9.78954	9.9082	0.434395	598.1955422	35.15992466	0.462244535	-0.781018351	Reasonable	1	1
BEPPAP	C4H11N_dimethylethylamine	9.78954	9.9082	0.434395	478.4088801	36.64852371	0.258099726	-2.442697362	Reasonable	1	1
BEPPAP	C4H8_isobutene	9.78954	9.9082	0.434395	433.5290208	40.51820545	0.197619217	-3.440247738	Reasonable	1	1
BEPPAP	C5H13N_methyldiethylamine	9.78954	9.9082	0.434395	502.5113577	33.18200089	0.307247769	-1.747023249	Reasonable	1	1
BEPPAP	C3H6O_propionaldehyde	9.78954	9.9082	0.434395	505.7976334	49.25311063	0.295140665	-2.602207677	Reasonable	1	1
BEPPAP	C5H12O_3-methyl-1-butanol	9.78954	9.9082	0.434395	560.2711224	38.46689318	0.659856182	0.106619199	Reasonable	1	1
BEPPAP	C6H10_1,5-hexadiene	9.78954	9.9082	0.434395	496.7992724	33.9934198	0.234614174	-2.066468678	Reasonable	1	1
BEPPAP	C3H9N_propylamine	9.78954	9.9082	0.434395	489.1426866	48.09483775	0.309212029	-2.484377802	Reasonable	1	1
BERFIP	C5H10O_1-methyl-3-buten-1-ol	2.71437	4.07847	0.179976	547.1494147	41.1143638	0.720082126	-26.20273246	No Adsorption	0	0
BERFIP	C7H10_1,3,5-heptatriene	2.71437	4.07847	0.179976	572.5172762	30.09194321	0.293331341	-40.1408617	No Adsorption	0	0
BERFIP	C6H12_2-hexene	2.71437	4.07847	0.179976	514.2937186	32.55891971	0.290907798	-31.76447155	No Adsorption	0	0
BERFIP	C6H14_2-methylpentane	2.71437	4.07847	0.179976	504.839777	31.13915414	0.283296142	-39.07987667	No Adsorption	0	0
BERFIP	C6H14_2,2-dimethylbutane	2.71437	4.07847	0.179976	502.044692	32.00410146	0.240565507	-69.07623804	No Adsorption	0	0
BERFIP	C6H10O_4-methyl-4-pentenal	2.71437	4.07847	0.179976	580.0740682	32.39428756	0.391206035	-37.0867161	No Adsorption	0	0
BERFIP	C6H10O_5-hexen-2-one	2.71437	4.07847	0.179976	598.1955422	35.15992466	0.462244535	-38.20411998	No Adsorption	0	0
BERFIP	C4H11N_dimethylethylamine	2.71437	4.07847	0.179976	478.4088801	36.64852371	0.258099726	-30.61978876	No Adsorption	0	0
BERFIP	C4H8_isobutene	2.71437	4.07847	0.179976	433.5290208	40.51820545	0.197619217	-15.07987667	No Adsorption	0	0
BERFIP	C5H13N_methyldiethylamine	2.71437	4.07847	0.179976	502.5113577	33.18200089	0.307247769	-69.60380065	No Adsorption	0	0
BERFIP	C5H12O_3-methyl-1-butanol	2.71437	4.07847	0.179976	560.2711224	38.46689318	0.659856182	-25.82681373	No Adsorption	0	0
BERFIP	C6H10_1,5-hexadiene	2.71437	4.07847	0.179976	496.7992724	33.9934198	0.234614174	-31.63451202	No Adsorption	0	0
BERGAI	C4H8_1-butene	2.6344	5.26329	0.299865	430.176761	40.68395206	0.202455234	0.323084952	Reasonable	1	1
BERGAI	C5H10O_1-methyl-3-buten-1-ol	2.6344	5.26329	0.299865	547.1494147	41.1143638	0.720082126	3.36658357	Reasonable	1	1
BERGAI	C7H10_1,3,5-heptatriene	2.6344	5.26329	0.299865	572.5172762	30.09194321	0.293331341	4.884635093	Reasonable	1	1
BERGAI	C6H12_2-hexene	2.6344	5.26329	0.299865	514.2937186	32.55891971	0.290907798	3.999127495	Reasonable	1	1
BERGAI	C6H14_2-methylpentane	2.6344	5.26329	0.299865	504.839777	31.13915414	0.283296142	2.068360287	Reasonable	1	1
BERGAI	C6H14_2,2-dimethylbutane	2.6344	5.26329	0.299865	502.044692	32.00410146	0.240565507	-2.23637063	Reasonable	1	1
BERGAI	C6H10O_4-methyl-4-pentenal	2.6344	5.26329	0.299865	580.0740682	32.39428756	0.391206035	2.645503815	Reasonable	1	1
BERGAI	C6H10O_5-hexen-2-one	2.6344	5.26329	0.299865	598.1955422	35.15992466	0.462244535	4.213597437	Reasonable	1	1
BERGAI	C4H11N_dimethylethylamine	2.6344	5.26329	0.299865	478.4088801	36.64852371	0.258099726	-0.688487716	Reasonable	1	1
BERGAI	C4H8_isobutene	2.6344	5.26329	0.299865	433.5290208	40.51820545	0.197619217	-1.251446079	Reasonable	1	1
BERGAI	C5H13N_methyldiethylamine	2.6344	5.26329	0.299865	502.5113577	33.18200089	0.307247769	-0.650083646	Reasonable	1	1
BERGAI	C3H6O_propionaldehyde	2.6344	5.26329	0.299865	505.7976334	49.25311063	0.295140665	-0.325441042	Reasonable	1	1
BERGAI	C5H12O_3-methyl-1-butanol	2.6344	5.26329	0.299865	560.2711224	38.46689318	0.659856182	0.878272982	Reasonable	1	1
BERGAI	C6H10_1,5-hexadiene	2.6344	5.26329	0.299865	496.7992724	33.9934198	0.234614174	3.517938448	Reasonable	1	1
BERGAI	C3H9N_propylamine	2.6344	5.26329	0.299865	489.1426866	48.09483775	0.309212029	0.712519225	Reasonable	1	1
BIBBUL	C5H10O_1-methyl-3-buten-1-ol	3.31702	3.85878	0.145247	547.1494147	41.1143638	0.720082126	-12.87614836	No Adsorption	0	0
BIBBUL	C6H14_2-methylpentane	3.31702	3.85878	0.145247	504.839777	31.13915414	0.283296142	-18.42596873	No Adsorption	0	0
BIBBUL	C6H14_2,2-dimethylbutane	3.31702	3.85878	0.145247	502.044692	32.00410146	0.240565507	-84.29670862	No Adsorption	0	0
BIBBUL	C6H10O_4-methyl-4-pentenal	3.31702	3.85878	0.145247	580.0740682	32.39428756	0.391206035	-12.08618615	No Adsorption	0	0
BIBBUL	C6H10O_5-hexen-2-one	3.31702	3.85878	0.145247	598.1955422	35.15992466	0.462244535	-12.23882419	No Adsorption	0	0
BIBBUL	C4H11N_dimethylethylamine	3.31702	3.85878	0.145247	478.4088801	36.64852371	0.258099726	-17.16304326	No Adsorption	0	0
BIBBUL	C5H13N_methyldiethylamine	3.31702	3.85878	0.145247	502.5113577	33.18200089	0.307247769	-28.32148162	No Adsorption	0	0
BIBBUL	C5H12O_3-methyl-1-butanol	3.31702	3.85878	0.145247	560.2711224	38.46689318	0.659856182	-17.0893756	No Adsorption	0	0
BOJCIN	C4H8_1-butene	5.25047	5.54889	0.278599	430.176761	40.68395206	0.202455234	-2.25529561	Reasonable	1	1
BOJCIN	C5H10O_1-methyl-3-buten-1-ol	5.25047	5.54889	0.278599	547.1494147	41.1143638	0.720082126	-0.700468732	Reasonable	1	1
BOJCIN	C7H10_1,3,5-heptatriene	5.25047	5.54889	0.278599	572.5172762	30.09194321	0.293331341	0.533807634	Reasonable	1	1
BOJCIN	C6H12_2-hexene	5.25047	5.54889	0.278599	514.2937186	32.55891971	0.290907798	-0.042355845	Reasonable	1	1
BOJCIN	C6H14_2-methylpentane	5.25047	5.54889	0.278599	504.839777	31.13915414	0.283296142	-0.075745014	Reasonable	1	1
BOJCIN	C6H14_2,2-dimethylbutane	5.25047	5.54889	0.278599	502.044692	32.00410146	0.240565507	-1.742912083	Reasonable	1	1
BOJCIN	C6H10O_4-methyl-4-pentenal	5.25047	5.54889	0.278599	580.0740682	32.39428756	0.391206035	0.300532444	Reasonable	1	1
BOJCIN	C6H10O_5-hexen-2-one	5.25047	5.54889	0.278599	598.1955422	35.15992466	0.462244535	0.464727942	Reasonable	1	1
BOJCIN	C4H11N_dimethylethylamine	5.25047	5.54889	0.278599	478.4088801	36.64852371	0.258099726	-1.308511824	Reasonable	1	1
BOJCIN	C4H8_isobutene	5.25047	5.54889	0.278599	433.5290208	40.51820545	0.197619217	-2.344944204	Reasonable	1	1
BOJCIN	C5H13N_methyldiethylamine	5.25047	5.54889	0.278599	502.5113577	33.18200089	0.307247769	-0.595759997	Reasonable	1	1
BOJCIN	C3H6O_propionaldehyde	5.25047	5.54889	0.278599	505.7976334	49.25311063	0.295140665	-2.438864017	Reasonable	1	1
BOJCIN	C5H12O_3-methyl-1-butanol	5.25047	5.54889	0.278599	560.2711224	38.46689318	0.659856182	-0.469455821	Reasonable	1	1
BOJCIN	C6H10_1,5-hexadiene	5.25047	5.54889	0.278599	496.7992724	33.9934198	0.234614174	-0.34773238	Reasonable	1	1
BOJCIN	C3H9N_propylamine	5.25047	5.54889	0.278599	489.1426866	48.09483775	0.309212029	-1.828542688	Reasonable	1	1
BONWAD	C4H8_1-butene	2.72512	3.83514	0.19519	430.176761	40.68395206	0.202455234	-17.72815839	No Adsorption	0	0
BONWAD	C5H10O_1-methyl-3-buten-1-ol	2.72512	3.83514	0.19519	547.1494147	41.1143638	0.720082126	-27.4202164	No Adsorption	0	0
BONWAD	C7H10_1,3,5-heptatriene	2.72512	3.83514	0.19519	572.5172762	30.09194321	0.293331341	-33.7721133	No Adsorption	0	0
BONWAD	C6H12_2-hexene	2.72512	3.83514	0.19519	514.2937186	32.55891971	0.290907798	-28.62525165	No Adsorption	0	0
BONWAD	C6H14_2-methylpentane	2.72512	3.83514	0.19519	504.839777	31.13915414	0.283296142	-43.06499685	No Adsorption	0	0
BONWAD	C6H14_2,2-dimethylbutane	2.72512	3.83514	0.19519	502.044692	32.00410146	0.240565507	-97.838632	No Adsorption	0	0
BONWAD	C6H10O_4-methyl-4-pentenal	2.72512	3.83514	0.19519	580.0740682	32.39428756	0.391206035	-25.54363397	No Adsorption	0	0
BONWAD	C6H10O_5-hexen-2-one	2.72512	3.83514	0.19519	598.1955422	35.15992466	0.462244535	-27.91721463	No Adsorption	0	0
BONWAD	C4H11N_dimethylethylamine	2.72512	3.83514	0.19519	478.4088801	36.64852371	0.258099726	-40.44855	No Adsorption	0	0
BONWAD	C4H8_isobutene	2.72512	3.83514	0.19519	433.5290208	40.51820545	0.197619217	-20.15926677	No Adsorption	0	0
BONWAD	C5H13N_methyldiethylamine	2.72512	3.83514	0.19519	502.5113577	33.18200089	0.307247769	-59.3419886	No Adsorption	0	0
BONWAD	C3H6O_propionaldehyde	2.72512	3.83514	0.19519	505.7976334	49.25311063	0.295140665	-14.34775366	No Adsorption	0	0
BONWAD	C5H12O_3-methyl-1-butanol	2.72512	3.83514	0.19519	560.2711224	38.46689318	0.659856182	-37.90308999	No Adsorption	0	0
BONWAD	C6H10_1,5-hexadiene	2.72512	3.83514	0.19519	496.7992724	33.9934198	0.234614174	-23.65560773	No Adsorption	0	0
BONWAD	C3H9N_propylamine	2.72512	3.83514	0.19519	489.1426866	48.09483775	0.309212029	-20.03574037	No Adsorption	0	0
BONWIL	C5H10O_1-methyl-3-buten-1-ol	2.93141	3.70731	0.105722	547.1494147	41.1143638	0.720082126	-18.27327279	No Adsorption	0	0
BONWIL	C7H10_1,3,5-heptatriene	2.93141	3.70731	0.105722	572.5172762	30.09194321	0.293331341	-29.8728952	No Adsorption	0	0
BONWIL	C6H12_2-hexene	2.93141	3.70731	0.105722	514.2937186	32.55891971	0.290907798	-28.65364703	No Adsorption	0	0
BONWIL	C6H14_2-methylpentane	2.93141	3.70731	0.105722	504.839777	31.13915414	0.283296142	-43.97469413	No Adsorption	0	0
BONWIL	C6H14_2,2-dimethylbutane	2.93141	3.70731	0.105722	502.044692	32.00410146	0.240565507	-87.88605665	No Adsorption	0	0
BONWIL	C6H10O_4-methyl-4-pentenal	2.93141	3.70731	0.105722	580.0740682	32.39428756	0.391206035	-32.4436975	No Adsorption	0	0
BONWIL	C6H10O_5-hexen-2-one	2.93141	3.70731	0.105722	598.1955422	35.15992466	0.462244535	-32.42481216	No Adsorption	0	0
BONWIL	C4H11N_dimethylethylamine	2.93141	3.70731	0.105722	478.4088801	36.64852371	0.258099726	-34.53461715	No Adsorption	0	0
BONWIL	C4H8_isobutene	2.93141	3.70731	0.105722	433.5290208	40.51820545	0.197619217	-16.32239305	No Adsorption	0	0
BONWIL	C5H13N_methyldiethylamine	2.93141	3.70731	0.105722	502.5113577	33.18200089	0.307247769	-62.91364017	No Adsorption	0	0
BONWIL	C5H12O_3-methyl-1-butanol	2.93141	3.70731	0.105722	560.2711224	38.46689318	0.659856182	-23.45717457	No Adsorption	0	0
BONWIL	C6H10_1,5-hexadiene	2.93141	3.70731	0.105722	496.7992724	33.9934198	0.234614174	-25.32239305	No Adsorption	0	0
BONWIL	C3H9N_propylamine	2.93141	3.70731	0.105722	489.1426866	48.09483775	0.309212029	-10.91364017	No Adsorption	0	0
BOWQAG	C4H8_1-butene	3.13948	3.49003	0.173947	430.176761	40.68395206	0.202455234	-13.73518218	No Adsorption	0	0
BOWQAG	C5H10O_1-methyl-3-buten-1-ol	3.13948	3.49003	0.173947	547.1494147	41.1143638	0.720082126	-24.00130484	No Adsorption	0	0
BOWQAG	C7H10_1,3,5-heptatriene	3.13948	3.49003	0.173947	572.5172762	30.09194321	0.293331341	-19.64016452	No Adsorption	0	0
BOWQAG	C6H12_2-hexene	3.13948	3.49003	0.173947	514.2937186	32.55891971	0.290907798	-22.98716278	No Adsorption	0	0
BOWQAG	C6H14_2-methylpentane	3.13948	3.49003	0.173947	504.839777	31.13915414	0.283296142	-38.4225082	No Adsorption	0	0
BOWQAG	C6H14_2,2-dimethylbutane	3.13948	3.49003	0.173947	502.044692	32.00410146	0.240565507	-73.63264408	No Adsorption	0	0
BOWQAG	C6H10O_4-methyl-4-pentenal	3.13948	3.49003	0.173947	580.0740682	32.39428756	0.391206035	-29.38299966	No Adsorption	0	0
BOWQAG	C6H10O_5-hexen-2-one	3.13948	3.49003	0.173947	598.1955422	35.15992466	0.462244535	-24.30016227	No Adsorption	0	0
BOWQAG	C4H11N_dimethylethylamine	3.13948	3.49003	0.173947	478.4088801	36.64852371	0.258099726	-36.8827287	No Adsorption	0	0
BOWQAG	C4H8_isobutene	3.13948	3.49003	0.173947	433.5290208	40.51820545	0.197619217	-18.53313238	No Adsorption	0	0
BOWQAG	C5H13N_methyldiethylamine	3.13948	3.49003	0.173947	502.5113577	33.18200089	0.307247769	-52.71219827	No Adsorption	0	0
BOWQAG	C5H12O_3-methyl-1-butanol	3.13948	3.49003	0.173947	560.2711224	38.46689318	0.659856182	-33.86012091	No Adsorption	0	0
BOWQAG	C6H10_1,5-hexadiene	3.13948	3.49003	0.173947	496.7992724	33.9934198	0.234614174	-21.28316228	No Adsorption	0	0
BUVYEX	C4H8_1-butene	5.55881	7.01349	0.279806	430.176761	40.68395206	0.202455234	-2.540075526	Reasonable	1	1
BUVYEX	C5H10O_1-methyl-3-buten-1-ol	5.55881	7.01349	0.279806	547.1494147	41.1143638	0.720082126	-0.770697083	Reasonable	1	1
BUVYEX	C7H10_1,3,5-heptatriene	5.55881	7.01349	0.279806	572.5172762	30.09194321	0.293331341	-0.043127373	Reasonable	1	1
BUVYEX	C6H12_2-hexene	5.55881	7.01349	0.279806	514.2937186	32.55891971	0.290907798	-0.540949956	Reasonable	1	1
BUVYEX	C6H14_2-methylpentane	5.55881	7.01349	0.279806	504.839777	31.13915414	0.283296142	-0.353786503	Reasonable	1	1
BUVYEX	C6H14_2,2-dimethylbutane	5.55881	7.01349	0.279806	502.044692	32.00410146	0.240565507	-0.546242999	Reasonable	1	1
BUVYEX	C6H10O_4-methyl-4-pentenal	5.55881	7.01349	0.279806	580.0740682	32.39428756	0.391206035	0.202471969	Reasonable	1	1
BUVYEX	C6H10O_5-hexen-2-one	5.55881	7.01349	0.279806	598.1955422	35.15992466	0.462244535	-0.276926248	Reasonable	1	1
BUVYEX	C4H11N_dimethylethylamine	5.55881	7.01349	0.279806	478.4088801	36.64852371	0.258099726	-1.311510768	Reasonable	1	1
BUVYEX	C4H8_isobutene	5.55881	7.01349	0.279806	433.5290208	40.51820545	0.197619217	-2.550334964	Reasonable	1	1
BUVYEX	C5H13N_methyldiethylamine	5.55881	7.01349	0.279806	502.5113577	33.18200089	0.307247769	-0.207942566	Reasonable	1	1
BUVYEX	C3H6O_propionaldehyde	5.55881	7.01349	0.279806	505.7976334	49.25311063	0.295140665	-2.791843608	Reasonable	1	1
BUVYEX	C5H12O_3-methyl-1-butanol	5.55881	7.01349	0.279806	560.2711224	38.46689318	0.659856182	0.331010011	Reasonable	1	1
BUVYEX	C6H10_1,5-hexadiene	5.55881	7.01349	0.279806	496.7992724	33.9934198	0.234614174	-0.793389976	Reasonable	1	1
BUVYEX	C3H9N_propylamine	5.55881	7.01349	0.279806	489.1426866	48.09483775	0.309212029	-2.105067831	Reasonable	1	1
CEGDUO	C4H8_1-butene	3.97638	4.82541	0.268899	430.176761	40.68395206	0.202455234	-2.864864167	Reasonable	1	1
CEGDUO	C5H10O_1-methyl-3-buten-1-ol	3.97638	4.82541	0.268899	547.1494147	41.1143638	0.720082126	-3.012299779	Reasonable	1	1
CEGDUO	C7H10_1,3,5-heptatriene	3.97638	4.82541	0.268899	572.5172762	30.09194321	0.293331341	-1.785381302	Reasonable	1	1
CEGDUO	C6H12_2-hexene	3.97638	4.82541	0.268899	514.2937186	32.55891971	0.290907798	-2.536526584	Reasonable	1	1
CEGDUO	C6H14_2-methylpentane	3.97638	4.82541	0.268899	504.839777	31.13915414	0.283296142	-4.358525889	Reasonable	1	1
CEGDUO	C6H10O_4-methyl-4-pentenal	3.97638	4.82541	0.268899	580.0740682	32.39428756	0.391206035	-3.641454142	Reasonable	1	1
CEGDUO	C6H10O_5-hexen-2-one	3.97638	4.82541	0.268899	598.1955422	35.15992466	0.462244535	-2.990825407	Reasonable	1	1
CEGDUO	C4H11N_dimethylethylamine	3.97638	4.82541	0.268899	478.4088801	36.64852371	0.258099726	-3.300650588	Reasonable	1	1
CEGDUO	C4H8_isobutene	3.97638	4.82541	0.268899	433.5290208	40.51820545	0.197619217	-3.723315361	Reasonable	1	1
CEGDUO	C3H6O_propionaldehyde	3.97638	4.82541	0.268899	505.7976334	49.25311063	0.295140665	-3.073517099	Reasonable	1	1
CEGDUO	C5H12O_3-methyl-1-butanol	3.97638	4.82541	0.268899	560.2711224	38.46689318	0.659856182	-3.832659031	Reasonable	1	1
CEGDUO	C6H10_1,5-hexadiene	3.97638	4.82541	0.268899	496.7992724	33.9934198	0.234614174	-2.526227001	Reasonable	1	1
CEGDUO	C3H9N_propylamine	3.97638	4.82541	0.268899	489.1426866	48.09483775	0.309212029	-2.540587909	Reasonable	1	1
CEHZAR01	C4H8_1-butene	2.47894	2.93063	0.0273584	430.176761	40.68395206	0.202455234	-66.6216021	No Adsorption	0	0
CEHZAR01	C5H10O_1-methyl-3-buten-1-ol	2.47894	2.93063	0.0273584	547.1494147	41.1143638	0.720082126	-139.8632794	No Adsorption	0	0
CEHZAR01	C7H10_1,3,5-heptatriene	2.47894	2.93063	0.0273584	572.5172762	30.09194321	0.293331341	-104.1420647	No Adsorption	0	0
CEHZAR01	C6H12_2-hexene	2.47894	2.93063	0.0273584	514.2937186	32.55891971	0.290907798	-110.2932822	No Adsorption	0	0
CEHZAR01	C6H14_2-methylpentane	2.47894	2.93063	0.0273584	504.839777	31.13915414	0.283296142	-200	No Adsorption	0	0
CEHZAR01	C6H14_2,2-dimethylbutane	2.47894	2.93063	0.0273584	502.044692	32.00410146	0.240565507	-200	No Adsorption	0	0
CEHZAR01	C6H10O_4-methyl-4-pentenal	2.47894	2.93063	0.0273584	580.0740682	32.39428756	0.391206035	-200	No Adsorption	0	0
CEHZAR01	C6H10O_5-hexen-2-one	2.47894	2.93063	0.0273584	598.1955422	35.15992466	0.462244535	-153.2262136	No Adsorption	0	0
CEHZAR01	C4H11N_dimethylethylamine	2.47894	2.93063	0.0273584	478.4088801	36.64852371	0.258099726	-200	No Adsorption	0	0
CEHZAR01	C4H8_isobutene	2.47894	2.93063	0.0273584	433.5290208	40.51820545	0.197619217	-134.1157712	No Adsorption	0	0
CEHZAR01	C5H13N_methyldiethylamine	2.47894	2.93063	0.0273584	502.5113577	33.18200089	0.307247769	-200	No Adsorption	0	0
CEHZAR01	C3H6O_propionaldehyde	2.47894	2.93063	0.0273584	505.7976334	49.25311063	0.295140665	-57.69464863	No Adsorption	0	0
CEHZAR01	C5H12O_3-methyl-1-butanol	2.47894	2.93063	0.0273584	560.2711224	38.46689318	0.659856182	-200	No Adsorption	0	0
CEHZAR01	C6H10_1,5-hexadiene	2.47894	2.93063	0.0273584	496.7992724	33.9934198	0.234614174	-104.950782	No Adsorption	0	0
CEHZAR01	C3H9N_propylamine	2.47894	2.93063	0.0273584	489.1426866	48.09483775	0.309212029	-91.79048499	No Adsorption	0	0
CESYEF	C4H8_1-butene	2.7668	3.18076	0.100232	430.176761	40.68395206	0.202455234	-2.134961204	Reasonable	1	1
CESYEF	C5H10O_1-methyl-3-buten-1-ol	2.7668	3.18076	0.100232	547.1494147	41.1143638	0.720082126	-1.733674209	Reasonable	1	1
CESYEF	C7H10_1,3,5-heptatriene	2.7668	3.18076	0.100232	572.5172762	30.09194321	0.293331341	1.205640064	Reasonable	1	1
CESYEF	C6H12_2-hexene	2.7668	3.18076	0.100232	514.2937186	32.55891971	0.290907798	0.366968052	Reasonable	1	1
CESYEF	C6H14_2-methylpentane	2.7668	3.18076	0.100232	504.839777	31.13915414	0.283296142	-3.42335003	Reasonable	1	1
CESYEF	C6H10O_4-methyl-4-pentenal	2.7668	3.18076	0.100232	580.0740682	32.39428756	0.391206035	-2.390735438	Reasonable	1	1
CESYEF	C6H10O_5-hexen-2-one	2.7668	3.18076	0.100232	598.1955422	35.15992466	0.462244535	-0.339310931	Reasonable	1	1
CESYEF	C4H8_isobutene	2.7668	3.18076	0.100232	433.5290208	40.51820545	0.197619217	-4.462180905	Reasonable	1	1
CESYEF	C3H6O_propionaldehyde	2.7668	3.18076	0.100232	505.7976334	49.25311063	0.295140665	-2.761820867	Reasonable	1	1
CESYEF	C6H10_1,5-hexadiene	2.7668	3.18076	0.100232	496.7992724	33.9934198	0.234614174	0.019577354	Reasonable	1	1
CESYEF	C3H9N_propylamine	2.7668	3.18076	0.100232	489.1426866	48.09483775	0.309212029	-2.236289058	Reasonable	1	1
CESYEF01	C4H8_1-butene	2.88315	3.28814	0.0847368	430.176761	40.68395206	0.202455234	-2.081249583	Reasonable	1	1
CESYEF01	C5H10O_1-methyl-3-buten-1-ol	2.88315	3.28814	0.0847368	547.1494147	41.1143638	0.720082126	-1.611229392	Reasonable	1	1
CESYEF01	C7H10_1,3,5-heptatriene	2.88315	3.28814	0.0847368	572.5172762	30.09194321	0.293331341	1.232192812	Reasonable	1	1
CESYEF01	C6H12_2-hexene	2.88315	3.28814	0.0847368	514.2937186	32.55891971	0.290907798	0.445649343	Reasonable	1	1
CESYEF01	C6H14_2-methylpentane	2.88315	3.28814	0.0847368	504.839777	31.13915414	0.283296142	-3.100148321	Reasonable	1	1
CESYEF01	C6H10O_4-methyl-4-pentenal	2.88315	3.28814	0.0847368	580.0740682	32.39428756	0.391206035	-2.243143378	Reasonable	1	1
CESYEF01	C6H10O_5-hexen-2-one	2.88315	3.28814	0.0847368	598.1955422	35.15992466	0.462244535	-0.097344525	Reasonable	1	1
CESYEF01	C4H8_isobutene	2.88315	3.28814	0.0847368	433.5290208	40.51820545	0.197619217	-4.388276692	Reasonable	1	1
CESYEF01	C3H6O_propionaldehyde	2.88315	3.28814	0.0847368	505.7976334	49.25311063	0.295140665	-2.694246772	Reasonable	1	1
CESYEF01	C6H10_1,5-hexadiene	2.88315	3.28814	0.0847368	496.7992724	33.9934198	0.234614174	0.078677897	Reasonable	1	1
CESYEF01	C3H9N_propylamine	2.88315	3.28814	0.0847368	489.1426866	48.09483775	0.309212029	-2.13065444	Reasonable	1	1
CICYIX	C4H8_1-butene	2.71886	3.23853	0.14256	430.176761	40.68395206	0.202455234	-34.77989191	No Adsorption	0	0
CICYIX	C5H10O_1-methyl-3-buten-1-ol	2.71886	3.23853	0.14256	547.1494147	41.1143638	0.720082126	-58.84163751	No Adsorption	0	0
CICYIX	C7H10_1,3,5-heptatriene	2.71886	3.23853	0.14256	572.5172762	30.09194321	0.293331341	-48.86327943	No Adsorption	0	0
CICYIX	C6H12_2-hexene	2.71886	3.23853	0.14256	514.2937186	32.55891971	0.290907798	-48.8827287	No Adsorption	0	0
CICYIX	C6H14_2-methylpentane	2.71886	3.23853	0.14256	504.839777	31.13915414	0.283296142	-92.70114692	No Adsorption	0	0
CICYIX	C6H14_2,2-dimethylbutane	2.71886	3.23853	0.14256	502.044692	32.00410146	0.240565507	-134.790485	No Adsorption	0	0
CICYIX	C6H10O_4-methyl-4-pentenal	2.71886	3.23853	0.14256	580.0740682	32.39428756	0.391206035	-71.20204036	No Adsorption	0	0
CICYIX	C6H10O_5-hexen-2-one	2.71886	3.23853	0.14256	598.1955422	35.15992466	0.462244535	-49.64397414	No Adsorption	0	0
CICYIX	C4H11N_dimethylethylamine	2.71886	3.23853	0.14256	478.4088801	36.64852371	0.258099726	-81.19586057	No Adsorption	0	0
CICYIX	C4H8_isobutene	2.71886	3.23853	0.14256	433.5290208	40.51820545	0.197619217	-38.39254498	No Adsorption	0	0
CICYIX	C5H13N_methyldiethylamine	2.71886	3.23853	0.14256	502.5113577	33.18200089	0.307247769	-125.0017407	No Adsorption	0	0
CICYIX	C3H6O_propionaldehyde	2.71886	3.23853	0.14256	505.7976334	49.25311063	0.295140665	-20.82973828	No Adsorption	0	0
CICYIX	C5H12O_3-methyl-1-butanol	2.71886	3.23853	0.14256	560.2711224	38.46689318	0.659856182	-85.04575749	No Adsorption	0	0
CICYIX	C6H10_1,5-hexadiene	2.71886	3.23853	0.14256	496.7992724	33.9934198	0.234614174	-48.97061622	No Adsorption	0	0
CICYIX	C3H9N_propylamine	2.71886	3.23853	0.14256	489.1426866	48.09483775	0.309212029	-38.33068312	No Adsorption	0	0
CIGYAU	C4H8_1-butene	2.66619	3.87967	0.123233	430.176761	40.68395206	0.202455234	-14.64781748	No Adsorption	0	0
CIGYAU	C5H10O_1-methyl-3-buten-1-ol	2.66619	3.87967	0.123233	547.1494147	41.1143638	0.720082126	-27.13608262	No Adsorption	0	0
CIGYAU	C7H10_1,3,5-heptatriene	2.66619	3.87967	0.123233	572.5172762	30.09194321	0.293331341	-29.1655793	No Adsorption	0	0
CIGYAU	C6H12_2-hexene	2.66619	3.87967	0.123233	514.2937186	32.55891971	0.290907798	-30.7721133	No Adsorption	0	0
CIGYAU	C6H14_2-methylpentane	2.66619	3.87967	0.123233	504.839777	31.13915414	0.283296142	-34.60730305	No Adsorption	0	0
CIGYAU	C6H14_2,2-dimethylbutane	2.66619	3.87967	0.123233	502.044692	32.00410146	0.240565507	-45.59687948	No Adsorption	0	0
CIGYAU	C6H10O_4-methyl-4-pentenal	2.66619	3.87967	0.123233	580.0740682	32.39428756	0.391206035	-31.9625735	No Adsorption	0	0
CIGYAU	C6H10O_5-hexen-2-one	2.66619	3.87967	0.123233	598.1955422	35.15992466	0.462244535	-36.09799711	No Adsorption	0	0
CIGYAU	C4H11N_dimethylethylamine	2.66619	3.87967	0.123233	478.4088801	36.64852371	0.258099726	-30.59345982	No Adsorption	0	0
CIGYAU	C5H13N_methyldiethylamine	2.66619	3.87967	0.123233	502.5113577	33.18200089	0.307247769	-76.3757179	No Adsorption	0	0
CIGYAU	C5H12O_3-methyl-1-butanol	2.66619	3.87967	0.123233	560.2711224	38.46689318	0.659856182	-26.69897	No Adsorption	0	0
CIGYAU	C6H10_1,5-hexadiene	2.66619	3.87967	0.123233	496.7992724	33.9934198	0.234614174	-29.76955108	No Adsorption	0	0
CIGYAU	C3H9N_propylamine	2.66619	3.87967	0.123233	489.1426866	48.09483775	0.309212029	-18.70553377	No Adsorption	0	0
COYTEQ	C4H8_1-butene	3.37897	3.8382	0.400563	430.176761	40.68395206	0.202455234	0.916395512	Reasonable	1	1
COYTEQ	C5H10O_1-methyl-3-buten-1-ol	3.37897	3.8382	0.400563	547.1494147	41.1143638	0.720082126	5.362122298	Reasonable	1	1
COYTEQ	C7H10_1,3,5-heptatriene	3.37897	3.8382	0.400563	572.5172762	30.09194321	0.293331341	5.655799942	Reasonable	1	1
COYTEQ	C6H12_2-hexene	3.37897	3.8382	0.400563	514.2937186	32.55891971	0.290907798	4.635826423	Reasonable	1	1
COYTEQ	C6H14_2-methylpentane	3.37897	3.8382	0.400563	504.839777	31.13915414	0.283296142	4.314901127	Reasonable	1	1
COYTEQ	C6H14_2,2-dimethylbutane	3.37897	3.8382	0.400563	502.044692	32.00410146	0.240565507	0.803212585	Reasonable	1	1
COYTEQ	C6H10O_4-methyl-4-pentenal	3.37897	3.8382	0.400563	580.0740682	32.39428756	0.391206035	6.424809793	Reasonable	1	1
COYTEQ	C6H10O_5-hexen-2-one	3.37897	3.8382	0.400563	598.1955422	35.15992466	0.462244535	6.762527022	Reasonable	1	1
COYTEQ	C4H11N_dimethylethylamine	3.37897	3.8382	0.400563	478.4088801	36.64852371	0.258099726	2.902816295	Reasonable	1	1
COYTEQ	C4H8_isobutene	3.37897	3.8382	0.400563	433.5290208	40.51820545	0.197619217	0.82402034	Reasonable	1	1
COYTEQ	C5H13N_methyldiethylamine	3.37897	3.8382	0.400563	502.5113577	33.18200089	0.307247769	4.257548987	Reasonable	1	1
COYTEQ	C3H6O_propionaldehyde	3.37897	3.8382	0.400563	505.7976334	49.25311063	0.295140665	1.725236809	Reasonable	1	1
COYTEQ	C5H12O_3-methyl-1-butanol	3.37897	3.8382	0.400563	560.2711224	38.46689318	0.659856182	5.407390904	Reasonable	1	1
COYTEQ	C6H10_1,5-hexadiene	3.37897	3.8382	0.400563	496.7992724	33.9934198	0.234614174	4.113070546	Reasonable	1	1
COYTEQ	C3H9N_propylamine	3.37897	3.8382	0.400563	489.1426866	48.09483775	0.309212029	2.259383608	Reasonable	1	1
CUMDIY	C4H8_1-butene	4.25829	5.05781	0.277571	430.176761	40.68395206	0.202455234	-0.263813125	Reasonable	1	1
CUMDIY	C5H10O_1-methyl-3-buten-1-ol	4.25829	5.05781	0.277571	547.1494147	41.1143638	0.720082126	3.419570823	Reasonable	1	1
CUMDIY	C7H10_1,3,5-heptatriene	4.25829	5.05781	0.277571	572.5172762	30.09194321	0.293331341	4.015506452	Reasonable	1	1
CUMDIY	C6H12_2-hexene	4.25829	5.05781	0.277571	514.2937186	32.55891971	0.290907798	3.066884743	Reasonable	1	1
CUMDIY	C6H14_2-methylpentane	4.25829	5.05781	0.277571	504.839777	31.13915414	0.283296142	1.232047755	Reasonable	1	1
CUMDIY	C6H14_2,2-dimethylbutane	4.25829	5.05781	0.277571	502.044692	32.00410146	0.240565507	-4.896196279	Reasonable	1	1
CUMDIY	C6H10O_4-methyl-4-pentenal	4.25829	5.05781	0.277571	580.0740682	32.39428756	0.391206035	2.614246341	Reasonable	1	1
CUMDIY	C6H10O_5-hexen-2-one	4.25829	5.05781	0.277571	598.1955422	35.15992466	0.462244535	3.551584169	Reasonable	1	1
CUMDIY	C4H11N_dimethylethylamine	4.25829	5.05781	0.277571	478.4088801	36.64852371	0.258099726	0.15402815	Reasonable	1	1
CUMDIY	C4H8_isobutene	4.25829	5.05781	0.277571	433.5290208	40.51820545	0.197619217	-1.548904688	Reasonable	1	1
CUMDIY	C3H6O_propionaldehyde	4.25829	5.05781	0.277571	505.7976334	49.25311063	0.295140665	-0.039655296	Reasonable	1	1
CUMDIY	C5H12O_3-methyl-1-butanol	4.25829	5.05781	0.277571	560.2711224	38.46689318	0.659856182	2.469045481	Reasonable	1	1
CUMDIY	C6H10_1,5-hexadiene	4.25829	5.05781	0.277571	496.7992724	33.9934198	0.234614174	2.575291786	Reasonable	1	1
CUMDIY	C3H9N_propylamine	4.25829	5.05781	0.277571	489.1426866	48.09483775	0.309212029	1.357911989	Reasonable	1	1
CUTKOS	C4H8_1-butene	4.13818	5.45963	0.383537	430.176761	40.68395206	0.202455234	-0.647026821	Reasonable	1	1
CUTKOS	C5H10O_1-methyl-3-buten-1-ol	4.13818	5.45963	0.383537	547.1494147	41.1143638	0.720082126	1.339505104	Reasonable	1	1
CUTKOS	C7H10_1,3,5-heptatriene	4.13818	5.45963	0.383537	572.5172762	30.09194321	0.293331341	3.130385237	Reasonable	1	1
CUTKOS	C6H12_2-hexene	4.13818	5.45963	0.383537	514.2937186	32.55891971	0.290907798	2.164962225	Reasonable	1	1
CUTKOS	C6H14_2-methylpentane	4.13818	5.45963	0.383537	504.839777	31.13915414	0.283296142	1.608832926	Reasonable	1	1
CUTKOS	C6H14_2,2-dimethylbutane	4.13818	5.45963	0.383537	502.044692	32.00410146	0.240565507	-2.938272404	Reasonable	1	1
CUTKOS	C6H10O_4-methyl-4-pentenal	4.13818	5.45963	0.383537	580.0740682	32.39428756	0.391206035	2.911109647	Reasonable	1	1
CUTKOS	C6H10O_5-hexen-2-one	4.13818	5.45963	0.383537	598.1955422	35.15992466	0.462244535	3.165446139	Reasonable	1	1
CUTKOS	C4H11N_dimethylethylamine	4.13818	5.45963	0.383537	478.4088801	36.64852371	0.258099726	-0.166012535	Reasonable	1	1
CUTKOS	C4H8_isobutene	4.13818	5.45963	0.383537	433.5290208	40.51820545	0.197619217	-0.854915524	Reasonable	1	1
CUTKOS	C5H13N_methyldiethylamine	4.13818	5.45963	0.383537	502.5113577	33.18200089	0.307247769	0.525983682	Reasonable	1	1
CUTKOS	C3H6O_propionaldehyde	4.13818	5.45963	0.383537	505.7976334	49.25311063	0.295140665	-0.727084437	Reasonable	1	1
CUTKOS	C5H12O_3-methyl-1-butanol	4.13818	5.45963	0.383537	560.2711224	38.46689318	0.659856182	1.223018032	Reasonable	1	1
CUTKOS	C6H10_1,5-hexadiene	4.13818	5.45963	0.383537	496.7992724	33.9934198	0.234614174	1.803638034	Reasonable	1	1
CUTKOS	C3H9N_propylamine	4.13818	5.45963	0.383537	489.1426866	48.09483775	0.309212029	-0.201219569	Reasonable	1	1
CUYHIO	C4H8_1-butene	3.14648	3.56239	0.142851	430.176761	40.68395206	0.202455234	-57.65364703	No Adsorption	0	0
CUYHIO	C5H10O_1-methyl-3-buten-1-ol	3.14648	3.56239	0.142851	547.1494147	41.1143638	0.720082126	-115.0227338	No Adsorption	0	0
CUYHIO	C7H10_1,3,5-heptatriene	3.14648	3.56239	0.142851	572.5172762	30.09194321	0.293331341	-107.1850868	No Adsorption	0	0
CUYHIO	C6H12_2-hexene	3.14648	3.56239	0.142851	514.2937186	32.55891971	0.290907798	-107.7851562	No Adsorption	0	0
CUYHIO	C6H14_2-methylpentane	3.14648	3.56239	0.142851	504.839777	31.13915414	0.283296142	-200	No Adsorption	0	0
CUYHIO	C6H14_2,2-dimethylbutane	3.14648	3.56239	0.142851	502.044692	32.00410146	0.240565507	-200	No Adsorption	0	0
CUYHIO	C6H10O_4-methyl-4-pentenal	3.14648	3.56239	0.142851	580.0740682	32.39428756	0.391206035	-149.7099654	No Adsorption	0	0
CUYHIO	C6H10O_5-hexen-2-one	3.14648	3.56239	0.142851	598.1955422	35.15992466	0.462244535	-120.4621809	No Adsorption	0	0
CUYHIO	C4H11N_dimethylethylamine	3.14648	3.56239	0.142851	478.4088801	36.64852371	0.258099726	-200	No Adsorption	0	0
CUYHIO	C4H8_isobutene	3.14648	3.56239	0.142851	433.5290208	40.51820545	0.197619217	-70.03011836	No Adsorption	0	0
CUYHIO	C5H13N_methyldiethylamine	3.14648	3.56239	0.142851	502.5113577	33.18200089	0.307247769	-200	No Adsorption	0	0
CUYHIO	C3H6O_propionaldehyde	3.14648	3.56239	0.142851	505.7976334	49.25311063	0.295140665	-45.9788107	No Adsorption	0	0
CUYHIO	C5H12O_3-methyl-1-butanol	3.14648	3.56239	0.142851	560.2711224	38.46689318	0.659856182	-200	No Adsorption	0	0
CUYHIO	C6H10_1,5-hexadiene	3.14648	3.56239	0.142851	496.7992724	33.9934198	0.234614174	-98.82102305	No Adsorption	0	0
CUYHIO	C3H9N_propylamine	3.14648	3.56239	0.142851	489.1426866	48.09483775	0.309212029	-66.66554625	No Adsorption	0	0
DAJHUS	C4H8_1-butene	3.20599	4.35025	0.269689	430.176761	40.68395206	0.202455234	-5.361510743	Reasonable	1	1
DAJHUS	C5H10O_1-methyl-3-buten-1-ol	3.20599	4.35025	0.269689	547.1494147	41.1143638	0.720082126	-13.82102305	No Adsorption	0	0
DAJHUS	C7H10_1,3,5-heptatriene	3.20599	4.35025	0.269689	572.5172762	30.09194321	0.293331341	-24.43297363	No Adsorption	0	0
DAJHUS	C6H12_2-hexene	3.20599	4.35025	0.269689	514.2937186	32.55891971	0.290907798	-20.77989191	No Adsorption	0	0
DAJHUS	C6H14_2-methylpentane	3.20599	4.35025	0.269689	504.839777	31.13915414	0.283296142	-25.44977165	No Adsorption	0	0
DAJHUS	C6H14_2,2-dimethylbutane	3.20599	4.35025	0.269689	502.044692	32.00410146	0.240565507	-36.86327943	No Adsorption	0	0
DAJHUS	C6H10O_4-methyl-4-pentenal	3.20599	4.35025	0.269689	580.0740682	32.39428756	0.391206035	-13.4867824	No Adsorption	0	0
DAJHUS	C6H10O_5-hexen-2-one	3.20599	4.35025	0.269689	598.1955422	35.15992466	0.462244535	-23.36855623	No Adsorption	0	0
DAJHUS	C4H8_isobutene	3.20599	4.35025	0.269689	433.5290208	40.51820545	0.197619217	-3.948700807	Reasonable	1	1
DAJHUS	C5H13N_methyldiethylamine	3.20599	4.35025	0.269689	502.5113577	33.18200089	0.307247769	-25.05207638	No Adsorption	0	0
DAJHUS	C3H6O_propionaldehyde	3.20599	4.35025	0.269689	505.7976334	49.25311063	0.295140665	-4.124360063	Reasonable	1	1
DAJHUS	C5H12O_3-methyl-1-butanol	3.20599	4.35025	0.269689	560.2711224	38.46689318	0.659856182	-13.36251027	No Adsorption	0	0
DAJHUS	C6H10_1,5-hexadiene	3.20599	4.35025	0.269689	496.7992724	33.9934198	0.234614174	-17.06148027	No Adsorption	0	0
DAJHUS	C3H9N_propylamine	3.20599	4.35025	0.269689	489.1426866	48.09483775	0.309212029	-5.55129368	Reasonable	1	1
DEGJIK	C4H8_1-butene	3.8442	4.49857	0.284599	430.176761	40.68395206	0.202455234	-1.229348252	Reasonable	1	1
DEGJIK	C5H10O_1-methyl-3-buten-1-ol	3.8442	4.49857	0.284599	547.1494147	41.1143638	0.720082126	0.378139792	Reasonable	1	1
DEGJIK	C7H10_1,3,5-heptatriene	3.8442	4.49857	0.284599	572.5172762	30.09194321	0.293331341	2.244979343	Reasonable	1	1
DEGJIK	C6H12_2-hexene	3.8442	4.49857	0.284599	514.2937186	32.55891971	0.290907798	1.386343769	Reasonable	1	1
DEGJIK	C6H14_2-methylpentane	3.8442	4.49857	0.284599	504.839777	31.13915414	0.283296142	-0.427307262	Reasonable	1	1
DEGJIK	C6H14_2,2-dimethylbutane	3.8442	4.49857	0.284599	502.044692	32.00410146	0.240565507	-3.52959686	Reasonable	1	1
DEGJIK	C6H10O_4-methyl-4-pentenal	3.8442	4.49857	0.284599	580.0740682	32.39428756	0.391206035	0.270222179	Reasonable	1	1
DEGJIK	C6H10O_5-hexen-2-one	3.8442	4.49857	0.284599	598.1955422	35.15992466	0.462244535	1.274944872	Reasonable	1	1
DEGJIK	C4H11N_dimethylethylamine	3.8442	4.49857	0.284599	478.4088801	36.64852371	0.258099726	-1.356789214	Reasonable	1	1
DEGJIK	C4H8_isobutene	3.8442	4.49857	0.284599	433.5290208	40.51820545	0.197619217	-2.021857845	Reasonable	1	1
DEGJIK	C5H13N_methyldiethylamine	3.8442	4.49857	0.284599	502.5113577	33.18200089	0.307247769	-0.53309829	Reasonable	1	1
DEGJIK	C3H6O_propionaldehyde	3.8442	4.49857	0.284599	505.7976334	49.25311063	0.295140665	-1.569884614	Reasonable	1	1
DEGJIK	C5H12O_3-methyl-1-butanol	3.8442	4.49857	0.284599	560.2711224	38.46689318	0.659856182	-1.191370469	Reasonable	1	1
DEGJIK	C6H10_1,5-hexadiene	3.8442	4.49857	0.284599	496.7992724	33.9934198	0.234614174	0.980497867	Reasonable	1	1
DEGJIK	C3H9N_propylamine	3.8442	4.49857	0.284599	489.1426866	48.09483775	0.309212029	-0.803870813	Reasonable	1	1
DEYLUQ	C4H8_1-butene	4.66536	7.28064	0.372607	430.176761	40.68395206	0.202455234	-1.369950645	Reasonable	1	1
DEYLUQ	C5H10O_1-methyl-3-buten-1-ol	4.66536	7.28064	0.372607	547.1494147	41.1143638	0.720082126	2.564166397	Reasonable	1	1
DEYLUQ	C7H10_1,3,5-heptatriene	4.66536	7.28064	0.372607	572.5172762	30.09194321	0.293331341	1.990578583	Reasonable	1	1
DEYLUQ	C6H12_2-hexene	4.66536	7.28064	0.372607	514.2937186	32.55891971	0.290907798	1.305665152	Reasonable	1	1
DEYLUQ	C6H14_2-methylpentane	4.66536	7.28064	0.372607	504.839777	31.13915414	0.283296142	1.566188748	Reasonable	1	1
DEYLUQ	C6H14_2,2-dimethylbutane	4.66536	7.28064	0.372607	502.044692	32.00410146	0.240565507	1.438295466	Reasonable	1	1
DEYLUQ	C6H10O_4-methyl-4-pentenal	4.66536	7.28064	0.372607	580.0740682	32.39428756	0.391206035	2.687827603	Reasonable	1	1
DEYLUQ	C6H10O_5-hexen-2-one	4.66536	7.28064	0.372607	598.1955422	35.15992466	0.462244535	2.436706368	Reasonable	1	1
DEYLUQ	C4H11N_dimethylethylamine	4.66536	7.28064	0.372607	478.4088801	36.64852371	0.258099726	0.341849824	Reasonable	1	1
DEYLUQ	C4H8_isobutene	4.66536	7.28064	0.372607	433.5290208	40.51820545	0.197619217	-1.355820489	Reasonable	1	1
DEYLUQ	C5H13N_methyldiethylamine	4.66536	7.28064	0.372607	502.5113577	33.18200089	0.307247769	1.678061994	Reasonable	1	1
DEYLUQ	C3H6O_propionaldehyde	4.66536	7.28064	0.372607	505.7976334	49.25311063	0.295140665	-1.106156157	Reasonable	1	1
DEYLUQ	C5H12O_3-methyl-1-butanol	4.66536	7.28064	0.372607	560.2711224	38.46689318	0.659856182	3.423367132	Reasonable	1	1
DEYLUQ	C6H10_1,5-hexadiene	4.66536	7.28064	0.372607	496.7992724	33.9934198	0.234614174	0.932936731	Reasonable	1	1
DEYLUQ	C3H9N_propylamine	4.66536	7.28064	0.372607	489.1426866	48.09483775	0.309212029	-0.459207691	Reasonable	1	1
DOGZIJ	C4H8_1-butene	3.36062	5.26678	0.317311	430.176761	40.68395206	0.202455234	-0.813772807	Reasonable	1	1
DOGZIJ	C5H10O_1-methyl-3-buten-1-ol	3.36062	5.26678	0.317311	547.1494147	41.1143638	0.720082126	1.910993452	Reasonable	1	1
DOGZIJ	C7H10_1,3,5-heptatriene	3.36062	5.26678	0.317311	572.5172762	30.09194321	0.293331341	2.665015947	Reasonable	1	1
DOGZIJ	C6H12_2-hexene	3.36062	5.26678	0.317311	514.2937186	32.55891971	0.290907798	1.974042143	Reasonable	1	1
DOGZIJ	C6H14_2-methylpentane	3.36062	5.26678	0.317311	504.839777	31.13915414	0.283296142	2.100763301	Reasonable	1	1
DOGZIJ	C6H14_2,2-dimethylbutane	3.36062	5.26678	0.317311	502.044692	32.00410146	0.240565507	1.694298891	Reasonable	1	1
DOGZIJ	C6H10O_4-methyl-4-pentenal	3.36062	5.26678	0.317311	580.0740682	32.39428756	0.391206035	2.437752148	Reasonable	1	1
DOGZIJ	C6H10O_5-hexen-2-one	3.36062	5.26678	0.317311	598.1955422	35.15992466	0.462244535	2.477585701	Reasonable	1	1
DOGZIJ	C4H11N_dimethylethylamine	3.36062	5.26678	0.317311	478.4088801	36.64852371	0.258099726	0.736940424	Reasonable	1	1
DOGZIJ	C4H8_isobutene	3.36062	5.26678	0.317311	433.5290208	40.51820545	0.197619217	-0.861230094	Reasonable	1	1
DOGZIJ	C5H13N_methyldiethylamine	3.36062	5.26678	0.317311	502.5113577	33.18200089	0.307247769	1.978436178	Reasonable	1	1
DOGZIJ	C3H6O_propionaldehyde	3.36062	5.26678	0.317311	505.7976334	49.25311063	0.295140665	-1.040388672	Reasonable	1	1
DOGZIJ	C5H12O_3-methyl-1-butanol	3.36062	5.26678	0.317311	560.2711224	38.46689318	0.659856182	2.316375079	Reasonable	1	1
DOGZIJ	C6H10_1,5-hexadiene	3.36062	5.26678	0.317311	496.7992724	33.9934198	0.234614174	1.58500928	Reasonable	1	1
DOGZIJ	C3H9N_propylamine	3.36062	5.26678	0.317311	489.1426866	48.09483775	0.309212029	-0.306585257	Reasonable	1	1
DOQGUM	C4H8_1-butene	3.16205	3.55189	0.231694	430.176761	40.68395206	0.202455234	-14.44129143	No Adsorption	0	0
DOQGUM	C5H10O_1-methyl-3-buten-1-ol	3.16205	3.55189	0.231694	547.1494147	41.1143638	0.720082126	-19.43651891	No Adsorption	0	0
DOQGUM	C7H10_1,3,5-heptatriene	3.16205	3.55189	0.231694	572.5172762	30.09194321	0.293331341	-17.84163751	No Adsorption	0	0
DOQGUM	C6H12_2-hexene	3.16205	3.55189	0.231694	514.2937186	32.55891971	0.290907798	-19.57024772	No Adsorption	0	0
DOQGUM	C6H14_2-methylpentane	3.16205	3.55189	0.231694	504.839777	31.13915414	0.283296142	-53.2915791	No Adsorption	0	0
DOQGUM	C6H14_2,2-dimethylbutane	3.16205	3.55189	0.231694	502.044692	32.00410146	0.240565507	-117.6326441	No Adsorption	0	0
DOQGUM	C6H10O_4-methyl-4-pentenal	3.16205	3.55189	0.231694	580.0740682	32.39428756	0.391206035	-39.16430943	No Adsorption	0	0
DOQGUM	C6H10O_5-hexen-2-one	3.16205	3.55189	0.231694	598.1955422	35.15992466	0.462244535	-21.90657831	No Adsorption	0	0
DOQGUM	C4H11N_dimethylethylamine	3.16205	3.55189	0.231694	478.4088801	36.64852371	0.258099726	-62.31605287	No Adsorption	0	0
DOQGUM	C4H8_isobutene	3.16205	3.55189	0.231694	433.5290208	40.51820545	0.197619217	-28.92081875	No Adsorption	0	0
DOQGUM	C5H13N_methyldiethylamine	3.16205	3.55189	0.231694	502.5113577	33.18200089	0.307247769	-90.92811799	No Adsorption	0	0
DOQGUM	C5H12O_3-methyl-1-butanol	3.16205	3.55189	0.231694	560.2711224	38.46689318	0.659856182	-47.43770714	No Adsorption	0	0
DOQGUM	C6H10_1,5-hexadiene	3.16205	3.55189	0.231694	496.7992724	33.9934198	0.234614174	-21.57186521	No Adsorption	0	0
DOQGUM	C3H9N_propylamine	3.16205	3.55189	0.231694	489.1426866	48.09483775	0.309212029	-19.73754891	No Adsorption	0	0
DOTWAL	C4H8_1-butene	3.24941	6.26428	0.349693	430.176761	40.68395206	0.202455234	-2.123137549	Reasonable	1	1
DOTWAL	C5H10O_1-methyl-3-buten-1-ol	3.24941	6.26428	0.349693	547.1494147	41.1143638	0.720082126	3.25819654	Reasonable	1	1
DOTWAL	C7H10_1,3,5-heptatriene	3.24941	6.26428	0.349693	572.5172762	30.09194321	0.293331341	-3.787945635	Reasonable	1	1
DOTWAL	C6H12_2-hexene	3.24941	6.26428	0.349693	514.2937186	32.55891971	0.290907798	-2.997017972	Reasonable	1	1
DOTWAL	C6H14_2-methylpentane	3.24941	6.26428	0.349693	504.839777	31.13915414	0.283296142	-2.125548335	Reasonable	1	1
DOTWAL	C6H14_2,2-dimethylbutane	3.24941	6.26428	0.349693	502.044692	32.00410146	0.240565507	-0.826277752	Reasonable	1	1
DOTWAL	C6H10O_4-methyl-4-pentenal	3.24941	6.26428	0.349693	580.0740682	32.39428756	0.391206035	3.486645802	Reasonable	1	1
DOTWAL	C6H10O_5-hexen-2-one	3.24941	6.26428	0.349693	598.1955422	35.15992466	0.462244535	2.151084722	Reasonable	1	1
DOTWAL	C4H11N_dimethylethylamine	3.24941	6.26428	0.349693	478.4088801	36.64852371	0.258099726	-0.261605565	Reasonable	1	1
DOTWAL	C4H8_isobutene	3.24941	6.26428	0.349693	433.5290208	40.51820545	0.197619217	-1.843526569	Reasonable	1	1
DOTWAL	C5H13N_methyldiethylamine	3.24941	6.26428	0.349693	502.5113577	33.18200089	0.307247769	-1.280757404	Reasonable	1	1
DOTWAL	C5H12O_3-methyl-1-butanol	3.24941	6.26428	0.349693	560.2711224	38.46689318	0.659856182	4.383876378	Reasonable	1	1
DOTWAL	C6H10_1,5-hexadiene	3.24941	6.26428	0.349693	496.7992724	33.9934198	0.234614174	-2.544535379	Reasonable	1	1
DOTWAL	C3H9N_propylamine	3.24941	6.26428	0.349693	489.1426866	48.09483775	0.309212029	1.749399259	Reasonable	1	1
EBEMII	C4H8_1-butene	3.57779	4.74887	0.2181	430.176761	40.68395206	0.202455234	-2.251010819	Reasonable	1	1
EBEMII	C5H10O_1-methyl-3-buten-1-ol	3.57779	4.74887	0.2181	547.1494147	41.1143638	0.720082126	0.109018023	Reasonable	1	1
EBEMII	C7H10_1,3,5-heptatriene	3.57779	4.74887	0.2181	572.5172762	30.09194321	0.293331341	0.120192111	Reasonable	1	1
EBEMII	C6H12_2-hexene	3.57779	4.74887	0.2181	514.2937186	32.55891971	0.290907798	-0.633356683	Reasonable	1	1
EBEMII	C6H14_2-methylpentane	3.57779	4.74887	0.2181	504.839777	31.13915414	0.283296142	-1.910271467	Reasonable	1	1
EBEMII	C6H10O_4-methyl-4-pentenal	3.57779	4.74887	0.2181	580.0740682	32.39428756	0.391206035	0.361988335	Reasonable	1	1
EBEMII	C6H10O_5-hexen-2-one	3.57779	4.74887	0.2181	598.1955422	35.15992466	0.462244535	-0.118693535	Reasonable	1	1
EBEMII	C4H11N_dimethylethylamine	3.57779	4.74887	0.2181	478.4088801	36.64852371	0.258099726	-1.036833375	Reasonable	1	1
EBEMII	C4H8_isobutene	3.57779	4.74887	0.2181	433.5290208	40.51820545	0.197619217	-2.24912766	Reasonable	1	1
EBEMII	C3H6O_propionaldehyde	3.57779	4.74887	0.2181	505.7976334	49.25311063	0.295140665	-1.634777915	Reasonable	1	1
EBEMII	C5H12O_3-methyl-1-butanol	3.57779	4.74887	0.2181	560.2711224	38.46689318	0.659856182	0.698970004	Reasonable	1	1
EBEMII	C6H10_1,5-hexadiene	3.57779	4.74887	0.2181	496.7992724	33.9934198	0.234614174	-0.631112772	Reasonable	1	1
EBEMII	C3H9N_propylamine	3.57779	4.74887	0.2181	489.1426866	48.09483775	0.309212029	-0.681219002	Reasonable	1	1
ECIWUJ	C4H8_1-butene	2.62453	3.25413	0.150455	430.176761	40.68395206	0.202455234	-14.27083521	No Adsorption	0	0
ECIWUJ	C5H10O_1-methyl-3-buten-1-ol	2.62453	3.25413	0.150455	547.1494147	41.1143638	0.720082126	-26.4723701	No Adsorption	0	0
ECIWUJ	C7H10_1,3,5-heptatriene	2.62453	3.25413	0.150455	572.5172762	30.09194321	0.293331341	-26.3053948	No Adsorption	0	0
ECIWUJ	C6H12_2-hexene	2.62453	3.25413	0.150455	514.2937186	32.55891971	0.290907798	-25.99567863	No Adsorption	0	0
ECIWUJ	C6H14_2-methylpentane	2.62453	3.25413	0.150455	504.839777	31.13915414	0.283296142	-34.21968269	No Adsorption	0	0
ECIWUJ	C6H14_2,2-dimethylbutane	2.62453	3.25413	0.150455	502.044692	32.00410146	0.240565507	-83.31425826	No Adsorption	0	0
ECIWUJ	C6H10O_4-methyl-4-pentenal	2.62453	3.25413	0.150455	580.0740682	32.39428756	0.391206035	-29.0893756	No Adsorption	0	0
ECIWUJ	C6H10O_5-hexen-2-one	2.62453	3.25413	0.150455	598.1955422	35.15992466	0.462244535	-27.85387196	No Adsorption	0	0
ECIWUJ	C4H11N_dimethylethylamine	2.62453	3.25413	0.150455	478.4088801	36.64852371	0.258099726	-34.51144928	No Adsorption	0	0
ECIWUJ	C4H8_isobutene	2.62453	3.25413	0.150455	433.5290208	40.51820545	0.197619217	-21.10457745	No Adsorption	0	0
ECIWUJ	C5H13N_methyldiethylamine	2.62453	3.25413	0.150455	502.5113577	33.18200089	0.307247769	-72.5559552	No Adsorption	0	0
ECIWUJ	C3H6O_propionaldehyde	2.62453	3.25413	0.150455	505.7976334	49.25311063	0.295140665	-13.9788107	No Adsorption	0	0
ECIWUJ	C5H12O_3-methyl-1-butanol	2.62453	3.25413	0.150455	560.2711224	38.46689318	0.659856182	-36.12262865	No Adsorption	0	0
ECIWUJ	C6H10_1,5-hexadiene	2.62453	3.25413	0.150455	496.7992724	33.9934198	0.234614174	-22.77989191	No Adsorption	0	0
ECIWUJ	C3H9N_propylamine	2.62453	3.25413	0.150455	489.1426866	48.09483775	0.309212029	-18.53461715	No Adsorption	0	0
ECODEG	C4H8_1-butene	3.54871	5.33632	0.488986	430.176761	40.68395206	0.202455234	-0.475119867	Reasonable	1	1
ECODEG	C5H10O_1-methyl-3-buten-1-ol	3.54871	5.33632	0.488986	547.1494147	41.1143638	0.720082126	1.645145097	Reasonable	1	1
ECODEG	C7H10_1,3,5-heptatriene	3.54871	5.33632	0.488986	572.5172762	30.09194321	0.293331341	2.570190224	Reasonable	1	1
ECODEG	C6H12_2-hexene	3.54871	5.33632	0.488986	514.2937186	32.55891971	0.290907798	1.770177227	Reasonable	1	1
ECODEG	C6H14_2-methylpentane	3.54871	5.33632	0.488986	504.839777	31.13915414	0.283296142	1.647707591	Reasonable	1	1
ECODEG	C6H14_2,2-dimethylbutane	3.54871	5.33632	0.488986	502.044692	32.00410146	0.240565507	-1.280147707	Reasonable	1	1
ECODEG	C6H10O_4-methyl-4-pentenal	3.54871	5.33632	0.488986	580.0740682	32.39428756	0.391206035	2.940743036	Reasonable	1	1
ECODEG	C6H10O_5-hexen-2-one	3.54871	5.33632	0.488986	598.1955422	35.15992466	0.462244535	2.804185109	Reasonable	1	1
ECODEG	C4H11N_dimethylethylamine	3.54871	5.33632	0.488986	478.4088801	36.64852371	0.258099726	0.301793682	Reasonable	1	1
ECODEG	C4H8_isobutene	3.54871	5.33632	0.488986	433.5290208	40.51820545	0.197619217	-0.824363541	Reasonable	1	1
ECODEG	C5H13N_methyldiethylamine	3.54871	5.33632	0.488986	502.5113577	33.18200089	0.307247769	0.293523866	Reasonable	1	1
ECODEG	C3H6O_propionaldehyde	3.54871	5.33632	0.488986	505.7976334	49.25311063	0.295140665	-0.451234806	Reasonable	1	1
ECODEG	C5H12O_3-methyl-1-butanol	3.54871	5.33632	0.488986	560.2711224	38.46689318	0.659856182	2.564226814	Reasonable	1	1
ECODEG	C6H10_1,5-hexadiene	3.54871	5.33632	0.488986	496.7992724	33.9934198	0.234614174	1.482141524	Reasonable	1	1
ECODEG	C3H9N_propylamine	3.54871	5.33632	0.488986	489.1426866	48.09483775	0.309212029	0.658145959	Reasonable	1	1
EDADIX	C4H8_1-butene	3.88728	4.63332	0.43079	430.176761	40.68395206	0.202455234	-1.743975369	Reasonable	1	1
EDADIX	C5H10O_1-methyl-3-buten-1-ol	3.88728	4.63332	0.43079	547.1494147	41.1143638	0.720082126	-0.001714064	Reasonable	1	1
EDADIX	C7H10_1,3,5-heptatriene	3.88728	4.63332	0.43079	572.5172762	30.09194321	0.293331341	1.547683654	Reasonable	1	1
EDADIX	C6H12_2-hexene	3.88728	4.63332	0.43079	514.2937186	32.55891971	0.290907798	0.699931336	Reasonable	1	1
EDADIX	C6H14_2-methylpentane	3.88728	4.63332	0.43079	504.839777	31.13915414	0.283296142	-0.49802243	Reasonable	1	1
EDADIX	C6H14_2,2-dimethylbutane	3.88728	4.63332	0.43079	502.044692	32.00410146	0.240565507	-3.981545005	Reasonable	1	1
EDADIX	C6H10O_4-methyl-4-pentenal	3.88728	4.63332	0.43079	580.0740682	32.39428756	0.391206035	1.031020456	Reasonable	1	1
EDADIX	C6H10O_5-hexen-2-one	3.88728	4.63332	0.43079	598.1955422	35.15992466	0.462244535	1.845766339	Reasonable	1	1
EDADIX	C4H8_isobutene	3.88728	4.63332	0.43079	433.5290208	40.51820545	0.197619217	-1.905728071	Reasonable	1	1
EDADIX	C5H13N_methyldiethylamine	3.88728	4.63332	0.43079	502.5113577	33.18200089	0.307247769	-1.332209083	Reasonable	1	1
EDADIX	C3H6O_propionaldehyde	3.88728	4.63332	0.43079	505.7976334	49.25311063	0.295140665	-1.451681844	Reasonable	1	1
EDADIX	C5H12O_3-methyl-1-butanol	3.88728	4.63332	0.43079	560.2711224	38.46689318	0.659856182	-0.832549738	Reasonable	1	1
EDADIX	C6H10_1,5-hexadiene	3.88728	4.63332	0.43079	496.7992724	33.9934198	0.234614174	0.376113219	Reasonable	1	1
EDADIX	C3H9N_propylamine	3.88728	4.63332	0.43079	489.1426866	48.09483775	0.309212029	-1.271393021	Reasonable	1	1
EDUSIF	C4H8_1-butene	7.91583	15.06639	0.829192	430.176761	40.68395206	0.202455234	-3.883272742	Reasonable	1	1
EDUSIF	C5H10O_1-methyl-3-buten-1-ol	7.91583	15.06639	0.829192	547.1494147	41.1143638	0.720082126	-3.015645989	Reasonable	1	1
EDUSIF	C7H10_1,3,5-heptatriene	7.91583	15.06639	0.829192	572.5172762	30.09194321	0.293331341	-2.493246098	Reasonable	1	1
EDUSIF	C6H12_2-hexene	7.91583	15.06639	0.829192	514.2937186	32.55891971	0.290907798	-2.824357744	Reasonable	1	1
EDUSIF	C6H14_2-methylpentane	7.91583	15.06639	0.829192	504.839777	31.13915414	0.283296142	-2.793446655	Reasonable	1	1
EDUSIF	C6H14_2,2-dimethylbutane	7.91583	15.06639	0.829192	502.044692	32.00410146	0.240565507	-2.998967607	Reasonable	1	1
EDUSIF	C6H10O_4-methyl-4-pentenal	7.91583	15.06639	0.829192	580.0740682	32.39428756	0.391206035	-2.490297587	Reasonable	1	1
EDUSIF	C6H10O_5-hexen-2-one	7.91583	15.06639	0.829192	598.1955422	35.15992466	0.462244535	-2.448463396	Reasonable	1	1
EDUSIF	C4H11N_dimethylethylamine	7.91583	15.06639	0.829192	478.4088801	36.64852371	0.258099726	-3.267681846	Reasonable	1	1
EDUSIF	C4H8_isobutene	7.91583	15.06639	0.829192	433.5290208	40.51820545	0.197619217	-3.880605528	Reasonable	1	1
EDUSIF	C5H13N_methyldiethylamine	7.91583	15.06639	0.829192	502.5113577	33.18200089	0.307247769	-2.777122324	Reasonable	1	1
EDUSIF	C3H6O_propionaldehyde	7.91583	15.06639	0.829192	505.7976334	49.25311063	0.295140665	-3.896233897	Reasonable	1	1
EDUSIF	C5H12O_3-methyl-1-butanol	7.91583	15.06639	0.829192	560.2711224	38.46689318	0.659856182	-2.851881878	Reasonable	1	1
EDUSIF	C6H10_1,5-hexadiene	7.91583	15.06639	0.829192	496.7992724	33.9934198	0.234614174	-2.971152318	Reasonable	1	1
EDUSIF	C3H9N_propylamine	7.91583	15.06639	0.829192	489.1426866	48.09483775	0.309212029	-3.670158899	Reasonable	1	1
EQIWAD	C4H8_1-butene	2.68358	3.10476	0.0480642	430.176761	40.68395206	0.202455234	-104.8416375	No Adsorption	0	0
EQIWAD	C5H10O_1-methyl-3-buten-1-ol	2.68358	3.10476	0.0480642	547.1494147	41.1143638	0.720082126	-200	No Adsorption	0	0
EQIWAD	C7H10_1,3,5-heptatriene	2.68358	3.10476	0.0480642	572.5172762	30.09194321	0.293331341	-200	No Adsorption	0	0
EQIWAD	C6H12_2-hexene	2.68358	3.10476	0.0480642	514.2937186	32.55891971	0.290907798	-200	No Adsorption	0	0
EQIWAD	C6H14_2-methylpentane	2.68358	3.10476	0.0480642	504.839777	31.13915414	0.283296142	-200	No Adsorption	0	0
EQIWAD	C6H14_2,2-dimethylbutane	2.68358	3.10476	0.0480642	502.044692	32.00410146	0.240565507	-200	No Adsorption	0	0
EQIWAD	C6H10O_4-methyl-4-pentenal	2.68358	3.10476	0.0480642	580.0740682	32.39428756	0.391206035	-200	No Adsorption	0	0
EQIWAD	C6H10O_5-hexen-2-one	2.68358	3.10476	0.0480642	598.1955422	35.15992466	0.462244535	-200	No Adsorption	0	0
EQIWAD	C4H11N_dimethylethylamine	2.68358	3.10476	0.0480642	478.4088801	36.64852371	0.258099726	-200	No Adsorption	0	0
EQIWAD	C4H8_isobutene	2.68358	3.10476	0.0480642	433.5290208	40.51820545	0.197619217	-124.8569852	No Adsorption	0	0
EQIWAD	C5H13N_methyldiethylamine	2.68358	3.10476	0.0480642	502.5113577	33.18200089	0.307247769	-200	No Adsorption	0	0
EQIWAD	C3H6O_propionaldehyde	2.68358	3.10476	0.0480642	505.7976334	49.25311063	0.295140665	-74.17848647	No Adsorption	0	0
EQIWAD	C5H12O_3-methyl-1-butanol	2.68358	3.10476	0.0480642	560.2711224	38.46689318	0.659856182	-200	No Adsorption	0	0
EQIWAD	C6H10_1,5-hexadiene	2.68358	3.10476	0.0480642	496.7992724	33.9934198	0.234614174	-200	No Adsorption	0	0
EQIWAD	C3H9N_propylamine	2.68358	3.10476	0.0480642	489.1426866	48.09483775	0.309212029	-138.051587	No Adsorption	0	0
ERUFUS	C4H8_1-butene	3.42552	4.36037	0.280828	430.176761	40.68395206	0.202455234	-3.383704123	Reasonable	1	1
ERUFUS	C7H10_1,3,5-heptatriene	3.42552	4.36037	0.280828	572.5172762	30.09194321	0.293331341	-3.485874794	Reasonable	1	1
ERUFUS	C6H12_2-hexene	3.42552	4.36037	0.280828	514.2937186	32.55891971	0.290907798	-5.159266765	Reasonable	1	1
ERUFUS	C6H14_2,2-dimethylbutane	3.42552	4.36037	0.280828	502.044692	32.00410146	0.240565507	-17.05749589	No Adsorption	0	0
ERUFUS	C6H10O_4-methyl-4-pentenal	3.42552	4.36037	0.280828	580.0740682	32.39428756	0.391206035	-3.347688858	Reasonable	1	1
ERUFUS	C6H10O_5-hexen-2-one	3.42552	4.36037	0.280828	598.1955422	35.15992466	0.462244535	-4.428291168	Reasonable	1	1
ERUFUS	C4H8_isobutene	3.42552	4.36037	0.280828	433.5290208	40.51820545	0.197619217	-4.444905551	Reasonable	1	1
ERUFUS	C3H6O_propionaldehyde	3.42552	4.36037	0.280828	505.7976334	49.25311063	0.295140665	-2.212728729	Reasonable	1	1
ERUFUS	C6H10_1,5-hexadiene	3.42552	4.36037	0.280828	496.7992724	33.9934198	0.234614174	-5.477555766	Reasonable	1	1
ERUFUS	C3H9N_propylamine	3.42552	4.36037	0.280828	489.1426866	48.09483775	0.309212029	-2.86739455	Reasonable	1	1
EZABEN	C4H8_1-butene	3.75233	5.22809	0.465021	430.176761	40.68395206	0.202455234	-2.623866688	Reasonable	1	1
EZABEN	C5H10O_1-methyl-3-buten-1-ol	3.75233	5.22809	0.465021	547.1494147	41.1143638	0.720082126	0.669955298	Reasonable	1	1
EZABEN	C7H10_1,3,5-heptatriene	3.75233	5.22809	0.465021	572.5172762	30.09194321	0.293331341	-0.216543803	Reasonable	1	1
EZABEN	C6H12_2-hexene	3.75233	5.22809	0.465021	514.2937186	32.55891971	0.290907798	-0.93716616	Reasonable	1	1
EZABEN	C6H14_2-methylpentane	3.75233	5.22809	0.465021	504.839777	31.13915414	0.283296142	-1.968377471	Reasonable	1	1
EZABEN	C6H10O_4-methyl-4-pentenal	3.75233	5.22809	0.465021	580.0740682	32.39428756	0.391206035	1.627783562	Reasonable	1	1
EZABEN	C6H10O_5-hexen-2-one	3.75233	5.22809	0.465021	598.1955422	35.15992466	0.462244535	1.958682832	Reasonable	1	1
EZABEN	C4H11N_dimethylethylamine	3.75233	5.22809	0.465021	478.4088801	36.64852371	0.258099726	-1.969517671	Reasonable	1	1
EZABEN	C4H8_isobutene	3.75233	5.22809	0.465021	433.5290208	40.51820545	0.197619217	-2.488837498	Reasonable	1	1
EZABEN	C5H13N_methyldiethylamine	3.75233	5.22809	0.465021	502.5113577	33.18200089	0.307247769	-2.537832689	Reasonable	1	1
EZABEN	C3H6O_propionaldehyde	3.75233	5.22809	0.465021	505.7976334	49.25311063	0.295140665	0.375608752	Reasonable	1	1
EZABEN	C5H12O_3-methyl-1-butanol	3.75233	5.22809	0.465021	560.2711224	38.46689318	0.659856182	1.014171787	Reasonable	1	1
EZABEN	C6H10_1,5-hexadiene	3.75233	5.22809	0.465021	496.7992724	33.9934198	0.234614174	-1.142930573	Reasonable	1	1
EZABEN	C3H9N_propylamine	3.75233	5.22809	0.465021	489.1426866	48.09483775	0.309212029	-0.246845319	Reasonable	1	1
EZUCIM	C4H8_1-butene	4.42324	5.27092	0.560296	430.176761	40.68395206	0.202455234	-1.457311478	Reasonable	1	1
EZUCIM	C5H10O_1-methyl-3-buten-1-ol	4.42324	5.27092	0.560296	547.1494147	41.1143638	0.720082126	2.898066661	Reasonable	1	1
EZUCIM	C7H10_1,3,5-heptatriene	4.42324	5.27092	0.560296	572.5172762	30.09194321	0.293331341	1.574105381	Reasonable	1	1
EZUCIM	C6H12_2-hexene	4.42324	5.27092	0.560296	514.2937186	32.55891971	0.290907798	0.845312653	Reasonable	1	1
EZUCIM	C6H14_2-methylpentane	4.42324	5.27092	0.560296	504.839777	31.13915414	0.283296142	0.701348624	Reasonable	1	1
EZUCIM	C6H14_2,2-dimethylbutane	4.42324	5.27092	0.560296	502.044692	32.00410146	0.240565507	-0.836418255	Reasonable	1	1
EZUCIM	C6H10O_4-methyl-4-pentenal	4.42324	5.27092	0.560296	580.0740682	32.39428756	0.391206035	2.667749853	Reasonable	1	1
EZUCIM	C6H10O_5-hexen-2-one	4.42324	5.27092	0.560296	598.1955422	35.15992466	0.462244535	2.666073163	Reasonable	1	1
EZUCIM	C4H11N_dimethylethylamine	4.42324	5.27092	0.560296	478.4088801	36.64852371	0.258099726	-0.221871189	Reasonable	1	1
EZUCIM	C4H8_isobutene	4.42324	5.27092	0.560296	433.5290208	40.51820545	0.197619217	-1.465194895	Reasonable	1	1
EZUCIM	C5H13N_methyldiethylamine	4.42324	5.27092	0.560296	502.5113577	33.18200089	0.307247769	0.369668476	Reasonable	1	1
EZUCIM	C3H6O_propionaldehyde	4.42324	5.27092	0.560296	505.7976334	49.25311063	0.295140665	-0.250272958	Reasonable	1	1
EZUCIM	C5H12O_3-methyl-1-butanol	4.42324	5.27092	0.560296	560.2711224	38.46689318	0.659856182	2.767576594	Reasonable	1	1
EZUCIM	C6H10_1,5-hexadiene	4.42324	5.27092	0.560296	496.7992724	33.9934198	0.234614174	0.521191713	Reasonable	1	1
EZUCIM	C3H9N_propylamine	4.42324	5.27092	0.560296	489.1426866	48.09483775	0.309212029	-0.138900699	Reasonable	1	1
FAKLOU	C4H8_1-butene	8.03305	9.12795	0.628689	430.176761	40.68395206	0.202455234	-2.610194467	Reasonable	1	1
FAKLOU	C5H10O_1-methyl-3-buten-1-ol	8.03305	9.12795	0.628689	547.1494147	41.1143638	0.720082126	-0.587405069	Reasonable	1	1
FAKLOU	C7H10_1,3,5-heptatriene	8.03305	9.12795	0.628689	572.5172762	30.09194321	0.293331341	-0.278863187	Reasonable	1	1
FAKLOU	C6H12_2-hexene	8.03305	9.12795	0.628689	514.2937186	32.55891971	0.290907798	-0.772344638	Reasonable	1	1
FAKLOU	C6H14_2-methylpentane	8.03305	9.12795	0.628689	504.839777	31.13915414	0.283296142	-0.664682541	Reasonable	1	1
FAKLOU	C6H14_2,2-dimethylbutane	8.03305	9.12795	0.628689	502.044692	32.00410146	0.240565507	-0.972731958	Reasonable	1	1
FAKLOU	C6H10O_4-methyl-4-pentenal	8.03305	9.12795	0.628689	580.0740682	32.39428756	0.391206035	0.318582925	Reasonable	1	1
FAKLOU	C6H10O_5-hexen-2-one	8.03305	9.12795	0.628689	598.1955422	35.15992466	0.462244535	0.034175078	Reasonable	1	1
FAKLOU	C4H11N_dimethylethylamine	8.03305	9.12795	0.628689	478.4088801	36.64852371	0.258099726	-1.513436348	Reasonable	1	1
FAKLOU	C4H8_isobutene	8.03305	9.12795	0.628689	433.5290208	40.51820545	0.197619217	-2.619390837	Reasonable	1	1
FAKLOU	C5H13N_methyldiethylamine	8.03305	9.12795	0.628689	502.5113577	33.18200089	0.307247769	-0.624715073	Reasonable	1	1
FAKLOU	C3H6O_propionaldehyde	8.03305	9.12795	0.628689	505.7976334	49.25311063	0.295140665	-2.193673476	Reasonable	1	1
FAKLOU	C5H12O_3-methyl-1-butanol	8.03305	9.12795	0.628689	560.2711224	38.46689318	0.659856182	-0.170205591	Reasonable	1	1
FAKLOU	C6H10_1,5-hexadiene	8.03305	9.12795	0.628689	496.7992724	33.9934198	0.234614174	-1.015688763	Reasonable	1	1
FAKLOU	C3H9N_propylamine	8.03305	9.12795	0.628689	489.1426866	48.09483775	0.309212029	-1.980024283	Reasonable	1	1
FAQVEA	C4H8_1-butene	3.21093	4.28187	0.243079	430.176761	40.68395206	0.202455234	-4.76700389	Reasonable	1	1
FAQVEA	C6H14_2,2-dimethylbutane	3.21093	4.28187	0.243079	502.044692	32.00410146	0.240565507	-36.01682493	No Adsorption	0	0
FAQVEA	C4H8_isobutene	3.21093	4.28187	0.243079	433.5290208	40.51820545	0.197619217	-4.442492798	Reasonable	1	1
FAQVEA	C5H13N_methyldiethylamine	3.21093	4.28187	0.243079	502.5113577	33.18200089	0.307247769	-14.93554201	No Adsorption	0	0
FAQVEA	C3H6O_propionaldehyde	3.21093	4.28187	0.243079	505.7976334	49.25311063	0.295140665	-4.316052869	Reasonable	1	1
FAQVEA	C6H10_1,5-hexadiene	3.21093	4.28187	0.243079	496.7992724	33.9934198	0.234614174	-5.850780887	Reasonable	1	1
FAQVEA	C3H9N_propylamine	3.21093	4.28187	0.243079	489.1426866	48.09483775	0.309212029	-6.420216403	Reasonable	1	1
FECWOB01	C4H8_1-butene	3.09319	4.21204	0.300491	430.176761	40.68395206	0.202455234	-3.971892568	Reasonable	1	1
FECWOB01	C6H12_2-hexene	3.09319	4.21204	0.300491	514.2937186	32.55891971	0.290907798	-6.160521953	Reasonable	1	1
FECWOB01	C6H14_2,2-dimethylbutane	3.09319	4.21204	0.300491	502.044692	32.00410146	0.240565507	-50.90308999	No Adsorption	0	0
FECWOB01	C4H8_isobutene	3.09319	4.21204	0.300491	433.5290208	40.51820545	0.197619217	-2.807064751	Reasonable	1	1
FECWOB01	C3H6O_propionaldehyde	3.09319	4.21204	0.300491	505.7976334	49.25311063	0.295140665	-3.02452913	Reasonable	1	1
FECWOB01	C6H10_1,5-hexadiene	3.09319	4.21204	0.300491	496.7992724	33.9934198	0.234614174	-4.307153081	Reasonable	1	1
FECWOB01	C3H9N_propylamine	3.09319	4.21204	0.300491	489.1426866	48.09483775	0.309212029	-4.804100348	Reasonable	1	1
FECZAQ	C4H8_1-butene	5.36674	8.47974	0.614449	430.176761	40.68395206	0.202455234	-2.480072301	Reasonable	1	1
FECZAQ	C5H10O_1-methyl-3-buten-1-ol	5.36674	8.47974	0.614449	547.1494147	41.1143638	0.720082126	-0.93175104	Reasonable	1	1
FECZAQ	C7H10_1,3,5-heptatriene	5.36674	8.47974	0.614449	572.5172762	30.09194321	0.293331341	-0.029742875	Reasonable	1	1
FECZAQ	C6H12_2-hexene	5.36674	8.47974	0.614449	514.2937186	32.55891971	0.290907798	-0.561837528	Reasonable	1	1
FECZAQ	C6H14_2-methylpentane	5.36674	8.47974	0.614449	504.839777	31.13915414	0.283296142	-0.47322148	Reasonable	1	1
FECZAQ	C6H14_2,2-dimethylbutane	5.36674	8.47974	0.614449	502.044692	32.00410146	0.240565507	-0.883850698	Reasonable	1	1
FECZAQ	C6H10O_4-methyl-4-pentenal	5.36674	8.47974	0.614449	580.0740682	32.39428756	0.391206035	0.095699251	Reasonable	1	1
FECZAQ	C6H10O_5-hexen-2-one	5.36674	8.47974	0.614449	598.1955422	35.15992466	0.462244535	0.079936984	Reasonable	1	1
FECZAQ	C4H11N_dimethylethylamine	5.36674	8.47974	0.614449	478.4088801	36.64852371	0.258099726	-1.454370067	Reasonable	1	1
FECZAQ	C4H8_isobutene	5.36674	8.47974	0.614449	433.5290208	40.51820545	0.197619217	-2.481401841	Reasonable	1	1
FECZAQ	C5H13N_methyldiethylamine	5.36674	8.47974	0.614449	502.5113577	33.18200089	0.307247769	-0.61911793	Reasonable	1	1
FECZAQ	C3H6O_propionaldehyde	5.36674	8.47974	0.614449	505.7976334	49.25311063	0.295140665	-2.502163983	Reasonable	1	1
FECZAQ	C5H12O_3-methyl-1-butanol	5.36674	8.47974	0.614449	560.2711224	38.46689318	0.659856182	-0.599474098	Reasonable	1	1
FECZAQ	C6H10_1,5-hexadiene	5.36674	8.47974	0.614449	496.7992724	33.9934198	0.234614174	-0.824978422	Reasonable	1	1
FECZAQ	C3H9N_propylamine	5.36674	8.47974	0.614449	489.1426866	48.09483775	0.309212029	-2.167132942	Reasonable	1	1
FEFCUQ	C4H8_1-butene	6.35025	8.87571	0.700622	430.176761	40.68395206	0.202455234	-2.472473208	Reasonable	1	1
FEFCUQ	C5H10O_1-methyl-3-buten-1-ol	6.35025	8.87571	0.700622	547.1494147	41.1143638	0.720082126	-0.491272369	Reasonable	1	1
FEFCUQ	C7H10_1,3,5-heptatriene	6.35025	8.87571	0.700622	572.5172762	30.09194321	0.293331341	-0.027403327	Reasonable	1	1
FEFCUQ	C6H12_2-hexene	6.35025	8.87571	0.700622	514.2937186	32.55891971	0.290907798	-0.575829163	Reasonable	1	1
FEFCUQ	C6H14_2-methylpentane	6.35025	8.87571	0.700622	504.839777	31.13915414	0.283296142	-0.599757397	Reasonable	1	1
FEFCUQ	C6H14_2,2-dimethylbutane	6.35025	8.87571	0.700622	502.044692	32.00410146	0.240565507	-1.056571276	Reasonable	1	1
FEFCUQ	C6H10O_4-methyl-4-pentenal	6.35025	8.87571	0.700622	580.0740682	32.39428756	0.391206035	0.191730393	Reasonable	1	1
FEFCUQ	C6H10O_5-hexen-2-one	6.35025	8.87571	0.700622	598.1955422	35.15992466	0.462244535	0.462568687	Reasonable	1	1
FEFCUQ	C4H11N_dimethylethylamine	6.35025	8.87571	0.700622	478.4088801	36.64852371	0.258099726	-1.419002078	Reasonable	1	1
FEFCUQ	C4H8_isobutene	6.35025	8.87571	0.700622	433.5290208	40.51820545	0.197619217	-2.483604786	Reasonable	1	1
FEFCUQ	C5H13N_methyldiethylamine	6.35025	8.87571	0.700622	502.5113577	33.18200089	0.307247769	-0.495858211	Reasonable	1	1
FEFCUQ	C3H6O_propionaldehyde	6.35025	8.87571	0.700622	505.7976334	49.25311063	0.295140665	-2.166991298	Reasonable	1	1
FEFCUQ	C5H12O_3-methyl-1-butanol	6.35025	8.87571	0.700622	560.2711224	38.46689318	0.659856182	-0.409149252	Reasonable	1	1
FEFCUQ	C6H10_1,5-hexadiene	6.35025	8.87571	0.700622	496.7992724	33.9934198	0.234614174	-0.8349754	Reasonable	1	1
FEFCUQ	C3H9N_propylamine	6.35025	8.87571	0.700622	489.1426866	48.09483775	0.309212029	-1.929330556	Reasonable	1	1
FEFDAX	C4H8_1-butene	6.37885	7.78612	0.684936	430.176761	40.68395206	0.202455234	-2.605513297	Reasonable	1	1
FEFDAX	C5H10O_1-methyl-3-buten-1-ol	6.37885	7.78612	0.684936	547.1494147	41.1143638	0.720082126	-0.445565357	Reasonable	1	1
FEFDAX	C7H10_1,3,5-heptatriene	6.37885	7.78612	0.684936	572.5172762	30.09194321	0.293331341	-0.370018854	Reasonable	1	1
FEFDAX	C6H12_2-hexene	6.37885	7.78612	0.684936	514.2937186	32.55891971	0.290907798	-0.894881709	Reasonable	1	1
FEFDAX	C6H14_2-methylpentane	6.37885	7.78612	0.684936	504.839777	31.13915414	0.283296142	-0.829377501	Reasonable	1	1
FEFDAX	C6H14_2,2-dimethylbutane	6.37885	7.78612	0.684936	502.044692	32.00410146	0.240565507	-1.190337279	Reasonable	1	1
FEFDAX	C6H10O_4-methyl-4-pentenal	6.37885	7.78612	0.684936	580.0740682	32.39428756	0.391206035	0.353764326	Reasonable	1	1
FEFDAX	C6H10O_5-hexen-2-one	6.37885	7.78612	0.684936	598.1955422	35.15992466	0.462244535	0.18545149	Reasonable	1	1
FEFDAX	C4H11N_dimethylethylamine	6.37885	7.78612	0.684936	478.4088801	36.64852371	0.258099726	-1.557877848	Reasonable	1	1
FEFDAX	C4H8_isobutene	6.37885	7.78612	0.684936	433.5290208	40.51820545	0.197619217	-2.628717815	Reasonable	1	1
FEFDAX	C5H13N_methyldiethylamine	6.37885	7.78612	0.684936	502.5113577	33.18200089	0.307247769	-0.767428232	Reasonable	1	1
FEFDAX	C3H6O_propionaldehyde	6.37885	7.78612	0.684936	505.7976334	49.25311063	0.295140665	-2.126528846	Reasonable	1	1
FEFDAX	C5H12O_3-methyl-1-butanol	6.37885	7.78612	0.684936	560.2711224	38.46689318	0.659856182	-0.118530889	Reasonable	1	1
FEFDAX	C6H10_1,5-hexadiene	6.37885	7.78612	0.684936	496.7992724	33.9934198	0.234614174	-1.114654614	Reasonable	1	1
FEFDAX	C3H9N_propylamine	6.37885	7.78612	0.684936	489.1426866	48.09483775	0.309212029	-1.844354296	Reasonable	1	1
FERHAN	C4H8_1-butene	6.40536	10.23981	0.688341	430.176761	40.68395206	0.202455234	-1.237926419	Reasonable	1	1
FERHAN	C5H10O_1-methyl-3-buten-1-ol	6.40536	10.23981	0.688341	547.1494147	41.1143638	0.720082126	-0.698585824	Reasonable	1	1
FERHAN	C7H10_1,3,5-heptatriene	6.40536	10.23981	0.688341	572.5172762	30.09194321	0.293331341	-0.923348635	Reasonable	1	1
FERHAN	C6H12_2-hexene	6.40536	10.23981	0.688341	514.2937186	32.55891971	0.290907798	-1.357407881	Reasonable	1	1
FERHAN	C6H14_2-methylpentane	6.40536	10.23981	0.688341	504.839777	31.13915414	0.283296142	-1.273148143	Reasonable	1	1
FERHAN	C6H14_2,2-dimethylbutane	6.40536	10.23981	0.688341	502.044692	32.00410146	0.240565507	-1.024377971	Reasonable	1	1
FERHAN	C6H10O_4-methyl-4-pentenal	6.40536	10.23981	0.688341	580.0740682	32.39428756	0.391206035	0.371335749	Reasonable	1	1
FERHAN	C6H10O_5-hexen-2-one	6.40536	10.23981	0.688341	598.1955422	35.15992466	0.462244535	0.073219633	Reasonable	1	1
FERHAN	C4H11N_dimethylethylamine	6.40536	10.23981	0.688341	478.4088801	36.64852371	0.258099726	0.903979379	Reasonable	1	1
FERHAN	C4H8_isobutene	6.40536	10.23981	0.688341	433.5290208	40.51820545	0.197619217	-0.757033926	Reasonable	1	1
FERHAN	C5H13N_methyldiethylamine	6.40536	10.23981	0.688341	502.5113577	33.18200089	0.307247769	-0.486007756	Reasonable	1	1
FERHAN	C3H6O_propionaldehyde	6.40536	10.23981	0.688341	505.7976334	49.25311063	0.295140665	-0.42368169	Reasonable	1	1
FERHAN	C5H12O_3-methyl-1-butanol	6.40536	10.23981	0.688341	560.2711224	38.46689318	0.659856182	-0.392011283	Reasonable	1	1
FERHAN	C6H10_1,5-hexadiene	6.40536	10.23981	0.688341	496.7992724	33.9934198	0.234614174	-1.568838954	Reasonable	1	1
FERHAN	C3H9N_propylamine	6.40536	10.23981	0.688341	489.1426866	48.09483775	0.309212029	0.2925551	Reasonable	1	1
FEWGUL	C4H8_1-butene	3.93713	4.38967	0.259028	430.176761	40.68395206	0.202455234	-1.114136352	Reasonable	1	1
FEWGUL	C5H10O_1-methyl-3-buten-1-ol	3.93713	4.38967	0.259028	547.1494147	41.1143638	0.720082126	1.420605878	Reasonable	1	1
FEWGUL	C7H10_1,3,5-heptatriene	3.93713	4.38967	0.259028	572.5172762	30.09194321	0.293331341	2.717661351	Reasonable	1	1
FEWGUL	C6H12_2-hexene	3.93713	4.38967	0.259028	514.2937186	32.55891971	0.290907798	1.743424308	Reasonable	1	1
FEWGUL	C6H14_2-methylpentane	3.93713	4.38967	0.259028	504.839777	31.13915414	0.283296142	0.897906819	Reasonable	1	1
FEWGUL	C6H10O_4-methyl-4-pentenal	3.93713	4.38967	0.259028	580.0740682	32.39428756	0.391206035	3.730502881	Reasonable	1	1
FEWGUL	C6H10O_5-hexen-2-one	3.93713	4.38967	0.259028	598.1955422	35.15992466	0.462244535	4.313316625	Reasonable	1	1
FEWGUL	C4H11N_dimethylethylamine	3.93713	4.38967	0.259028	478.4088801	36.64852371	0.258099726	-1.377724828	Reasonable	1	1
FEWGUL	C4H8_isobutene	3.93713	4.38967	0.259028	433.5290208	40.51820545	0.197619217	-1.037732027	Reasonable	1	1
FEWGUL	C5H13N_methyldiethylamine	3.93713	4.38967	0.259028	502.5113577	33.18200089	0.307247769	-1.603976848	Reasonable	1	1
FEWGUL	C3H6O_propionaldehyde	3.93713	4.38967	0.259028	505.7976334	49.25311063	0.295140665	0.104715807	Reasonable	1	1
FEWGUL	C5H12O_3-methyl-1-butanol	3.93713	4.38967	0.259028	560.2711224	38.46689318	0.659856182	1.050480294	Reasonable	1	1
FEWGUL	C6H10_1,5-hexadiene	3.93713	4.38967	0.259028	496.7992724	33.9934198	0.234614174	1.212461949	Reasonable	1	1
FEWGUL	C3H9N_propylamine	3.93713	4.38967	0.259028	489.1426866	48.09483775	0.309212029	-0.853468878	Reasonable	1	1
FEZREJ	C4H8_1-butene	5.29768	6.80795	0.617207	430.176761	40.68395206	0.202455234	-1.983861226	Reasonable	1	1
FEZREJ	C5H10O_1-methyl-3-buten-1-ol	5.29768	6.80795	0.617207	547.1494147	41.1143638	0.720082126	4.19540145	Reasonable	1	1
FEZREJ	C7H10_1,3,5-heptatriene	5.29768	6.80795	0.617207	572.5172762	30.09194321	0.293331341	0.797228058	Reasonable	1	1
FEZREJ	C6H12_2-hexene	5.29768	6.80795	0.617207	514.2937186	32.55891971	0.290907798	0.201727499	Reasonable	1	1
FEZREJ	C6H14_2-methylpentane	5.29768	6.80795	0.617207	504.839777	31.13915414	0.283296142	0.160180306	Reasonable	1	1
FEZREJ	C6H14_2,2-dimethylbutane	5.29768	6.80795	0.617207	502.044692	32.00410146	0.240565507	-0.402064702	Reasonable	1	1
FEZREJ	C6H10O_4-methyl-4-pentenal	5.29768	6.80795	0.617207	580.0740682	32.39428756	0.391206035	4.508064876	Reasonable	1	1
FEZREJ	C6H10O_5-hexen-2-one	5.29768	6.80795	0.617207	598.1955422	35.15992466	0.462244535	4.494284028	Reasonable	1	1
FEZREJ	C4H11N_dimethylethylamine	5.29768	6.80795	0.617207	478.4088801	36.64852371	0.258099726	-0.961908624	Reasonable	1	1
FEZREJ	C4H8_isobutene	5.29768	6.80795	0.617207	433.5290208	40.51820545	0.197619217	-2.036277322	Reasonable	1	1
FEZREJ	C5H13N_methyldiethylamine	5.29768	6.80795	0.617207	502.5113577	33.18200089	0.307247769	0.012892035	Reasonable	1	1
FEZREJ	C3H6O_propionaldehyde	5.29768	6.80795	0.617207	505.7976334	49.25311063	0.295140665	1.88545395	Reasonable	1	1
FEZREJ	C5H12O_3-methyl-1-butanol	5.29768	6.80795	0.617207	560.2711224	38.46689318	0.659856182	4.45441645	Reasonable	1	1
FEZREJ	C6H10_1,5-hexadiene	5.29768	6.80795	0.617207	496.7992724	33.9934198	0.234614174	-0.095117908	Reasonable	1	1
FEZREJ	C3H9N_propylamine	5.29768	6.80795	0.617207	489.1426866	48.09483775	0.309212029	1.157502099	Reasonable	1	1
FIJCUX	C4H8_1-butene	6.13055	7.34608	0.554439	430.176761	40.68395206	0.202455234	-2.049458445	Reasonable	1	1
FIJCUX	C5H10O_1-methyl-3-buten-1-ol	6.13055	7.34608	0.554439	547.1494147	41.1143638	0.720082126	-0.142662075	Reasonable	1	1
FIJCUX	C7H10_1,3,5-heptatriene	6.13055	7.34608	0.554439	572.5172762	30.09194321	0.293331341	0.616275913	Reasonable	1	1
FIJCUX	C6H12_2-hexene	6.13055	7.34608	0.554439	514.2937186	32.55891971	0.290907798	0.043798319	Reasonable	1	1
FIJCUX	C6H14_2-methylpentane	6.13055	7.34608	0.554439	504.839777	31.13915414	0.283296142	0.309193525	Reasonable	1	1
FIJCUX	C6H14_2,2-dimethylbutane	6.13055	7.34608	0.554439	502.044692	32.00410146	0.240565507	0.276121588	Reasonable	1	1
FIJCUX	C6H10O_4-methyl-4-pentenal	6.13055	7.34608	0.554439	580.0740682	32.39428756	0.391206035	1.06863848	Reasonable	1	1
FIJCUX	C6H10O_5-hexen-2-one	6.13055	7.34608	0.554439	598.1955422	35.15992466	0.462244535	0.765775812	Reasonable	1	1
FIJCUX	C4H11N_dimethylethylamine	6.13055	7.34608	0.554439	478.4088801	36.64852371	0.258099726	-0.744192195	Reasonable	1	1
FIJCUX	C4H8_isobutene	6.13055	7.34608	0.554439	433.5290208	40.51820545	0.197619217	-2.032076391	Reasonable	1	1
FIJCUX	C5H13N_methyldiethylamine	6.13055	7.34608	0.554439	502.5113577	33.18200089	0.307247769	0.361656077	Reasonable	1	1
FIJCUX	C3H6O_propionaldehyde	6.13055	7.34608	0.554439	505.7976334	49.25311063	0.295140665	-1.947483043	Reasonable	1	1
FIJCUX	C5H12O_3-methyl-1-butanol	6.13055	7.34608	0.554439	560.2711224	38.46689318	0.659856182	0.625062299	Reasonable	1	1
FIJCUX	C6H10_1,5-hexadiene	6.13055	7.34608	0.554439	496.7992724	33.9934198	0.234614174	-0.247917732	Reasonable	1	1
FIJCUX	C3H9N_propylamine	6.13055	7.34608	0.554439	489.1426866	48.09483775	0.309212029	-1.628164024	Reasonable	1	1
FIJCUX01	C4H8_1-butene	5.83044	7.05898	0.565464	430.176761	40.68395206	0.202455234	-2.011151758	Reasonable	1	1
FIJCUX01	C5H10O_1-methyl-3-buten-1-ol	5.83044	7.05898	0.565464	547.1494147	41.1143638	0.720082126	-0.163890552	Reasonable	1	1
FIJCUX01	C7H10_1,3,5-heptatriene	5.83044	7.05898	0.565464	572.5172762	30.09194321	0.293331341	0.671650397	Reasonable	1	1
FIJCUX01	C6H12_2-hexene	5.83044	7.05898	0.565464	514.2937186	32.55891971	0.290907798	0.102011556	Reasonable	1	1
FIJCUX01	C6H14_2-methylpentane	5.83044	7.05898	0.565464	504.839777	31.13915414	0.283296142	0.37460539	Reasonable	1	1
FIJCUX01	C6H14_2,2-dimethylbutane	5.83044	7.05898	0.565464	502.044692	32.00410146	0.240565507	0.346008532	Reasonable	1	1
FIJCUX01	C6H10O_4-methyl-4-pentenal	5.83044	7.05898	0.565464	580.0740682	32.39428756	0.391206035	1.047862617	Reasonable	1	1
FIJCUX01	C6H10O_5-hexen-2-one	5.83044	7.05898	0.565464	598.1955422	35.15992466	0.462244535	0.758262993	Reasonable	1	1
FIJCUX01	C4H11N_dimethylethylamine	5.83044	7.05898	0.565464	478.4088801	36.64852371	0.258099726	-0.690853361	Reasonable	1	1
FIJCUX01	C4H8_isobutene	5.83044	7.05898	0.565464	433.5290208	40.51820545	0.197619217	-1.983497325	Reasonable	1	1
FIJCUX01	C5H13N_methyldiethylamine	5.83044	7.05898	0.565464	502.5113577	33.18200089	0.307247769	0.408150043	Reasonable	1	1
FIJCUX01	C3H6O_propionaldehyde	5.83044	7.05898	0.565464	505.7976334	49.25311063	0.295140665	-1.987766147	Reasonable	1	1
FIJCUX01	C5H12O_3-methyl-1-butanol	5.83044	7.05898	0.565464	560.2711224	38.46689318	0.659856182	0.550904347	Reasonable	1	1
FIJCUX01	C6H10_1,5-hexadiene	5.83044	7.05898	0.565464	496.7992724	33.9934198	0.234614174	-0.19144605	Reasonable	1	1
FIJCUX01	C3H9N_propylamine	5.83044	7.05898	0.565464	489.1426866	48.09483775	0.309212029	-1.627194744	Reasonable	1	1
FIPWOS	C4H8_1-butene	3.82141	5.20561	0.363829	430.176761	40.68395206	0.202455234	-0.287464779	Reasonable	1	1
FIPWOS	C5H10O_1-methyl-3-buten-1-ol	3.82141	5.20561	0.363829	547.1494147	41.1143638	0.720082126	1.95157549	Reasonable	1	1
FIPWOS	C7H10_1,3,5-heptatriene	3.82141	5.20561	0.363829	572.5172762	30.09194321	0.293331341	3.946683598	Reasonable	1	1
FIPWOS	C6H12_2-hexene	3.82141	5.20561	0.363829	514.2937186	32.55891971	0.290907798	2.815177801	Reasonable	1	1
FIPWOS	C6H14_2-methylpentane	3.82141	5.20561	0.363829	504.839777	31.13915414	0.283296142	0.853614873	Reasonable	1	1
FIPWOS	C6H10O_4-methyl-4-pentenal	3.82141	5.20561	0.363829	580.0740682	32.39428756	0.391206035	3.018063566	Reasonable	1	1
FIPWOS	C6H10O_5-hexen-2-one	3.82141	5.20561	0.363829	598.1955422	35.15992466	0.462244535	3.786379416	Reasonable	1	1
FIPWOS	C4H11N_dimethylethylamine	3.82141	5.20561	0.363829	478.4088801	36.64852371	0.258099726	-1.004611853	Reasonable	1	1
FIPWOS	C4H8_isobutene	3.82141	5.20561	0.363829	433.5290208	40.51820545	0.197619217	-1.186394996	Reasonable	1	1
FIPWOS	C3H6O_propionaldehyde	3.82141	5.20561	0.363829	505.7976334	49.25311063	0.295140665	0.448166594	Reasonable	1	1
FIPWOS	C5H12O_3-methyl-1-butanol	3.82141	5.20561	0.363829	560.2711224	38.46689318	0.659856182	0.887714049	Reasonable	1	1
FIPWOS	C6H10_1,5-hexadiene	3.82141	5.20561	0.363829	496.7992724	33.9934198	0.234614174	2.323355246	Reasonable	1	1
FIPWOS	C3H9N_propylamine	3.82141	5.20561	0.363829	489.1426866	48.09483775	0.309212029	0.591665522	Reasonable	1	1
FIPWUY	C4H8_1-butene	4.2474	4.7784	0.388691	430.176761	40.68395206	0.202455234	-0.320014602	Reasonable	1	1
FIPWUY	C5H10O_1-methyl-3-buten-1-ol	4.2474	4.7784	0.388691	547.1494147	41.1143638	0.720082126	1.839409535	Reasonable	1	1
FIPWUY	C7H10_1,3,5-heptatriene	4.2474	4.7784	0.388691	572.5172762	30.09194321	0.293331341	4.043927868	Reasonable	1	1
FIPWUY	C6H12_2-hexene	4.2474	4.7784	0.388691	514.2937186	32.55891971	0.290907798	2.77183285	Reasonable	1	1
FIPWUY	C6H14_2-methylpentane	4.2474	4.7784	0.388691	504.839777	31.13915414	0.283296142	0.705443748	Reasonable	1	1
FIPWUY	C6H10O_4-methyl-4-pentenal	4.2474	4.7784	0.388691	580.0740682	32.39428756	0.391206035	2.595983152	Reasonable	1	1
FIPWUY	C6H10O_5-hexen-2-one	4.2474	4.7784	0.388691	598.1955422	35.15992466	0.462244535	3.624423399	Reasonable	1	1
FIPWUY	C4H11N_dimethylethylamine	4.2474	4.7784	0.388691	478.4088801	36.64852371	0.258099726	-1.069449807	Reasonable	1	1
FIPWUY	C4H8_isobutene	4.2474	4.7784	0.388691	433.5290208	40.51820545	0.197619217	-1.222597104	Reasonable	1	1
FIPWUY	C3H6O_propionaldehyde	4.2474	4.7784	0.388691	505.7976334	49.25311063	0.295140665	0.512420218	Reasonable	1	1
FIPWUY	C5H12O_3-methyl-1-butanol	4.2474	4.7784	0.388691	560.2711224	38.46689318	0.659856182	0.785914671	Reasonable	1	1
FIPWUY	C6H10_1,5-hexadiene	4.2474	4.7784	0.388691	496.7992724	33.9934198	0.234614174	2.264525048	Reasonable	1	1
FIPWUY	C3H9N_propylamine	4.2474	4.7784	0.388691	489.1426866	48.09483775	0.309212029	0.590028861	Reasonable	1	1
FIPXEJ	C4H8_1-butene	3.68809	4.43579	0.291474	430.176761	40.68395206	0.202455234	-2.062317649	Reasonable	1	1
FIPXEJ	C5H10O_1-methyl-3-buten-1-ol	3.68809	4.43579	0.291474	547.1494147	41.1143638	0.720082126	0.103656651	Reasonable	1	1
FIPXEJ	C7H10_1,3,5-heptatriene	3.68809	4.43579	0.291474	572.5172762	30.09194321	0.293331341	1.013338693	Reasonable	1	1
FIPXEJ	C6H12_2-hexene	3.68809	4.43579	0.291474	514.2937186	32.55891971	0.290907798	-0.143025341	Reasonable	1	1
FIPXEJ	C6H14_2,2-dimethylbutane	3.68809	4.43579	0.291474	502.044692	32.00410146	0.240565507	-14.79317412	No Adsorption	0	0
FIPXEJ	C6H10O_5-hexen-2-one	3.68809	4.43579	0.291474	598.1955422	35.15992466	0.462244535	1.543783799	Reasonable	1	1
FIPXEJ	C4H11N_dimethylethylamine	3.68809	4.43579	0.291474	478.4088801	36.64852371	0.258099726	-2.33182942	Reasonable	1	1
FIPXEJ	C4H8_isobutene	3.68809	4.43579	0.291474	433.5290208	40.51820545	0.197619217	-1.807000697	Reasonable	1	1
FIPXEJ	C3H6O_propionaldehyde	3.68809	4.43579	0.291474	505.7976334	49.25311063	0.295140665	-0.229721046	Reasonable	1	1
FIPXEJ	C5H12O_3-methyl-1-butanol	3.68809	4.43579	0.291474	560.2711224	38.46689318	0.659856182	-1.013254235	Reasonable	1	1
FIPXEJ	C6H10_1,5-hexadiene	3.68809	4.43579	0.291474	496.7992724	33.9934198	0.234614174	-0.57373442	Reasonable	1	1
FIPXEJ	C3H9N_propylamine	3.68809	4.43579	0.291474	489.1426866	48.09483775	0.309212029	-0.851795425	Reasonable	1	1
FIQCEN	C4H8_1-butene	6.65676	13.18983	0.764732	430.176761	40.68395206	0.202455234	-1.97099792	Reasonable	1	1
FIQCEN	C5H10O_1-methyl-3-buten-1-ol	6.65676	13.18983	0.764732	547.1494147	41.1143638	0.720082126	-1.603617555	Reasonable	1	1
FIQCEN	C7H10_1,3,5-heptatriene	6.65676	13.18983	0.764732	572.5172762	30.09194321	0.293331341	-0.667026577	Reasonable	1	1
FIQCEN	C6H12_2-hexene	6.65676	13.18983	0.764732	514.2937186	32.55891971	0.290907798	-1.487980359	Reasonable	1	1
FIQCEN	C6H14_2-methylpentane	6.65676	13.18983	0.764732	504.839777	31.13915414	0.283296142	-1.315191429	Reasonable	1	1
FIQCEN	C6H14_2,2-dimethylbutane	6.65676	13.18983	0.764732	502.044692	32.00410146	0.240565507	-1.564813623	Reasonable	1	1
FIQCEN	C6H10O_4-methyl-4-pentenal	6.65676	13.18983	0.764732	580.0740682	32.39428756	0.391206035	-1.27988206	Reasonable	1	1
FIQCEN	C6H10O_5-hexen-2-one	6.65676	13.18983	0.764732	598.1955422	35.15992466	0.462244535	-1.262044433	Reasonable	1	1
FIQCEN	C4H11N_dimethylethylamine	6.65676	13.18983	0.764732	478.4088801	36.64852371	0.258099726	-1.702651006	Reasonable	1	1
FIQCEN	C4H8_isobutene	6.65676	13.18983	0.764732	433.5290208	40.51820545	0.197619217	-1.296955509	Reasonable	1	1
FIQCEN	C5H13N_methyldiethylamine	6.65676	13.18983	0.764732	502.5113577	33.18200089	0.307247769	-1.468981168	Reasonable	1	1
FIQCEN	C3H6O_propionaldehyde	6.65676	13.18983	0.764732	505.7976334	49.25311063	0.295140665	-1.983555863	Reasonable	1	1
FIQCEN	C5H12O_3-methyl-1-butanol	6.65676	13.18983	0.764732	560.2711224	38.46689318	0.659856182	-1.374713278	Reasonable	1	1
FIQCEN	C6H10_1,5-hexadiene	6.65676	13.18983	0.764732	496.7992724	33.9934198	0.234614174	-1.654549809	Reasonable	1	1
FIQCEN	C3H9N_propylamine	6.65676	13.18983	0.764732	489.1426866	48.09483775	0.309212029	-1.533156096	Reasonable	1	1
FIRVEH	C4H8_1-butene	3.26577	4.11749	0.37132	430.176761	40.68395206	0.202455234	-2.231481032	Reasonable	1	1
FIRVEH	C5H10O_1-methyl-3-buten-1-ol	3.26577	4.11749	0.37132	547.1494147	41.1143638	0.720082126	0.122671239	Reasonable	1	1
FIRVEH	C7H10_1,3,5-heptatriene	3.26577	4.11749	0.37132	572.5172762	30.09194321	0.293331341	-0.125185486	Reasonable	1	1
FIRVEH	C6H12_2-hexene	3.26577	4.11749	0.37132	514.2937186	32.55891971	0.290907798	-0.733135908	Reasonable	1	1
FIRVEH	C6H14_2-methylpentane	3.26577	4.11749	0.37132	504.839777	31.13915414	0.283296142	-4.256490235	Reasonable	1	1
FIRVEH	C6H10O_4-methyl-4-pentenal	3.26577	4.11749	0.37132	580.0740682	32.39428756	0.391206035	-2.075360502	Reasonable	1	1
FIRVEH	C6H10O_5-hexen-2-one	3.26577	4.11749	0.37132	598.1955422	35.15992466	0.462244535	-0.896302301	Reasonable	1	1
FIRVEH	C4H11N_dimethylethylamine	3.26577	4.11749	0.37132	478.4088801	36.64852371	0.258099726	-3.639819495	Reasonable	1	1
FIRVEH	C4H8_isobutene	3.26577	4.11749	0.37132	433.5290208	40.51820545	0.197619217	-2.791523708	Reasonable	1	1
FIRVEH	C3H6O_propionaldehyde	3.26577	4.11749	0.37132	505.7976334	49.25311063	0.295140665	-1.34226454	Reasonable	1	1
FIRVEH	C6H10_1,5-hexadiene	3.26577	4.11749	0.37132	496.7992724	33.9934198	0.234614174	-1.221678684	Reasonable	1	1
FIRVEH	C3H9N_propylamine	3.26577	4.11749	0.37132	489.1426866	48.09483775	0.309212029	-1.136970536	Reasonable	1	1
FUDQIF	C4H8_1-butene	3.86214	4.3814	0.373223	430.176761	40.68395206	0.202455234	-2.527455632	Reasonable	1	1
FUDQIF	C5H10O_1-methyl-3-buten-1-ol	3.86214	4.3814	0.373223	547.1494147	41.1143638	0.720082126	-4.126098402	Reasonable	1	1
FUDQIF	C7H10_1,3,5-heptatriene	3.86214	4.3814	0.373223	572.5172762	30.09194321	0.293331341	1.073868587	Reasonable	1	1
FUDQIF	C6H12_2-hexene	3.86214	4.3814	0.373223	514.2937186	32.55891971	0.290907798	-0.485408422	Reasonable	1	1
FUDQIF	C6H14_2-methylpentane	3.86214	4.3814	0.373223	504.839777	31.13915414	0.283296142	-21.30980392	No Adsorption	0	0
FUDQIF	C6H14_2,2-dimethylbutane	3.86214	4.3814	0.373223	502.044692	32.00410146	0.240565507	-46.26921772	No Adsorption	0	0
FUDQIF	C6H10O_4-methyl-4-pentenal	3.86214	4.3814	0.373223	580.0740682	32.39428756	0.391206035	-16.627088	No Adsorption	0	0
FUDQIF	C6H10O_5-hexen-2-one	3.86214	4.3814	0.373223	598.1955422	35.15992466	0.462244535	-6.512861625	Reasonable	1	1
FUDQIF	C4H11N_dimethylethylamine	3.86214	4.3814	0.373223	478.4088801	36.64852371	0.258099726	-27.9788107	No Adsorption	0	0
FUDQIF	C4H8_isobutene	3.86214	4.3814	0.373223	433.5290208	40.51820545	0.197619217	-15.39361863	No Adsorption	0	0
FUDQIF	C5H13N_methyldiethylamine	3.86214	4.3814	0.373223	502.5113577	33.18200089	0.307247769	-36.20481541	No Adsorption	0	0
FUDQIF	C3H6O_propionaldehyde	3.86214	4.3814	0.373223	505.7976334	49.25311063	0.295140665	0.134228123	Reasonable	1	1
FUDQIF	C5H12O_3-methyl-1-butanol	3.86214	4.3814	0.373223	560.2711224	38.46689318	0.659856182	-20.69680394	No Adsorption	0	0
FUDQIF	C6H10_1,5-hexadiene	3.86214	4.3814	0.373223	496.7992724	33.9934198	0.234614174	-0.912868381	Reasonable	1	1
FUDQIF	C3H9N_propylamine	3.86214	4.3814	0.373223	489.1426866	48.09483775	0.309212029	-2.894851026	Reasonable	1	1
FUSWIA	C4H8_1-butene	4.65267	6.8215	0.636058	430.176761	40.68395206	0.202455234	-1.850747008	Reasonable	1	1
FUSWIA	C5H10O_1-methyl-3-buten-1-ol	4.65267	6.8215	0.636058	547.1494147	41.1143638	0.720082126	1.495610934	Reasonable	1	1
FUSWIA	C7H10_1,3,5-heptatriene	4.65267	6.8215	0.636058	572.5172762	30.09194321	0.293331341	0.601034933	Reasonable	1	1
FUSWIA	C6H12_2-hexene	4.65267	6.8215	0.636058	514.2937186	32.55891971	0.290907798	0.031279167	Reasonable	1	1
FUSWIA	C6H14_2-methylpentane	4.65267	6.8215	0.636058	504.839777	31.13915414	0.283296142	0.321111466	Reasonable	1	1
FUSWIA	C6H14_2,2-dimethylbutane	4.65267	6.8215	0.636058	502.044692	32.00410146	0.240565507	0.514477357	Reasonable	1	1
FUSWIA	C6H10O_4-methyl-4-pentenal	4.65267	6.8215	0.636058	580.0740682	32.39428756	0.391206035	2.18743611	Reasonable	1	1
FUSWIA	C6H10O_5-hexen-2-one	4.65267	6.8215	0.636058	598.1955422	35.15992466	0.462244535	1.2638916	Reasonable	1	1
FUSWIA	C4H11N_dimethylethylamine	4.65267	6.8215	0.636058	478.4088801	36.64852371	0.258099726	0.043931793	Reasonable	1	1
FUSWIA	C4H8_isobutene	4.65267	6.8215	0.636058	433.5290208	40.51820545	0.197619217	-1.773356281	Reasonable	1	1
FUSWIA	C5H13N_methyldiethylamine	4.65267	6.8215	0.636058	502.5113577	33.18200089	0.307247769	1.017592551	Reasonable	1	1
FUSWIA	C3H6O_propionaldehyde	4.65267	6.8215	0.636058	505.7976334	49.25311063	0.295140665	-0.681214833	Reasonable	1	1
FUSWIA	C5H12O_3-methyl-1-butanol	4.65267	6.8215	0.636058	560.2711224	38.46689318	0.659856182	3.043633382	Reasonable	1	1
FUSWIA	C6H10_1,5-hexadiene	4.65267	6.8215	0.636058	496.7992724	33.9934198	0.234614174	-0.241677908	Reasonable	1	1
FUSWIA	C3H9N_propylamine	4.65267	6.8215	0.636058	489.1426866	48.09483775	0.309212029	-0.224982607	Reasonable	1	1
GALCED	C4H8_1-butene	5.39043	7.33377	0.464247	430.176761	40.68395206	0.202455234	-1.861391035	Reasonable	1	1
GALCED	C5H10O_1-methyl-3-buten-1-ol	5.39043	7.33377	0.464247	547.1494147	41.1143638	0.720082126	0.305798334	Reasonable	1	1
GALCED	C7H10_1,3,5-heptatriene	5.39043	7.33377	0.464247	572.5172762	30.09194321	0.293331341	0.971641319	Reasonable	1	1
GALCED	C6H12_2-hexene	5.39043	7.33377	0.464247	514.2937186	32.55891971	0.290907798	0.395134107	Reasonable	1	1
GALCED	C6H14_2-methylpentane	5.39043	7.33377	0.464247	504.839777	31.13915414	0.283296142	0.609740572	Reasonable	1	1
GALCED	C6H14_2,2-dimethylbutane	5.39043	7.33377	0.464247	502.044692	32.00410146	0.240565507	0.245255963	Reasonable	1	1
GALCED	C6H10O_4-methyl-4-pentenal	5.39043	7.33377	0.464247	580.0740682	32.39428756	0.391206035	1.406434574	Reasonable	1	1
GALCED	C6H10O_5-hexen-2-one	5.39043	7.33377	0.464247	598.1955422	35.15992466	0.462244535	1.198503133	Reasonable	1	1
GALCED	C4H11N_dimethylethylamine	5.39043	7.33377	0.464247	478.4088801	36.64852371	0.258099726	-0.574560343	Reasonable	1	1
GALCED	C4H8_isobutene	5.39043	7.33377	0.464247	433.5290208	40.51820545	0.197619217	-1.867132212	Reasonable	1	1
GALCED	C5H13N_methyldiethylamine	5.39043	7.33377	0.464247	502.5113577	33.18200089	0.307247769	0.524615486	Reasonable	1	1
GALCED	C3H6O_propionaldehyde	5.39043	7.33377	0.464247	505.7976334	49.25311063	0.295140665	-1.649509697	Reasonable	1	1
GALCED	C6H10_1,5-hexadiene	5.39043	7.33377	0.464247	496.7992724	33.9934198	0.234614174	0.09828022	Reasonable	1	1
GALCED	C3H9N_propylamine	5.39043	7.33377	0.464247	489.1426866	48.09483775	0.309212029	-1.295876091	Reasonable	1	1
GAXWEJ	C4H8_1-butene	2.71207	4.40485	0.319397	430.176761	40.68395206	0.202455234	-2.168198669	Reasonable	1	1
GAXWEJ	C5H10O_1-methyl-3-buten-1-ol	2.71207	4.40485	0.319397	547.1494147	41.1143638	0.720082126	-1.141880455	Reasonable	1	1
GAXWEJ	C7H10_1,3,5-heptatriene	2.71207	4.40485	0.319397	572.5172762	30.09194321	0.293331341	-1.554856798	Reasonable	1	1
GAXWEJ	C6H12_2-hexene	2.71207	4.40485	0.319397	514.2937186	32.55891971	0.290907798	-3.079423302	Reasonable	1	1
GAXWEJ	C6H10O_4-methyl-4-pentenal	2.71207	4.40485	0.319397	580.0740682	32.39428756	0.391206035	-2.914096062	Reasonable	1	1
GAXWEJ	C6H10O_5-hexen-2-one	2.71207	4.40485	0.319397	598.1955422	35.15992466	0.462244535	-0.67174275	Reasonable	1	1
GAXWEJ	C4H11N_dimethylethylamine	2.71207	4.40485	0.319397	478.4088801	36.64852371	0.258099726	-3.746548104	Reasonable	1	1
GAXWEJ	C4H8_isobutene	2.71207	4.40485	0.319397	433.5290208	40.51820545	0.197619217	-3.973544368	Reasonable	1	1
GAXWEJ	C3H6O_propionaldehyde	2.71207	4.40485	0.319397	505.7976334	49.25311063	0.295140665	0.655848867	Reasonable	1	1
GAXWEJ	C5H12O_3-methyl-1-butanol	2.71207	4.40485	0.319397	560.2711224	38.46689318	0.659856182	-1.874609832	Reasonable	1	1
GAXWEJ	C6H10_1,5-hexadiene	2.71207	4.40485	0.319397	496.7992724	33.9934198	0.234614174	-3.452891395	Reasonable	1	1
GAXWEJ	C3H9N_propylamine	2.71207	4.40485	0.319397	489.1426866	48.09483775	0.309212029	-0.016590238	Reasonable	1	1
GAYFOD	C4H8_1-butene	5.52117	5.97544	0.576088	430.176761	40.68395206	0.202455234	-1.047022646	Reasonable	1	1
GAYFOD	C5H10O_1-methyl-3-buten-1-ol	5.52117	5.97544	0.576088	547.1494147	41.1143638	0.720082126	1.232973252	Reasonable	1	1
GAYFOD	C7H10_1,3,5-heptatriene	5.52117	5.97544	0.576088	572.5172762	30.09194321	0.293331341	2.177822088	Reasonable	1	1
GAYFOD	C6H12_2-hexene	5.52117	5.97544	0.576088	514.2937186	32.55891971	0.290907798	1.527592527	Reasonable	1	1
GAYFOD	C6H14_2-methylpentane	5.52117	5.97544	0.576088	504.839777	31.13915414	0.283296142	1.646558594	Reasonable	1	1
GAYFOD	C6H14_2,2-dimethylbutane	5.52117	5.97544	0.576088	502.044692	32.00410146	0.240565507	1.075940932	Reasonable	1	1
GAYFOD	C6H10O_4-methyl-4-pentenal	5.52117	5.97544	0.576088	580.0740682	32.39428756	0.391206035	2.217262793	Reasonable	1	1
GAYFOD	C6H10O_5-hexen-2-one	5.52117	5.97544	0.576088	598.1955422	35.15992466	0.462244535	2.358633347	Reasonable	1	1
GAYFOD	C4H11N_dimethylethylamine	5.52117	5.97544	0.576088	478.4088801	36.64852371	0.258099726	0.39103749	Reasonable	1	1
GAYFOD	C4H8_isobutene	5.52117	5.97544	0.576088	433.5290208	40.51820545	0.197619217	-1.029917315	Reasonable	1	1
GAYFOD	C5H13N_methyldiethylamine	5.52117	5.97544	0.576088	502.5113577	33.18200089	0.307247769	1.610932576	Reasonable	1	1
GAYFOD	C3H6O_propionaldehyde	5.52117	5.97544	0.576088	505.7976334	49.25311063	0.295140665	-1.144510525	Reasonable	1	1
GAYFOD	C5H12O_3-methyl-1-butanol	5.52117	5.97544	0.576088	560.2711224	38.46689318	0.659856182	1.585975937	Reasonable	1	1
GAYFOD	C6H10_1,5-hexadiene	5.52117	5.97544	0.576088	496.7992724	33.9934198	0.234614174	1.151379045	Reasonable	1	1
GAYFOD	C3H9N_propylamine	5.52117	5.97544	0.576088	489.1426866	48.09483775	0.309212029	-0.531310096	Reasonable	1	1
GAYFUJ	C4H8_1-butene	5.17685	5.68191	0.63203	430.176761	40.68395206	0.202455234	-2.257260733	Reasonable	1	1
GAYFUJ	C5H10O_1-methyl-3-buten-1-ol	5.17685	5.68191	0.63203	547.1494147	41.1143638	0.720082126	-0.440605738	Reasonable	1	1
GAYFUJ	C7H10_1,3,5-heptatriene	5.17685	5.68191	0.63203	572.5172762	30.09194321	0.293331341	0.514389678	Reasonable	1	1
GAYFUJ	C6H12_2-hexene	5.17685	5.68191	0.63203	514.2937186	32.55891971	0.290907798	-0.141441148	Reasonable	1	1
GAYFUJ	C6H14_2-methylpentane	5.17685	5.68191	0.63203	504.839777	31.13915414	0.283296142	-1.20784093	Reasonable	1	1
GAYFUJ	C6H14_2,2-dimethylbutane	5.17685	5.68191	0.63203	502.044692	32.00410146	0.240565507	-4.752026734	Reasonable	1	1
GAYFUJ	C6H10O_4-methyl-4-pentenal	5.17685	5.68191	0.63203	580.0740682	32.39428756	0.391206035	0.596981743	Reasonable	1	1
GAYFUJ	C6H10O_5-hexen-2-one	5.17685	5.68191	0.63203	598.1955422	35.15992466	0.462244535	1.335868932	Reasonable	1	1
GAYFUJ	C4H11N_dimethylethylamine	5.17685	5.68191	0.63203	478.4088801	36.64852371	0.258099726	-1.93998624	Reasonable	1	1
GAYFUJ	C4H8_isobutene	5.17685	5.68191	0.63203	433.5290208	40.51820545	0.197619217	-2.587505853	Reasonable	1	1
GAYFUJ	C5H13N_methyldiethylamine	5.17685	5.68191	0.63203	502.5113577	33.18200089	0.307247769	-0.59105996	Reasonable	1	1
GAYFUJ	C3H6O_propionaldehyde	5.17685	5.68191	0.63203	505.7976334	49.25311063	0.295140665	-1.649042955	Reasonable	1	1
GAYFUJ	C5H12O_3-methyl-1-butanol	5.17685	5.68191	0.63203	560.2711224	38.46689318	0.659856182	-1.017817444	Reasonable	1	1
GAYFUJ	C6H10_1,5-hexadiene	5.17685	5.68191	0.63203	496.7992724	33.9934198	0.234614174	-0.401478686	Reasonable	1	1
GAYFUJ	C3H9N_propylamine	5.17685	5.68191	0.63203	489.1426866	48.09483775	0.309212029	-1.567431535	Reasonable	1	1
GEDLIM	C4H8_1-butene	3.30533	7.1997	0.391285	430.176761	40.68395206	0.202455234	-0.714485447	Reasonable	1	1
GEDLIM	C5H10O_1-methyl-3-buten-1-ol	3.30533	7.1997	0.391285	547.1494147	41.1143638	0.720082126	2.517030861	Reasonable	1	1
GEDLIM	C7H10_1,3,5-heptatriene	3.30533	7.1997	0.391285	572.5172762	30.09194321	0.293331341	2.917701344	Reasonable	1	1
GEDLIM	C6H12_2-hexene	3.30533	7.1997	0.391285	514.2937186	32.55891971	0.290907798	2.142151603	Reasonable	1	1
GEDLIM	C6H14_2-methylpentane	3.30533	7.1997	0.391285	504.839777	31.13915414	0.283296142	2.254751039	Reasonable	1	1
GEDLIM	C6H14_2,2-dimethylbutane	3.30533	7.1997	0.391285	502.044692	32.00410146	0.240565507	2.034010461	Reasonable	1	1
GEDLIM	C6H10O_4-methyl-4-pentenal	3.30533	7.1997	0.391285	580.0740682	32.39428756	0.391206035	4.585550963	Reasonable	1	1
GEDLIM	C6H10O_5-hexen-2-one	3.30533	7.1997	0.391285	598.1955422	35.15992466	0.462244535	2.74759978	Reasonable	1	1
GEDLIM	C4H11N_dimethylethylamine	3.30533	7.1997	0.391285	478.4088801	36.64852371	0.258099726	0.978686214	Reasonable	1	1
GEDLIM	C4H8_isobutene	3.30533	7.1997	0.391285	433.5290208	40.51820545	0.197619217	-1.023866075	Reasonable	1	1
GEDLIM	C5H13N_methyldiethylamine	3.30533	7.1997	0.391285	502.5113577	33.18200089	0.307247769	2.224657351	Reasonable	1	1
GEDLIM	C3H6O_propionaldehyde	3.30533	7.1997	0.391285	505.7976334	49.25311063	0.295140665	0.788875822	Reasonable	1	1
GEDLIM	C5H12O_3-methyl-1-butanol	3.30533	7.1997	0.391285	560.2711224	38.46689318	0.659856182	3.459237139	Reasonable	1	1
GEDLIM	C6H10_1,5-hexadiene	3.30533	7.1997	0.391285	496.7992724	33.9934198	0.234614174	1.753049629	Reasonable	1	1
GEDLIM	C3H9N_propylamine	3.30533	7.1997	0.391285	489.1426866	48.09483775	0.309212029	0.377963389	Reasonable	1	1
GEHSAN	C4H8_1-butene	2.65292	4.21897	0.192597	430.176761	40.68395206	0.202455234	-2.127447505	Reasonable	1	1
GEHSAN	C5H10O_1-methyl-3-buten-1-ol	2.65292	4.21897	0.192597	547.1494147	41.1143638	0.720082126	-1.731848108	Reasonable	1	1
GEHSAN	C6H12_2-hexene	2.65292	4.21897	0.192597	514.2937186	32.55891971	0.290907798	-5.146301788	Reasonable	1	1
GEHSAN	C6H14_2,2-dimethylbutane	2.65292	4.21897	0.192597	502.044692	32.00410146	0.240565507	-13.28316228	No Adsorption	0	0
GEHSAN	C4H11N_dimethylethylamine	2.65292	4.21897	0.192597	478.4088801	36.64852371	0.258099726	-3.488485612	Reasonable	1	1
GEHSAN	C4H8_isobutene	2.65292	4.21897	0.192597	433.5290208	40.51820545	0.197619217	-1.776192662	Reasonable	1	1
GEHSAN	C3H6O_propionaldehyde	2.65292	4.21897	0.192597	505.7976334	49.25311063	0.295140665	1.394034698	Reasonable	1	1
GEHSAN	C5H12O_3-methyl-1-butanol	2.65292	4.21897	0.192597	560.2711224	38.46689318	0.659856182	1.113980099	Reasonable	1	1
GEHSAN	C6H10_1,5-hexadiene	2.65292	4.21897	0.192597	496.7992724	33.9934198	0.234614174	-4.4225082	Reasonable	1	1
GEHSAN	C3H9N_propylamine	2.65292	4.21897	0.192597	489.1426866	48.09483775	0.309212029	0.270014661	Reasonable	1	1
GIFKIP	C4H8_1-butene	4.16679	4.45514	0.36412	430.176761	40.68395206	0.202455234	-2.610927875	Reasonable	1	1
GIFKIP	C5H10O_1-methyl-3-buten-1-ol	4.16679	4.45514	0.36412	547.1494147	41.1143638	0.720082126	-1.322581039	Reasonable	1	1
GIFKIP	C7H10_1,3,5-heptatriene	4.16679	4.45514	0.36412	572.5172762	30.09194321	0.293331341	0.042618822	Reasonable	1	1
GIFKIP	C6H12_2-hexene	4.16679	4.45514	0.36412	514.2937186	32.55891971	0.290907798	-0.833270986	Reasonable	1	1
GIFKIP	C6H14_2-methylpentane	4.16679	4.45514	0.36412	504.839777	31.13915414	0.283296142	-1.967667371	Reasonable	1	1
GIFKIP	C6H14_2,2-dimethylbutane	4.16679	4.45514	0.36412	502.044692	32.00410146	0.240565507	-27.25258819	No Adsorption	0	0
GIFKIP	C6H10O_4-methyl-4-pentenal	4.16679	4.45514	0.36412	580.0740682	32.39428756	0.391206035	0.458439917	Reasonable	1	1
GIFKIP	C6H10O_5-hexen-2-one	4.16679	4.45514	0.36412	598.1955422	35.15992466	0.462244535	-0.428386654	Reasonable	1	1
GIFKIP	C4H11N_dimethylethylamine	4.16679	4.45514	0.36412	478.4088801	36.64852371	0.258099726	-2.73682095	Reasonable	1	1
GIFKIP	C4H8_isobutene	4.16679	4.45514	0.36412	433.5290208	40.51820545	0.197619217	-2.053460787	Reasonable	1	1
GIFKIP	C3H6O_propionaldehyde	4.16679	4.45514	0.36412	505.7976334	49.25311063	0.295140665	-2.063588309	Reasonable	1	1
GIFKIP	C5H12O_3-methyl-1-butanol	4.16679	4.45514	0.36412	560.2711224	38.46689318	0.659856182	-1.824937789	Reasonable	1	1
GIFKIP	C6H10_1,5-hexadiene	4.16679	4.45514	0.36412	496.7992724	33.9934198	0.234614174	-1.266633385	Reasonable	1	1
GIFKIP	C3H9N_propylamine	4.16679	4.45514	0.36412	489.1426866	48.09483775	0.309212029	-2.635760533	Reasonable	1	1
GIMSIG	C4H8_1-butene	5.70228	8.71143	0.560677	430.176761	40.68395206	0.202455234	-2.023028146	Reasonable	1	1
GIMSIG	C5H10O_1-methyl-3-buten-1-ol	5.70228	8.71143	0.560677	547.1494147	41.1143638	0.720082126	-0.000729358	Reasonable	1	1
GIMSIG	C7H10_1,3,5-heptatriene	5.70228	8.71143	0.560677	572.5172762	30.09194321	0.293331341	0.77410145	Reasonable	1	1
GIMSIG	C6H12_2-hexene	5.70228	8.71143	0.560677	514.2937186	32.55891971	0.290907798	0.225619381	Reasonable	1	1
GIMSIG	C6H14_2-methylpentane	5.70228	8.71143	0.560677	504.839777	31.13915414	0.283296142	0.424427513	Reasonable	1	1
GIMSIG	C6H14_2,2-dimethylbutane	5.70228	8.71143	0.560677	502.044692	32.00410146	0.240565507	0.112246292	Reasonable	1	1
GIMSIG	C6H10O_4-methyl-4-pentenal	5.70228	8.71143	0.560677	580.0740682	32.39428756	0.391206035	0.875227422	Reasonable	1	1
GIMSIG	C6H10O_5-hexen-2-one	5.70228	8.71143	0.560677	598.1955422	35.15992466	0.462244535	0.75272281	Reasonable	1	1
GIMSIG	C4H11N_dimethylethylamine	5.70228	8.71143	0.560677	478.4088801	36.64852371	0.258099726	-0.73012996	Reasonable	1	1
GIMSIG	C4H8_isobutene	5.70228	8.71143	0.560677	433.5290208	40.51820545	0.197619217	-1.972560688	Reasonable	1	1
GIMSIG	C5H13N_methyldiethylamine	5.70228	8.71143	0.560677	502.5113577	33.18200089	0.307247769	0.234127357	Reasonable	1	1
GIMSIG	C3H6O_propionaldehyde	5.70228	8.71143	0.560677	505.7976334	49.25311063	0.295140665	-2.034099661	Reasonable	1	1
GIMSIG	C5H12O_3-methyl-1-butanol	5.70228	8.71143	0.560677	560.2711224	38.46689318	0.659856182	0.504442316	Reasonable	1	1
GIMSIG	C6H10_1,5-hexadiene	5.70228	8.71143	0.560677	496.7992724	33.9934198	0.234614174	-0.069437576	Reasonable	1	1
GIMSIG	C3H9N_propylamine	5.70228	8.71143	0.560677	489.1426866	48.09483775	0.309212029	-1.442829778	Reasonable	1	1
GIMVAA	C4H8_1-butene	2.6465	3.80885	0.215142	430.176761	40.68395206	0.202455234	-16.00833099	No Adsorption	0	0
GIMVAA	C5H10O_1-methyl-3-buten-1-ol	2.6465	3.80885	0.215142	547.1494147	41.1143638	0.720082126	-38.94692156	No Adsorption	0	0
GIMVAA	C7H10_1,3,5-heptatriene	2.6465	3.80885	0.215142	572.5172762	30.09194321	0.293331341	-40.06752624	No Adsorption	0	0
GIMVAA	C6H12_2-hexene	2.6465	3.80885	0.215142	514.2937186	32.55891971	0.290907798	-40.31247104	No Adsorption	0	0
GIMVAA	C6H14_2-methylpentane	2.6465	3.80885	0.215142	504.839777	31.13915414	0.283296142	-47.02687215	No Adsorption	0	0
GIMVAA	C6H14_2,2-dimethylbutane	2.6465	3.80885	0.215142	502.044692	32.00410146	0.240565507	-95.89962945	No Adsorption	0	0
GIMVAA	C6H10O_4-methyl-4-pentenal	2.6465	3.80885	0.215142	580.0740682	32.39428756	0.391206035	-45.06752624	No Adsorption	0	0
GIMVAA	C6H10O_5-hexen-2-one	2.6465	3.80885	0.215142	598.1955422	35.15992466	0.462244535	-46.45967053	No Adsorption	0	0
GIMVAA	C4H11N_dimethylethylamine	2.6465	3.80885	0.215142	478.4088801	36.64852371	0.258099726	-32.54668166	No Adsorption	0	0
GIMVAA	C4H8_isobutene	2.6465	3.80885	0.215142	433.5290208	40.51820545	0.197619217	-11.21112488	No Adsorption	0	0
GIMVAA	C5H13N_methyldiethylamine	2.6465	3.80885	0.215142	502.5113577	33.18200089	0.307247769	-63.2636035	No Adsorption	0	0
GIMVAA	C3H6O_propionaldehyde	2.6465	3.80885	0.215142	505.7976334	49.25311063	0.295140665	-13.39147397	No Adsorption	0	0
GIMVAA	C5H12O_3-methyl-1-butanol	2.6465	3.80885	0.215142	560.2711224	38.46689318	0.659856182	-40.62342304	No Adsorption	0	0
GIMVAA	C6H10_1,5-hexadiene	2.6465	3.80885	0.215142	496.7992724	33.9934198	0.234614174	-36.64206515	No Adsorption	0	0
GIMVAA	C3H9N_propylamine	2.6465	3.80885	0.215142	489.1426866	48.09483775	0.309212029	-19.08249449	No Adsorption	0	0
GITWIQ	C4H8_1-butene	3.9878	5.04878	0.318552	430.176761	40.68395206	0.202455234	-1.720460808	Reasonable	1	1
GITWIQ	C5H10O_1-methyl-3-buten-1-ol	3.9878	5.04878	0.318552	547.1494147	41.1143638	0.720082126	0.082523279	Reasonable	1	1
GITWIQ	C7H10_1,3,5-heptatriene	3.9878	5.04878	0.318552	572.5172762	30.09194321	0.293331341	0.893485456	Reasonable	1	1
GITWIQ	C6H12_2-hexene	3.9878	5.04878	0.318552	514.2937186	32.55891971	0.290907798	0.233275391	Reasonable	1	1
GITWIQ	C6H14_2-methylpentane	3.9878	5.04878	0.318552	504.839777	31.13915414	0.283296142	-0.545208478	Reasonable	1	1
GITWIQ	C6H14_2,2-dimethylbutane	3.9878	5.04878	0.318552	502.044692	32.00410146	0.240565507	-4.522878745	Reasonable	1	1
GITWIQ	C6H10O_4-methyl-4-pentenal	3.9878	5.04878	0.318552	580.0740682	32.39428756	0.391206035	0.683491017	Reasonable	1	1
GITWIQ	C6H10O_5-hexen-2-one	3.9878	5.04878	0.318552	598.1955422	35.15992466	0.462244535	0.871904367	Reasonable	1	1
GITWIQ	C4H11N_dimethylethylamine	3.9878	5.04878	0.318552	478.4088801	36.64852371	0.258099726	-0.540019803	Reasonable	1	1
GITWIQ	C4H8_isobutene	3.9878	5.04878	0.318552	433.5290208	40.51820545	0.197619217	-1.669697859	Reasonable	1	1
GITWIQ	C3H6O_propionaldehyde	3.9878	5.04878	0.318552	505.7976334	49.25311063	0.295140665	-1.548780205	Reasonable	1	1
GITWIQ	C5H12O_3-methyl-1-butanol	3.9878	5.04878	0.318552	560.2711224	38.46689318	0.659856182	-0.553403813	Reasonable	1	1
GITWIQ	C6H10_1,5-hexadiene	3.9878	5.04878	0.318552	496.7992724	33.9934198	0.234614174	-0.018978255	Reasonable	1	1
GITWIQ	C3H9N_propylamine	3.9878	5.04878	0.318552	489.1426866	48.09483775	0.309212029	-0.949685992	Reasonable	1	1
GIZJOP	C4H8_1-butene	2.78115	5.3179	0.356289	430.176761	40.68395206	0.202455234	-2.459704319	Reasonable	1	1
GIZJOP	C5H10O_1-methyl-3-buten-1-ol	2.78115	5.3179	0.356289	547.1494147	41.1143638	0.720082126	-3.321818626	Reasonable	1	1
GIZJOP	C6H14_2,2-dimethylbutane	2.78115	5.3179	0.356289	502.044692	32.00410146	0.240565507	-3.012521881	Reasonable	1	1
GIZJOP	C6H10O_4-methyl-4-pentenal	2.78115	5.3179	0.356289	580.0740682	32.39428756	0.391206035	-3.330138501	Reasonable	1	1
GIZJOP	C4H11N_dimethylethylamine	2.78115	5.3179	0.356289	478.4088801	36.64852371	0.258099726	-1.622564427	Reasonable	1	1
GIZJOP	C4H8_isobutene	2.78115	5.3179	0.356289	433.5290208	40.51820545	0.197619217	-1.767552819	Reasonable	1	1
GIZJOP	C5H13N_methyldiethylamine	2.78115	5.3179	0.356289	502.5113577	33.18200089	0.307247769	-3.305607175	Reasonable	1	1
GIZJOP	C3H6O_propionaldehyde	2.78115	5.3179	0.356289	505.7976334	49.25311063	0.295140665	-1.507301059	Reasonable	1	1
GIZJOP	C5H12O_3-methyl-1-butanol	2.78115	5.3179	0.356289	560.2711224	38.46689318	0.659856182	-2.877109441	Reasonable	1	1
GIZJOP	C6H10_1,5-hexadiene	2.78115	5.3179	0.356289	496.7992724	33.9934198	0.234614174	-5.488116639	Reasonable	1	1
GIZJOP	C3H9N_propylamine	2.78115	5.3179	0.356289	489.1426866	48.09483775	0.309212029	-1.675357497	Reasonable	1	1
GOMRAC	C4H8_1-butene	3.3664	5.32693	0.606231	430.176761	40.68395206	0.202455234	3.745860653	Reasonable	1	1
GOMRAC	C5H10O_1-methyl-3-buten-1-ol	3.3664	5.32693	0.606231	547.1494147	41.1143638	0.720082126	8.392964129	Reasonable	1	1
GOMRAC	C7H10_1,3,5-heptatriene	3.3664	5.32693	0.606231	572.5172762	30.09194321	0.293331341	8.766631427	Reasonable	1	1
GOMRAC	C6H12_2-hexene	3.3664	5.32693	0.606231	514.2937186	32.55891971	0.290907798	8.073773321	Reasonable	1	1
GOMRAC	C6H14_2-methylpentane	3.3664	5.32693	0.606231	504.839777	31.13915414	0.283296142	8.37213473	Reasonable	1	1
GOMRAC	C6H14_2,2-dimethylbutane	3.3664	5.32693	0.606231	502.044692	32.00410146	0.240565507	6.372051764	Reasonable	1	1
GOMRAC	C6H10O_4-methyl-4-pentenal	3.3664	5.32693	0.606231	580.0740682	32.39428756	0.391206035	10.30389339	Reasonable	1	1
GOMRAC	C6H10O_5-hexen-2-one	3.3664	5.32693	0.606231	598.1955422	35.15992466	0.462244535	9.819877425	Reasonable	1	1
GOMRAC	C4H11N_dimethylethylamine	3.3664	5.32693	0.606231	478.4088801	36.64852371	0.258099726	6.633127956	Reasonable	1	1
GOMRAC	C4H8_isobutene	3.3664	5.32693	0.606231	433.5290208	40.51820545	0.197619217	3.552346938	Reasonable	1	1
GOMRAC	C5H13N_methyldiethylamine	3.3664	5.32693	0.606231	502.5113577	33.18200089	0.307247769	8.893728482	Reasonable	1	1
GOMRAC	C3H6O_propionaldehyde	3.3664	5.32693	0.606231	505.7976334	49.25311063	0.295140665	3.683824828	Reasonable	1	1
GOMRAC	C5H12O_3-methyl-1-butanol	3.3664	5.32693	0.606231	560.2711224	38.46689318	0.659856182	8.687873941	Reasonable	1	1
GOMRAC	C6H10_1,5-hexadiene	3.3664	5.32693	0.606231	496.7992724	33.9934198	0.234614174	7.592883715	Reasonable	1	1
GOMRAC	C3H9N_propylamine	3.3664	5.32693	0.606231	489.1426866	48.09483775	0.309212029	4.939925901	Reasonable	1	1
GOMREG	C4H8_1-butene	3.6396	5.3838	0.611707	430.176761	40.68395206	0.202455234	3.89051044	Reasonable	1	1
GOMREG	C5H10O_1-methyl-3-buten-1-ol	3.6396	5.3838	0.611707	547.1494147	41.1143638	0.720082126	8.591106921	Reasonable	1	1
GOMREG	C7H10_1,3,5-heptatriene	3.6396	5.3838	0.611707	572.5172762	30.09194321	0.293331341	8.787702705	Reasonable	1	1
GOMREG	C6H12_2-hexene	3.6396	5.3838	0.611707	514.2937186	32.55891971	0.290907798	8.129451416	Reasonable	1	1
GOMREG	C6H14_2-methylpentane	3.6396	5.3838	0.611707	504.839777	31.13915414	0.283296142	8.418428909	Reasonable	1	1
GOMREG	C6H14_2,2-dimethylbutane	3.6396	5.3838	0.611707	502.044692	32.00410146	0.240565507	6.355026021	Reasonable	1	1
GOMREG	C6H10O_4-methyl-4-pentenal	3.6396	5.3838	0.611707	580.0740682	32.39428756	0.391206035	10.51135119	Reasonable	1	1
GOMREG	C6H10O_5-hexen-2-one	3.6396	5.3838	0.611707	598.1955422	35.15992466	0.462244535	9.900812121	Reasonable	1	1
GOMREG	C4H8_isobutene	3.6396	5.3838	0.611707	433.5290208	40.51820545	0.197619217	3.629120993	Reasonable	1	1
GOMREG	C5H13N_methyldiethylamine	3.6396	5.3838	0.611707	502.5113577	33.18200089	0.307247769	9.087461966	Reasonable	1	1
GOMREG	C3H6O_propionaldehyde	3.6396	5.3838	0.611707	505.7976334	49.25311063	0.295140665	3.82579469	Reasonable	1	1
GOMREG	C5H12O_3-methyl-1-butanol	3.6396	5.3838	0.611707	560.2711224	38.46689318	0.659856182	8.897081957	Reasonable	1	1
GOMREG	C6H10_1,5-hexadiene	3.6396	5.3838	0.611707	496.7992724	33.9934198	0.234614174	7.676061365	Reasonable	1	1
GOMREG	C3H9N_propylamine	3.6396	5.3838	0.611707	489.1426866	48.09483775	0.309212029	5.099207424	Reasonable	1	1
GUFREF	C4H8_1-butene	3.44252	4.21553	0.280851	430.176761	40.68395206	0.202455234	-2.101976178	Reasonable	1	1
GUFREF	C7H10_1,3,5-heptatriene	3.44252	4.21553	0.280851	572.5172762	30.09194321	0.293331341	-0.364289112	Reasonable	1	1
GUFREF	C6H12_2-hexene	3.44252	4.21553	0.280851	514.2937186	32.55891971	0.290907798	-2.59284713	Reasonable	1	1
GUFREF	C6H14_2-methylpentane	3.44252	4.21553	0.280851	504.839777	31.13915414	0.283296142	-3.682084935	Reasonable	1	1
GUFREF	C6H14_2,2-dimethylbutane	3.44252	4.21553	0.280851	502.044692	32.00410146	0.240565507	-22.9625735	No Adsorption	0	0
GUFREF	C6H10O_4-methyl-4-pentenal	3.44252	4.21553	0.280851	580.0740682	32.39428756	0.391206035	-0.988653739	Reasonable	1	1
GUFREF	C6H10O_5-hexen-2-one	3.44252	4.21553	0.280851	598.1955422	35.15992466	0.462244535	-0.957408738	Reasonable	1	1
GUFREF	C4H11N_dimethylethylamine	3.44252	4.21553	0.280851	478.4088801	36.64852371	0.258099726	-1.561633303	Reasonable	1	1
GUFREF	C4H8_isobutene	3.44252	4.21553	0.280851	433.5290208	40.51820545	0.197619217	-1.3725348	Reasonable	1	1
GUFREF	C3H6O_propionaldehyde	3.44252	4.21553	0.280851	505.7976334	49.25311063	0.295140665	-0.157897108	Reasonable	1	1
GUFREF	C5H12O_3-methyl-1-butanol	3.44252	4.21553	0.280851	560.2711224	38.46689318	0.659856182	-1.179853077	Reasonable	1	1
GUFREF	C6H10_1,5-hexadiene	3.44252	4.21553	0.280851	496.7992724	33.9934198	0.234614174	-2.101743912	Reasonable	1	1
GUFREF	C3H9N_propylamine	3.44252	4.21553	0.280851	489.1426866	48.09483775	0.309212029	-1.6902783	Reasonable	1	1
GULPIN	C4H8_1-butene	3.49743	4.25802	0.275971	430.176761	40.68395206	0.202455234	-2.358006633	Reasonable	1	1
GULPIN	C5H10O_1-methyl-3-buten-1-ol	3.49743	4.25802	0.275971	547.1494147	41.1143638	0.720082126	-1.093336398	Reasonable	1	1
GULPIN	C7H10_1,3,5-heptatriene	3.49743	4.25802	0.275971	572.5172762	30.09194321	0.293331341	0.755961706	Reasonable	1	1
GULPIN	C6H12_2-hexene	3.49743	4.25802	0.275971	514.2937186	32.55891971	0.290907798	-0.447061802	Reasonable	1	1
GULPIN	C6H14_2-methylpentane	3.49743	4.25802	0.275971	504.839777	31.13915414	0.283296142	-2.258716793	Reasonable	1	1
GULPIN	C6H10O_4-methyl-4-pentenal	3.49743	4.25802	0.275971	580.0740682	32.39428756	0.391206035	1.443482036	Reasonable	1	1
GULPIN	C6H10O_5-hexen-2-one	3.49743	4.25802	0.275971	598.1955422	35.15992466	0.462244535	2.325796755	Reasonable	1	1
GULPIN	C4H11N_dimethylethylamine	3.49743	4.25802	0.275971	478.4088801	36.64852371	0.258099726	-2.856691603	Reasonable	1	1
GULPIN	C4H8_isobutene	3.49743	4.25802	0.275971	433.5290208	40.51820545	0.197619217	-2.234921831	Reasonable	1	1
GULPIN	C3H6O_propionaldehyde	3.49743	4.25802	0.275971	505.7976334	49.25311063	0.295140665	-0.639512617	Reasonable	1	1
GULPIN	C5H12O_3-methyl-1-butanol	3.49743	4.25802	0.275971	560.2711224	38.46689318	0.659856182	-1.357526576	Reasonable	1	1
GULPIN	C6H10_1,5-hexadiene	3.49743	4.25802	0.275971	496.7992724	33.9934198	0.234614174	-0.720269194	Reasonable	1	1
GULPIN	C3H9N_propylamine	3.49743	4.25802	0.275971	489.1426866	48.09483775	0.309212029	-1.613279931	Reasonable	1	1
GUWDUY	C4H8_1-butene	4.11372	6.18049	0.565764	430.176761	40.68395206	0.202455234	-1.620699922	Reasonable	1	1
GUWDUY	C5H10O_1-methyl-3-buten-1-ol	4.11372	6.18049	0.565764	547.1494147	41.1143638	0.720082126	0.366891556	Reasonable	1	1
GUWDUY	C7H10_1,3,5-heptatriene	4.11372	6.18049	0.565764	572.5172762	30.09194321	0.293331341	0.877081528	Reasonable	1	1
GUWDUY	C6H12_2-hexene	4.11372	6.18049	0.565764	514.2937186	32.55891971	0.290907798	0.377965208	Reasonable	1	1
GUWDUY	C6H14_2-methylpentane	4.11372	6.18049	0.565764	504.839777	31.13915414	0.283296142	0.586393742	Reasonable	1	1
GUWDUY	C6H14_2,2-dimethylbutane	4.11372	6.18049	0.565764	502.044692	32.00410146	0.240565507	-0.720508725	Reasonable	1	1
GUWDUY	C6H10O_4-methyl-4-pentenal	4.11372	6.18049	0.565764	580.0740682	32.39428756	0.391206035	1.271878764	Reasonable	1	1
GUWDUY	C6H10O_5-hexen-2-one	4.11372	6.18049	0.565764	598.1955422	35.15992466	0.462244535	1.077629493	Reasonable	1	1
GUWDUY	C4H11N_dimethylethylamine	4.11372	6.18049	0.565764	478.4088801	36.64852371	0.258099726	-0.619228157	Reasonable	1	1
GUWDUY	C4H8_isobutene	4.11372	6.18049	0.565764	433.5290208	40.51820545	0.197619217	-1.541868494	Reasonable	1	1
GUWDUY	C5H13N_methyldiethylamine	4.11372	6.18049	0.565764	502.5113577	33.18200089	0.307247769	0.417249091	Reasonable	1	1
GUWDUY	C3H6O_propionaldehyde	4.11372	6.18049	0.565764	505.7976334	49.25311063	0.295140665	-1.594844956	Reasonable	1	1
GUWDUY	C5H12O_3-methyl-1-butanol	4.11372	6.18049	0.565764	560.2711224	38.46689318	0.659856182	0.729829497	Reasonable	1	1
GUWDUY	C6H10_1,5-hexadiene	4.11372	6.18049	0.565764	496.7992724	33.9934198	0.234614174	0.132775028	Reasonable	1	1
GUWDUY	C3H9N_propylamine	4.11372	6.18049	0.565764	489.1426866	48.09483775	0.309212029	-1.125284573	Reasonable	1	1
GUXLIU	C4H8_1-butene	2.40014	3.7664	0.221883	430.176761	40.68395206	0.202455234	-38.78515615	No Adsorption	0	0
GUXLIU	C5H10O_1-methyl-3-buten-1-ol	2.40014	3.7664	0.221883	547.1494147	41.1143638	0.720082126	-100.5058454	No Adsorption	0	0
GUXLIU	C7H10_1,3,5-heptatriene	2.40014	3.7664	0.221883	572.5172762	30.09194321	0.293331341	-83.45222529	No Adsorption	0	0
GUXLIU	C6H12_2-hexene	2.40014	3.7664	0.221883	514.2937186	32.55891971	0.290907798	-91.18243463	No Adsorption	0	0
GUXLIU	C6H14_2-methylpentane	2.40014	3.7664	0.221883	504.839777	31.13915414	0.283296142	-146.5734887	No Adsorption	0	0
GUXLIU	C6H14_2,2-dimethylbutane	2.40014	3.7664	0.221883	502.044692	32.00410146	0.240565507	-200	No Adsorption	0	0
GUXLIU	C6H10O_4-methyl-4-pentenal	2.40014	3.7664	0.221883	580.0740682	32.39428756	0.391206035	-139.9665762	No Adsorption	0	0
GUXLIU	C6H10O_5-hexen-2-one	2.40014	3.7664	0.221883	598.1955422	35.15992466	0.462244535	-124.2652002	No Adsorption	0	0
GUXLIU	C4H11N_dimethylethylamine	2.40014	3.7664	0.221883	478.4088801	36.64852371	0.258099726	-111.3893398	No Adsorption	0	0
GUXLIU	C4H8_isobutene	2.40014	3.7664	0.221883	433.5290208	40.51820545	0.197619217	-37.80134291	No Adsorption	0	0
GUXLIU	C5H13N_methyldiethylamine	2.40014	3.7664	0.221883	502.5113577	33.18200089	0.307247769	-200	No Adsorption	0	0
GUXLIU	C3H6O_propionaldehyde	2.40014	3.7664	0.221883	505.7976334	49.25311063	0.295140665	-25.90657831	No Adsorption	0	0
GUXLIU	C5H12O_3-methyl-1-butanol	2.40014	3.7664	0.221883	560.2711224	38.46689318	0.659856182	-108.4975729	No Adsorption	0	0
GUXLIU	C6H10_1,5-hexadiene	2.40014	3.7664	0.221883	496.7992724	33.9934198	0.234614174	-98.70774393	No Adsorption	0	0
GUXLIU	C3H9N_propylamine	2.40014	3.7664	0.221883	489.1426866	48.09483775	0.309212029	-51.44855	No Adsorption	0	0
GUYLUI	C4H8_1-butene	3.88146	4.78396	0.217521	430.176761	40.68395206	0.202455234	-1.168553853	Reasonable	1	1
GUYLUI	C5H10O_1-methyl-3-buten-1-ol	3.88146	4.78396	0.217521	547.1494147	41.1143638	0.720082126	-0.102790362	Reasonable	1	1
GUYLUI	C7H10_1,3,5-heptatriene	3.88146	4.78396	0.217521	572.5172762	30.09194321	0.293331341	2.534858341	Reasonable	1	1
GUYLUI	C6H12_2-hexene	3.88146	4.78396	0.217521	514.2937186	32.55891971	0.290907798	1.361657966	Reasonable	1	1
GUYLUI	C6H14_2-methylpentane	3.88146	4.78396	0.217521	504.839777	31.13915414	0.283296142	-0.319465065	Reasonable	1	1
GUYLUI	C6H14_2,2-dimethylbutane	3.88146	4.78396	0.217521	502.044692	32.00410146	0.240565507	-5.954677021	Reasonable	1	1
GUYLUI	C6H10O_4-methyl-4-pentenal	3.88146	4.78396	0.217521	580.0740682	32.39428756	0.391206035	2.400705458	Reasonable	1	1
GUYLUI	C6H10O_5-hexen-2-one	3.88146	4.78396	0.217521	598.1955422	35.15992466	0.462244535	3.230632819	Reasonable	1	1
GUYLUI	C4H11N_dimethylethylamine	3.88146	4.78396	0.217521	478.4088801	36.64852371	0.258099726	-0.888189921	Reasonable	1	1
GUYLUI	C4H8_isobutene	3.88146	4.78396	0.217521	433.5290208	40.51820545	0.197619217	-0.899736318	Reasonable	1	1
GUYLUI	C5H13N_methyldiethylamine	3.88146	4.78396	0.217521	502.5113577	33.18200089	0.307247769	-0.876416202	Reasonable	1	1
GUYLUI	C3H6O_propionaldehyde	3.88146	4.78396	0.217521	505.7976334	49.25311063	0.295140665	-0.659090111	Reasonable	1	1
GUYLUI	C5H12O_3-methyl-1-butanol	3.88146	4.78396	0.217521	560.2711224	38.46689318	0.659856182	0.45647687	Reasonable	1	1
GUYLUI	C6H10_1,5-hexadiene	3.88146	4.78396	0.217521	496.7992724	33.9934198	0.234614174	1.056016306	Reasonable	1	1
GUYLUI	C3H9N_propylamine	3.88146	4.78396	0.217521	489.1426866	48.09483775	0.309212029	-0.766415071	Reasonable	1	1
GUYLUI01	C4H8_1-butene	3.84472	4.74374	0.222963	430.176761	40.68395206	0.202455234	-1.274628306	Reasonable	1	1
GUYLUI01	C5H10O_1-methyl-3-buten-1-ol	3.84472	4.74374	0.222963	547.1494147	41.1143638	0.720082126	-0.344178953	Reasonable	1	1
GUYLUI01	C7H10_1,3,5-heptatriene	3.84472	4.74374	0.222963	572.5172762	30.09194321	0.293331341	2.445327038	Reasonable	1	1
GUYLUI01	C6H12_2-hexene	3.84472	4.74374	0.222963	514.2937186	32.55891971	0.290907798	1.221542029	Reasonable	1	1
GUYLUI01	C6H14_2-methylpentane	3.84472	4.74374	0.222963	504.839777	31.13915414	0.283296142	-0.563700564	Reasonable	1	1
GUYLUI01	C6H14_2,2-dimethylbutane	3.84472	4.74374	0.222963	502.044692	32.00410146	0.240565507	-6.096910013	Reasonable	1	1
GUYLUI01	C6H10O_4-methyl-4-pentenal	3.84472	4.74374	0.222963	580.0740682	32.39428756	0.391206035	2.278598141	Reasonable	1	1
GUYLUI01	C6H10O_5-hexen-2-one	3.84472	4.74374	0.222963	598.1955422	35.15992466	0.462244535	3.128948252	Reasonable	1	1
GUYLUI01	C4H11N_dimethylethylamine	3.84472	4.74374	0.222963	478.4088801	36.64852371	0.258099726	-1.082849108	Reasonable	1	1
GUYLUI01	C4H8_isobutene	3.84472	4.74374	0.222963	433.5290208	40.51820545	0.197619217	-1.003087928	Reasonable	1	1
GUYLUI01	C3H6O_propionaldehyde	3.84472	4.74374	0.222963	505.7976334	49.25311063	0.295140665	-0.727856582	Reasonable	1	1
GUYLUI01	C5H12O_3-methyl-1-butanol	3.84472	4.74374	0.222963	560.2711224	38.46689318	0.659856182	0.223835871	Reasonable	1	1
GUYLUI01	C6H10_1,5-hexadiene	3.84472	4.74374	0.222963	496.7992724	33.9934198	0.234614174	0.912699146	Reasonable	1	1
GUYLUI01	C3H9N_propylamine	3.84472	4.74374	0.222963	489.1426866	48.09483775	0.309212029	-0.863349179	Reasonable	1	1
HABRIN	C5H10O_1-methyl-3-buten-1-ol	2.43469	3.86703	0.139815	547.1494147	41.1143638	0.720082126	-13.69250396	No Adsorption	0	0
HABRIN	C7H10_1,3,5-heptatriene	2.43469	3.86703	0.139815	572.5172762	30.09194321	0.293331341	-28.37263414	No Adsorption	0	0
HABRIN	C6H12_2-hexene	2.43469	3.86703	0.139815	514.2937186	32.55891971	0.290907798	-24.18045606	No Adsorption	0	0
HABRIN	C6H14_2-methylpentane	2.43469	3.86703	0.139815	504.839777	31.13915414	0.283296142	-27.37986395	No Adsorption	0	0
HABRIN	C6H14_2,2-dimethylbutane	2.43469	3.86703	0.139815	502.044692	32.00410146	0.240565507	-53.537602	No Adsorption	0	0
HABRIN	C6H10O_4-methyl-4-pentenal	2.43469	3.86703	0.139815	580.0740682	32.39428756	0.391206035	-26.71219827	No Adsorption	0	0
HABRIN	C6H10O_5-hexen-2-one	2.43469	3.86703	0.139815	598.1955422	35.15992466	0.462244535	-25.62342304	No Adsorption	0	0
HABRIN	C4H11N_dimethylethylamine	2.43469	3.86703	0.139815	478.4088801	36.64852371	0.258099726	-22.326058	No Adsorption	0	0
HABRIN	C5H13N_methyldiethylamine	2.43469	3.86703	0.139815	502.5113577	33.18200089	0.307247769	-47.92811799	No Adsorption	0	0
HABRIN	C5H12O_3-methyl-1-butanol	2.43469	3.86703	0.139815	560.2711224	38.46689318	0.659856182	-19.58502665	No Adsorption	0	0
HABRIN	C6H10_1,5-hexadiene	2.43469	3.86703	0.139815	496.7992724	33.9934198	0.234614174	-19.15676722	No Adsorption	0	0
HAFQOW	C4H8_1-butene	6.93116	7.39305	0.736452	430.176761	40.68395206	0.202455234	-0.911275796	Reasonable	1	1
HAFQOW	C5H10O_1-methyl-3-buten-1-ol	6.93116	7.39305	0.736452	547.1494147	41.1143638	0.720082126	1.291570853	Reasonable	1	1
HAFQOW	C7H10_1,3,5-heptatriene	6.93116	7.39305	0.736452	572.5172762	30.09194321	0.293331341	2.319570308	Reasonable	1	1
HAFQOW	C6H12_2-hexene	6.93116	7.39305	0.736452	514.2937186	32.55891971	0.290907798	1.632683997	Reasonable	1	1
HAFQOW	C6H14_2-methylpentane	6.93116	7.39305	0.736452	504.839777	31.13915414	0.283296142	1.978100135	Reasonable	1	1
HAFQOW	C6H14_2,2-dimethylbutane	6.93116	7.39305	0.736452	502.044692	32.00410146	0.240565507	2.085419028	Reasonable	1	1
HAFQOW	C6H10O_4-methyl-4-pentenal	6.93116	7.39305	0.736452	580.0740682	32.39428756	0.391206035	2.407009986	Reasonable	1	1
HAFQOW	C6H10O_5-hexen-2-one	6.93116	7.39305	0.736452	598.1955422	35.15992466	0.462244535	2.328242973	Reasonable	1	1
HAFQOW	C4H11N_dimethylethylamine	6.93116	7.39305	0.736452	478.4088801	36.64852371	0.258099726	0.763982488	Reasonable	1	1
HAFQOW	C4H8_isobutene	6.93116	7.39305	0.736452	433.5290208	40.51820545	0.197619217	-0.878715986	Reasonable	1	1
HAFQOW	C5H13N_methyldiethylamine	6.93116	7.39305	0.736452	502.5113577	33.18200089	0.307247769	2.147784498	Reasonable	1	1
HAFQOW	C3H6O_propionaldehyde	6.93116	7.39305	0.736452	505.7976334	49.25311063	0.295140665	-1.201990567	Reasonable	1	1
HAFQOW	C5H12O_3-methyl-1-butanol	6.93116	7.39305	0.736452	560.2711224	38.46689318	0.659856182	1.821341873	Reasonable	1	1
HAFQOW	C6H10_1,5-hexadiene	6.93116	7.39305	0.736452	496.7992724	33.9934198	0.234614174	1.270662535	Reasonable	1	1
HAFQOW	C3H9N_propylamine	6.93116	7.39305	0.736452	489.1426866	48.09483775	0.309212029	-0.538579515	Reasonable	1	1
HAFQUC	C4H8_1-butene	5.31482	6.71368	0.656262	430.176761	40.68395206	0.202455234	-0.992764462	Reasonable	1	1
HAFQUC	C5H10O_1-methyl-3-buten-1-ol	5.31482	6.71368	0.656262	547.1494147	41.1143638	0.720082126	1.252126983	Reasonable	1	1
HAFQUC	C7H10_1,3,5-heptatriene	5.31482	6.71368	0.656262	572.5172762	30.09194321	0.293331341	2.159317492	Reasonable	1	1
HAFQUC	C6H12_2-hexene	5.31482	6.71368	0.656262	514.2937186	32.55891971	0.290907798	1.50421252	Reasonable	1	1
HAFQUC	C6H14_2-methylpentane	5.31482	6.71368	0.656262	504.839777	31.13915414	0.283296142	1.846208413	Reasonable	1	1
HAFQUC	C6H14_2,2-dimethylbutane	5.31482	6.71368	0.656262	502.044692	32.00410146	0.240565507	1.920320071	Reasonable	1	1
HAFQUC	C6H10O_4-methyl-4-pentenal	5.31482	6.71368	0.656262	580.0740682	32.39428756	0.391206035	2.365914582	Reasonable	1	1
HAFQUC	C6H10O_5-hexen-2-one	5.31482	6.71368	0.656262	598.1955422	35.15992466	0.462244535	2.269554971	Reasonable	1	1
HAFQUC	C4H11N_dimethylethylamine	5.31482	6.71368	0.656262	478.4088801	36.64852371	0.258099726	0.636420691	Reasonable	1	1
HAFQUC	C4H8_isobutene	5.31482	6.71368	0.656262	433.5290208	40.51820545	0.197619217	-0.975740158	Reasonable	1	1
HAFQUC	C5H13N_methyldiethylamine	5.31482	6.71368	0.656262	502.5113577	33.18200089	0.307247769	2.007180009	Reasonable	1	1
HAFQUC	C3H6O_propionaldehyde	5.31482	6.71368	0.656262	505.7976334	49.25311063	0.295140665	-1.195874885	Reasonable	1	1
HAFQUC	C5H12O_3-methyl-1-butanol	5.31482	6.71368	0.656262	560.2711224	38.46689318	0.659856182	1.796279385	Reasonable	1	1
HAFQUC	C6H10_1,5-hexadiene	5.31482	6.71368	0.656262	496.7992724	33.9934198	0.234614174	1.154530479	Reasonable	1	1
HAFQUC	C3H9N_propylamine	5.31482	6.71368	0.656262	489.1426866	48.09483775	0.309212029	-0.603086138	Reasonable	1	1
HAZNON	C4H8_1-butene	2.60838	4.92903	0.241693	430.176761	40.68395206	0.202455234	0.098155519	Reasonable	1	1
HAZNON	C5H10O_1-methyl-3-buten-1-ol	2.60838	4.92903	0.241693	547.1494147	41.1143638	0.720082126	1.640215014	Reasonable	1	1
HAZNON	C7H10_1,3,5-heptatriene	2.60838	4.92903	0.241693	572.5172762	30.09194321	0.293331341	1.477417921	Reasonable	1	1
HAZNON	C6H12_2-hexene	2.60838	4.92903	0.241693	514.2937186	32.55891971	0.290907798	1.967149534	Reasonable	1	1
HAZNON	C6H14_2-methylpentane	2.60838	4.92903	0.241693	504.839777	31.13915414	0.283296142	1.177369098	Reasonable	1	1
HAZNON	C6H10O_4-methyl-4-pentenal	2.60838	4.92903	0.241693	580.0740682	32.39428756	0.391206035	1.76657196	Reasonable	1	1
HAZNON	C6H10O_5-hexen-2-one	2.60838	4.92903	0.241693	598.1955422	35.15992466	0.462244535	2.547708264	Reasonable	1	1
HAZNON	C4H11N_dimethylethylamine	2.60838	4.92903	0.241693	478.4088801	36.64852371	0.258099726	-0.930272719	Reasonable	1	1
HAZNON	C4H8_isobutene	2.60838	4.92903	0.241693	433.5290208	40.51820545	0.197619217	-1.548268814	Reasonable	1	1
HAZNON	C5H13N_methyldiethylamine	2.60838	4.92903	0.241693	502.5113577	33.18200089	0.307247769	-1.25303748	Reasonable	1	1
HAZNON	C3H6O_propionaldehyde	2.60838	4.92903	0.241693	505.7976334	49.25311063	0.295140665	-0.602807621	Reasonable	1	1
HAZNON	C5H12O_3-methyl-1-butanol	2.60838	4.92903	0.241693	560.2711224	38.46689318	0.659856182	0.46168007	Reasonable	1	1
HAZNON	C6H10_1,5-hexadiene	2.60838	4.92903	0.241693	496.7992724	33.9934198	0.234614174	1.999724135	Reasonable	1	1
HAZNON	C3H9N_propylamine	2.60838	4.92903	0.241693	489.1426866	48.09483775	0.309212029	0.603856421	Reasonable	1	1
HEKTUO	C4H8_1-butene	3.27438	4.58935	0.388366	430.176761	40.68395206	0.202455234	-3.421906579	Reasonable	1	1
HEKTUO	C7H10_1,3,5-heptatriene	3.27438	4.58935	0.388366	572.5172762	30.09194321	0.293331341	-1.432694786	Reasonable	1	1
HEKTUO	C6H12_2-hexene	3.27438	4.58935	0.388366	514.2937186	32.55891971	0.290907798	-2.456209993	Reasonable	1	1
HEKTUO	C6H14_2,2-dimethylbutane	3.27438	4.58935	0.388366	502.044692	32.00410146	0.240565507	-19.66958623	No Adsorption	0	0
HEKTUO	C6H10O_4-methyl-4-pentenal	3.27438	4.58935	0.388366	580.0740682	32.39428756	0.391206035	-0.779191327	Reasonable	1	1
HEKTUO	C6H10O_5-hexen-2-one	3.27438	4.58935	0.388366	598.1955422	35.15992466	0.462244535	4.755996746	Reasonable	1	1
HEKTUO	C4H8_isobutene	3.27438	4.58935	0.388366	433.5290208	40.51820545	0.197619217	-5.684029655	Reasonable	1	1
HEKTUO	C5H13N_methyldiethylamine	3.27438	4.58935	0.388366	502.5113577	33.18200089	0.307247769	-13.37263414	No Adsorption	0	0
HEKTUO	C3H6O_propionaldehyde	3.27438	4.58935	0.388366	505.7976334	49.25311063	0.295140665	1.536477636	Reasonable	1	1
HEKTUO	C6H10_1,5-hexadiene	3.27438	4.58935	0.388366	496.7992724	33.9934198	0.234614174	-2.63526332	Reasonable	1	1
HEKTUO	C3H9N_propylamine	3.27438	4.58935	0.388366	489.1426866	48.09483775	0.309212029	-2.81170726	Reasonable	1	1
HEXNII	C4H8_1-butene	4.1234	4.82402	0.269697	430.176761	40.68395206	0.202455234	-2.139142349	Reasonable	1	1
HEXNII	C5H10O_1-methyl-3-buten-1-ol	4.1234	4.82402	0.269697	547.1494147	41.1143638	0.720082126	-0.784090262	Reasonable	1	1
HEXNII	C7H10_1,3,5-heptatriene	4.1234	4.82402	0.269697	572.5172762	30.09194321	0.293331341	1.174385479	Reasonable	1	1
HEXNII	C6H12_2-hexene	4.1234	4.82402	0.269697	514.2937186	32.55891971	0.290907798	-0.251303526	Reasonable	1	1
HEXNII	C6H14_2-methylpentane	4.1234	4.82402	0.269697	504.839777	31.13915414	0.283296142	-6.021363052	Reasonable	1	1
HEXNII	C6H14_2,2-dimethylbutane	4.1234	4.82402	0.269697	502.044692	32.00410146	0.240565507	-21.35654732	No Adsorption	0	0
HEXNII	C6H10O_4-methyl-4-pentenal	4.1234	4.82402	0.269697	580.0740682	32.39428756	0.391206035	-2.655780692	Reasonable	1	1
HEXNII	C6H10O_5-hexen-2-one	4.1234	4.82402	0.269697	598.1955422	35.15992466	0.462244535	-0.783182485	Reasonable	1	1
HEXNII	C4H8_isobutene	4.1234	4.82402	0.269697	433.5290208	40.51820545	0.197619217	-5.460923901	Reasonable	1	1
HEXNII	C3H6O_propionaldehyde	4.1234	4.82402	0.269697	505.7976334	49.25311063	0.295140665	-2.662802393	Reasonable	1	1
HEXNII	C6H10_1,5-hexadiene	4.1234	4.82402	0.269697	496.7992724	33.9934198	0.234614174	0.037394622	Reasonable	1	1
HEXNII	C3H9N_propylamine	4.1234	4.82402	0.269697	489.1426866	48.09483775	0.309212029	-2.002926997	Reasonable	1	1
HEZKIH	C4H8_1-butene	3.39261	4.70607	0.403888	430.176761	40.68395206	0.202455234	-1.68613278	Reasonable	1	1
HEZKIH	C5H10O_1-methyl-3-buten-1-ol	3.39261	4.70607	0.403888	547.1494147	41.1143638	0.720082126	2.517242097	Reasonable	1	1
HEZKIH	C7H10_1,3,5-heptatriene	3.39261	4.70607	0.403888	572.5172762	30.09194321	0.293331341	1.542759469	Reasonable	1	1
HEZKIH	C6H12_2-hexene	3.39261	4.70607	0.403888	514.2937186	32.55891971	0.290907798	0.751221348	Reasonable	1	1
HEZKIH	C6H14_2-methylpentane	3.39261	4.70607	0.403888	504.839777	31.13915414	0.283296142	0.313287071	Reasonable	1	1
HEZKIH	C6H14_2,2-dimethylbutane	3.39261	4.70607	0.403888	502.044692	32.00410146	0.240565507	-5.235077015	Reasonable	1	1
HEZKIH	C6H10O_4-methyl-4-pentenal	3.39261	4.70607	0.403888	580.0740682	32.39428756	0.391206035	4.154545692	Reasonable	1	1
HEZKIH	C6H10O_5-hexen-2-one	3.39261	4.70607	0.403888	598.1955422	35.15992466	0.462244535	3.354563633	Reasonable	1	1
HEZKIH	C4H11N_dimethylethylamine	3.39261	4.70607	0.403888	478.4088801	36.64852371	0.258099726	0.338810956	Reasonable	1	1
HEZKIH	C4H8_isobutene	3.39261	4.70607	0.403888	433.5290208	40.51820545	0.197619217	-1.512882845	Reasonable	1	1
HEZKIH	C5H13N_methyldiethylamine	3.39261	4.70607	0.403888	502.5113577	33.18200089	0.307247769	0.022073532	Reasonable	1	1
HEZKIH	C3H6O_propionaldehyde	3.39261	4.70607	0.403888	505.7976334	49.25311063	0.295140665	0.317754208	Reasonable	1	1
HEZKIH	C5H12O_3-methyl-1-butanol	3.39261	4.70607	0.403888	560.2711224	38.46689318	0.659856182	2.25044684	Reasonable	1	1
HEZKIH	C6H10_1,5-hexadiene	3.39261	4.70607	0.403888	496.7992724	33.9934198	0.234614174	0.393278553	Reasonable	1	1
HEZKIH	C3H9N_propylamine	3.39261	4.70607	0.403888	489.1426866	48.09483775	0.309212029	-0.354938482	Reasonable	1	1
HICVUM	C4H8_1-butene	4.18424	5.70734	0.54575	430.176761	40.68395206	0.202455234	-0.825829669	Reasonable	1	1
HICVUM	C5H10O_1-methyl-3-buten-1-ol	4.18424	5.70734	0.54575	547.1494147	41.1143638	0.720082126	3.084240151	Reasonable	1	1
HICVUM	C7H10_1,3,5-heptatriene	4.18424	5.70734	0.54575	572.5172762	30.09194321	0.293331341	2.632103841	Reasonable	1	1
HICVUM	C6H12_2-hexene	4.18424	5.70734	0.54575	514.2937186	32.55891971	0.290907798	1.869268692	Reasonable	1	1
HICVUM	C6H14_2-methylpentane	4.18424	5.70734	0.54575	504.839777	31.13915414	0.283296142	1.620369282	Reasonable	1	1
HICVUM	C6H14_2,2-dimethylbutane	4.18424	5.70734	0.54575	502.044692	32.00410146	0.240565507	-0.044711619	Reasonable	1	1
HICVUM	C6H10O_4-methyl-4-pentenal	4.18424	5.70734	0.54575	580.0740682	32.39428756	0.391206035	4.912420819	Reasonable	1	1
HICVUM	C6H10O_5-hexen-2-one	4.18424	5.70734	0.54575	598.1955422	35.15992466	0.462244535	4.834386366	Reasonable	1	1
HICVUM	C4H11N_dimethylethylamine	4.18424	5.70734	0.54575	478.4088801	36.64852371	0.258099726	1.014688512	Reasonable	1	1
HICVUM	C4H8_isobutene	4.18424	5.70734	0.54575	433.5290208	40.51820545	0.197619217	-0.845439095	Reasonable	1	1
HICVUM	C5H13N_methyldiethylamine	4.18424	5.70734	0.54575	502.5113577	33.18200089	0.307247769	1.774061265	Reasonable	1	1
HICVUM	C3H6O_propionaldehyde	4.18424	5.70734	0.54575	505.7976334	49.25311063	0.295140665	1.108422942	Reasonable	1	1
HICVUM	C5H12O_3-methyl-1-butanol	4.18424	5.70734	0.54575	560.2711224	38.46689318	0.659856182	3.175004163	Reasonable	1	1
HICVUM	C6H10_1,5-hexadiene	4.18424	5.70734	0.54575	496.7992724	33.9934198	0.234614174	1.494261762	Reasonable	1	1
HICVUM	C3H9N_propylamine	4.18424	5.70734	0.54575	489.1426866	48.09483775	0.309212029	0.671064487	Reasonable	1	1
HIFTOG	C4H8_1-butene	7.94194	15.08334	0.567548	430.176761	40.68395206	0.202455234	-2.336709069	Reasonable	1	1
HIFTOG	C5H10O_1-methyl-3-buten-1-ol	7.94194	15.08334	0.567548	547.1494147	41.1143638	0.720082126	-0.831593863	Reasonable	1	1
HIFTOG	C7H10_1,3,5-heptatriene	7.94194	15.08334	0.567548	572.5172762	30.09194321	0.293331341	0.290533207	Reasonable	1	1
HIFTOG	C6H12_2-hexene	7.94194	15.08334	0.567548	514.2937186	32.55891971	0.290907798	-0.362132179	Reasonable	1	1
HIFTOG	C6H14_2-methylpentane	7.94194	15.08334	0.567548	504.839777	31.13915414	0.283296142	-0.327411759	Reasonable	1	1
HIFTOG	C6H14_2,2-dimethylbutane	7.94194	15.08334	0.567548	502.044692	32.00410146	0.240565507	-0.83802142	Reasonable	1	1
HIFTOG	C6H10O_4-methyl-4-pentenal	7.94194	15.08334	0.567548	580.0740682	32.39428756	0.391206035	0.378345201	Reasonable	1	1
HIFTOG	C6H10O_5-hexen-2-one	7.94194	15.08334	0.567548	598.1955422	35.15992466	0.462244535	0.306420738	Reasonable	1	1
HIFTOG	C4H11N_dimethylethylamine	7.94194	15.08334	0.567548	478.4088801	36.64852371	0.258099726	-1.42809095	Reasonable	1	1
HIFTOG	C4H8_isobutene	7.94194	15.08334	0.567548	433.5290208	40.51820545	0.197619217	-2.217856446	Reasonable	1	1
HIFTOG	C5H13N_methyldiethylamine	7.94194	15.08334	0.567548	502.5113577	33.18200089	0.307247769	-0.572671343	Reasonable	1	1
HIFTOG	C3H6O_propionaldehyde	7.94194	15.08334	0.567548	505.7976334	49.25311063	0.295140665	-2.121788526	Reasonable	1	1
HIFTOG	C5H12O_3-methyl-1-butanol	7.94194	15.08334	0.567548	560.2711224	38.46689318	0.659856182	-0.459150184	Reasonable	1	1
HIFTOG	C6H10_1,5-hexadiene	7.94194	15.08334	0.567548	496.7992724	33.9934198	0.234614174	-0.643522864	Reasonable	1	1
HIFTOG	C3H9N_propylamine	7.94194	15.08334	0.567548	489.1426866	48.09483775	0.309212029	-2.062595461	Reasonable	1	1
HIFVOI	C4H8_1-butene	6.57223	9.00136	0.603162	430.176761	40.68395206	0.202455234	-2.412207122	Reasonable	1	1
HIFVOI	C5H10O_1-methyl-3-buten-1-ol	6.57223	9.00136	0.603162	547.1494147	41.1143638	0.720082126	-0.675248513	Reasonable	1	1
HIFVOI	C7H10_1,3,5-heptatriene	6.57223	9.00136	0.603162	572.5172762	30.09194321	0.293331341	0.063749812	Reasonable	1	1
HIFVOI	C6H12_2-hexene	6.57223	9.00136	0.603162	514.2937186	32.55891971	0.290907798	-0.398050768	Reasonable	1	1
HIFVOI	C6H14_2-methylpentane	6.57223	9.00136	0.603162	504.839777	31.13915414	0.283296142	-2.247126025	Reasonable	1	1
HIFVOI	C6H14_2,2-dimethylbutane	6.57223	9.00136	0.603162	502.044692	32.00410146	0.240565507	-2.527081269	Reasonable	1	1
HIFVOI	C6H10O_4-methyl-4-pentenal	6.57223	9.00136	0.603162	580.0740682	32.39428756	0.391206035	-1.416267474	Reasonable	1	1
HIFVOI	C6H10O_5-hexen-2-one	6.57223	9.00136	0.603162	598.1955422	35.15992466	0.462244535	0.493067498	Reasonable	1	1
HIFVOI	C4H11N_dimethylethylamine	6.57223	9.00136	0.603162	478.4088801	36.64852371	0.258099726	-3.097000138	Reasonable	1	1
HIFVOI	C4H8_isobutene	6.57223	9.00136	0.603162	433.5290208	40.51820545	0.197619217	-3.472853634	Reasonable	1	1
HIFVOI	C5H13N_methyldiethylamine	6.57223	9.00136	0.603162	502.5113577	33.18200089	0.307247769	-2.457647701	Reasonable	1	1
HIFVOI	C3H6O_propionaldehyde	6.57223	9.00136	0.603162	505.7976334	49.25311063	0.295140665	-2.246714232	Reasonable	1	1
HIFVOI	C5H12O_3-methyl-1-butanol	6.57223	9.00136	0.603162	560.2711224	38.46689318	0.659856182	-2.213801733	Reasonable	1	1
HIFVOI	C6H10_1,5-hexadiene	6.57223	9.00136	0.603162	496.7992724	33.9934198	0.234614174	-0.613563463	Reasonable	1	1
HIFVOI	C3H9N_propylamine	6.57223	9.00136	0.603162	489.1426866	48.09483775	0.309212029	-1.913768341	Reasonable	1	1
HIMSAY	C4H8_1-butene	3.64786	5.16871	0.507851	430.176761	40.68395206	0.202455234	-0.900688908	Reasonable	1	1
HIMSAY	C5H10O_1-methyl-3-buten-1-ol	3.64786	5.16871	0.507851	547.1494147	41.1143638	0.720082126	-0.638090931	Reasonable	1	1
HIMSAY	C7H10_1,3,5-heptatriene	3.64786	5.16871	0.507851	572.5172762	30.09194321	0.293331341	-0.705112911	Reasonable	1	1
HIMSAY	C6H12_2-hexene	3.64786	5.16871	0.507851	514.2937186	32.55891971	0.290907798	-0.929707176	Reasonable	1	1
HIMSAY	C6H14_2-methylpentane	3.64786	5.16871	0.507851	504.839777	31.13915414	0.283296142	-2.52454674	Reasonable	1	1
HIMSAY	C6H14_2,2-dimethylbutane	3.64786	5.16871	0.507851	502.044692	32.00410146	0.240565507	-3.866764565	Reasonable	1	1
HIMSAY	C6H10O_4-methyl-4-pentenal	3.64786	5.16871	0.507851	580.0740682	32.39428756	0.391206035	1.968853109	Reasonable	1	1
HIMSAY	C6H10O_5-hexen-2-one	3.64786	5.16871	0.507851	598.1955422	35.15992466	0.462244535	0.868776058	Reasonable	1	1
HIMSAY	C4H11N_dimethylethylamine	3.64786	5.16871	0.507851	478.4088801	36.64852371	0.258099726	-1.730407676	Reasonable	1	1
HIMSAY	C4H8_isobutene	3.64786	5.16871	0.507851	433.5290208	40.51820545	0.197619217	-0.299746383	Reasonable	1	1
HIMSAY	C3H6O_propionaldehyde	3.64786	5.16871	0.507851	505.7976334	49.25311063	0.295140665	0.283072712	Reasonable	1	1
HIMSAY	C5H12O_3-methyl-1-butanol	3.64786	5.16871	0.507851	560.2711224	38.46689318	0.659856182	-0.497297095	Reasonable	1	1
HIMSAY	C6H10_1,5-hexadiene	3.64786	5.16871	0.507851	496.7992724	33.9934198	0.234614174	-0.435879809	Reasonable	1	1
HIMSAY	C3H9N_propylamine	3.64786	5.16871	0.507851	489.1426866	48.09483775	0.309212029	-0.54030753	Reasonable	1	1
HOWPOZ	C4H8_1-butene	5.98736	7.21513	0.551683	430.176761	40.68395206	0.202455234	-1.559010675	Reasonable	1	1
HOWPOZ	C5H10O_1-methyl-3-buten-1-ol	5.98736	7.21513	0.551683	547.1494147	41.1143638	0.720082126	2.36787006	Reasonable	1	1
HOWPOZ	C7H10_1,3,5-heptatriene	5.98736	7.21513	0.551683	572.5172762	30.09194321	0.293331341	1.343629132	Reasonable	1	1
HOWPOZ	C6H12_2-hexene	5.98736	7.21513	0.551683	514.2937186	32.55891971	0.290907798	0.761153232	Reasonable	1	1
HOWPOZ	C6H14_2-methylpentane	5.98736	7.21513	0.551683	504.839777	31.13915414	0.283296142	1.08748327	Reasonable	1	1
HOWPOZ	C6H14_2,2-dimethylbutane	5.98736	7.21513	0.551683	502.044692	32.00410146	0.240565507	1.160633574	Reasonable	1	1
HOWPOZ	C6H10O_4-methyl-4-pentenal	5.98736	7.21513	0.551683	580.0740682	32.39428756	0.391206035	2.970938861	Reasonable	1	1
HOWPOZ	C6H10O_5-hexen-2-one	5.98736	7.21513	0.551683	598.1955422	35.15992466	0.462244535	1.894220773	Reasonable	1	1
HOWPOZ	C4H11N_dimethylethylamine	5.98736	7.21513	0.551683	478.4088801	36.64852371	0.258099726	0.094761027	Reasonable	1	1
HOWPOZ	C4H8_isobutene	5.98736	7.21513	0.551683	433.5290208	40.51820545	0.197619217	-1.525777907	Reasonable	1	1
HOWPOZ	C5H13N_methyldiethylamine	5.98736	7.21513	0.551683	502.5113577	33.18200089	0.307247769	1.318843529	Reasonable	1	1
HOWPOZ	C3H6O_propionaldehyde	5.98736	7.21513	0.551683	505.7976334	49.25311063	0.295140665	-0.495545449	Reasonable	1	1
HOWPOZ	C5H12O_3-methyl-1-butanol	5.98736	7.21513	0.551683	560.2711224	38.46689318	0.659856182	4.021730795	Reasonable	1	1
HOWPOZ	C6H10_1,5-hexadiene	5.98736	7.21513	0.551683	496.7992724	33.9934198	0.234614174	0.425778687	Reasonable	1	1
HOWPOZ	C3H9N_propylamine	5.98736	7.21513	0.551683	489.1426866	48.09483775	0.309212029	-0.108408468	Reasonable	1	1
HUHJAW	C4H8_1-butene	2.51889	3.68144	0.116926	430.176761	40.68395206	0.202455234	-14.52287875	No Adsorption	0	0
HUHJAW	C5H10O_1-methyl-3-buten-1-ol	2.51889	3.68144	0.116926	547.1494147	41.1143638	0.720082126	-25.85078089	No Adsorption	0	0
HUHJAW	C7H10_1,3,5-heptatriene	2.51889	3.68144	0.116926	572.5172762	30.09194321	0.293331341	-27.7721133	No Adsorption	0	0
HUHJAW	C6H12_2-hexene	2.51889	3.68144	0.116926	514.2937186	32.55891971	0.290907798	-27.5214335	No Adsorption	0	0
HUHJAW	C6H14_2-methylpentane	2.51889	3.68144	0.116926	504.839777	31.13915414	0.283296142	-45.43889862	No Adsorption	0	0
HUHJAW	C6H14_2,2-dimethylbutane	2.51889	3.68144	0.116926	502.044692	32.00410146	0.240565507	-142.634512	No Adsorption	0	0
HUHJAW	C6H10O_4-methyl-4-pentenal	2.51889	3.68144	0.116926	580.0740682	32.39428756	0.391206035	-34.10182352	No Adsorption	0	0
HUHJAW	C6H10O_5-hexen-2-one	2.51889	3.68144	0.116926	598.1955422	35.15992466	0.462244535	-27.97469413	No Adsorption	0	0
HUHJAW	C4H11N_dimethylethylamine	2.51889	3.68144	0.116926	478.4088801	36.64852371	0.258099726	-55.32239305	No Adsorption	0	0
HUHJAW	C4H8_isobutene	2.51889	3.68144	0.116926	433.5290208	40.51820545	0.197619217	-23.06449273	No Adsorption	0	0
HUHJAW	C5H13N_methyldiethylamine	2.51889	3.68144	0.116926	502.5113577	33.18200089	0.307247769	-68.02410886	No Adsorption	0	0
HUHJAW	C5H12O_3-methyl-1-butanol	2.51889	3.68144	0.116926	560.2711224	38.46689318	0.659856182	-43.06803389	No Adsorption	0	0
HUHJAW	C6H10_1,5-hexadiene	2.51889	3.68144	0.116926	496.7992724	33.9934198	0.234614174	-24.40230481	No Adsorption	0	0
HUHJAW	C3H9N_propylamine	2.51889	3.68144	0.116926	489.1426866	48.09483775	0.309212029	-22.17069623	No Adsorption	0	0
IBICON	C4H8_1-butene	9.93983	10.09823	0.423829	430.176761	40.68395206	0.202455234	-3.205698119	Reasonable	1	1
IBICON	C5H10O_1-methyl-3-buten-1-ol	9.93983	10.09823	0.423829	547.1494147	41.1143638	0.720082126	-0.6183345	Reasonable	1	1
IBICON	C7H10_1,3,5-heptatriene	9.93983	10.09823	0.423829	572.5172762	30.09194321	0.293331341	-1.03869141	Reasonable	1	1
IBICON	C6H12_2-hexene	9.93983	10.09823	0.423829	514.2937186	32.55891971	0.290907798	-1.480133958	Reasonable	1	1
IBICON	C6H14_2-methylpentane	9.93983	10.09823	0.423829	504.839777	31.13915414	0.283296142	-1.372918986	Reasonable	1	1
IBICON	C6H14_2,2-dimethylbutane	9.93983	10.09823	0.423829	502.044692	32.00410146	0.240565507	-1.721660319	Reasonable	1	1
IBICON	C6H10O_4-methyl-4-pentenal	9.93983	10.09823	0.423829	580.0740682	32.39428756	0.391206035	-0.253829919	Reasonable	1	1
IBICON	C6H10O_5-hexen-2-one	9.93983	10.09823	0.423829	598.1955422	35.15992466	0.462244535	-0.57425553	Reasonable	1	1
IBICON	C4H11N_dimethylethylamine	9.93983	10.09823	0.423829	478.4088801	36.64852371	0.258099726	-2.223383069	Reasonable	1	1
IBICON	C4H8_isobutene	9.93983	10.09823	0.423829	433.5290208	40.51820545	0.197619217	-3.229152405	Reasonable	1	1
IBICON	C5H13N_methyldiethylamine	9.93983	10.09823	0.423829	502.5113577	33.18200089	0.307247769	-1.449134741	Reasonable	1	1
IBICON	C3H6O_propionaldehyde	9.93983	10.09823	0.423829	505.7976334	49.25311063	0.295140665	-2.657559553	Reasonable	1	1
IBICON	C5H12O_3-methyl-1-butanol	9.93983	10.09823	0.423829	560.2711224	38.46689318	0.659856182	-0.080896793	Reasonable	1	1
IBICON	C6H10_1,5-hexadiene	9.93983	10.09823	0.423829	496.7992724	33.9934198	0.234614174	-1.715607621	Reasonable	1	1
IBICON	C3H9N_propylamine	9.93983	10.09823	0.423829	489.1426866	48.09483775	0.309212029	-2.516866489	Reasonable	1	1
IBIDAA	C4H8_1-butene	10.07656	10.20779	0.429424	430.176761	40.68395206	0.202455234	-3.25611803	Reasonable	1	1
IBIDAA	C5H10O_1-methyl-3-buten-1-ol	10.07656	10.20779	0.429424	547.1494147	41.1143638	0.720082126	-0.668538285	Reasonable	1	1
IBIDAA	C7H10_1,3,5-heptatriene	10.07656	10.20779	0.429424	572.5172762	30.09194321	0.293331341	-1.128896052	Reasonable	1	1
IBIDAA	C6H12_2-hexene	10.07656	10.20779	0.429424	514.2937186	32.55891971	0.290907798	-1.560779448	Reasonable	1	1
IBIDAA	C6H14_2-methylpentane	10.07656	10.20779	0.429424	504.839777	31.13915414	0.283296142	-1.454617414	Reasonable	1	1
IBIDAA	C6H14_2,2-dimethylbutane	10.07656	10.20779	0.429424	502.044692	32.00410146	0.240565507	-1.807056395	Reasonable	1	1
IBIDAA	C6H10O_4-methyl-4-pentenal	10.07656	10.20779	0.429424	580.0740682	32.39428756	0.391206035	-0.342817895	Reasonable	1	1
IBIDAA	C6H10O_5-hexen-2-one	10.07656	10.20779	0.429424	598.1955422	35.15992466	0.462244535	-0.66291829	Reasonable	1	1
IBIDAA	C4H11N_dimethylethylamine	10.07656	10.20779	0.429424	478.4088801	36.64852371	0.258099726	-2.300124134	Reasonable	1	1
IBIDAA	C4H8_isobutene	10.07656	10.20779	0.429424	433.5290208	40.51820545	0.197619217	-3.277631012	Reasonable	1	1
IBIDAA	C5H13N_methyldiethylamine	10.07656	10.20779	0.429424	502.5113577	33.18200089	0.307247769	-1.53876417	Reasonable	1	1
IBIDAA	C3H6O_propionaldehyde	10.07656	10.20779	0.429424	505.7976334	49.25311063	0.295140665	-2.710205988	Reasonable	1	1
IBIDAA	C5H12O_3-methyl-1-butanol	10.07656	10.20779	0.429424	560.2711224	38.46689318	0.659856182	-0.166917941	Reasonable	1	1
IBIDAA	C6H10_1,5-hexadiene	10.07656	10.20779	0.429424	496.7992724	33.9934198	0.234614174	-1.787588645	Reasonable	1	1
IBIDAA	C3H9N_propylamine	10.07656	10.20779	0.429424	489.1426866	48.09483775	0.309212029	-2.580592833	Reasonable	1	1
IBUDOZ	C4H8_1-butene	4.25333	5.08668	0.33708	430.176761	40.68395206	0.202455234	-1.272158744	Reasonable	1	1
IBUDOZ	C5H10O_1-methyl-3-buten-1-ol	4.25333	5.08668	0.33708	547.1494147	41.1143638	0.720082126	0.28651036	Reasonable	1	1
IBUDOZ	C7H10_1,3,5-heptatriene	4.25333	5.08668	0.33708	572.5172762	30.09194321	0.293331341	2.204456431	Reasonable	1	1
IBUDOZ	C6H14_2-methylpentane	4.25333	5.08668	0.33708	504.839777	31.13915414	0.283296142	-0.549172218	Reasonable	1	1
IBUDOZ	C6H14_2,2-dimethylbutane	4.25333	5.08668	0.33708	502.044692	32.00410146	0.240565507	-3.604736527	Reasonable	1	1
IBUDOZ	C6H10O_4-methyl-4-pentenal	4.25333	5.08668	0.33708	580.0740682	32.39428756	0.391206035	0.117357483	Reasonable	1	1
IBUDOZ	C6H10O_5-hexen-2-one	4.25333	5.08668	0.33708	598.1955422	35.15992466	0.462244535	1.18302771	Reasonable	1	1
IBUDOZ	C4H11N_dimethylethylamine	4.25333	5.08668	0.33708	478.4088801	36.64852371	0.258099726	-1.484576573	Reasonable	1	1
IBUDOZ	C4H8_isobutene	4.25333	5.08668	0.33708	433.5290208	40.51820545	0.197619217	-2.045135447	Reasonable	1	1
IBUDOZ	C5H13N_methyldiethylamine	4.25333	5.08668	0.33708	502.5113577	33.18200089	0.307247769	-0.564910893	Reasonable	1	1
IBUDOZ	C3H6O_propionaldehyde	4.25333	5.08668	0.33708	505.7976334	49.25311063	0.295140665	-1.581786571	Reasonable	1	1
IBUDOZ	C5H12O_3-methyl-1-butanol	4.25333	5.08668	0.33708	560.2711224	38.46689318	0.659856182	-1.306724284	Reasonable	1	1
IBUDOZ	C6H10_1,5-hexadiene	4.25333	5.08668	0.33708	496.7992724	33.9934198	0.234614174	0.886726421	Reasonable	1	1
IBUDOZ	C3H9N_propylamine	4.25333	5.08668	0.33708	489.1426866	48.09483775	0.309212029	-0.849323367	Reasonable	1	1
ICANAD	C4H8_1-butene	2.76687	7.32261	0.322496	430.176761	40.68395206	0.202455234	-0.72525348	Reasonable	1	1
ICANAD	C5H10O_1-methyl-3-buten-1-ol	2.76687	7.32261	0.322496	547.1494147	41.1143638	0.720082126	1.90604236	Reasonable	1	1
ICANAD	C6H12_2-hexene	2.76687	7.32261	0.322496	514.2937186	32.55891971	0.290907798	1.964766247	Reasonable	1	1
ICANAD	C6H14_2-methylpentane	2.76687	7.32261	0.322496	504.839777	31.13915414	0.283296142	2.531873435	Reasonable	1	1
ICANAD	C6H14_2,2-dimethylbutane	2.76687	7.32261	0.322496	502.044692	32.00410146	0.240565507	2.791920715	Reasonable	1	1
ICANAD	C6H10O_4-methyl-4-pentenal	2.76687	7.32261	0.322496	580.0740682	32.39428756	0.391206035	3.425718398	Reasonable	1	1
ICANAD	C6H10O_5-hexen-2-one	2.76687	7.32261	0.322496	598.1955422	35.15992466	0.462244535	2.685684426	Reasonable	1	1
ICANAD	C4H11N_dimethylethylamine	2.76687	7.32261	0.322496	478.4088801	36.64852371	0.258099726	1.365272656	Reasonable	1	1
ICANAD	C4H8_isobutene	2.76687	7.32261	0.322496	433.5290208	40.51820545	0.197619217	-0.686763597	Reasonable	1	1
ICANAD	C5H13N_methyldiethylamine	2.76687	7.32261	0.322496	502.5113577	33.18200089	0.307247769	2.899940272	Reasonable	1	1
ICANAD	C3H6O_propionaldehyde	2.76687	7.32261	0.322496	505.7976334	49.25311063	0.295140665	-0.926699653	Reasonable	1	1
ICANAD	C5H12O_3-methyl-1-butanol	2.76687	7.32261	0.322496	560.2711224	38.46689318	0.659856182	2.619576423	Reasonable	1	1
ICANAD	C6H10_1,5-hexadiene	2.76687	7.32261	0.322496	496.7992724	33.9934198	0.234614174	1.588294121	Reasonable	1	1
ICANAD	C3H9N_propylamine	2.76687	7.32261	0.322496	489.1426866	48.09483775	0.309212029	-0.11772484	Reasonable	1	1
ICANEH	C4H8_1-butene	2.8069	7.44304	0.323711	430.176761	40.68395206	0.202455234	-0.716524636	Reasonable	1	1
ICANEH	C5H10O_1-methyl-3-buten-1-ol	2.8069	7.44304	0.323711	547.1494147	41.1143638	0.720082126	1.906155575	Reasonable	1	1
ICANEH	C7H10_1,3,5-heptatriene	2.8069	7.44304	0.323711	572.5172762	30.09194321	0.293331341	2.636087519	Reasonable	1	1
ICANEH	C6H12_2-hexene	2.8069	7.44304	0.323711	514.2937186	32.55891971	0.290907798	1.970856199	Reasonable	1	1
ICANEH	C6H14_2-methylpentane	2.8069	7.44304	0.323711	504.839777	31.13915414	0.283296142	2.545758499	Reasonable	1	1
ICANEH	C6H14_2,2-dimethylbutane	2.8069	7.44304	0.323711	502.044692	32.00410146	0.240565507	2.805377825	Reasonable	1	1
ICANEH	C6H10O_4-methyl-4-pentenal	2.8069	7.44304	0.323711	580.0740682	32.39428756	0.391206035	3.409490154	Reasonable	1	1
ICANEH	C6H10O_5-hexen-2-one	2.8069	7.44304	0.323711	598.1955422	35.15992466	0.462244535	2.682169454	Reasonable	1	1
ICANEH	C4H11N_dimethylethylamine	2.8069	7.44304	0.323711	478.4088801	36.64852371	0.258099726	1.378978994	Reasonable	1	1
ICANEH	C4H8_isobutene	2.8069	7.44304	0.323711	433.5290208	40.51820545	0.197619217	-0.678513419	Reasonable	1	1
ICANEH	C5H13N_methyldiethylamine	2.8069	7.44304	0.323711	502.5113577	33.18200089	0.307247769	2.94524892	Reasonable	1	1
ICANEH	C3H6O_propionaldehyde	2.8069	7.44304	0.323711	505.7976334	49.25311063	0.295140665	-0.93158035	Reasonable	1	1
ICANEH	C5H12O_3-methyl-1-butanol	2.8069	7.44304	0.323711	560.2711224	38.46689318	0.659856182	2.611717999	Reasonable	1	1
ICANEH	C6H10_1,5-hexadiene	2.8069	7.44304	0.323711	496.7992724	33.9934198	0.234614174	1.597606344	Reasonable	1	1
ICANEH	C3H9N_propylamine	2.8069	7.44304	0.323711	489.1426866	48.09483775	0.309212029	-0.116670231	Reasonable	1	1
IJENER	C4H8_1-butene	2.57734	6.00155	0.411582	430.176761	40.68395206	0.202455234	-0.133957944	Reasonable	1	1
IJENER	C5H10O_1-methyl-3-buten-1-ol	2.57734	6.00155	0.411582	547.1494147	41.1143638	0.720082126	3.55908152	Reasonable	1	1
IJENER	C7H10_1,3,5-heptatriene	2.57734	6.00155	0.411582	572.5172762	30.09194321	0.293331341	3.672942524	Reasonable	1	1
IJENER	C6H14_2-methylpentane	2.57734	6.00155	0.411582	504.839777	31.13915414	0.283296142	3.162654004	Reasonable	1	1
IJENER	C6H14_2,2-dimethylbutane	2.57734	6.00155	0.411582	502.044692	32.00410146	0.240565507	2.199598869	Reasonable	1	1
IJENER	C6H10O_4-methyl-4-pentenal	2.57734	6.00155	0.411582	580.0740682	32.39428756	0.391206035	4.465981824	Reasonable	1	1
IJENER	C6H10O_5-hexen-2-one	2.57734	6.00155	0.411582	598.1955422	35.15992466	0.462244535	3.896489841	Reasonable	1	1
IJENER	C4H11N_dimethylethylamine	2.57734	6.00155	0.411582	478.4088801	36.64852371	0.258099726	1.658237553	Reasonable	1	1
IJENER	C4H8_isobutene	2.57734	6.00155	0.411582	433.5290208	40.51820545	0.197619217	-0.118762035	Reasonable	1	1
IJENER	C5H13N_methyldiethylamine	2.57734	6.00155	0.411582	502.5113577	33.18200089	0.307247769	2.766124213	Reasonable	1	1
IJENER	C3H6O_propionaldehyde	2.57734	6.00155	0.411582	505.7976334	49.25311063	0.295140665	0.609248543	Reasonable	1	1
IJENER	C5H12O_3-methyl-1-butanol	2.57734	6.00155	0.411582	560.2711224	38.46689318	0.659856182	4.14288668	Reasonable	1	1
IJENER	C6H10_1,5-hexadiene	2.57734	6.00155	0.411582	496.7992724	33.9934198	0.234614174	2.471642233	Reasonable	1	1
IJENER	C3H9N_propylamine	2.57734	6.00155	0.411582	489.1426866	48.09483775	0.309212029	0.835211633	Reasonable	1	1
ILOJEZ	C4H8_1-butene	3.10567	4.06811	0.178377	430.176761	40.68395206	0.202455234	-1.110539179	Reasonable	1	1
ILOJEZ	C5H10O_1-methyl-3-buten-1-ol	3.10567	4.06811	0.178377	547.1494147	41.1143638	0.720082126	2.423324531	Reasonable	1	1
ILOJEZ	C7H10_1,3,5-heptatriene	3.10567	4.06811	0.178377	572.5172762	30.09194321	0.293331341	2.32752036	Reasonable	1	1
ILOJEZ	C6H12_2-hexene	3.10567	4.06811	0.178377	514.2937186	32.55891971	0.290907798	1.222625442	Reasonable	1	1
ILOJEZ	C6H14_2-methylpentane	3.10567	4.06811	0.178377	504.839777	31.13915414	0.283296142	-0.304954588	Reasonable	1	1
ILOJEZ	C6H14_2,2-dimethylbutane	3.10567	4.06811	0.178377	502.044692	32.00410146	0.240565507	-3.696238216	Reasonable	1	1
ILOJEZ	C6H10O_4-methyl-4-pentenal	3.10567	4.06811	0.178377	580.0740682	32.39428756	0.391206035	1.860691289	Reasonable	1	1
ILOJEZ	C6H10O_5-hexen-2-one	3.10567	4.06811	0.178377	598.1955422	35.15992466	0.462244535	2.175398731	Reasonable	1	1
ILOJEZ	C4H11N_dimethylethylamine	3.10567	4.06811	0.178377	478.4088801	36.64852371	0.258099726	0.310695436	Reasonable	1	1
ILOJEZ	C4H8_isobutene	3.10567	4.06811	0.178377	433.5290208	40.51820545	0.197619217	-1.129034567	Reasonable	1	1
ILOJEZ	C3H6O_propionaldehyde	3.10567	4.06811	0.178377	505.7976334	49.25311063	0.295140665	-0.017566389	Reasonable	1	1
ILOJEZ	C5H12O_3-methyl-1-butanol	3.10567	4.06811	0.178377	560.2711224	38.46689318	0.659856182	1.719463876	Reasonable	1	1
ILOJEZ	C6H10_1,5-hexadiene	3.10567	4.06811	0.178377	496.7992724	33.9934198	0.234614174	0.665842614	Reasonable	1	1
ILOJEZ	C3H9N_propylamine	3.10567	4.06811	0.178377	489.1426866	48.09483775	0.309212029	0.793788988	Reasonable	1	1
IMACZN01	C4H8_1-butene	3.49801	4.79524	0.226484	430.176761	40.68395206	0.202455234	-5.903089987	Reasonable	1	1
IMACZN01	C7H10_1,3,5-heptatriene	3.49801	4.79524	0.226484	572.5172762	30.09194321	0.293331341	-5.37675071	Reasonable	1	1
IMACZN01	C6H14_2,2-dimethylbutane	3.49801	4.79524	0.226484	502.044692	32.00410146	0.240565507	-27.80410035	No Adsorption	0	0
IMACZN01	C4H8_isobutene	3.49801	4.79524	0.226484	433.5290208	40.51820545	0.197619217	-5.059483515	Reasonable	1	1
IMACZN01	C5H13N_methyldiethylamine	3.49801	4.79524	0.226484	502.5113577	33.18200089	0.307247769	-20.38933984	No Adsorption	0	0
IMACZN01	C3H6O_propionaldehyde	3.49801	4.79524	0.226484	505.7976334	49.25311063	0.295140665	-2.971290511	Reasonable	1	1
ISEQIH	C4H8_1-butene	4.26793	4.92293	0.253292	430.176761	40.68395206	0.202455234	-0.482582391	Reasonable	1	1
ISEQIH	C5H10O_1-methyl-3-buten-1-ol	4.26793	4.92293	0.253292	547.1494147	41.1143638	0.720082126	8.600203764	Reasonable	1	1
ISEQIH	C7H10_1,3,5-heptatriene	4.26793	4.92293	0.253292	572.5172762	30.09194321	0.293331341	3.262797438	Reasonable	1	1
ISEQIH	C6H12_2-hexene	4.26793	4.92293	0.253292	514.2937186	32.55891971	0.290907798	2.4788492	Reasonable	1	1
ISEQIH	C6H14_2-methylpentane	4.26793	4.92293	0.253292	504.839777	31.13915414	0.283296142	2.523211721	Reasonable	1	1
ISEQIH	C6H14_2,2-dimethylbutane	4.26793	4.92293	0.253292	502.044692	32.00410146	0.240565507	0.974198409	Reasonable	1	1
ISEQIH	C6H10O_4-methyl-4-pentenal	4.26793	4.92293	0.253292	580.0740682	32.39428756	0.391206035	10.43132677	Reasonable	1	1
ISEQIH	C6H10O_5-hexen-2-one	4.26793	4.92293	0.253292	598.1955422	35.15992466	0.462244535	9.296638869	Reasonable	1	1
ISEQIH	C4H11N_dimethylethylamine	4.26793	4.92293	0.253292	478.4088801	36.64852371	0.258099726	3.406919809	Reasonable	1	1
ISEQIH	C4H8_isobutene	4.26793	4.92293	0.253292	433.5290208	40.51820545	0.197619217	-0.520486592	Reasonable	1	1
ISEQIH	C5H13N_methyldiethylamine	4.26793	4.92293	0.253292	502.5113577	33.18200089	0.307247769	5.033974317	Reasonable	1	1
ISEQIH	C3H6O_propionaldehyde	4.26793	4.92293	0.253292	505.7976334	49.25311063	0.295140665	6.272382396	Reasonable	1	1
ISEQIH	C5H12O_3-methyl-1-butanol	4.26793	4.92293	0.253292	560.2711224	38.46689318	0.659856182	9.624327483	Reasonable	1	1
ISEQIH	C6H10_1,5-hexadiene	4.26793	4.92293	0.253292	496.7992724	33.9934198	0.234614174	2.039358589	Reasonable	1	1
ISEQIH	C3H9N_propylamine	4.26793	4.92293	0.253292	489.1426866	48.09483775	0.309212029	4.739687825	Reasonable	1	1
ISIMAZ	C4H8_1-butene	2.46824	3.00707	0.0472659	430.176761	40.68395206	0.202455234	-62.85387196	No Adsorption	0	0
ISIMAZ	C5H10O_1-methyl-3-buten-1-ol	2.46824	3.00707	0.0472659	547.1494147	41.1143638	0.720082126	-109.7033348	No Adsorption	0	0
ISIMAZ	C7H10_1,3,5-heptatriene	2.46824	3.00707	0.0472659	572.5172762	30.09194321	0.293331341	-103.1904403	No Adsorption	0	0
ISIMAZ	C6H12_2-hexene	2.46824	3.00707	0.0472659	514.2937186	32.55891971	0.290907798	-109.9746941	No Adsorption	0	0
ISIMAZ	C6H14_2-methylpentane	2.46824	3.00707	0.0472659	504.839777	31.13915414	0.283296142	-200	No Adsorption	0	0
ISIMAZ	C6H14_2,2-dimethylbutane	2.46824	3.00707	0.0472659	502.044692	32.00410146	0.240565507	-200	No Adsorption	0	0
ISIMAZ	C6H10O_4-methyl-4-pentenal	2.46824	3.00707	0.0472659	580.0740682	32.39428756	0.391206035	-140.3269791	No Adsorption	0	0
ISIMAZ	C6H10O_5-hexen-2-one	2.46824	3.00707	0.0472659	598.1955422	35.15992466	0.462244535	-114.7447275	No Adsorption	0	0
ISIMAZ	C4H11N_dimethylethylamine	2.46824	3.00707	0.0472659	478.4088801	36.64852371	0.258099726	-145.1518109	No Adsorption	0	0
ISIMAZ	C4H8_isobutene	2.46824	3.00707	0.0472659	433.5290208	40.51820545	0.197619217	-56.86327943	No Adsorption	0	0
ISIMAZ	C5H13N_methyldiethylamine	2.46824	3.00707	0.0472659	502.5113577	33.18200089	0.307247769	-200	No Adsorption	0	0
ISIMAZ	C3H6O_propionaldehyde	2.46824	3.00707	0.0472659	505.7976334	49.25311063	0.295140665	-43.3705904	No Adsorption	0	0
ISIMAZ	C5H12O_3-methyl-1-butanol	2.46824	3.00707	0.0472659	560.2711224	38.46689318	0.659856182	-147.236572	No Adsorption	0	0
ISIMAZ	C6H10_1,5-hexadiene	2.46824	3.00707	0.0472659	496.7992724	33.9934198	0.234614174	-103.2604277	No Adsorption	0	0
ISIMAZ	C3H9N_propylamine	2.46824	3.00707	0.0472659	489.1426866	48.09483775	0.309212029	-76.13371266	No Adsorption	0	0
IXISAJ	C4H8_1-butene	4.41794	5.70852	0.484715	430.176761	40.68395206	0.202455234	-0.816451158	Reasonable	1	1
IXISAJ	C5H10O_1-methyl-3-buten-1-ol	4.41794	5.70852	0.484715	547.1494147	41.1143638	0.720082126	1.649576283	Reasonable	1	1
IXISAJ	C7H10_1,3,5-heptatriene	4.41794	5.70852	0.484715	572.5172762	30.09194321	0.293331341	2.770860109	Reasonable	1	1
IXISAJ	C6H12_2-hexene	4.41794	5.70852	0.484715	514.2937186	32.55891971	0.290907798	1.986430881	Reasonable	1	1
IXISAJ	C6H14_2-methylpentane	4.41794	5.70852	0.484715	504.839777	31.13915414	0.283296142	1.248181776	Reasonable	1	1
IXISAJ	C6H14_2,2-dimethylbutane	4.41794	5.70852	0.484715	502.044692	32.00410146	0.240565507	-1.499224423	Reasonable	1	1
IXISAJ	C6H10O_4-methyl-4-pentenal	4.41794	5.70852	0.484715	580.0740682	32.39428756	0.391206035	2.228215513	Reasonable	1	1
IXISAJ	C6H10O_5-hexen-2-one	4.41794	5.70852	0.484715	598.1955422	35.15992466	0.462244535	2.232360712	Reasonable	1	1
IXISAJ	C4H11N_dimethylethylamine	4.41794	5.70852	0.484715	478.4088801	36.64852371	0.258099726	0.386008212	Reasonable	1	1
IXISAJ	C4H8_isobutene	4.41794	5.70852	0.484715	433.5290208	40.51820545	0.197619217	-1.305692329	Reasonable	1	1
IXISAJ	C5H13N_methyldiethylamine	4.41794	5.70852	0.484715	502.5113577	33.18200089	0.307247769	1.583036592	Reasonable	1	1
IXISAJ	C3H6O_propionaldehyde	4.41794	5.70852	0.484715	505.7976334	49.25311063	0.295140665	-0.44203829	Reasonable	1	1
IXISAJ	C5H12O_3-methyl-1-butanol	4.41794	5.70852	0.484715	560.2711224	38.46689318	0.659856182	1.225081735	Reasonable	1	1
IXISAJ	C6H10_1,5-hexadiene	4.41794	5.70852	0.484715	496.7992724	33.9934198	0.234614174	1.667243694	Reasonable	1	1
IXISAJ	C3H9N_propylamine	4.41794	5.70852	0.484715	489.1426866	48.09483775	0.309212029	-0.027424143	Reasonable	1	1
IXISOX	C4H8_1-butene	4.33438	5.5699	0.459486	430.176761	40.68395206	0.202455234	-1.000374089	Reasonable	1	1
IXISOX	C5H10O_1-methyl-3-buten-1-ol	4.33438	5.5699	0.459486	547.1494147	41.1143638	0.720082126	1.978494137	Reasonable	1	1
IXISOX	C7H10_1,3,5-heptatriene	4.33438	5.5699	0.459486	572.5172762	30.09194321	0.293331341	2.527758753	Reasonable	1	1
IXISOX	C6H12_2-hexene	4.33438	5.5699	0.459486	514.2937186	32.55891971	0.290907798	1.723294732	Reasonable	1	1
IXISOX	C6H14_2-methylpentane	4.33438	5.5699	0.459486	504.839777	31.13915414	0.283296142	1.111984617	Reasonable	1	1
IXISOX	C6H14_2,2-dimethylbutane	4.33438	5.5699	0.459486	502.044692	32.00410146	0.240565507	-0.871878717	Reasonable	1	1
IXISOX	C6H10O_4-methyl-4-pentenal	4.33438	5.5699	0.459486	580.0740682	32.39428756	0.391206035	2.701219028	Reasonable	1	1
IXISOX	C6H10O_5-hexen-2-one	4.33438	5.5699	0.459486	598.1955422	35.15992466	0.462244535	2.103201447	Reasonable	1	1
IXISOX	C4H11N_dimethylethylamine	4.33438	5.5699	0.459486	478.4088801	36.64852371	0.258099726	0.487758959	Reasonable	1	1
IXISOX	C4H8_isobutene	4.33438	5.5699	0.459486	433.5290208	40.51820545	0.197619217	-1.22750373	Reasonable	1	1
IXISOX	C5H13N_methyldiethylamine	4.33438	5.5699	0.459486	502.5113577	33.18200089	0.307247769	1.869276907	Reasonable	1	1
IXISOX	C3H6O_propionaldehyde	4.33438	5.5699	0.459486	505.7976334	49.25311063	0.295140665	-0.018445038	Reasonable	1	1
IXISOX	C5H12O_3-methyl-1-butanol	4.33438	5.5699	0.459486	560.2711224	38.46689318	0.659856182	1.403566603	Reasonable	1	1
IXISOX	C6H10_1,5-hexadiene	4.33438	5.5699	0.459486	496.7992724	33.9934198	0.234614174	1.361995883	Reasonable	1	1
IXISOX	C3H9N_propylamine	4.33438	5.5699	0.459486	489.1426866	48.09483775	0.309212029	-0.303842891	Reasonable	1	1
IXOFEH	C4H8_1-butene	6.6722	7.08623	0.617897	430.176761	40.68395206	0.202455234	-1.892257667	Reasonable	1	1
IXOFEH	C5H10O_1-methyl-3-buten-1-ol	6.6722	7.08623	0.617897	547.1494147	41.1143638	0.720082126	0.167470936	Reasonable	1	1
IXOFEH	C7H10_1,3,5-heptatriene	6.6722	7.08623	0.617897	572.5172762	30.09194321	0.293331341	0.786945108	Reasonable	1	1
IXOFEH	C6H12_2-hexene	6.6722	7.08623	0.617897	514.2937186	32.55891971	0.290907798	0.217844391	Reasonable	1	1
IXOFEH	C6H14_2-methylpentane	6.6722	7.08623	0.617897	504.839777	31.13915414	0.283296142	0.504580951	Reasonable	1	1
IXOFEH	C6H14_2,2-dimethylbutane	6.6722	7.08623	0.617897	502.044692	32.00410146	0.240565507	0.545798049	Reasonable	1	1
IXOFEH	C6H10O_4-methyl-4-pentenal	6.6722	7.08623	0.617897	580.0740682	32.39428756	0.391206035	0.889754813	Reasonable	1	1
IXOFEH	C6H10O_5-hexen-2-one	6.6722	7.08623	0.617897	598.1955422	35.15992466	0.462244535	0.697620729	Reasonable	1	1
IXOFEH	C4H11N_dimethylethylamine	6.6722	7.08623	0.617897	478.4088801	36.64852371	0.258099726	-0.505158317	Reasonable	1	1
IXOFEH	C4H8_isobutene	6.6722	7.08623	0.617897	433.5290208	40.51820545	0.197619217	-1.883993645	Reasonable	1	1
IXOFEH	C5H13N_methyldiethylamine	6.6722	7.08623	0.617897	502.5113577	33.18200089	0.307247769	0.636021256	Reasonable	1	1
IXOFEH	C3H6O_propionaldehyde	6.6722	7.08623	0.617897	505.7976334	49.25311063	0.295140665	-2.154645182	Reasonable	1	1
IXOFEH	C5H12O_3-methyl-1-butanol	6.6722	7.08623	0.617897	560.2711224	38.46689318	0.659856182	1.159798715	Reasonable	1	1
IXOFEH	C6H10_1,5-hexadiene	6.6722	7.08623	0.617897	496.7992724	33.9934198	0.234614174	-0.074610031	Reasonable	1	1
IXOFEH	C3H9N_propylamine	6.6722	7.08623	0.617897	489.1426866	48.09483775	0.309212029	-1.440998799	Reasonable	1	1
IXOFIL	C4H8_1-butene	6.67398	7.14051	0.630989	430.176761	40.68395206	0.202455234	-1.907721593	Reasonable	1	1
IXOFIL	C5H10O_1-methyl-3-buten-1-ol	6.67398	7.14051	0.630989	547.1494147	41.1143638	0.720082126	0.080070638	Reasonable	1	1
IXOFIL	C7H10_1,3,5-heptatriene	6.67398	7.14051	0.630989	572.5172762	30.09194321	0.293331341	0.753320258	Reasonable	1	1
IXOFIL	C6H12_2-hexene	6.67398	7.14051	0.630989	514.2937186	32.55891971	0.290907798	0.19652989	Reasonable	1	1
IXOFIL	C6H14_2-methylpentane	6.67398	7.14051	0.630989	504.839777	31.13915414	0.283296142	0.482497699	Reasonable	1	1
IXOFIL	C6H14_2,2-dimethylbutane	6.67398	7.14051	0.630989	502.044692	32.00410146	0.240565507	0.508925454	Reasonable	1	1
IXOFIL	C6H10O_4-methyl-4-pentenal	6.67398	7.14051	0.630989	580.0740682	32.39428756	0.391206035	0.834053656	Reasonable	1	1
IXOFIL	C6H10O_5-hexen-2-one	6.67398	7.14051	0.630989	598.1955422	35.15992466	0.462244535	0.661161229	Reasonable	1	1
IXOFIL	C4H11N_dimethylethylamine	6.67398	7.14051	0.630989	478.4088801	36.64852371	0.258099726	-0.536850873	Reasonable	1	1
IXOFIL	C4H8_isobutene	6.67398	7.14051	0.630989	433.5290208	40.51820545	0.197619217	-1.902603849	Reasonable	1	1
IXOFIL	C5H13N_methyldiethylamine	6.67398	7.14051	0.630989	502.5113577	33.18200089	0.307247769	0.602224992	Reasonable	1	1
IXOFIL	C3H6O_propionaldehyde	6.67398	7.14051	0.630989	505.7976334	49.25311063	0.295140665	-2.191884947	Reasonable	1	1
IXOFIL	C5H12O_3-methyl-1-butanol	6.67398	7.14051	0.630989	560.2711224	38.46689318	0.659856182	1.045025522	Reasonable	1	1
IXOFIL	C6H10_1,5-hexadiene	6.67398	7.14051	0.630989	496.7992724	33.9934198	0.234614174	-0.093197508	Reasonable	1	1
IXOFIL	C3H9N_propylamine	6.67398	7.14051	0.630989	489.1426866	48.09483775	0.309212029	-1.473646505	Reasonable	1	1
IXUREZ	C4H8_1-butene	3.77257	5.49131	0.48012	430.176761	40.68395206	0.202455234	-1.6342257	Reasonable	1	1
IXUREZ	C5H10O_1-methyl-3-buten-1-ol	3.77257	5.49131	0.48012	547.1494147	41.1143638	0.720082126	2.707844291	Reasonable	1	1
IXUREZ	C7H10_1,3,5-heptatriene	3.77257	5.49131	0.48012	572.5172762	30.09194321	0.293331341	1.189509965	Reasonable	1	1
IXUREZ	C6H12_2-hexene	3.77257	5.49131	0.48012	514.2937186	32.55891971	0.290907798	0.523788074	Reasonable	1	1
IXUREZ	C6H14_2-methylpentane	3.77257	5.49131	0.48012	504.839777	31.13915414	0.283296142	0.216754243	Reasonable	1	1
IXUREZ	C6H14_2,2-dimethylbutane	3.77257	5.49131	0.48012	502.044692	32.00410146	0.240565507	-1.241700637	Reasonable	1	1
IXUREZ	C6H10O_4-methyl-4-pentenal	3.77257	5.49131	0.48012	580.0740682	32.39428756	0.391206035	3.359630614	Reasonable	1	1
IXUREZ	C6H10O_5-hexen-2-one	3.77257	5.49131	0.48012	598.1955422	35.15992466	0.462244535	3.372569585	Reasonable	1	1
IXUREZ	C4H11N_dimethylethylamine	3.77257	5.49131	0.48012	478.4088801	36.64852371	0.258099726	0.673203438	Reasonable	1	1
IXUREZ	C4H8_isobutene	3.77257	5.49131	0.48012	433.5290208	40.51820545	0.197619217	-1.526726215	Reasonable	1	1
IXUREZ	C5H13N_methyldiethylamine	3.77257	5.49131	0.48012	502.5113577	33.18200089	0.307247769	1.282762551	Reasonable	1	1
IXUREZ	C3H6O_propionaldehyde	3.77257	5.49131	0.48012	505.7976334	49.25311063	0.295140665	1.095113535	Reasonable	1	1
IXUREZ	C5H12O_3-methyl-1-butanol	3.77257	5.49131	0.48012	560.2711224	38.46689318	0.659856182	3.420082881	Reasonable	1	1
IXUREZ	C6H10_1,5-hexadiene	3.77257	5.49131	0.48012	496.7992724	33.9934198	0.234614174	0.244544297	Reasonable	1	1
IXUREZ	C3H9N_propylamine	3.77257	5.49131	0.48012	489.1426866	48.09483775	0.309212029	1.139973488	Reasonable	1	1
IYIGEC	C4H8_1-butene	3.17525	3.41912	0.0733715	430.176761	40.68395206	0.202455234	-84.94692156	No Adsorption	0	0
IYIGEC	C5H10O_1-methyl-3-buten-1-ol	3.17525	3.41912	0.0733715	547.1494147	41.1143638	0.720082126	-200	No Adsorption	0	0
IYIGEC	C7H10_1,3,5-heptatriene	3.17525	3.41912	0.0733715	572.5172762	30.09194321	0.293331341	-200	No Adsorption	0	0
IYIGEC	C6H12_2-hexene	3.17525	3.41912	0.0733715	514.2937186	32.55891971	0.290907798	-200	No Adsorption	0	0
IYIGEC	C6H14_2-methylpentane	3.17525	3.41912	0.0733715	504.839777	31.13915414	0.283296142	-200	No Adsorption	0	0
IYIGEC	C6H14_2,2-dimethylbutane	3.17525	3.41912	0.0733715	502.044692	32.00410146	0.240565507	-200	No Adsorption	0	0
IYIGEC	C6H10O_4-methyl-4-pentenal	3.17525	3.41912	0.0733715	580.0740682	32.39428756	0.391206035	-200	No Adsorption	0	0
IYIGEC	C6H10O_5-hexen-2-one	3.17525	3.41912	0.0733715	598.1955422	35.15992466	0.462244535	-200	No Adsorption	0	0
IYIGEC	C4H11N_dimethylethylamine	3.17525	3.41912	0.0733715	478.4088801	36.64852371	0.258099726	-200	No Adsorption	0	0
IYIGEC	C4H8_isobutene	3.17525	3.41912	0.0733715	433.5290208	40.51820545	0.197619217	-114.0109954	No Adsorption	0	0
IYIGEC	C5H13N_methyldiethylamine	3.17525	3.41912	0.0733715	502.5113577	33.18200089	0.307247769	-200	No Adsorption	0	0
IYIGEC	C3H6O_propionaldehyde	3.17525	3.41912	0.0733715	505.7976334	49.25311063	0.295140665	-68.93930216	No Adsorption	0	0
IYIGEC	C5H12O_3-methyl-1-butanol	3.17525	3.41912	0.0733715	560.2711224	38.46689318	0.659856182	-200	No Adsorption	0	0
IYIGEC	C6H10_1,5-hexadiene	3.17525	3.41912	0.0733715	496.7992724	33.9934198	0.234614174	-160.7746907	No Adsorption	0	0
IYIGEC	C3H9N_propylamine	3.17525	3.41912	0.0733715	489.1426866	48.09483775	0.309212029	-139.9788107	No Adsorption	0	0
IYUJAO	C4H8_1-butene	4.26512	6.23359	0.408164	430.176761	40.68395206	0.202455234	-0.767204575	Reasonable	1	1
IYUJAO	C5H10O_1-methyl-3-buten-1-ol	4.26512	6.23359	0.408164	547.1494147	41.1143638	0.720082126	1.915426747	Reasonable	1	1
IYUJAO	C7H10_1,3,5-heptatriene	4.26512	6.23359	0.408164	572.5172762	30.09194321	0.293331341	2.199242166	Reasonable	1	1
IYUJAO	C6H12_2-hexene	4.26512	6.23359	0.408164	514.2937186	32.55891971	0.290907798	1.481848067	Reasonable	1	1
IYUJAO	C6H14_2-methylpentane	4.26512	6.23359	0.408164	504.839777	31.13915414	0.283296142	1.316236715	Reasonable	1	1
IYUJAO	C6H14_2,2-dimethylbutane	4.26512	6.23359	0.408164	502.044692	32.00410146	0.240565507	-0.232516124	Reasonable	1	1
IYUJAO	C6H10O_4-methyl-4-pentenal	4.26512	6.23359	0.408164	580.0740682	32.39428756	0.391206035	2.9363242	Reasonable	1	1
IYUJAO	C6H10O_5-hexen-2-one	4.26512	6.23359	0.408164	598.1955422	35.15992466	0.462244535	2.534806373	Reasonable	1	1
IYUJAO	C4H11N_dimethylethylamine	4.26512	6.23359	0.408164	478.4088801	36.64852371	0.258099726	1.105850674	Reasonable	1	1
IYUJAO	C4H8_isobutene	4.26512	6.23359	0.408164	433.5290208	40.51820545	0.197619217	-0.707261155	Reasonable	1	1
IYUJAO	C5H13N_methyldiethylamine	4.26512	6.23359	0.408164	502.5113577	33.18200089	0.307247769	1.579151124	Reasonable	1	1
IYUJAO	C3H6O_propionaldehyde	4.26512	6.23359	0.408164	505.7976334	49.25311063	0.295140665	-0.098546583	Reasonable	1	1
IYUJAO	C5H12O_3-methyl-1-butanol	4.26512	6.23359	0.408164	560.2711224	38.46689318	0.659856182	2.93715516	Reasonable	1	1
IYUJAO	C6H10_1,5-hexadiene	4.26512	6.23359	0.408164	496.7992724	33.9934198	0.234614174	1.163623462	Reasonable	1	1
IYUJAO	C3H9N_propylamine	4.26512	6.23359	0.408164	489.1426866	48.09483775	0.309212029	0.450612408	Reasonable	1	1
JAVNIE	C4H8_1-butene	4.97275	7.27986	0.654902	430.176761	40.68395206	0.202455234	-1.918123651	Reasonable	1	1
JAVNIE	C5H10O_1-methyl-3-buten-1-ol	4.97275	7.27986	0.654902	547.1494147	41.1143638	0.720082126	1.29258167	Reasonable	1	1
JAVNIE	C7H10_1,3,5-heptatriene	4.97275	7.27986	0.654902	572.5172762	30.09194321	0.293331341	0.523998648	Reasonable	1	1
JAVNIE	C6H12_2-hexene	4.97275	7.27986	0.654902	514.2937186	32.55891971	0.290907798	-0.013042052	Reasonable	1	1
JAVNIE	C6H14_2-methylpentane	4.97275	7.27986	0.654902	504.839777	31.13915414	0.283296142	0.30847904	Reasonable	1	1
JAVNIE	C6H14_2,2-dimethylbutane	4.97275	7.27986	0.654902	502.044692	32.00410146	0.240565507	0.448209921	Reasonable	1	1
JAVNIE	C6H10O_4-methyl-4-pentenal	4.97275	7.27986	0.654902	580.0740682	32.39428756	0.391206035	2.251251198	Reasonable	1	1
JAVNIE	C6H10O_5-hexen-2-one	4.97275	7.27986	0.654902	598.1955422	35.15992466	0.462244535	1.246592126	Reasonable	1	1
JAVNIE	C4H11N_dimethylethylamine	4.97275	7.27986	0.654902	478.4088801	36.64852371	0.258099726	-0.099184059	Reasonable	1	1
JAVNIE	C4H8_isobutene	4.97275	7.27986	0.654902	433.5290208	40.51820545	0.197619217	-1.841076906	Reasonable	1	1
JAVNIE	C5H13N_methyldiethylamine	4.97275	7.27986	0.654902	502.5113577	33.18200089	0.307247769	0.901512809	Reasonable	1	1
JAVNIE	C3H6O_propionaldehyde	4.97275	7.27986	0.654902	505.7976334	49.25311063	0.295140665	-0.779486585	Reasonable	1	1
JAVNIE	C5H12O_3-methyl-1-butanol	4.97275	7.27986	0.654902	560.2711224	38.46689318	0.659856182	2.70807996	Reasonable	1	1
JAVNIE	C6H10_1,5-hexadiene	4.97275	7.27986	0.654902	496.7992724	33.9934198	0.234614174	-0.282173113	Reasonable	1	1
JAVNIE	C3H9N_propylamine	4.97275	7.27986	0.654902	489.1426866	48.09483775	0.309212029	-0.419365791	Reasonable	1	1
JOSNAG	C4H8_1-butene	3.48794	4.34391	0.323879	430.176761	40.68395206	0.202455234	-3.649625977	Reasonable	1	1
JOSNAG	C5H10O_1-methyl-3-buten-1-ol	3.48794	4.34391	0.323879	547.1494147	41.1143638	0.720082126	1.22712538	Reasonable	1	1
JOSNAG	C7H10_1,3,5-heptatriene	3.48794	4.34391	0.323879	572.5172762	30.09194321	0.293331341	-1.684604899	Reasonable	1	1
JOSNAG	C6H12_2-hexene	3.48794	4.34391	0.323879	514.2937186	32.55891971	0.290907798	-2.255674935	Reasonable	1	1
JOSNAG	C6H14_2,2-dimethylbutane	3.48794	4.34391	0.323879	502.044692	32.00410146	0.240565507	-21.51999306	No Adsorption	0	0
JOSNAG	C6H10O_4-methyl-4-pentenal	3.48794	4.34391	0.323879	580.0740682	32.39428756	0.391206035	-2.147685338	Reasonable	1	1
JOSNAG	C6H10O_5-hexen-2-one	3.48794	4.34391	0.323879	598.1955422	35.15992466	0.462244535	1.269830377	Reasonable	1	1
JOSNAG	C4H8_isobutene	3.48794	4.34391	0.323879	433.5290208	40.51820545	0.197619217	-5.585026652	Reasonable	1	1
JOSNAG	C5H13N_methyldiethylamine	3.48794	4.34391	0.323879	502.5113577	33.18200089	0.307247769	-11.32882716	No Adsorption	0	0
JOSNAG	C3H6O_propionaldehyde	3.48794	4.34391	0.323879	505.7976334	49.25311063	0.295140665	-0.490302959	Reasonable	1	1
JOSNAG	C6H10_1,5-hexadiene	3.48794	4.34391	0.323879	496.7992724	33.9934198	0.234614174	-2.600864722	Reasonable	1	1
KANDIO	C4H8_1-butene	4.18035	6.34814	0.480903	430.176761	40.68395206	0.202455234	-1.88107755	Reasonable	1	1
KANDIO	C7H10_1,3,5-heptatriene	4.18035	6.34814	0.480903	572.5172762	30.09194321	0.293331341	1.124024671	Reasonable	1	1
KANDIO	C6H12_2-hexene	4.18035	6.34814	0.480903	514.2937186	32.55891971	0.290907798	0.453778387	Reasonable	1	1
KANDIO	C6H14_2-methylpentane	4.18035	6.34814	0.480903	504.839777	31.13915414	0.283296142	0.491089824	Reasonable	1	1
KANDIO	C6H14_2,2-dimethylbutane	4.18035	6.34814	0.480903	502.044692	32.00410146	0.240565507	0.204418458	Reasonable	1	1
KANDIO	C6H10O_4-methyl-4-pentenal	4.18035	6.34814	0.480903	580.0740682	32.39428756	0.391206035	1.227390452	Reasonable	1	1
KANDIO	C6H10O_5-hexen-2-one	4.18035	6.34814	0.480903	598.1955422	35.15992466	0.462244535	1.412507586	Reasonable	1	1
KANDIO	C4H11N_dimethylethylamine	4.18035	6.34814	0.480903	478.4088801	36.64852371	0.258099726	-0.596104277	Reasonable	1	1
KANDIO	C4H8_isobutene	4.18035	6.34814	0.480903	433.5290208	40.51820545	0.197619217	-1.871129209	Reasonable	1	1
KANDIO	C5H13N_methyldiethylamine	4.18035	6.34814	0.480903	502.5113577	33.18200089	0.307247769	0.538382683	Reasonable	1	1
KANDIO	C3H6O_propionaldehyde	4.18035	6.34814	0.480903	505.7976334	49.25311063	0.295140665	-1.592199641	Reasonable	1	1
KANDIO	C5H12O_3-methyl-1-butanol	4.18035	6.34814	0.480903	560.2711224	38.46689318	0.659856182	0.665001858	Reasonable	1	1
KANDIO	C6H10_1,5-hexadiene	4.18035	6.34814	0.480903	496.7992724	33.9934198	0.234614174	0.140652574	Reasonable	1	1
KANDIO	C3H9N_propylamine	4.18035	6.34814	0.480903	489.1426866	48.09483775	0.309212029	-1.343408344	Reasonable	1	1
KAVROQ	C4H8_1-butene	2.87136	5.56636	0.267003	430.176761	40.68395206	0.202455234	-1.682135066	Reasonable	1	1
KAVROQ	C5H10O_1-methyl-3-buten-1-ol	2.87136	5.56636	0.267003	547.1494147	41.1143638	0.720082126	0.477892167	Reasonable	1	1
KAVROQ	C7H10_1,3,5-heptatriene	2.87136	5.56636	0.267003	572.5172762	30.09194321	0.293331341	-1.287392383	Reasonable	1	1
KAVROQ	C6H12_2-hexene	2.87136	5.56636	0.267003	514.2937186	32.55891971	0.290907798	-0.8940064	Reasonable	1	1
KAVROQ	C6H14_2-methylpentane	2.87136	5.56636	0.267003	504.839777	31.13915414	0.283296142	-0.862370585	Reasonable	1	1
KAVROQ	C6H14_2,2-dimethylbutane	2.87136	5.56636	0.267003	502.044692	32.00410146	0.240565507	-0.62554128	Reasonable	1	1
KAVROQ	C6H10O_4-methyl-4-pentenal	2.87136	5.56636	0.267003	580.0740682	32.39428756	0.391206035	0.175439328	Reasonable	1	1
KAVROQ	C6H10O_5-hexen-2-one	2.87136	5.56636	0.267003	598.1955422	35.15992466	0.462244535	-0.262455133	Reasonable	1	1
KAVROQ	C4H11N_dimethylethylamine	2.87136	5.56636	0.267003	478.4088801	36.64852371	0.258099726	-0.563322232	Reasonable	1	1
KAVROQ	C4H8_isobutene	2.87136	5.56636	0.267003	433.5290208	40.51820545	0.197619217	-1.769060858	Reasonable	1	1
KAVROQ	C5H13N_methyldiethylamine	2.87136	5.56636	0.267003	502.5113577	33.18200089	0.307247769	0.402354251	Reasonable	1	1
KAVROQ	C3H6O_propionaldehyde	2.87136	5.56636	0.267003	505.7976334	49.25311063	0.295140665	-1.370449737	Reasonable	1	1
KAVROQ	C5H12O_3-methyl-1-butanol	2.87136	5.56636	0.267003	560.2711224	38.46689318	0.659856182	1.026525093	Reasonable	1	1
KAVROQ	C6H10_1,5-hexadiene	2.87136	5.56636	0.267003	496.7992724	33.9934198	0.234614174	-0.918526671	Reasonable	1	1
KAVROQ	C3H9N_propylamine	2.87136	5.56636	0.267003	489.1426866	48.09483775	0.309212029	-0.781895327	Reasonable	1	1
KAXQIL	C4H8_1-butene	3.76819	5.12579	0.26974	430.176761	40.68395206	0.202455234	1.03987395	Reasonable	1	1
KAXQIL	C5H10O_1-methyl-3-buten-1-ol	3.76819	5.12579	0.26974	547.1494147	41.1143638	0.720082126	3.061448709	Reasonable	1	1
KAXQIL	C7H10_1,3,5-heptatriene	3.76819	5.12579	0.26974	572.5172762	30.09194321	0.293331341	6.098127803	Reasonable	1	1
KAXQIL	C6H12_2-hexene	3.76819	5.12579	0.26974	514.2937186	32.55891971	0.290907798	4.647522822	Reasonable	1	1
KAXQIL	C6H14_2-methylpentane	3.76819	5.12579	0.26974	504.839777	31.13915414	0.283296142	3.547558119	Reasonable	1	1
KAXQIL	C6H14_2,2-dimethylbutane	3.76819	5.12579	0.26974	502.044692	32.00410146	0.240565507	-0.987263982	Reasonable	1	1
KAXQIL	C6H10O_4-methyl-4-pentenal	3.76819	5.12579	0.26974	580.0740682	32.39428756	0.391206035	3.996511234	Reasonable	1	1
KAXQIL	C6H10O_5-hexen-2-one	3.76819	5.12579	0.26974	598.1955422	35.15992466	0.462244535	4.581906443	Reasonable	1	1
KAXQIL	C4H11N_dimethylethylamine	3.76819	5.12579	0.26974	478.4088801	36.64852371	0.258099726	2.971821158	Reasonable	1	1
KAXQIL	C4H8_isobutene	3.76819	5.12579	0.26974	433.5290208	40.51820545	0.197619217	1.206922975	Reasonable	1	1
KAXQIL	C5H13N_methyldiethylamine	3.76819	5.12579	0.26974	502.5113577	33.18200089	0.307247769	4.491412125	Reasonable	1	1
KAXQIL	C3H6O_propionaldehyde	3.76819	5.12579	0.26974	505.7976334	49.25311063	0.295140665	0.673942919	Reasonable	1	1
KAXQIL	C5H12O_3-methyl-1-butanol	3.76819	5.12579	0.26974	560.2711224	38.46689318	0.659856182	2.679077958	Reasonable	1	1
KAXQIL	C6H10_1,5-hexadiene	3.76819	5.12579	0.26974	496.7992724	33.9934198	0.234614174	3.938193381	Reasonable	1	1
KAXQIL	C3H9N_propylamine	3.76819	5.12579	0.26974	489.1426866	48.09483775	0.309212029	1.689414533	Reasonable	1	1
KAXQOR	C4H8_1-butene	3.66075	4.99192	0.235074	430.176761	40.68395206	0.202455234	0.853181496	Reasonable	1	1
KAXQOR	C5H10O_1-methyl-3-buten-1-ol	3.66075	4.99192	0.235074	547.1494147	41.1143638	0.720082126	2.303582645	Reasonable	1	1
KAXQOR	C7H10_1,3,5-heptatriene	3.66075	4.99192	0.235074	572.5172762	30.09194321	0.293331341	5.772200645	Reasonable	1	1
KAXQOR	C6H12_2-hexene	3.66075	4.99192	0.235074	514.2937186	32.55891971	0.290907798	4.590608916	Reasonable	1	1
KAXQOR	C6H14_2-methylpentane	3.66075	4.99192	0.235074	504.839777	31.13915414	0.283296142	1.664520695	Reasonable	1	1
KAXQOR	C6H10O_4-methyl-4-pentenal	3.66075	4.99192	0.235074	580.0740682	32.39428756	0.391206035	3.048752458	Reasonable	1	1
KAXQOR	C6H10O_5-hexen-2-one	3.66075	4.99192	0.235074	598.1955422	35.15992466	0.462244535	4.341758888	Reasonable	1	1
KAXQOR	C4H11N_dimethylethylamine	3.66075	4.99192	0.235074	478.4088801	36.64852371	0.258099726	0.352903813	Reasonable	1	1
KAXQOR	C4H8_isobutene	3.66075	4.99192	0.235074	433.5290208	40.51820545	0.197619217	-0.581706997	Reasonable	1	1
KAXQOR	C3H6O_propionaldehyde	3.66075	4.99192	0.235074	505.7976334	49.25311063	0.295140665	-0.044175202	Reasonable	1	1
KAXQOR	C5H12O_3-methyl-1-butanol	3.66075	4.99192	0.235074	560.2711224	38.46689318	0.659856182	0.973563777	Reasonable	1	1
KAXQOR	C6H10_1,5-hexadiene	3.66075	4.99192	0.235074	496.7992724	33.9934198	0.234614174	4.052474624	Reasonable	1	1
KAXQOR	C3H9N_propylamine	3.66075	4.99192	0.235074	489.1426866	48.09483775	0.309212029	1.136165457	Reasonable	1	1
KAXQOR01	C4H8_1-butene	4.04434	4.50512	0.262203	430.176761	40.68395206	0.202455234	0.948342045	Reasonable	1	1
KAXQOR01	C5H10O_1-methyl-3-buten-1-ol	4.04434	4.50512	0.262203	547.1494147	41.1143638	0.720082126	2.811533451	Reasonable	1	1
KAXQOR01	C7H10_1,3,5-heptatriene	4.04434	4.50512	0.262203	572.5172762	30.09194321	0.293331341	5.819323442	Reasonable	1	1
KAXQOR01	C6H12_2-hexene	4.04434	4.50512	0.262203	514.2937186	32.55891971	0.290907798	4.434243061	Reasonable	1	1
KAXQOR01	C6H14_2-methylpentane	4.04434	4.50512	0.262203	504.839777	31.13915414	0.283296142	3.239209357	Reasonable	1	1
KAXQOR01	C6H14_2,2-dimethylbutane	4.04434	4.50512	0.262203	502.044692	32.00410146	0.240565507	-1.699687182	Reasonable	1	1
KAXQOR01	C6H10O_4-methyl-4-pentenal	4.04434	4.50512	0.262203	580.0740682	32.39428756	0.391206035	3.69927998	Reasonable	1	1
KAXQOR01	C6H10O_5-hexen-2-one	4.04434	4.50512	0.262203	598.1955422	35.15992466	0.462244535	4.343739359	Reasonable	1	1
KAXQOR01	C4H11N_dimethylethylamine	4.04434	4.50512	0.262203	478.4088801	36.64852371	0.258099726	2.846032009	Reasonable	1	1
KAXQOR01	C4H8_isobutene	4.04434	4.50512	0.262203	433.5290208	40.51820545	0.197619217	1.160996447	Reasonable	1	1
KAXQOR01	C5H13N_methyldiethylamine	4.04434	4.50512	0.262203	502.5113577	33.18200089	0.307247769	3.781097333	Reasonable	1	1
KAXQOR01	C3H6O_propionaldehyde	4.04434	4.50512	0.262203	505.7976334	49.25311063	0.295140665	0.621238616	Reasonable	1	1
KAXQOR01	C5H12O_3-methyl-1-butanol	4.04434	4.50512	0.262203	560.2711224	38.46689318	0.659856182	2.405610989	Reasonable	1	1
KAXQOR01	C6H10_1,5-hexadiene	4.04434	4.50512	0.262203	496.7992724	33.9934198	0.234614174	3.72039748	Reasonable	1	1
KAXQOR01	C3H9N_propylamine	4.04434	4.50512	0.262203	489.1426866	48.09483775	0.309212029	1.583906901	Reasonable	1	1
KEFBEE	C4H8_1-butene	7.03728	11.08232	0.817433	430.176761	40.68395206	0.202455234	-2.838913632	Reasonable	1	1
KEFBEE	C5H10O_1-methyl-3-buten-1-ol	7.03728	11.08232	0.817433	547.1494147	41.1143638	0.720082126	0.15026816	Reasonable	1	1
KEFBEE	C7H10_1,3,5-heptatriene	7.03728	11.08232	0.817433	572.5172762	30.09194321	0.293331341	-0.956083908	Reasonable	1	1
KEFBEE	C6H12_2-hexene	7.03728	11.08232	0.817433	514.2937186	32.55891971	0.290907798	-1.396575214	Reasonable	1	1
KEFBEE	C6H14_2-methylpentane	7.03728	11.08232	0.817433	504.839777	31.13915414	0.283296142	-1.247354711	Reasonable	1	1
KEFBEE	C6H14_2,2-dimethylbutane	7.03728	11.08232	0.817433	502.044692	32.00410146	0.240565507	-1.461550691	Reasonable	1	1
KEFBEE	C6H10O_4-methyl-4-pentenal	7.03728	11.08232	0.817433	580.0740682	32.39428756	0.391206035	-0.003827315	Reasonable	1	1
KEFBEE	C6H10O_5-hexen-2-one	7.03728	11.08232	0.817433	598.1955422	35.15992466	0.462244535	-0.241202371	Reasonable	1	1
KEFBEE	C4H11N_dimethylethylamine	7.03728	11.08232	0.817433	478.4088801	36.64852371	0.258099726	-1.862731363	Reasonable	1	1
KEFBEE	C4H8_isobutene	7.03728	11.08232	0.817433	433.5290208	40.51820545	0.197619217	-2.760392744	Reasonable	1	1
KEFBEE	C5H13N_methyldiethylamine	7.03728	11.08232	0.817433	502.5113577	33.18200089	0.307247769	-1.279181896	Reasonable	1	1
KEFBEE	C3H6O_propionaldehyde	7.03728	11.08232	0.817433	505.7976334	49.25311063	0.295140665	-1.961268597	Reasonable	1	1
KEFBEE	C5H12O_3-methyl-1-butanol	7.03728	11.08232	0.817433	560.2711224	38.46689318	0.659856182	0.713314942	Reasonable	1	1
KEFBEE	C6H10_1,5-hexadiene	7.03728	11.08232	0.817433	496.7992724	33.9934198	0.234614174	-1.589044026	Reasonable	1	1
KEFBEE	C3H9N_propylamine	7.03728	11.08232	0.817433	489.1426866	48.09483775	0.309212029	-1.768568641	Reasonable	1	1
KEXKAB	C5H10O_1-methyl-3-buten-1-ol	3.26763	4.09177	0.283474	547.1494147	41.1143638	0.720082126	-19.22914799	No Adsorption	0	0
KEXKAB	C7H10_1,3,5-heptatriene	3.26763	4.09177	0.283474	572.5172762	30.09194321	0.293331341	-18.67366414	No Adsorption	0	0
KEXKAB	C6H12_2-hexene	3.26763	4.09177	0.283474	514.2937186	32.55891971	0.290907798	-13.838632	No Adsorption	0	0
KEXKAB	C6H14_2-methylpentane	3.26763	4.09177	0.283474	504.839777	31.13915414	0.283296142	-30.24033216	No Adsorption	0	0
KEXKAB	C6H14_2,2-dimethylbutane	3.26763	4.09177	0.283474	502.044692	32.00410146	0.240565507	-106.1857524	No Adsorption	0	0
KEXKAB	C6H10O_4-methyl-4-pentenal	3.26763	4.09177	0.283474	580.0740682	32.39428756	0.391206035	-23.5543958	No Adsorption	0	0
KEXKAB	C6H10O_5-hexen-2-one	3.26763	4.09177	0.283474	598.1955422	35.15992466	0.462244535	-18.61978876	No Adsorption	0	0
KEXKAB	C4H11N_dimethylethylamine	3.26763	4.09177	0.283474	478.4088801	36.64852371	0.258099726	-31.38933984	No Adsorption	0	0
KEXKAB	C4H8_isobutene	3.26763	4.09177	0.283474	433.5290208	40.51820545	0.197619217	-17.16052195	No Adsorption	0	0
KEXKAB	C5H13N_methyldiethylamine	3.26763	4.09177	0.283474	502.5113577	33.18200089	0.307247769	-63.8827287	No Adsorption	0	0
KEXKAB	C5H12O_3-methyl-1-butanol	3.26763	4.09177	0.283474	560.2711224	38.46689318	0.659856182	-31.57024772	No Adsorption	0	0
KEXKAB	C6H10_1,5-hexadiene	3.26763	4.09177	0.283474	496.7992724	33.9934198	0.234614174	-17.46344156	No Adsorption	0	0
KEXKAB	C3H9N_propylamine	3.26763	4.09177	0.283474	489.1426866	48.09483775	0.309212029	-16.84466396	No Adsorption	0	0
KEXKEF	C4H8_1-butene	2.79989	4.72338	0.339469	430.176761	40.68395206	0.202455234	-25.4424928	No Adsorption	0	0
KEXKEF	C5H10O_1-methyl-3-buten-1-ol	2.79989	4.72338	0.339469	547.1494147	41.1143638	0.720082126	-45.5421181	No Adsorption	0	0
KEXKEF	C7H10_1,3,5-heptatriene	2.79989	4.72338	0.339469	572.5172762	30.09194321	0.293331341	-33.33161408	No Adsorption	0	0
KEXKEF	C6H12_2-hexene	2.79989	4.72338	0.339469	514.2937186	32.55891971	0.290907798	-32.74714697	No Adsorption	0	0
KEXKEF	C6H14_2-methylpentane	2.79989	4.72338	0.339469	504.839777	31.13915414	0.283296142	-70.7619539	No Adsorption	0	0
KEXKEF	C6H14_2,2-dimethylbutane	2.79989	4.72338	0.339469	502.044692	32.00410146	0.240565507	-90.60554832	No Adsorption	0	0
KEXKEF	C6H10O_4-methyl-4-pentenal	2.79989	4.72338	0.339469	580.0740682	32.39428756	0.391206035	-55.21968269	No Adsorption	0	0
KEXKEF	C6H10O_5-hexen-2-one	2.79989	4.72338	0.339469	598.1955422	35.15992466	0.462244535	-44.4621809	No Adsorption	0	0
KEXKEF	C4H11N_dimethylethylamine	2.79989	4.72338	0.339469	478.4088801	36.64852371	0.258099726	-57.70114692	No Adsorption	0	0
KEXKEF	C4H8_isobutene	2.79989	4.72338	0.339469	433.5290208	40.51820545	0.197619217	-28.05060999	No Adsorption	0	0
KEXKEF	C5H13N_methyldiethylamine	2.79989	4.72338	0.339469	502.5113577	33.18200089	0.307247769	-95.51999306	No Adsorption	0	0
KEXKEF	C3H6O_propionaldehyde	2.79989	4.72338	0.339469	505.7976334	49.25311063	0.295140665	-17.08460016	No Adsorption	0	0
KEXKEF	C5H12O_3-methyl-1-butanol	2.79989	4.72338	0.339469	560.2711224	38.46689318	0.659856182	-60.47366072	No Adsorption	0	0
KEXKEF	C6H10_1,5-hexadiene	2.79989	4.72338	0.339469	496.7992724	33.9934198	0.234614174	-35.70553377	No Adsorption	0	0
KEXKEF	C3H9N_propylamine	2.79989	4.72338	0.339469	489.1426866	48.09483775	0.309212029	-22.79317412	No Adsorption	0	0
KINHAS	C4H8_1-butene	3.76529	4.54337	0.278849	430.176761	40.68395206	0.202455234	-1.976151053	Reasonable	1	1
KINHAS	C5H10O_1-methyl-3-buten-1-ol	3.76529	4.54337	0.278849	547.1494147	41.1143638	0.720082126	-0.250859122	Reasonable	1	1
KINHAS	C7H10_1,3,5-heptatriene	3.76529	4.54337	0.278849	572.5172762	30.09194321	0.293331341	-0.320195212	Reasonable	1	1
KINHAS	C6H12_2-hexene	3.76529	4.54337	0.278849	514.2937186	32.55891971	0.290907798	-1.392876454	Reasonable	1	1
KINHAS	C6H14_2-methylpentane	3.76529	4.54337	0.278849	504.839777	31.13915414	0.283296142	-1.728609179	Reasonable	1	1
KINHAS	C6H10O_4-methyl-4-pentenal	3.76529	4.54337	0.278849	580.0740682	32.39428756	0.391206035	0.245522538	Reasonable	1	1
KINHAS	C6H10O_5-hexen-2-one	3.76529	4.54337	0.278849	598.1955422	35.15992466	0.462244535	-1.227395214	Reasonable	1	1
KINHAS	C4H11N_dimethylethylamine	3.76529	4.54337	0.278849	478.4088801	36.64852371	0.258099726	-1.483332441	Reasonable	1	1
KINHAS	C4H8_isobutene	3.76529	4.54337	0.278849	433.5290208	40.51820545	0.197619217	-1.339171505	Reasonable	1	1
KINHAS	C3H6O_propionaldehyde	3.76529	4.54337	0.278849	505.7976334	49.25311063	0.295140665	-1.744322342	Reasonable	1	1
KINHAS	C6H10_1,5-hexadiene	3.76529	4.54337	0.278849	496.7992724	33.9934198	0.234614174	-1.761146308	Reasonable	1	1
KINHAS	C3H9N_propylamine	3.76529	4.54337	0.278849	489.1426866	48.09483775	0.309212029	-0.780971139	Reasonable	1	1
KINKAV	C4H8_1-butene	3.74388	4.49986	0.189708	430.176761	40.68395206	0.202455234	-1.637313997	Reasonable	1	1
KINKAV	C5H10O_1-methyl-3-buten-1-ol	3.74388	4.49986	0.189708	547.1494147	41.1143638	0.720082126	2.905910778	Reasonable	1	1
KINKAV	C6H12_2-hexene	3.74388	4.49986	0.189708	514.2937186	32.55891971	0.290907798	0.592208967	Reasonable	1	1
KINKAV	C6H14_2-methylpentane	3.74388	4.49986	0.189708	504.839777	31.13915414	0.283296142	0.075831532	Reasonable	1	1
KINKAV	C6H10O_4-methyl-4-pentenal	3.74388	4.49986	0.189708	580.0740682	32.39428756	0.391206035	3.378285224	Reasonable	1	1
KINKAV	C6H10O_5-hexen-2-one	3.74388	4.49986	0.189708	598.1955422	35.15992466	0.462244535	3.142833546	Reasonable	1	1
KINKAV	C4H11N_dimethylethylamine	3.74388	4.49986	0.189708	478.4088801	36.64852371	0.258099726	-0.764691281	Reasonable	1	1
KINKAV	C4H8_isobutene	3.74388	4.49986	0.189708	433.5290208	40.51820545	0.197619217	-1.587480655	Reasonable	1	1
KINKAV	C3H6O_propionaldehyde	3.74388	4.49986	0.189708	505.7976334	49.25311063	0.295140665	0.907951206	Reasonable	1	1
KINKAV	C5H12O_3-methyl-1-butanol	3.74388	4.49986	0.189708	560.2711224	38.46689318	0.659856182	2.709985279	Reasonable	1	1
KINKAV	C6H10_1,5-hexadiene	3.74388	4.49986	0.189708	496.7992724	33.9934198	0.234614174	0.318125969	Reasonable	1	1
KINKAV	C3H9N_propylamine	3.74388	4.49986	0.189708	489.1426866	48.09483775	0.309212029	0.29684282	Reasonable	1	1
KIXXOG	C4H8_1-butene	2.67446	3.83742	0.435045	430.176761	40.68395206	0.202455234	-18.30277066	No Adsorption	0	0
KIXXOG	C5H10O_1-methyl-3-buten-1-ol	2.67446	3.83742	0.435045	547.1494147	41.1143638	0.720082126	-28.23657201	No Adsorption	0	0
KIXXOG	C7H10_1,3,5-heptatriene	2.67446	3.83742	0.435045	572.5172762	30.09194321	0.293331341	-32.87942607	No Adsorption	0	0
KIXXOG	C6H12_2-hexene	2.67446	3.83742	0.435045	514.2937186	32.55891971	0.290907798	-31.19859629	No Adsorption	0	0
KIXXOG	C6H14_2-methylpentane	2.67446	3.83742	0.435045	504.839777	31.13915414	0.283296142	-43.31695296	No Adsorption	0	0
KIXXOG	C6H14_2,2-dimethylbutane	2.67446	3.83742	0.435045	502.044692	32.00410146	0.240565507	-103.6903698	No Adsorption	0	0
KIXXOG	C6H10O_4-methyl-4-pentenal	2.67446	3.83742	0.435045	580.0740682	32.39428756	0.391206035	-24.86966623	No Adsorption	0	0
KIXXOG	C6H10O_5-hexen-2-one	2.67446	3.83742	0.435045	598.1955422	35.15992466	0.462244535	-26.69464863	No Adsorption	0	0
KIXXOG	C4H11N_dimethylethylamine	2.67446	3.83742	0.435045	478.4088801	36.64852371	0.258099726	-45.27164622	No Adsorption	0	0
KIXXOG	C4H8_isobutene	2.67446	3.83742	0.435045	433.5290208	40.51820545	0.197619217	-17.26121944	No Adsorption	0	0
KIXXOG	C5H13N_methyldiethylamine	2.67446	3.83742	0.435045	502.5113577	33.18200089	0.307247769	-77.326058	No Adsorption	0	0
KIXXOG	C5H12O_3-methyl-1-butanol	2.67446	3.83742	0.435045	560.2711224	38.46689318	0.659856182	-36.51570016	No Adsorption	0	0
KIXXOG	C6H10_1,5-hexadiene	2.67446	3.83742	0.435045	496.7992724	33.9934198	0.234614174	-24.59345982	No Adsorption	0	0
KIXXOG	C3H9N_propylamine	2.67446	3.83742	0.435045	489.1426866	48.09483775	0.309212029	-23.71669877	No Adsorption	0	0
KOMHAW	C4H8_1-butene	2.83423	4.30719	0.290393	430.176761	40.68395206	0.202455234	-3.260010174	Reasonable	1	1
KOMHAW	C5H10O_1-methyl-3-buten-1-ol	2.83423	4.30719	0.290393	547.1494147	41.1143638	0.720082126	-1.871474727	Reasonable	1	1
KOMHAW	C7H10_1,3,5-heptatriene	2.83423	4.30719	0.290393	572.5172762	30.09194321	0.293331341	-12.75448733	No Adsorption	0	0
KOMHAW	C6H14_2,2-dimethylbutane	2.83423	4.30719	0.290393	502.044692	32.00410146	0.240565507	-17.87614836	No Adsorption	0	0
KOMHAW	C4H8_isobutene	2.83423	4.30719	0.290393	433.5290208	40.51820545	0.197619217	-4.565431096	Reasonable	1	1
KOMHAW	C3H6O_propionaldehyde	2.83423	4.30719	0.290393	505.7976334	49.25311063	0.295140665	0.475807701	Reasonable	1	1
KOMHAW	C3H9N_propylamine	2.83423	4.30719	0.290393	489.1426866	48.09483775	0.309212029	-0.222916979	Reasonable	1	1
KUNWEW	C4H8_1-butene	3.80654	5.28786	0.260919	430.176761	40.68395206	0.202455234	-1.475718147	Reasonable	1	1
KUNWEW	C5H10O_1-methyl-3-buten-1-ol	3.80654	5.28786	0.260919	547.1494147	41.1143638	0.720082126	3.398844137	Reasonable	1	1
KUNWEW	C7H10_1,3,5-heptatriene	3.80654	5.28786	0.260919	572.5172762	30.09194321	0.293331341	1.547805462	Reasonable	1	1
KUNWEW	C6H12_2-hexene	3.80654	5.28786	0.260919	514.2937186	32.55891971	0.290907798	0.943056043	Reasonable	1	1
KUNWEW	C6H14_2-methylpentane	3.80654	5.28786	0.260919	504.839777	31.13915414	0.283296142	0.91835017	Reasonable	1	1
KUNWEW	C6H14_2,2-dimethylbutane	3.80654	5.28786	0.260919	502.044692	32.00410146	0.240565507	-0.556510143	Reasonable	1	1
KUNWEW	C6H10O_4-methyl-4-pentenal	3.80654	5.28786	0.260919	580.0740682	32.39428756	0.391206035	2.989656236	Reasonable	1	1
KUNWEW	C6H10O_5-hexen-2-one	3.80654	5.28786	0.260919	598.1955422	35.15992466	0.462244535	2.969387487	Reasonable	1	1
KUNWEW	C4H11N_dimethylethylamine	3.80654	5.28786	0.260919	478.4088801	36.64852371	0.258099726	-0.010426942	Reasonable	1	1
KUNWEW	C4H8_isobutene	3.80654	5.28786	0.260919	433.5290208	40.51820545	0.197619217	-1.468619449	Reasonable	1	1
KUNWEW	C5H13N_methyldiethylamine	3.80654	5.28786	0.260919	502.5113577	33.18200089	0.307247769	0.912164643	Reasonable	1	1
KUNWEW	C3H6O_propionaldehyde	3.80654	5.28786	0.260919	505.7976334	49.25311063	0.295140665	-0.348029412	Reasonable	1	1
KUNWEW	C5H12O_3-methyl-1-butanol	3.80654	5.28786	0.260919	560.2711224	38.46689318	0.659856182	4.855251349	Reasonable	1	1
KUNWEW	C6H10_1,5-hexadiene	3.80654	5.28786	0.260919	496.7992724	33.9934198	0.234614174	0.616749553	Reasonable	1	1
KUNWEW	C3H9N_propylamine	3.80654	5.28786	0.260919	489.1426866	48.09483775	0.309212029	0.646241939	Reasonable	1	1
LABJUV	C4H8_1-butene	3.55603	5.11712	0.221617	430.176761	40.68395206	0.202455234	-2.648255858	Reasonable	1	1
LABJUV	C5H10O_1-methyl-3-buten-1-ol	3.55603	5.11712	0.221617	547.1494147	41.1143638	0.720082126	-0.271551252	Reasonable	1	1
LABJUV	C7H10_1,3,5-heptatriene	3.55603	5.11712	0.221617	572.5172762	30.09194321	0.293331341	-0.018728341	Reasonable	1	1
LABJUV	C6H12_2-hexene	3.55603	5.11712	0.221617	514.2937186	32.55891971	0.290907798	-0.586018309	Reasonable	1	1
LABJUV	C6H14_2-methylpentane	3.55603	5.11712	0.221617	504.839777	31.13915414	0.283296142	-0.66128261	Reasonable	1	1
LABJUV	C6H14_2,2-dimethylbutane	3.55603	5.11712	0.221617	502.044692	32.00410146	0.240565507	-1.734302678	Reasonable	1	1
LABJUV	C6H10O_4-methyl-4-pentenal	3.55603	5.11712	0.221617	580.0740682	32.39428756	0.391206035	1.12284474	Reasonable	1	1
LABJUV	C6H10O_5-hexen-2-one	3.55603	5.11712	0.221617	598.1955422	35.15992466	0.462244535	1.218070504	Reasonable	1	1
LABJUV	C4H11N_dimethylethylamine	3.55603	5.11712	0.221617	478.4088801	36.64852371	0.258099726	-1.394573196	Reasonable	1	1
LABJUV	C4H8_isobutene	3.55603	5.11712	0.221617	433.5290208	40.51820545	0.197619217	-2.55851853	Reasonable	1	1
LABJUV	C5H13N_methyldiethylamine	3.55603	5.11712	0.221617	502.5113577	33.18200089	0.307247769	-1.003592098	Reasonable	1	1
LABJUV	C3H6O_propionaldehyde	3.55603	5.11712	0.221617	505.7976334	49.25311063	0.295140665	-1.839432436	Reasonable	1	1
LABJUV	C5H12O_3-methyl-1-butanol	3.55603	5.11712	0.221617	560.2711224	38.46689318	0.659856182	0.014570938	Reasonable	1	1
LABJUV	C6H10_1,5-hexadiene	3.55603	5.11712	0.221617	496.7992724	33.9934198	0.234614174	-0.846663885	Reasonable	1	1
LABJUV	C3H9N_propylamine	3.55603	5.11712	0.221617	489.1426866	48.09483775	0.309212029	-1.665250788	Reasonable	1	1
LACJAC	C4H8_1-butene	3.36486	4.56325	0.272278	430.176761	40.68395206	0.202455234	-2.499523384	Reasonable	1	1
LACJAC	C5H10O_1-methyl-3-buten-1-ol	3.36486	4.56325	0.272278	547.1494147	41.1143638	0.720082126	-2.059247009	Reasonable	1	1
LACJAC	C7H10_1,3,5-heptatriene	3.36486	4.56325	0.272278	572.5172762	30.09194321	0.293331341	-2.538695103	Reasonable	1	1
LACJAC	C6H12_2-hexene	3.36486	4.56325	0.272278	514.2937186	32.55891971	0.290907798	-3.455403679	Reasonable	1	1
LACJAC	C6H14_2-methylpentane	3.36486	4.56325	0.272278	504.839777	31.13915414	0.283296142	-4.4225082	Reasonable	1	1
LACJAC	C6H14_2,2-dimethylbutane	3.36486	4.56325	0.272278	502.044692	32.00410146	0.240565507	-23.07211659	No Adsorption	0	0
LACJAC	C6H10O_4-methyl-4-pentenal	3.36486	4.56325	0.272278	580.0740682	32.39428756	0.391206035	-1.012778087	Reasonable	1	1
LACJAC	C6H10O_5-hexen-2-one	3.36486	4.56325	0.272278	598.1955422	35.15992466	0.462244535	-2.086417127	Reasonable	1	1
LACJAC	C4H11N_dimethylethylamine	3.36486	4.56325	0.272278	478.4088801	36.64852371	0.258099726	-2.50429474	Reasonable	1	1
LACJAC	C4H8_isobutene	3.36486	4.56325	0.272278	433.5290208	40.51820545	0.197619217	-3.477867579	Reasonable	1	1
LACJAC	C3H6O_propionaldehyde	3.36486	4.56325	0.272278	505.7976334	49.25311063	0.295140665	-1.454021545	Reasonable	1	1
LACJAC	C5H12O_3-methyl-1-butanol	3.36486	4.56325	0.272278	560.2711224	38.46689318	0.659856182	-2.451889554	Reasonable	1	1
LACJAC	C6H10_1,5-hexadiene	3.36486	4.56325	0.272278	496.7992724	33.9934198	0.234614174	-2.93356598	Reasonable	1	1
LACJAC	C3H9N_propylamine	3.36486	4.56325	0.272278	489.1426866	48.09483775	0.309212029	-1.328962374	Reasonable	1	1
LAGCED	C4H8_1-butene	6.59808	8.26738	0.528184	430.176761	40.68395206	0.202455234	-2.47325118	Reasonable	1	1
LAGCED	C5H10O_1-methyl-3-buten-1-ol	6.59808	8.26738	0.528184	547.1494147	41.1143638	0.720082126	-0.56711405	Reasonable	1	1
LAGCED	C7H10_1,3,5-heptatriene	6.59808	8.26738	0.528184	572.5172762	30.09194321	0.293331341	-0.244986969	Reasonable	1	1
LAGCED	C6H12_2-hexene	6.59808	8.26738	0.528184	514.2937186	32.55891971	0.290907798	-0.809928957	Reasonable	1	1
LAGCED	C6H14_2-methylpentane	6.59808	8.26738	0.528184	504.839777	31.13915414	0.283296142	-0.65817192	Reasonable	1	1
LAGCED	C6H14_2,2-dimethylbutane	6.59808	8.26738	0.528184	502.044692	32.00410146	0.240565507	-0.616942619	Reasonable	1	1
LAGCED	C6H10O_4-methyl-4-pentenal	6.59808	8.26738	0.528184	580.0740682	32.39428756	0.391206035	0.359841172	Reasonable	1	1
LAGCED	C6H10O_5-hexen-2-one	6.59808	8.26738	0.528184	598.1955422	35.15992466	0.462244535	0.356446556	Reasonable	1	1
LAGCED	C4H11N_dimethylethylamine	6.59808	8.26738	0.528184	478.4088801	36.64852371	0.258099726	-1.257029911	Reasonable	1	1
LAGCED	C4H8_isobutene	6.59808	8.26738	0.528184	433.5290208	40.51820545	0.197619217	-2.27924137	Reasonable	1	1
LAGCED	C5H13N_methyldiethylamine	6.59808	8.26738	0.528184	502.5113577	33.18200089	0.307247769	-0.66488325	Reasonable	1	1
LAGCED	C3H6O_propionaldehyde	6.59808	8.26738	0.528184	505.7976334	49.25311063	0.295140665	-1.147725003	Reasonable	1	1
LAGCED	C5H12O_3-methyl-1-butanol	6.59808	8.26738	0.528184	560.2711224	38.46689318	0.659856182	-0.283048925	Reasonable	1	1
LAGCED	C6H10_1,5-hexadiene	6.59808	8.26738	0.528184	496.7992724	33.9934198	0.234614174	-1.077956354	Reasonable	1	1
LAGCED	C3H9N_propylamine	6.59808	8.26738	0.528184	489.1426866	48.09483775	0.309212029	-1.686328889	Reasonable	1	1
LAGWEX	C4H8_1-butene	5.77243	6.67772	0.563922	430.176761	40.68395206	0.202455234	-1.862607905	Reasonable	1	1
LAGWEX	C5H10O_1-methyl-3-buten-1-ol	5.77243	6.67772	0.563922	547.1494147	41.1143638	0.720082126	0.013763855	Reasonable	1	1
LAGWEX	C7H10_1,3,5-heptatriene	5.77243	6.67772	0.563922	572.5172762	30.09194321	0.293331341	0.867900977	Reasonable	1	1
LAGWEX	C6H12_2-hexene	5.77243	6.67772	0.563922	514.2937186	32.55891971	0.290907798	0.297738632	Reasonable	1	1
LAGWEX	C6H14_2-methylpentane	5.77243	6.67772	0.563922	504.839777	31.13915414	0.283296142	0.593789867	Reasonable	1	1
LAGWEX	C6H14_2,2-dimethylbutane	5.77243	6.67772	0.563922	502.044692	32.00410146	0.240565507	0.628444107	Reasonable	1	1
LAGWEX	C6H10O_4-methyl-4-pentenal	5.77243	6.67772	0.563922	580.0740682	32.39428756	0.391206035	1.368470979	Reasonable	1	1
LAGWEX	C6H10O_5-hexen-2-one	5.77243	6.67772	0.563922	598.1955422	35.15992466	0.462244535	0.808077895	Reasonable	1	1
LAGWEX	C4H11N_dimethylethylamine	5.77243	6.67772	0.563922	478.4088801	36.64852371	0.258099726	-0.464114983	Reasonable	1	1
LAGWEX	C4H8_isobutene	5.77243	6.67772	0.563922	433.5290208	40.51820545	0.197619217	-1.805108416	Reasonable	1	1
LAGWEX	C5H13N_methyldiethylamine	5.77243	6.67772	0.563922	502.5113577	33.18200089	0.307247769	0.697395006	Reasonable	1	1
LAGWEX	C3H6O_propionaldehyde	5.77243	6.67772	0.563922	505.7976334	49.25311063	0.295140665	-1.902364453	Reasonable	1	1
LAGWEX	C5H12O_3-methyl-1-butanol	5.77243	6.67772	0.563922	560.2711224	38.46689318	0.659856182	1.509476727	Reasonable	1	1
LAGWEX	C6H10_1,5-hexadiene	5.77243	6.67772	0.563922	496.7992724	33.9934198	0.234614174	-0.008825334	Reasonable	1	1
LAGWEX	C3H9N_propylamine	5.77243	6.67772	0.563922	489.1426866	48.09483775	0.309212029	-1.514153696	Reasonable	1	1
LAWGIA	C4H8_1-butene	7.93652	15.07449	0.830724	430.176761	40.68395206	0.202455234	-3.883060353	Reasonable	1	1
LAWGIA	C6H12_2-hexene	7.93652	15.07449	0.830724	514.2937186	32.55891971	0.290907798	-2.824047737	Reasonable	1	1
LAWGIA	C6H14_2-methylpentane	7.93652	15.07449	0.830724	504.839777	31.13915414	0.283296142	-2.793600535	Reasonable	1	1
LAWGIA	C6H14_2,2-dimethylbutane	7.93652	15.07449	0.830724	502.044692	32.00410146	0.240565507	-2.998906955	Reasonable	1	1
LAWGIA	C6H10O_4-methyl-4-pentenal	7.93652	15.07449	0.830724	580.0740682	32.39428756	0.391206035	-2.41305618	Reasonable	1	1
LAWGIA	C6H10O_5-hexen-2-one	7.93652	15.07449	0.830724	598.1955422	35.15992466	0.462244535	-2.357729422	Reasonable	1	1
LAWGIA	C4H11N_dimethylethylamine	7.93652	15.07449	0.830724	478.4088801	36.64852371	0.258099726	-3.257024417	Reasonable	1	1
LAWGIA	C4H8_isobutene	7.93652	15.07449	0.830724	433.5290208	40.51820545	0.197619217	-3.87876526	Reasonable	1	1
LAWGIA	C5H13N_methyldiethylamine	7.93652	15.07449	0.830724	502.5113577	33.18200089	0.307247769	-2.776862441	Reasonable	1	1
LAWGIA	C3H6O_propionaldehyde	7.93652	15.07449	0.830724	505.7976334	49.25311063	0.295140665	-3.800472448	Reasonable	1	1
LAWGIA	C5H12O_3-methyl-1-butanol	7.93652	15.07449	0.830724	560.2711224	38.46689318	0.659856182	-2.804080985	Reasonable	1	1
LAWGIA	C6H10_1,5-hexadiene	7.93652	15.07449	0.830724	496.7992724	33.9934198	0.234614174	-2.970823272	Reasonable	1	1
LAWGIA	C3H9N_propylamine	7.93652	15.07449	0.830724	489.1426866	48.09483775	0.309212029	-3.657417449	Reasonable	1	1
LAWGOG	C4H8_1-butene	7.93827	15.08099	0.828733	430.176761	40.68395206	0.202455234	-3.882490074	Reasonable	1	1
LAWGOG	C5H10O_1-methyl-3-buten-1-ol	7.93827	15.08099	0.828733	547.1494147	41.1143638	0.720082126	-2.965648329	Reasonable	1	1
LAWGOG	C7H10_1,3,5-heptatriene	7.93827	15.08099	0.828733	572.5172762	30.09194321	0.293331341	-2.499696272	Reasonable	1	1
LAWGOG	C6H12_2-hexene	7.93827	15.08099	0.828733	514.2937186	32.55891971	0.290907798	-2.825225199	Reasonable	1	1
LAWGOG	C6H14_2-methylpentane	7.93827	15.08099	0.828733	504.839777	31.13915414	0.283296142	-2.793614036	Reasonable	1	1
LAWGOG	C6H14_2,2-dimethylbutane	7.93827	15.08099	0.828733	502.044692	32.00410146	0.240565507	-2.999145281	Reasonable	1	1
LAWGOG	C6H10O_4-methyl-4-pentenal	7.93827	15.08099	0.828733	580.0740682	32.39428756	0.391206035	-2.418397324	Reasonable	1	1
LAWGOG	C6H10O_5-hexen-2-one	7.93827	15.08099	0.828733	598.1955422	35.15992466	0.462244535	-2.36907404	Reasonable	1	1
LAWGOG	C4H11N_dimethylethylamine	7.93827	15.08099	0.828733	478.4088801	36.64852371	0.258099726	-3.259510199	Reasonable	1	1
LAWGOG	C4H8_isobutene	7.93827	15.08099	0.828733	433.5290208	40.51820545	0.197619217	-3.879939629	Reasonable	1	1
LAWGOG	C5H13N_methyldiethylamine	7.93827	15.08099	0.828733	502.5113577	33.18200089	0.307247769	-2.785688754	Reasonable	1	1
LAWGOG	C5H12O_3-methyl-1-butanol	7.93827	15.08099	0.828733	560.2711224	38.46689318	0.659856182	-2.806246687	Reasonable	1	1
LAWGOG	C6H10_1,5-hexadiene	7.93827	15.08099	0.828733	496.7992724	33.9934198	0.234614174	-2.970827333	Reasonable	1	1
LAWGOG	C3H9N_propylamine	7.93827	15.08099	0.828733	489.1426866	48.09483775	0.309212029	-3.65791304	Reasonable	1	1
LAWGUM	C4H8_1-butene	7.93483	15.11215	0.829107	430.176761	40.68395206	0.202455234	-3.882616001	Reasonable	1	1
LAWGUM	C5H10O_1-methyl-3-buten-1-ol	7.93483	15.11215	0.829107	547.1494147	41.1143638	0.720082126	-2.96826846	Reasonable	1	1
LAWGUM	C7H10_1,3,5-heptatriene	7.93483	15.11215	0.829107	572.5172762	30.09194321	0.293331341	-2.515032857	Reasonable	1	1
LAWGUM	C6H12_2-hexene	7.93483	15.11215	0.829107	514.2937186	32.55891971	0.290907798	-2.824433106	Reasonable	1	1
LAWGUM	C6H14_2-methylpentane	7.93483	15.11215	0.829107	504.839777	31.13915414	0.283296142	-2.79494187	Reasonable	1	1
LAWGUM	C6H14_2,2-dimethylbutane	7.93483	15.11215	0.829107	502.044692	32.00410146	0.240565507	-2.998945945	Reasonable	1	1
LAWGUM	C6H10O_4-methyl-4-pentenal	7.93483	15.11215	0.829107	580.0740682	32.39428756	0.391206035	-2.422795527	Reasonable	1	1
LAWGUM	C6H10O_5-hexen-2-one	7.93483	15.11215	0.829107	598.1955422	35.15992466	0.462244535	-2.372566546	Reasonable	1	1
LAWGUM	C4H11N_dimethylethylamine	7.93483	15.11215	0.829107	478.4088801	36.64852371	0.258099726	-3.25975735	Reasonable	1	1
LAWGUM	C4H8_isobutene	7.93483	15.11215	0.829107	433.5290208	40.51820545	0.197619217	-3.879054445	Reasonable	1	1
LAWGUM	C5H13N_methyldiethylamine	7.93483	15.11215	0.829107	502.5113577	33.18200089	0.307247769	-2.770620247	Reasonable	1	1
LAWGUM	C3H6O_propionaldehyde	7.93483	15.11215	0.829107	505.7976334	49.25311063	0.295140665	-3.806786325	Reasonable	1	1
LAWGUM	C5H12O_3-methyl-1-butanol	7.93483	15.11215	0.829107	560.2711224	38.46689318	0.659856182	-2.803478397	Reasonable	1	1
LAWGUM	C6H10_1,5-hexadiene	7.93483	15.11215	0.829107	496.7992724	33.9934198	0.234614174	-2.970526937	Reasonable	1	1
LAWGUM	C3H9N_propylamine	7.93483	15.11215	0.829107	489.1426866	48.09483775	0.309212029	-3.658864341	Reasonable	1	1
LEDCAA	C5H10O_1-methyl-3-buten-1-ol	2.61308	3.75474	0.172716	547.1494147	41.1143638	0.720082126	-34.93930216	No Adsorption	0	0
LEDCAA	C7H10_1,3,5-heptatriene	2.61308	3.75474	0.172716	572.5172762	30.09194321	0.293331341	-52.03715732	No Adsorption	0	0
LEDCAA	C6H12_2-hexene	2.61308	3.75474	0.172716	514.2937186	32.55891971	0.290907798	-44.4225082	No Adsorption	0	0
LEDCAA	C6H14_2-methylpentane	2.61308	3.75474	0.172716	504.839777	31.13915414	0.283296142	-61.4424928	No Adsorption	0	0
LEDCAA	C6H14_2,2-dimethylbutane	2.61308	3.75474	0.172716	502.044692	32.00410146	0.240565507	-86.28903688	No Adsorption	0	0
LEDCAA	C6H10O_4-methyl-4-pentenal	2.61308	3.75474	0.172716	580.0740682	32.39428756	0.391206035	-48.57511836	No Adsorption	0	0
LEDCAA	C6H10O_5-hexen-2-one	2.61308	3.75474	0.172716	598.1955422	35.15992466	0.462244535	-47.18976748	No Adsorption	0	0
LEDCAA	C4H11N_dimethylethylamine	2.61308	3.75474	0.172716	478.4088801	36.64852371	0.258099726	-29.57511836	No Adsorption	0	0
LEDCAA	C4H8_isobutene	2.61308	3.75474	0.172716	433.5290208	40.51820545	0.197619217	-16.54060751	No Adsorption	0	0
LEDCAA	C5H13N_methyldiethylamine	2.61308	3.75474	0.172716	502.5113577	33.18200089	0.307247769	-68.42365865	No Adsorption	0	0
LEDCAA	C5H12O_3-methyl-1-butanol	2.61308	3.75474	0.172716	560.2711224	38.46689318	0.659856182	-44.14874165	No Adsorption	0	0
LEDCAA	C6H10_1,5-hexadiene	2.61308	3.75474	0.172716	496.7992724	33.9934198	0.234614174	-34.87614836	No Adsorption	0	0
LEDCAA	C3H9N_propylamine	2.61308	3.75474	0.172716	489.1426866	48.09483775	0.309212029	-12.70333481	No Adsorption	0	0
LEGGEK	C4H8_1-butene	3.59011	4.38053	0.341951	430.176761	40.68395206	0.202455234	-3.296912487	Reasonable	1	1
LEGGEK	C7H10_1,3,5-heptatriene	3.59011	4.38053	0.341951	572.5172762	30.09194321	0.293331341	-0.608914858	Reasonable	1	1
LEGGEK	C6H12_2-hexene	3.59011	4.38053	0.341951	514.2937186	32.55891971	0.290907798	-2.111499258	Reasonable	1	1
LEGGEK	C6H14_2-methylpentane	3.59011	4.38053	0.341951	504.839777	31.13915414	0.283296142	-14.16178078	No Adsorption	0	0
LEGGEK	C6H14_2,2-dimethylbutane	3.59011	4.38053	0.341951	502.044692	32.00410146	0.240565507	-27.31158018	No Adsorption	0	0
LEGGEK	C6H10O_5-hexen-2-one	3.59011	4.38053	0.341951	598.1955422	35.15992466	0.462244535	5.889757612	Reasonable	1	1
LEGGEK	C4H11N_dimethylethylamine	3.59011	4.38053	0.341951	478.4088801	36.64852371	0.258099726	-15.20971484	No Adsorption	0	0
LEGGEK	C5H13N_methyldiethylamine	3.59011	4.38053	0.341951	502.5113577	33.18200089	0.307247769	-28.44129143	No Adsorption	0	0
LEGGEK	C3H6O_propionaldehyde	3.59011	4.38053	0.341951	505.7976334	49.25311063	0.295140665	4.6309798	Reasonable	1	1
LEGGEK	C5H12O_3-methyl-1-butanol	3.59011	4.38053	0.341951	560.2711224	38.46689318	0.659856182	-14.18976748	No Adsorption	0	0
LEGGEK	C6H10_1,5-hexadiene	3.59011	4.38053	0.341951	496.7992724	33.9934198	0.234614174	-2.485270333	Reasonable	1	1
LEGGEK	C3H9N_propylamine	3.59011	4.38053	0.341951	489.1426866	48.09483775	0.309212029	0.606450159	Reasonable	1	1
LELMIA01	C4H8_1-butene	4.86083	5.7573	0.514194	430.176761	40.68395206	0.202455234	-1.118760893	Reasonable	1	1
LELMIA01	C5H10O_1-methyl-3-buten-1-ol	4.86083	5.7573	0.514194	547.1494147	41.1143638	0.720082126	2.973415132	Reasonable	1	1
LELMIA01	C7H10_1,3,5-heptatriene	4.86083	5.7573	0.514194	572.5172762	30.09194321	0.293331341	2.034476046	Reasonable	1	1
LELMIA01	C6H12_2-hexene	4.86083	5.7573	0.514194	514.2937186	32.55891971	0.290907798	1.365705078	Reasonable	1	1
LELMIA01	C6H14_2-methylpentane	4.86083	5.7573	0.514194	504.839777	31.13915414	0.283296142	1.730013912	Reasonable	1	1
LELMIA01	C6H14_2,2-dimethylbutane	4.86083	5.7573	0.514194	502.044692	32.00410146	0.240565507	1.803711063	Reasonable	1	1
LELMIA01	C6H10O_4-methyl-4-pentenal	4.86083	5.7573	0.514194	580.0740682	32.39428756	0.391206035	4.500608294	Reasonable	1	1
LELMIA01	C6H10O_5-hexen-2-one	4.86083	5.7573	0.514194	598.1955422	35.15992466	0.462244535	3.69755102	Reasonable	1	1
LELMIA01	C4H11N_dimethylethylamine	4.86083	5.7573	0.514194	478.4088801	36.64852371	0.258099726	0.597535038	Reasonable	1	1
LELMIA01	C4H8_isobutene	4.86083	5.7573	0.514194	433.5290208	40.51820545	0.197619217	-1.06241742	Reasonable	1	1
LELMIA01	C5H13N_methyldiethylamine	4.86083	5.7573	0.514194	502.5113577	33.18200089	0.307247769	1.961581018	Reasonable	1	1
LELMIA01	C3H6O_propionaldehyde	4.86083	5.7573	0.514194	505.7976334	49.25311063	0.295140665	0.658006624	Reasonable	1	1
LELMIA01	C5H12O_3-methyl-1-butanol	4.86083	5.7573	0.514194	560.2711224	38.46689318	0.659856182	4.479539321	Reasonable	1	1
LELMIA01	C6H10_1,5-hexadiene	4.86083	5.7573	0.514194	496.7992724	33.9934198	0.234614174	1.020154032	Reasonable	1	1
LELMIA01	C3H9N_propylamine	4.86083	5.7573	0.514194	489.1426866	48.09483775	0.309212029	0.322725676	Reasonable	1	1
LEMNOH	C4H8_1-butene	3.09524	4.05561	0.349872	430.176761	40.68395206	0.202455234	-14.20830935	No Adsorption	0	0
LEMNOH	C5H10O_1-methyl-3-buten-1-ol	3.09524	4.05561	0.349872	547.1494147	41.1143638	0.720082126	-26.60730305	No Adsorption	0	0
LEMNOH	C7H10_1,3,5-heptatriene	3.09524	4.05561	0.349872	572.5172762	30.09194321	0.293331341	-26.27164622	No Adsorption	0	0
LEMNOH	C6H12_2-hexene	3.09524	4.05561	0.349872	514.2937186	32.55891971	0.290907798	-26.48811664	No Adsorption	0	0
LEMNOH	C6H14_2-methylpentane	3.09524	4.05561	0.349872	504.839777	31.13915414	0.283296142	-35.4723701	No Adsorption	0	0
LEMNOH	C6H14_2,2-dimethylbutane	3.09524	4.05561	0.349872	502.044692	32.00410146	0.240565507	-129.6420652	No Adsorption	0	0
LEMNOH	C6H10O_4-methyl-4-pentenal	3.09524	4.05561	0.349872	580.0740682	32.39428756	0.391206035	-19.60554832	No Adsorption	0	0
LEMNOH	C6H10O_5-hexen-2-one	3.09524	4.05561	0.349872	598.1955422	35.15992466	0.462244535	-28.20342567	No Adsorption	0	0
LEMNOH	C4H11N_dimethylethylamine	3.09524	4.05561	0.349872	478.4088801	36.64852371	0.258099726	-25.35654732	No Adsorption	0	0
LEMNOH	C5H13N_methyldiethylamine	3.09524	4.05561	0.349872	502.5113577	33.18200089	0.307247769	-44.22914799	No Adsorption	0	0
LEMNOH	C5H12O_3-methyl-1-butanol	3.09524	4.05561	0.349872	560.2711224	38.46689318	0.659856182	-29.10846254	No Adsorption	0	0
LEMNOH	C6H10_1,5-hexadiene	3.09524	4.05561	0.349872	496.7992724	33.9934198	0.234614174	-23.39685563	No Adsorption	0	0
LEMNOH	C3H9N_propylamine	3.09524	4.05561	0.349872	489.1426866	48.09483775	0.309212029	-15.50307035	No Adsorption	0	0
LENRUS	C4H8_1-butene	2.55417	2.97648	0.0420248	430.176761	40.68395206	0.202455234	-90.33535802	No Adsorption	0	0
LENRUS	C5H10O_1-methyl-3-buten-1-ol	2.55417	2.97648	0.0420248	547.1494147	41.1143638	0.720082126	-200	No Adsorption	0	0
LENRUS	C7H10_1,3,5-heptatriene	2.55417	2.97648	0.0420248	572.5172762	30.09194321	0.293331341	-148.0550241	No Adsorption	0	0
LENRUS	C6H12_2-hexene	2.55417	2.97648	0.0420248	514.2937186	32.55891971	0.290907798	-150.0925886	No Adsorption	0	0
LENRUS	C6H14_2-methylpentane	2.55417	2.97648	0.0420248	504.839777	31.13915414	0.283296142	-200	No Adsorption	0	0
[truncated: 2,477 more rows]
