# Supplementary material for: Efficient Exploration of Adsorption Space for Separations in Metal–Organic Frameworks Combining the Use of Molecular Simulations, Machine Learning, and Ideal Adsorbed Solution Theory
Source: J Phys Chem C Nanomater Interfaces. 2023 Sep 14;127(38):19229–39. doi: 10.1021/acs.jpcc.3c04533 (PMC10544990; doi:10.1021/acs.jpcc.3c04533)
Supplement: Supplementary file 2 — jp3c04533_si_002.zip [file jp3c04533_si_002.zip › Data S3.csv]

MOF	molecule	PLD	LCD	VF	-inf ~ -2600.0	-2600.0 ~ -2500.0	-2500.0 ~ -2400.0	-2400.0 ~ -2300.0	-2300.0 ~ -2200.0	-2200.0 ~ -2100.0	-2100.0 ~ -2000.0	-2000.0 ~ -1900.0	-1900.0 ~ -1800.0	-1800.0 ~ -1700.0	-1700.0 ~ -1600.0	-1600.0 ~ -1500.0	-1500.0 ~ -1400.0	-1400.0 ~ -1300.0	-1300.0 ~ -1200.0	-1200.0 ~ -1100.0	-1100.0 ~ -1000.0	-1000.0 ~ -900.0	-900.0 ~ -800.0	-800.0 ~ -700.0	-700.0 ~ -600.0	-600.0 ~ -500.0	-500.0 ~ -400.0	-400.0 ~ -300.0	-300.0 ~ -200.0	-200.0 ~ -100.0	-100.0 ~ 0.0	0.0 ~ inf	Tc	Pc	w	K	logK	diameter_1	diameter_2	diameter_3	Label	No Adsorption	CatPredicted	pressure	loading	uncertainty	Langmuir_ratio_1	xlogP	GCMC_guesses_0
ABUWOJ	C7H12_1,5-heptadiene	4.03039	5.07969	0.545974	0	0	0	0	0	0	0.001967213	0.006338798	0.011803279	0.008306011	0.003715847	0.004153005	0.003715847	0.004153005	0.005245902	0.003934426	0.00568306	0.004371585	0.003278689	0.002404372	0.002622951	0.001530055	0.003715847	0.002185792	0.001092896	0.001530055	0.001967213	0.916284153	536.7652346	30.48214368	0.295571623	22.6849	1.355736869	3.073687	3.8488	10.260407	Reasonable	1	1	69970.116	2.137119831	0.104210575	0.99999937	2.7	2.140303395
ABUWOJ	C7H12_1,5-heptadiene	4.03039	5.07969	0.545974	0	0	0	0	0	0	0.001967213	0.006338798	0.011803279	0.008306011	0.003715847	0.004153005	0.003715847	0.004153005	0.005245902	0.003934426	0.00568306	0.004371585	0.003278689	0.002404372	0.002622951	0.001530055	0.003715847	0.002185792	0.001092896	0.001530055	0.001967213	0.916284153	536.7652346	30.48214368	0.295571623	22.6849	1.355736869	3.073687	3.8488	10.260407	Reasonable	1	1	6997.0116	1.980305665	0.048390336	0.9999937	2.7	2.00268435
ABUWOJ	C7H12_1,5-heptadiene	4.03039	5.07969	0.545974	0	0	0	0	0	0	0.001967213	0.006338798	0.011803279	0.008306011	0.003715847	0.004153005	0.003715847	0.004153005	0.005245902	0.003934426	0.00568306	0.004371585	0.003278689	0.002404372	0.002622951	0.001530055	0.003715847	0.002185792	0.001092896	0.001530055	0.001967213	0.916284153	536.7652346	30.48214368	0.295571623	22.6849	1.355736869	3.073687	3.8488	10.260407	Reasonable	1	1	699.70116	1.981583552	0.064645505	0.999937003	2.7	1.971697779
ABUWOJ	C7H12_1,5-heptadiene	4.03039	5.07969	0.545974	0	0	0	0	0	0	0.001967213	0.006338798	0.011803279	0.008306011	0.003715847	0.004153005	0.003715847	0.004153005	0.005245902	0.003934426	0.00568306	0.004371585	0.003278689	0.002404372	0.002622951	0.001530055	0.003715847	0.002185792	0.001092896	0.001530055	0.001967213	0.916284153	536.7652346	30.48214368	0.295571623	22.6849	1.355736869	3.073687	3.8488	10.260407	Reasonable	1	1	69.970116	1.917369028	0.029703893	0.999370382	2.7	1.892025932
ABUWOJ	C7H12_1,5-heptadiene	4.03039	5.07969	0.545974	0	0	0	0	0	0	0.001967213	0.006338798	0.011803279	0.008306011	0.003715847	0.004153005	0.003715847	0.004153005	0.005245902	0.003934426	0.00568306	0.004371585	0.003278689	0.002404372	0.002622951	0.001530055	0.003715847	0.002185792	0.001092896	0.001530055	0.001967213	0.916284153	536.7652346	30.48214368	0.295571623	22.6849	1.355736869	3.073687	3.8488	10.260407	Reasonable	1	1	0.50651367	1.822089088	0.035079553	0.919937307	2.7	1.808678873
ABUWOJ	C7H12_1,5-heptadiene	4.03039	5.07969	0.545974	0	0	0	0	0	0	0.001967213	0.006338798	0.011803279	0.008306011	0.003715847	0.004153005	0.003715847	0.004153005	0.005245902	0.003934426	0.00568306	0.004371585	0.003278689	0.002404372	0.002622951	0.001530055	0.003715847	0.002185792	0.001092896	0.001530055	0.001967213	0.916284153	536.7652346	30.48214368	0.295571623	22.6849	1.355736869	3.073687	3.8488	10.260407	Reasonable	1	1	0.011606676	0.456649906	0.01564425	0.208420058	2.7	0.456272653
ABUWOJ	C7H12_1,5-heptadiene	4.03039	5.07969	0.545974	0	0	0	0	0	0	0.001967213	0.006338798	0.011803279	0.008306011	0.003715847	0.004153005	0.003715847	0.004153005	0.005245902	0.003934426	0.00568306	0.004371585	0.003278689	0.002404372	0.002622951	0.001530055	0.003715847	0.002185792	0.001092896	0.001530055	0.001967213	0.916284153	536.7652346	30.48214368	0.295571623	22.6849	1.355736869	3.073687	3.8488	10.260407	Reasonable	1	1	9.42E-06	0.000246908	3.15E-05	0.000213666	2.7	0.000232599
ABUWOJ	C6H14_2,3-dimethylbutane	4.03039	5.07969	0.545974	0	0	0	0	0	0	0.001967213	0.006338798	0.011803279	0.008306011	0.003715847	0.004153005	0.003715847	0.004153005	0.005245902	0.003934426	0.00568306	0.004371585	0.003278689	0.002404372	0.002622951	0.001530055	0.003715847	0.002185792	0.001092896	0.001530055	0.001967213	0.916284153	503.0672531	31.56375605	0.24224795	0.00986305	-2.005988765	2.976586	4.776722	6.685621	Reasonable	1	1	382356.082	2.537761043	0.000374932	0.999734903	3.4	2.537515597
ABUWOJ	C6H14_2,3-dimethylbutane	4.03039	5.07969	0.545974	0	0	0	0	0	0	0.001967213	0.006338798	0.011803279	0.008306011	0.003715847	0.004153005	0.003715847	0.004153005	0.005245902	0.003934426	0.00568306	0.004371585	0.003278689	0.002404372	0.002622951	0.001530055	0.003715847	0.002185792	0.001092896	0.001530055	0.001967213	0.916284153	503.0672531	31.56375605	0.24224795	0.00986305	-2.005988765	2.976586	4.776722	6.685621	Reasonable	1	1	38235.6082	2.537853803	0.000165782	0.997355335	3.4	2.537888344
ABUWOJ	C6H14_2,3-dimethylbutane	4.03039	5.07969	0.545974	0	0	0	0	0	0	0.001967213	0.006338798	0.011803279	0.008306011	0.003715847	0.004153005	0.003715847	0.004153005	0.005245902	0.003934426	0.00568306	0.004371585	0.003278689	0.002404372	0.002622951	0.001530055	0.003715847	0.002185792	0.001092896	0.001530055	0.001967213	0.916284153	503.0672531	31.56375605	0.24224795	0.00986305	-2.005988765	2.976586	4.776722	6.685621	Reasonable	1	1	3823.56082	2.535005674	0.001812627	0.974168198	3.4	2.535228609
ABUWOJ	C6H14_2,3-dimethylbutane	4.03039	5.07969	0.545974	0	0	0	0	0	0	0.001967213	0.006338798	0.011803279	0.008306011	0.003715847	0.004153005	0.003715847	0.004153005	0.005245902	0.003934426	0.00568306	0.004371585	0.003278689	0.002404372	0.002622951	0.001530055	0.003715847	0.002185792	0.001092896	0.001530055	0.001967213	0.916284153	503.0672531	31.56375605	0.24224795	0.00986305	-2.005988765	2.976586	4.776722	6.685621	Reasonable	1	1	382.356082	2.506776488	0.004044031	0.790408996	3.4	2.512570778
ABUWOJ	C6H14_2,3-dimethylbutane	4.03039	5.07969	0.545974	0	0	0	0	0	0	0.001967213	0.006338798	0.011803279	0.008306011	0.003715847	0.004153005	0.003715847	0.004153005	0.005245902	0.003934426	0.00568306	0.004371585	0.003278689	0.002404372	0.002622951	0.001530055	0.003715847	0.002185792	0.001092896	0.001530055	0.001967213	0.916284153	503.0672531	31.56375605	0.24224795	0.00986305	-2.005988765	2.976586	4.776722	6.685621	Reasonable	1	1	0.025729983	0.000249605	1.64E-05	0.000253712	3.4	0.000255158
ABUWOJ	C6H14_3-methylpentane	4.03039	5.07969	0.545974	0	0	0	0	0	0	0.001967213	0.006338798	0.011803279	0.008306011	0.003715847	0.004153005	0.003715847	0.004153005	0.005245902	0.003934426	0.00568306	0.004371585	0.003278689	0.002404372	0.002622951	0.001530055	0.003715847	0.002185792	0.001092896	0.001530055	0.001967213	0.916284153	504.839777	31.13915414	0.283296142	0.196659	-0.706286174	3.433349	4.04331	7.657218	Reasonable	1	1	294963.745	2.537859751	0.000331177	0.999982761	3.2	2.537982788
ABUWOJ	C6H14_3-methylpentane	4.03039	5.07969	0.545974	0	0	0	0	0	0	0.001967213	0.006338798	0.011803279	0.008306011	0.003715847	0.004153005	0.003715847	0.004153005	0.005245902	0.003934426	0.00568306	0.004371585	0.003278689	0.002404372	0.002622951	0.001530055	0.003715847	0.002185792	0.001092896	0.001530055	0.001967213	0.916284153	504.839777	31.13915414	0.283296142	0.196659	-0.706286174	3.433349	4.04331	7.657218	Reasonable	1	1	29496.3745	2.537885489	0.000211808	0.999827638	3.2	2.538063828
ABUWOJ	C6H14_3-methylpentane	4.03039	5.07969	0.545974	0	0	0	0	0	0	0.001967213	0.006338798	0.011803279	0.008306011	0.003715847	0.004153005	0.003715847	0.004153005	0.005245902	0.003934426	0.00568306	0.004371585	0.003278689	0.002404372	0.002622951	0.001530055	0.003715847	0.002185792	0.001092896	0.001530055	0.001967213	0.916284153	504.839777	31.13915414	0.283296142	0.196659	-0.706286174	3.433349	4.04331	7.657218	Reasonable	1	1	2949.63745	2.535815482	0.002321613	0.998279045	3.2	2.537197855
ABUWOJ	C6H14_3-methylpentane	4.03039	5.07969	0.545974	0	0	0	0	0	0	0.001967213	0.006338798	0.011803279	0.008306011	0.003715847	0.004153005	0.003715847	0.004153005	0.005245902	0.003934426	0.00568306	0.004371585	0.003278689	0.002404372	0.002622951	0.001530055	0.003715847	0.002185792	0.001092896	0.001530055	0.001967213	0.916284153	504.839777	31.13915414	0.283296142	0.196659	-0.706286174	3.433349	4.04331	7.657218	Reasonable	1	1	294.963745	2.517971152	0.009001384	0.983052937	3.2	2.522069641
ABUWOJ	C6H14_3-methylpentane	4.03039	5.07969	0.545974	0	0	0	0	0	0	0.001967213	0.006338798	0.011803279	0.008306011	0.003715847	0.004153005	0.003715847	0.004153005	0.005245902	0.003934426	0.00568306	0.004371585	0.003278689	0.002404372	0.002622951	0.001530055	0.003715847	0.002185792	0.001092896	0.001530055	0.001967213	0.916284153	504.839777	31.13915414	0.283296142	0.196659	-0.706286174	3.433349	4.04331	7.657218	Reasonable	1	1	0.001290487	0.000273796	1.51E-05	0.000253722	3.2	0.000269047
ABUWOJ	C6H10O_4-hexen-2-one	4.03039	5.07969	0.545974	0	0	0	0	0	0	0.001967213	0.006338798	0.011803279	0.008306011	0.003715847	0.004153005	0.003715847	0.004153005	0.005245902	0.003934426	0.00568306	0.004371585	0.003278689	0.002404372	0.002622951	0.001530055	0.003715847	0.002185792	0.001092896	0.001530055	0.001967213	0.916284153	559.6621075	36.9790055	0.446231587	25.7328	1.410487045	3.139144	3.68371	8.995374	Reasonable	1	1	11203.887	2.519874439	0.050336709	0.999996531	0.9	2.526571016
ABUWOJ	C6H10O_4-hexen-2-one	4.03039	5.07969	0.545974	0	0	0	0	0	0	0.001967213	0.006338798	0.011803279	0.008306011	0.003715847	0.004153005	0.003715847	0.004153005	0.005245902	0.003934426	0.00568306	0.004371585	0.003278689	0.002404372	0.002622951	0.001530055	0.003715847	0.002185792	0.001092896	0.001530055	0.001967213	0.916284153	559.6621075	36.9790055	0.446231587	25.7328	1.410487045	3.139144	3.68371	8.995374	Reasonable	1	1	1120.3887	2.477274492	0.043665247	0.999965316	0.9	2.482122883
ABUWOJ	C6H10O_4-hexen-2-one	4.03039	5.07969	0.545974	0	0	0	0	0	0	0.001967213	0.006338798	0.011803279	0.008306011	0.003715847	0.004153005	0.003715847	0.004153005	0.005245902	0.003934426	0.00568306	0.004371585	0.003278689	0.002404372	0.002622951	0.001530055	0.003715847	0.002185792	0.001092896	0.001530055	0.001967213	0.916284153	559.6621075	36.9790055	0.446231587	25.7328	1.410487045	3.139144	3.68371	8.995374	Reasonable	1	1	112.03887	2.498554478	0.060919508	0.999653268	0.9	2.542366376
ABUWOJ	C6H10O_4-hexen-2-one	4.03039	5.07969	0.545974	0	0	0	0	0	0	0.001967213	0.006338798	0.011803279	0.008306011	0.003715847	0.004153005	0.003715847	0.004153005	0.005245902	0.003934426	0.00568306	0.004371585	0.003278689	0.002404372	0.002622951	0.001530055	0.003715847	0.002185792	0.001092896	0.001530055	0.001967213	0.916284153	559.6621075	36.9790055	0.446231587	25.7328	1.410487045	3.139144	3.68371	8.995374	Reasonable	1	1	11.203887	2.353843015	0.101814423	0.996543469	0.9	2.353123758
ABUWOJ	C6H10O_4-hexen-2-one	4.03039	5.07969	0.545974	0	0	0	0	0	0	0.001967213	0.006338798	0.011803279	0.008306011	0.003715847	0.004153005	0.003715847	0.004153005	0.005245902	0.003934426	0.00568306	0.004371585	0.003278689	0.002404372	0.002622951	0.001530055	0.003715847	0.002185792	0.001092896	0.001530055	0.001967213	0.916284153	559.6621075	36.9790055	0.446231587	25.7328	1.410487045	3.139144	3.68371	8.995374	Reasonable	1	1	9.79E-06	5.96E-05	1.02E-05	0.000251924	0.9	5.85E-05
ABUWOJ	C7H14_4-methyl-1-hexene	4.03039	5.07969	0.545974	0	0	0	0	0	0	0.001967213	0.006338798	0.011803279	0.008306011	0.003715847	0.004153005	0.003715847	0.004153005	0.005245902	0.003934426	0.00568306	0.004371585	0.003278689	0.002404372	0.002622951	0.001530055	0.003715847	0.002185792	0.001092896	0.001530055	0.001967213	0.916284153	528.1554514	29.38650495	0.298584169	0.827479	-0.082243019	3.758413	5.885637	7.699065	Reasonable	1	1	115465.281	2.518890613	0.038730582	0.999989534	3.2	2.508304935
ABUWOJ	C7H14_4-methyl-1-hexene	4.03039	5.07969	0.545974	0	0	0	0	0	0	0.001967213	0.006338798	0.011803279	0.008306011	0.003715847	0.004153005	0.003715847	0.004153005	0.005245902	0.003934426	0.00568306	0.004371585	0.003278689	0.002404372	0.002622951	0.001530055	0.003715847	0.002185792	0.001092896	0.001530055	0.001967213	0.916284153	528.1554514	29.38650495	0.298584169	0.827479	-0.082243019	3.758413	5.885637	7.699065	Reasonable	1	1	11546.5281	2.511062958	0.040300736	0.999895348	3.2	2.521071417
ABUWOJ	C7H14_4-methyl-1-hexene	4.03039	5.07969	0.545974	0	0	0	0	0	0	0.001967213	0.006338798	0.011803279	0.008306011	0.003715847	0.004153005	0.003715847	0.004153005	0.005245902	0.003934426	0.00568306	0.004371585	0.003278689	0.002404372	0.002622951	0.001530055	0.003715847	0.002185792	0.001092896	0.001530055	0.001967213	0.916284153	528.1554514	29.38650495	0.298584169	0.827479	-0.082243019	3.758413	5.885637	7.699065	Reasonable	1	1	1154.65281	2.48345953	0.040907145	0.998954468	3.2	2.50749224
ABUWOJ	C7H14_4-methyl-1-hexene	4.03039	5.07969	0.545974	0	0	0	0	0	0	0.001967213	0.006338798	0.011803279	0.008306011	0.003715847	0.004153005	0.003715847	0.004153005	0.005245902	0.003934426	0.00568306	0.004371585	0.003278689	0.002404372	0.002622951	0.001530055	0.003715847	0.002185792	0.001092896	0.001530055	0.001967213	0.916284153	528.1554514	29.38650495	0.298584169	0.827479	-0.082243019	3.758413	5.885637	7.699065	Reasonable	1	1	115.465281	2.32547249	0.043235306	0.989642146	3.2	2.291728222
ABUWOJ	C7H14_4-methyl-1-hexene	4.03039	5.07969	0.545974	0	0	0	0	0	0	0.001967213	0.006338798	0.011803279	0.008306011	0.003715847	0.004153005	0.003715847	0.004153005	0.005245902	0.003934426	0.00568306	0.004371585	0.003278689	0.002404372	0.002622951	0.001530055	0.003715847	0.002185792	0.001092896	0.001530055	0.001967213	0.916284153	528.1554514	29.38650495	0.298584169	0.827479	-0.082243019	3.758413	5.885637	7.699065	Reasonable	1	1	11.5465281	1.940654697	0.069613281	0.905253769	3.2	1.88419975
ABUWOJ	C7H14_4-methyl-1-hexene	4.03039	5.07969	0.545974	0	0	0	0	0	0	0.001967213	0.006338798	0.011803279	0.008306011	0.003715847	0.004153005	0.003715847	0.004153005	0.005245902	0.003934426	0.00568306	0.004371585	0.003278689	0.002404372	0.002622951	0.001530055	0.003715847	0.002185792	0.001092896	0.001530055	0.001967213	0.916284153	528.1554514	29.38650495	0.298584169	0.827479	-0.082243019	3.758413	5.885637	7.699065	Reasonable	1	1	1.390201983	1.417822101	0.063643652	0.534962225	3.2	1.393515959
ABUWOJ	C7H14_4-methyl-1-hexene	4.03039	5.07969	0.545974	0	0	0	0	0	0	0.001967213	0.006338798	0.011803279	0.008306011	0.003715847	0.004153005	0.003715847	0.004153005	0.005245902	0.003934426	0.00568306	0.004371585	0.003278689	0.002404372	0.002622951	0.001530055	0.003715847	0.002185792	0.001092896	0.001530055	0.001967213	0.916284153	528.1554514	29.38650495	0.298584169	0.827479	-0.082243019	3.758413	5.885637	7.699065	Reasonable	1	1	0.000304405	0.000343355	3.35E-05	0.000251826	3.2	0.000341202
ABUWOJ	C6H10O_4-methyl-4-penten-2-one	4.03039	5.07969	0.545974	0	0	0	0	0	0	0.001967213	0.006338798	0.011803279	0.008306011	0.003715847	0.004153005	0.003715847	0.004153005	0.005245902	0.003934426	0.00568306	0.004371585	0.003278689	0.002404372	0.002622951	0.001530055	0.003715847	0.002185792	0.001092896	0.001530055	0.001967213	0.916284153	583.9572407	32.17602658	0.427070778	11.579	1.063671054	3.357337	4.944185	7.134632	Reasonable	1	1	15717.974	2.532578114	0.013035882	0.999994505	1.3	2.532546506
ABUWOJ	C6H10O_4-methyl-4-penten-2-one	4.03039	5.07969	0.545974	0	0	0	0	0	0	0.001967213	0.006338798	0.011803279	0.008306011	0.003715847	0.004153005	0.003715847	0.004153005	0.005245902	0.003934426	0.00568306	0.004371585	0.003278689	0.002404372	0.002622951	0.001530055	0.003715847	0.002185792	0.001092896	0.001530055	0.001967213	0.916284153	583.9572407	32.17602658	0.427070778	11.579	1.063671054	3.357337	4.944185	7.134632	Reasonable	1	1	1571.7974	2.517809071	0.044119932	0.999945057	1.3	2.53718483
ABUWOJ	C6H10O_4-methyl-4-penten-2-one	4.03039	5.07969	0.545974	0	0	0	0	0	0	0.001967213	0.006338798	0.011803279	0.008306011	0.003715847	0.004153005	0.003715847	0.004153005	0.005245902	0.003934426	0.00568306	0.004371585	0.003278689	0.002404372	0.002622951	0.001530055	0.003715847	0.002185792	0.001092896	0.001530055	0.001967213	0.916284153	583.9572407	32.17602658	0.427070778	11.579	1.063671054	3.357337	4.944185	7.134632	Reasonable	1	1	157.17974	2.52744194	0.028967446	0.999450846	1.3	2.540316507
ABUWOJ	C6H10O_4-methyl-4-penten-2-one	4.03039	5.07969	0.545974	0	0	0	0	0	0	0.001967213	0.006338798	0.011803279	0.008306011	0.003715847	0.004153005	0.003715847	0.004153005	0.005245902	0.003934426	0.00568306	0.004371585	0.003278689	0.002404372	0.002622951	0.001530055	0.003715847	0.002185792	0.001092896	0.001530055	0.001967213	0.916284153	583.9572407	32.17602658	0.427070778	11.579	1.063671054	3.357337	4.944185	7.134632	Reasonable	1	1	15.717974	2.4924436	0.033980692	0.994535472	1.3	2.494699031
ABUWOJ	C6H10O_4-methyl-4-penten-2-one	4.03039	5.07969	0.545974	0	0	0	0	0	0	0.001967213	0.006338798	0.011803279	0.008306011	0.003715847	0.004153005	0.003715847	0.004153005	0.005245902	0.003934426	0.00568306	0.004371585	0.003278689	0.002404372	0.002622951	0.001530055	0.003715847	0.002185792	0.001092896	0.001530055	0.001967213	0.916284153	583.9572407	32.17602658	0.427070778	11.579	1.063671054	3.357337	4.944185	7.134632	Reasonable	1	1	2.19E-05	5.72E-05	1.03E-05	0.000253194	1.3	5.93E-05
ABUWOJ	C7H14_4,4-dimethyl-1-pentene	4.03039	5.07969	0.545974	0	0	0	0	0	0	0.001967213	0.006338798	0.011803279	0.008306011	0.003715847	0.004153005	0.003715847	0.004153005	0.005245902	0.003934426	0.00568306	0.004371585	0.003278689	0.002404372	0.002622951	0.001530055	0.003715847	0.002185792	0.001092896	0.001530055	0.001967213	0.916284153	524.3589038	29.54818473	0.250217308	0.0232065	-1.634390355	3.99793	4.663457	7.782502	Reasonable	1	1	160639.219	2.531732772	0.00925679	0.999731823	3.1	2.524823389
ABUWOJ	C7H14_4,4-dimethyl-1-pentene	4.03039	5.07969	0.545974	0	0	0	0	0	0	0.001967213	0.006338798	0.011803279	0.008306011	0.003715847	0.004153005	0.003715847	0.004153005	0.005245902	0.003934426	0.00568306	0.004371585	0.003278689	0.002404372	0.002622951	0.001530055	0.003715847	0.002185792	0.001092896	0.001530055	0.001967213	0.916284153	524.3589038	29.54818473	0.250217308	0.0232065	-1.634390355	3.99793	4.663457	7.782502	Reasonable	1	1	16063.9219	2.530798003	0.004192978	0.997324682	3.1	2.529584759
ABUWOJ	C7H14_4,4-dimethyl-1-pentene	4.03039	5.07969	0.545974	0	0	0	0	0	0	0.001967213	0.006338798	0.011803279	0.008306011	0.003715847	0.004153005	0.003715847	0.004153005	0.005245902	0.003934426	0.00568306	0.004371585	0.003278689	0.002404372	0.002622951	0.001530055	0.003715847	0.002185792	0.001092896	0.001530055	0.001967213	0.916284153	524.3589038	29.54818473	0.250217308	0.0232065	-1.634390355	3.99793	4.663457	7.782502	Reasonable	1	1	1606.39219	2.485294328	0.042650028	0.973875838	3.1	2.490803307
ABUWOJ	C7H14_4,4-dimethyl-1-pentene	4.03039	5.07969	0.545974	0	0	0	0	0	0	0.001967213	0.006338798	0.011803279	0.008306011	0.003715847	0.004153005	0.003715847	0.004153005	0.005245902	0.003934426	0.00568306	0.004371585	0.003278689	0.002404372	0.002622951	0.001530055	0.003715847	0.002185792	0.001092896	0.001530055	0.001967213	0.916284153	524.3589038	29.54818473	0.250217308	0.0232065	-1.634390355	3.99793	4.663457	7.782502	Reasonable	1	1	160.639219	2.317378376	0.114671647	0.788488443	3.1	2.27576287
ABUWOJ	C7H14_4,4-dimethyl-1-pentene	4.03039	5.07969	0.545974	0	0	0	0	0	0	0.001967213	0.006338798	0.011803279	0.008306011	0.003715847	0.004153005	0.003715847	0.004153005	0.005245902	0.003934426	0.00568306	0.004371585	0.003278689	0.002404372	0.002622951	0.001530055	0.003715847	0.002185792	0.001092896	0.001530055	0.001967213	0.916284153	524.3589038	29.54818473	0.250217308	0.0232065	-1.634390355	3.99793	4.663457	7.782502	Reasonable	1	1	16.0639219	1.235772778	0.426988578	0.271555088	3.1	1.204723932
ABUWOJ	C7H14_4,4-dimethyl-1-pentene	4.03039	5.07969	0.545974	0	0	0	0	0	0	0.001967213	0.006338798	0.011803279	0.008306011	0.003715847	0.004153005	0.003715847	0.004153005	0.005245902	0.003934426	0.00568306	0.004371585	0.003278689	0.002404372	0.002622951	0.001530055	0.003715847	0.002185792	0.001092896	0.001530055	0.001967213	0.916284153	524.3589038	29.54818473	0.250217308	0.0232065	-1.634390355	3.99793	4.663457	7.782502	Reasonable	1	1	2.919513497	0.096564688	0.027716058	0.063452665	3.1	0.093422832
ABUWOJ	C7H14_4,4-dimethyl-1-pentene	4.03039	5.07969	0.545974	0	0	0	0	0	0	0.001967213	0.006338798	0.011803279	0.008306011	0.003715847	0.004153005	0.003715847	0.004153005	0.005245902	0.003934426	0.00568306	0.004371585	0.003278689	0.002404372	0.002622951	0.001530055	0.003715847	0.002185792	0.001092896	0.001530055	0.001967213	0.916284153	524.3589038	29.54818473	0.250217308	0.0232065	-1.634390355	3.99793	4.663457	7.782502	Reasonable	1	1	0.010909585	0.000298661	9.65E-05	0.000253109	3.1	0.000292199
ABUWOJ	C2H4O_acetaldehyde	4.03039	5.07969	0.545974	0	0	0	0	0	0	0.001967213	0.006338798	0.011803279	0.008306011	0.003715847	0.004153005	0.003715847	0.004153005	0.005245902	0.003934426	0.00568306	0.004371585	0.003278689	0.002404372	0.002622951	0.001530055	0.003715847	0.002185792	0.001092896	0.001530055	0.001967213	0.916284153	470.1338418	53.98284491	0.288582571	0.0022418	-2.649403135	2.135803	2.772167	4.178504	Reasonable	1	1	1160790	4.80162	0.1200405	0.999615866	-0.3	4.741863315
ABUWOJ	C2H4O_acetaldehyde	4.03039	5.07969	0.545974	0	0	0	0	0	0	0.001967213	0.006338798	0.011803279	0.008306011	0.003715847	0.004153005	0.003715847	0.004153005	0.005245902	0.003934426	0.00568306	0.004371585	0.003278689	0.002404372	0.002622951	0.001530055	0.003715847	0.002185792	0.001092896	0.001530055	0.001967213	0.916284153	470.1338418	53.98284491	0.288582571	0.0022418	-2.649403135	2.135803	2.772167	4.178504	Reasonable	1	1	116079	4.85823	0.12145575	0.996171896	-0.3	4.854681441
ABUWOJ	C2H4O_acetaldehyde	4.03039	5.07969	0.545974	0	0	0	0	0	0	0.001967213	0.006338798	0.011803279	0.008306011	0.003715847	0.004153005	0.003715847	0.004153005	0.005245902	0.003934426	0.00568306	0.004371585	0.003278689	0.002404372	0.002622951	0.001530055	0.003715847	0.002185792	0.001092896	0.001530055	0.001967213	0.916284153	470.1338418	53.98284491	0.288582571	0.0022418	-2.649403135	2.135803	2.772167	4.178504	Reasonable	1	1	11607.9	4.22746	0.1056865	0.962993925	-0.3	4.1743899
ABUWOJ	C2H4O_acetaldehyde	4.03039	5.07969	0.545974	0	0	0	0	0	0	0.001967213	0.006338798	0.011803279	0.008306011	0.003715847	0.004153005	0.003715847	0.004153005	0.005245902	0.003934426	0.00568306	0.004371585	0.003278689	0.002404372	0.002622951	0.001530055	0.003715847	0.002185792	0.001092896	0.001530055	0.001967213	0.916284153	470.1338418	53.98284491	0.288582571	0.0022418	-2.649403135	2.135803	2.772167	4.178504	Reasonable	1	1	1160.79	2.81212	0.070303	0.72239642	-0.3	2.80772424
ABUWOJ	C2H4O_acetaldehyde	4.03039	5.07969	0.545974	0	0	0	0	0	0	0.001967213	0.006338798	0.011803279	0.008306011	0.003715847	0.004153005	0.003715847	0.004153005	0.005245902	0.003934426	0.00568306	0.004371585	0.003278689	0.002404372	0.002622951	0.001530055	0.003715847	0.002185792	0.001092896	0.001530055	0.001967213	0.916284153	470.1338418	53.98284491	0.288582571	0.0022418	-2.649403135	2.135803	2.772167	4.178504	Reasonable	1	1	150.8152537	0.184964275	0.002184396	0.252670378	-0.3	0.184602943
ABUWOJ	C2H4O_acetaldehyde	4.03039	5.07969	0.545974	0	0	0	0	0	0	0.001967213	0.006338798	0.011803279	0.008306011	0.003715847	0.004153005	0.003715847	0.004153005	0.005245902	0.003934426	0.00568306	0.004371585	0.003278689	0.002404372	0.002622951	0.001530055	0.003715847	0.002185792	0.001092896	0.001530055	0.001967213	0.916284153	470.1338418	53.98284491	0.288582571	0.0022418	-2.649403135	2.135803	2.772167	4.178504	Reasonable	1	1	0.214185922	0.000247186	1.17E-05	0.000479932	-0.3	0.000243253
ABUWOJ	C3H6O_acetone	4.03039	5.07969	0.545974	0	0	0	0	0	0	0.001967213	0.006338798	0.011803279	0.008306011	0.003715847	0.004153005	0.003715847	0.004153005	0.005245902	0.003934426	0.00568306	0.004371585	0.003278689	0.002404372	0.002622951	0.001530055	0.003715847	0.002185792	0.001092896	0.001530055	0.001967213	0.916284153	504.9011578	46.13534273	0.299578863	0.0654895	-1.183828325	2.613113	3.317339	5.096659	Reasonable	1	1	319253	3.32229	0.08305725	0.999952173	-0.1	3.277747063
ABUWOJ	C3H6O_acetone	4.03039	5.07969	0.545974	0	0	0	0	0	0	0.001967213	0.006338798	0.011803279	0.008306011	0.003715847	0.004153005	0.003715847	0.004153005	0.005245902	0.003934426	0.00568306	0.004371585	0.003278689	0.002404372	0.002622951	0.001530055	0.003715847	0.002185792	0.001092896	0.001530055	0.001967213	0.916284153	504.9011578	46.13534273	0.299578863	0.0654895	-1.183828325	2.613113	3.317339	5.096659	Reasonable	1	1	31925.3	3.45412	0.086353	0.999521936	-0.1	3.496877852
ABUWOJ	C3H6O_acetone	4.03039	5.07969	0.545974	0	0	0	0	0	0	0.001967213	0.006338798	0.011803279	0.008306011	0.003715847	0.004153005	0.003715847	0.004153005	0.005245902	0.003934426	0.00568306	0.004371585	0.003278689	0.002404372	0.002622951	0.001530055	0.003715847	0.002185792	0.001092896	0.001530055	0.001967213	0.916284153	504.9011578	46.13534273	0.299578863	0.0654895	-1.183828325	2.613113	3.317339	5.096659	Reasonable	1	1	3192.53	3.17716	0.079429	0.995239845	-0.1	3.191778898
ABUWOJ	C3H6O_acetone	4.03039	5.07969	0.545974	0	0	0	0	0	0	0.001967213	0.006338798	0.011803279	0.008306011	0.003715847	0.004153005	0.003715847	0.004153005	0.005245902	0.003934426	0.00568306	0.004371585	0.003278689	0.002404372	0.002622951	0.001530055	0.003715847	0.002185792	0.001092896	0.001530055	0.001967213	0.916284153	504.9011578	46.13534273	0.299578863	0.0654895	-1.183828325	2.613113	3.317339	5.096659	Reasonable	1	1	319.253	2.8947	0.0723675	0.954353989	-0.1	2.818545414
ABUWOJ	C3H6O_acetone	4.03039	5.07969	0.545974	0	0	0	0	0	0	0.001967213	0.006338798	0.011803279	0.008306011	0.003715847	0.004153005	0.003715847	0.004153005	0.005245902	0.003934426	0.00568306	0.004371585	0.003278689	0.002404372	0.002622951	0.001530055	0.003715847	0.002185792	0.001092896	0.001530055	0.001967213	0.916284153	504.9011578	46.13534273	0.299578863	0.0654895	-1.183828325	2.613113	3.317339	5.096659	Reasonable	1	1	0.005073012	0.00013662	1.29E-05	0.000332119	-0.1	0.000136391
ABUWOJ	C2H3N_acetonitrile	4.03039	5.07969	0.545974	0	0	0	0	0	0	0.001967213	0.006338798	0.011803279	0.008306011	0.003715847	0.004153005	0.003715847	0.004153005	0.005245902	0.003934426	0.00568306	0.004371585	0.003278689	0.002404372	0.002622951	0.001530055	0.003715847	0.002185792	0.001092896	0.001530055	0.001967213	0.916284153	537.4197556	47.22182044	0.356500544	0.00191999	-2.716701033	2.180652	2.180664	4.73064	Reasonable	1	1	111535	4.44546	0.1111365	0.995351995	0	4.500908487
ABUWOJ	C2H3N_acetonitrile	4.03039	5.07969	0.545974	0	0	0	0	0	0	0.001967213	0.006338798	0.011803279	0.008306011	0.003715847	0.004153005	0.003715847	0.004153005	0.005245902	0.003934426	0.00568306	0.004371585	0.003278689	0.002404372	0.002622951	0.001530055	0.003715847	0.002185792	0.001092896	0.001530055	0.001967213	0.916284153	537.4197556	47.22182044	0.356500544	0.00191999	-2.716701033	2.180652	2.180664	4.73064	Reasonable	1	1	11153.5	4.35381	0.10884525	0.955386238	0	4.369716658
ABUWOJ	C2H3N_acetonitrile	4.03039	5.07969	0.545974	0	0	0	0	0	0	0.001967213	0.006338798	0.011803279	0.008306011	0.003715847	0.004153005	0.003715847	0.004153005	0.005245902	0.003934426	0.00568306	0.004371585	0.003278689	0.002404372	0.002622951	0.001530055	0.003715847	0.002185792	0.001092896	0.001530055	0.001967213	0.916284153	537.4197556	47.22182044	0.356500544	0.00191999	-2.716701033	2.180652	2.180664	4.73064	Reasonable	1	1	1115.35	3.36864	0.084216	0.681676758	0	3.394084884
ABUWOJ	C2H3N_acetonitrile	4.03039	5.07969	0.545974	0	0	0	0	0	0	0.001967213	0.006338798	0.011803279	0.008306011	0.003715847	0.004153005	0.003715847	0.004153005	0.005245902	0.003934426	0.00568306	0.004371585	0.003278689	0.002404372	0.002622951	0.001530055	0.003715847	0.002185792	0.001092896	0.001530055	0.001967213	0.916284153	537.4197556	47.22182044	0.356500544	0.00191999	-2.716701033	2.180652	2.180664	4.73064	Reasonable	1	1	111.535	0.245988	0.0061497	0.17637588	0	0.243194781
ABUWOJ	C2H3N_acetonitrile	4.03039	5.07969	0.545974	0	0	0	0	0	0	0.001967213	0.006338798	0.011803279	0.008306011	0.003715847	0.004153005	0.003715847	0.004153005	0.005245902	0.003934426	0.00568306	0.004371585	0.003278689	0.002404372	0.002622951	0.001530055	0.003715847	0.002185792	0.001092896	0.001530055	0.001967213	0.916284153	537.4197556	47.22182044	0.356500544	0.00191999	-2.716701033	2.180652	2.180664	4.73064	Reasonable	1	1	0.231535581	0.000245322	7.28E-06	0.000444348	0	0.000245841
ABUWOJ	C2H6O_dimethylether	4.03039	5.07969	0.545974	0	0	0	0	0	0	0.001967213	0.006338798	0.011803279	0.008306011	0.003715847	0.004153005	0.003715847	0.004153005	0.005245902	0.003934426	0.00568306	0.004371585	0.003278689	0.002404372	0.002622951	0.001530055	0.003715847	0.002185792	0.001092896	0.001530055	0.001967213	0.916284153	410.1055119	48.43551489	0.231685091	0.00252818	-2.597192009	2.202179	2.371782	5.586	Reasonable	1	1	6234610	4.2682	0.106705	0.999936561	0.1	4.403839907
ABUWOJ	C2H6O_dimethylether	4.03039	5.07969	0.545974	0	0	0	0	0	0	0.001967213	0.006338798	0.011803279	0.008306011	0.003715847	0.004153005	0.003715847	0.004153005	0.005245902	0.003934426	0.00568306	0.004371585	0.003278689	0.002404372	0.002622951	0.001530055	0.003715847	0.002185792	0.001092896	0.001530055	0.001967213	0.916284153	410.1055119	48.43551489	0.231685091	0.00252818	-2.597192009	2.202179	2.371782	5.586	Reasonable	1	1	623461	4.19521	0.10488025	0.999365974	0.1	4.167206675
ABUWOJ	C2H6O_dimethylether	4.03039	5.07969	0.545974	0	0	0	0	0	0	0.001967213	0.006338798	0.011803279	0.008306011	0.003715847	0.004153005	0.003715847	0.004153005	0.005245902	0.003934426	0.00568306	0.004371585	0.003278689	0.002404372	0.002622951	0.001530055	0.003715847	0.002185792	0.001092896	0.001530055	0.001967213	0.916284153	410.1055119	48.43551489	0.231685091	0.00252818	-2.597192009	2.202179	2.371782	5.586	Reasonable	1	1	62346.1	3.60225	0.09005625	0.993695711	0.1	3.580800645
ABUWOJ	C2H6O_dimethylether	4.03039	5.07969	0.545974	0	0	0	0	0	0	0.001967213	0.006338798	0.011803279	0.008306011	0.003715847	0.004153005	0.003715847	0.004153005	0.005245902	0.003934426	0.00568306	0.004371585	0.003278689	0.002404372	0.002622951	0.001530055	0.003715847	0.002185792	0.001092896	0.001530055	0.001967213	0.916284153	410.1055119	48.43551489	0.231685091	0.00252818	-2.597192009	2.202179	2.371782	5.586	Reasonable	1	1	6234.61	2.74868	0.068717	0.940342018	0.1	2.760201149
ABUWOJ	C2H6O_dimethylether	4.03039	5.07969	0.545974	0	0	0	0	0	0	0.001967213	0.006338798	0.011803279	0.008306011	0.003715847	0.004153005	0.003715847	0.004153005	0.005245902	0.003934426	0.00568306	0.004371585	0.003278689	0.002404372	0.002622951	0.001530055	0.003715847	0.002185792	0.001092896	0.001530055	0.001967213	0.916284153	410.1055119	48.43551489	0.231685091	0.00252818	-2.597192009	2.202179	2.371782	5.586	Reasonable	1	1	0.168825005	0.000319283	1.10E-05	0.000426638	0.1	0.000318254
ABUWOJ	C2H7N_dimethylamine	4.03039	5.07969	0.545974	0	0	0	0	0	0	0.001967213	0.006338798	0.011803279	0.008306011	0.003715847	0.004153005	0.003715847	0.004153005	0.005245902	0.003934426	0.00568306	0.004371585	0.003278689	0.002404372	0.002622951	0.001530055	0.003715847	0.002185792	0.001092896	0.001530055	0.001967213	0.916284153	449.2982222	53.95656635	0.291520542	0.00840334	-2.075548065	2.271642	3.114002	4.843925	Reasonable	1	1	1933020.466	3.77284255	0.01486016	0.999938442	-0.2	3.775089206
ABUWOJ	C2H7N_dimethylamine	4.03039	5.07969	0.545974	0	0	0	0	0	0	0.001967213	0.006338798	0.011803279	0.008306011	0.003715847	0.004153005	0.003715847	0.004153005	0.005245902	0.003934426	0.00568306	0.004371585	0.003278689	0.002404372	0.002622951	0.001530055	0.003715847	0.002185792	0.001092896	0.001530055	0.001967213	0.916284153	449.2982222	53.95656635	0.291520542	0.00840334	-2.075548065	2.271642	3.114002	4.843925	Reasonable	1	1	193302.0466	3.759159452	0.020537799	0.99938476	-0.2	3.74842099
ABUWOJ	C2H7N_dimethylamine	4.03039	5.07969	0.545974	0	0	0	0	0	0	0.001967213	0.006338798	0.011803279	0.008306011	0.003715847	0.004153005	0.003715847	0.004153005	0.005245902	0.003934426	0.00568306	0.004371585	0.003278689	0.002404372	0.002622951	0.001530055	0.003715847	0.002185792	0.001092896	0.001530055	0.001967213	0.916284153	449.2982222	53.95656635	0.291520542	0.00840334	-2.075548065	2.271642	3.114002	4.843925	Reasonable	1	1	19330.20466	3.294982178	0.013157625	0.993881482	-0.2	3.302897804
ABUWOJ	C2H7N_dimethylamine	4.03039	5.07969	0.545974	0	0	0	0	0	0	0.001967213	0.006338798	0.011803279	0.008306011	0.003715847	0.004153005	0.003715847	0.004153005	0.005245902	0.003934426	0.00568306	0.004371585	0.003278689	0.002404372	0.002622951	0.001530055	0.003715847	0.002185792	0.001092896	0.001530055	0.001967213	0.916284153	449.2982222	53.95656635	0.291520542	0.00840334	-2.075548065	2.271642	3.114002	4.843925	Reasonable	1	1	1933.020466	2.617069286	0.008530735	0.942008237	-0.2	2.613283828
ABUWOJ	C2H7N_dimethylamine	4.03039	5.07969	0.545974	0	0	0	0	0	0	0.001967213	0.006338798	0.011803279	0.008306011	0.003715847	0.004153005	0.003715847	0.004153005	0.005245902	0.003934426	0.00568306	0.004371585	0.003278689	0.002404372	0.002622951	0.001530055	0.003715847	0.002185792	0.001092896	0.001530055	0.001967213	0.916284153	449.2982222	53.95656635	0.291520542	0.00840334	-2.075548065	2.271642	3.114002	4.843925	Reasonable	1	1	0.04489694	0.000284464	1.45E-05	0.000377142	-0.2	0.000279351
ABUWOJ	C2H6_ethane	4.03039	5.07969	0.545974	0	0	0	0	0	0	0.001967213	0.006338798	0.011803279	0.008306011	0.003715847	0.004153005	0.003715847	0.004153005	0.005245902	0.003934426	0.00568306	0.004371585	0.003278689	0.002404372	0.002622951	0.001530055	0.003715847	0.002185792	0.001092896	0.001530055	0.001967213	0.916284153	381.7893216	50.31694546	0.216958597	0.000347291	-3.459306471	2.509177	2.509185	3.950132	Reasonable	1	1	38452800	4.96931	0.12423275	0.999925123	1.3	4.837331927
ABUWOJ	C2H6_ethane	4.03039	5.07969	0.545974	0	0	0	0	0	0	0.001967213	0.006338798	0.011803279	0.008306011	0.003715847	0.004153005	0.003715847	0.004153005	0.005245902	0.003934426	0.00568306	0.004371585	0.003278689	0.002404372	0.002622951	0.001530055	0.003715847	0.002185792	0.001092896	0.001530055	0.001967213	0.916284153	381.7893216	50.31694546	0.216958597	0.000347291	-3.459306471	2.509177	2.509185	3.950132	Reasonable	1	1	3845280	4.73656	0.118414	0.999251738	1.3	4.787777126
ABUWOJ	C2H6_ethane	4.03039	5.07969	0.545974	0	0	0	0	0	0	0.001967213	0.006338798	0.011803279	0.008306011	0.003715847	0.004153005	0.003715847	0.004153005	0.005245902	0.003934426	0.00568306	0.004371585	0.003278689	0.002404372	0.002622951	0.001530055	0.003715847	0.002185792	0.001092896	0.001530055	0.001967213	0.916284153	381.7893216	50.31694546	0.216958597	0.000347291	-3.459306471	2.509177	2.509185	3.950132	Reasonable	1	1	384528	4.06059	0.10151475	0.992567438	1.3	4.061575886
ABUWOJ	C2H6_ethane	4.03039	5.07969	0.545974	0	0	0	0	0	0	0.001967213	0.006338798	0.011803279	0.008306011	0.003715847	0.004153005	0.003715847	0.004153005	0.005245902	0.003934426	0.00568306	0.004371585	0.003278689	0.002404372	0.002622951	0.001530055	0.003715847	0.002185792	0.001092896	0.001530055	0.001967213	0.916284153	381.7893216	50.31694546	0.216958597	0.000347291	-3.459306471	2.509177	2.509185	3.950132	Reasonable	1	1	38452.8	3.00017	0.07500425	0.930334519	1.3	3.016839435
ABUWOJ	C2H6_ethane	4.03039	5.07969	0.545974	0	0	0	0	0	0	0.001967213	0.006338798	0.011803279	0.008306011	0.003715847	0.004153005	0.003715847	0.004153005	0.005245902	0.003934426	0.00568306	0.004371585	0.003278689	0.002404372	0.002622951	0.001530055	0.003715847	0.002185792	0.001092896	0.001530055	0.001967213	0.916284153	381.7893216	50.31694546	0.216958597	0.000347291	-3.459306471	2.509177	2.509185	3.950132	Reasonable	1	1	1.430877852	0.000492746	1.88E-05	0.000496684	1.3	0.000497737
ABUWOJ	C2H4_ethene	4.03039	5.07969	0.545974	0	0	0	0	0	0	0.001967213	0.006338798	0.011803279	0.008306011	0.003715847	0.004153005	0.003715847	0.004153005	0.005245902	0.003934426	0.00568306	0.004371585	0.003278689	0.002404372	0.002622951	0.001530055	0.003715847	0.002185792	0.001092896	0.001530055	0.001967213	0.916284153	298.4582448	49.65797888	0.123012676	0.000164476	-3.783897464	6.00E-06	2.74271	3.818318	Reasonable	1	1	35504300	5.64244	0.141061	0.999828785	1.2	5.671551872
ABUWOJ	C2H4_ethene	4.03039	5.07969	0.545974	0	0	0	0	0	0	0.001967213	0.006338798	0.011803279	0.008306011	0.003715847	0.004153005	0.003715847	0.004153005	0.005245902	0.003934426	0.00568306	0.004371585	0.003278689	0.002404372	0.002622951	0.001530055	0.003715847	0.002185792	0.001092896	0.001530055	0.001967213	0.916284153	298.4582448	49.65797888	0.123012676	0.000164476	-3.783897464	6.00E-06	2.74271	3.818318	Reasonable	1	1	3550430	5.06417	0.12660425	0.998290483	1.2	5.174434001
ABUWOJ	C2H4_ethene	4.03039	5.07969	0.545974	0	0	0	0	0	0	0.001967213	0.006338798	0.011803279	0.008306011	0.003715847	0.004153005	0.003715847	0.004153005	0.005245902	0.003934426	0.00568306	0.004371585	0.003278689	0.002404372	0.002622951	0.001530055	0.003715847	0.002185792	0.001092896	0.001530055	0.001967213	0.916284153	298.4582448	49.65797888	0.123012676	0.000164476	-3.783897464	6.00E-06	2.74271	3.818318	Reasonable	1	1	355043	4.12764	0.103191	0.983163864	1.2	4.175558642
ABUWOJ	C2H4_ethene	4.03039	5.07969	0.545974	0	0	0	0	0	0	0.001967213	0.006338798	0.011803279	0.008306011	0.003715847	0.004153005	0.003715847	0.004153005	0.005245902	0.003934426	0.00568306	0.004371585	0.003278689	0.002404372	0.002622951	0.001530055	0.003715847	0.002185792	0.001092896	0.001530055	0.001967213	0.916284153	298.4582448	49.65797888	0.123012676	0.000164476	-3.783897464	6.00E-06	2.74271	3.818318	Reasonable	1	1	35504.3	2.52104	0.063026	0.853792732	1.2	2.52054625
ABUWOJ	C2H4_ethene	4.03039	5.07969	0.545974	0	0	0	0	0	0	0.001967213	0.006338798	0.011803279	0.008306011	0.003715847	0.004153005	0.003715847	0.004153005	0.005245902	0.003934426	0.00568306	0.004371585	0.003278689	0.002404372	0.002622951	0.001530055	0.003715847	0.002185792	0.001092896	0.001530055	0.001967213	0.916284153	298.4582448	49.65797888	0.123012676	0.000164476	-3.783897464	6.00E-06	2.74271	3.818318	Reasonable	1	1	3.430555218	0.000554056	1.86E-05	0.000563926	1.2	0.000548625
ABUWOJ	CHN_hydrogen-cyanide	4.03039	5.07969	0.545974	0	0	0	0	0	0	0.001967213	0.006338798	0.011803279	0.008306011	0.003715847	0.004153005	0.003715847	0.004153005	0.005245902	0.003934426	0.00568306	0.004371585	0.003278689	0.002404372	0.002622951	0.001530055	0.003715847	0.002185792	0.001092896	0.001530055	0.001967213	0.916284153	447.2483409	53.04824853	0.333232947	0.000149031	-3.826723384	6.00E-06	6.00E-06	2.25	Reasonable	1	1	1070957.742	7.196235295	0.017658025	0.993773579	0.1	7.19328469
ABUWOJ	CHN_hydrogen-cyanide	4.03039	5.07969	0.545974	0	0	0	0	0	0	0.001967213	0.006338798	0.011803279	0.008306011	0.003715847	0.004153005	0.003715847	0.004153005	0.005245902	0.003934426	0.00568306	0.004371585	0.003278689	0.002404372	0.002622951	0.001530055	0.003715847	0.002185792	0.001092896	0.001530055	0.001967213	0.916284153	447.2483409	53.04824853	0.333232947	0.000149031	-3.826723384	6.00E-06	6.00E-06	2.25	Reasonable	1	1	107095.7742	6.781573181	0.0133736	0.941039788	0.1	6.780300584
ABUWOJ	CHN_hydrogen-cyanide	4.03039	5.07969	0.545974	0	0	0	0	0	0	0.001967213	0.006338798	0.011803279	0.008306011	0.003715847	0.004153005	0.003715847	0.004153005	0.005245902	0.003934426	0.00568306	0.004371585	0.003278689	0.002404372	0.002622951	0.001530055	0.003715847	0.002185792	0.001092896	0.001530055	0.001967213	0.916284153	447.2483409	53.04824853	0.333232947	0.000149031	-3.826723384	6.00E-06	6.00E-06	2.25	Reasonable	1	1	10709.57742	1.513840981	0.014683556	0.614800747	0.1	1.517957948
ABUWOJ	CHN_hydrogen-cyanide	4.03039	5.07969	0.545974	0	0	0	0	0	0	0.001967213	0.006338798	0.011803279	0.008306011	0.003715847	0.004153005	0.003715847	0.004153005	0.005245902	0.003934426	0.00568306	0.004371585	0.003278689	0.002404372	0.002622951	0.001530055	0.003715847	0.002185792	0.001092896	0.001530055	0.001967213	0.916284153	447.2483409	53.04824853	0.333232947	0.000149031	-3.826723384	6.00E-06	6.00E-06	2.25	Reasonable	1	1	1070.957742	0.11183413	0.000593513	0.137638057	0.1	0.112185966
ABUWOJ	CHN_hydrogen-cyanide	4.03039	5.07969	0.545974	0	0	0	0	0	0	0.001967213	0.006338798	0.011803279	0.008306011	0.003715847	0.004153005	0.003715847	0.004153005	0.005245902	0.003934426	0.00568306	0.004371585	0.003278689	0.002404372	0.002622951	0.001530055	0.003715847	0.002185792	0.001092896	0.001530055	0.001967213	0.916284153	447.2483409	53.04824853	0.333232947	0.000149031	-3.826723384	6.00E-06	6.00E-06	2.25	Reasonable	1	1	4.828683492	0.000480729	2.42E-05	0.000719106	0.1	0.000493063
ABUWOJ	C4H10_isobutane	4.03039	5.07969	0.545974	0	0	0	0	0	0	0.001967213	0.006338798	0.011803279	0.008306011	0.003715847	0.004153005	0.003715847	0.004153005	0.005245902	0.003934426	0.00568306	0.004371585	0.003278689	0.002404372	0.002622951	0.001530055	0.003715847	0.002185792	0.001092896	0.001530055	0.001967213	0.916284153	443.0106967	38.8550635	0.197655762	0.00815502	-2.08857497	3.081281	4.435789	4.435806	Reasonable	1	1	3723029.398	2.640474244	0.021305927	0.999967065	2.1	2.639770866
ABUWOJ	C4H10_isobutane	4.03039	5.07969	0.545974	0	0	0	0	0	0	0.001967213	0.006338798	0.011803279	0.008306011	0.003715847	0.004153005	0.003715847	0.004153005	0.005245902	0.003934426	0.00568306	0.004371585	0.003278689	0.002404372	0.002622951	0.001530055	0.003715847	0.002185792	0.001092896	0.001530055	0.001967213	0.916284153	443.0106967	38.8550635	0.197655762	0.00815502	-2.08857497	3.081281	4.435789	4.435806	Reasonable	1	1	372302.9398	2.633837705	0.026037754	0.999670743	2.1	2.638091663
ABUWOJ	C4H10_isobutane	4.03039	5.07969	0.545974	0	0	0	0	0	0	0.001967213	0.006338798	0.011803279	0.008306011	0.003715847	0.004153005	0.003715847	0.004153005	0.005245902	0.003934426	0.00568306	0.004371585	0.003278689	0.002404372	0.002622951	0.001530055	0.003715847	0.002185792	0.001092896	0.001530055	0.001967213	0.916284153	443.0106967	38.8550635	0.197655762	0.00815502	-2.08857497	3.081281	4.435789	4.435806	Reasonable	1	1	37230.29398	2.547463432	0.004137757	0.996717155	2.1	2.545910959
ABUWOJ	C4H10_isobutane	4.03039	5.07969	0.545974	0	0	0	0	0	0	0.001967213	0.006338798	0.011803279	0.008306011	0.003715847	0.004153005	0.003715847	0.004153005	0.005245902	0.003934426	0.00568306	0.004371585	0.003278689	0.002404372	0.002622951	0.001530055	0.003715847	0.002185792	0.001092896	0.001530055	0.001967213	0.916284153	443.0106967	38.8550635	0.197655762	0.00815502	-2.08857497	3.081281	4.435789	4.435806	Reasonable	1	1	3723.029398	2.504523897	0.003240463	0.968113647	2.1	2.504815059
ABUWOJ	C4H10_isobutane	4.03039	5.07969	0.545974	0	0	0	0	0	0	0.001967213	0.006338798	0.011803279	0.008306011	0.003715847	0.004153005	0.003715847	0.004153005	0.005245902	0.003934426	0.00568306	0.004371585	0.003278689	0.002404372	0.002622951	0.001530055	0.003715847	0.002185792	0.001092896	0.001530055	0.001967213	0.916284153	443.0106967	38.8550635	0.197655762	0.00815502	-2.08857497	3.081281	4.435789	4.435806	Reasonable	1	1	0.032378513	0.000267847	2.25E-05	0.000263978	2.1	0.00026945
ABUWOJ	C5H12_isopentane	4.03039	5.07969	0.545974	0	0	0	0	0	0	0.001967213	0.006338798	0.011803279	0.008306011	0.003715847	0.004153005	0.003715847	0.004153005	0.005245902	0.003934426	0.00568306	0.004371585	0.003278689	0.002404372	0.002622951	0.001530055	0.003715847	0.002185792	0.001092896	0.001530055	0.001967213	0.916284153	474.7591203	34.73587842	0.239525866	0.0451046	-1.345779164	2.999577	4.70503	6.159817	Reasonable	1	1	1013326.698	2.537979121	0.00012209	0.999978121	2.6	2.537992238
ABUWOJ	C5H12_isopentane	4.03039	5.07969	0.545974	0	0	0	0	0	0	0.001967213	0.006338798	0.011803279	0.008306011	0.003715847	0.004153005	0.003715847	0.004153005	0.005245902	0.003934426	0.00568306	0.004371585	0.003278689	0.002404372	0.002622951	0.001530055	0.003715847	0.002185792	0.001092896	0.001530055	0.001967213	0.916284153	474.7591203	34.73587842	0.239525866	0.0451046	-1.345779164	2.999577	4.70503	6.159817	Reasonable	1	1	101332.6698	2.537978486	8.14E-05	0.999781257	2.6	2.537972248
ABUWOJ	C5H12_isopentane	4.03039	5.07969	0.545974	0	0	0	0	0	0	0.001967213	0.006338798	0.011803279	0.008306011	0.003715847	0.004153005	0.003715847	0.004153005	0.005245902	0.003934426	0.00568306	0.004371585	0.003278689	0.002404372	0.002622951	0.001530055	0.003715847	0.002185792	0.001092896	0.001530055	0.001967213	0.916284153	474.7591203	34.73587842	0.239525866	0.0451046	-1.345779164	2.999577	4.70503	6.159817	Reasonable	1	1	10133.26698	2.536954606	0.000247695	0.997816865	2.6	2.536859969
ABUWOJ	C5H12_isopentane	4.03039	5.07969	0.545974	0	0	0	0	0	0	0.001967213	0.006338798	0.011803279	0.008306011	0.003715847	0.004153005	0.003715847	0.004153005	0.005245902	0.003934426	0.00568306	0.004371585	0.003278689	0.002404372	0.002622951	0.001530055	0.003715847	0.002185792	0.001092896	0.001530055	0.001967213	0.916284153	474.7591203	34.73587842	0.239525866	0.0451046	-1.345779164	2.999577	4.70503	6.159817	Reasonable	1	1	1013.326698	2.528189922	0.001186746	0.978589335	2.6	2.527894604
ABUWOJ	C5H12_isopentane	4.03039	5.07969	0.545974	0	0	0	0	0	0	0.001967213	0.006338798	0.011803279	0.008306011	0.003715847	0.004153005	0.003715847	0.004153005	0.005245902	0.003934426	0.00568306	0.004371585	0.003278689	0.002404372	0.002622951	0.001530055	0.003715847	0.002185792	0.001092896	0.001530055	0.001967213	0.916284153	474.7591203	34.73587842	0.239525866	0.0451046	-1.345779164	2.999577	4.70503	6.159817	Reasonable	1	1	0.005626874	0.000260471	2.52E-05	0.000253734	2.6	0.000252175
ABUWOJ	C3H8O_isopropylalcohol	4.03039	5.07969	0.545974	0	0	0	0	0	0	0.001967213	0.006338798	0.011803279	0.008306011	0.003715847	0.004153005	0.003715847	0.004153005	0.005245902	0.003934426	0.00568306	0.004371585	0.003278689	0.002404372	0.002622951	0.001530055	0.003715847	0.002185792	0.001092896	0.001530055	0.001967213	0.916284153	515.5796221	48.73405441	0.575735407	0.00842067	-2.074653352	2.997873	3.844476	4.397483	Reasonable	1	1	116349	2.81756	0.070439	0.998980358	0.3	2.877084793
ABUWOJ	C3H8O_isopropylalcohol	4.03039	5.07969	0.545974	0	0	0	0	0	0	0.001967213	0.006338798	0.011803279	0.008306011	0.003715847	0.004153005	0.003715847	0.004153005	0.005245902	0.003934426	0.00568306	0.004371585	0.003278689	0.002404372	0.002622951	0.001530055	0.003715847	0.002185792	0.001092896	0.001530055	0.001967213	0.916284153	515.5796221	48.73405441	0.575735407	0.00842067	-2.074653352	2.997873	3.844476	4.397483	Reasonable	1	1	11634.9	2.80512	0.070128	0.989896301	0.3	2.803077723
ABUWOJ	C3H8O_isopropylalcohol	4.03039	5.07969	0.545974	0	0	0	0	0	0	0.001967213	0.006338798	0.011803279	0.008306011	0.003715847	0.004153005	0.003715847	0.004153005	0.005245902	0.003934426	0.00568306	0.004371585	0.003278689	0.002404372	0.002622951	0.001530055	0.003715847	0.002185792	0.001092896	0.001530055	0.001967213	0.916284153	515.5796221	48.73405441	0.575735407	0.00842067	-2.074653352	2.997873	3.844476	4.397483	Reasonable	1	1	1163.49	2.37244	0.059311	0.907384814	0.3	2.361583578
ABUWOJ	C3H8O_isopropylalcohol	4.03039	5.07969	0.545974	0	0	0	0	0	0	0.001967213	0.006338798	0.011803279	0.008306011	0.003715847	0.004153005	0.003715847	0.004153005	0.005245902	0.003934426	0.00568306	0.004371585	0.003278689	0.002404372	0.002622951	0.001530055	0.003715847	0.002185792	0.001092896	0.001530055	0.001967213	0.916284153	515.5796221	48.73405441	0.575735407	0.00842067	-2.074653352	2.997873	3.844476	4.397483	Reasonable	1	1	116.349	0.682777	0.017069425	0.494882282	0.3	0.668294976
ABUWOJ	C3H8O_isopropylalcohol	4.03039	5.07969	0.545974	0	0	0	0	0	0	0.001967213	0.006338798	0.011803279	0.008306011	0.003715847	0.004153005	0.003715847	0.004153005	0.005245902	0.003934426	0.00568306	0.004371585	0.003278689	0.002404372	0.002622951	0.001530055	0.003715847	0.002185792	0.001092896	0.001530055	0.001967213	0.916284153	515.5796221	48.73405441	0.575735407	0.00842067	-2.074653352	2.997873	3.844476	4.397483	Reasonable	1	1	0.033460045	0.000261859	2.72E-05	0.000281677	0.3	0.000262841
ABUWOJ	CH4_methane	4.03039	5.07969	0.545974	0	0	0	0	0	0	0.001967213	0.006338798	0.011803279	0.008306011	0.003715847	0.004153005	0.003715847	0.004153005	0.005245902	0.003934426	0.00568306	0.004371585	0.003278689	0.002404372	0.002622951	0.001530055	0.003715847	0.002185792	0.001092896	0.001530055	0.001967213	0.916284153	190.564	45.992	0.01142	1.78E-05	-4.749579998	2.184395	2.184399	2.184406	Reasonable	1	1	45200000	7.4309	0.1857725	0.998758628	0.6	7.480923768
ABUWOJ	CH4_methane	4.03039	5.07969	0.545974	0	0	0	0	0	0	0.001967213	0.006338798	0.011803279	0.008306011	0.003715847	0.004153005	0.003715847	0.004153005	0.005245902	0.003934426	0.00568306	0.004371585	0.003278689	0.002404372	0.002622951	0.001530055	0.003715847	0.002185792	0.001092896	0.001530055	0.001967213	0.916284153	190.564	45.992	0.01142	1.78E-05	-4.749579998	2.184395	2.184399	2.184406	Reasonable	1	1	4520000	5.84997	0.14624925	0.987723434	0.6	5.818322423
ABUWOJ	CH4_methane	4.03039	5.07969	0.545974	0	0	0	0	0	0	0.001967213	0.006338798	0.011803279	0.008306011	0.003715847	0.004153005	0.003715847	0.004153005	0.005245902	0.003934426	0.00568306	0.004371585	0.003278689	0.002404372	0.002622951	0.001530055	0.003715847	0.002185792	0.001092896	0.001530055	0.001967213	0.916284153	190.564	45.992	0.01142	1.78E-05	-4.749579998	2.184395	2.184399	2.184406	Reasonable	1	1	452000	3.16838	0.0792095	0.889449014	0.6	3.166418514
ABUWOJ	CH4_methane	4.03039	5.07969	0.545974	0	0	0	0	0	0	0.001967213	0.006338798	0.011803279	0.008306011	0.003715847	0.004153005	0.003715847	0.004153005	0.005245902	0.003934426	0.00568306	0.004371585	0.003278689	0.002404372	0.002622951	0.001530055	0.003715847	0.002185792	0.001092896	0.001530055	0.001967213	0.916284153	190.564	45.992	0.01142	1.78E-05	-4.749579998	2.184395	2.184399	2.184406	Reasonable	1	1	45200	0.69384	0.017346	0.445848295	0.6	0.703789802
ABUWOJ	CH4_methane	4.03039	5.07969	0.545974	0	0	0	0	0	0	0.001967213	0.006338798	0.011803279	0.008306011	0.003715847	0.004153005	0.003715847	0.004153005	0.005245902	0.003934426	0.00568306	0.004371585	0.003278689	0.002404372	0.002622951	0.001530055	0.003715847	0.002185792	0.001092896	0.001530055	0.001967213	0.916284153	190.564	45.992	0.01142	1.78E-05	-4.749579998	2.184395	2.184399	2.184406	Reasonable	1	1	41.74662921	0.000743183	1.86E-05	0.000742538	0.6	0.000754954
ABUWOJ	C4H10O_methyl-propyl-ether	4.03039	5.07969	0.545974	0	0	0	0	0	0	0.001967213	0.006338798	0.011803279	0.008306011	0.003715847	0.004153005	0.003715847	0.004153005	0.005245902	0.003934426	0.00568306	0.004371585	0.003278689	0.002404372	0.002622951	0.001530055	0.003715847	0.002185792	0.001092896	0.001530055	0.001967213	0.916284153	478.8689486	38.38025026	0.286150366	0.216867	-0.663806528	2.980838	3.792777	6.933109	Reasonable	1	1	734989.652	2.54393458	0.004468846	0.999993726	1.2	2.548530551
ABUWOJ	C4H10O_methyl-propyl-ether	4.03039	5.07969	0.545974	0	0	0	0	0	0	0.001967213	0.006338798	0.011803279	0.008306011	0.003715847	0.004153005	0.003715847	0.004153005	0.005245902	0.003934426	0.00568306	0.004371585	0.003278689	0.002404372	0.002622951	0.001530055	0.003715847	0.002185792	0.001092896	0.001530055	0.001967213	0.916284153	478.8689486	38.38025026	0.286150366	0.216867	-0.663806528	2.980838	3.792777	6.933109	Reasonable	1	1	73498.9652	2.546968426	0.009381357	0.999937267	1.2	2.543849695
ABUWOJ	C4H10O_methyl-propyl-ether	4.03039	5.07969	0.545974	0	0	0	0	0	0	0.001967213	0.006338798	0.011803279	0.008306011	0.003715847	0.004153005	0.003715847	0.004153005	0.005245902	0.003934426	0.00568306	0.004371585	0.003278689	0.002404372	0.002622951	0.001530055	0.003715847	0.002185792	0.001092896	0.001530055	0.001967213	0.916284153	478.8689486	38.38025026	0.286150366	0.216867	-0.663806528	2.980838	3.792777	6.933109	Reasonable	1	1	7349.89652	2.536248384	0.002218486	0.999373021	1.2	2.536246548
ABUWOJ	C4H10O_methyl-propyl-ether	4.03039	5.07969	0.545974	0	0	0	0	0	0	0.001967213	0.006338798	0.011803279	0.008306011	0.003715847	0.004153005	0.003715847	0.004153005	0.005245902	0.003934426	0.00568306	0.004371585	0.003278689	0.002404372	0.002622951	0.001530055	0.003715847	0.002185792	0.001092896	0.001530055	0.001967213	0.916284153	478.8689486	38.38025026	0.286150366	0.216867	-0.663806528	2.980838	3.792777	6.933109	Reasonable	1	1	734.989652	2.496365617	0.008344065	0.993765392	1.2	2.496596596
ABUWOJ	C4H10O_methyl-propyl-ether	4.03039	5.07969	0.545974	0	0	0	0	0	0	0.001967213	0.006338798	0.011803279	0.008306011	0.003715847	0.004153005	0.003715847	0.004153005	0.005245902	0.003934426	0.00568306	0.004371585	0.003278689	0.002404372	0.002622951	0.001530055	0.003715847	0.002185792	0.001092896	0.001530055	0.001967213	0.916284153	478.8689486	38.38025026	0.286150366	0.216867	-0.663806528	2.980838	3.792777	6.933109	Reasonable	1	1	5.149109421	1.021502694	0.017448638	0.527560226	1.2	1.044318365
ABUWOJ	C4H10O_methyl-propyl-ether	4.03039	5.07969	0.545974	0	0	0	0	0	0	0.001967213	0.006338798	0.011803279	0.008306011	0.003715847	0.004153005	0.003715847	0.004153005	0.005245902	0.003934426	0.00568306	0.004371585	0.003278689	0.002404372	0.002622951	0.001530055	0.003715847	0.002185792	0.001092896	0.001530055	0.001967213	0.916284153	478.8689486	38.38025026	0.286150366	0.216867	-0.663806528	2.980838	3.792777	6.933109	Reasonable	1	1	0.001173039	0.000264794	2.47E-05	0.000254329	1.2	0.000257551
ABUWOJ	C5H10O_methylpropylketone	4.03039	5.07969	0.545974	0	0	0	0	0	0	0.001967213	0.006338798	0.011803279	0.008306011	0.003715847	0.004153005	0.003715847	0.004153005	0.005245902	0.003934426	0.00568306	0.004371585	0.003278689	0.002404372	0.002622951	0.001530055	0.003715847	0.002185792	0.001092896	0.001530055	0.001967213	0.916284153	564.4660951	36.92885972	0.349050379	0.158625	-0.799628365	2.779844	3.520907	8.293755	Reasonable	1	1	51802.9	2.41911	0.06047775	0.999878319	0.9	2.425766393
ABUWOJ	C5H10O_methylpropylketone	4.03039	5.07969	0.545974	0	0	0	0	0	0	0.001967213	0.006338798	0.011803279	0.008306011	0.003715847	0.004153005	0.003715847	0.004153005	0.005245902	0.003934426	0.00568306	0.004371585	0.003278689	0.002404372	0.002622951	0.001530055	0.003715847	0.002185792	0.001092896	0.001530055	0.001967213	0.916284153	564.4660951	36.92885972	0.349050379	0.158625	-0.799628365	2.779844	3.520907	8.293755	Reasonable	1	1	5180.29	2.3015	0.0575375	0.998784525	0.9	2.331228151
ABUWOJ	C5H10O_methylpropylketone	4.03039	5.07969	0.545974	0	0	0	0	0	0	0.001967213	0.006338798	0.011803279	0.008306011	0.003715847	0.004153005	0.003715847	0.004153005	0.005245902	0.003934426	0.00568306	0.004371585	0.003278689	0.002404372	0.002622951	0.001530055	0.003715847	0.002185792	0.001092896	0.001530055	0.001967213	0.916284153	564.4660951	36.92885972	0.349050379	0.158625	-0.799628365	2.779844	3.520907	8.293755	Reasonable	1	1	518.029	2.38792	0.059698	0.987976774	0.9	2.339309118
ABUWOJ	C5H10O_methylpropylketone	4.03039	5.07969	0.545974	0	0	0	0	0	0	0.001967213	0.006338798	0.011803279	0.008306011	0.003715847	0.004153005	0.003715847	0.004153005	0.005245902	0.003934426	0.00568306	0.004371585	0.003278689	0.002404372	0.002622951	0.001530055	0.003715847	0.002185792	0.001092896	0.001530055	0.001967213	0.916284153	564.4660951	36.92885972	0.349050379	0.158625	-0.799628365	2.779844	3.520907	8.293755	Reasonable	1	1	51.8029	2.19495	0.05487375	0.891507594	0.9	2.208807606
ABUWOJ	C5H10O_methylpropylketone	4.03039	5.07969	0.545974	0	0	0	0	0	0	0.001967213	0.006338798	0.011803279	0.008306011	0.003715847	0.004153005	0.003715847	0.004153005	0.005245902	0.003934426	0.00568306	0.004371585	0.003278689	0.002404372	0.002622951	0.001530055	0.003715847	0.002185792	0.001092896	0.001530055	0.001967213	0.916284153	564.4660951	36.92885972	0.349050379	0.158625	-0.799628365	2.779844	3.520907	8.293755	Reasonable	1	1	1.567062542	2.200957489	0.02772433	0.199087149	0.9	2.2014897
ABUWOJ	C5H10O_methylpropylketone	4.03039	5.07969	0.545974	0	0	0	0	0	0	0.001967213	0.006338798	0.011803279	0.008306011	0.003715847	0.004153005	0.003715847	0.004153005	0.005245902	0.003934426	0.00568306	0.004371585	0.003278689	0.002404372	0.002622951	0.001530055	0.003715847	0.002185792	0.001092896	0.001530055	0.001967213	0.916284153	564.4660951	36.92885972	0.349050379	0.158625	-0.799628365	2.779844	3.520907	8.293755	Reasonable	1	1	0.00152505	0.006848113	0.00044288	0.000241852	0.9	0.006654551
ABUWOJ	C5H12O_methyl-tert-butyl-ether	4.03039	5.07969	0.545974	0	0	0	0	0	0	0.001967213	0.006338798	0.011803279	0.008306011	0.003715847	0.004153005	0.003715847	0.004153005	0.005245902	0.003934426	0.00568306	0.004371585	0.003278689	0.002404372	0.002622951	0.001530055	0.003715847	0.002185792	0.001092896	0.001530055	0.001967213	0.916284153	512.6934939	34.04608196	0.266677162	0.00359822	-2.443912287	4.360007	4.412669	5.887438	Reasonable	1	1	392256.706	2.537570528	0.000196853	0.999291998	0.9	2.537567267
ABUWOJ	C5H12O_methyl-tert-butyl-ether	4.03039	5.07969	0.545974	0	0	0	0	0	0	0.001967213	0.006338798	0.011803279	0.008306011	0.003715847	0.004153005	0.003715847	0.004153005	0.005245902	0.003934426	0.00568306	0.004371585	0.003278689	0.002404372	0.002622951	0.001530055	0.003715847	0.002185792	0.001092896	0.001530055	0.001967213	0.916284153	512.6934939	34.04608196	0.266677162	0.00359822	-2.443912287	4.360007	4.412669	5.887438	Reasonable	1	1	39225.6706	2.537351301	0.000395343	0.992964811	0.9	2.537520051
ABUWOJ	C5H12O_methyl-tert-butyl-ether	4.03039	5.07969	0.545974	0	0	0	0	0	0	0.001967213	0.006338798	0.011803279	0.008306011	0.003715847	0.004153005	0.003715847	0.004153005	0.005245902	0.003934426	0.00568306	0.004371585	0.003278689	0.002404372	0.002622951	0.001530055	0.003715847	0.002185792	0.001092896	0.001530055	0.001967213	0.916284153	512.6934939	34.04608196	0.266677162	0.00359822	-2.443912287	4.360007	4.412669	5.887438	Reasonable	1	1	3922.56706	2.532891845	0.002013045	0.933837313	0.9	2.5320448
ABUWOJ	C5H12O_methyl-tert-butyl-ether	4.03039	5.07969	0.545974	0	0	0	0	0	0	0.001967213	0.006338798	0.011803279	0.008306011	0.003715847	0.004153005	0.003715847	0.004153005	0.005245902	0.003934426	0.00568306	0.004371585	0.003278689	0.002404372	0.002622951	0.001530055	0.003715847	0.002185792	0.001092896	0.001530055	0.001967213	0.916284153	512.6934939	34.04608196	0.266677162	0.00359822	-2.443912287	4.360007	4.412669	5.887438	Reasonable	1	1	392.256706	2.48962454	0.008564683	0.585307602	0.9	2.498728966
ABUWOJ	C5H12O_methyl-tert-butyl-ether	4.03039	5.07969	0.545974	0	0	0	0	0	0	0.001967213	0.006338798	0.011803279	0.008306011	0.003715847	0.004153005	0.003715847	0.004153005	0.005245902	0.003934426	0.00568306	0.004371585	0.003278689	0.002404372	0.002622951	0.001530055	0.003715847	0.002185792	0.001092896	0.001530055	0.001967213	0.916284153	512.6934939	34.04608196	0.266677162	0.00359822	-2.443912287	4.360007	4.412669	5.887438	Reasonable	1	1	0.07052294	0.000703803	4.83E-05	0.000253693	0.9	0.000681397
ABUWOJ	C5H12_neopentane	4.03039	5.07969	0.545974	0	0	0	0	0	0	0.001967213	0.006338798	0.011803279	0.008306011	0.003715847	0.004153005	0.003715847	0.004153005	0.005245902	0.003934426	0.00568306	0.004371585	0.003278689	0.002404372	0.002622951	0.001530055	0.003715847	0.002185792	0.001092896	0.001530055	0.001967213	0.916284153	470.5354152	35.44700615	0.199261323	0.000987064	-3.005654687	4.352656	4.352657	4.352671	Reasonable	1	1	1707029.575	2.535397887	0.000392301	0.999406862	2.5	2.5353307
ABUWOJ	C5H12_neopentane	4.03039	5.07969	0.545974	0	0	0	0	0	0	0.001967213	0.006338798	0.011803279	0.008306011	0.003715847	0.004153005	0.003715847	0.004153005	0.005245902	0.003934426	0.00568306	0.004371585	0.003278689	0.002404372	0.002622951	0.001530055	0.003715847	0.002185792	0.001092896	0.001530055	0.001967213	0.916284153	470.5354152	35.44700615	0.199261323	0.000987064	-3.005654687	4.352656	4.352657	4.352671	Reasonable	1	1	170702.9575	2.534970775	0.000845629	0.994100112	2.5	2.535270396
ABUWOJ	C5H12_neopentane	4.03039	5.07969	0.545974	0	0	0	0	0	0	0.001967213	0.006338798	0.011803279	0.008306011	0.003715847	0.004153005	0.003715847	0.004153005	0.005245902	0.003934426	0.00568306	0.004371585	0.003278689	0.002404372	0.002622951	0.001530055	0.003715847	0.002185792	0.001092896	0.001530055	0.001967213	0.916284153	470.5354152	35.44700615	0.199261323	0.000987064	-3.005654687	4.352656	4.352657	4.352671	Reasonable	1	1	17070.29575	2.5106249	0.003372675	0.943975941	2.5	2.511271367
ABUWOJ	C5H12_neopentane	4.03039	5.07969	0.545974	0	0	0	0	0	0	0.001967213	0.006338798	0.011803279	0.008306011	0.003715847	0.004153005	0.003715847	0.004153005	0.005245902	0.003934426	0.00568306	0.004371585	0.003278689	0.002404372	0.002622951	0.001530055	0.003715847	0.002185792	0.001092896	0.001530055	0.001967213	0.916284153	470.5354152	35.44700615	0.199261323	0.000987064	-3.005654687	4.352656	4.352657	4.352671	Reasonable	1	1	1707.029575	2.194383252	0.022523445	0.627553231	2.5	2.195010236
ABUWOJ	C5H12_neopentane	4.03039	5.07969	0.545974	0	0	0	0	0	0	0.001967213	0.006338798	0.011803279	0.008306011	0.003715847	0.004153005	0.003715847	0.004153005	0.005245902	0.003934426	0.00568306	0.004371585	0.003278689	0.002404372	0.002622951	0.001530055	0.003715847	0.002185792	0.001092896	0.001530055	0.001967213	0.916284153	470.5354152	35.44700615	0.199261323	0.000987064	-3.005654687	4.352656	4.352657	4.352671	Reasonable	1	1	327.7496784	0.460392075	0.017998751	0.244433311	2.5	0.476291652
ABUWOJ	C5H12_neopentane	4.03039	5.07969	0.545974	0	0	0	0	0	0	0.001967213	0.006338798	0.011803279	0.008306011	0.003715847	0.004153005	0.003715847	0.004153005	0.005245902	0.003934426	0.00568306	0.004371585	0.003278689	0.002404372	0.002622951	0.001530055	0.003715847	0.002185792	0.001092896	0.001530055	0.001967213	0.916284153	470.5354152	35.44700615	0.199261323	0.000987064	-3.005654687	4.352656	4.352657	4.352671	Reasonable	1	1	0.256862563	0.000259599	1.66E-05	0.000253476	2.5	0.000260997
ABUWOJ	C3H8_propane	4.03039	5.07969	0.545974	0	0	0	0	0	0	0.001967213	0.006338798	0.011803279	0.008306011	0.003715847	0.004153005	0.003715847	0.004153005	0.005245902	0.003934426	0.00568306	0.004371585	0.003278689	0.002404372	0.002622951	0.001530055	0.003715847	0.002185792	0.001092896	0.001530055	0.001967213	0.916284153	416.4755833	44.59741845	0.238916692	0.00355034	-2.449730055	2.810311	3.324883	4.443894	Reasonable	1	1	10232100	3.68806	0.0922015	0.999972473	1.8	3.691129217
ABUWOJ	C3H8_propane	4.03039	5.07969	0.545974	0	0	0	0	0	0	0.001967213	0.006338798	0.011803279	0.008306011	0.003715847	0.004153005	0.003715847	0.004153005	0.005245902	0.003934426	0.00568306	0.004371585	0.003278689	0.002404372	0.002622951	0.001530055	0.003715847	0.002185792	0.001092896	0.001530055	0.001967213	0.916284153	416.4755833	44.59741845	0.238916692	0.00355034	-2.449730055	2.810311	3.324883	4.443894	Reasonable	1	1	1023210	3.61198	0.0902995	0.999724802	1.8	3.589380979
ABUWOJ	C3H8_propane	4.03039	5.07969	0.545974	0	0	0	0	0	0	0.001967213	0.006338798	0.011803279	0.008306011	0.003715847	0.004153005	0.003715847	0.004153005	0.005245902	0.003934426	0.00568306	0.004371585	0.003278689	0.002404372	0.002622951	0.001530055	0.003715847	0.002185792	0.001092896	0.001530055	0.001967213	0.916284153	416.4755833	44.59741845	0.238916692	0.00355034	-2.449730055	2.810311	3.324883	4.443894	Reasonable	1	1	102321	3.23064	0.080766	0.997254816	1.8	3.295886253
ABUWOJ	C3H8_propane	4.03039	5.07969	0.545974	0	0	0	0	0	0	0.001967213	0.006338798	0.011803279	0.008306011	0.003715847	0.004153005	0.003715847	0.004153005	0.005245902	0.003934426	0.00568306	0.004371585	0.003278689	0.002404372	0.002622951	0.001530055	0.003715847	0.002185792	0.001092896	0.001530055	0.001967213	0.916284153	416.4755833	44.59741845	0.238916692	0.00355034	-2.449730055	2.810311	3.324883	4.443894	Reasonable	1	1	10232.1	2.72582	0.0681455	0.973210052	1.8	2.656634369
ABUWOJ	C3H8_propane	4.03039	5.07969	0.545974	0	0	0	0	0	0	0.001967213	0.006338798	0.011803279	0.008306011	0.003715847	0.004153005	0.003715847	0.004153005	0.005245902	0.003934426	0.00568306	0.004371585	0.003278689	0.002404372	0.002622951	0.001530055	0.003715847	0.002185792	0.001092896	0.001530055	0.001967213	0.916284153	416.4755833	44.59741845	0.238916692	0.00355034	-2.449730055	2.810311	3.324883	4.443894	Reasonable	1	1	1058.796262	1.955831736	0.005390107	0.789875651	1.8	1.960811467
ABUWOJ	C3H8_propane	4.03039	5.07969	0.545974	0	0	0	0	0	0	0.001967213	0.006338798	0.011803279	0.008306011	0.003715847	0.004153005	0.003715847	0.004153005	0.005245902	0.003934426	0.00568306	0.004371585	0.003278689	0.002404372	0.002622951	0.001530055	0.003715847	0.002185792	0.001092896	0.001530055	0.001967213	0.916284153	416.4755833	44.59741845	0.238916692	0.00355034	-2.449730055	2.810311	3.324883	4.443894	Reasonable	1	1	0.103879065	0.0003683	1.39E-05	0.00036867	1.8	0.000352327
ABUWOJ	C3H6_propene	4.03039	5.07969	0.545974	0	0	0	0	0	0	0.001967213	0.006338798	0.011803279	0.008306011	0.003715847	0.004153005	0.003715847	0.004153005	0.005245902	0.003934426	0.00568306	0.004371585	0.003278689	0.002404372	0.002622951	0.001530055	0.003715847	0.002185792	0.001092896	0.001530055	0.001967213	0.916284153	392.9986188	45.72816938	0.16410577	0.00253675	-2.595722331	2.131329	3.325213	4.937753	Reasonable	1	1	15604100	3.94697	0.09867425	0.999974738	1.4	3.998138167
ABUWOJ	C3H6_propene	4.03039	5.07969	0.545974	0	0	0	0	0	0	0.001967213	0.006338798	0.011803279	0.008306011	0.003715847	0.004153005	0.003715847	0.004153005	0.005245902	0.003934426	0.00568306	0.004371585	0.003278689	0.002404372	0.002622951	0.001530055	0.003715847	0.002185792	0.001092896	0.001530055	0.001967213	0.916284153	392.9986188	45.72816938	0.16410577	0.00253675	-2.595722331	2.131329	3.325213	4.937753	Reasonable	1	1	1560410	3.87952	0.096988	0.999747435	1.4	3.86203671
ABUWOJ	C3H6_propene	4.03039	5.07969	0.545974	0	0	0	0	0	0	0.001967213	0.006338798	0.011803279	0.008306011	0.003715847	0.004153005	0.003715847	0.004153005	0.005245902	0.003934426	0.00568306	0.004371585	0.003278689	0.002404372	0.002622951	0.001530055	0.003715847	0.002185792	0.001092896	0.001530055	0.001967213	0.916284153	392.9986188	45.72816938	0.16410577	0.00253675	-2.595722331	2.131329	3.325213	4.937753	Reasonable	1	1	156041	3.56434	0.0891085	0.997480074	1.4	3.518845234
ABUWOJ	C3H6_propene	4.03039	5.07969	0.545974	0	0	0	0	0	0	0.001967213	0.006338798	0.011803279	0.008306011	0.003715847	0.004153005	0.003715847	0.004153005	0.005245902	0.003934426	0.00568306	0.004371585	0.003278689	0.002404372	0.002622951	0.001530055	0.003715847	0.002185792	0.001092896	0.001530055	0.001967213	0.916284153	392.9986188	45.72816938	0.16410577	0.00253675	-2.595722331	2.131329	3.325213	4.937753	Reasonable	1	1	15604.1	2.97516	0.074379	0.975359566	1.4	2.972818202
ABUWOJ	C3H6_propene	4.03039	5.07969	0.545974	0	0	0	0	0	0	0.001967213	0.006338798	0.011803279	0.008306011	0.003715847	0.004153005	0.003715847	0.004153005	0.005245902	0.003934426	0.00568306	0.004371585	0.003278689	0.002404372	0.002622951	0.001530055	0.003715847	0.002185792	0.001092896	0.001530055	0.001967213	0.916284153	392.9986188	45.72816938	0.16410577	0.00253675	-2.595722331	2.131329	3.325213	4.937753	Reasonable	1	1	1560.41	1.957577741	0.005114862	0.798320822	1.4	1.957129623
ABUWOJ	C3H6_propene	4.03039	5.07969	0.545974	0	0	0	0	0	0	0.001967213	0.006338798	0.011803279	0.008306011	0.003715847	0.004153005	0.003715847	0.004153005	0.005245902	0.003934426	0.00568306	0.004371585	0.003278689	0.002404372	0.002622951	0.001530055	0.003715847	0.002185792	0.001092896	0.001530055	0.001967213	0.916284153	392.9986188	45.72816938	0.16410577	0.00253675	-2.595722331	2.131329	3.325213	4.937753	Reasonable	1	1	0.155591603	0.000395981	3.02E-05	0.000394541	1.4	0.000411648
ABUWOJ	C3H5N_propionitrile	4.03039	5.07969	0.545974	0	0	0	0	0	0	0.001967213	0.006338798	0.011803279	0.008306011	0.003715847	0.004153005	0.003715847	0.004153005	0.005245902	0.003934426	0.00568306	0.004371585	0.003278689	0.002404372	0.002622951	0.001530055	0.003715847	0.002185792	0.001092896	0.001530055	0.001967213	0.916284153	558.8569328	42.24565215	0.360862674	0.0135477	-1.868134429	2.656102	3.653545	4.781542	Reasonable	1	1	62871.8	3.77727	0.09443175	0.998827349	0.2	3.773453017
ABUWOJ	C3H5N_propionitrile	4.03039	5.07969	0.545974	0	0	0	0	0	0	0.001967213	0.006338798	0.011803279	0.008306011	0.003715847	0.004153005	0.003715847	0.004153005	0.005245902	0.003934426	0.00568306	0.004371585	0.003278689	0.002404372	0.002622951	0.001530055	0.003715847	0.002185792	0.001092896	0.001530055	0.001967213	0.916284153	558.8569328	42.24565215	0.360862674	0.0135477	-1.868134429	2.656102	3.653545	4.781542	Reasonable	1	1	6287.18	3.68527	0.09213175	0.988395953	0.2	3.737131734
ABUWOJ	C3H5N_propionitrile	4.03039	5.07969	0.545974	0	0	0	0	0	0	0.001967213	0.006338798	0.011803279	0.008306011	0.003715847	0.004153005	0.003715847	0.004153005	0.005245902	0.003934426	0.00568306	0.004371585	0.003278689	0.002404372	0.002622951	0.001530055	0.003715847	0.002185792	0.001092896	0.001530055	0.001967213	0.916284153	558.8569328	42.24565215	0.360862674	0.0135477	-1.868134429	2.656102	3.653545	4.781542	Reasonable	1	1	628.717	3.23665	0.08091625	0.89493226	0.2	3.13461265
ABUWOJ	C3H5N_propionitrile	4.03039	5.07969	0.545974	0	0	0	0	0	0	0.001967213	0.006338798	0.011803279	0.008306011	0.003715847	0.004153005	0.003715847	0.004153005	0.005245902	0.003934426	0.00568306	0.004371585	0.003278689	0.002404372	0.002622951	0.001530055	0.003715847	0.002185792	0.001092896	0.001530055	0.001967213	0.916284153	558.8569328	42.24565215	0.360862674	0.0135477	-1.868134429	2.656102	3.653545	4.781542	Reasonable	1	1	62.8717	2.356083669	0.024665916	0.459975236	0.2	2.336073387
ABUWOJ	C3H5N_propionitrile	4.03039	5.07969	0.545974	0	0	0	0	0	0	0.001967213	0.006338798	0.011803279	0.008306011	0.003715847	0.004153005	0.003715847	0.004153005	0.005245902	0.003934426	0.00568306	0.004371585	0.003278689	0.002404372	0.002622951	0.001530055	0.003715847	0.002185792	0.001092896	0.001530055	0.001967213	0.916284153	558.8569328	42.24565215	0.360862674	0.0135477	-1.868134429	2.656102	3.653545	4.781542	Reasonable	1	1	62.0544666	2.346649803	0.036707193	0.456727031	0.2	2.343616391
ABUWOJ	C3H5N_propionitrile	4.03039	5.07969	0.545974	0	0	0	0	0	0	0.001967213	0.006338798	0.011803279	0.008306011	0.003715847	0.004153005	0.003715847	0.004153005	0.005245902	0.003934426	0.00568306	0.004371585	0.003278689	0.002404372	0.002622951	0.001530055	0.003715847	0.002185792	0.001092896	0.001530055	0.001967213	0.916284153	558.8569328	42.24565215	0.360862674	0.0135477	-1.868134429	2.656102	3.653545	4.781542	Reasonable	1	1	0.027881264	0.000298701	1.73E-05	0.000377584	0.2	0.000288433
ABUWOJ	C3H8O_propylalcohol	4.03039	5.07969	0.545974	0	0	0	0	0	0	0.001967213	0.006338798	0.011803279	0.008306011	0.003715847	0.004153005	0.003715847	0.004153005	0.005245902	0.003934426	0.00568306	0.004371585	0.003278689	0.002404372	0.002622951	0.001530055	0.003715847	0.002185792	0.001092896	0.001530055	0.001967213	0.916284153	548.7260568	52.15051916	0.532729638	0.00328982	-2.482827863	2.791774	3.220313	5.605967	Reasonable	1	1	38784	2.7942	0.069855	0.992223489	0.3	2.78883887
ABUWOJ	C3H8O_propylalcohol	4.03039	5.07969	0.545974	0	0	0	0	0	0	0.001967213	0.006338798	0.011803279	0.008306011	0.003715847	0.004153005	0.003715847	0.004153005	0.005245902	0.003934426	0.00568306	0.004371585	0.003278689	0.002404372	0.002622951	0.001530055	0.003715847	0.002185792	0.001092896	0.001530055	0.001967213	0.916284153	548.7260568	52.15051916	0.532729638	0.00328982	-2.482827863	2.791774	3.220313	5.605967	Reasonable	1	1	3878.4	2.78118	0.0695295	0.927321556	0.3	2.784829881
ABUWOJ	C3H8O_propylalcohol	4.03039	5.07969	0.545974	0	0	0	0	0	0	0.001967213	0.006338798	0.011803279	0.008306011	0.003715847	0.004153005	0.003715847	0.004153005	0.005245902	0.003934426	0.00568306	0.004371585	0.003278689	0.002404372	0.002622951	0.001530055	0.003715847	0.002185792	0.001092896	0.001530055	0.001967213	0.916284153	548.7260568	52.15051916	0.532729638	0.00328982	-2.482827863	2.791774	3.220313	5.605967	Reasonable	1	1	387.84	2.16919	0.05422975	0.560617976	0.3	2.143017458
ABUWOJ	C3H8O_propylalcohol	4.03039	5.07969	0.545974	0	0	0	0	0	0	0.001967213	0.006338798	0.011803279	0.008306011	0.003715847	0.004153005	0.003715847	0.004153005	0.005245902	0.003934426	0.00568306	0.004371585	0.003278689	0.002404372	0.002622951	0.001530055	0.003715847	0.002185792	0.001092896	0.001530055	0.001967213	0.916284153	548.7260568	52.15051916	0.532729638	0.00328982	-2.482827863	2.791774	3.220313	5.605967	Reasonable	1	1	38.784	0.248471	0.006211775	0.113154701	0.3	0.247688937
ABUWOJ	C3H8O_propylalcohol	4.03039	5.07969	0.545974	0	0	0	0	0	0	0.001967213	0.006338798	0.011803279	0.008306011	0.003715847	0.004153005	0.003715847	0.004153005	0.005245902	0.003934426	0.00568306	0.004371585	0.003278689	0.002404372	0.002622951	0.001530055	0.003715847	0.002185792	0.001092896	0.001530055	0.001967213	0.916284153	548.7260568	52.15051916	0.532729638	0.00328982	-2.482827863	2.791774	3.220313	5.605967	Reasonable	1	1	0.084934738	0.001453213	2.53E-05	0.000279342	0.3	0.001453328
ABUWOJ	C5H10_2-pentene	4.03039	5.07969	0.545974	0	0	0	0	0	0	0.001967213	0.006338798	0.011803279	0.008306011	0.003715847	0.004153005	0.003715847	0.004153005	0.005245902	0.003934426	0.00568306	0.004371585	0.003278689	0.002404372	0.002622951	0.001530055	0.003715847	0.002185792	0.001092896	0.001530055	0.001967213	0.916284153	484.9996656	36.49974003	0.250317972	0.311835	-0.506075142	3.28487	3.619829	7.169288	Reasonable	1	1	763041.7627	2.542495803	0.017561778	0.999995797	2.1	2.534668662
ABUWOJ	C5H10_2-pentene	4.03039	5.07969	0.545974	0	0	0	0	0	0	0.001967213	0.006338798	0.011803279	0.008306011	0.003715847	0.004153005	0.003715847	0.004153005	0.005245902	0.003934426	0.00568306	0.004371585	0.003278689	0.002404372	0.002622951	0.001530055	0.003715847	0.002185792	0.001092896	0.001530055	0.001967213	0.916284153	484.9996656	36.49974003	0.250317972	0.311835	-0.506075142	3.28487	3.619829	7.169288	Reasonable	1	1	76304.17627	2.538319105	0.001044952	0.999957975	2.1	2.539387125
ABUWOJ	C5H10_2-pentene	4.03039	5.07969	0.545974	0	0	0	0	0	0	0.001967213	0.006338798	0.011803279	0.008306011	0.003715847	0.004153005	0.003715847	0.004153005	0.005245902	0.003934426	0.00568306	0.004371585	0.003278689	0.002404372	0.002622951	0.001530055	0.003715847	0.002185792	0.001092896	0.001530055	0.001967213	0.916284153	484.9996656	36.49974003	0.250317972	0.311835	-0.506075142	3.28487	3.619829	7.169288	Reasonable	1	1	7630.417627	2.537376166	0.001074895	0.999579908	2.1	2.537290061
ABUWOJ	C5H10_2-pentene	4.03039	5.07969	0.545974	0	0	0	0	0	0	0.001967213	0.006338798	0.011803279	0.008306011	0.003715847	0.004153005	0.003715847	0.004153005	0.005245902	0.003934426	0.00568306	0.004371585	0.003278689	0.002404372	0.002622951	0.001530055	0.003715847	0.002185792	0.001092896	0.001530055	0.001967213	0.916284153	484.9996656	36.49974003	0.250317972	0.311835	-0.506075142	3.28487	3.619829	7.169288	Reasonable	1	1	763.0417627	2.529260042	0.002587072	0.995814904	2.1	2.527685485
ABUWOJ	C5H10_2-pentene	4.03039	5.07969	0.545974	0	0	0	0	0	0	0.001967213	0.006338798	0.011803279	0.008306011	0.003715847	0.004153005	0.003715847	0.004153005	0.005245902	0.003934426	0.00568306	0.004371585	0.003278689	0.002404372	0.002622951	0.001530055	0.003715847	0.002185792	0.001092896	0.001530055	0.001967213	0.916284153	484.9996656	36.49974003	0.250317972	0.311835	-0.506075142	3.28487	3.619829	7.169288	Reasonable	1	1	2.650764674	1.031921695	0.013445572	0.452535124	2.1	1.041448416
ABUWOJ	C5H10_2-pentene	4.03039	5.07969	0.545974	0	0	0	0	0	0	0.001967213	0.006338798	0.011803279	0.008306011	0.003715847	0.004153005	0.003715847	0.004153005	0.005245902	0.003934426	0.00568306	0.004371585	0.003278689	0.002404372	0.002622951	0.001530055	0.003715847	0.002185792	0.001092896	0.001530055	0.001967213	0.916284153	484.9996656	36.49974003	0.250317972	0.311835	-0.506075142	3.28487	3.619829	7.169288	Reasonable	1	1	0.000815334	0.000261542	1.68E-05	0.000254185	2.1	0.000262692
ABUWOJ	C2H7N_ethylamine	4.03039	5.07969	0.545974	0	0	0	0	0	0	0.001967213	0.006338798	0.011803279	0.008306011	0.003715847	0.004153005	0.003715847	0.004153005	0.005245902	0.003934426	0.00568306	0.004371585	0.003278689	0.002404372	0.002622951	0.001530055	0.003715847	0.002185792	0.001092896	0.001530055	0.001967213	0.916284153	456.1413162	52.30001913	0.278284374	0.0062408	-2.204759735	2.489083	3.139141	4.634933	Reasonable	1	1	1436356.294	4.045603259	0.069579154	0.999888455	-0.3	4.079680093
ABUWOJ	C2H7N_ethylamine	4.03039	5.07969	0.545974	0	0	0	0	0	0	0.001967213	0.006338798	0.011803279	0.008306011	0.003715847	0.004153005	0.003715847	0.004153005	0.005245902	0.003934426	0.00568306	0.004371585	0.003278689	0.002404372	0.002622951	0.001530055	0.003715847	0.002185792	0.001092896	0.001530055	0.001967213	0.916284153	456.1413162	52.30001913	0.278284374	0.0062408	-2.204759735	2.489083	3.139141	4.634933	Reasonable	1	1	143635.6294	4.016920272	0.031820895	0.998885671	-0.3	4.006434081
ABUWOJ	C2H7N_ethylamine	4.03039	5.07969	0.545974	0	0	0	0	0	0	0.001967213	0.006338798	0.011803279	0.008306011	0.003715847	0.004153005	0.003715847	0.004153005	0.005245902	0.003934426	0.00568306	0.004371585	0.003278689	0.002404372	0.002622951	0.001530055	0.003715847	0.002185792	0.001092896	0.001530055	0.001967213	0.916284153	456.1413162	52.30001913	0.278284374	0.0062408	-2.204759735	2.489083	3.139141	4.634933	Reasonable	1	1	14363.56294	3.599996485	0.014360862	0.988967358	-0.3	3.607705299
ABUWOJ	C2H7N_ethylamine	4.03039	5.07969	0.545974	0	0	0	0	0	0	0.001967213	0.006338798	0.011803279	0.008306011	0.003715847	0.004153005	0.003715847	0.004153005	0.005245902	0.003934426	0.00568306	0.004371585	0.003278689	0.002404372	0.002622951	0.001530055	0.003715847	0.002185792	0.001092896	0.001530055	0.001967213	0.916284153	456.1413162	52.30001913	0.278284374	0.0062408	-2.204759735	2.489083	3.139141	4.634933	Reasonable	1	1	1436.356294	2.702905604	0.015365922	0.899638824	-0.3	2.704778322
ABUWOJ	C2H7N_ethylamine	4.03039	5.07969	0.545974	0	0	0	0	0	0	0.001967213	0.006338798	0.011803279	0.008306011	0.003715847	0.004153005	0.003715847	0.004153005	0.005245902	0.003934426	0.00568306	0.004371585	0.003278689	0.002404372	0.002622951	0.001530055	0.003715847	0.002185792	0.001092896	0.001530055	0.001967213	0.916284153	456.1413162	52.30001913	0.278284374	0.0062408	-2.204759735	2.489083	3.139141	4.634933	Reasonable	1	1	125.7437112	0.62998705	0.004981342	0.439694722	-0.3	0.630442089
ABUWOJ	C2H7N_ethylamine	4.03039	5.07969	0.545974	0	0	0	0	0	0	0.001967213	0.006338798	0.011803279	0.008306011	0.003715847	0.004153005	0.003715847	0.004153005	0.005245902	0.003934426	0.00568306	0.004371585	0.003278689	0.002404372	0.002622951	0.001530055	0.003715847	0.002185792	0.001092896	0.001530055	0.001967213	0.916284153	456.1413162	52.30001913	0.278284374	0.0062408	-2.204759735	2.489083	3.139141	4.634933	Reasonable	1	1	0.064825075	0	0	0.000404397	-0.3	0
ABUWOJ	C4H10O_methyl-isopropyl-ether	4.03039	5.07969	0.545974	0	0	0	0	0	0	0.001967213	0.006338798	0.011803279	0.008306011	0.003715847	0.004153005	0.003715847	0.004153005	0.005245902	0.003934426	0.00568306	0.004371585	0.003278689	0.002404372	0.002622951	0.001530055	0.003715847	0.002185792	0.001092896	0.001530055	0.001967213	0.916284153	464.9608227	38.53548392	0.251447588	0.0456495	-1.340563975	2.926123	4.476803	6.14375	Reasonable	1	1	916849.2417	2.568651293	0.01075279	0.999976108	0.9	2.566503423
ABUWOJ	C4H10O_methyl-isopropyl-ether	4.03039	5.07969	0.545974	0	0	0	0	0	0	0.001967213	0.006338798	0.011803279	0.008306011	0.003715847	0.004153005	0.003715847	0.004153005	0.005245902	0.003934426	0.00568306	0.004371585	0.003278689	0.002404372	0.002622951	0.001530055	0.003715847	0.002185792	0.001092896	0.001530055	0.001967213	0.916284153	464.9608227	38.53548392	0.251447588	0.0456495	-1.340563975	2.926123	4.476803	6.14375	Reasonable	1	1	91684.92417	2.558791147	0.013562663	0.99976113	0.9	2.563663713
ABUWOJ	C4H10O_methyl-isopropyl-ether	4.03039	5.07969	0.545974	0	0	0	0	0	0	0.001967213	0.006338798	0.011803279	0.008306011	0.003715847	0.004153005	0.003715847	0.004153005	0.005245902	0.003934426	0.00568306	0.004371585	0.003278689	0.002404372	0.002622951	0.001530055	0.003715847	0.002185792	0.001092896	0.001530055	0.001967213	0.916284153	464.9608227	38.53548392	0.251447588	0.0456495	-1.340563975	2.926123	4.476803	6.14375	Reasonable	1	1	9168.492417	2.538034086	0.003002253	0.997616421	0.9	2.53828303
ABUWOJ	C4H10O_methyl-isopropyl-ether	4.03039	5.07969	0.545974	0	0	0	0	0	0	0.001967213	0.006338798	0.011803279	0.008306011	0.003715847	0.004153005	0.003715847	0.004153005	0.005245902	0.003934426	0.00568306	0.004371585	0.003278689	0.002404372	0.002622951	0.001530055	0.003715847	0.002185792	0.001092896	0.001530055	0.001967213	0.916284153	464.9608227	38.53548392	0.251447588	0.0456495	-1.340563975	2.926123	4.476803	6.14375	Reasonable	1	1	916.8492417	2.517445253	0.00135977	0.976664797	0.9	2.51666539
ABUWOJ	C4H10O_methyl-isopropyl-ether	4.03039	5.07969	0.545974	0	0	0	0	0	0	0.001967213	0.006338798	0.011803279	0.008306011	0.003715847	0.004153005	0.003715847	0.004153005	0.005245902	0.003934426	0.00568306	0.004371585	0.003278689	0.002404372	0.002622951	0.001530055	0.003715847	0.002185792	0.001092896	0.001530055	0.001967213	0.916284153	464.9608227	38.53548392	0.251447588	0.0456495	-1.340563975	2.926123	4.476803	6.14375	Reasonable	1	1	5.757813238	0.270216555	0.005840033	0.208134859	0.9	0.269989176
ABUWOJ	C4H10O_methyl-isopropyl-ether	4.03039	5.07969	0.545974	0	0	0	0	0	0	0.001967213	0.006338798	0.011803279	0.008306011	0.003715847	0.004153005	0.003715847	0.004153005	0.005245902	0.003934426	0.00568306	0.004371585	0.003278689	0.002404372	0.002622951	0.001530055	0.003715847	0.002185792	0.001092896	0.001530055	0.001967213	0.916284153	464.9608227	38.53548392	0.251447588	0.0456495	-1.340563975	2.926123	4.476803	6.14375	Reasonable	1	1	0.005626899	0.000219703	6.21E-06	0.000256799	0.9	0.000217039
ACOLIP	C7H12_1,5-heptadiene	3.57647	4.91034	0.454051	0	0	0	0	0.000545108	0.000681385	0.001362769	0.002044154	0.002044154	0.002725538	0.001907877	0.001907877	0.002316708	0.002589261	0.001499046	0.001226492	0.0017716	0.001362769	0.001635323	0.001635323	0.001635323	0.002452984	0.001635323	0.001226492	0.0017716	0.001226492	0.001226492	0.96156991	536.7652346	30.48214368	0.295571623	0.00174078	-2.759256112	3.073687	3.8488	10.260407	Reasonable	1	1	69970.116	2.062335049	0.003893225	0.991856849	2.7	2.061804596
ACOLIP	C7H12_1,5-heptadiene	3.57647	4.91034	0.454051	0	0	0	0	0.000545108	0.000681385	0.001362769	0.002044154	0.002044154	0.002725538	0.001907877	0.001907877	0.002316708	0.002589261	0.001499046	0.001226492	0.0017716	0.001362769	0.001635323	0.001635323	0.001635323	0.002452984	0.001635323	0.001226492	0.0017716	0.001226492	0.001226492	0.96156991	536.7652346	30.48214368	0.295571623	0.00174078	-2.759256112	3.073687	3.8488	10.260407	Reasonable	1	1	6997.0116	2.05939464	0.003387411	0.92412895	2.7	2.057986724
ACOLIP	C7H12_1,5-heptadiene	3.57647	4.91034	0.454051	0	0	0	0	0.000545108	0.000681385	0.001362769	0.002044154	0.002044154	0.002725538	0.001907877	0.001907877	0.002316708	0.002589261	0.001499046	0.001226492	0.0017716	0.001362769	0.001635323	0.001635323	0.001635323	0.002452984	0.001635323	0.001226492	0.0017716	0.001226492	0.001226492	0.96156991	536.7652346	30.48214368	0.295571623	0.00174078	-2.759256112	3.073687	3.8488	10.260407	Reasonable	1	1	699.70116	1.968407435	0.063300844	0.549148614	2.7	1.955454651
ACOLIP	C7H12_1,5-heptadiene	3.57647	4.91034	0.454051	0	0	0	0	0.000545108	0.000681385	0.001362769	0.002044154	0.002044154	0.002725538	0.001907877	0.001907877	0.002316708	0.002589261	0.001499046	0.001226492	0.0017716	0.001362769	0.001635323	0.001635323	0.001635323	0.002452984	0.001635323	0.001226492	0.0017716	0.001226492	0.001226492	0.96156991	536.7652346	30.48214368	0.295571623	0.00174078	-2.759256112	3.073687	3.8488	10.260407	Reasonable	1	1	97.88819228	0.779891171	0.258219453	0.14559257	2.7	0.71650641
ACOLIP	C7H12_1,5-heptadiene	3.57647	4.91034	0.454051	0	0	0	0	0.000545108	0.000681385	0.001362769	0.002044154	0.002044154	0.002725538	0.001907877	0.001907877	0.002316708	0.002589261	0.001499046	0.001226492	0.0017716	0.001362769	0.001635323	0.001635323	0.001635323	0.002452984	0.001635323	0.001226492	0.0017716	0.001226492	0.001226492	0.96156991	536.7652346	30.48214368	0.295571623	0.00174078	-2.759256112	3.073687	3.8488	10.260407	Reasonable	1	1	69.970116	0.46729829	0.161767391	0.108577553	2.7	0.498598439
ACOLIP	C7H12_1,5-heptadiene	3.57647	4.91034	0.454051	0	0	0	0	0.000545108	0.000681385	0.001362769	0.002044154	0.002044154	0.002725538	0.001907877	0.001907877	0.002316708	0.002589261	0.001499046	0.001226492	0.0017716	0.001362769	0.001635323	0.001635323	0.001635323	0.002452984	0.001635323	0.001226492	0.0017716	0.001226492	0.001226492	0.96156991	536.7652346	30.48214368	0.295571623	0.00174078	-2.759256112	3.073687	3.8488	10.260407	Reasonable	1	1	0.118471895	0.000461842	0.000166249	0.000206191	2.7	0.00045894
ACOLIP	C6H14_2,3-dimethylbutane	3.57647	4.91034	0.454051	0	0	0	0	0.000545108	0.000681385	0.001362769	0.002044154	0.002044154	0.002725538	0.001907877	0.001907877	0.002316708	0.002589261	0.001499046	0.001226492	0.0017716	0.001362769	0.001635323	0.001635323	0.001635323	0.002452984	0.001635323	0.001226492	0.0017716	0.001226492	0.001226492	0.96156991	503.0672531	31.56375605	0.24224795	6.88E-06	-5.162411562	2.976586	4.776722	6.685621	Reasonable	1	1	382356.082	0.21680528	0.065934656	0.72456418	3.4	0.268473323
ACOLIP	C6H14_2,3-dimethylbutane	3.57647	4.91034	0.454051	0	0	0	0	0.000545108	0.000681385	0.001362769	0.002044154	0.002044154	0.002725538	0.001907877	0.001907877	0.002316708	0.002589261	0.001499046	0.001226492	0.0017716	0.001362769	0.001635323	0.001635323	0.001635323	0.002452984	0.001635323	0.001226492	0.0017716	0.001226492	0.001226492	0.96156991	503.0672531	31.56375605	0.24224795	6.88E-06	-5.162411562	2.976586	4.776722	6.685621	Reasonable	1	1	38235.6082	0.199892258	0.06465866	0.208272591	3.4	0.226834884
ACOLIP	C6H14_2,3-dimethylbutane	3.57647	4.91034	0.454051	0	0	0	0	0.000545108	0.000681385	0.001362769	0.002044154	0.002044154	0.002725538	0.001907877	0.001907877	0.002316708	0.002589261	0.001499046	0.001226492	0.0017716	0.001362769	0.001635323	0.001635323	0.001635323	0.002452984	0.001635323	0.001226492	0.0017716	0.001226492	0.001226492	0.96156991	503.0672531	31.56375605	0.24224795	6.88E-06	-5.162411562	2.976586	4.776722	6.685621	Reasonable	1	1	3823.56082	0.022240716	0.003747826	0.025631825	3.4	0.025394127
ACOLIP	C6H14_2,3-dimethylbutane	3.57647	4.91034	0.454051	0	0	0	0	0.000545108	0.000681385	0.001362769	0.002044154	0.002044154	0.002725538	0.001907877	0.001907877	0.002316708	0.002589261	0.001499046	0.001226492	0.0017716	0.001362769	0.001635323	0.001635323	0.001635323	0.002452984	0.001635323	0.001226492	0.0017716	0.001226492	0.001226492	0.96156991	503.0672531	31.56375605	0.24224795	6.88E-06	-5.162411562	2.976586	4.776722	6.685621	Reasonable	1	1	382.356082	0.002529806	0.000588391	0.002623708	3.4	0.002533932
ACOLIP	C6H14_2,3-dimethylbutane	3.57647	4.91034	0.454051	0	0	0	0	0.000545108	0.000681385	0.001362769	0.002044154	0.002044154	0.002725538	0.001907877	0.001907877	0.002316708	0.002589261	0.001499046	0.001226492	0.0017716	0.001362769	0.001635323	0.001635323	0.001635323	0.002452984	0.001635323	0.001226492	0.0017716	0.001226492	0.001226492	0.96156991	503.0672531	31.56375605	0.24224795	6.88E-06	-5.162411562	2.976586	4.776722	6.685621	Reasonable	1	1	31.5123953	0.000222733	0.000144454	0.000216758	3.4	0.000167837
ACOLIP	C6H14_3-methylpentane	3.57647	4.91034	0.454051	0	0	0	0	0.000545108	0.000681385	0.001362769	0.002044154	0.002044154	0.002725538	0.001907877	0.001907877	0.002316708	0.002589261	0.001499046	0.001226492	0.0017716	0.001362769	0.001635323	0.001635323	0.001635323	0.002452984	0.001635323	0.001226492	0.0017716	0.001226492	0.001226492	0.96156991	504.839777	31.13915414	0.283296142	0.000139243	-3.856226628	3.433349	4.04331	7.657218	Reasonable	1	1	294963.745	1.80025246	0.062450628	0.976231017	3.2	1.752330857
ACOLIP	C6H14_3-methylpentane	3.57647	4.91034	0.454051	0	0	0	0	0.000545108	0.000681385	0.001362769	0.002044154	0.002044154	0.002725538	0.001907877	0.001907877	0.002316708	0.002589261	0.001499046	0.001226492	0.0017716	0.001362769	0.001635323	0.001635323	0.001635323	0.002452984	0.001635323	0.001226492	0.0017716	0.001226492	0.001226492	0.96156991	504.839777	31.13915414	0.283296142	0.000139243	-3.856226628	3.433349	4.04331	7.657218	Reasonable	1	1	29496.3745	1.781163839	0.038787384	0.804196602	3.2	1.767216094
ACOLIP	C6H14_3-methylpentane	3.57647	4.91034	0.454051	0	0	0	0	0.000545108	0.000681385	0.001362769	0.002044154	0.002044154	0.002725538	0.001907877	0.001907877	0.002316708	0.002589261	0.001499046	0.001226492	0.0017716	0.001362769	0.001635323	0.001635323	0.001635323	0.002452984	0.001635323	0.001226492	0.0017716	0.001226492	0.001226492	0.96156991	504.839777	31.13915414	0.283296142	0.000139243	-3.856226628	3.433349	4.04331	7.657218	Reasonable	1	1	2949.63745	0.411685928	0.046225458	0.291140287	3.2	0.415393112
ACOLIP	C6H14_3-methylpentane	3.57647	4.91034	0.454051	0	0	0	0	0.000545108	0.000681385	0.001362769	0.002044154	0.002044154	0.002725538	0.001907877	0.001907877	0.002316708	0.002589261	0.001499046	0.001226492	0.0017716	0.001362769	0.001635323	0.001635323	0.001635323	0.002452984	0.001635323	0.001226492	0.0017716	0.001226492	0.001226492	0.96156991	504.839777	31.13915414	0.283296142	0.000139243	-3.856226628	3.433349	4.04331	7.657218	Reasonable	1	1	294.963745	0.046478072	0.002374589	0.039451307	3.2	0.045753175
ACOLIP	C6H14_3-methylpentane	3.57647	4.91034	0.454051	0	0	0	0	0.000545108	0.000681385	0.001362769	0.002044154	0.002044154	0.002725538	0.001907877	0.001907877	0.002316708	0.002589261	0.001499046	0.001226492	0.0017716	0.001362769	0.001635323	0.001635323	0.001635323	0.002452984	0.001635323	0.001226492	0.0017716	0.001226492	0.001226492	0.96156991	504.839777	31.13915414	0.283296142	0.000139243	-3.856226628	3.433349	4.04331	7.657218	Reasonable	1	1	1.29288543	0.000204654	4.89E-05	0.000179993	3.2	0.000186458
ACOLIP	C6H10O_4-hexen-2-one	3.57647	4.91034	0.454051	0	0	0	0	0.000545108	0.000681385	0.001362769	0.002044154	0.002044154	0.002725538	0.001907877	0.001907877	0.002316708	0.002589261	0.001499046	0.001226492	0.0017716	0.001362769	0.001635323	0.001635323	0.001635323	0.002452984	0.001635323	0.001226492	0.0017716	0.001226492	0.001226492	0.96156991	559.6621075	36.9790055	0.446231587	0.0270978	-1.567065967	3.139144	3.68371	8.995374	Reasonable	1	1	11203.887	2.05747528	0.008082301	0.996717013	0.9	2.058612495
ACOLIP	C6H10O_4-hexen-2-one	3.57647	4.91034	0.454051	0	0	0	0	0.000545108	0.000681385	0.001362769	0.002044154	0.002044154	0.002725538	0.001907877	0.001907877	0.002316708	0.002589261	0.001499046	0.001226492	0.0017716	0.001362769	0.001635323	0.001635323	0.001635323	0.002452984	0.001635323	0.001226492	0.0017716	0.001226492	0.001226492	0.96156991	559.6621075	36.9790055	0.446231587	0.0270978	-1.567065967	3.139144	3.68371	8.995374	Reasonable	1	1	1120.3887	2.035402671	0.021923559	0.968112315	0.9	2.033793804
ACOLIP	C6H10O_4-hexen-2-one	3.57647	4.91034	0.454051	0	0	0	0	0.000545108	0.000681385	0.001362769	0.002044154	0.002044154	0.002725538	0.001907877	0.001907877	0.002316708	0.002589261	0.001499046	0.001226492	0.0017716	0.001362769	0.001635323	0.001635323	0.001635323	0.002452984	0.001635323	0.001226492	0.0017716	0.001226492	0.001226492	0.96156991	559.6621075	36.9790055	0.446231587	0.0270978	-1.567065967	3.139144	3.68371	8.995374	Reasonable	1	1	112.03887	1.81280969	0.068213437	0.752230354	0.9	1.866948132
ACOLIP	C6H10O_4-hexen-2-one	3.57647	4.91034	0.454051	0	0	0	0	0.000545108	0.000681385	0.001362769	0.002044154	0.002044154	0.002725538	0.001907877	0.001907877	0.002316708	0.002589261	0.001499046	0.001226492	0.0017716	0.001362769	0.001635323	0.001635323	0.001635323	0.002452984	0.001635323	0.001226492	0.0017716	0.001226492	0.001226492	0.96156991	559.6621075	36.9790055	0.446231587	0.0270978	-1.567065967	3.139144	3.68371	8.995374	Reasonable	1	1	11.203887	0.206367318	0.043610447	0.232893931	0.9	0.200197174
ACOLIP	C6H10O_4-hexen-2-one	3.57647	4.91034	0.454051	0	0	0	0	0.000545108	0.000681385	0.001362769	0.002044154	0.002044154	0.002725538	0.001907877	0.001907877	0.002316708	0.002589261	0.001499046	0.001226492	0.0017716	0.001362769	0.001635323	0.001635323	0.001635323	0.002452984	0.001635323	0.001226492	0.0017716	0.001226492	0.001226492	0.96156991	559.6621075	36.9790055	0.446231587	0.0270978	-1.567065967	3.139144	3.68371	8.995374	Reasonable	1	1	0.007592776	8.31E-05	3.22E-05	0.000205705	0.9	9.06E-05
ACOLIP	C7H14_4-methyl-1-hexene	3.57647	4.91034	0.454051	0	0	0	0	0.000545108	0.000681385	0.001362769	0.002044154	0.002044154	0.002725538	0.001907877	0.001907877	0.002316708	0.002589261	0.001499046	0.001226492	0.0017716	0.001362769	0.001635323	0.001635323	0.001635323	0.002452984	0.001635323	0.001226492	0.0017716	0.001226492	0.001226492	0.96156991	528.1554514	29.38650495	0.298584169	0.000153889	-3.812792422	3.758413	5.885637	7.699065	Reasonable	1	1	115465.281	1.887401031	0.064709609	0.946720193	3.2	1.975866127
ACOLIP	C7H14_4-methyl-1-hexene	3.57647	4.91034	0.454051	0	0	0	0	0.000545108	0.000681385	0.001362769	0.002044154	0.002044154	0.002725538	0.001907877	0.001907877	0.002316708	0.002589261	0.001499046	0.001226492	0.0017716	0.001362769	0.001635323	0.001635323	0.001635323	0.002452984	0.001635323	0.001226492	0.0017716	0.001226492	0.001226492	0.96156991	528.1554514	29.38650495	0.298584169	0.000153889	-3.812792422	3.758413	5.885637	7.699065	Reasonable	1	1	11546.5281	1.854329096	0.034813391	0.639884085	3.2	1.838407158
ACOLIP	C7H14_4-methyl-1-hexene	3.57647	4.91034	0.454051	0	0	0	0	0.000545108	0.000681385	0.001362769	0.002044154	0.002044154	0.002725538	0.001907877	0.001907877	0.002316708	0.002589261	0.001499046	0.001226492	0.0017716	0.001362769	0.001635323	0.001635323	0.001635323	0.002452984	0.001635323	0.001226492	0.0017716	0.001226492	0.001226492	0.96156991	528.1554514	29.38650495	0.298584169	0.000153889	-3.812792422	3.758413	5.885637	7.699065	Reasonable	1	1	4749.474432	1.425910637	0.151397478	0.42226316	3.2	1.496892192
ACOLIP	C7H14_4-methyl-1-hexene	3.57647	4.91034	0.454051	0	0	0	0	0.000545108	0.000681385	0.001362769	0.002044154	0.002044154	0.002725538	0.001907877	0.001907877	0.002316708	0.002589261	0.001499046	0.001226492	0.0017716	0.001362769	0.001635323	0.001635323	0.001635323	0.002452984	0.001635323	0.001226492	0.0017716	0.001226492	0.001226492	0.96156991	528.1554514	29.38650495	0.298584169	0.000153889	-3.812792422	3.758413	5.885637	7.699065	Reasonable	1	1	1154.65281	0.291469737	0.080293981	0.150878935	3.2	0.284249045
ACOLIP	C7H14_4-methyl-1-hexene	3.57647	4.91034	0.454051	0	0	0	0	0.000545108	0.000681385	0.001362769	0.002044154	0.002044154	0.002725538	0.001907877	0.001907877	0.002316708	0.002589261	0.001499046	0.001226492	0.0017716	0.001362769	0.001635323	0.001635323	0.001635323	0.002452984	0.001635323	0.001226492	0.0017716	0.001226492	0.001226492	0.96156991	528.1554514	29.38650495	0.298584169	0.000153889	-3.812792422	3.758413	5.885637	7.699065	Reasonable	1	1	115.465281	0.024618315	0.006226919	0.017458617	3.2	0.023151227
ACOLIP	C7H14_4-methyl-1-hexene	3.57647	4.91034	0.454051	0	0	0	0	0.000545108	0.000681385	0.001362769	0.002044154	0.002044154	0.002725538	0.001907877	0.001907877	0.002316708	0.002589261	0.001499046	0.001226492	0.0017716	0.001362769	0.001635323	0.001635323	0.001635323	0.002452984	0.001635323	0.001226492	0.0017716	0.001226492	0.001226492	0.96156991	528.1554514	29.38650495	0.298584169	0.000153889	-3.812792422	3.758413	5.885637	7.699065	Reasonable	1	1	1.226469099	0.000231061	7.09E-05	0.000188704	3.2	0.000260649
ACOLIP	C6H10O_4-methyl-4-penten-2-one	3.57647	4.91034	0.454051	0	0	0	0	0.000545108	0.000681385	0.001362769	0.002044154	0.002044154	0.002725538	0.001907877	0.001907877	0.002316708	0.002589261	0.001499046	0.001226492	0.0017716	0.001362769	0.001635323	0.001635323	0.001635323	0.002452984	0.001635323	0.001226492	0.0017716	0.001226492	0.001226492	0.96156991	583.9572407	32.17602658	0.427070778	0.00872485	-2.059242031	3.357337	4.944185	7.134632	Reasonable	1	1	15717.974	2.020343207	0.015874678	0.992760808	1.3	2.019493173
ACOLIP	C6H10O_4-methyl-4-penten-2-one	3.57647	4.91034	0.454051	0	0	0	0	0.000545108	0.000681385	0.001362769	0.002044154	0.002044154	0.002725538	0.001907877	0.001907877	0.002316708	0.002589261	0.001499046	0.001226492	0.0017716	0.001362769	0.001635323	0.001635323	0.001635323	0.002452984	0.001635323	0.001226492	0.0017716	0.001226492	0.001226492	0.96156991	583.9572407	32.17602658	0.427070778	0.00872485	-2.059242031	3.357337	4.944185	7.134632	Reasonable	1	1	1571.7974	2.004841233	0.026633837	0.932036114	1.3	2.012902957
ACOLIP	C6H10O_4-methyl-4-penten-2-one	3.57647	4.91034	0.454051	0	0	0	0	0.000545108	0.000681385	0.001362769	0.002044154	0.002044154	0.002725538	0.001907877	0.001907877	0.002316708	0.002589261	0.001499046	0.001226492	0.0017716	0.001362769	0.001635323	0.001635323	0.001635323	0.002452984	0.001635323	0.001226492	0.0017716	0.001226492	0.001226492	0.96156991	583.9572407	32.17602658	0.427070778	0.00872485	-2.059242031	3.357337	4.944185	7.134632	Reasonable	1	1	157.17974	1.180563168	0.138415426	0.578302776	1.3	1.203188841
ACOLIP	C6H10O_4-methyl-4-penten-2-one	3.57647	4.91034	0.454051	0	0	0	0	0.000545108	0.000681385	0.001362769	0.002044154	0.002044154	0.002725538	0.001907877	0.001907877	0.002316708	0.002589261	0.001499046	0.001226492	0.0017716	0.001362769	0.001635323	0.001635323	0.001635323	0.002452984	0.001635323	0.001226492	0.0017716	0.001226492	0.001226492	0.96156991	583.9572407	32.17602658	0.427070778	0.00872485	-2.059242031	3.357337	4.944185	7.134632	Reasonable	1	1	15.717974	0.072348021	0.012394334	0.120598459	1.3	0.085811589
ACOLIP	C6H10O_4-methyl-4-penten-2-one	3.57647	4.91034	0.454051	0	0	0	0	0.000545108	0.000681385	0.001362769	0.002044154	0.002044154	0.002725538	0.001907877	0.001907877	0.002316708	0.002589261	0.001499046	0.001226492	0.0017716	0.001362769	0.001635323	0.001635323	0.001635323	0.002452984	0.001635323	0.001226492	0.0017716	0.001226492	0.001226492	0.96156991	583.9572407	32.17602658	0.427070778	0.00872485	-2.059242031	3.357337	4.944185	7.134632	Reasonable	1	1	0.023156194	8.61E-05	3.58E-05	0.000201994	1.3	8.18E-05
ACOLIP	C2H4O_acetaldehyde	3.57647	4.91034	0.454051	0	0	0	0	0.000545108	0.000681385	0.001362769	0.002044154	0.002044154	0.002725538	0.001907877	0.001907877	0.002316708	0.002589261	0.001499046	0.001226492	0.0017716	0.001362769	0.001635323	0.001635323	0.001635323	0.002452984	0.001635323	0.001226492	0.0017716	0.001226492	0.001226492	0.96156991	470.1338418	53.98284491	0.288582571	0.00664116	-2.177756057	2.135803	2.772167	4.178504	Reasonable	1	1	1160790	5.81264	0.145316	0.999870298	-0.3	5.875246815
ACOLIP	C2H4O_acetaldehyde	3.57647	4.91034	0.454051	0	0	0	0	0.000545108	0.000681385	0.001362769	0.002044154	0.002044154	0.002725538	0.001907877	0.001907877	0.002316708	0.002589261	0.001499046	0.001226492	0.0017716	0.001362769	0.001635323	0.001635323	0.001635323	0.002452984	0.001635323	0.001226492	0.0017716	0.001226492	0.001226492	0.96156991	470.1338418	53.98284491	0.288582571	0.00664116	-2.177756057	2.135803	2.772167	4.178504	Reasonable	1	1	116079	5.81046	0.1452615	0.998704494	-0.3	5.734630617
ACOLIP	C2H4O_acetaldehyde	3.57647	4.91034	0.454051	0	0	0	0	0.000545108	0.000681385	0.001362769	0.002044154	0.002044154	0.002725538	0.001907877	0.001907877	0.002316708	0.002589261	0.001499046	0.001226492	0.0017716	0.001362769	0.001635323	0.001635323	0.001635323	0.002452984	0.001635323	0.001226492	0.0017716	0.001226492	0.001226492	0.96156991	470.1338418	53.98284491	0.288582571	0.00664116	-2.177756057	2.135803	2.772167	4.178504	Reasonable	1	1	11607.9	4.97123	0.12428075	0.98719425	-0.3	4.920968921
ACOLIP	C2H4O_acetaldehyde	3.57647	4.91034	0.454051	0	0	0	0	0.000545108	0.000681385	0.001362769	0.002044154	0.002044154	0.002725538	0.001907877	0.001907877	0.002316708	0.002589261	0.001499046	0.001226492	0.0017716	0.001362769	0.001635323	0.001635323	0.001635323	0.002452984	0.001635323	0.001226492	0.0017716	0.001226492	0.001226492	0.96156991	470.1338418	53.98284491	0.288582571	0.00664116	-2.177756057	2.135803	2.772167	4.178504	Reasonable	1	1	1160.79	3.28457	0.08211425	0.885176151	-0.3	3.24876783
ACOLIP	C2H4O_acetaldehyde	3.57647	4.91034	0.454051	0	0	0	0	0.000545108	0.000681385	0.001362769	0.002044154	0.002044154	0.002725538	0.001907877	0.001907877	0.002316708	0.002589261	0.001499046	0.001226492	0.0017716	0.001362769	0.001635323	0.001635323	0.001635323	0.002452984	0.001635323	0.001226492	0.0017716	0.001226492	0.001226492	0.96156991	470.1338418	53.98284491	0.288582571	0.00664116	-2.177756057	2.135803	2.772167	4.178504	Reasonable	1	1	52.18142071	0.028560484	0.000399658	0.257358738	-0.3	0.028302145
ACOLIP	C2H4O_acetaldehyde	3.57647	4.91034	0.454051	0	0	0	0	0.000545108	0.000681385	0.001362769	0.002044154	0.002044154	0.002725538	0.001907877	0.001907877	0.002316708	0.002589261	0.001499046	0.001226492	0.0017716	0.001362769	0.001635323	0.001635323	0.001635323	0.002452984	0.001635323	0.001226492	0.0017716	0.001226492	0.001226492	0.96156991	470.1338418	53.98284491	0.288582571	0.00664116	-2.177756057	2.135803	2.772167	4.178504	Reasonable	1	1	0.087524469	4.77E-05	3.72E-06	0.000580926	-0.3	4.61E-05
ACOLIP	C3H6O_acetone	3.57647	4.91034	0.454051	0	0	0	0	0.000545108	0.000681385	0.001362769	0.002044154	0.002044154	0.002725538	0.001907877	0.001907877	0.002316708	0.002589261	0.001499046	0.001226492	0.0017716	0.001362769	0.001635323	0.001635323	0.001635323	0.002452984	0.001635323	0.001226492	0.0017716	0.001226492	0.001226492	0.96156991	504.9011578	46.13534273	0.299578863	0.0805035	-1.094185238	2.613113	3.317339	5.096659	Reasonable	1	1	319253	2.08344	0.052086	0.999961092	-0.1	2.112079389
ACOLIP	C3H6O_acetone	3.57647	4.91034	0.454051	0	0	0	0	0.000545108	0.000681385	0.001362769	0.002044154	0.002044154	0.002725538	0.001907877	0.001907877	0.002316708	0.002589261	0.001499046	0.001226492	0.0017716	0.001362769	0.001635323	0.001635323	0.001635323	0.002452984	0.001635323	0.001226492	0.0017716	0.001226492	0.001226492	0.96156991	504.9011578	46.13534273	0.299578863	0.0805035	-1.094185238	2.613113	3.317339	5.096659	Reasonable	1	1	31925.3	2.1188	0.05297	0.999611061	-0.1	2.088649942
ACOLIP	C3H6O_acetone	3.57647	4.91034	0.454051	0	0	0	0	0.000545108	0.000681385	0.001362769	0.002044154	0.002044154	0.002725538	0.001907877	0.001907877	0.002316708	0.002589261	0.001499046	0.001226492	0.0017716	0.001362769	0.001635323	0.001635323	0.001635323	0.002452984	0.001635323	0.001226492	0.0017716	0.001226492	0.001226492	0.96156991	504.9011578	46.13534273	0.299578863	0.0805035	-1.094185238	2.613113	3.317339	5.096659	Reasonable	1	1	3192.53	2.07101	0.05177525	0.996124179	-0.1	2.065405916
ACOLIP	C3H6O_acetone	3.57647	4.91034	0.454051	0	0	0	0	0.000545108	0.000681385	0.001362769	0.002044154	0.002044154	0.002725538	0.001907877	0.001907877	0.002316708	0.002589261	0.001499046	0.001226492	0.0017716	0.001362769	0.001635323	0.001635323	0.001635323	0.002452984	0.001635323	0.001226492	0.0017716	0.001226492	0.001226492	0.96156991	504.9011578	46.13534273	0.299578863	0.0805035	-1.094185238	2.613113	3.317339	5.096659	Reasonable	1	1	319.253	1.99508	0.049877	0.962548197	-0.1	2.017682758
ACOLIP	C3H6O_acetone	3.57647	4.91034	0.454051	0	0	0	0	0.000545108	0.000681385	0.001362769	0.002044154	0.002044154	0.002725538	0.001907877	0.001907877	0.002316708	0.002589261	0.001499046	0.001226492	0.0017716	0.001362769	0.001635323	0.001635323	0.001635323	0.002452984	0.001635323	0.001226492	0.0017716	0.001226492	0.001226492	0.96156991	504.9011578	46.13534273	0.299578863	0.0805035	-1.094185238	2.613113	3.317339	5.096659	Reasonable	1	1	0.002588012	2.47E-05	5.20E-06	0.000208301	-0.1	2.92E-05
ACOLIP	C2H3N_acetonitrile	3.57647	4.91034	0.454051	0	0	0	0	0.000545108	0.000681385	0.001362769	0.002044154	0.002044154	0.002725538	0.001907877	0.001907877	0.002316708	0.002589261	0.001499046	0.001226492	0.0017716	0.001362769	0.001635323	0.001635323	0.001635323	0.002452984	0.001635323	0.001226492	0.0017716	0.001226492	0.001226492	0.96156991	537.4197556	47.22182044	0.356500544	0.0045019	-2.346604156	2.180652	2.180664	4.73064	Reasonable	1	1	111535	5.41162	0.1352905	0.9980124	0	5.360751684
ACOLIP	C2H3N_acetonitrile	3.57647	4.91034	0.454051	0	0	0	0	0.000545108	0.000681385	0.001362769	0.002044154	0.002044154	0.002725538	0.001907877	0.001907877	0.002316708	0.002589261	0.001499046	0.001226492	0.0017716	0.001362769	0.001635323	0.001635323	0.001635323	0.002452984	0.001635323	0.001226492	0.0017716	0.001226492	0.001226492	0.96156991	537.4197556	47.22182044	0.356500544	0.0045019	-2.346604156	2.180652	2.180664	4.73064	Reasonable	1	1	11153.5	5.5131	0.1378275	0.980473304	0	5.526813534
ACOLIP	C2H3N_acetonitrile	3.57647	4.91034	0.454051	0	0	0	0	0.000545108	0.000681385	0.001362769	0.002044154	0.002044154	0.002725538	0.001907877	0.001907877	0.002316708	0.002589261	0.001499046	0.001226492	0.0017716	0.001362769	0.001635323	0.001635323	0.001635323	0.002452984	0.001635323	0.001226492	0.0017716	0.001226492	0.001226492	0.96156991	537.4197556	47.22182044	0.356500544	0.0045019	-2.346604156	2.180652	2.180664	4.73064	Reasonable	1	1	1115.35	3.06165	0.07654125	0.833919988	0	3.031928151
ACOLIP	C2H3N_acetonitrile	3.57647	4.91034	0.454051	0	0	0	0	0.000545108	0.000681385	0.001362769	0.002044154	0.002044154	0.002725538	0.001907877	0.001907877	0.002316708	0.002589261	0.001499046	0.001226492	0.0017716	0.001362769	0.001635323	0.001635323	0.001635323	0.002452984	0.001635323	0.001226492	0.0017716	0.001226492	0.001226492	0.96156991	537.4197556	47.22182044	0.356500544	0.0045019	-2.346604156	2.180652	2.180664	4.73064	Reasonable	1	1	111.535	0.585935	0.014648375	0.334273967	0	0.590439665
ACOLIP	C2H3N_acetonitrile	3.57647	4.91034	0.454051	0	0	0	0	0.000545108	0.000681385	0.001362769	0.002044154	0.002044154	0.002725538	0.001907877	0.001907877	0.002316708	0.002589261	0.001499046	0.001226492	0.0017716	0.001362769	0.001635323	0.001635323	0.001635323	0.002452984	0.001635323	0.001226492	0.0017716	0.001226492	0.001226492	0.96156991	537.4197556	47.22182044	0.356500544	0.0045019	-2.346604156	2.180652	2.180664	4.73064	Reasonable	1	1	0.120207468	9.79E-05	6.87E-06	0.000540869	0	9.97E-05
ACOLIP	C2H6O_dimethylether	3.57647	4.91034	0.454051	0	0	0	0	0.000545108	0.000681385	0.001362769	0.002044154	0.002044154	0.002725538	0.001907877	0.001907877	0.002316708	0.002589261	0.001499046	0.001226492	0.0017716	0.001362769	0.001635323	0.001635323	0.001635323	0.002452984	0.001635323	0.001226492	0.0017716	0.001226492	0.001226492	0.96156991	410.1055119	48.43551489	0.231685091	0.00164069	-2.784973469	2.202179	2.371782	5.586	Reasonable	1	1	6234610	4.64187	0.11604675	0.999902249	0.1	4.724798376
ACOLIP	C2H6O_dimethylether	3.57647	4.91034	0.454051	0	0	0	0	0.000545108	0.000681385	0.001362769	0.002044154	0.002044154	0.002725538	0.001907877	0.001907877	0.002316708	0.002589261	0.001499046	0.001226492	0.0017716	0.001362769	0.001635323	0.001635323	0.001635323	0.002452984	0.001635323	0.001226492	0.0017716	0.001226492	0.001226492	0.96156991	410.1055119	48.43551489	0.231685091	0.00164069	-2.784973469	2.202179	2.371782	5.586	Reasonable	1	1	623461	4.58647	0.11466175	0.999023348	0.1	4.508115477
ACOLIP	C2H6O_dimethylether	3.57647	4.91034	0.454051	0	0	0	0	0.000545108	0.000681385	0.001362769	0.002044154	0.002044154	0.002725538	0.001907877	0.001907877	0.002316708	0.002589261	0.001499046	0.001226492	0.0017716	0.001362769	0.001635323	0.001635323	0.001635323	0.002452984	0.001635323	0.001226492	0.0017716	0.001226492	0.001226492	0.96156991	410.1055119	48.43551489	0.231685091	0.00164069	-2.784973469	2.202179	2.371782	5.586	Reasonable	1	1	62346.1	2.85542	0.0713855	0.990318579	0.1	2.813122695
ACOLIP	C2H6O_dimethylether	3.57647	4.91034	0.454051	0	0	0	0	0.000545108	0.000681385	0.001362769	0.002044154	0.002044154	0.002725538	0.001907877	0.001907877	0.002316708	0.002589261	0.001499046	0.001226492	0.0017716	0.001362769	0.001635323	0.001635323	0.001635323	0.002452984	0.001635323	0.001226492	0.0017716	0.001226492	0.001226492	0.96156991	410.1055119	48.43551489	0.231685091	0.00164069	-2.784973469	2.202179	2.371782	5.586	Reasonable	1	1	6234.61	1.88793	0.04719825	0.910945369	0.1	1.880660627
ACOLIP	C2H6O_dimethylether	3.57647	4.91034	0.454051	0	0	0	0	0.000545108	0.000681385	0.001362769	0.002044154	0.002044154	0.002725538	0.001907877	0.001907877	0.002316708	0.002589261	0.001499046	0.001226492	0.0017716	0.001362769	0.001635323	0.001635323	0.001635323	0.002452984	0.001635323	0.001226492	0.0017716	0.001226492	0.001226492	0.96156991	410.1055119	48.43551489	0.231685091	0.00164069	-2.784973469	2.202179	2.371782	5.586	Reasonable	1	1	0.282921819	0.000182001	7.23E-06	0.000463972	0.1	0.000186962
ACOLIP	C2H7N_dimethylamine	3.57647	4.91034	0.454051	0	0	0	0	0.000545108	0.000681385	0.001362769	0.002044154	0.002044154	0.002725538	0.001907877	0.001907877	0.002316708	0.002589261	0.001499046	0.001226492	0.0017716	0.001362769	0.001635323	0.001635323	0.001635323	0.002452984	0.001635323	0.001226492	0.0017716	0.001226492	0.001226492	0.96156991	449.2982222	53.95656635	0.291520542	0.0179793	-1.745227221	2.271642	3.114002	4.843925	Reasonable	1	1	1933020.466	2.758207264	0.03703001	0.999971227	-0.2	2.73986233
ACOLIP	C2H7N_dimethylamine	3.57647	4.91034	0.454051	0	0	0	0	0.000545108	0.000681385	0.001362769	0.002044154	0.002044154	0.002725538	0.001907877	0.001907877	0.002316708	0.002589261	0.001499046	0.001226492	0.0017716	0.001362769	0.001635323	0.001635323	0.001635323	0.002452984	0.001635323	0.001226492	0.0017716	0.001226492	0.001226492	0.96156991	449.2982222	53.95656635	0.291520542	0.0179793	-1.745227221	2.271642	3.114002	4.843925	Reasonable	1	1	193302.0466	2.65127171	0.056181989	0.999712349	-0.2	2.656417057
ACOLIP	C2H7N_dimethylamine	3.57647	4.91034	0.454051	0	0	0	0	0.000545108	0.000681385	0.001362769	0.002044154	0.002044154	0.002725538	0.001907877	0.001907877	0.002316708	0.002589261	0.001499046	0.001226492	0.0017716	0.001362769	0.001635323	0.001635323	0.001635323	0.002452984	0.001635323	0.001226492	0.0017716	0.001226492	0.001226492	0.96156991	449.2982222	53.95656635	0.291520542	0.0179793	-1.745227221	2.271642	3.114002	4.843925	Reasonable	1	1	19330.20466	2.0252932	0.007787835	0.997130918	-0.2	2.026662458
ACOLIP	C2H7N_dimethylamine	3.57647	4.91034	0.454051	0	0	0	0	0.000545108	0.000681385	0.001362769	0.002044154	0.002044154	0.002725538	0.001907877	0.001907877	0.002316708	0.002589261	0.001499046	0.001226492	0.0017716	0.001362769	0.001635323	0.001635323	0.001635323	0.002452984	0.001635323	0.001226492	0.0017716	0.001226492	0.001226492	0.96156991	449.2982222	53.95656635	0.291520542	0.0179793	-1.745227221	2.271642	3.114002	4.843925	Reasonable	1	1	1933.020466	1.341521486	0.012613518	0.972031379	-0.2	1.341173077
ACOLIP	C2H7N_dimethylamine	3.57647	4.91034	0.454051	0	0	0	0	0.000545108	0.000681385	0.001362769	0.002044154	0.002044154	0.002725538	0.001907877	0.001907877	0.002316708	0.002589261	0.001499046	0.001226492	0.0017716	0.001362769	0.001635323	0.001635323	0.001635323	0.002452984	0.001635323	0.001226492	0.0017716	0.001226492	0.001226492	0.96156991	449.2982222	53.95656635	0.291520542	0.0179793	-1.745227221	2.271642	3.114002	4.843925	Reasonable	1	1	67.75544995	0.100177524	0.002657433	0.549183121	-0.2	0.100072499
ACOLIP	C2H7N_dimethylamine	3.57647	4.91034	0.454051	0	0	0	0	0.000545108	0.000681385	0.001362769	0.002044154	0.002044154	0.002725538	0.001907877	0.001907877	0.002316708	0.002589261	0.001499046	0.001226492	0.0017716	0.001362769	0.001635323	0.001635323	0.001635323	0.002452984	0.001635323	0.001226492	0.0017716	0.001226492	0.001226492	0.96156991	449.2982222	53.95656635	0.291520542	0.0179793	-1.745227221	2.271642	3.114002	4.843925	Reasonable	1	1	0.015341016	2.32E-05	2.84E-06	0.000275745	-0.2	2.37E-05
ACOLIP	C2H6_ethane	3.57647	4.91034	0.454051	0	0	0	0	0.000545108	0.000681385	0.001362769	0.002044154	0.002044154	0.002725538	0.001907877	0.001907877	0.002316708	0.002589261	0.001499046	0.001226492	0.0017716	0.001362769	0.001635323	0.001635323	0.001635323	0.002452984	0.001635323	0.001226492	0.0017716	0.001226492	0.001226492	0.96156991	381.7893216	50.31694546	0.216958597	0.000117855	-3.928651988	2.509177	2.509185	3.950132	Reasonable	1	1	38452800	6.03569	0.15089225	0.999779388	1.3	6.04366139
ACOLIP	C2H6_ethane	3.57647	4.91034	0.454051	0	0	0	0	0.000545108	0.000681385	0.001362769	0.002044154	0.002044154	0.002725538	0.001907877	0.001907877	0.002316708	0.002589261	0.001499046	0.001226492	0.0017716	0.001362769	0.001635323	0.001635323	0.001635323	0.002452984	0.001635323	0.001226492	0.0017716	0.001226492	0.001226492	0.96156991	381.7893216	50.31694546	0.216958597	0.000117855	-3.928651988	2.509177	2.509185	3.950132	Reasonable	1	1	3845280	5.71909	0.14297725	0.997798256	1.3	5.666267242
ACOLIP	C2H6_ethane	3.57647	4.91034	0.454051	0	0	0	0	0.000545108	0.000681385	0.001362769	0.002044154	0.002044154	0.002725538	0.001907877	0.001907877	0.002316708	0.002589261	0.001499046	0.001226492	0.0017716	0.001362769	0.001635323	0.001635323	0.001635323	0.002452984	0.001635323	0.001226492	0.0017716	0.001226492	0.001226492	0.96156991	381.7893216	50.31694546	0.216958597	0.000117855	-3.928651988	2.509177	2.509185	3.950132	Reasonable	1	1	384528	3.80497	0.09512425	0.978410377	1.3	3.736117151
ACOLIP	C2H6_ethane	3.57647	4.91034	0.454051	0	0	0	0	0.000545108	0.000681385	0.001362769	0.002044154	0.002044154	0.002725538	0.001907877	0.001907877	0.002316708	0.002589261	0.001499046	0.001226492	0.0017716	0.001362769	0.001635323	0.001635323	0.001635323	0.002452984	0.001635323	0.001226492	0.0017716	0.001226492	0.001226492	0.96156991	381.7893216	50.31694546	0.216958597	0.000117855	-3.928651988	2.509177	2.509185	3.950132	Reasonable	1	1	38452.8	1.67906	0.0419765	0.819228804	1.3	1.697871774
ACOLIP	C2H6_ethane	3.57647	4.91034	0.454051	0	0	0	0	0.000545108	0.000681385	0.001362769	0.002044154	0.002044154	0.002725538	0.001907877	0.001907877	0.002316708	0.002589261	0.001499046	0.001226492	0.0017716	0.001362769	0.001635323	0.001635323	0.001635323	0.002452984	0.001635323	0.001226492	0.0017716	0.001226492	0.001226492	0.96156991	381.7893216	50.31694546	0.216958597	0.000117855	-3.928651988	2.509177	2.509185	3.950132	Reasonable	1	1	5.121284629	0.000597221	2.60E-05	0.000603205	1.3	0.000581196
ACOLIP	C2H4_ethene	3.57647	4.91034	0.454051	0	0	0	0	0.000545108	0.000681385	0.001362769	0.002044154	0.002044154	0.002725538	0.001907877	0.001907877	0.002316708	0.002589261	0.001499046	0.001226492	0.0017716	0.001362769	0.001635323	0.001635323	0.001635323	0.002452984	0.001635323	0.001226492	0.0017716	0.001226492	0.001226492	0.96156991	298.4582448	49.65797888	0.123012676	6.82E-05	-4.166215625	6.00E-06	2.74271	3.818318	Reasonable	1	1	35504300	6.06183	0.15154575	0.999587185	1.2	5.99706979
ACOLIP	C2H4_ethene	3.57647	4.91034	0.454051	0	0	0	0	0.000545108	0.000681385	0.001362769	0.002044154	0.002044154	0.002725538	0.001907877	0.001907877	0.002316708	0.002589261	0.001499046	0.001226492	0.0017716	0.001362769	0.001635323	0.001635323	0.001635323	0.002452984	0.001635323	0.001226492	0.0017716	0.001226492	0.001226492	0.96156991	298.4582448	49.65797888	0.123012676	6.82E-05	-4.166215625	6.00E-06	2.74271	3.818318	Reasonable	1	1	3550430	5.73451	0.14336275	0.995887132	1.2	5.82989141
ACOLIP	C2H4_ethene	3.57647	4.91034	0.454051	0	0	0	0	0.000545108	0.000681385	0.001362769	0.002044154	0.002044154	0.002725538	0.001907877	0.001907877	0.002316708	0.002589261	0.001499046	0.001226492	0.0017716	0.001362769	0.001635323	0.001635323	0.001635323	0.002452984	0.001635323	0.001226492	0.0017716	0.001226492	0.001226492	0.96156991	298.4582448	49.65797888	0.123012676	6.82E-05	-4.166215625	6.00E-06	2.74271	3.818318	Reasonable	1	1	355043	3.71645	0.09291125	0.960339388	1.2	3.710248574
ACOLIP	C2H4_ethene	3.57647	4.91034	0.454051	0	0	0	0	0.000545108	0.000681385	0.001362769	0.002044154	0.002044154	0.002725538	0.001907877	0.001907877	0.002316708	0.002589261	0.001499046	0.001226492	0.0017716	0.001362769	0.001635323	0.001635323	0.001635323	0.002452984	0.001635323	0.001226492	0.0017716	0.001226492	0.001226492	0.96156991	298.4582448	49.65797888	0.123012676	6.82E-05	-4.166215625	6.00E-06	2.74271	3.818318	Reasonable	1	1	35504.3	1.31773	0.03294325	0.707721409	1.2	1.318278359
ACOLIP	C2H4_ethene	3.57647	4.91034	0.454051	0	0	0	0	0.000545108	0.000681385	0.001362769	0.002044154	0.002044154	0.002725538	0.001907877	0.001907877	0.002316708	0.002589261	0.001499046	0.001226492	0.0017716	0.001362769	0.001635323	0.001635323	0.001635323	0.002452984	0.001635323	0.001226492	0.0017716	0.001226492	0.001226492	0.96156991	298.4582448	49.65797888	0.123012676	6.82E-05	-4.166215625	6.00E-06	2.74271	3.818318	Reasonable	1	1	8.888313783	0.000597544	1.29E-05	0.000605816	1.2	0.000587422
ACOLIP	CHN_hydrogen-cyanide	3.57647	4.91034	0.454051	0	0	0	0	0.000545108	0.000681385	0.001362769	0.002044154	0.002044154	0.002725538	0.001907877	0.001907877	0.002316708	0.002589261	0.001499046	0.001226492	0.0017716	0.001362769	0.001635323	0.001635323	0.001635323	0.002452984	0.001635323	0.001226492	0.0017716	0.001226492	0.001226492	0.96156991	447.2483409	53.04824853	0.333232947	0.000647435	-3.188803827	6.00E-06	6.00E-06	2.25	Reasonable	1	1	1070957.742	6.076383511	0.018986371	0.998559857	0.1	6.062748134
ACOLIP	CHN_hydrogen-cyanide	3.57647	4.91034	0.454051	0	0	0	0	0.000545108	0.000681385	0.001362769	0.002044154	0.002044154	0.002725538	0.001907877	0.001907877	0.002316708	0.002589261	0.001499046	0.001226492	0.0017716	0.001362769	0.001635323	0.001635323	0.001635323	0.002452984	0.001635323	0.001226492	0.0017716	0.001226492	0.001226492	0.96156991	447.2483409	53.04824853	0.333232947	0.000647435	-3.188803827	6.00E-06	6.00E-06	2.25	Reasonable	1	1	107095.7742	5.595152584	0.007826213	0.985782843	0.1	5.600117061
ACOLIP	CHN_hydrogen-cyanide	3.57647	4.91034	0.454051	0	0	0	0	0.000545108	0.000681385	0.001362769	0.002044154	0.002044154	0.002725538	0.001907877	0.001907877	0.002316708	0.002589261	0.001499046	0.001226492	0.0017716	0.001362769	0.001635323	0.001635323	0.001635323	0.002452984	0.001635323	0.001226492	0.0017716	0.001226492	0.001226492	0.96156991	447.2483409	53.04824853	0.333232947	0.000647435	-3.188803827	6.00E-06	6.00E-06	2.25	Reasonable	1	1	10709.57742	1.250329799	0.007931271	0.873956283	0.1	1.259327877
ACOLIP	CHN_hydrogen-cyanide	3.57647	4.91034	0.454051	0	0	0	0	0.000545108	0.000681385	0.001362769	0.002044154	0.002044154	0.002725538	0.001907877	0.001907877	0.002316708	0.002589261	0.001499046	0.001226492	0.0017716	0.001362769	0.001635323	0.001635323	0.001635323	0.002452984	0.001635323	0.001226492	0.0017716	0.001226492	0.001226492	0.96156991	447.2483409	53.04824853	0.333232947	0.000647435	-3.188803827	6.00E-06	6.00E-06	2.25	Reasonable	1	1	1070.957742	0.112759068	0.001079981	0.409463533	0.1	0.112873883
ACOLIP	CHN_hydrogen-cyanide	3.57647	4.91034	0.454051	0	0	0	0	0.000545108	0.000681385	0.001362769	0.002044154	0.002044154	0.002725538	0.001907877	0.001907877	0.002316708	0.002589261	0.001499046	0.001226492	0.0017716	0.001362769	0.001635323	0.001635323	0.001635323	0.002452984	0.001635323	0.001226492	0.0017716	0.001226492	0.001226492	0.96156991	447.2483409	53.04824853	0.333232947	0.000647435	-3.188803827	6.00E-06	6.00E-06	2.25	Reasonable	1	1	0.938531823	9.89E-05	6.06E-06	0.000607269	0.1	0.000101159
ACOLIP	C4H10_isobutane	3.57647	4.91034	0.454051	0	0	0	0	0.000545108	0.000681385	0.001362769	0.002044154	0.002044154	0.002725538	0.001907877	0.001907877	0.002316708	0.002589261	0.001499046	0.001226492	0.0017716	0.001362769	0.001635323	0.001635323	0.001635323	0.002452984	0.001635323	0.001226492	0.0017716	0.001226492	0.001226492	0.96156991	443.0106967	38.8550635	0.197655762	0.000257683	-3.588914232	3.081281	4.435789	4.435806	Reasonable	1	1	3723029.398	2.035458613	0.00303096	0.998958725	2.1	2.03505649
ACOLIP	C4H10_isobutane	3.57647	4.91034	0.454051	0	0	0	0	0.000545108	0.000681385	0.001362769	0.002044154	0.002044154	0.002725538	0.001907877	0.001907877	0.002316708	0.002589261	0.001499046	0.001226492	0.0017716	0.001362769	0.001635323	0.001635323	0.001635323	0.002452984	0.001635323	0.001226492	0.0017716	0.001226492	0.001226492	0.96156991	443.0106967	38.8550635	0.197655762	0.000257683	-3.588914232	3.081281	4.435789	4.435806	Reasonable	1	1	372302.9398	2.029771664	0.002269842	0.98968393	2.1	2.029169594
ACOLIP	C4H10_isobutane	3.57647	4.91034	0.454051	0	0	0	0	0.000545108	0.000681385	0.001362769	0.002044154	0.002044154	0.002725538	0.001907877	0.001907877	0.002316708	0.002589261	0.001499046	0.001226492	0.0017716	0.001362769	0.001635323	0.001635323	0.001635323	0.002452984	0.001635323	0.001226492	0.0017716	0.001226492	0.001226492	0.96156991	443.0106967	38.8550635	0.197655762	0.000257683	-3.588914232	3.081281	4.435789	4.435806	Reasonable	1	1	37230.29398	1.747339801	0.011613698	0.905603507	2.1	1.741922231
ACOLIP	C4H10_isobutane	3.57647	4.91034	0.454051	0	0	0	0	0.000545108	0.000681385	0.001362769	0.002044154	0.002044154	0.002725538	0.001907877	0.001907877	0.002316708	0.002589261	0.001499046	0.001226492	0.0017716	0.001362769	0.001635323	0.001635323	0.001635323	0.002452984	0.001635323	0.001226492	0.0017716	0.001226492	0.001226492	0.96156991	443.0106967	38.8550635	0.197655762	0.000257683	-3.588914232	3.081281	4.435789	4.435806	Reasonable	1	1	3723.029398	0.678863165	0.005925989	0.489629627	2.1	0.682095307
ACOLIP	C4H10_isobutane	3.57647	4.91034	0.454051	0	0	0	0	0.000545108	0.000681385	0.001362769	0.002044154	0.002044154	0.002725538	0.001907877	0.001907877	0.002316708	0.002589261	0.001499046	0.001226492	0.0017716	0.001362769	0.001635323	0.001635323	0.001635323	0.002452984	0.001635323	0.001226492	0.0017716	0.001226492	0.001226492	0.96156991	443.0106967	38.8550635	0.197655762	0.000257683	-3.588914232	3.081281	4.435789	4.435806	Reasonable	1	1	0.789907993	0.000206876	1.83E-05	0.000203504	2.1	0.00021654
ACOLIP	C5H12_isopentane	3.57647	4.91034	0.454051	0	0	0	0	0.000545108	0.000681385	0.001362769	0.002044154	0.002044154	0.002725538	0.001907877	0.001907877	0.002316708	0.002589261	0.001499046	0.001226492	0.0017716	0.001362769	0.001635323	0.001635323	0.001635323	0.002452984	0.001635323	0.001226492	0.0017716	0.001226492	0.001226492	0.96156991	474.7591203	34.73587842	0.239525866	0.000496992	-3.303650602	2.999577	4.70503	6.159817	Reasonable	1	1	1013326.698	2.020893525	0.009834429	0.998018292	2.6	2.021937276
ACOLIP	C5H12_isopentane	3.57647	4.91034	0.454051	0	0	0	0	0.000545108	0.000681385	0.001362769	0.002044154	0.002044154	0.002725538	0.001907877	0.001907877	0.002316708	0.002589261	0.001499046	0.001226492	0.0017716	0.001362769	0.001635323	0.001635323	0.001635323	0.002452984	0.001635323	0.001226492	0.0017716	0.001226492	0.001226492	0.96156991	474.7591203	34.73587842	0.239525866	0.000496992	-3.303650602	2.999577	4.70503	6.159817	Reasonable	1	1	101332.6698	2.019478875	0.006812549	0.980530174	2.6	2.021830273
ACOLIP	C5H12_isopentane	3.57647	4.91034	0.454051	0	0	0	0	0.000545108	0.000681385	0.001362769	0.002044154	0.002044154	0.002725538	0.001907877	0.001907877	0.002316708	0.002589261	0.001499046	0.001226492	0.0017716	0.001362769	0.001635323	0.001635323	0.001635323	0.002452984	0.001635323	0.001226492	0.0017716	0.001226492	0.001226492	0.96156991	474.7591203	34.73587842	0.239525866	0.000496992	-3.303650602	2.999577	4.70503	6.159817	Reasonable	1	1	10133.26698	1.648076166	0.013814428	0.834331558	2.6	1.643774346
ACOLIP	C5H12_isopentane	3.57647	4.91034	0.454051	0	0	0	0	0.000545108	0.000681385	0.001362769	0.002044154	0.002044154	0.002725538	0.001907877	0.001907877	0.002316708	0.002589261	0.001499046	0.001226492	0.0017716	0.001362769	0.001635323	0.001635323	0.001635323	0.002452984	0.001635323	0.001226492	0.0017716	0.001226492	0.001226492	0.96156991	474.7591203	34.73587842	0.239525866	0.000496992	-3.303650602	2.999577	4.70503	6.159817	Reasonable	1	1	1013.326698	0.45960482	0.045219981	0.334936253	2.6	0.444272312
ACOLIP	C5H12_isopentane	3.57647	4.91034	0.454051	0	0	0	0	0.000545108	0.000681385	0.001362769	0.002044154	0.002044154	0.002725538	0.001907877	0.001907877	0.002316708	0.002589261	0.001499046	0.001226492	0.0017716	0.001362769	0.001635323	0.001635323	0.001635323	0.002452984	0.001635323	0.001226492	0.0017716	0.001226492	0.001226492	0.96156991	474.7591203	34.73587842	0.239525866	0.000496992	-3.303650602	2.999577	4.70503	6.159817	Reasonable	1	1	0.406624961	0.000222129	5.82E-05	0.000202049	2.6	0.000179853
ACOLIP	C3H8O_isopropylalcohol	3.57647	4.91034	0.454051	0	0	0	0	0.000545108	0.000681385	0.001362769	0.002044154	0.002044154	0.002725538	0.001907877	0.001907877	0.002316708	0.002589261	0.001499046	0.001226492	0.0017716	0.001362769	0.001635323	0.001635323	0.001635323	0.002452984	0.001635323	0.001226492	0.0017716	0.001226492	0.001226492	0.96156991	515.5796221	48.73405441	0.575735407	0.0568984	-1.244899946	2.997873	3.844476	4.397483	Reasonable	1	1	116349	2.00194	0.0500485	0.999848967	0.3	1.999218227
ACOLIP	C3H8O_isopropylalcohol	3.57647	4.91034	0.454051	0	0	0	0	0.000545108	0.000681385	0.001362769	0.002044154	0.002044154	0.002725538	0.001907877	0.001907877	0.002316708	0.002589261	0.001499046	0.001226492	0.0017716	0.001362769	0.001635323	0.001635323	0.001635323	0.002452984	0.001635323	0.001226492	0.0017716	0.001226492	0.001226492	0.96156991	515.5796221	48.73405441	0.575735407	0.0568984	-1.244899946	2.997873	3.844476	4.397483	Reasonable	1	1	11634.9	2.02253	0.05056325	0.998491721	0.3	2.01618668
ACOLIP	C3H8O_isopropylalcohol	3.57647	4.91034	0.454051	0	0	0	0	0.000545108	0.000681385	0.001362769	0.002044154	0.002044154	0.002725538	0.001907877	0.001907877	0.002316708	0.002589261	0.001499046	0.001226492	0.0017716	0.001362769	0.001635323	0.001635323	0.001635323	0.002452984	0.001635323	0.001226492	0.0017716	0.001226492	0.001226492	0.96156991	515.5796221	48.73405441	0.575735407	0.0568984	-1.244899946	2.997873	3.844476	4.397483	Reasonable	1	1	1163.49	1.77015	0.04425375	0.985119207	0.3	1.765677782
ACOLIP	C3H8O_isopropylalcohol	3.57647	4.91034	0.454051	0	0	0	0	0.000545108	0.000681385	0.001362769	0.002044154	0.002044154	0.002725538	0.001907877	0.001907877	0.002316708	0.002589261	0.001499046	0.001226492	0.0017716	0.001362769	0.001635323	0.001635323	0.001635323	0.002452984	0.001635323	0.001226492	0.0017716	0.001226492	0.001226492	0.96156991	515.5796221	48.73405441	0.575735407	0.0568984	-1.244899946	2.997873	3.844476	4.397483	Reasonable	1	1	116.349	0.886282	0.02215705	0.868767643	0.3	0.881894917
ACOLIP	C3H8O_isopropylalcohol	3.57647	4.91034	0.454051	0	0	0	0	0.000545108	0.000681385	0.001362769	0.002044154	0.002044154	0.002725538	0.001907877	0.001907877	0.002316708	0.002589261	0.001499046	0.001226492	0.0017716	0.001362769	0.001635323	0.001635323	0.001635323	0.002452984	0.001635323	0.001226492	0.0017716	0.001226492	0.001226492	0.96156991	515.5796221	48.73405441	0.575735407	0.0568984	-1.244899946	2.997873	3.844476	4.397483	Reasonable	1	1	0.035184469	0.010369269	0.001705707	0.00199794	0.3	0.011659838
ACOLIP	CH4_methane	3.57647	4.91034	0.454051	0	0	0	0	0.000545108	0.000681385	0.001362769	0.002044154	0.002044154	0.002725538	0.001907877	0.001907877	0.002316708	0.002589261	0.001499046	0.001226492	0.0017716	0.001362769	0.001635323	0.001635323	0.001635323	0.002452984	0.001635323	0.001226492	0.0017716	0.001226492	0.001226492	0.96156991	190.564	45.992	0.01142	1.10E-05	-4.958607315	2.184395	2.184399	2.184406	Reasonable	1	1	45200000	6.39957	0.15998925	0.997992774	0.6	6.3702993
ACOLIP	CH4_methane	3.57647	4.91034	0.454051	0	0	0	0	0.000545108	0.000681385	0.001362769	0.002044154	0.002044154	0.002725538	0.001907877	0.001907877	0.002316708	0.002589261	0.001499046	0.001226492	0.0017716	0.001362769	0.001635323	0.001635323	0.001635323	0.002452984	0.001635323	0.001226492	0.0017716	0.001226492	0.001226492	0.96156991	190.564	45.992	0.01142	1.10E-05	-4.958607315	2.184395	2.184399	2.184406	Reasonable	1	1	4520000	5.28088	0.132022	0.980283912	0.6	5.249690539
ACOLIP	CH4_methane	3.57647	4.91034	0.454051	0	0	0	0	0.000545108	0.000681385	0.001362769	0.002044154	0.002044154	0.002725538	0.001907877	0.001907877	0.002316708	0.002589261	0.001499046	0.001226492	0.0017716	0.001362769	0.001635323	0.001635323	0.001635323	0.002452984	0.001635323	0.001226492	0.0017716	0.001226492	0.001226492	0.96156991	190.564	45.992	0.01142	1.10E-05	-4.958607315	2.184395	2.184399	2.184406	Reasonable	1	1	452000	2.39253	0.05981325	0.832551909	0.6	2.415822776
ACOLIP	CH4_methane	3.57647	4.91034	0.454051	0	0	0	0	0.000545108	0.000681385	0.001362769	0.002044154	0.002044154	0.002725538	0.001907877	0.001907877	0.002316708	0.002589261	0.001499046	0.001226492	0.0017716	0.001362769	0.001635323	0.001635323	0.001635323	0.002452984	0.001635323	0.001226492	0.0017716	0.001226492	0.001226492	0.96156991	190.564	45.992	0.01142	1.10E-05	-4.958607315	2.184395	2.184399	2.184406	Reasonable	1	1	45200	0.429333	0.010733325	0.332086562	0.6	0.4197011
ACOLIP	CH4_methane	3.57647	4.91034	0.454051	0	0	0	0	0.000545108	0.000681385	0.001362769	0.002044154	0.002044154	0.002725538	0.001907877	0.001907877	0.002316708	0.002589261	0.001499046	0.001226492	0.0017716	0.001362769	0.001635323	0.001635323	0.001635323	0.002452984	0.001635323	0.001226492	0.0017716	0.001226492	0.001226492	0.96156991	190.564	45.992	0.01142	1.10E-05	-4.958607315	2.184395	2.184399	2.184406	Reasonable	1	1	58.17790909	0.000630359	1.58E-05	0.000639548	0.6	0.00062767
ACOLIP	C4H10O_methyl-propyl-ether	3.57647	4.91034	0.454051	0	0	0	0	0.000545108	0.000681385	0.001362769	0.002044154	0.002044154	0.002725538	0.001907877	0.001907877	0.002316708	0.002589261	0.001499046	0.001226492	0.0017716	0.001362769	0.001635323	0.001635323	0.001635323	0.002452984	0.001635323	0.001226492	0.0017716	0.001226492	0.001226492	0.96156991	478.8689486	38.38025026	0.286150366	0.00534204	-2.272292864	2.980838	3.792777	6.933109	Reasonable	1	1	734989.652	2.066475551	0.000664943	0.999745375	1.2	2.067129161
ACOLIP	C4H10O_methyl-propyl-ether	3.57647	4.91034	0.454051	0	0	0	0	0.000545108	0.000681385	0.001362769	0.002044154	0.002044154	0.002725538	0.001907877	0.001907877	0.002316708	0.002589261	0.001499046	0.001226492	0.0017716	0.001362769	0.001635323	0.001635323	0.001635323	0.002452984	0.001635323	0.001226492	0.0017716	0.001226492	0.001226492	0.96156991	478.8689486	38.38025026	0.286150366	0.00534204	-2.272292864	2.980838	3.792777	6.933109	Reasonable	1	1	73498.9652	2.065829702	0.00025317	0.997459572	1.2	2.065926607
ACOLIP	C4H10O_methyl-propyl-ether	3.57647	4.91034	0.454051	0	0	0	0	0.000545108	0.000681385	0.001362769	0.002044154	0.002044154	0.002725538	0.001907877	0.001907877	0.002316708	0.002589261	0.001499046	0.001226492	0.0017716	0.001362769	0.001635323	0.001635323	0.001635323	0.002452984	0.001635323	0.001226492	0.0017716	0.001226492	0.001226492	0.96156991	478.8689486	38.38025026	0.286150366	0.00534204	-2.272292864	2.980838	3.792777	6.933109	Reasonable	1	1	7349.89652	2.028625161	0.002386823	0.975163573	1.2	2.029387958
ACOLIP	C4H10O_methyl-propyl-ether	3.57647	4.91034	0.454051	0	0	0	0	0.000545108	0.000681385	0.001362769	0.002044154	0.002044154	0.002725538	0.001907877	0.001907877	0.002316708	0.002589261	0.001499046	0.001226492	0.0017716	0.001362769	0.001635323	0.001635323	0.001635323	0.002452984	0.001635323	0.001226492	0.0017716	0.001226492	0.001226492	0.96156991	478.8689486	38.38025026	0.286150366	0.00534204	-2.272292864	2.980838	3.792777	6.933109	Reasonable	1	1	734.989652	1.676855176	0.014019445	0.797009714	1.2	1.674019048
ACOLIP	C4H10O_methyl-propyl-ether	3.57647	4.91034	0.454051	0	0	0	0	0.000545108	0.000681385	0.001362769	0.002044154	0.002044154	0.002725538	0.001907877	0.001907877	0.002316708	0.002589261	0.001499046	0.001226492	0.0017716	0.001362769	0.001635323	0.001635323	0.001635323	0.002452984	0.001635323	0.001226492	0.0017716	0.001226492	0.001226492	0.96156991	478.8689486	38.38025026	0.286150366	0.00534204	-2.272292864	2.980838	3.792777	6.933109	Reasonable	1	1	0.038683266	0.000230241	1.45E-05	0.000206605	1.2	0.000224527
ACOLIP	C5H10O_methylpropylketone	3.57647	4.91034	0.454051	0	0	0	0	0.000545108	0.000681385	0.001362769	0.002044154	0.002044154	0.002725538	0.001907877	0.001907877	0.002316708	0.002589261	0.001499046	0.001226492	0.0017716	0.001362769	0.001635323	0.001635323	0.001635323	0.002452984	0.001635323	0.001226492	0.0017716	0.001226492	0.001226492	0.96156991	564.4660951	36.92885972	0.349050379	0.000434567	-3.361943256	2.779844	3.520907	8.293755	Reasonable	1	1	51802.9	1.56971	0.03924275	0.957468221	0.9	1.583939129
ACOLIP	C5H10O_methylpropylketone	3.57647	4.91034	0.454051	0	0	0	0	0.000545108	0.000681385	0.001362769	0.002044154	0.002044154	0.002725538	0.001907877	0.001907877	0.002316708	0.002589261	0.001499046	0.001226492	0.0017716	0.001362769	0.001635323	0.001635323	0.001635323	0.002452984	0.001635323	0.001226492	0.0017716	0.001226492	0.001226492	0.96156991	564.4660951	36.92885972	0.349050379	0.000434567	-3.361943256	2.779844	3.520907	8.293755	Reasonable	1	1	5180.29	1.29895	0.03247375	0.69241966	0.9	1.342326221
ACOLIP	C5H10O_methylpropylketone	3.57647	4.91034	0.454051	0	0	0	0	0.000545108	0.000681385	0.001362769	0.002044154	0.002044154	0.002725538	0.001907877	0.001907877	0.002316708	0.002589261	0.001499046	0.001226492	0.0017716	0.001362769	0.001635323	0.001635323	0.001635323	0.002452984	0.001635323	0.001226492	0.0017716	0.001226492	0.001226492	0.96156991	564.4660951	36.92885972	0.349050379	0.000434567	-3.361943256	2.779844	3.520907	8.293755	Reasonable	1	1	518.029	0.282622	0.00706555	0.183752301	0.9	0.283653187
ACOLIP	C5H10O_methylpropylketone	3.57647	4.91034	0.454051	0	0	0	0	0.000545108	0.000681385	0.001362769	0.002044154	0.002044154	0.002725538	0.001907877	0.001907877	0.002316708	0.002589261	0.001499046	0.001226492	0.0017716	0.001362769	0.001635323	0.001635323	0.001635323	0.002452984	0.001635323	0.001226492	0.0017716	0.001226492	0.001226492	0.96156991	564.4660951	36.92885972	0.349050379	0.000434567	-3.361943256	2.779844	3.520907	8.293755	Reasonable	1	1	51.8029	0.0315071	0.000787678	0.022016206	0.9	0.031781828
ACOLIP	C5H10O_methylpropylketone	3.57647	4.91034	0.454051	0	0	0	0	0.000545108	0.000681385	0.001362769	0.002044154	0.002044154	0.002725538	0.001907877	0.001907877	0.002316708	0.002589261	0.001499046	0.001226492	0.0017716	0.001362769	0.001635323	0.001635323	0.001635323	0.002452984	0.001635323	0.001226492	0.0017716	0.001226492	0.001226492	0.96156991	564.4660951	36.92885972	0.349050379	0.000434567	-3.361943256	2.779844	3.520907	8.293755	Reasonable	1	1	0.361212425	0.014565196	0.001855569	0.000156946	0.9	0.016005584
ACOLIP	C3H8_propane	3.57647	4.91034	0.454051	0	0	0	0	0.000545108	0.000681385	0.001362769	0.002044154	0.002044154	0.002725538	0.001907877	0.001907877	0.002316708	0.002589261	0.001499046	0.001226492	0.0017716	0.001362769	0.001635323	0.001635323	0.001635323	0.002452984	0.001635323	0.001226492	0.0017716	0.001226492	0.001226492	0.96156991	416.4755833	44.59741845	0.238916692	0.000559127	-3.252489535	2.810311	3.324883	4.443894	Reasonable	1	1	10232100	2.4871	0.0621775	0.999825237	1.8	2.509746698
ACOLIP	C3H8_propane	3.57647	4.91034	0.454051	0	0	0	0	0.000545108	0.000681385	0.001362769	0.002044154	0.002044154	0.002725538	0.001907877	0.001907877	0.002316708	0.002589261	0.001499046	0.001226492	0.0017716	0.001362769	0.001635323	0.001635323	0.001635323	0.002452984	0.001635323	0.001226492	0.0017716	0.001226492	0.001226492	0.96156991	416.4755833	44.59741845	0.238916692	0.000559127	-3.252489535	2.810311	3.324883	4.443894	Reasonable	1	1	1023210	2.40241	0.06006025	0.998255117	1.8	2.452364384
ACOLIP	C3H8_propane	3.57647	4.91034	0.454051	0	0	0	0	0.000545108	0.000681385	0.001362769	0.002044154	0.002044154	0.002725538	0.001907877	0.001907877	0.002316708	0.002589261	0.001499046	0.001226492	0.0017716	0.001362769	0.001635323	0.001635323	0.001635323	0.002452984	0.001635323	0.001226492	0.0017716	0.001226492	0.001226492	0.96156991	416.4755833	44.59741845	0.238916692	0.000559127	-3.252489535	2.810311	3.324883	4.443894	Reasonable	1	1	102321	2.05402	0.0513505	0.982820949	1.8	2.087898811
ACOLIP	C3H8_propane	3.57647	4.91034	0.454051	0	0	0	0	0.000545108	0.000681385	0.001362769	0.002044154	0.002044154	0.002725538	0.001907877	0.001907877	0.002316708	0.002589261	0.001499046	0.001226492	0.0017716	0.001362769	0.001635323	0.001635323	0.001635323	0.002452984	0.001635323	0.001226492	0.0017716	0.001226492	0.001226492	0.96156991	416.4755833	44.59741845	0.238916692	0.000559127	-3.252489535	2.810311	3.324883	4.443894	Reasonable	1	1	10232.1	1.62642	0.0406605	0.851213577	1.8	1.645441766
ACOLIP	C3H8_propane	3.57647	4.91034	0.454051	0	0	0	0	0.000545108	0.000681385	0.001362769	0.002044154	0.002044154	0.002725538	0.001907877	0.001907877	0.002316708	0.002589261	0.001499046	0.001226492	0.0017716	0.001362769	0.001635323	0.001635323	0.001635323	0.002452984	0.001635323	0.001226492	0.0017716	0.001226492	0.001226492	0.96156991	416.4755833	44.59741845	0.238916692	0.000559127	-3.252489535	2.810311	3.324883	4.443894	Reasonable	1	1	1058.796262	0.472223472	0.0034895	0.371859919	1.8	0.472383885
ACOLIP	C3H8_propane	3.57647	4.91034	0.454051	0	0	0	0	0.000545108	0.000681385	0.001362769	0.002044154	0.002044154	0.002725538	0.001907877	0.001907877	0.002316708	0.002589261	0.001499046	0.001226492	0.0017716	0.001362769	0.001635323	0.001635323	0.001635323	0.002452984	0.001635323	0.001226492	0.0017716	0.001226492	0.001226492	0.96156991	416.4755833	44.59741845	0.238916692	0.000559127	-3.252489535	2.810311	3.324883	4.443894	Reasonable	1	1	0.44481844	0.000240964	4.16E-06	0.000248648	1.8	0.00024191
ACOLIP	C3H6_propene	3.57647	4.91034	0.454051	0	0	0	0	0.000545108	0.000681385	0.001362769	0.002044154	0.002044154	0.002725538	0.001907877	0.001907877	0.002316708	0.002589261	0.001499046	0.001226492	0.0017716	0.001362769	0.001635323	0.001635323	0.001635323	0.002452984	0.001635323	0.001226492	0.0017716	0.001226492	0.001226492	0.96156991	392.9986188	45.72816938	0.16410577	0.000536941	-3.270073433	2.131329	3.325213	4.937753	Reasonable	1	1	15604100	4.73296	0.118324	0.999880661	1.4	4.68795683
ACOLIP	C3H6_propene	3.57647	4.91034	0.454051	0	0	0	0	0.000545108	0.000681385	0.001362769	0.002044154	0.002044154	0.002725538	0.001907877	0.001907877	0.002316708	0.002589261	0.001499046	0.001226492	0.0017716	0.001362769	0.001635323	0.001635323	0.001635323	0.002452984	0.001635323	0.001226492	0.0017716	0.001226492	0.001226492	0.96156991	392.9986188	45.72816938	0.16410577	0.000536941	-3.270073433	2.131329	3.325213	4.937753	Reasonable	1	1	1560410	4.25636	0.106409	0.998807889	1.4	4.347037174
ACOLIP	C3H6_propene	3.57647	4.91034	0.454051	0	0	0	0	0.000545108	0.000681385	0.001362769	0.002044154	0.002044154	0.002725538	0.001907877	0.001907877	0.002316708	0.002589261	0.001499046	0.001226492	0.0017716	0.001362769	0.001635323	0.001635323	0.001635323	0.002452984	0.001635323	0.001226492	0.0017716	0.001226492	0.001226492	0.96156991	392.9986188	45.72816938	0.16410577	0.000536941	-3.270073433	2.131329	3.325213	4.937753	Reasonable	1	1	156041	2.46553	0.06163825	0.988205435	1.4	2.510592764
ACOLIP	C3H6_propene	3.57647	4.91034	0.454051	0	0	0	0	0.000545108	0.000681385	0.001362769	0.002044154	0.002044154	0.002725538	0.001907877	0.001907877	0.002316708	0.002589261	0.001499046	0.001226492	0.0017716	0.001362769	0.001635323	0.001635323	0.001635323	0.002452984	0.001635323	0.001226492	0.0017716	0.001226492	0.001226492	0.96156991	392.9986188	45.72816938	0.16410577	0.000536941	-3.270073433	2.131329	3.325213	4.937753	Reasonable	1	1	15604.1	1.7903	0.0447575	0.893372925	1.4	1.773571503
ACOLIP	C3H6_propene	3.57647	4.91034	0.454051	0	0	0	0	0.000545108	0.000681385	0.001362769	0.002044154	0.002044154	0.002725538	0.001907877	0.001907877	0.002316708	0.002589261	0.001499046	0.001226492	0.0017716	0.001362769	0.001635323	0.001635323	0.001635323	0.002452984	0.001635323	0.001226492	0.0017716	0.001226492	0.001226492	0.96156991	392.9986188	45.72816938	0.16410577	0.000536941	-3.270073433	2.131329	3.325213	4.937753	Reasonable	1	1	1560.41	0.627805748	0.004213617	0.455885393	1.4	0.629768956
ACOLIP	C3H6_propene	3.57647	4.91034	0.454051	0	0	0	0	0.000545108	0.000681385	0.001362769	0.002044154	0.002044154	0.002725538	0.001907877	0.001907877	0.002316708	0.002589261	0.001499046	0.001226492	0.0017716	0.001362769	0.001635323	0.001635323	0.001635323	0.002452984	0.001635323	0.001226492	0.0017716	0.001226492	0.001226492	0.96156991	392.9986188	45.72816938	0.16410577	0.000536941	-3.270073433	2.131329	3.325213	4.937753	Reasonable	1	1	0.881467424	0.000466135	1.35E-05	0.000473072	1.4	0.000465944
ACOLIP	C3H5N_propionitrile	3.57647	4.91034	0.454051	0	0	0	0	0.000545108	0.000681385	0.001362769	0.002044154	0.002044154	0.002725538	0.001907877	0.001907877	0.002316708	0.002589261	0.001499046	0.001226492	0.0017716	0.001362769	0.001635323	0.001635323	0.001635323	0.002452984	0.001635323	0.001226492	0.0017716	0.001226492	0.001226492	0.96156991	558.8569328	42.24565215	0.360862674	0.0257649	-1.588971539	2.656102	3.653545	4.781542	Reasonable	1	1	62871.8	3.4129	0.0853225	0.999383053	0.2	3.469954193
ACOLIP	C3H5N_propionitrile	3.57647	4.91034	0.454051	0	0	0	0	0.000545108	0.000681385	0.001362769	0.002044154	0.002044154	0.002725538	0.001907877	0.001907877	0.002316708	0.002589261	0.001499046	0.001226492	0.0017716	0.001362769	0.001635323	0.001635323	0.001635323	0.002452984	0.001635323	0.001226492	0.0017716	0.001226492	0.001226492	0.96156991	558.8569328	42.24565215	0.360862674	0.0257649	-1.588971539	2.656102	3.653545	4.781542	Reasonable	1	1	6287.18	3.28826	0.0822065	0.9938646	0.2	3.323545424
ACOLIP	C3H5N_propionitrile	3.57647	4.91034	0.454051	0	0	0	0	0.000545108	0.000681385	0.001362769	0.002044154	0.002044154	0.002725538	0.001907877	0.001907877	0.002316708	0.002589261	0.001499046	0.001226492	0.0017716	0.001362769	0.001635323	0.001635323	0.001635323	0.002452984	0.001635323	0.001226492	0.0017716	0.001226492	0.001226492	0.96156991	558.8569328	42.24565215	0.360862674	0.0257649	-1.588971539	2.656102	3.653545	4.781542	Reasonable	1	1	628.717	2.13612	0.053403	0.941856512	0.2	2.181171187
ACOLIP	C3H5N_propionitrile	3.57647	4.91034	0.454051	0	0	0	0	0.000545108	0.000681385	0.001362769	0.002044154	0.002044154	0.002725538	0.001907877	0.001907877	0.002316708	0.002589261	0.001499046	0.001226492	0.0017716	0.001362769	0.001635323	0.001635323	0.001635323	0.002452984	0.001635323	0.001226492	0.0017716	0.001226492	0.001226492	0.96156991	558.8569328	42.24565215	0.360862674	0.0257649	-1.588971539	2.656102	3.653545	4.781542	Reasonable	1	1	62.8717	1.09771	0.02744275	0.618303575	0.2	1.095435538
ACOLIP	C3H5N_propionitrile	3.57647	4.91034	0.454051	0	0	0	0	0.000545108	0.000681385	0.001362769	0.002044154	0.002044154	0.002725538	0.001907877	0.001907877	0.002316708	0.002589261	0.001499046	0.001226492	0.0017716	0.001362769	0.001635323	0.001635323	0.001635323	0.002452984	0.001635323	0.001226492	0.0017716	0.001226492	0.001226492	0.96156991	558.8569328	42.24565215	0.360862674	0.0257649	-1.588971539	2.656102	3.653545	4.781542	Reasonable	1	1	0.013246316	2.57E-05	2.66E-06	0.000341174	0.2	2.74E-05
ACOLIP	C3H8O_propylalcohol	3.57647	4.91034	0.454051	0	0	0	0	0.000545108	0.000681385	0.001362769	0.002044154	0.002044154	0.002725538	0.001907877	0.001907877	0.002316708	0.002589261	0.001499046	0.001226492	0.0017716	0.001362769	0.001635323	0.001635323	0.001635323	0.002452984	0.001635323	0.001226492	0.0017716	0.001226492	0.001226492	0.96156991	548.7260568	52.15051916	0.532729638	0.143214	-0.844014525	2.791774	3.220313	5.605967	Reasonable	1	1	38784	2.11138	0.0527845	0.999819995	0.3	2.157665776
ACOLIP	C3H8O_propylalcohol	3.57647	4.91034	0.454051	0	0	0	0	0.000545108	0.000681385	0.001362769	0.002044154	0.002044154	0.002725538	0.001907877	0.001907877	0.002316708	0.002589261	0.001499046	0.001226492	0.0017716	0.001362769	0.001635323	0.001635323	0.001635323	0.002452984	0.001635323	0.001226492	0.0017716	0.001226492	0.001226492	0.96156991	548.7260568	52.15051916	0.532729638	0.143214	-0.844014525	2.791774	3.220313	5.605967	Reasonable	1	1	3878.4	2.05709	0.05142725	0.998202865	0.3	2.072599103
ACOLIP	C3H8O_propylalcohol	3.57647	4.91034	0.454051	0	0	0	0	0.000545108	0.000681385	0.001362769	0.002044154	0.002044154	0.002725538	0.001907877	0.001907877	0.002316708	0.002589261	0.001499046	0.001226492	0.0017716	0.001362769	0.001635323	0.001635323	0.001635323	0.002452984	0.001635323	0.001226492	0.0017716	0.001226492	0.001226492	0.96156991	548.7260568	52.15051916	0.532729638	0.143214	-0.844014525	2.791774	3.220313	5.605967	Reasonable	1	1	387.84	1.88836	0.047209	0.982314694	0.3	1.911222934
ACOLIP	C3H8O_propylalcohol	3.57647	4.91034	0.454051	0	0	0	0	0.000545108	0.000681385	0.001362769	0.002044154	0.002044154	0.002725538	0.001907877	0.001907877	0.002316708	0.002589261	0.001499046	0.001226492	0.0017716	0.001362769	0.001635323	0.001635323	0.001635323	0.002452984	0.001635323	0.001226492	0.0017716	0.001226492	0.001226492	0.96156991	548.7260568	52.15051916	0.532729638	0.143214	-0.844014525	2.791774	3.220313	5.605967	Reasonable	1	1	38.784	1.09186	0.0272965	0.847431008	0.3	1.083435792
ACOLIP	C3H8O_propylalcohol	3.57647	4.91034	0.454051	0	0	0	0	0.000545108	0.000681385	0.001362769	0.002044154	0.002044154	0.002725538	0.001907877	0.001907877	0.002316708	0.002589261	0.001499046	0.001226492	0.0017716	0.001362769	0.001635323	0.001635323	0.001635323	0.002452984	0.001635323	0.001226492	0.0017716	0.001226492	0.001226492	0.96156991	548.7260568	52.15051916	0.532729638	0.143214	-0.844014525	2.791774	3.220313	5.605967	Reasonable	1	1	0.014742832	0.036331967	0.008141172	0.002106931	0.3	0.03419336
ACOLIP	C5H10_2-pentene	3.57647	4.91034	0.454051	0	0	0	0	0.000545108	0.000681385	0.001362769	0.002044154	0.002044154	0.002725538	0.001907877	0.001907877	0.002316708	0.002589261	0.001499046	0.001226492	0.0017716	0.001362769	0.001635323	0.001635323	0.001635323	0.002452984	0.001635323	0.001226492	0.0017716	0.001226492	0.001226492	0.96156991	484.9996656	36.49974003	0.250317972	0.00448179	-2.348548497	3.28487	3.619829	7.169288	Reasonable	1	1	763041.7627	2.066486661	0.000737949	0.99970767	2.1	2.066666737
ACOLIP	C5H10_2-pentene	3.57647	4.91034	0.454051	0	0	0	0	0.000545108	0.000681385	0.001362769	0.002044154	0.002044154	0.002725538	0.001907877	0.001907877	0.002316708	0.002589261	0.001499046	0.001226492	0.0017716	0.001362769	0.001635323	0.001635323	0.001635323	0.002452984	0.001635323	0.001226492	0.0017716	0.001226492	0.001226492	0.96156991	484.9996656	36.49974003	0.250317972	0.00448179	-2.348548497	3.28487	3.619829	7.169288	Reasonable	1	1	76304.17627	2.067272851	0.001356218	0.997084372	2.1	2.067221387
ACOLIP	C5H10_2-pentene	3.57647	4.91034	0.454051	0	0	0	0	0.000545108	0.000681385	0.001362769	0.002044154	0.002044154	0.002725538	0.001907877	0.001907877	0.002316708	0.002589261	0.001499046	0.001226492	0.0017716	0.001362769	0.001635323	0.001635323	0.001635323	0.002452984	0.001635323	0.001226492	0.0017716	0.001226492	0.001226492	0.96156991	484.9996656	36.49974003	0.250317972	0.00448179	-2.348548497	3.28487	3.619829	7.169288	Reasonable	1	1	7630.417627	2.040124493	0.004617781	0.971589238	2.1	2.03738318
ACOLIP	C5H10_2-pentene	3.57647	4.91034	0.454051	0	0	0	0	0.000545108	0.000681385	0.001362769	0.002044154	0.002044154	0.002725538	0.001907877	0.001907877	0.002316708	0.002589261	0.001499046	0.001226492	0.0017716	0.001362769	0.001635323	0.001635323	0.001635323	0.002452984	0.001635323	0.001226492	0.0017716	0.001226492	0.001226492	0.96156991	484.9996656	36.49974003	0.250317972	0.00448179	-2.348548497	3.28487	3.619829	7.169288	Reasonable	1	1	763.0417627	1.744573843	0.025010663	0.773745057	2.1	1.735029399
ACOLIP	C5H10_2-pentene	3.57647	4.91034	0.454051	0	0	0	0	0.000545108	0.000681385	0.001362769	0.002044154	0.002044154	0.002725538	0.001907877	0.001907877	0.002316708	0.002589261	0.001499046	0.001226492	0.0017716	0.001362769	0.001635323	0.001635323	0.001635323	0.002452984	0.001635323	0.001226492	0.0017716	0.001226492	0.001226492	0.96156991	484.9996656	36.49974003	0.250317972	0.00448179	-2.348548497	3.28487	3.619829	7.169288	Reasonable	1	1	0.046108512	0.000243186	3.83E-05	0.000206606	2.1	0.000271102
ACOLIP	C2H7N_ethylamine	3.57647	4.91034	0.454051	0	0	0	0	0.000545108	0.000681385	0.001362769	0.002044154	0.002044154	0.002725538	0.001907877	0.001907877	0.002316708	0.002589261	0.001499046	0.001226492	0.0017716	0.001362769	0.001635323	0.001635323	0.001635323	0.002452984	0.001635323	0.001226492	0.0017716	0.001226492	0.001226492	0.96156991	456.1413162	52.30001913	0.278284374	0.00905141	-2.043283763	2.489083	3.139141	4.634933	Reasonable	1	1	1436356.294	3.736629093	0.216722282	0.999923089	-0.3	3.620553162
ACOLIP	C2H7N_ethylamine	3.57647	4.91034	0.454051	0	0	0	0	0.000545108	0.000681385	0.001362769	0.002044154	0.002044154	0.002725538	0.001907877	0.001907877	0.002316708	0.002589261	0.001499046	0.001226492	0.0017716	0.001362769	0.001635323	0.001635323	0.001635323	0.002452984	0.001635323	0.001226492	0.0017716	0.001226492	0.001226492	0.96156991	456.1413162	52.30001913	0.278284374	0.00905141	-2.043283763	2.489083	3.139141	4.634933	Reasonable	1	1	143635.6294	3.617473172	0.14042301	0.999231423	-0.3	3.652498689
ACOLIP	C2H7N_ethylamine	3.57647	4.91034	0.454051	0	0	0	0	0.000545108	0.000681385	0.001362769	0.002044154	0.002044154	0.002725538	0.001907877	0.001907877	0.002316708	0.002589261	0.001499046	0.001226492	0.0017716	0.001362769	0.001635323	0.001635323	0.001635323	0.002452984	0.001635323	0.001226492	0.0017716	0.001226492	0.001226492	0.96156991	456.1413162	52.30001913	0.278284374	0.00905141	-2.043283763	2.489083	3.139141	4.634933	Reasonable	1	1	14363.56294	1.988785553	0.025654565	0.992367024	-0.3	2.003303434
ACOLIP	C2H7N_ethylamine	3.57647	4.91034	0.454051	0	0	0	0	0.000545108	0.000681385	0.001362769	0.002044154	0.002044154	0.002725538	0.001907877	0.001907877	0.002316708	0.002589261	0.001499046	0.001226492	0.0017716	0.001362769	0.001635323	0.001635323	0.001635323	0.002452984	0.001635323	0.001226492	0.0017716	0.001226492	0.001226492	0.96156991	456.1413162	52.30001913	0.278284374	0.00905141	-2.043283763	2.489083	3.139141	4.634933	Reasonable	1	1	1436.356294	0.900715953	0.021922299	0.928576784	-0.3	0.907317605
ACOLIP	C2H7N_ethylamine	3.57647	4.91034	0.454051	0	0	0	0	0.000545108	0.000681385	0.001362769	0.002044154	0.002044154	0.002725538	0.001907877	0.001907877	0.002316708	0.002589261	0.001499046	0.001226492	0.0017716	0.001362769	0.001635323	0.001635323	0.001635323	0.002452984	0.001635323	0.001226492	0.0017716	0.001226492	0.001226492	0.96156991	456.1413162	52.30001913	0.278284374	0.00905141	-2.043283763	2.489083	3.139141	4.634933	Reasonable	1	1	0.041282287	0	0	0.000373523	-0.3	0
ACOLIP	C4H10O_methyl-isopropyl-ether	3.57647	4.91034	0.454051	0	0	0	0	0.000545108	0.000681385	0.001362769	0.002044154	0.002044154	0.002725538	0.001907877	0.001907877	0.002316708	0.002589261	0.001499046	0.001226492	0.0017716	0.001362769	0.001635323	0.001635323	0.001635323	0.002452984	0.001635323	0.001226492	0.0017716	0.001226492	0.001226492	0.96156991	464.9608227	38.53548392	0.251447588	0.00175774	-2.755045364	2.926123	4.476803	6.14375	Reasonable	1	1	916849.2417	2.055128036	0.002537347	0.999379877	0.9	2.056486774
ACOLIP	C4H10O_methyl-isopropyl-ether	3.57647	4.91034	0.454051	0	0	0	0	0.000545108	0.000681385	0.001362769	0.002044154	0.002044154	0.002725538	0.001907877	0.001907877	0.002316708	0.002589261	0.001499046	0.001226492	0.0017716	0.001362769	0.001635323	0.001635323	0.001635323	0.002452984	0.001635323	0.001226492	0.0017716	0.001226492	0.001226492	0.96156991	464.9608227	38.53548392	0.251447588	0.00175774	-2.755045364	2.926123	4.476803	6.14375	Reasonable	1	1	91684.92417	2.05479398	0.00317505	0.993833185	0.9	2.052172717
ACOLIP	C4H10O_methyl-isopropyl-ether	3.57647	4.91034	0.454051	0	0	0	0	0.000545108	0.000681385	0.001362769	0.002044154	0.002044154	0.002725538	0.001907877	0.001907877	0.002316708	0.002589261	0.001499046	0.001226492	0.0017716	0.001362769	0.001635323	0.001635323	0.001635323	0.002452984	0.001635323	0.001226492	0.0017716	0.001226492	0.001226492	0.96156991	464.9608227	38.53548392	0.251447588	0.00175774	-2.755045364	2.926123	4.476803	6.14375	Reasonable	1	1	9168.492417	1.911407973	0.011212493	0.94157454	0.9	1.913992581
ACOLIP	C4H10O_methyl-isopropyl-ether	3.57647	4.91034	0.454051	0	0	0	0	0.000545108	0.000681385	0.001362769	0.002044154	0.002044154	0.002725538	0.001907877	0.001907877	0.002316708	0.002589261	0.001499046	0.001226492	0.0017716	0.001362769	0.001635323	0.001635323	0.001635323	0.002452984	0.001635323	0.001226492	0.0017716	0.001226492	0.001226492	0.96156991	464.9608227	38.53548392	0.251447588	0.00175774	-2.755045364	2.926123	4.476803	6.14375	Reasonable	1	1	916.8492417	0.915478511	0.016326418	0.617090417	0.9	0.90561677
ACOLIP	C4H10O_methyl-isopropyl-ether	3.57647	4.91034	0.454051	0	0	0	0	0.000545108	0.000681385	0.001362769	0.002044154	0.002044154	0.002725538	0.001907877	0.001907877	0.002316708	0.002589261	0.001499046	0.001226492	0.0017716	0.001362769	0.001635323	0.001635323	0.001635323	0.002452984	0.001635323	0.001226492	0.0017716	0.001226492	0.001226492	0.96156991	464.9608227	38.53548392	0.251447588	0.00175774	-2.755045364	2.926123	4.476803	6.14375	Reasonable	1	1	0.116918773	0.000146576	7.74E-06	0.000205471	0.9	0.000149836
AFITIT	C7H12_1,5-heptadiene	5.37116	7.3533	0.467556	0	0	0	0	0	0	0.000804991	0.001609982	0.002414973	0.003823707	0.002817468	0.007043671	0.003823707	0.009257396	0.008653653	0.011269873	0.014288589	0.01509358	0.014087342	0.005634937	0.004226202	0.003421212	0.002213725	0.002817468	0.002213725	0.003219964	0.002213725	0.879050111	536.7652346	30.48214368	0.295571623	30.4206	1.483167776	3.073687	3.8488	10.260407	Reasonable	1	1	69970.116	2.206580612	0.033378259	0.99999953	2.7	2.182451276
AFITIT	C7H12_1,5-heptadiene	5.37116	7.3533	0.467556	0	0	0	0	0	0	0.000804991	0.001609982	0.002414973	0.003823707	0.002817468	0.007043671	0.003823707	0.009257396	0.008653653	0.011269873	0.014288589	0.01509358	0.014087342	0.005634937	0.004226202	0.003421212	0.002213725	0.002817468	0.002213725	0.003219964	0.002213725	0.879050111	536.7652346	30.48214368	0.295571623	30.4206	1.483167776	3.073687	3.8488	10.260407	Reasonable	1	1	6997.0116	2.210870981	0.060799076	0.999995302	2.7	2.245779742
AFITIT	C7H12_1,5-heptadiene	5.37116	7.3533	0.467556	0	0	0	0	0	0	0.000804991	0.001609982	0.002414973	0.003823707	0.002817468	0.007043671	0.003823707	0.009257396	0.008653653	0.011269873	0.014288589	0.01509358	0.014087342	0.005634937	0.004226202	0.003421212	0.002213725	0.002817468	0.002213725	0.003219964	0.002213725	0.879050111	536.7652346	30.48214368	0.295571623	30.4206	1.483167776	3.073687	3.8488	10.260407	Reasonable	1	1	699.70116	2.106358874	0.034849803	0.999953021	2.7	2.116145065
AFITIT	C7H12_1,5-heptadiene	5.37116	7.3533	0.467556	0	0	0	0	0	0	0.000804991	0.001609982	0.002414973	0.003823707	0.002817468	0.007043671	0.003823707	0.009257396	0.008653653	0.011269873	0.014288589	0.01509358	0.014087342	0.005634937	0.004226202	0.003421212	0.002213725	0.002817468	0.002213725	0.003219964	0.002213725	0.879050111	536.7652346	30.48214368	0.295571623	30.4206	1.483167776	3.073687	3.8488	10.260407	Reasonable	1	1	69.970116	2.000414157	0.037811866	0.999530413	2.7	1.992495915
AFITIT	C7H12_1,5-heptadiene	5.37116	7.3533	0.467556	0	0	0	0	0	0	0.000804991	0.001609982	0.002414973	0.003823707	0.002817468	0.007043671	0.003823707	0.009257396	0.008653653	0.011269873	0.014288589	0.01509358	0.014087342	0.005634937	0.004226202	0.003421212	0.002213725	0.002817468	0.002213725	0.003219964	0.002213725	0.879050111	536.7652346	30.48214368	0.295571623	30.4206	1.483167776	3.073687	3.8488	10.260407	Reasonable	1	1	0.260988533	1.364534983	0.012817384	0.888136017	2.7	1.354119478
AFITIT	C7H12_1,5-heptadiene	5.37116	7.3533	0.467556	0	0	0	0	0	0	0.000804991	0.001609982	0.002414973	0.003823707	0.002817468	0.007043671	0.003823707	0.009257396	0.008653653	0.011269873	0.014288589	0.01509358	0.014087342	0.005634937	0.004226202	0.003421212	0.002213725	0.002817468	0.002213725	0.003219964	0.002213725	0.879050111	536.7652346	30.48214368	0.295571623	30.4206	1.483167776	3.073687	3.8488	10.260407	Reasonable	1	1	0.032730591	0.703792173	0.002345896	0.498918721	2.7	0.702945843
AFITIT	C7H12_1,5-heptadiene	5.37116	7.3533	0.467556	0	0	0	0	0	0	0.000804991	0.001609982	0.002414973	0.003823707	0.002817468	0.007043671	0.003823707	0.009257396	0.008653653	0.011269873	0.014288589	0.01509358	0.014087342	0.005634937	0.004226202	0.003421212	0.002213725	0.002817468	0.002213725	0.003219964	0.002213725	0.879050111	536.7652346	30.48214368	0.295571623	30.4206	1.483167776	3.073687	3.8488	10.260407	Reasonable	1	1	7.25E-06	0.000270966	3.36E-05	0.000220609	2.7	0.000288956
AFITIT	C6H14_2,3-dimethylbutane	5.37116	7.3533	0.467556	0	0	0	0	0	0	0.000804991	0.001609982	0.002414973	0.003823707	0.002817468	0.007043671	0.003823707	0.009257396	0.008653653	0.011269873	0.014288589	0.01509358	0.014087342	0.005634937	0.004226202	0.003421212	0.002213725	0.002817468	0.002213725	0.003219964	0.002213725	0.879050111	503.0672531	31.56375605	0.24224795	0.690877	-0.160599265	2.976586	4.776722	6.685621	Reasonable	1	1	382356.082	2.671717362	0.00912319	0.999996214	3.4	2.666832483
AFITIT	C6H14_2,3-dimethylbutane	5.37116	7.3533	0.467556	0	0	0	0	0	0	0.000804991	0.001609982	0.002414973	0.003823707	0.002817468	0.007043671	0.003823707	0.009257396	0.008653653	0.011269873	0.014288589	0.01509358	0.014087342	0.005634937	0.004226202	0.003421212	0.002213725	0.002817468	0.002213725	0.003219964	0.002213725	0.879050111	503.0672531	31.56375605	0.24224795	0.690877	-0.160599265	2.976586	4.776722	6.685621	Reasonable	1	1	38235.6082	2.655301995	0.005415155	0.999962146	3.4	2.655243331
AFITIT	C6H14_2,3-dimethylbutane	5.37116	7.3533	0.467556	0	0	0	0	0	0	0.000804991	0.001609982	0.002414973	0.003823707	0.002817468	0.007043671	0.003823707	0.009257396	0.008653653	0.011269873	0.014288589	0.01509358	0.014087342	0.005634937	0.004226202	0.003421212	0.002213725	0.002817468	0.002213725	0.003219964	0.002213725	0.879050111	503.0672531	31.56375605	0.24224795	0.690877	-0.160599265	2.976586	4.776722	6.685621	Reasonable	1	1	3823.56082	2.599534311	0.031808589	0.999621586	3.4	2.606029217
AFITIT	C6H14_2,3-dimethylbutane	5.37116	7.3533	0.467556	0	0	0	0	0	0	0.000804991	0.001609982	0.002414973	0.003823707	0.002817468	0.007043671	0.003823707	0.009257396	0.008653653	0.011269873	0.014288589	0.01509358	0.014087342	0.005634937	0.004226202	0.003421212	0.002213725	0.002817468	0.002213725	0.003219964	0.002213725	0.879050111	503.0672531	31.56375605	0.24224795	0.690877	-0.160599265	2.976586	4.776722	6.685621	Reasonable	1	1	382.356082	2.368460573	0.062527603	0.996228707	3.4	2.36312625
AFITIT	C6H14_2,3-dimethylbutane	5.37116	7.3533	0.467556	0	0	0	0	0	0	0.000804991	0.001609982	0.002414973	0.003823707	0.002817468	0.007043671	0.003823707	0.009257396	0.008653653	0.011269873	0.014288589	0.01509358	0.014087342	0.005634937	0.004226202	0.003421212	0.002213725	0.002817468	0.002213725	0.003219964	0.002213725	0.879050111	503.0672531	31.56375605	0.24224795	0.690877	-0.160599265	2.976586	4.776722	6.685621	Reasonable	1	1	0.000386714	0.000269245	2.18E-05	0.0002671	3.4	0.000265629
AFITIT	C6H14_3-methylpentane	5.37116	7.3533	0.467556	0	0	0	0	0	0	0.000804991	0.001609982	0.002414973	0.003823707	0.002817468	0.007043671	0.003823707	0.009257396	0.008653653	0.011269873	0.014288589	0.01509358	0.014087342	0.005634937	0.004226202	0.003421212	0.002213725	0.002817468	0.002213725	0.003219964	0.002213725	0.879050111	504.839777	31.13915414	0.283296142	1.7306	0.238196699	3.433349	4.04331	7.657218	Reasonable	1	1	294963.745	2.640668366	0.023735252	0.999998041	3.2	2.635449597
AFITIT	C6H14_3-methylpentane	5.37116	7.3533	0.467556	0	0	0	0	0	0	0.000804991	0.001609982	0.002414973	0.003823707	0.002817468	0.007043671	0.003823707	0.009257396	0.008653653	0.011269873	0.014288589	0.01509358	0.014087342	0.005634937	0.004226202	0.003421212	0.002213725	0.002817468	0.002213725	0.003219964	0.002213725	0.879050111	504.839777	31.13915414	0.283296142	1.7306	0.238196699	3.433349	4.04331	7.657218	Reasonable	1	1	29496.3745	2.615755059	0.051146069	0.99998041	3.2	2.66042292
AFITIT	C6H14_3-methylpentane	5.37116	7.3533	0.467556	0	0	0	0	0	0	0.000804991	0.001609982	0.002414973	0.003823707	0.002817468	0.007043671	0.003823707	0.009257396	0.008653653	0.011269873	0.014288589	0.01509358	0.014087342	0.005634937	0.004226202	0.003421212	0.002213725	0.002817468	0.002213725	0.003219964	0.002213725	0.879050111	504.839777	31.13915414	0.283296142	1.7306	0.238196699	3.433349	4.04331	7.657218	Reasonable	1	1	2949.63745	2.484167322	0.059597675	0.999804138	3.2	2.449586227
AFITIT	C6H14_3-methylpentane	5.37116	7.3533	0.467556	0	0	0	0	0	0	0.000804991	0.001609982	0.002414973	0.003823707	0.002817468	0.007043671	0.003823707	0.009257396	0.008653653	0.011269873	0.014288589	0.01509358	0.014087342	0.005634937	0.004226202	0.003421212	0.002213725	0.002817468	0.002213725	0.003219964	0.002213725	0.879050111	504.839777	31.13915414	0.283296142	1.7306	0.238196699	3.433349	4.04331	7.657218	Reasonable	1	1	294.963745	2.26887485	0.050948435	0.998044829	3.2	2.314763632
AFITIT	C6H14_3-methylpentane	5.37116	7.3533	0.467556	0	0	0	0	0	0	0.000804991	0.001609982	0.002414973	0.003823707	0.002817468	0.007043671	0.003823707	0.009257396	0.008653653	0.011269873	0.014288589	0.01509358	0.014087342	0.005634937	0.004226202	0.003421212	0.002213725	0.002817468	0.002213725	0.003219964	0.002213725	0.879050111	504.839777	31.13915414	0.283296142	1.7306	0.238196699	3.433349	4.04331	7.657218	Reasonable	1	1	0.000152587	0.000278184	1.84E-05	0.000263997	3.2	0.000284626
AFITIT	C6H10O_4-hexen-2-one	5.37116	7.3533	0.467556	0	0	0	0	0	0	0.000804991	0.001609982	0.002414973	0.003823707	0.002817468	0.007043671	0.003823707	0.009257396	0.008653653	0.011269873	0.014288589	0.01509358	0.014087342	0.005634937	0.004226202	0.003421212	0.002213725	0.002817468	0.002213725	0.003219964	0.002213725	0.879050111	559.6621075	36.9790055	0.446231587	134.99	2.130301597	3.139144	3.68371	8.995374	Reasonable	1	1	11203.887	2.358720724	0.053644284	0.999999339	0.9	2.405377243
AFITIT	C6H10O_4-hexen-2-one	5.37116	7.3533	0.467556	0	0	0	0	0	0	0.000804991	0.001609982	0.002414973	0.003823707	0.002817468	0.007043671	0.003823707	0.009257396	0.008653653	0.011269873	0.014288589	0.01509358	0.014087342	0.005634937	0.004226202	0.003421212	0.002213725	0.002817468	0.002213725	0.003219964	0.002213725	0.879050111	559.6621075	36.9790055	0.446231587	134.99	2.130301597	3.139144	3.68371	8.995374	Reasonable	1	1	1120.3887	2.295818343	0.058791473	0.999993388	0.9	2.262099864
AFITIT	C6H10O_4-hexen-2-one	5.37116	7.3533	0.467556	0	0	0	0	0	0	0.000804991	0.001609982	0.002414973	0.003823707	0.002817468	0.007043671	0.003823707	0.009257396	0.008653653	0.011269873	0.014288589	0.01509358	0.014087342	0.005634937	0.004226202	0.003421212	0.002213725	0.002817468	0.002213725	0.003219964	0.002213725	0.879050111	559.6621075	36.9790055	0.446231587	134.99	2.130301597	3.139144	3.68371	8.995374	Reasonable	1	1	112.03887	2.224699411	0.06624967	0.999933885	0.9	2.216871414
AFITIT	C6H10O_4-hexen-2-one	5.37116	7.3533	0.467556	0	0	0	0	0	0	0.000804991	0.001609982	0.002414973	0.003823707	0.002817468	0.007043671	0.003823707	0.009257396	0.008653653	0.011269873	0.014288589	0.01509358	0.014087342	0.005634937	0.004226202	0.003421212	0.002213725	0.002817468	0.002213725	0.003219964	0.002213725	0.879050111	559.6621075	36.9790055	0.446231587	134.99	2.130301597	3.139144	3.68371	8.995374	Reasonable	1	1	11.203887	2.049902398	0.0454628	0.999339242	0.9	2.02810968
AFITIT	C6H10O_4-hexen-2-one	5.37116	7.3533	0.467556	0	0	0	0	0	0	0.000804991	0.001609982	0.002414973	0.003823707	0.002817468	0.007043671	0.003823707	0.009257396	0.008653653	0.011269873	0.014288589	0.01509358	0.014087342	0.005634937	0.004226202	0.003421212	0.002213725	0.002817468	0.002213725	0.003219964	0.002213725	0.879050111	559.6621075	36.9790055	0.446231587	134.99	2.130301597	3.139144	3.68371	8.995374	Reasonable	1	1	1.75E-06	3.67E-05	7.23E-06	0.000235816	0.9	3.38E-05
AFITIT	C7H14_4-methyl-1-hexene	5.37116	7.3533	0.467556	0	0	0	0	0	0	0.000804991	0.001609982	0.002414973	0.003823707	0.002817468	0.007043671	0.003823707	0.009257396	0.008653653	0.011269873	0.014288589	0.01509358	0.014087342	0.005634937	0.004226202	0.003421212	0.002213725	0.002817468	0.002213725	0.003219964	0.002213725	0.879050111	528.1554514	29.38650495	0.298584169	9.13912	0.96090438	3.758413	5.885637	7.699065	Reasonable	1	1	115465.281	2.359106616	0.100792004	0.999999052	3.2	2.36622193
AFITIT	C7H14_4-methyl-1-hexene	5.37116	7.3533	0.467556	0	0	0	0	0	0	0.000804991	0.001609982	0.002414973	0.003823707	0.002817468	0.007043671	0.003823707	0.009257396	0.008653653	0.011269873	0.014288589	0.01509358	0.014087342	0.005634937	0.004226202	0.003421212	0.002213725	0.002817468	0.002213725	0.003219964	0.002213725	0.879050111	528.1554514	29.38650495	0.298584169	9.13912	0.96090438	3.758413	5.885637	7.699065	Reasonable	1	1	11546.5281	2.316303024	0.074605985	0.999990524	3.2	2.345144577
AFITIT	C7H14_4-methyl-1-hexene	5.37116	7.3533	0.467556	0	0	0	0	0	0	0.000804991	0.001609982	0.002414973	0.003823707	0.002817468	0.007043671	0.003823707	0.009257396	0.008653653	0.011269873	0.014288589	0.01509358	0.014087342	0.005634937	0.004226202	0.003421212	0.002213725	0.002817468	0.002213725	0.003219964	0.002213725	0.879050111	528.1554514	29.38650495	0.298584169	9.13912	0.96090438	3.758413	5.885637	7.699065	Reasonable	1	1	1154.65281	2.276746862	0.073170355	0.999905245	3.2	2.29172486
AFITIT	C7H14_4-methyl-1-hexene	5.37116	7.3533	0.467556	0	0	0	0	0	0	0.000804991	0.001609982	0.002414973	0.003823707	0.002817468	0.007043671	0.003823707	0.009257396	0.008653653	0.011269873	0.014288589	0.01509358	0.014087342	0.005634937	0.004226202	0.003421212	0.002213725	0.002817468	0.002213725	0.003219964	0.002213725	0.879050111	528.1554514	29.38650495	0.298584169	9.13912	0.96090438	3.758413	5.885637	7.699065	Reasonable	1	1	115.465281	2.080654566	0.055760119	0.999053255	3.2	2.038618007
AFITIT	C7H14_4-methyl-1-hexene	5.37116	7.3533	0.467556	0	0	0	0	0	0	0.000804991	0.001609982	0.002414973	0.003823707	0.002817468	0.007043671	0.003823707	0.009257396	0.008653653	0.011269873	0.014288589	0.01509358	0.014087342	0.005634937	0.004226202	0.003421212	0.002213725	0.002817468	0.002213725	0.003219964	0.002213725	0.879050111	528.1554514	29.38650495	0.298584169	9.13912	0.96090438	3.758413	5.885637	7.699065	Reasonable	1	1	11.5465281	1.801196146	0.020168177	0.990612542	3.2	1.798383025
AFITIT	C7H14_4-methyl-1-hexene	5.37116	7.3533	0.467556	0	0	0	0	0	0	0.000804991	0.001609982	0.002414973	0.003823707	0.002817468	0.007043671	0.003823707	0.009257396	0.008653653	0.011269873	0.014288589	0.01509358	0.014087342	0.005634937	0.004226202	0.003421212	0.002213725	0.002817468	0.002213725	0.003219964	0.002213725	0.879050111	528.1554514	29.38650495	0.298584169	9.13912	0.96090438	3.758413	5.885637	7.699065	Reasonable	1	1	0.454702277	1.394816881	0.007811668	0.806035353	3.2	1.393273114
AFITIT	C7H14_4-methyl-1-hexene	5.37116	7.3533	0.467556	0	0	0	0	0	0	0.000804991	0.001609982	0.002414973	0.003823707	0.002817468	0.007043671	0.003823707	0.009257396	0.008653653	0.011269873	0.014288589	0.01509358	0.014087342	0.005634937	0.004226202	0.003421212	0.002213725	0.002817468	0.002213725	0.003219964	0.002213725	0.879050111	528.1554514	29.38650495	0.298584169	9.13912	0.96090438	3.758413	5.885637	7.699065	Reasonable	1	1	2.58E-05	0.00025648	2.51E-05	0.000235855	3.2	0.000274993
AFITIT	C6H10O_4-methyl-4-penten-2-one	5.37116	7.3533	0.467556	0	0	0	0	0	0	0.000804991	0.001609982	0.002414973	0.003823707	0.002817468	0.007043671	0.003823707	0.009257396	0.008653653	0.011269873	0.014288589	0.01509358	0.014087342	0.005634937	0.004226202	0.003421212	0.002213725	0.002817468	0.002213725	0.003219964	0.002213725	0.879050111	583.9572407	32.17602658	0.427070778	96.2285	1.983303716	3.357337	4.944185	7.134632	Reasonable	1	1	15717.974	2.446981296	0.115088032	0.999999339	1.3	2.401387078
AFITIT	C6H10O_4-methyl-4-penten-2-one	5.37116	7.3533	0.467556	0	0	0	0	0	0	0.000804991	0.001609982	0.002414973	0.003823707	0.002817468	0.007043671	0.003823707	0.009257396	0.008653653	0.011269873	0.014288589	0.01509358	0.014087342	0.005634937	0.004226202	0.003421212	0.002213725	0.002817468	0.002213725	0.003219964	0.002213725	0.879050111	583.9572407	32.17602658	0.427070778	96.2285	1.983303716	3.357337	4.944185	7.134632	Reasonable	1	1	1571.7974	2.505813216	0.080877593	0.999993389	1.3	2.414677526
AFITIT	C6H10O_4-methyl-4-penten-2-one	5.37116	7.3533	0.467556	0	0	0	0	0	0	0.000804991	0.001609982	0.002414973	0.003823707	0.002817468	0.007043671	0.003823707	0.009257396	0.008653653	0.011269873	0.014288589	0.01509358	0.014087342	0.005634937	0.004226202	0.003421212	0.002213725	0.002817468	0.002213725	0.003219964	0.002213725	0.879050111	583.9572407	32.17602658	0.427070778	96.2285	1.983303716	3.357337	4.944185	7.134632	Reasonable	1	1	157.17974	2.355364966	0.080113728	0.999933889	1.3	2.386982558
AFITIT	C6H10O_4-methyl-4-penten-2-one	5.37116	7.3533	0.467556	0	0	0	0	0	0	0.000804991	0.001609982	0.002414973	0.003823707	0.002817468	0.007043671	0.003823707	0.009257396	0.008653653	0.011269873	0.014288589	0.01509358	0.014087342	0.005634937	0.004226202	0.003421212	0.002213725	0.002817468	0.002213725	0.003219964	0.002213725	0.879050111	583.9572407	32.17602658	0.427070778	96.2285	1.983303716	3.357337	4.944185	7.134632	Reasonable	1	1	15.717974	2.122704062	0.058151598	0.999339287	1.3	2.073615487
AFITIT	C6H10O_4-methyl-4-penten-2-one	5.37116	7.3533	0.467556	0	0	0	0	0	0	0.000804991	0.001609982	0.002414973	0.003823707	0.002817468	0.007043671	0.003823707	0.009257396	0.008653653	0.011269873	0.014288589	0.01509358	0.014087342	0.005634937	0.004226202	0.003421212	0.002213725	0.002817468	0.002213725	0.003219964	0.002213725	0.879050111	583.9572407	32.17602658	0.427070778	96.2285	1.983303716	3.357337	4.944185	7.134632	Reasonable	1	1	2.54E-06	2.95E-05	3.95E-06	0.000244638	1.3	3.00E-05
AFITIT	C7H14_4,4-dimethyl-1-pentene	5.37116	7.3533	0.467556	0	0	0	0	0	0	0.000804991	0.001609982	0.002414973	0.003823707	0.002817468	0.007043671	0.003823707	0.009257396	0.008653653	0.011269873	0.014288589	0.01509358	0.014087342	0.005634937	0.004226202	0.003421212	0.002213725	0.002817468	0.002213725	0.003219964	0.002213725	0.879050111	524.3589038	29.54818473	0.250217308	2.97827	0.473964067	3.99793	4.663457	7.782502	Reasonable	1	1	160639.219	2.28318048	0.057441266	0.99999791	3.1	2.249679861
AFITIT	C7H14_4,4-dimethyl-1-pentene	5.37116	7.3533	0.467556	0	0	0	0	0	0	0.000804991	0.001609982	0.002414973	0.003823707	0.002817468	0.007043671	0.003823707	0.009257396	0.008653653	0.011269873	0.014288589	0.01509358	0.014087342	0.005634937	0.004226202	0.003421212	0.002213725	0.002817468	0.002213725	0.003219964	0.002213725	0.879050111	524.3589038	29.54818473	0.250217308	2.97827	0.473964067	3.99793	4.663457	7.782502	Reasonable	1	1	16063.9219	2.278239946	0.069716136	0.999979099	3.1	2.28572554
AFITIT	C7H14_4,4-dimethyl-1-pentene	5.37116	7.3533	0.467556	0	0	0	0	0	0	0.000804991	0.001609982	0.002414973	0.003823707	0.002817468	0.007043671	0.003823707	0.009257396	0.008653653	0.011269873	0.014288589	0.01509358	0.014087342	0.005634937	0.004226202	0.003421212	0.002213725	0.002817468	0.002213725	0.003219964	0.002213725	0.879050111	524.3589038	29.54818473	0.250217308	2.97827	0.473964067	3.99793	4.663457	7.782502	Reasonable	1	1	1606.39219	2.211823282	0.150091785	0.999791025	3.1	2.289093865
AFITIT	C7H14_4,4-dimethyl-1-pentene	5.37116	7.3533	0.467556	0	0	0	0	0	0	0.000804991	0.001609982	0.002414973	0.003823707	0.002817468	0.007043671	0.003823707	0.009257396	0.008653653	0.011269873	0.014288589	0.01509358	0.014087342	0.005634937	0.004226202	0.003421212	0.002213725	0.002817468	0.002213725	0.003219964	0.002213725	0.879050111	524.3589038	29.54818473	0.250217308	2.97827	0.473964067	3.99793	4.663457	7.782502	Reasonable	1	1	160.639219	1.893677578	0.125374091	0.997914177	3.1	1.902413019
AFITIT	C7H14_4,4-dimethyl-1-pentene	5.37116	7.3533	0.467556	0	0	0	0	0	0	0.000804991	0.001609982	0.002414973	0.003823707	0.002817468	0.007043671	0.003823707	0.009257396	0.008653653	0.011269873	0.014288589	0.01509358	0.014087342	0.005634937	0.004226202	0.003421212	0.002213725	0.002817468	0.002213725	0.003219964	0.002213725	0.879050111	524.3589038	29.54818473	0.250217308	2.97827	0.473964067	3.99793	4.663457	7.782502	Reasonable	1	1	16.0639219	1.653264942	0.021073631	0.97952611	3.1	1.628786402
AFITIT	C7H14_4,4-dimethyl-1-pentene	5.37116	7.3533	0.467556	0	0	0	0	0	0	0.000804991	0.001609982	0.002414973	0.003823707	0.002817468	0.007043671	0.003823707	0.009257396	0.008653653	0.011269873	0.014288589	0.01509358	0.014087342	0.005634937	0.004226202	0.003421212	0.002213725	0.002817468	0.002213725	0.003219964	0.002213725	0.879050111	524.3589038	29.54818473	0.250217308	2.97827	0.473964067	3.99793	4.663457	7.782502	Reasonable	1	1	0.718699866	1.265778458	0.021253112	0.681577567	3.1	1.258222513
AFITIT	C7H14_4,4-dimethyl-1-pentene	5.37116	7.3533	0.467556	0	0	0	0	0	0	0.000804991	0.001609982	0.002414973	0.003823707	0.002817468	0.007043671	0.003823707	0.009257396	0.008653653	0.011269873	0.014288589	0.01509358	0.014087342	0.005634937	0.004226202	0.003421212	0.002213725	0.002817468	0.002213725	0.003219964	0.002213725	0.879050111	524.3589038	29.54818473	0.250217308	2.97827	0.473964067	3.99793	4.663457	7.782502	Reasonable	1	1	7.67E-05	0.000234346	3.53E-05	0.000228266	3.1	0.000265963
AFITIT	C2H4O_acetaldehyde	5.37116	7.3533	0.467556	0	0	0	0	0	0	0.000804991	0.001609982	0.002414973	0.003823707	0.002817468	0.007043671	0.003823707	0.009257396	0.008653653	0.011269873	0.014288589	0.01509358	0.014087342	0.005634937	0.004226202	0.003421212	0.002213725	0.002817468	0.002213725	0.003219964	0.002213725	0.879050111	470.1338418	53.98284491	0.288582571	0.0104598	-1.980476619	2.135803	2.772167	4.178504	Reasonable	1	1	1160790	5.33158	0.1332895	0.999917646	-0.3	5.245862088
AFITIT	C2H4O_acetaldehyde	5.37116	7.3533	0.467556	0	0	0	0	0	0	0.000804991	0.001609982	0.002414973	0.003823707	0.002817468	0.007043671	0.003823707	0.009257396	0.008653653	0.011269873	0.014288589	0.01509358	0.014087342	0.005634937	0.004226202	0.003421212	0.002213725	0.002817468	0.002213725	0.003219964	0.002213725	0.879050111	470.1338418	53.98284491	0.288582571	0.0104598	-1.980476619	2.135803	2.772167	4.178504	Reasonable	1	1	116079	5.49514	0.1373785	0.999177065	-0.3	5.578443691
AFITIT	C2H4O_acetaldehyde	5.37116	7.3533	0.467556	0	0	0	0	0	0	0.000804991	0.001609982	0.002414973	0.003823707	0.002817468	0.007043671	0.003823707	0.009257396	0.008653653	0.011269873	0.014288589	0.01509358	0.014087342	0.005634937	0.004226202	0.003421212	0.002213725	0.002817468	0.002213725	0.003219964	0.002213725	0.879050111	470.1338418	53.98284491	0.288582571	0.0104598	-1.980476619	2.135803	2.772167	4.178504	Reasonable	1	1	11607.9	4.37561	0.10939025	0.991831154	-0.3	4.320284196
AFITIT	C2H4O_acetaldehyde	5.37116	7.3533	0.467556	0	0	0	0	0	0	0.000804991	0.001609982	0.002414973	0.003823707	0.002817468	0.007043671	0.003823707	0.009257396	0.008653653	0.011269873	0.014288589	0.01509358	0.014087342	0.005634937	0.004226202	0.003421212	0.002213725	0.002817468	0.002213725	0.003219964	0.002213725	0.879050111	470.1338418	53.98284491	0.288582571	0.0104598	-1.980476619	2.135803	2.772167	4.178504	Reasonable	1	1	1160.79	2.27733	0.05693325	0.923905946	-0.3	2.277712825
AFITIT	C2H4O_acetaldehyde	5.37116	7.3533	0.467556	0	0	0	0	0	0	0.000804991	0.001609982	0.002414973	0.003823707	0.002817468	0.007043671	0.003823707	0.009257396	0.008653653	0.011269873	0.014288589	0.01509358	0.014087342	0.005634937	0.004226202	0.003421212	0.002213725	0.002817468	0.002213725	0.003219964	0.002213725	0.879050111	470.1338418	53.98284491	0.288582571	0.0104598	-1.980476619	2.135803	2.772167	4.178504	Reasonable	1	1	22.51076323	0.023775423	0.00028563	0.190583626	-0.3	0.023785784
AFITIT	C2H4O_acetaldehyde	5.37116	7.3533	0.467556	0	0	0	0	0	0	0.000804991	0.001609982	0.002414973	0.003823707	0.002817468	0.007043671	0.003823707	0.009257396	0.008653653	0.011269873	0.014288589	0.01509358	0.014087342	0.005634937	0.004226202	0.003421212	0.002213725	0.002817468	0.002213725	0.003219964	0.002213725	0.879050111	470.1338418	53.98284491	0.288582571	0.0104598	-1.980476619	2.135803	2.772167	4.178504	Reasonable	1	1	0.050972103	5.27E-05	9.28E-06	0.000532874	-0.3	4.86E-05
AFITIT	C3H6O_acetone	5.37116	7.3533	0.467556	0	0	0	0	0	0	0.000804991	0.001609982	0.002414973	0.003823707	0.002817468	0.007043671	0.003823707	0.009257396	0.008653653	0.011269873	0.014288589	0.01509358	0.014087342	0.005634937	0.004226202	0.003421212	0.002213725	0.002817468	0.002213725	0.003219964	0.002213725	0.879050111	504.9011578	46.13534273	0.299578863	0.290195	-0.537310075	2.613113	3.317339	5.096659	Reasonable	1	1	319253	3.68864	0.092216	0.999989206	-0.1	3.669735913
AFITIT	C3H6O_acetone	5.37116	7.3533	0.467556	0	0	0	0	0	0	0.000804991	0.001609982	0.002414973	0.003823707	0.002817468	0.007043671	0.003823707	0.009257396	0.008653653	0.011269873	0.014288589	0.01509358	0.014087342	0.005634937	0.004226202	0.003421212	0.002213725	0.002817468	0.002213725	0.003219964	0.002213725	0.879050111	504.9011578	46.13534273	0.299578863	0.290195	-0.537310075	2.613113	3.317339	5.096659	Reasonable	1	1	31925.3	3.76371	0.09409275	0.999892073	-0.1	3.770496971
AFITIT	C3H6O_acetone	5.37116	7.3533	0.467556	0	0	0	0	0	0	0.000804991	0.001609982	0.002414973	0.003823707	0.002817468	0.007043671	0.003823707	0.009257396	0.008653653	0.011269873	0.014288589	0.01509358	0.014087342	0.005634937	0.004226202	0.003421212	0.002213725	0.002817468	0.002213725	0.003219964	0.002213725	0.879050111	504.9011578	46.13534273	0.299578863	0.290195	-0.537310075	2.613113	3.317339	5.096659	Reasonable	1	1	3192.53	3.52726	0.0881815	0.998921782	-0.1	3.49510866
AFITIT	C3H6O_acetone	5.37116	7.3533	0.467556	0	0	0	0	0	0	0.000804991	0.001609982	0.002414973	0.003823707	0.002817468	0.007043671	0.003823707	0.009257396	0.008653653	0.011269873	0.014288589	0.01509358	0.014087342	0.005634937	0.004226202	0.003421212	0.002213725	0.002817468	0.002213725	0.003219964	0.002213725	0.879050111	504.9011578	46.13534273	0.299578863	0.290195	-0.537310075	2.613113	3.317339	5.096659	Reasonable	1	1	319.253	3.1285	0.0782125	0.989321444	-0.1	3.065094317
AFITIT	C3H6O_acetone	5.37116	7.3533	0.467556	0	0	0	0	0	0	0.000804991	0.001609982	0.002414973	0.003823707	0.002817468	0.007043671	0.003823707	0.009257396	0.008653653	0.011269873	0.014288589	0.01509358	0.014087342	0.005634937	0.004226202	0.003421212	0.002213725	0.002817468	0.002213725	0.003219964	0.002213725	0.879050111	504.9011578	46.13534273	0.299578863	0.290195	-0.537310075	2.613113	3.317339	5.096659	Reasonable	1	1	0.00127109	6.13E-05	8.26E-06	0.000368728	-0.1	5.74E-05
AFITIT	C2H3N_acetonitrile	5.37116	7.3533	0.467556	0	0	0	0	0	0	0.000804991	0.001609982	0.002414973	0.003823707	0.002817468	0.007043671	0.003823707	0.009257396	0.008653653	0.011269873	0.014288589	0.01509358	0.014087342	0.005634937	0.004226202	0.003421212	0.002213725	0.002817468	0.002213725	0.003219964	0.002213725	0.879050111	537.4197556	47.22182044	0.356500544	0.0106603	-1.972230573	2.180652	2.180664	4.73064	Reasonable	1	1	111535	4.82187	0.12054675	0.999159661	0	4.832431222
AFITIT	C2H3N_acetonitrile	5.37116	7.3533	0.467556	0	0	0	0	0	0	0.000804991	0.001609982	0.002414973	0.003823707	0.002817468	0.007043671	0.003823707	0.009257396	0.008653653	0.011269873	0.014288589	0.01509358	0.014087342	0.005634937	0.004226202	0.003421212	0.002213725	0.002817468	0.002213725	0.003219964	0.002213725	0.879050111	537.4197556	47.22182044	0.356500544	0.0106603	-1.972230573	2.180652	2.180664	4.73064	Reasonable	1	1	11153.5	4.88967	0.12224175	0.991659693	0	4.974099253
AFITIT	C2H3N_acetonitrile	5.37116	7.3533	0.467556	0	0	0	0	0	0	0.000804991	0.001609982	0.002414973	0.003823707	0.002817468	0.007043671	0.003823707	0.009257396	0.008653653	0.011269873	0.014288589	0.01509358	0.014087342	0.005634937	0.004226202	0.003421212	0.002213725	0.002817468	0.002213725	0.003219964	0.002213725	0.879050111	537.4197556	47.22182044	0.356500544	0.0106603	-1.972230573	2.180652	2.180664	4.73064	Reasonable	1	1	1115.35	2.94489	0.07362225	0.922420274	0	2.963062985
AFITIT	C2H3N_acetonitrile	5.37116	7.3533	0.467556	0	0	0	0	0	0	0.000804991	0.001609982	0.002414973	0.003823707	0.002817468	0.007043671	0.003823707	0.009257396	0.008653653	0.011269873	0.014288589	0.01509358	0.014087342	0.005634937	0.004226202	0.003421212	0.002213725	0.002817468	0.002213725	0.003219964	0.002213725	0.879050111	537.4197556	47.22182044	0.356500544	0.0106603	-1.972230573	2.180652	2.180664	4.73064	Reasonable	1	1	111.535	0.647349	0.016183725	0.54316968	0	0.634673914
AFITIT	C2H3N_acetonitrile	5.37116	7.3533	0.467556	0	0	0	0	0	0	0.000804991	0.001609982	0.002414973	0.003823707	0.002817468	0.007043671	0.003823707	0.009257396	0.008653653	0.011269873	0.014288589	0.01509358	0.014087342	0.005634937	0.004226202	0.003421212	0.002213725	0.002817468	0.002213725	0.003219964	0.002213725	0.879050111	537.4197556	47.22182044	0.356500544	0.0106603	-1.972230573	2.180652	2.180664	4.73064	Reasonable	1	1	0.045232029	4.23E-05	4.46E-06	0.000481955	0	4.03E-05
AFITIT	C2H6O_dimethylether	5.37116	7.3533	0.467556	0	0	0	0	0	0	0.000804991	0.001609982	0.002414973	0.003823707	0.002817468	0.007043671	0.003823707	0.009257396	0.008653653	0.011269873	0.014288589	0.01509358	0.014087342	0.005634937	0.004226202	0.003421212	0.002213725	0.002817468	0.002213725	0.003219964	0.002213725	0.879050111	410.1055119	48.43551489	0.231685091	0.00495059	-2.30534304	2.202179	2.371782	5.586	Reasonable	1	1	6234610	4.677	0.116925	0.999967602	0.1	4.624901391
AFITIT	C2H6O_dimethylether	5.37116	7.3533	0.467556	0	0	0	0	0	0	0.000804991	0.001609982	0.002414973	0.003823707	0.002817468	0.007043671	0.003823707	0.009257396	0.008653653	0.011269873	0.014288589	0.01509358	0.014087342	0.005634937	0.004226202	0.003421212	0.002213725	0.002817468	0.002213725	0.003219964	0.002213725	0.879050111	410.1055119	48.43551489	0.231685091	0.00495059	-2.30534304	2.202179	2.371782	5.586	Reasonable	1	1	623461	4.63757	0.11593925	0.999676113	0.1	4.681392136
AFITIT	C2H6O_dimethylether	5.37116	7.3533	0.467556	0	0	0	0	0	0	0.000804991	0.001609982	0.002414973	0.003823707	0.002817468	0.007043671	0.003823707	0.009257396	0.008653653	0.011269873	0.014288589	0.01509358	0.014087342	0.005634937	0.004226202	0.003421212	0.002213725	0.002817468	0.002213725	0.003219964	0.002213725	0.879050111	410.1055119	48.43551489	0.231685091	0.00495059	-2.30534304	2.202179	2.371782	5.586	Reasonable	1	1	62346.1	4.16367	0.10409175	0.996770547	0.1	4.039778794
AFITIT	C2H6O_dimethylether	5.37116	7.3533	0.467556	0	0	0	0	0	0	0.000804991	0.001609982	0.002414973	0.003823707	0.002817468	0.007043671	0.003823707	0.009257396	0.008653653	0.011269873	0.014288589	0.01509358	0.014087342	0.005634937	0.004226202	0.003421212	0.002213725	0.002817468	0.002213725	0.003219964	0.002213725	0.879050111	410.1055119	48.43551489	0.231685091	0.00495059	-2.30534304	2.202179	2.371782	5.586	Reasonable	1	1	6234.61	3.04906	0.0762265	0.968617603	0.1	3.024661381
AFITIT	C2H6O_dimethylether	5.37116	7.3533	0.467556	0	0	0	0	0	0	0.000804991	0.001609982	0.002414973	0.003823707	0.002817468	0.007043671	0.003823707	0.009257396	0.008653653	0.011269873	0.014288589	0.01509358	0.014087342	0.005634937	0.004226202	0.003421212	0.002213725	0.002817468	0.002213725	0.003219964	0.002213725	0.879050111	410.1055119	48.43551489	0.231685091	0.00495059	-2.30534304	2.202179	2.371782	5.586	Reasonable	1	1	0.094473588	0.000113301	1.10E-05	0.000467481	0.1	0.000110445
AFITIT	C2H7N_dimethylamine	5.37116	7.3533	0.467556	0	0	0	0	0	0	0.000804991	0.001609982	0.002414973	0.003823707	0.002817468	0.007043671	0.003823707	0.009257396	0.008653653	0.011269873	0.014288589	0.01509358	0.014087342	0.005634937	0.004226202	0.003421212	0.002213725	0.002817468	0.002213725	0.003219964	0.002213725	0.879050111	449.2982222	53.95656635	0.291520542	0.0152013	-1.81811927	2.271642	3.114002	4.843925	Reasonable	1	1	1933020.466	4.279645174	0.024805182	0.99996597	-0.2	4.297621711
AFITIT	C2H7N_dimethylamine	5.37116	7.3533	0.467556	0	0	0	0	0	0	0.000804991	0.001609982	0.002414973	0.003823707	0.002817468	0.007043671	0.003823707	0.009257396	0.008653653	0.011269873	0.014288589	0.01509358	0.014087342	0.005634937	0.004226202	0.003421212	0.002213725	0.002817468	0.002213725	0.003219964	0.002213725	0.879050111	449.2982222	53.95656635	0.291520542	0.0152013	-1.81811927	2.271642	3.114002	4.843925	Reasonable	1	1	193302.0466	4.242008623	0.060147237	0.999659799	-0.2	4.267445261
AFITIT	C2H7N_dimethylamine	5.37116	7.3533	0.467556	0	0	0	0	0	0	0.000804991	0.001609982	0.002414973	0.003823707	0.002817468	0.007043671	0.003823707	0.009257396	0.008653653	0.011269873	0.014288589	0.01509358	0.014087342	0.005634937	0.004226202	0.003421212	0.002213725	0.002817468	0.002213725	0.003219964	0.002213725	0.879050111	449.2982222	53.95656635	0.291520542	0.0152013	-1.81811927	2.271642	3.114002	4.843925	Reasonable	1	1	19330.20466	3.723288837	0.03879398	0.996608379	-0.2	3.701662339
AFITIT	C2H7N_dimethylamine	5.37116	7.3533	0.467556	0	0	0	0	0	0	0.000804991	0.001609982	0.002414973	0.003823707	0.002817468	0.007043671	0.003823707	0.009257396	0.008653653	0.011269873	0.014288589	0.01509358	0.014087342	0.005634937	0.004226202	0.003421212	0.002213725	0.002817468	0.002213725	0.003219964	0.002213725	0.879050111	449.2982222	53.95656635	0.291520542	0.0152013	-1.81811927	2.271642	3.114002	4.843925	Reasonable	1	1	1933.020466	2.504664241	0.011002937	0.9670884	-0.2	2.509432923
AFITIT	C2H7N_dimethylamine	5.37116	7.3533	0.467556	0	0	0	0	0	0	0.000804991	0.001609982	0.002414973	0.003823707	0.002817468	0.007043671	0.003823707	0.009257396	0.008653653	0.011269873	0.014288589	0.01509358	0.014087342	0.005634937	0.004226202	0.003421212	0.002213725	0.002817468	0.002213725	0.003219964	0.002213725	0.879050111	449.2982222	53.95656635	0.291520542	0.0152013	-1.81811927	2.271642	3.114002	4.843925	Reasonable	1	1	22.14624824	0.107232473	0.00130242	0.251861983	-0.2	0.107197472
AFITIT	C2H7N_dimethylamine	5.37116	7.3533	0.467556	0	0	0	0	0	0	0.000804991	0.001609982	0.002414973	0.003823707	0.002817468	0.007043671	0.003823707	0.009257396	0.008653653	0.011269873	0.014288589	0.01509358	0.014087342	0.005634937	0.004226202	0.003421212	0.002213725	0.002817468	0.002213725	0.003219964	0.002213725	0.879050111	449.2982222	53.95656635	0.291520542	0.0152013	-1.81811927	2.271642	3.114002	4.843925	Reasonable	1	1	0.028153153	0.000150972	7.62E-06	0.000427781	-0.2	0.000143408
AFITIT	C2H6_ethane	5.37116	7.3533	0.467556	0	0	0	0	0	0	0.000804991	0.001609982	0.002414973	0.003823707	0.002817468	0.007043671	0.003823707	0.009257396	0.008653653	0.011269873	0.014288589	0.01509358	0.014087342	0.005634937	0.004226202	0.003421212	0.002213725	0.002817468	0.002213725	0.003219964	0.002213725	0.879050111	381.7893216	50.31694546	0.216958597	0.000266276	-3.574667976	2.509177	2.509185	3.950132	Reasonable	1	1	38452800	5.16543	0.12913575	0.999902344	1.3	5.162712436
AFITIT	C2H6_ethane	5.37116	7.3533	0.467556	0	0	0	0	0	0	0.000804991	0.001609982	0.002414973	0.003823707	0.002817468	0.007043671	0.003823707	0.009257396	0.008653653	0.011269873	0.014288589	0.01509358	0.014087342	0.005634937	0.004226202	0.003421212	0.002213725	0.002817468	0.002213725	0.003219964	0.002213725	0.879050111	381.7893216	50.31694546	0.216958597	0.000266276	-3.574667976	2.509177	2.509185	3.950132	Reasonable	1	1	3845280	4.77035	0.11925875	0.999024301	1.3	4.694348478
AFITIT	C2H6_ethane	5.37116	7.3533	0.467556	0	0	0	0	0	0	0.000804991	0.001609982	0.002414973	0.003823707	0.002817468	0.007043671	0.003823707	0.009257396	0.008653653	0.011269873	0.014288589	0.01509358	0.014087342	0.005634937	0.004226202	0.003421212	0.002213725	0.002817468	0.002213725	0.003219964	0.002213725	0.879050111	381.7893216	50.31694546	0.216958597	0.000266276	-3.574667976	2.509177	2.509185	3.950132	Reasonable	1	1	384528	3.92094	0.0980235	0.990327939	1.3	3.919428963
AFITIT	C2H6_ethane	5.37116	7.3533	0.467556	0	0	0	0	0	0	0.000804991	0.001609982	0.002414973	0.003823707	0.002817468	0.007043671	0.003823707	0.009257396	0.008653653	0.011269873	0.014288589	0.01509358	0.014087342	0.005634937	0.004226202	0.003421212	0.002213725	0.002817468	0.002213725	0.003219964	0.002213725	0.879050111	381.7893216	50.31694546	0.216958597	0.000266276	-3.574667976	2.509177	2.509185	3.950132	Reasonable	1	1	38452.8	2.44846	0.0612115	0.91102457	1.3	2.492029958
AFITIT	C2H6_ethane	5.37116	7.3533	0.467556	0	0	0	0	0	0	0.000804991	0.001609982	0.002414973	0.003823707	0.002817468	0.007043671	0.003823707	0.009257396	0.008653653	0.011269873	0.014288589	0.01509358	0.014087342	0.005634937	0.004226202	0.003421212	0.002213725	0.002817468	0.002213725	0.003219964	0.002213725	0.879050111	381.7893216	50.31694546	0.216958597	0.000266276	-3.574667976	2.509177	2.509185	3.950132	Reasonable	1	1	1.939878172	0.000508993	2.47E-05	0.000516276	1.3	0.000505511
AFITIT	C2H4_ethene	5.37116	7.3533	0.467556	0	0	0	0	0	0	0.000804991	0.001609982	0.002414973	0.003823707	0.002817468	0.007043671	0.003823707	0.009257396	0.008653653	0.011269873	0.014288589	0.01509358	0.014087342	0.005634937	0.004226202	0.003421212	0.002213725	0.002817468	0.002213725	0.003219964	0.002213725	0.879050111	298.4582448	49.65797888	0.123012676	0.0001099	-3.959002308	6.00E-06	2.74271	3.818318	Reasonable	1	1	35504300	5.86617	0.14665425	0.999743782	1.2	5.798768657
AFITIT	C2H4_ethene	5.37116	7.3533	0.467556	0	0	0	0	0	0	0.000804991	0.001609982	0.002414973	0.003823707	0.002817468	0.007043671	0.003823707	0.009257396	0.008653653	0.011269873	0.014288589	0.01509358	0.014087342	0.005634937	0.004226202	0.003421212	0.002213725	0.002817468	0.002213725	0.003219964	0.002213725	0.879050111	298.4582448	49.65797888	0.123012676	0.0001099	-3.959002308	6.00E-06	2.74271	3.818318	Reasonable	1	1	3550430	5.14292	0.128573	0.997443712	1.2	5.031860248
AFITIT	C2H4_ethene	5.37116	7.3533	0.467556	0	0	0	0	0	0	0.000804991	0.001609982	0.002414973	0.003823707	0.002817468	0.007043671	0.003823707	0.009257396	0.008653653	0.011269873	0.014288589	0.01509358	0.014087342	0.005634937	0.004226202	0.003421212	0.002213725	0.002817468	0.002213725	0.003219964	0.002213725	0.879050111	298.4582448	49.65797888	0.123012676	0.0001099	-3.959002308	6.00E-06	2.74271	3.818318	Reasonable	1	1	355043	3.80542	0.0951355	0.97501201	1.2	3.751744938
AFITIT	C2H4_ethene	5.37116	7.3533	0.467556	0	0	0	0	0	0	0.000804991	0.001609982	0.002414973	0.003823707	0.002817468	0.007043671	0.003823707	0.009257396	0.008653653	0.011269873	0.014288589	0.01509358	0.014087342	0.005634937	0.004226202	0.003421212	0.002213725	0.002817468	0.002213725	0.003219964	0.002213725	0.879050111	298.4582448	49.65797888	0.123012676	0.0001099	-3.959002308	6.00E-06	2.74271	3.818318	Reasonable	1	1	35504.3	1.66351	0.04158775	0.79599841	1.2	1.658629605
AFITIT	C2H4_ethene	5.37116	7.3533	0.467556	0	0	0	0	0	0	0.000804991	0.001609982	0.002414973	0.003823707	0.002817468	0.007043671	0.003823707	0.009257396	0.008653653	0.011269873	0.014288589	0.01509358	0.014087342	0.005634937	0.004226202	0.003421212	0.002213725	0.002817468	0.002213725	0.003219964	0.002213725	0.879050111	298.4582448	49.65797888	0.123012676	0.0001099	-3.959002308	6.00E-06	2.74271	3.818318	Reasonable	1	1	5.337734304	0.000594136	1.97E-05	0.000586273	1.2	0.00059704
AFITIT	CHN_hydrogen-cyanide	5.37116	7.3533	0.467556	0	0	0	0	0	0	0.000804991	0.001609982	0.002414973	0.003823707	0.002817468	0.007043671	0.003823707	0.009257396	0.008653653	0.011269873	0.014288589	0.01509358	0.014087342	0.005634937	0.004226202	0.003421212	0.002213725	0.002817468	0.002213725	0.003219964	0.002213725	0.879050111	447.2483409	53.04824853	0.333232947	0.000262769	-3.580425872	6.00E-06	6.00E-06	2.25	Reasonable	1	1	1070957.742	7.256751531	0.023932901	0.996459105	0.1	7.246183626
AFITIT	CHN_hydrogen-cyanide	5.37116	7.3533	0.467556	0	0	0	0	0	0	0.000804991	0.001609982	0.002414973	0.003823707	0.002817468	0.007043671	0.003823707	0.009257396	0.008653653	0.011269873	0.014288589	0.01509358	0.014087342	0.005634937	0.004226202	0.003421212	0.002213725	0.002817468	0.002213725	0.003219964	0.002213725	0.879050111	447.2483409	53.04824853	0.333232947	0.000262769	-3.580425872	6.00E-06	6.00E-06	2.25	Reasonable	1	1	107095.7742	6.504103402	0.013205892	0.965684617	0.1	6.503668684
AFITIT	CHN_hydrogen-cyanide	5.37116	7.3533	0.467556	0	0	0	0	0	0	0.000804991	0.001609982	0.002414973	0.003823707	0.002817468	0.007043671	0.003823707	0.009257396	0.008653653	0.011269873	0.014288589	0.01509358	0.014087342	0.005634937	0.004226202	0.003421212	0.002213725	0.002817468	0.002213725	0.003219964	0.002213725	0.879050111	447.2483409	53.04824853	0.333232947	0.000262769	-3.580425872	6.00E-06	6.00E-06	2.25	Reasonable	1	1	10709.57742	0.617463642	0.005175893	0.73781804	0.1	0.614189869
AFITIT	CHN_hydrogen-cyanide	5.37116	7.3533	0.467556	0	0	0	0	0	0	0.000804991	0.001609982	0.002414973	0.003823707	0.002817468	0.007043671	0.003823707	0.009257396	0.008653653	0.011269873	0.014288589	0.01509358	0.014087342	0.005634937	0.004226202	0.003421212	0.002213725	0.002817468	0.002213725	0.003219964	0.002213725	0.879050111	447.2483409	53.04824853	0.333232947	0.000262769	-3.580425872	6.00E-06	6.00E-06	2.25	Reasonable	1	1	1070.957742	0.061658702	0.000309987	0.219612386	0.1	0.061383342
AFITIT	CHN_hydrogen-cyanide	5.37116	7.3533	0.467556	0	0	0	0	0	0	0.000804991	0.001609982	0.002414973	0.003823707	0.002817468	0.007043671	0.003823707	0.009257396	0.008653653	0.011269873	0.014288589	0.01509358	0.014087342	0.005634937	0.004226202	0.003421212	0.002213725	0.002817468	0.002213725	0.003219964	0.002213725	0.879050111	447.2483409	53.04824853	0.333232947	0.000262769	-3.580425872	6.00E-06	6.00E-06	2.25	Reasonable	1	1	2.761646743	0.000154319	6.23E-06	0.000725149	0.1	0.000152803
AFITIT	C4H10_isobutane	5.37116	7.3533	0.467556	0	0	0	0	0	0	0.000804991	0.001609982	0.002414973	0.003823707	0.002817468	0.007043671	0.003823707	0.009257396	0.008653653	0.011269873	0.014288589	0.01509358	0.014087342	0.005634937	0.004226202	0.003421212	0.002213725	0.002817468	0.002213725	0.003219964	0.002213725	0.879050111	443.0106967	38.8550635	0.197655762	0.033015	-1.481288698	3.081281	4.435789	4.435806	Reasonable	1	1	3723029.398	3.353765877	0.027768507	0.999991864	2.1	3.343369754
AFITIT	C4H10_isobutane	5.37116	7.3533	0.467556	0	0	0	0	0	0	0.000804991	0.001609982	0.002414973	0.003823707	0.002817468	0.007043671	0.003823707	0.009257396	0.008653653	0.011269873	0.014288589	0.01509358	0.014087342	0.005634937	0.004226202	0.003421212	0.002213725	0.002817468	0.002213725	0.003219964	0.002213725	0.879050111	443.0106967	38.8550635	0.197655762	0.033015	-1.481288698	3.081281	4.435789	4.435806	Reasonable	1	1	372302.9398	3.3310649	0.024223113	0.99991865	2.1	3.309444677
AFITIT	C4H10_isobutane	5.37116	7.3533	0.467556	0	0	0	0	0	0	0.000804991	0.001609982	0.002414973	0.003823707	0.002817468	0.007043671	0.003823707	0.009257396	0.008653653	0.011269873	0.014288589	0.01509358	0.014087342	0.005634937	0.004226202	0.003421212	0.002213725	0.002817468	0.002213725	0.003219964	0.002213725	0.879050111	443.0106967	38.8550635	0.197655762	0.033015	-1.481288698	3.081281	4.435789	4.435806	Reasonable	1	1	37230.29398	3.202654077	0.010024407	0.999187096	2.1	3.200909589
AFITIT	C4H10_isobutane	5.37116	7.3533	0.467556	0	0	0	0	0	0	0.000804991	0.001609982	0.002414973	0.003823707	0.002817468	0.007043671	0.003823707	0.009257396	0.008653653	0.011269873	0.014288589	0.01509358	0.014087342	0.005634937	0.004226202	0.003421212	0.002213725	0.002817468	0.002213725	0.003219964	0.002213725	0.879050111	443.0106967	38.8550635	0.197655762	0.033015	-1.481288698	3.081281	4.435789	4.435806	Reasonable	1	1	3723.029398	2.908058103	0.014032205	0.991930005	2.1	2.916265191
AFITIT	C4H10_isobutane	5.37116	7.3533	0.467556	0	0	0	0	0	0	0.000804991	0.001609982	0.002414973	0.003823707	0.002817468	0.007043671	0.003823707	0.009257396	0.008653653	0.011269873	0.014288589	0.01509358	0.014087342	0.005634937	0.004226202	0.003421212	0.002213725	0.002817468	0.002213725	0.003219964	0.002213725	0.879050111	443.0106967	38.8550635	0.197655762	0.033015	-1.481288698	3.081281	4.435789	4.435806	Reasonable	1	1	0.010158309	0.000343344	1.32E-05	0.000335264	2.1	0.000341692
AFITIT	C5H12_isopentane	5.37116	7.3533	0.467556	0	0	0	0	0	0	0.000804991	0.001609982	0.002414973	0.003823707	0.002817468	0.007043671	0.003823707	0.009257396	0.008653653	0.011269873	0.014288589	0.01509358	0.014087342	0.005634937	0.004226202	0.003421212	0.002213725	0.002817468	0.002213725	0.003219964	0.002213725	0.879050111	474.7591203	34.73587842	0.239525866	0.254601	-0.594139895	2.999577	4.70503	6.159817	Reasonable	1	1	1013326.698	3.042836428	0.058164171	0.999996124	2.6	3.031176062
AFITIT	C5H12_isopentane	5.37116	7.3533	0.467556	0	0	0	0	0	0	0.000804991	0.001609982	0.002414973	0.003823707	0.002817468	0.007043671	0.003823707	0.009257396	0.008653653	0.011269873	0.014288589	0.01509358	0.014087342	0.005634937	0.004226202	0.003421212	0.002213725	0.002817468	0.002213725	0.003219964	0.002213725	0.879050111	474.7591203	34.73587842	0.239525866	0.254601	-0.594139895	2.999577	4.70503	6.159817	Reasonable	1	1	101332.6698	3.024038542	0.044513373	0.999961241	2.6	3.036756984
AFITIT	C5H12_isopentane	5.37116	7.3533	0.467556	0	0	0	0	0	0	0.000804991	0.001609982	0.002414973	0.003823707	0.002817468	0.007043671	0.003823707	0.009257396	0.008653653	0.011269873	0.014288589	0.01509358	0.014087342	0.005634937	0.004226202	0.003421212	0.002213725	0.002817468	0.002213725	0.003219964	0.002213725	0.879050111	474.7591203	34.73587842	0.239525866	0.254601	-0.594139895	2.999577	4.70503	6.159817	Reasonable	1	1	10133.26698	2.832571402	0.039728947	0.999612544	2.6	2.818974667
AFITIT	C5H12_isopentane	5.37116	7.3533	0.467556	0	0	0	0	0	0	0.000804991	0.001609982	0.002414973	0.003823707	0.002817468	0.007043671	0.003823707	0.009257396	0.008653653	0.011269873	0.014288589	0.01509358	0.014087342	0.005634937	0.004226202	0.003421212	0.002213725	0.002817468	0.002213725	0.003219964	0.002213725	0.879050111	474.7591203	34.73587842	0.239525866	0.254601	-0.594139895	2.999577	4.70503	6.159817	Reasonable	1	1	1013.326698	2.615230673	0.019556863	0.996138907	2.6	2.614755936
AFITIT	C5H12_isopentane	5.37116	7.3533	0.467556	0	0	0	0	0	0	0.000804991	0.001609982	0.002414973	0.003823707	0.002817468	0.007043671	0.003823707	0.009257396	0.008653653	0.011269873	0.014288589	0.01509358	0.014087342	0.005634937	0.004226202	0.003421212	0.002213725	0.002817468	0.002213725	0.003219964	0.002213725	0.879050111	474.7591203	34.73587842	0.239525866	0.254601	-0.594139895	2.999577	4.70503	6.159817	Reasonable	1	1	0.001195139	0.000312079	1.80E-05	0.000304191	2.6	0.000300156
AFITIT	C3H8O_isopropylalcohol	5.37116	7.3533	0.467556	0	0	0	0	0	0	0.000804991	0.001609982	0.002414973	0.003823707	0.002817468	0.007043671	0.003823707	0.009257396	0.008653653	0.011269873	0.014288589	0.01509358	0.014087342	0.005634937	0.004226202	0.003421212	0.002213725	0.002817468	0.002213725	0.003219964	0.002213725	0.879050111	515.5796221	48.73405441	0.575735407	0.0765591	-1.116003181	2.997873	3.844476	4.397483	Reasonable	1	1	116349	3.3938	0.084845	0.999887749	0.3	3.344872552
AFITIT	C3H8O_isopropylalcohol	5.37116	7.3533	0.467556	0	0	0	0	0	0	0.000804991	0.001609982	0.002414973	0.003823707	0.002817468	0.007043671	0.003823707	0.009257396	0.008653653	0.011269873	0.014288589	0.01509358	0.014087342	0.005634937	0.004226202	0.003421212	0.002213725	0.002817468	0.002213725	0.003219964	0.002213725	0.879050111	515.5796221	48.73405441	0.575735407	0.0765591	-1.116003181	2.997873	3.844476	4.397483	Reasonable	1	1	11634.9	3.48826	0.0872065	0.998878619	0.3	3.461992733
AFITIT	C3H8O_isopropylalcohol	5.37116	7.3533	0.467556	0	0	0	0	0	0	0.000804991	0.001609982	0.002414973	0.003823707	0.002817468	0.007043671	0.003823707	0.009257396	0.008653653	0.011269873	0.014288589	0.01509358	0.014087342	0.005634937	0.004226202	0.003421212	0.002213725	0.002817468	0.002213725	0.003219964	0.002213725	0.879050111	515.5796221	48.73405441	0.575735407	0.0765591	-1.116003181	2.997873	3.844476	4.397483	Reasonable	1	1	1163.49	3.22353	0.08058825	0.988898233	0.3	3.231386854
AFITIT	C3H8O_isopropylalcohol	5.37116	7.3533	0.467556	0	0	0	0	0	0	0.000804991	0.001609982	0.002414973	0.003823707	0.002817468	0.007043671	0.003823707	0.009257396	0.008653653	0.011269873	0.014288589	0.01509358	0.014087342	0.005634937	0.004226202	0.003421212	0.002213725	0.002817468	0.002213725	0.003219964	0.002213725	0.879050111	515.5796221	48.73405441	0.575735407	0.0765591	-1.116003181	2.997873	3.844476	4.397483	Reasonable	1	1	116.349	1.72155	0.04303875	0.899067125	0.3	1.729818605
AFITIT	C3H8O_isopropylalcohol	5.37116	7.3533	0.467556	0	0	0	0	0	0	0.000804991	0.001609982	0.002414973	0.003823707	0.002817468	0.007043671	0.003823707	0.009257396	0.008653653	0.011269873	0.014288589	0.01509358	0.014087342	0.005634937	0.004226202	0.003421212	0.002213725	0.002817468	0.002213725	0.003219964	0.002213725	0.879050111	515.5796221	48.73405441	0.575735407	0.0765591	-1.116003181	2.997873	3.844476	4.397483	Reasonable	1	1	0.004432915	8.02E-05	8.93E-06	0.000339265	0.3	7.88E-05
AFITIT	CH4_methane	5.37116	7.3533	0.467556	0	0	0	0	0	0	0.000804991	0.001609982	0.002414973	0.003823707	0.002817468	0.007043671	0.003823707	0.009257396	0.008653653	0.011269873	0.014288589	0.01509358	0.014087342	0.005634937	0.004226202	0.003421212	0.002213725	0.002817468	0.002213725	0.003219964	0.002213725	0.879050111	190.564	45.992	0.01142	1.12E-05	-4.950781977	2.184395	2.184399	2.184406	Reasonable	1	1	45200000	7.31502	0.1828755	0.998028547	0.6	7.25727869
AFITIT	CH4_methane	5.37116	7.3533	0.467556	0	0	0	0	0	0	0.000804991	0.001609982	0.002414973	0.003823707	0.002817468	0.007043671	0.003823707	0.009257396	0.008653653	0.011269873	0.014288589	0.01509358	0.014087342	0.005634937	0.004226202	0.003421212	0.002213725	0.002817468	0.002213725	0.003219964	0.002213725	0.879050111	190.564	45.992	0.01142	1.12E-05	-4.950781977	2.184395	2.184399	2.184406	Reasonable	1	1	4520000	5.26219	0.13155475	0.980629165	0.6	5.198837856
AFITIT	CH4_methane	5.37116	7.3533	0.467556	0	0	0	0	0	0	0.000804991	0.001609982	0.002414973	0.003823707	0.002817468	0.007043671	0.003823707	0.009257396	0.008653653	0.011269873	0.014288589	0.01509358	0.014087342	0.005634937	0.004226202	0.003421212	0.002213725	0.002817468	0.002213725	0.003219964	0.002213725	0.879050111	190.564	45.992	0.01142	1.12E-05	-4.950781977	2.184395	2.184399	2.184406	Reasonable	1	1	452000	2.30777	0.05769425	0.835048826	0.6	2.288538827
AFITIT	CH4_methane	5.37116	7.3533	0.467556	0	0	0	0	0	0	0.000804991	0.001609982	0.002414973	0.003823707	0.002817468	0.007043671	0.003823707	0.009257396	0.008653653	0.011269873	0.014288589	0.01509358	0.014087342	0.005634937	0.004226202	0.003421212	0.002213725	0.002817468	0.002213725	0.003219964	0.002213725	0.879050111	190.564	45.992	0.01142	1.12E-05	-4.950781977	2.184395	2.184399	2.184406	Reasonable	1	1	45200	0.436121	0.010903025	0.336095177	0.6	0.446015047
AFITIT	CH4_methane	5.37116	7.3533	0.467556	0	0	0	0	0	0	0.000804991	0.001609982	0.002414973	0.003823707	0.002817468	0.007043671	0.003823707	0.009257396	0.008653653	0.011269873	0.014288589	0.01509358	0.014087342	0.005634937	0.004226202	0.003421212	0.002213725	0.002817468	0.002213725	0.003219964	0.002213725	0.879050111	190.564	45.992	0.01142	1.12E-05	-4.950781977	2.184395	2.184399	2.184406	Reasonable	1	1	65.31267857	0.00072871	1.82E-05	0.000730967	0.6	0.000735927
AFITIT	C4H10O_methyl-propyl-ether	5.37116	7.3533	0.467556	0	0	0	0	0	0	0.000804991	0.001609982	0.002414973	0.003823707	0.002817468	0.007043671	0.003823707	0.009257396	0.008653653	0.011269873	0.014288589	0.01509358	0.014087342	0.005634937	0.004226202	0.003421212	0.002213725	0.002817468	0.002213725	0.003219964	0.002213725	0.879050111	478.8689486	38.38025026	0.286150366	0.165117	-0.782208211	2.980838	3.792777	6.933109	Reasonable	1	1	734989.652	2.950017437	0.04745367	0.99999176	1.2	2.917504663
AFITIT	C4H10O_methyl-propyl-ether	5.37116	7.3533	0.467556	0	0	0	0	0	0	0.000804991	0.001609982	0.002414973	0.003823707	0.002817468	0.007043671	0.003823707	0.009257396	0.008653653	0.011269873	0.014288589	0.01509358	0.014087342	0.005634937	0.004226202	0.003421212	0.002213725	0.002817468	0.002213725	0.003219964	0.002213725	0.879050111	478.8689486	38.38025026	0.286150366	0.165117	-0.782208211	2.980838	3.792777	6.933109	Reasonable	1	1	73498.9652	2.960116167	0.046725276	0.999917607	1.2	2.931144702
AFITIT	C4H10O_methyl-propyl-ether	5.37116	7.3533	0.467556	0	0	0	0	0	0	0.000804991	0.001609982	0.002414973	0.003823707	0.002817468	0.007043671	0.003823707	0.009257396	0.008653653	0.011269873	0.014288589	0.01509358	0.014087342	0.005634937	0.004226202	0.003421212	0.002213725	0.002817468	0.002213725	0.003219964	0.002213725	0.879050111	478.8689486	38.38025026	0.286150366	0.165117	-0.782208211	2.980838	3.792777	6.933109	Reasonable	1	1	7349.89652	2.722522617	0.046155697	0.999176679	1.2	2.697513771
AFITIT	C4H10O_methyl-propyl-ether	5.37116	7.3533	0.467556	0	0	0	0	0	0	0.000804991	0.001609982	0.002414973	0.003823707	0.002817468	0.007043671	0.003823707	0.009257396	0.008653653	0.011269873	0.014288589	0.01509358	0.014087342	0.005634937	0.004226202	0.003421212	0.002213725	0.002817468	0.002213725	0.003219964	0.002213725	0.879050111	478.8689486	38.38025026	0.286150366	0.165117	-0.782208211	2.980838	3.792777	6.933109	Reasonable	1	1	734.989652	2.353010414	0.009984267	0.991827347	1.2	2.34980397
AFITIT	C4H10O_methyl-propyl-ether	5.37116	7.3533	0.467556	0	0	0	0	0	0	0.000804991	0.001609982	0.002414973	0.003823707	0.002817468	0.007043671	0.003823707	0.009257396	0.008653653	0.011269873	0.014288589	0.01509358	0.014087342	0.005634937	0.004226202	0.003421212	0.002213725	0.002817468	0.002213725	0.003219964	0.002213725	0.879050111	478.8689486	38.38025026	0.286150366	0.165117	-0.782208211	2.980838	3.792777	6.933109	Reasonable	1	1	4.760477956	0.49562106	0.005277252	0.440100821	1.2	0.497458614
AFITIT	C4H10O_methyl-propyl-ether	5.37116	7.3533	0.467556	0	0	0	0	0	0	0.000804991	0.001609982	0.002414973	0.003823707	0.002817468	0.007043671	0.003823707	0.009257396	0.008653653	0.011269873	0.014288589	0.01509358	0.014087342	0.005634937	0.004226202	0.003421212	0.002213725	0.002817468	0.002213725	0.003219964	0.002213725	0.879050111	478.8689486	38.38025026	0.286150366	0.165117	-0.782208211	2.980838	3.792777	6.933109	Reasonable	1	1	0.001786622	0.000307777	2.34E-05	0.000294915	1.2	0.00032705
AFITIT	C5H10O_methylpropylketone	5.37116	7.3533	0.467556	0	0	0	0	0	0	0.000804991	0.001609982	0.002414973	0.003823707	0.002817468	0.007043671	0.003823707	0.009257396	0.008653653	0.011269873	0.014288589	0.01509358	0.014087342	0.005634937	0.004226202	0.003421212	0.002213725	0.002817468	0.002213725	0.003219964	0.002213725	0.879050111	564.4660951	36.92885972	0.349050379	0.872399	-0.059284841	2.779844	3.520907	8.293755	Reasonable	1	1	51802.9	2.31548	0.057887	0.999977873	0.9	2.295353699
AFITIT	C5H10O_methylpropylketone	5.37116	7.3533	0.467556	0	0	0	0	0	0	0.000804991	0.001609982	0.002414973	0.003823707	0.002817468	0.007043671	0.003823707	0.009257396	0.008653653	0.011269873	0.014288589	0.01509358	0.014087342	0.005634937	0.004226202	0.003421212	0.002213725	0.002817468	0.002213725	0.003219964	0.002213725	0.879050111	564.4660951	36.92885972	0.349050379	0.872399	-0.059284841	2.779844	3.520907	8.293755	Reasonable	1	1	5180.29	2.34102	0.0585255	0.999778775	0.9	2.343212353
AFITIT	C5H10O_methylpropylketone	5.37116	7.3533	0.467556	0	0	0	0	0	0	0.000804991	0.001609982	0.002414973	0.003823707	0.002817468	0.007043671	0.003823707	0.009257396	0.008653653	0.011269873	0.014288589	0.01509358	0.014087342	0.005634937	0.004226202	0.003421212	0.002213725	0.002817468	0.002213725	0.003219964	0.002213725	0.879050111	564.4660951	36.92885972	0.349050379	0.872399	-0.059284841	2.779844	3.520907	8.293755	Reasonable	1	1	518.029	2.07788	0.051947	0.997792143	0.9	2.108833408
AFITIT	C5H10O_methylpropylketone	5.37116	7.3533	0.467556	0	0	0	0	0	0	0.000804991	0.001609982	0.002414973	0.003823707	0.002817468	0.007043671	0.003823707	0.009257396	0.008653653	0.011269873	0.014288589	0.01509358	0.014087342	0.005634937	0.004226202	0.003421212	0.002213725	0.002817468	0.002213725	0.003219964	0.002213725	0.879050111	564.4660951	36.92885972	0.349050379	0.872399	-0.059284841	2.779844	3.520907	8.293755	Reasonable	1	1	51.8029	1.6888	0.04222	0.978351604	0.9	1.706977313
AFITIT	C5H10O_methylpropylketone	5.37116	7.3533	0.467556	0	0	0	0	0	0	0.000804991	0.001609982	0.002414973	0.003823707	0.002817468	0.007043671	0.003823707	0.009257396	0.008653653	0.011269873	0.014288589	0.01509358	0.014087342	0.005634937	0.004226202	0.003421212	0.002213725	0.002817468	0.002213725	0.003219964	0.002213725	0.879050111	564.4660951	36.92885972	0.349050379	0.872399	-0.059284841	2.779844	3.520907	8.293755	Reasonable	1	1	0.67435788	1.193675817	0.007955256	0.370399644	0.9	1.19236038
AFITIT	C5H10O_methylpropylketone	5.37116	7.3533	0.467556	0	0	0	0	0	0	0.000804991	0.001609982	0.002414973	0.003823707	0.002817468	0.007043671	0.003823707	0.009257396	0.008653653	0.011269873	0.014288589	0.01509358	0.014087342	0.005634937	0.004226202	0.003421212	0.002213725	0.002817468	0.002213725	0.003219964	0.002213725	0.879050111	564.4660951	36.92885972	0.349050379	0.872399	-0.059284841	2.779844	3.520907	8.293755	Reasonable	1	1	0.000265415	0.002456141	0.000157167	0.000231494	0.9	0.002475963
AFITIT	C5H12O_methyl-tert-butyl-ether	5.37116	7.3533	0.467556	0	0	0	0	0	0	0.000804991	0.001609982	0.002414973	0.003823707	0.002817468	0.007043671	0.003823707	0.009257396	0.008653653	0.011269873	0.014288589	0.01509358	0.014087342	0.005634937	0.004226202	0.003421212	0.002213725	0.002817468	0.002213725	0.003219964	0.002213725	0.879050111	512.6934939	34.04608196	0.266677162	0.801825	-0.095920407	4.360007	4.412669	5.887438	Reasonable	1	1	392256.706	2.846754649	0.028777168	0.999996821	0.9	2.842543094
AFITIT	C5H12O_methyl-tert-butyl-ether	5.37116	7.3533	0.467556	0	0	0	0	0	0	0.000804991	0.001609982	0.002414973	0.003823707	0.002817468	0.007043671	0.003823707	0.009257396	0.008653653	0.011269873	0.014288589	0.01509358	0.014087342	0.005634937	0.004226202	0.003421212	0.002213725	0.002817468	0.002213725	0.003219964	0.002213725	0.879050111	512.6934939	34.04608196	0.266677162	0.801825	-0.095920407	4.360007	4.412669	5.887438	Reasonable	1	1	39225.6706	2.845040987	0.043536616	0.999968207	0.9	2.862262606
AFITIT	C5H12O_methyl-tert-butyl-ether	5.37116	7.3533	0.467556	0	0	0	0	0	0	0.000804991	0.001609982	0.002414973	0.003823707	0.002817468	0.007043671	0.003823707	0.009257396	0.008653653	0.011269873	0.014288589	0.01509358	0.014087342	0.005634937	0.004226202	0.003421212	0.002213725	0.002817468	0.002213725	0.003219964	0.002213725	0.879050111	512.6934939	34.04608196	0.266677162	0.801825	-0.095920407	4.360007	4.412669	5.887438	Reasonable	1	1	3922.56706	2.639522259	0.038758706	0.999682157	0.9	2.623546269
AFITIT	C5H12O_methyl-tert-butyl-ether	5.37116	7.3533	0.467556	0	0	0	0	0	0	0.000804991	0.001609982	0.002414973	0.003823707	0.002817468	0.007043671	0.003823707	0.009257396	0.008653653	0.011269873	0.014288589	0.01509358	0.014087342	0.005634937	0.004226202	0.003421212	0.002213725	0.002817468	0.002213725	0.003219964	0.002213725	0.879050111	512.6934939	34.04608196	0.266677162	0.801825	-0.095920407	4.360007	4.412669	5.887438	Reasonable	1	1	392.256706	2.338581778	0.015363099	0.996830641	0.9	2.328021222
AFITIT	C5H12O_methyl-tert-butyl-ether	5.37116	7.3533	0.467556	0	0	0	0	0	0	0.000804991	0.001609982	0.002414973	0.003823707	0.002817468	0.007043671	0.003823707	0.009257396	0.008653653	0.011269873	0.014288589	0.01509358	0.014087342	0.005634937	0.004226202	0.003421212	0.002213725	0.002817468	0.002213725	0.003219964	0.002213725	0.879050111	512.6934939	34.04608196	0.266677162	0.801825	-0.095920407	4.360007	4.412669	5.887438	Reasonable	1	1	0.000355034	8.43E-05	1.09E-05	0.000284594	0.9	8.65E-05
AFITIT	C5H12_neopentane	5.37116	7.3533	0.467556	0	0	0	0	0	0	0.000804991	0.001609982	0.002414973	0.003823707	0.002817468	0.007043671	0.003823707	0.009257396	0.008653653	0.011269873	0.014288589	0.01509358	0.014087342	0.005634937	0.004226202	0.003421212	0.002213725	0.002817468	0.002213725	0.003219964	0.002213725	0.879050111	470.5354152	35.44700615	0.199261323	0.0727847	-1.137959904	4.352656	4.352657	4.352671	Reasonable	1	1	1707029.575	3.005851906	0.019599295	0.999991951	2.5	3.001592869
AFITIT	C5H12_neopentane	5.37116	7.3533	0.467556	0	0	0	0	0	0	0.000804991	0.001609982	0.002414973	0.003823707	0.002817468	0.007043671	0.003823707	0.009257396	0.008653653	0.011269873	0.014288589	0.01509358	0.014087342	0.005634937	0.004226202	0.003421212	0.002213725	0.002817468	0.002213725	0.003219964	0.002213725	0.879050111	470.5354152	35.44700615	0.199261323	0.0727847	-1.137959904	4.352656	4.352657	4.352671	Reasonable	1	1	170702.9575	2.980647316	0.025685428	0.999919521	2.5	2.955475524
AFITIT	C5H12_neopentane	5.37116	7.3533	0.467556	0	0	0	0	0	0	0.000804991	0.001609982	0.002414973	0.003823707	0.002817468	0.007043671	0.003823707	0.009257396	0.008653653	0.011269873	0.014288589	0.01509358	0.014087342	0.005634937	0.004226202	0.003421212	0.002213725	0.002817468	0.002213725	0.003219964	0.002213725	0.879050111	470.5354152	35.44700615	0.199261323	0.0727847	-1.137959904	4.352656	4.352657	4.352671	Reasonable	1	1	17070.29575	2.718165223	0.016874236	0.99919579	2.5	2.728995457
AFITIT	C5H12_neopentane	5.37116	7.3533	0.467556	0	0	0	0	0	0	0.000804991	0.001609982	0.002414973	0.003823707	0.002817468	0.007043671	0.003823707	0.009257396	0.008653653	0.011269873	0.014288589	0.01509358	0.014087342	0.005634937	0.004226202	0.003421212	0.002213725	0.002817468	0.002213725	0.003219964	0.002213725	0.879050111	470.5354152	35.44700615	0.199261323	0.0727847	-1.137959904	4.352656	4.352657	4.352671	Reasonable	1	1	1707.029575	2.503768257	0.006682902	0.99201569	2.5	2.505734148
AFITIT	C5H12_neopentane	5.37116	7.3533	0.467556	0	0	0	0	0	0	0.000804991	0.001609982	0.002414973	0.003823707	0.002817468	0.007043671	0.003823707	0.009257396	0.008653653	0.011269873	0.014288589	0.01509358	0.014087342	0.005634937	0.004226202	0.003421212	0.002213725	0.002817468	0.002213725	0.003219964	0.002213725	0.879050111	470.5354152	35.44700615	0.199261323	0.0727847	-1.137959904	4.352656	4.352657	4.352671	Reasonable	1	1	11.53951993	0.609451318	0.007607973	0.456492347	2.5	0.606282154
AFITIT	C5H12_neopentane	5.37116	7.3533	0.467556	0	0	0	0	0	0	0.000804991	0.001609982	0.002414973	0.003823707	0.002817468	0.007043671	0.003823707	0.009257396	0.008653653	0.011269873	0.014288589	0.01509358	0.014087342	0.005634937	0.004226202	0.003421212	0.002213725	0.002817468	0.002213725	0.003219964	0.002213725	0.879050111	470.5354152	35.44700615	0.199261323	0.0727847	-1.137959904	4.352656	4.352657	4.352671	Reasonable	1	1	0.004129785	0.000312701	1.13E-05	0.000300495	2.5	0.000314325
AFITIT	C3H8_propane	5.37116	7.3533	0.467556	0	0	0	0	0	0	0.000804991	0.001609982	0.002414973	0.003823707	0.002817468	0.007043671	0.003823707	0.009257396	0.008653653	0.011269873	0.014288589	0.01509358	0.014087342	0.005634937	0.004226202	0.003421212	0.002213725	0.002817468	0.002213725	0.003219964	0.002213725	0.879050111	416.4755833	44.59741845	0.238916692	0.00406896	-2.390516579	2.810311	3.324883	4.443894	Reasonable	1	1	10232100	3.88601	0.09715025	0.999975982	1.8	3.946762863
AFITIT	C3H8_propane	5.37116	7.3533	0.467556	0	0	0	0	0	0	0.000804991	0.001609982	0.002414973	0.003823707	0.002817468	0.007043671	0.003823707	0.009257396	0.008653653	0.011269873	0.014288589	0.01509358	0.014087342	0.005634937	0.004226202	0.003421212	0.002213725	0.002817468	0.002213725	0.003219964	0.002213725	0.879050111	416.4755833	44.59741845	0.238916692	0.00406896	-2.390516579	2.810311	3.324883	4.443894	Reasonable	1	1	1023210	3.86253	0.09656325	0.999759869	1.8	3.859028448
AFITIT	C3H8_propane	5.37116	7.3533	0.467556	0	0	0	0	0	0	0.000804991	0.001609982	0.002414973	0.003823707	0.002817468	0.007043671	0.003823707	0.009257396	0.008653653	0.011269873	0.014288589	0.01509358	0.014087342	0.005634937	0.004226202	0.003421212	0.002213725	0.002817468	0.002213725	0.003219964	0.002213725	0.879050111	416.4755833	44.59741845	0.238916692	0.00406896	-2.390516579	2.810311	3.324883	4.443894	Reasonable	1	1	102321	3.44698	0.0861745	0.997603872	1.8	3.427121005
AFITIT	C3H8_propane	5.37116	7.3533	0.467556	0	0	0	0	0	0	0.000804991	0.001609982	0.002414973	0.003823707	0.002817468	0.007043671	0.003823707	0.009257396	0.008653653	0.011269873	0.014288589	0.01509358	0.014087342	0.005634937	0.004226202	0.003421212	0.002213725	0.002817468	0.002213725	0.003219964	0.002213725	0.879050111	416.4755833	44.59741845	0.238916692	0.00406896	-2.390516579	2.810311	3.324883	4.443894	Reasonable	1	1	10232.1	2.92448	0.073112	0.976544545	1.8	2.936789531
AFITIT	C3H8_propane	5.37116	7.3533	0.467556	0	0	0	0	0	0	0.000804991	0.001609982	0.002414973	0.003823707	0.002817468	0.007043671	0.003823707	0.009257396	0.008653653	0.011269873	0.014288589	0.01509358	0.014087342	0.005634937	0.004226202	0.003421212	0.002213725	0.002817468	0.002213725	0.003219964	0.002213725	0.879050111	416.4755833	44.59741845	0.238916692	0.00406896	-2.390516579	2.810311	3.324883	4.443894	Reasonable	1	1	1058.796262	1.338972803	0.005326865	0.81161221	1.8	1.336683835
AFITIT	C3H8_propane	5.37116	7.3533	0.467556	0	0	0	0	0	0	0.000804991	0.001609982	0.002414973	0.003823707	0.002817468	0.007043671	0.003823707	0.009257396	0.008653653	0.011269873	0.014288589	0.01509358	0.014087342	0.005634937	0.004226202	0.003421212	0.002213725	0.002817468	0.002213725	0.003219964	0.002213725	0.879050111	416.4755833	44.59741845	0.238916692	0.00406896	-2.390516579	2.810311	3.324883	4.443894	Reasonable	1	1	0.095503765	0.000381111	1.75E-05	0.00038845	1.8	0.000383694
AFITIT	C3H6_propene	5.37116	7.3533	0.467556	0	0	0	0	0	0	0.000804991	0.001609982	0.002414973	0.003823707	0.002817468	0.007043671	0.003823707	0.009257396	0.008653653	0.011269873	0.014288589	0.01509358	0.014087342	0.005634937	0.004226202	0.003421212	0.002213725	0.002817468	0.002213725	0.003219964	0.002213725	0.879050111	392.9986188	45.72816938	0.16410577	0.00212838	-2.671950831	2.131329	3.325213	4.937753	Reasonable	1	1	15604100	4.14613	0.10365325	0.999969891	1.4	4.162836975
AFITIT	C3H6_propene	5.37116	7.3533	0.467556	0	0	0	0	0	0	0.000804991	0.001609982	0.002414973	0.003823707	0.002817468	0.007043671	0.003823707	0.009257396	0.008653653	0.011269873	0.014288589	0.01509358	0.014087342	0.005634937	0.004226202	0.003421212	0.002213725	0.002817468	0.002213725	0.003219964	0.002213725	0.879050111	392.9986188	45.72816938	0.16410577	0.00212838	-2.671950831	2.131329	3.325213	4.937753	Reasonable	1	1	1560410	4.09237	0.10230925	0.99969899	1.4	4.115170288
AFITIT	C3H6_propene	5.37116	7.3533	0.467556	0	0	0	0	0	0	0.000804991	0.001609982	0.002414973	0.003823707	0.002817468	0.007043671	0.003823707	0.009257396	0.008653653	0.011269873	0.014288589	0.01509358	0.014087342	0.005634937	0.004226202	0.003421212	0.002213725	0.002817468	0.002213725	0.003219964	0.002213725	0.879050111	392.9986188	45.72816938	0.16410577	0.00212838	-2.671950831	2.131329	3.325213	4.937753	Reasonable	1	1	156041	3.68446	0.0921115	0.99699803	1.4	3.744909052
AFITIT	C3H6_propene	5.37116	7.3533	0.467556	0	0	0	0	0	0	0.000804991	0.001609982	0.002414973	0.003823707	0.002817468	0.007043671	0.003823707	0.009257396	0.008653653	0.011269873	0.014288589	0.01509358	0.014087342	0.005634937	0.004226202	0.003421212	0.002213725	0.002817468	0.002213725	0.003219964	0.002213725	0.879050111	392.9986188	45.72816938	0.16410577	0.00212838	-2.671950831	2.131329	3.325213	4.937753	Reasonable	1	1	15604.1	2.97079	0.07426975	0.970770024	1.4	3.019218705
AFITIT	C3H6_propene	5.37116	7.3533	0.467556	0	0	0	0	0	0	0.000804991	0.001609982	0.002414973	0.003823707	0.002817468	0.007043671	0.003823707	0.009257396	0.008653653	0.011269873	0.014288589	0.01509358	0.014087342	0.005634937	0.004226202	0.003421212	0.002213725	0.002817468	0.002213725	0.003219964	0.002213725	0.879050111	392.9986188	45.72816938	0.16410577	0.00212838	-2.671950831	2.131329	3.325213	4.937753	Reasonable	1	1	1560.41	1.207488231	0.00744907	0.768579879	1.4	1.203669915
AFITIT	C3H6_propene	5.37116	7.3533	0.467556	0	0	0	0	0	0	0.000804991	0.001609982	0.002414973	0.003823707	0.002817468	0.007043671	0.003823707	0.009257396	0.008653653	0.011269873	0.014288589	0.01509358	0.014087342	0.005634937	0.004226202	0.003421212	0.002213725	0.002817468	0.002213725	0.003219964	0.002213725	0.879050111	392.9986188	45.72816938	0.16410577	0.00212838	-2.671950831	2.131329	3.325213	4.937753	Reasonable	1	1	0.19480215	0.000404393	1.95E-05	0.000414441	1.4	0.000397523
AFITIT	C3H5N_propionitrile	5.37116	7.3533	0.467556	0	0	0	0	0	0	0.000804991	0.001609982	0.002414973	0.003823707	0.002817468	0.007043671	0.003823707	0.009257396	0.008653653	0.011269873	0.014288589	0.01509358	0.014087342	0.005634937	0.004226202	0.003421212	0.002213725	0.002817468	0.002213725	0.003219964	0.002213725	0.879050111	558.8569328	42.24565215	0.360862674	0.0901124	-1.045215443	2.656102	3.653545	4.781542	Reasonable	1	1	62871.8	3.96636	0.099159	0.999823525	0.2	3.978056738
AFITIT	C3H5N_propionitrile	5.37116	7.3533	0.467556	0	0	0	0	0	0	0.000804991	0.001609982	0.002414973	0.003823707	0.002817468	0.007043671	0.003823707	0.009257396	0.008653653	0.011269873	0.014288589	0.01509358	0.014087342	0.005634937	0.004226202	0.003421212	0.002213725	0.002817468	0.002213725	0.003219964	0.002213725	0.879050111	558.8569328	42.24565215	0.360862674	0.0901124	-1.045215443	2.656102	3.653545	4.781542	Reasonable	1	1	6287.18	3.90576	0.097644	0.99823805	0.2	3.827371657
AFITIT	C3H5N_propionitrile	5.37116	7.3533	0.467556	0	0	0	0	0	0	0.000804991	0.001609982	0.002414973	0.003823707	0.002817468	0.007043671	0.003823707	0.009257396	0.008653653	0.011269873	0.014288589	0.01509358	0.014087342	0.005634937	0.004226202	0.003421212	0.002213725	0.002817468	0.002213725	0.003219964	0.002213725	0.879050111	558.8569328	42.24565215	0.360862674	0.0901124	-1.045215443	2.656102	3.653545	4.781542	Reasonable	1	1	628.717	3.38989	0.08474725	0.98265551	0.2	3.443192444
AFITIT	C3H5N_propionitrile	5.37116	7.3533	0.467556	0	0	0	0	0	0	0.000804991	0.001609982	0.002414973	0.003823707	0.002817468	0.007043671	0.003823707	0.009257396	0.008653653	0.011269873	0.014288589	0.01509358	0.014087342	0.005634937	0.004226202	0.003421212	0.002213725	0.002817468	0.002213725	0.003219964	0.002213725	0.879050111	558.8569328	42.24565215	0.360862674	0.0901124	-1.045215443	2.656102	3.653545	4.781542	Reasonable	1	1	62.8717	2.645694808	0.009746374	0.849974191	0.2	2.63993628
AFITIT	C3H5N_propionitrile	5.37116	7.3533	0.467556	0	0	0	0	0	0	0.000804991	0.001609982	0.002414973	0.003823707	0.002817468	0.007043671	0.003823707	0.009257396	0.008653653	0.011269873	0.014288589	0.01509358	0.014087342	0.005634937	0.004226202	0.003421212	0.002213725	0.002817468	0.002213725	0.003219964	0.002213725	0.879050111	558.8569328	42.24565215	0.360862674	0.0901124	-1.045215443	2.656102	3.653545	4.781542	Reasonable	1	1	61.0485178	2.589479705	0.05469331	0.846182917	0.2	2.642834899
AFITIT	C3H5N_propionitrile	5.37116	7.3533	0.467556	0	0	0	0	0	0	0.000804991	0.001609982	0.002414973	0.003823707	0.002817468	0.007043671	0.003823707	0.009257396	0.008653653	0.011269873	0.014288589	0.01509358	0.014087342	0.005634937	0.004226202	0.003421212	0.002213725	0.002817468	0.002213725	0.003219964	0.002213725	0.879050111	558.8569328	42.24565215	0.360862674	0.0901124	-1.045215443	2.656102	3.653545	4.781542	Reasonable	1	1	0.00440157	7.09E-05	6.43E-06	0.000396479	0.2	6.87E-05
AFITIT	C3H8O_propylalcohol	5.37116	7.3533	0.467556	0	0	0	0	0	0	0.000804991	0.001609982	0.002414973	0.003823707	0.002817468	0.007043671	0.003823707	0.009257396	0.008653653	0.011269873	0.014288589	0.01509358	0.014087342	0.005634937	0.004226202	0.003421212	0.002213725	0.002817468	0.002213725	0.003219964	0.002213725	0.879050111	548.7260568	52.15051916	0.532729638	0.0263986	-1.578419105	2.791774	3.220313	5.605967	Reasonable	1	1	38784	3.37187	0.08429675	0.999024241	0.3	3.419622481
AFITIT	C3H8O_propylalcohol	5.37116	7.3533	0.467556	0	0	0	0	0	0	0.000804991	0.001609982	0.002414973	0.003823707	0.002817468	0.007043671	0.003823707	0.009257396	0.008653653	0.011269873	0.014288589	0.01509358	0.014087342	0.005634937	0.004226202	0.003421212	0.002213725	0.002817468	0.002213725	0.003219964	0.002213725	0.879050111	548.7260568	52.15051916	0.532729638	0.0263986	-1.578419105	2.791774	3.220313	5.605967	Reasonable	1	1	3878.4	3.38126	0.0845315	0.990327354	0.3	3.421222621
AFITIT	C3H8O_propylalcohol	5.37116	7.3533	0.467556	0	0	0	0	0	0	0.000804991	0.001609982	0.002414973	0.003823707	0.002817468	0.007043671	0.003823707	0.009257396	0.008653653	0.011269873	0.014288589	0.01509358	0.014087342	0.005634937	0.004226202	0.003421212	0.002213725	0.002817468	0.002213725	0.003219964	0.002213725	0.879050111	548.7260568	52.15051916	0.532729638	0.0263986	-1.578419105	2.791774	3.220313	5.605967	Reasonable	1	1	387.84	3.496746604	0.123992448	0.911019624	0.3	3.410190239
AFITIT	C3H8O_propylalcohol	5.37116	7.3533	0.467556	0	0	0	0	0	0	0.000804991	0.001609982	0.002414973	0.003823707	0.002817468	0.007043671	0.003823707	0.009257396	0.008653653	0.011269873	0.014288589	0.01509358	0.014087342	0.005634937	0.004226202	0.003421212	0.002213725	0.002817468	0.002213725	0.003219964	0.002213725	0.879050111	548.7260568	52.15051916	0.532729638	0.0263986	-1.578419105	2.791774	3.220313	5.605967	Reasonable	1	1	84.93696	3.31824958	0.085805194	0.691569055	0.3	3.296688517
AFITIT	C3H8O_propylalcohol	5.37116	7.3533	0.467556	0	0	0	0	0	0	0.000804991	0.001609982	0.002414973	0.003823707	0.002817468	0.007043671	0.003823707	0.009257396	0.008653653	0.011269873	0.014288589	0.01509358	0.014087342	0.005634937	0.004226202	0.003421212	0.002213725	0.002817468	0.002213725	0.003219964	0.002213725	0.879050111	548.7260568	52.15051916	0.532729638	0.0263986	-1.578419105	2.791774	3.220313	5.605967	Reasonable	1	1	38.784	0.508907	0.012722675	0.5058906	0.3	0.503127978
AFITIT	C3H8O_propylalcohol	5.37116	7.3533	0.467556	0	0	0	0	0	0	0.000804991	0.001609982	0.002414973	0.003823707	0.002817468	0.007043671	0.003823707	0.009257396	0.008653653	0.011269873	0.014288589	0.01509358	0.014087342	0.005634937	0.004226202	0.003421212	0.002213725	0.002817468	0.002213725	0.003219964	0.002213725	0.879050111	548.7260568	52.15051916	0.532729638	0.0263986	-1.578419105	2.791774	3.220313	5.605967	Reasonable	1	1	0.012772912	0.000321545	1.47E-05	0.000337073	0.3	0.000324724
AFITIT	C5H10_2-pentene	5.37116	7.3533	0.467556	0	0	0	0	0	0	0.000804991	0.001609982	0.002414973	0.003823707	0.002817468	0.007043671	0.003823707	0.009257396	0.008653653	0.011269873	0.014288589	0.01509358	0.014087342	0.005634937	0.004226202	0.003421212	0.002213725	0.002817468	0.002213725	0.003219964	0.002213725	0.879050111	484.9996656	36.49974003	0.250317972	0.362958	-0.440143627	3.28487	3.619829	7.169288	Reasonable	1	1	763041.7627	2.96459628	0.044777164	0.999996389	2.1	3.007375965
AFITIT	C5H10_2-pentene	5.37116	7.3533	0.467556	0	0	0	0	0	0	0.000804991	0.001609982	0.002414973	0.003823707	0.002817468	0.007043671	0.003823707	0.009257396	0.008653653	0.011269873	0.014288589	0.01509358	0.014087342	0.005634937	0.004226202	0.003421212	0.002213725	0.002817468	0.002213725	0.003219964	0.002213725	0.879050111	484.9996656	36.49974003	0.250317972	0.362958	-0.440143627	3.28487	3.619829	7.169288	Reasonable	1	1	76304.17627	2.99350265	0.060390466	0.999963894	2.1	2.974107585
AFITIT	C5H10_2-pentene	5.37116	7.3533	0.467556	0	0	0	0	0	0	0.000804991	0.001609982	0.002414973	0.003823707	0.002817468	0.007043671	0.003823707	0.009257396	0.008653653	0.011269873	0.014288589	0.01509358	0.014087342	0.005634937	0.004226202	0.003421212	0.002213725	0.002817468	0.002213725	0.003219964	0.002213725	0.879050111	484.9996656	36.49974003	0.250317972	0.362958	-0.440143627	3.28487	3.619829	7.169288	Reasonable	1	1	7630.417627	2.781867975	0.025858343	0.999639057	2.1	2.771158546
AFITIT	C5H10_2-pentene	5.37116	7.3533	0.467556	0	0	0	0	0	0	0.000804991	0.001609982	0.002414973	0.003823707	0.002817468	0.007043671	0.003823707	0.009257396	0.008653653	0.011269873	0.014288589	0.01509358	0.014087342	0.005634937	0.004226202	0.003421212	0.002213725	0.002817468	0.002213725	0.003219964	0.002213725	0.879050111	484.9996656	36.49974003	0.250317972	0.362958	-0.440143627	3.28487	3.619829	7.169288	Reasonable	1	1	763.0417627	2.513121736	0.016503373	0.996402258	2.1	2.513529191
AFITIT	C5H10_2-pentene	5.37116	7.3533	0.467556	0	0	0	0	0	0	0.000804991	0.001609982	0.002414973	0.003823707	0.002817468	0.007043671	0.003823707	0.009257396	0.008653653	0.011269873	0.014288589	0.01509358	0.014087342	0.005634937	0.004226202	0.003421212	0.002213725	0.002817468	0.002213725	0.003219964	0.002213725	0.879050111	484.9996656	36.49974003	0.250317972	0.362958	-0.440143627	3.28487	3.619829	7.169288	Reasonable	1	1	1.325293262	0.397149461	0.001852705	0.324792313	2.1	0.395836312
AFITIT	C5H10_2-pentene	5.37116	7.3533	0.467556	0	0	0	0	0	0	0.000804991	0.001609982	0.002414973	0.003823707	0.002817468	0.007043671	0.003823707	0.009257396	0.008653653	0.011269873	0.014288589	0.01509358	0.014087342	0.005634937	0.004226202	0.003421212	0.002213725	0.002817468	0.002213725	0.003219964	0.002213725	0.879050111	484.9996656	36.49974003	0.250317972	0.362958	-0.440143627	3.28487	3.619829	7.169288	Reasonable	1	1	0.000816788	0.000307442	2.15E-05	0.000296372	2.1	0.000304577
AFITIT	C2H7N_ethylamine	5.37116	7.3533	0.467556	0	0	0	0	0	0	0.000804991	0.001609982	0.002414973	0.003823707	0.002817468	0.007043671	0.003823707	0.009257396	0.008653653	0.011269873	0.014288589	0.01509358	0.014087342	0.005634937	0.004226202	0.003421212	0.002213725	0.002817468	0.002213725	0.003219964	0.002213725	0.879050111	456.1413162	52.30001913	0.278284374	0.0193195	-1.714004118	2.489083	3.139141	4.634933	Reasonable	1	1	1436356.294	4.24064538	0.012642525	0.999963965	-0.3	4.241719085
AFITIT	C2H7N_ethylamine	5.37116	7.3533	0.467556	0	0	0	0	0	0	0.000804991	0.001609982	0.002414973	0.003823707	0.002817468	0.007043671	0.003823707	0.009257396	0.008653653	0.011269873	0.014288589	0.01509358	0.014087342	0.005634937	0.004226202	0.003421212	0.002213725	0.002817468	0.002213725	0.003219964	0.002213725	0.879050111	456.1413162	52.30001913	0.278284374	0.0193195	-1.714004118	2.489083	3.139141	4.634933	Reasonable	1	1	143635.6294	4.220254543	0.040702195	0.999639765	-0.3	4.227053718
AFITIT	C2H7N_ethylamine	5.37116	7.3533	0.467556	0	0	0	0	0	0	0.000804991	0.001609982	0.002414973	0.003823707	0.002817468	0.007043671	0.003823707	0.009257396	0.008653653	0.011269873	0.014288589	0.01509358	0.014087342	0.005634937	0.004226202	0.003421212	0.002213725	0.002817468	0.002213725	0.003219964	0.002213725	0.879050111	456.1413162	52.30001913	0.278284374	0.0193195	-1.714004118	2.489083	3.139141	4.634933	Reasonable	1	1	14363.56294	3.734038927	0.030750948	0.996409295	-0.3	3.763395184
AFITIT	C2H7N_ethylamine	5.37116	7.3533	0.467556	0	0	0	0	0	0	0.000804991	0.001609982	0.002414973	0.003823707	0.002817468	0.007043671	0.003823707	0.009257396	0.008653653	0.011269873	0.014288589	0.01509358	0.014087342	0.005634937	0.004226202	0.003421212	0.002213725	0.002817468	0.002213725	0.003219964	0.002213725	0.879050111	456.1413162	52.30001913	0.278284374	0.0193195	-1.714004118	2.489083	3.139141	4.634933	Reasonable	1	1	1436.356294	2.40632865	0.04693263	0.965217011	-0.3	2.409577326
AFITIT	C2H7N_ethylamine	5.37116	7.3533	0.467556	0	0	0	0	0	0	0.000804991	0.001609982	0.002414973	0.003823707	0.002817468	0.007043671	0.003823707	0.009257396	0.008653653	0.011269873	0.014288589	0.01509358	0.014087342	0.005634937	0.004226202	0.003421212	0.002213725	0.002817468	0.002213725	0.003219964	0.002213725	0.879050111	456.1413162	52.30001913	0.278284374	0.0193195	-1.714004118	2.489083	3.139141	4.634933	Reasonable	1	1	0.021950078	0	0	0.000423885	-0.3	0
AFITIT	C4H10O_methyl-isopropyl-ether	5.37116	7.3533	0.467556	0	0	0	0	0	0	0.000804991	0.001609982	0.002414973	0.003823707	0.002817468	0.007043671	0.003823707	0.009257396	0.008653653	0.011269873	0.014288589	0.01509358	0.014087342	0.005634937	0.004226202	0.003421212	0.002213725	0.002817468	0.002213725	0.003219964	0.002213725	0.879050111	464.9608227	38.53548392	0.251447588	0.491564	-0.30841993	2.926123	4.476803	6.14375	Reasonable	1	1	916849.2417	3.215442386	0.014312418	0.999997781	0.9	3.215887353
AFITIT	C4H10O_methyl-isopropyl-ether	5.37116	7.3533	0.467556	0	0	0	0	0	0	0.000804991	0.001609982	0.002414973	0.003823707	0.002817468	0.007043671	0.003823707	0.009257396	0.008653653	0.011269873	0.014288589	0.01509358	0.014087342	0.005634937	0.004226202	0.003421212	0.002213725	0.002817468	0.002213725	0.003219964	0.002213725	0.879050111	464.9608227	38.53548392	0.251447588	0.491564	-0.30841993	2.926123	4.476803	6.14375	Reasonable	1	1	91684.92417	3.209452505	0.029353466	0.999977812	0.9	3.238016441
AFITIT	C4H10O_methyl-isopropyl-ether	5.37116	7.3533	0.467556	0	0	0	0	0	0	0.000804991	0.001609982	0.002414973	0.003823707	0.002817468	0.007043671	0.003823707	0.009257396	0.008653653	0.011269873	0.014288589	0.01509358	0.014087342	0.005634937	0.004226202	0.003421212	0.002213725	0.002817468	0.002213725	0.003219964	0.002213725	0.879050111	464.9608227	38.53548392	0.251447588	0.491564	-0.30841993	2.926123	4.476803	6.14375	Reasonable	1	1	9168.492417	3.054128976	0.027947876	0.999778167	0.9	3.064747602
AFITIT	C4H10O_methyl-isopropyl-ether	5.37116	7.3533	0.467556	0	0	0	0	0	0	0.000804991	0.001609982	0.002414973	0.003823707	0.002817468	0.007043671	0.003823707	0.009257396	0.008653653	0.011269873	0.014288589	0.01509358	0.014087342	0.005634937	0.004226202	0.003421212	0.002213725	0.002817468	0.002213725	0.003219964	0.002213725	0.879050111	464.9608227	38.53548392	0.251447588	0.491564	-0.30841993	2.926123	4.476803	6.14375	Reasonable	1	1	916.8492417	2.745087251	0.032684331	0.997786093	0.9	2.741214041
AFITIT	C4H10O_methyl-isopropyl-ether	5.37116	7.3533	0.467556	0	0	0	0	0	0	0.000804991	0.001609982	0.002414973	0.003823707	0.002817468	0.007043671	0.003823707	0.009257396	0.008653653	0.011269873	0.014288589	0.01509358	0.014087342	0.005634937	0.004226202	0.003421212	0.002213725	0.002817468	0.002213725	0.003219964	0.002213725	0.879050111	464.9608227	38.53548392	0.251447588	0.491564	-0.30841993	2.926123	4.476803	6.14375	Reasonable	1	1	1.26314113	0.146083159	0.003407826	0.383064392	0.9	0.146225685
AFITIT	C4H10O_methyl-isopropyl-ether	5.37116	7.3533	0.467556	0	0	0	0	0	0	0.000804991	0.001609982	0.002414973	0.003823707	0.002817468	0.007043671	0.003823707	0.009257396	0.008653653	0.011269873	0.014288589	0.01509358	0.014087342	0.005634937	0.004226202	0.003421212	0.002213725	0.002817468	0.002213725	0.003219964	0.002213725	0.879050111	464.9608227	38.53548392	0.251447588	0.491564	-0.30841993	2.926123	4.476803	6.14375	Reasonable	1	1	0.000654125	7.97E-05	8.32E-06	0.000321441	0.9	8.13E-05
AGARUW	C7H12_1,5-heptadiene	6.25183	6.77693	0.450504	0	0	0	0	0	0	0	0.000407	0.000814001	0.003256003	0.018925519	0.020553521	0.006715507	0.003256003	0.006512007	0.002645503	0.001831502	0.002645503	0.001831502	0.003459503	0.002238502	0.001628002	0.002442002	0.000814001	0	0.000814001	0.001221001	0.917989418	536.7652346	30.48214368	0.295571623	214.491	2.331409074	3.073687	3.8488	10.260407	Reasonable	1	1	69970.116	0.928301806	0.047590432	0.999999933	2.7	0.919678218
AGARUW	C7H12_1,5-heptadiene	6.25183	6.77693	0.450504	0	0	0	0	0	0	0	0.000407	0.000814001	0.003256003	0.018925519	0.020553521	0.006715507	0.003256003	0.006512007	0.002645503	0.001831502	0.002645503	0.001831502	0.003459503	0.002238502	0.001628002	0.002442002	0.000814001	0	0.000814001	0.001221001	0.917989418	536.7652346	30.48214368	0.295571623	214.491	2.331409074	3.073687	3.8488	10.260407	Reasonable	1	1	6997.0116	0.909511345	0.022783885	0.999999334	2.7	0.91490926
AGARUW	C7H12_1,5-heptadiene	6.25183	6.77693	0.450504	0	0	0	0	0	0	0	0.000407	0.000814001	0.003256003	0.018925519	0.020553521	0.006715507	0.003256003	0.006512007	0.002645503	0.001831502	0.002645503	0.001831502	0.003459503	0.002238502	0.001628002	0.002442002	0.000814001	0	0.000814001	0.001221001	0.917989418	536.7652346	30.48214368	0.295571623	214.491	2.331409074	3.073687	3.8488	10.260407	Reasonable	1	1	699.70116	0.850535542	0.017671251	0.999993337	2.7	0.850910725
AGARUW	C7H12_1,5-heptadiene	6.25183	6.77693	0.450504	0	0	0	0	0	0	0	0.000407	0.000814001	0.003256003	0.018925519	0.020553521	0.006715507	0.003256003	0.006512007	0.002645503	0.001831502	0.002645503	0.001831502	0.003459503	0.002238502	0.001628002	0.002442002	0.000814001	0	0.000814001	0.001221001	0.917989418	536.7652346	30.48214368	0.295571623	214.491	2.331409074	3.073687	3.8488	10.260407	Reasonable	1	1	69.970116	0.796204226	0.016581164	0.999933373	2.7	0.787859869
AGARUW	C7H12_1,5-heptadiene	6.25183	6.77693	0.450504	0	0	0	0	0	0	0	0.000407	0.000814001	0.003256003	0.018925519	0.020553521	0.006715507	0.003256003	0.006512007	0.002645503	0.001831502	0.002645503	0.001831502	0.003459503	0.002238502	0.001628002	0.002442002	0.000814001	0	0.000814001	0.001221001	0.917989418	536.7652346	30.48214368	0.295571623	214.491	2.331409074	3.073687	3.8488	10.260407	Reasonable	1	1	0.524470839	0.771321263	0.001527648	0.991188983	2.7	0.771048625
AGARUW	C7H12_1,5-heptadiene	6.25183	6.77693	0.450504	0	0	0	0	0	0	0	0.000407	0.000814001	0.003256003	0.018925519	0.020553521	0.006715507	0.003256003	0.006512007	0.002645503	0.001831502	0.002645503	0.001831502	0.003459503	0.002238502	0.001628002	0.002442002	0.000814001	0	0.000814001	0.001221001	0.917989418	536.7652346	30.48214368	0.295571623	214.491	2.331409074	3.073687	3.8488	10.260407	Reasonable	1	1	0.004757968	0.554210182	0.005545414	0.505083122	2.7	0.557293257
AGARUW	C7H12_1,5-heptadiene	6.25183	6.77693	0.450504	0	0	0	0	0	0	0	0.000407	0.000814001	0.003256003	0.018925519	0.020553521	0.006715507	0.003256003	0.006512007	0.002645503	0.001831502	0.002645503	0.001831502	0.003459503	0.002238502	0.001628002	0.002442002	0.000814001	0	0.000814001	0.001221001	0.917989418	536.7652346	30.48214368	0.295571623	214.491	2.331409074	3.073687	3.8488	10.260407	Reasonable	1	1	0.00034555	0.105189887	0.001208736	0.069003041	2.7	0.105270817
AGARUW	C7H12_1,5-heptadiene	6.25183	6.77693	0.450504	0	0	0	0	0	0	0	0.000407	0.000814001	0.003256003	0.018925519	0.020553521	0.006715507	0.003256003	0.006512007	0.002645503	0.001831502	0.002645503	0.001831502	0.003459503	0.002238502	0.001628002	0.002442002	0.000814001	0	0.000814001	0.001221001	0.917989418	536.7652346	30.48214368	0.295571623	214.491	2.331409074	3.073687	3.8488	10.260407	Reasonable	1	1	4.33E-07	9.82E-05	4.59E-06	9.28E-05	2.7	9.76E-05
AGARUW	C6H14_2,3-dimethylbutane	6.25183	6.77693	0.450504	0	0	0	0	0	0	0	0.000407	0.000814001	0.003256003	0.018925519	0.020553521	0.006715507	0.003256003	0.006512007	0.002645503	0.001831502	0.002645503	0.001831502	0.003459503	0.002238502	0.001628002	0.002442002	0.000814001	0	0.000814001	0.001221001	0.917989418	503.0672531	31.56375605	0.24224795	11.152	1.047352761	2.976586	4.776722	6.685621	Reasonable	1	1	382356.082	1.155483012	0.037545805	0.999999765	3.4	1.120531282
AGARUW	C6H14_2,3-dimethylbutane	6.25183	6.77693	0.450504	0	0	0	0	0	0	0	0.000407	0.000814001	0.003256003	0.018925519	0.020553521	0.006715507	0.003256003	0.006512007	0.002645503	0.001831502	0.002645503	0.001831502	0.003459503	0.002238502	0.001628002	0.002442002	0.000814001	0	0.000814001	0.001221001	0.917989418	503.0672531	31.56375605	0.24224795	11.152	1.047352761	2.976586	4.776722	6.685621	Reasonable	1	1	38235.6082	1.183190143	0.05068614	0.999997655	3.4	1.162760294
AGARUW	C6H14_2,3-dimethylbutane	6.25183	6.77693	0.450504	0	0	0	0	0	0	0	0.000407	0.000814001	0.003256003	0.018925519	0.020553521	0.006715507	0.003256003	0.006512007	0.002645503	0.001831502	0.002645503	0.001831502	0.003459503	0.002238502	0.001628002	0.002442002	0.000814001	0	0.000814001	0.001221001	0.917989418	503.0672531	31.56375605	0.24224795	11.152	1.047352761	2.976586	4.776722	6.685621	Reasonable	1	1	3823.56082	1.061446848	0.033873253	0.999976549	3.4	1.065192315
AGARUW	C6H14_2,3-dimethylbutane	6.25183	6.77693	0.450504	0	0	0	0	0	0	0	0.000407	0.000814001	0.003256003	0.018925519	0.020553521	0.006715507	0.003256003	0.006512007	0.002645503	0.001831502	0.002645503	0.001831502	0.003459503	0.002238502	0.001628002	0.002442002	0.000814001	0	0.000814001	0.001221001	0.917989418	503.0672531	31.56375605	0.24224795	11.152	1.047352761	2.976586	4.776722	6.685621	Reasonable	1	1	382.356082	0.980112828	0.010290365	0.999765535	3.4	0.968219045
AGARUW	C6H14_2,3-dimethylbutane	6.25183	6.77693	0.450504	0	0	0	0	0	0	0	0.000407	0.000814001	0.003256003	0.018925519	0.020553521	0.006715507	0.003256003	0.006512007	0.002645503	0.001831502	0.002645503	0.001831502	0.003459503	0.002238502	0.001628002	0.002442002	0.000814001	0	0.000814001	0.001221001	0.917989418	503.0672531	31.56375605	0.24224795	11.152	1.047352761	2.976586	4.776722	6.685621	Reasonable	1	1	1.04E-05	0.000120045	4.50E-06	0.000115535	3.4	0.000118046
AGARUW	C6H14_3-methylpentane	6.25183	6.77693	0.450504	0	0	0	0	0	0	0	0.000407	0.000814001	0.003256003	0.018925519	0.020553521	0.006715507	0.003256003	0.006512007	0.002645503	0.001831502	0.002645503	0.001831502	0.003459503	0.002238502	0.001628002	0.002442002	0.000814001	0	0.000814001	0.001221001	0.917989418	504.839777	31.13915414	0.283296142	19.5762	1.291728393	3.433349	4.04331	7.657218	Reasonable	1	1	294963.745	1.150825319	0.043797975	0.999999827	3.2	1.159717567
AGARUW	C6H14_3-methylpentane	6.25183	6.77693	0.450504	0	0	0	0	0	0	0	0.000407	0.000814001	0.003256003	0.018925519	0.020553521	0.006715507	0.003256003	0.006512007	0.002645503	0.001831502	0.002645503	0.001831502	0.003459503	0.002238502	0.001628002	0.002442002	0.000814001	0	0.000814001	0.001221001	0.917989418	504.839777	31.13915414	0.283296142	19.5762	1.291728393	3.433349	4.04331	7.657218	Reasonable	1	1	29496.3745	1.145533078	0.043532088	0.999998268	3.2	1.119996292
AGARUW	C6H14_3-methylpentane	6.25183	6.77693	0.450504	0	0	0	0	0	0	0	0.000407	0.000814001	0.003256003	0.018925519	0.020553521	0.006715507	0.003256003	0.006512007	0.002645503	0.001831502	0.002645503	0.001831502	0.003459503	0.002238502	0.001628002	0.002442002	0.000814001	0	0.000814001	0.001221001	0.917989418	504.839777	31.13915414	0.283296142	19.5762	1.291728393	3.433349	4.04331	7.657218	Reasonable	1	1	2949.63745	1.118085193	0.055522042	0.999982682	3.2	1.064809304
AGARUW	C6H14_3-methylpentane	6.25183	6.77693	0.450504	0	0	0	0	0	0	0	0.000407	0.000814001	0.003256003	0.018925519	0.020553521	0.006715507	0.003256003	0.006512007	0.002645503	0.001831502	0.002645503	0.001831502	0.003459503	0.002238502	0.001628002	0.002442002	0.000814001	0	0.000814001	0.001221001	0.917989418	504.839777	31.13915414	0.283296142	19.5762	1.291728393	3.433349	4.04331	7.657218	Reasonable	1	1	294.963745	1.004194635	0.016721553	0.999826848	3.2	1.004407594
AGARUW	C6H14_3-methylpentane	6.25183	6.77693	0.450504	0	0	0	0	0	0	0	0.000407	0.000814001	0.003256003	0.018925519	0.020553521	0.006715507	0.003256003	0.006512007	0.002645503	0.001831502	0.002645503	0.001831502	0.003459503	0.002238502	0.001628002	0.002442002	0.000814001	0	0.000814001	0.001221001	0.917989418	504.839777	31.13915414	0.283296142	19.5762	1.291728393	3.433349	4.04331	7.657218	Reasonable	1	1	5.88E-06	0.000118352	9.35E-06	0.000115069	3.2	0.000120152
AGARUW	C6H10O_4-hexen-2-one	6.25183	6.77693	0.450504	0	0	0	0	0	0	0	0.000407	0.000814001	0.003256003	0.018925519	0.020553521	0.006715507	0.003256003	0.006512007	0.002645503	0.001831502	0.002645503	0.001831502	0.003459503	0.002238502	0.001628002	0.002442002	0.000814001	0	0.000814001	0.001221001	0.917989418	559.6621075	36.9790055	0.446231587	621.193	2.793226553	3.139144	3.68371	8.995374	Reasonable	1	1	11203.887	1.058200816	0.045466934	0.999999856	0.9	1.044143829
AGARUW	C6H10O_4-hexen-2-one	6.25183	6.77693	0.450504	0	0	0	0	0	0	0	0.000407	0.000814001	0.003256003	0.018925519	0.020553521	0.006715507	0.003256003	0.006512007	0.002645503	0.001831502	0.002645503	0.001831502	0.003459503	0.002238502	0.001628002	0.002442002	0.000814001	0	0.000814001	0.001221001	0.917989418	559.6621075	36.9790055	0.446231587	621.193	2.793226553	3.139144	3.68371	8.995374	Reasonable	1	1	1120.3887	1.040115243	0.038813207	0.999998563	0.9	1.047009547
AGARUW	C6H10O_4-hexen-2-one	6.25183	6.77693	0.450504	0	0	0	0	0	0	0	0.000407	0.000814001	0.003256003	0.018925519	0.020553521	0.006715507	0.003256003	0.006512007	0.002645503	0.001831502	0.002645503	0.001831502	0.003459503	0.002238502	0.001628002	0.002442002	0.000814001	0	0.000814001	0.001221001	0.917989418	559.6621075	36.9790055	0.446231587	621.193	2.793226553	3.139144	3.68371	8.995374	Reasonable	1	1	112.03887	1.003303379	0.034323982	0.999985632	0.9	0.999945713
AGARUW	C6H10O_4-hexen-2-one	6.25183	6.77693	0.450504	0	0	0	0	0	0	0	0.000407	0.000814001	0.003256003	0.018925519	0.020553521	0.006715507	0.003256003	0.006512007	0.002645503	0.001831502	0.002645503	0.001831502	0.003459503	0.002238502	0.001628002	0.002442002	0.000814001	0	0.000814001	0.001221001	0.917989418	559.6621075	36.9790055	0.446231587	621.193	2.793226553	3.139144	3.68371	8.995374	Reasonable	1	1	11.203887	0.959904079	0.013675327	0.999856338	0.9	0.953812783
AGARUW	C6H10O_4-hexen-2-one	6.25183	6.77693	0.450504	0	0	0	0	0	0	0	0.000407	0.000814001	0.003256003	0.018925519	0.020553521	0.006715507	0.003256003	0.006512007	0.002645503	0.001831502	0.002645503	0.001831502	0.003459503	0.002238502	0.001628002	0.002442002	0.000814001	0	0.000814001	0.001221001	0.917989418	559.6621075	36.9790055	0.446231587	621.193	2.793226553	3.139144	3.68371	8.995374	Reasonable	1	1	1.70E-07	8.27E-05	7.67E-06	0.000105809	0.9	7.85E-05
AGARUW	C7H14_4-methyl-1-hexene	6.25183	6.77693	0.450504	0	0	0	0	0	0	0	0.000407	0.000814001	0.003256003	0.018925519	0.020553521	0.006715507	0.003256003	0.006512007	0.002645503	0.001831502	0.002645503	0.001831502	0.003459503	0.002238502	0.001628002	0.002442002	0.000814001	0	0.000814001	0.001221001	0.917989418	528.1554514	29.38650495	0.298584169	156.974	2.195827725	3.758413	5.885637	7.699065	Reasonable	1	1	115465.281	0.967485377	0.000132393	0.999999945	3.2	0.96745746
AGARUW	C7H14_4-methyl-1-hexene	6.25183	6.77693	0.450504	0	0	0	0	0	0	0	0.000407	0.000814001	0.003256003	0.018925519	0.020553521	0.006715507	0.003256003	0.006512007	0.002645503	0.001831502	0.002645503	0.001831502	0.003459503	0.002238502	0.001628002	0.002442002	0.000814001	0	0.000814001	0.001221001	0.917989418	528.1554514	29.38650495	0.298584169	156.974	2.195827725	3.758413	5.885637	7.699065	Reasonable	1	1	11546.5281	0.967513798	2.75E-05	0.999999448	3.2	0.967508485
AGARUW	C7H14_4-methyl-1-hexene	6.25183	6.77693	0.450504	0	0	0	0	0	0	0	0.000407	0.000814001	0.003256003	0.018925519	0.020553521	0.006715507	0.003256003	0.006512007	0.002645503	0.001831502	0.002645503	0.001831502	0.003459503	0.002238502	0.001628002	0.002442002	0.000814001	0	0.000814001	0.001221001	0.917989418	528.1554514	29.38650495	0.298584169	156.974	2.195827725	3.758413	5.885637	7.699065	Reasonable	1	1	1154.65281	0.967061821	0.001296311	0.999994483	3.2	0.966888734
AGARUW	C7H14_4-methyl-1-hexene	6.25183	6.77693	0.450504	0	0	0	0	0	0	0	0.000407	0.000814001	0.003256003	0.018925519	0.020553521	0.006715507	0.003256003	0.006512007	0.002645503	0.001831502	0.002645503	0.001831502	0.003459503	0.002238502	0.001628002	0.002442002	0.000814001	0	0.000814001	0.001221001	0.917989418	528.1554514	29.38650495	0.298584169	156.974	2.195827725	3.758413	5.885637	7.699065	Reasonable	1	1	115.465281	0.950985449	0.018587624	0.999944831	3.2	0.944706819
AGARUW	C7H14_4-methyl-1-hexene	6.25183	6.77693	0.450504	0	0	0	0	0	0	0	0.000407	0.000814001	0.003256003	0.018925519	0.020553521	0.006715507	0.003256003	0.006512007	0.002645503	0.001831502	0.002645503	0.001831502	0.003459503	0.002238502	0.001628002	0.002442002	0.000814001	0	0.000814001	0.001221001	0.917989418	528.1554514	29.38650495	0.298584169	156.974	2.195827725	3.758413	5.885637	7.699065	Reasonable	1	1	1.103259616	0.792531808	0.012027041	0.994258914	3.2	0.791265298
AGARUW	C7H14_4-methyl-1-hexene	6.25183	6.77693	0.450504	0	0	0	0	0	0	0	0.000407	0.000814001	0.003256003	0.018925519	0.020553521	0.006715507	0.003256003	0.006512007	0.002645503	0.001831502	0.002645503	0.001831502	0.003459503	0.002238502	0.001628002	0.002442002	0.000814001	0	0.000814001	0.001221001	0.917989418	528.1554514	29.38650495	0.298584169	156.974	2.195827725	3.758413	5.885637	7.699065	Reasonable	1	1	6.16E-07	9.99E-05	5.25E-06	9.67E-05	3.2	0.000102244
AGARUW	C6H10O_4-methyl-4-penten-2-one	6.25183	6.77693	0.450504	0	0	0	0	0	0	0	0.000407	0.000814001	0.003256003	0.018925519	0.020553521	0.006715507	0.003256003	0.006512007	0.002645503	0.001831502	0.002645503	0.001831502	0.003459503	0.002238502	0.001628002	0.002442002	0.000814001	0	0.000814001	0.001221001	0.917989418	583.9572407	32.17602658	0.427070778	407.729	2.610371602	3.357337	4.944185	7.134632	Reasonable	1	1	15717.974	1.099484415	0.023610985	0.999999844	1.3	1.09051537
AGARUW	C6H10O_4-methyl-4-penten-2-one	6.25183	6.77693	0.450504	0	0	0	0	0	0	0	0.000407	0.000814001	0.003256003	0.018925519	0.020553521	0.006715507	0.003256003	0.006512007	0.002645503	0.001831502	0.002645503	0.001831502	0.003459503	0.002238502	0.001628002	0.002442002	0.000814001	0	0.000814001	0.001221001	0.917989418	583.9572407	32.17602658	0.427070778	407.729	2.610371602	3.357337	4.944185	7.134632	Reasonable	1	1	1571.7974	1.035359467	0.031259545	0.99999844	1.3	1.028157661
AGARUW	C6H10O_4-methyl-4-penten-2-one	6.25183	6.77693	0.450504	0	0	0	0	0	0	0	0.000407	0.000814001	0.003256003	0.018925519	0.020553521	0.006715507	0.003256003	0.006512007	0.002645503	0.001831502	0.002645503	0.001831502	0.003459503	0.002238502	0.001628002	0.002442002	0.000814001	0	0.000814001	0.001221001	0.917989418	583.9572407	32.17602658	0.427070778	407.729	2.610371602	3.357337	4.944185	7.134632	Reasonable	1	1	157.17974	1.013170808	0.028087077	0.999984396	1.3	1.020476875
AGARUW	C6H10O_4-methyl-4-penten-2-one	6.25183	6.77693	0.450504	0	0	0	0	0	0	0	0.000407	0.000814001	0.003256003	0.018925519	0.020553521	0.006715507	0.003256003	0.006512007	0.002645503	0.001831502	0.002645503	0.001831502	0.003459503	0.002238502	0.001628002	0.002442002	0.000814001	0	0.000814001	0.001221001	0.917989418	583.9572407	32.17602658	0.427070778	407.729	2.610371602	3.357337	4.944185	7.134632	Reasonable	1	1	15.717974	0.970422818	0.012187919	0.999843986	1.3	0.97430073
AGARUW	C6H10O_4-methyl-4-penten-2-one	6.25183	6.77693	0.450504	0	0	0	0	0	0	0	0.000407	0.000814001	0.003256003	0.018925519	0.020553521	0.006715507	0.003256003	0.006512007	0.002645503	0.001831502	0.002645503	0.001831502	0.003459503	0.002238502	0.001628002	0.002442002	0.000814001	0	0.000814001	0.001221001	0.917989418	583.9572407	32.17602658	0.427070778	407.729	2.610371602	3.357337	4.944185	7.134632	Reasonable	1	1	2.70E-07	4.50E-05	4.04E-06	0.000109936	1.3	4.58E-05
AGARUW	C2H4O_acetaldehyde	6.25183	6.77693	0.450504	0	0	0	0	0	0	0	0.000407	0.000814001	0.003256003	0.018925519	0.020553521	0.006715507	0.003256003	0.006512007	0.002645503	0.001831502	0.002645503	0.001831502	0.003459503	0.002238502	0.001628002	0.002442002	0.000814001	0	0.000814001	0.001221001	0.917989418	470.1338418	53.98284491	0.288582571	0.00708678	-2.149551049	2.135803	2.772167	4.178504	Reasonable	1	1	1111911.937	2.613693759	0.041429058	0.999873111	-0.3	2.589864885
AGARUW	C2H4O_acetaldehyde	6.25183	6.77693	0.450504	0	0	0	0	0	0	0	0.000407	0.000814001	0.003256003	0.018925519	0.020553521	0.006715507	0.003256003	0.006512007	0.002645503	0.001831502	0.002645503	0.001831502	0.003459503	0.002238502	0.001628002	0.002442002	0.000814001	0	0.000814001	0.001221001	0.917989418	470.1338418	53.98284491	0.288582571	0.00708678	-2.149551049	2.135803	2.772167	4.178504	Reasonable	1	1	111191.1937	2.589259653	0.043575718	0.998732553	-0.3	2.60317224
AGARUW	C2H4O_acetaldehyde	6.25183	6.77693	0.450504	0	0	0	0	0	0	0	0.000407	0.000814001	0.003256003	0.018925519	0.020553521	0.006715507	0.003256003	0.006512007	0.002645503	0.001831502	0.002645503	0.001831502	0.003459503	0.002238502	0.001628002	0.002442002	0.000814001	0	0.000814001	0.001221001	0.917989418	470.1338418	53.98284491	0.288582571	0.00708678	-2.149551049	2.135803	2.772167	4.178504	Reasonable	1	1	11119.11937	1.94417369	0.008466743	0.987468476	-0.3	1.948826332
AGARUW	C2H4O_acetaldehyde	6.25183	6.77693	0.450504	0	0	0	0	0	0	0	0.000407	0.000814001	0.003256003	0.018925519	0.020553521	0.006715507	0.003256003	0.006512007	0.002645503	0.001831502	0.002645503	0.001831502	0.003459503	0.002238502	0.001628002	0.002442002	0.000814001	0	0.000814001	0.001221001	0.917989418	470.1338418	53.98284491	0.288582571	0.00708678	-2.149551049	2.135803	2.772167	4.178504	Reasonable	1	1	1111.911937	1.590934555	0.002931299	0.887385806	-0.3	1.59327018
AGARUW	C2H4O_acetaldehyde	6.25183	6.77693	0.450504	0	0	0	0	0	0	0	0.000407	0.000814001	0.003256003	0.018925519	0.020553521	0.006715507	0.003256003	0.006512007	0.002645503	0.001831502	0.002645503	0.001831502	0.003459503	0.002238502	0.001628002	0.002442002	0.000814001	0	0.000814001	0.001221001	0.917989418	470.1338418	53.98284491	0.288582571	0.00708678	-2.149551049	2.135803	2.772167	4.178504	Reasonable	1	1	7.341135061	0.437979094	0.007369053	0.049452255	-0.3	0.436096927
AGARUW	C2H4O_acetaldehyde	6.25183	6.77693	0.450504	0	0	0	0	0	0	0	0.000407	0.000814001	0.003256003	0.018925519	0.020553521	0.006715507	0.003256003	0.006512007	0.002645503	0.001831502	0.002645503	0.001831502	0.003459503	0.002238502	0.001628002	0.002442002	0.000814001	0	0.000814001	0.001221001	0.917989418	470.1338418	53.98284491	0.288582571	0.00708678	-2.149551049	2.135803	2.772167	4.178504	Reasonable	1	1	0.028095694	0.00228509	0.000106458	0.000199068	-0.3	0.002317176
AGARUW	C3H6O_acetone	6.25183	6.77693	0.450504	0	0	0	0	0	0	0	0.000407	0.000814001	0.003256003	0.018925519	0.020553521	0.006715507	0.003256003	0.006512007	0.002645503	0.001831502	0.002645503	0.001831502	0.003459503	0.002238502	0.001628002	0.002442002	0.000814001	0	0.000814001	0.001221001	0.917989418	504.9011578	46.13534273	0.299578863	0.328107	-0.483984504	2.613113	3.317339	5.096659	Reasonable	1	1	319253	1.54803	0.03870075	0.999990453	-0.1	1.551866962
AGARUW	C3H6O_acetone	6.25183	6.77693	0.450504	0	0	0	0	0	0	0	0.000407	0.000814001	0.003256003	0.018925519	0.020553521	0.006715507	0.003256003	0.006512007	0.002645503	0.001831502	0.002645503	0.001831502	0.003459503	0.002238502	0.001628002	0.002442002	0.000814001	0	0.000814001	0.001221001	0.917989418	504.9011578	46.13534273	0.299578863	0.328107	-0.483984504	2.613113	3.317339	5.096659	Reasonable	1	1	31925.3	1.55114	0.0387785	0.999904543	-0.1	1.540084595
AGARUW	C3H6O_acetone	6.25183	6.77693	0.450504	0	0	0	0	0	0	0	0.000407	0.000814001	0.003256003	0.018925519	0.020553521	0.006715507	0.003256003	0.006512007	0.002645503	0.001831502	0.002645503	0.001831502	0.003459503	0.002238502	0.001628002	0.002442002	0.000814001	0	0.000814001	0.001221001	0.917989418	504.9011578	46.13534273	0.299578863	0.328107	-0.483984504	2.613113	3.317339	5.096659	Reasonable	1	1	3192.53	1.54759	0.03868975	0.999046249	-0.1	1.568193325
AGARUW	C3H6O_acetone	6.25183	6.77693	0.450504	0	0	0	0	0	0	0	0.000407	0.000814001	0.003256003	0.018925519	0.020553521	0.006715507	0.003256003	0.006512007	0.002645503	0.001831502	0.002645503	0.001831502	0.003459503	0.002238502	0.001628002	0.002442002	0.000814001	0	0.000814001	0.001221001	0.917989418	504.9011578	46.13534273	0.299578863	0.328107	-0.483984504	2.613113	3.317339	5.096659	Reasonable	1	1	319.253	1.5437	0.0385925	0.990543659	-0.1	1.516961851
AGARUW	C3H6O_acetone	6.25183	6.77693	0.450504	0	0	0	0	0	0	0	0.000407	0.000814001	0.003256003	0.018925519	0.020553521	0.006715507	0.003256003	0.006512007	0.002645503	0.001831502	0.002645503	0.001831502	0.003459503	0.002238502	0.001628002	0.002442002	0.000814001	0	0.000814001	0.001221001	0.917989418	504.9011578	46.13534273	0.299578863	0.328107	-0.483984504	2.613113	3.317339	5.096659	Reasonable	1	1	0.000471806	0.000632081	2.11E-05	0.000154779	-0.1	0.000644919
AGARUW	C2H3N_acetonitrile	6.25183	6.77693	0.450504	0	0	0	0	0	0	0	0.000407	0.000814001	0.003256003	0.018925519	0.020553521	0.006715507	0.003256003	0.006512007	0.002645503	0.001831502	0.002645503	0.001831502	0.003459503	0.002238502	0.001628002	0.002442002	0.000814001	0	0.000814001	0.001221001	0.917989418	537.4197556	47.22182044	0.356500544	0.00657372	-2.182188798	2.180652	2.180664	4.73064	Reasonable	1	1	111535	1.78097	0.04452425	0.998637973	0	1.772051385
AGARUW	C2H3N_acetonitrile	6.25183	6.77693	0.450504	0	0	0	0	0	0	0	0.000407	0.000814001	0.003256003	0.018925519	0.020553521	0.006715507	0.003256003	0.006512007	0.002645503	0.001831502	0.002645503	0.001831502	0.003459503	0.002238502	0.001628002	0.002442002	0.000814001	0	0.000814001	0.001221001	0.917989418	537.4197556	47.22182044	0.356500544	0.00657372	-2.182188798	2.180652	2.180664	4.73064	Reasonable	1	1	11153.5	1.76598	0.0441495	0.986544669	0	1.753062101
AGARUW	C2H3N_acetonitrile	6.25183	6.77693	0.450504	0	0	0	0	0	0	0	0.000407	0.000814001	0.003256003	0.018925519	0.020553521	0.006715507	0.003256003	0.006512007	0.002645503	0.001831502	0.002645503	0.001831502	0.003459503	0.002238502	0.001628002	0.002442002	0.000814001	0	0.000814001	0.001221001	0.917989418	537.4197556	47.22182044	0.356500544	0.00657372	-2.182188798	2.180652	2.180664	4.73064	Reasonable	1	1	1115.35	1.55126	0.0387815	0.879980777	0	1.554012819
AGARUW	C2H3N_acetonitrile	6.25183	6.77693	0.450504	0	0	0	0	0	0	0	0.000407	0.000814001	0.003256003	0.018925519	0.020553521	0.006715507	0.003256003	0.006512007	0.002645503	0.001831502	0.002645503	0.001831502	0.003459503	0.002238502	0.001628002	0.002442002	0.000814001	0	0.000814001	0.001221001	0.917989418	537.4197556	47.22182044	0.356500544	0.00657372	-2.182188798	2.180652	2.180664	4.73064	Reasonable	1	1	111.535	1.27697	0.03192425	0.423032494	0	1.284231273
AGARUW	C2H3N_acetonitrile	6.25183	6.77693	0.450504	0	0	0	0	0	0	0	0.000407	0.000814001	0.003256003	0.018925519	0.020553521	0.006715507	0.003256003	0.006512007	0.002645503	0.001831502	0.002645503	0.001831502	0.003459503	0.002238502	0.001628002	0.002442002	0.000814001	0	0.000814001	0.001221001	0.917989418	537.4197556	47.22182044	0.356500544	0.00657372	-2.182188798	2.180652	2.180664	4.73064	Reasonable	1	1	13.693185	1.319678356	0.004184717	0.08258157	0	1.319665511
AGARUW	C2H3N_acetonitrile	6.25183	6.77693	0.450504	0	0	0	0	0	0	0	0.000407	0.000814001	0.003256003	0.018925519	0.020553521	0.006715507	0.003256003	0.006512007	0.002645503	0.001831502	0.002645503	0.001831502	0.003459503	0.002238502	0.001628002	0.002442002	0.000814001	0	0.000814001	0.001221001	0.917989418	537.4197556	47.22182044	0.356500544	0.00657372	-2.182188798	2.180652	2.180664	4.73064	Reasonable	1	1	0.700539901	0.632060765	0.010005702	0.004584043	0	0.631688833
AGARUW	C2H3N_acetonitrile	6.25183	6.77693	0.450504	0	0	0	0	0	0	0	0.000407	0.000814001	0.003256003	0.018925519	0.020553521	0.006715507	0.003256003	0.006512007	0.002645503	0.001831502	0.002645503	0.001831502	0.003459503	0.002238502	0.001628002	0.002442002	0.000814001	0	0.000814001	0.001221001	0.917989418	537.4197556	47.22182044	0.356500544	0.00657372	-2.182188798	2.180652	2.180664	4.73064	Reasonable	1	1	0.02709227	0.069662431	0.001624572	0.000178065	0	0.06917135
AGARUW	C2H6O_dimethylether	6.25183	6.77693	0.450504	0	0	0	0	0	0	0	0.000407	0.000814001	0.003256003	0.018925519	0.020553521	0.006715507	0.003256003	0.006512007	0.002645503	0.001831502	0.002645503	0.001831502	0.003459503	0.002238502	0.001628002	0.002442002	0.000814001	0	0.000814001	0.001221001	0.917989418	410.1055119	48.43551489	0.231685091	0.00570945	-2.243405726	2.202179	2.371782	5.586	Reasonable	1	1	6234610	1.77672	0.044418	0.999971908	0.1	1.76502833
AGARUW	C2H6O_dimethylether	6.25183	6.77693	0.450504	0	0	0	0	0	0	0	0.000407	0.000814001	0.003256003	0.018925519	0.020553521	0.006715507	0.003256003	0.006512007	0.002645503	0.001831502	0.002645503	0.001831502	0.003459503	0.002238502	0.001628002	0.002442002	0.000814001	0	0.000814001	0.001221001	0.917989418	410.1055119	48.43551489	0.231685091	0.00570945	-2.243405726	2.202179	2.371782	5.586	Reasonable	1	1	623461	1.79205	0.04480125	0.99971915	0.1	1.761431284
AGARUW	C2H6O_dimethylether	6.25183	6.77693	0.450504	0	0	0	0	0	0	0	0.000407	0.000814001	0.003256003	0.018925519	0.020553521	0.006715507	0.003256003	0.006512007	0.002645503	0.001831502	0.002645503	0.001831502	0.003459503	0.002238502	0.001628002	0.002442002	0.000814001	0	0.000814001	0.001221001	0.917989418	410.1055119	48.43551489	0.231685091	0.00570945	-2.243405726	2.202179	2.371782	5.586	Reasonable	1	1	62346.1	1.59125	0.03978125	0.997198581	0.1	1.603693896
AGARUW	C2H6O_dimethylether	6.25183	6.77693	0.450504	0	0	0	0	0	0	0	0.000407	0.000814001	0.003256003	0.018925519	0.020553521	0.006715507	0.003256003	0.006512007	0.002645503	0.001831502	0.002645503	0.001831502	0.003459503	0.002238502	0.001628002	0.002442002	0.000814001	0	0.000814001	0.001221001	0.917989418	410.1055119	48.43551489	0.231685091	0.00570945	-2.243405726	2.202179	2.371782	5.586	Reasonable	1	1	6234.61	1.52087	0.03802175	0.972674754	0.1	1.509550828
AGARUW	C2H6O_dimethylether	6.25183	6.77693	0.450504	0	0	0	0	0	0	0	0.000407	0.000814001	0.003256003	0.018925519	0.020553521	0.006715507	0.003256003	0.006512007	0.002645503	0.001831502	0.002645503	0.001831502	0.003459503	0.002238502	0.001628002	0.002442002	0.000814001	0	0.000814001	0.001221001	0.917989418	410.1055119	48.43551489	0.231685091	0.00570945	-2.243405726	2.202179	2.371782	5.586	Reasonable	1	1	0.031118934	0.000102388	8.70E-06	0.00017764	0.1	0.00010692
AGARUW	C2H7N_dimethylamine	6.25183	6.77693	0.450504	0	0	0	0	0	0	0	0.000407	0.000814001	0.003256003	0.018925519	0.020553521	0.006715507	0.003256003	0.006512007	0.002645503	0.001831502	0.002645503	0.001831502	0.003459503	0.002238502	0.001628002	0.002442002	0.000814001	0	0.000814001	0.001221001	0.917989418	449.2982222	53.95656635	0.291520542	0.0239226	-1.621191621	2.271642	3.114002	4.843925	Reasonable	1	1	1933020.466	1.870516559	0.064541055	0.999978376	-0.2	1.845611908
AGARUW	C2H7N_dimethylamine	6.25183	6.77693	0.450504	0	0	0	0	0	0	0	0.000407	0.000814001	0.003256003	0.018925519	0.020553521	0.006715507	0.003256003	0.006512007	0.002645503	0.001831502	0.002645503	0.001831502	0.003459503	0.002238502	0.001628002	0.002442002	0.000814001	0	0.000814001	0.001221001	0.917989418	449.2982222	53.95656635	0.291520542	0.0239226	-1.621191621	2.271642	3.114002	4.843925	Reasonable	1	1	193302.0466	1.832468252	0.04976353	0.999783797	-0.2	1.827144539
AGARUW	C2H7N_dimethylamine	6.25183	6.77693	0.450504	0	0	0	0	0	0	0	0.000407	0.000814001	0.003256003	0.018925519	0.020553521	0.006715507	0.003256003	0.006512007	0.002645503	0.001831502	0.002645503	0.001831502	0.003459503	0.002238502	0.001628002	0.002442002	0.000814001	0	0.000814001	0.001221001	0.917989418	449.2982222	53.95656635	0.291520542	0.0239226	-1.621191621	2.271642	3.114002	4.843925	Reasonable	1	1	19330.20466	1.578147197	0.007901959	0.997842171	-0.2	1.582280823
AGARUW	C2H7N_dimethylamine	6.25183	6.77693	0.450504	0	0	0	0	0	0	0	0.000407	0.000814001	0.003256003	0.018925519	0.020553521	0.006715507	0.003256003	0.006512007	0.002645503	0.001831502	0.002645503	0.001831502	0.003459503	0.002238502	0.001628002	0.002442002	0.000814001	0	0.000814001	0.001221001	0.917989418	449.2982222	53.95656635	0.291520542	0.0239226	-1.621191621	2.271642	3.114002	4.843925	Reasonable	1	1	1933.020466	1.504645692	0.002492789	0.978832787	-0.2	1.504136607
AGARUW	C2H7N_dimethylamine	6.25183	6.77693	0.450504	0	0	0	0	0	0	0	0.000407	0.000814001	0.003256003	0.018925519	0.020553521	0.006715507	0.003256003	0.006512007	0.002645503	0.001831502	0.002645503	0.001831502	0.003459503	0.002238502	0.001628002	0.002442002	0.000814001	0	0.000814001	0.001221001	0.917989418	449.2982222	53.95656635	0.291520542	0.0239226	-1.621191621	2.271642	3.114002	4.843925	Reasonable	1	1	3.941474978	0.038815018	0.000443601	0.086165734	-0.2	0.03837535
AGARUW	C2H7N_dimethylamine	6.25183	6.77693	0.450504	0	0	0	0	0	0	0	0.000407	0.000814001	0.003256003	0.018925519	0.020553521	0.006715507	0.003256003	0.006512007	0.002645503	0.001831502	0.002645503	0.001831502	0.003459503	0.002238502	0.001628002	0.002442002	0.000814001	0	0.000814001	0.001221001	0.917989418	449.2982222	53.95656635	0.291520542	0.0239226	-1.621191621	2.271642	3.114002	4.843925	Reasonable	1	1	0.007819035	7.71E-05	6.35E-06	0.000187017	-0.2	7.37E-05
AGARUW	C2H6_ethane	6.25183	6.77693	0.450504	0	0	0	0	0	0	0	0.000407	0.000814001	0.003256003	0.018925519	0.020553521	0.006715507	0.003256003	0.006512007	0.002645503	0.001831502	0.002645503	0.001831502	0.003459503	0.002238502	0.001628002	0.002442002	0.000814001	0	0.000814001	0.001221001	0.917989418	381.7893216	50.31694546	0.216958597	0.000261021	-3.583324551	2.509177	2.509185	3.950132	Reasonable	1	1	38452800	2.49874	0.0624685	0.999900378	1.3	2.497567905
AGARUW	C2H6_ethane	6.25183	6.77693	0.450504	0	0	0	0	0	0	0	0.000407	0.000814001	0.003256003	0.018925519	0.020553521	0.006715507	0.003256003	0.006512007	0.002645503	0.001831502	0.002645503	0.001831502	0.003459503	0.002238502	0.001628002	0.002442002	0.000814001	0	0.000814001	0.001221001	0.917989418	381.7893216	50.31694546	0.216958597	0.000261021	-3.583324551	2.509177	2.509185	3.950132	Reasonable	1	1	3845280	2.21101	0.05527525	0.999004677	1.3	2.244313186
AGARUW	C2H6_ethane	6.25183	6.77693	0.450504	0	0	0	0	0	0	0	0.000407	0.000814001	0.003256003	0.018925519	0.020553521	0.006715507	0.003256003	0.006512007	0.002645503	0.001831502	0.002645503	0.001831502	0.003459503	0.002238502	0.001628002	0.002442002	0.000814001	0	0.000814001	0.001221001	0.917989418	381.7893216	50.31694546	0.216958597	0.000261021	-3.583324551	2.509177	2.509185	3.950132	Reasonable	1	1	384528	1.73703	0.04342575	0.990135137	1.3	1.724915546
AGARUW	C2H6_ethane	6.25183	6.77693	0.450504	0	0	0	0	0	0	0	0.000407	0.000814001	0.003256003	0.018925519	0.020553521	0.006715507	0.003256003	0.006512007	0.002645503	0.001831502	0.002645503	0.001831502	0.003459503	0.002238502	0.001628002	0.002442002	0.000814001	0	0.000814001	0.001221001	0.917989418	381.7893216	50.31694546	0.216958597	0.000261021	-3.583324551	2.509177	2.509185	3.950132	Reasonable	1	1	38452.8	1.41613	0.03540325	0.909395573	1.3	1.393921905
AGARUW	C2H6_ethane	6.25183	6.77693	0.450504	0	0	0	0	0	0	0	0.000407	0.000814001	0.003256003	0.018925519	0.020553521	0.006715507	0.003256003	0.006512007	0.002645503	0.001831502	0.002645503	0.001831502	0.003459503	0.002238502	0.001628002	0.002442002	0.000814001	0	0.000814001	0.001221001	0.917989418	381.7893216	50.31694546	0.216958597	0.000261021	-3.583324551	2.509177	2.509185	3.950132	Reasonable	1	1	0.957294624	0.00024621	1.40E-05	0.000249812	1.3	0.000260578
AGARUW	C2H4_ethene	6.25183	6.77693	0.450504	0	0	0	0	0	0	0	0.000407	0.000814001	0.003256003	0.018925519	0.020553521	0.006715507	0.003256003	0.006512007	0.002645503	0.001831502	0.002645503	0.001831502	0.003459503	0.002238502	0.001628002	0.002442002	0.000814001	0	0.000814001	0.001221001	0.917989418	298.4582448	49.65797888	0.123012676	0.000102141	-3.990799895	6.00E-06	2.74271	3.818318	Reasonable	1	1	35504300	2.86444	0.071611	0.999724324	1.2	2.818251227
AGARUW	C2H4_ethene	6.25183	6.77693	0.450504	0	0	0	0	0	0	0	0.000407	0.000814001	0.003256003	0.018925519	0.020553521	0.006715507	0.003256003	0.006512007	0.002645503	0.001831502	0.002645503	0.001831502	0.003459503	0.002238502	0.001628002	0.002442002	0.000814001	0	0.000814001	0.001221001	0.917989418	298.4582448	49.65797888	0.123012676	0.000102141	-3.990799895	6.00E-06	2.74271	3.818318	Reasonable	1	1	3550430	2.51639	0.06290975	0.997250061	1.2	2.514837099
AGARUW	C2H4_ethene	6.25183	6.77693	0.450504	0	0	0	0	0	0	0	0.000407	0.000814001	0.003256003	0.018925519	0.020553521	0.006715507	0.003256003	0.006512007	0.002645503	0.001831502	0.002645503	0.001831502	0.003459503	0.002238502	0.001628002	0.002442002	0.000814001	0	0.000814001	0.001221001	0.917989418	298.4582448	49.65797888	0.123012676	0.000102141	-3.990799895	6.00E-06	2.74271	3.818318	Reasonable	1	1	355043	1.81399	0.04534975	0.97316477	1.2	1.843778404
AGARUW	C2H4_ethene	6.25183	6.77693	0.450504	0	0	0	0	0	0	0	0.000407	0.000814001	0.003256003	0.018925519	0.020553521	0.006715507	0.003256003	0.006512007	0.002645503	0.001831502	0.002645503	0.001831502	0.003459503	0.002238502	0.001628002	0.002442002	0.000814001	0	0.000814001	0.001221001	0.917989418	298.4582448	49.65797888	0.123012676	0.000102141	-3.990799895	6.00E-06	2.74271	3.818318	Reasonable	1	1	35504.3	1.20307	0.03007675	0.783851302	1.2	1.211237647
AGARUW	C2H4_ethene	6.25183	6.77693	0.450504	0	0	0	0	0	0	0	0.000407	0.000814001	0.003256003	0.018925519	0.020553521	0.006715507	0.003256003	0.006512007	0.002645503	0.001831502	0.002645503	0.001831502	0.003459503	0.002238502	0.001628002	0.002442002	0.000814001	0	0.000814001	0.001221001	0.917989418	298.4582448	49.65797888	0.123012676	0.000102141	-3.990799895	6.00E-06	2.74271	3.818318	Reasonable	1	1	2.804397842	0.000283677	1.19E-05	0.000286362	1.2	0.000280029
AGARUW	CHN_hydrogen-cyanide	6.25183	6.77693	0.450504	0	0	0	0	0	0	0	0.000407	0.000814001	0.003256003	0.018925519	0.020553521	0.006715507	0.003256003	0.006512007	0.002645503	0.001831502	0.002645503	0.001831502	0.003459503	0.002238502	0.001628002	0.002442002	0.000814001	0	0.000814001	0.001221001	0.917989418	447.2483409	53.04824853	0.333232947	0.000147108	-3.832363709	6.00E-06	6.00E-06	2.25	Reasonable	1	1	1070957.742	3.118085237	0.007075062	0.9936927	0.1	3.119308036
AGARUW	CHN_hydrogen-cyanide	6.25183	6.77693	0.450504	0	0	0	0	0	0	0	0.000407	0.000814001	0.003256003	0.018925519	0.020553521	0.006715507	0.003256003	0.006512007	0.002645503	0.001831502	0.002645503	0.001831502	0.003459503	0.002238502	0.001628002	0.002442002	0.000814001	0	0.000814001	0.001221001	0.917989418	447.2483409	53.04824853	0.333232947	0.000147108	-3.832363709	6.00E-06	6.00E-06	2.25	Reasonable	1	1	107095.7742	3.061109928	0.002609983	0.940315059	0.1	3.057843798
AGARUW	CHN_hydrogen-cyanide	6.25183	6.77693	0.450504	0	0	0	0	0	0	0	0.000407	0.000814001	0.003256003	0.018925519	0.020553521	0.006715507	0.003256003	0.006512007	0.002645503	0.001831502	0.002645503	0.001831502	0.003459503	0.002238502	0.001628002	0.002442002	0.000814001	0	0.000814001	0.001221001	0.917989418	447.2483409	53.04824853	0.333232947	0.000147108	-3.832363709	6.00E-06	6.00E-06	2.25	Reasonable	1	1	10709.57742	1.982169823	0.001600808	0.611720529	0.1	1.981654284
AGARUW	CHN_hydrogen-cyanide	6.25183	6.77693	0.450504	0	0	0	0	0	0	0	0.000407	0.000814001	0.003256003	0.018925519	0.020553521	0.006715507	0.003256003	0.006512007	0.002645503	0.001831502	0.002645503	0.001831502	0.003459503	0.002238502	0.001628002	0.002442002	0.000814001	0	0.000814001	0.001221001	0.917989418	447.2483409	53.04824853	0.333232947	0.000147108	-3.832363709	6.00E-06	6.00E-06	2.25	Reasonable	1	1	1070.957742	0.684437883	0.012280892	0.136103783	0.1	0.684572016
AGARUW	CHN_hydrogen-cyanide	6.25183	6.77693	0.450504	0	0	0	0	0	0	0	0.000407	0.000814001	0.003256003	0.018925519	0.020553521	0.006715507	0.003256003	0.006512007	0.002645503	0.001831502	0.002645503	0.001831502	0.003459503	0.002238502	0.001628002	0.002442002	0.000814001	0	0.000814001	0.001221001	0.917989418	447.2483409	53.04824853	0.333232947	0.000147108	-3.832363709	6.00E-06	6.00E-06	2.25	Reasonable	1	1	2.11958917	0.002529728	9.33E-05	0.000311711	0.1	0.002510484
AGARUW	C4H10_isobutane	6.25183	6.77693	0.450504	0	0	0	0	0	0	0	0.000407	0.000814001	0.003256003	0.018925519	0.020553521	0.006715507	0.003256003	0.006512007	0.002645503	0.001831502	0.002645503	0.001831502	0.003459503	0.002238502	0.001628002	0.002442002	0.000814001	0	0.000814001	0.001221001	0.917989418	443.0106967	38.8550635	0.197655762	0.0880873	-1.055086702	3.081281	4.435789	4.435806	Reasonable	1	1	3723029.398	1.547859325	0.000225968	0.999996951	2.1	1.547785859
AGARUW	C4H10_isobutane	6.25183	6.77693	0.450504	0	0	0	0	0	0	0	0.000407	0.000814001	0.003256003	0.018925519	0.020553521	0.006715507	0.003256003	0.006512007	0.002645503	0.001831502	0.002645503	0.001831502	0.003459503	0.002238502	0.001628002	0.002442002	0.000814001	0	0.000814001	0.001221001	0.917989418	443.0106967	38.8550635	0.197655762	0.0880873	-1.055086702	3.081281	4.435789	4.435806	Reasonable	1	1	372302.9398	1.547895801	8.65E-05	0.999969509	2.1	1.547917134
AGARUW	C4H10_isobutane	6.25183	6.77693	0.450504	0	0	0	0	0	0	0	0.000407	0.000814001	0.003256003	0.018925519	0.020553521	0.006715507	0.003256003	0.006512007	0.002645503	0.001831502	0.002645503	0.001831502	0.003459503	0.002238502	0.001628002	0.002442002	0.000814001	0	0.000814001	0.001221001	0.917989418	443.0106967	38.8550635	0.197655762	0.0880873	-1.055086702	3.081281	4.435789	4.435806	Reasonable	1	1	37230.29398	1.546396603	0.000512775	0.99969517	2.1	1.546867667
AGARUW	C4H10_isobutane	6.25183	6.77693	0.450504	0	0	0	0	0	0	0	0.000407	0.000814001	0.003256003	0.018925519	0.020553521	0.006715507	0.003256003	0.006512007	0.002645503	0.001831502	0.002645503	0.001831502	0.003459503	0.002238502	0.001628002	0.002442002	0.000814001	0	0.000814001	0.001221001	0.917989418	443.0106967	38.8550635	0.197655762	0.0880873	-1.055086702	3.081281	4.435789	4.435806	Reasonable	1	1	3723.029398	1.533212465	0.001438128	0.996960039	2.1	1.533770824
AGARUW	C4H10_isobutane	6.25183	6.77693	0.450504	0	0	0	0	0	0	0	0.000407	0.000814001	0.003256003	0.018925519	0.020553521	0.006715507	0.003256003	0.006512007	0.002645503	0.001831502	0.002645503	0.001831502	0.003459503	0.002238502	0.001628002	0.002442002	0.000814001	0	0.000814001	0.001221001	0.917989418	443.0106967	38.8550635	0.197655762	0.0880873	-1.055086702	3.081281	4.435789	4.435806	Reasonable	1	1	0.001757188	0.000159423	5.92E-06	0.000154762	2.1	0.000160598
AGARUW	C5H12_isopentane	6.25183	6.77693	0.450504	0	0	0	0	0	0	0	0.000407	0.000814001	0.003256003	0.018925519	0.020553521	0.006715507	0.003256003	0.006512007	0.002645503	0.001831502	0.002645503	0.001831502	0.003459503	0.002238502	0.001628002	0.002442002	0.000814001	0	0.000814001	0.001221001	0.917989418	474.7591203	34.73587842	0.239525866	1.31333	0.118373865	2.999577	4.70503	6.159817	Reasonable	1	1	1013326.698	1.517253042	0.019229669	0.999999249	2.6	1.540657952
AGARUW	C5H12_isopentane	6.25183	6.77693	0.450504	0	0	0	0	0	0	0	0.000407	0.000814001	0.003256003	0.018925519	0.020553521	0.006715507	0.003256003	0.006512007	0.002645503	0.001831502	0.002645503	0.001831502	0.003459503	0.002238502	0.001628002	0.002442002	0.000814001	0	0.000814001	0.001221001	0.917989418	474.7591203	34.73587842	0.239525866	1.31333	0.118373865	2.999577	4.70503	6.159817	Reasonable	1	1	101332.6698	1.508716196	0.01865737	0.999992486	2.6	1.499831076
AGARUW	C5H12_isopentane	6.25183	6.77693	0.450504	0	0	0	0	0	0	0	0.000407	0.000814001	0.003256003	0.018925519	0.020553521	0.006715507	0.003256003	0.006512007	0.002645503	0.001831502	0.002645503	0.001831502	0.003459503	0.002238502	0.001628002	0.002442002	0.000814001	0	0.000814001	0.001221001	0.917989418	474.7591203	34.73587842	0.239525866	1.31333	0.118373865	2.999577	4.70503	6.159817	Reasonable	1	1	10133.26698	1.400907594	0.035906824	0.999924865	2.6	1.392497471
AGARUW	C5H12_isopentane	6.25183	6.77693	0.450504	0	0	0	0	0	0	0	0.000407	0.000814001	0.003256003	0.018925519	0.020553521	0.006715507	0.003256003	0.006512007	0.002645503	0.001831502	0.002645503	0.001831502	0.003459503	0.002238502	0.001628002	0.002442002	0.000814001	0	0.000814001	0.001221001	0.917989418	474.7591203	34.73587842	0.239525866	1.31333	0.118373865	2.999577	4.70503	6.159817	Reasonable	1	1	1013.326698	1.247118878	0.021239325	0.999249155	2.6	1.254679284
AGARUW	C5H12_isopentane	6.25183	6.77693	0.450504	0	0	0	0	0	0	0	0.000407	0.000814001	0.003256003	0.018925519	0.020553521	0.006715507	0.003256003	0.006512007	0.002645503	0.001831502	0.002645503	0.001831502	0.003459503	0.002238502	0.001628002	0.002442002	0.000814001	0	0.000814001	0.001221001	0.917989418	474.7591203	34.73587842	0.239525866	1.31333	0.118373865	2.999577	4.70503	6.159817	Reasonable	1	1	0.000115527	0.000156545	5.32E-06	0.000151702	2.6	0.00016013
AGARUW	C3H8O_isopropylalcohol	6.25183	6.77693	0.450504	0	0	0	0	0	0	0	0.000407	0.000814001	0.003256003	0.018925519	0.020553521	0.006715507	0.003256003	0.006512007	0.002645503	0.001831502	0.002645503	0.001831502	0.003459503	0.002238502	0.001628002	0.002442002	0.000814001	0	0.000814001	0.001221001	0.917989418	515.5796221	48.73405441	0.575735407	2.10495	0.323241784	2.997873	3.844476	4.397483	Reasonable	1	1	116349	1.54722	0.0386805	0.999995917	0.3	1.552017717
AGARUW	C3H8O_isopropylalcohol	6.25183	6.77693	0.450504	0	0	0	0	0	0	0	0.000407	0.000814001	0.003256003	0.018925519	0.020553521	0.006715507	0.003256003	0.006512007	0.002645503	0.001831502	0.002645503	0.001831502	0.003459503	0.002238502	0.001628002	0.002442002	0.000814001	0	0.000814001	0.001221001	0.917989418	515.5796221	48.73405441	0.575735407	2.10495	0.323241784	2.997873	3.844476	4.397483	Reasonable	1	1	11634.9	1.54634	0.0386585	0.99995917	0.3	1.529811285
AGARUW	C3H8O_isopropylalcohol	6.25183	6.77693	0.450504	0	0	0	0	0	0	0	0.000407	0.000814001	0.003256003	0.018925519	0.020553521	0.006715507	0.003256003	0.006512007	0.002645503	0.001831502	0.002645503	0.001831502	0.003459503	0.002238502	0.001628002	0.002442002	0.000814001	0	0.000814001	0.001221001	0.917989418	515.5796221	48.73405441	0.575735407	2.10495	0.323241784	2.997873	3.844476	4.397483	Reasonable	1	1	1163.49	1.54783	0.03869575	0.999591851	0.3	1.549664834
AGARUW	C3H8O_isopropylalcohol	6.25183	6.77693	0.450504	0	0	0	0	0	0	0	0.000407	0.000814001	0.003256003	0.018925519	0.020553521	0.006715507	0.003256003	0.006512007	0.002645503	0.001831502	0.002645503	0.001831502	0.003459503	0.002238502	0.001628002	0.002442002	0.000814001	0	0.000814001	0.001221001	0.917989418	515.5796221	48.73405441	0.575735407	2.10495	0.323241784	2.997873	3.844476	4.397483	Reasonable	1	1	116.349	1.54508	0.038627	0.995933452	0.3	1.531638738
AGARUW	C3H8O_isopropylalcohol	6.25183	6.77693	0.450504	0	0	0	0	0	0	0	0.000407	0.000814001	0.003256003	0.018925519	0.020553521	0.006715507	0.003256003	0.006512007	0.002645503	0.001831502	0.002645503	0.001831502	0.003459503	0.002238502	0.001628002	0.002442002	0.000814001	0	0.000814001	0.001221001	0.917989418	515.5796221	48.73405441	0.575735407	2.10495	0.323241784	2.997873	3.844476	4.397483	Reasonable	1	1	7.6264093	1.2906769	0.009482868	0.941360015	0.3	1.295941688
AGARUW	C3H8O_isopropylalcohol	6.25183	6.77693	0.450504	0	0	0	0	0	0	0	0.000407	0.000814001	0.003256003	0.018925519	0.020553521	0.006715507	0.003256003	0.006512007	0.002645503	0.001831502	0.002645503	0.001831502	0.003459503	0.002238502	0.001628002	0.002442002	0.000814001	0	0.000814001	0.001221001	0.917989418	515.5796221	48.73405441	0.575735407	2.10495	0.323241784	2.997873	3.844476	4.397483	Reasonable	1	1	1.185669518	0.457254017	0.012289091	0.713940404	0.3	0.455976911
AGARUW	C3H8O_isopropylalcohol	6.25183	6.77693	0.450504	0	0	0	0	0	0	0	0.000407	0.000814001	0.003256003	0.018925519	0.020553521	0.006715507	0.003256003	0.006512007	0.002645503	0.001831502	0.002645503	0.001831502	0.003459503	0.002238502	0.001628002	0.002442002	0.000814001	0	0.000814001	0.001221001	0.917989418	515.5796221	48.73405441	0.575735407	2.10495	0.323241784	2.997873	3.844476	4.397483	Reasonable	1	1	7.35E-05	2.71E-05	3.75E-06	0.000154698	0.3	2.63E-05
AGARUW	CH4_methane	6.25183	6.77693	0.450504	0	0	0	0	0	0	0	0.000407	0.000814001	0.003256003	0.018925519	0.020553521	0.006715507	0.003256003	0.006512007	0.002645503	0.001831502	0.002645503	0.001831502	0.003459503	0.002238502	0.001628002	0.002442002	0.000814001	0	0.000814001	0.001221001	0.917989418	190.564	45.992	0.01142	8.92E-06	-5.049635146	2.184395	2.184399	2.184406	Reasonable	1	1	45200000	3.03102	0.0757755	0.997525879	0.6	3.068353216
AGARUW	CH4_methane	6.25183	6.77693	0.450504	0	0	0	0	0	0	0	0.000407	0.000814001	0.003256003	0.018925519	0.020553521	0.006715507	0.003256003	0.006512007	0.002645503	0.001831502	0.002645503	0.001831502	0.003459503	0.002238502	0.001628002	0.002442002	0.000814001	0	0.000814001	0.001221001	0.917989418	190.564	45.992	0.01142	8.92E-06	-5.049635146	2.184395	2.184399	2.184406	Reasonable	1	1	4520000	2.45892	0.061473	0.975797708	0.6	2.456104923
AGARUW	CH4_methane	6.25183	6.77693	0.450504	0	0	0	0	0	0	0	0.000407	0.000814001	0.003256003	0.018925519	0.020553521	0.006715507	0.003256003	0.006512007	0.002645503	0.001831502	0.002645503	0.001831502	0.003459503	0.002238502	0.001628002	0.002442002	0.000814001	0	0.000814001	0.001221001	0.917989418	190.564	45.992	0.01142	8.92E-06	-5.049635146	2.184395	2.184399	2.184406	Reasonable	1	1	452000	1.36121	0.03403025	0.801265541	0.6	1.341246511
AGARUW	CH4_methane	6.25183	6.77693	0.450504	0	0	0	0	0	0	0	0.000407	0.000814001	0.003256003	0.018925519	0.020553521	0.006715507	0.003256003	0.006512007	0.002645503	0.001831502	0.002645503	0.001831502	0.003459503	0.002238502	0.001628002	0.002442002	0.000814001	0	0.000814001	0.001221001	0.917989418	190.564	45.992	0.01142	8.92E-06	-5.049635146	2.184395	2.184399	2.184406	Reasonable	1	1	45200	0.339079	0.008476975	0.287335089	0.6	0.338405135
AGARUW	CH4_methane	6.25183	6.77693	0.450504	0	0	0	0	0	0	0	0.000407	0.000814001	0.003256003	0.018925519	0.020553521	0.006715507	0.003256003	0.006512007	0.002645503	0.001831502	0.002645503	0.001831502	0.003459503	0.002238502	0.001628002	0.002442002	0.000814001	0	0.000814001	0.001221001	0.917989418	190.564	45.992	0.01142	8.92E-06	-5.049635146	2.184395	2.184399	2.184406	Reasonable	1	1	33.98004484	0.000301963	7.55E-06	0.00030301	0.6	0.000297671
AGARUW	C4H10O_methyl-propyl-ether	6.25183	6.77693	0.450504	0	0	0	0	0	0	0	0.000407	0.000814001	0.003256003	0.018925519	0.020553521	0.006715507	0.003256003	0.006512007	0.002645503	0.001831502	0.002645503	0.001831502	0.003459503	0.002238502	0.001628002	0.002442002	0.000814001	0	0.000814001	0.001221001	0.917989418	478.8689486	38.38025026	0.286150366	0.407866	-0.389482496	2.980838	3.792777	6.933109	Reasonable	1	1	734989.652	1.480890157	0.014364981	0.999996664	1.2	1.474392227
AGARUW	C4H10O_methyl-propyl-ether	6.25183	6.77693	0.450504	0	0	0	0	0	0	0	0.000407	0.000814001	0.003256003	0.018925519	0.020553521	0.006715507	0.003256003	0.006512007	0.002645503	0.001831502	0.002645503	0.001831502	0.003459503	0.002238502	0.001628002	0.002442002	0.000814001	0	0.000814001	0.001221001	0.917989418	478.8689486	38.38025026	0.286150366	0.407866	-0.389482496	2.980838	3.792777	6.933109	Reasonable	1	1	73498.9652	1.475376402	0.020467172	0.999966643	1.2	1.471410812
AGARUW	C4H10O_methyl-propyl-ether	6.25183	6.77693	0.450504	0	0	0	0	0	0	0	0.000407	0.000814001	0.003256003	0.018925519	0.020553521	0.006715507	0.003256003	0.006512007	0.002645503	0.001831502	0.002645503	0.001831502	0.003459503	0.002238502	0.001628002	0.002442002	0.000814001	0	0.000814001	0.001221001	0.917989418	478.8689486	38.38025026	0.286150366	0.407866	-0.389482496	2.980838	3.792777	6.933109	Reasonable	1	1	7349.89652	1.356839132	0.029645433	0.99966653	1.2	1.368031123
AGARUW	C4H10O_methyl-propyl-ether	6.25183	6.77693	0.450504	0	0	0	0	0	0	0	0.000407	0.000814001	0.003256003	0.018925519	0.020553521	0.006715507	0.003256003	0.006512007	0.002645503	0.001831502	0.002645503	0.001831502	0.003459503	0.002238502	0.001628002	0.002442002	0.000814001	0	0.000814001	0.001221001	0.917989418	478.8689486	38.38025026	0.286150366	0.407866	-0.389482496	2.980838	3.792777	6.933109	Reasonable	1	1	734.989652	1.163314729	0.017772914	0.996675281	1.2	1.1740537
AGARUW	C4H10O_methyl-propyl-ether	6.25183	6.77693	0.450504	0	0	0	0	0	0	0	0.000407	0.000814001	0.003256003	0.018925519	0.020553521	0.006715507	0.003256003	0.006512007	0.002645503	0.001831502	0.002645503	0.001831502	0.003459503	0.002238502	0.001628002	0.002442002	0.000814001	0	0.000814001	0.001221001	0.917989418	478.8689486	38.38025026	0.286150366	0.407866	-0.389482496	2.980838	3.792777	6.933109	Reasonable	1	1	1.62271761	0.423104383	0.001735228	0.39826146	1.2	0.423760602
AGARUW	C4H10O_methyl-propyl-ether	6.25183	6.77693	0.450504	0	0	0	0	0	0	0	0.000407	0.000814001	0.003256003	0.018925519	0.020553521	0.006715507	0.003256003	0.006512007	0.002645503	0.001831502	0.002645503	0.001831502	0.003459503	0.002238502	0.001628002	0.002442002	0.000814001	0	0.000814001	0.001221001	0.917989418	478.8689486	38.38025026	0.286150366	0.407866	-0.389482496	2.980838	3.792777	6.933109	Reasonable	1	1	0.000363083	0.00014895	1.01E-05	0.000148067	1.2	0.000147851
AGARUW	C5H10O_methylpropylketone	6.25183	6.77693	0.450504	0	0	0	0	0	0	0	0.000407	0.000814001	0.003256003	0.018925519	0.020553521	0.006715507	0.003256003	0.006512007	0.002645503	0.001831502	0.002645503	0.001831502	0.003459503	0.002238502	0.001628002	0.002442002	0.000814001	0	0.000814001	0.001221001	0.917989418	564.4660951	36.92885972	0.349050379	2.0594	0.313740708	2.779844	3.520907	8.293755	Reasonable	1	1	51802.9	0.974371	0.024359275	0.999990627	0.9	0.984275395
AGARUW	C5H10O_methylpropylketone	6.25183	6.77693	0.450504	0	0	0	0	0	0	0	0.000407	0.000814001	0.003256003	0.018925519	0.020553521	0.006715507	0.003256003	0.006512007	0.002645503	0.001831502	0.002645503	0.001831502	0.003459503	0.002238502	0.001628002	0.002442002	0.000814001	0	0.000814001	0.001221001	0.917989418	564.4660951	36.92885972	0.349050379	2.0594	0.313740708	2.779844	3.520907	8.293755	Reasonable	1	1	5180.29	0.999241	0.024981025	0.999906273	0.9	0.999503908
AGARUW	C5H10O_methylpropylketone	6.25183	6.77693	0.450504	0	0	0	0	0	0	0	0.000407	0.000814001	0.003256003	0.018925519	0.020553521	0.006715507	0.003256003	0.006512007	0.002645503	0.001831502	0.002645503	0.001831502	0.003459503	0.002238502	0.001628002	0.002442002	0.000814001	0	0.000814001	0.001221001	0.917989418	564.4660951	36.92885972	0.349050379	2.0594	0.313740708	2.779844	3.520907	8.293755	Reasonable	1	1	518.029	0.92479	0.02311975	0.99906352	0.9	0.922733686
AGARUW	C5H10O_methylpropylketone	6.25183	6.77693	0.450504	0	0	0	0	0	0	0	0.000407	0.000814001	0.003256003	0.018925519	0.020553521	0.006715507	0.003256003	0.006512007	0.002645503	0.001831502	0.002645503	0.001831502	0.003459503	0.002238502	0.001628002	0.002442002	0.000814001	0	0.000814001	0.001221001	0.917989418	564.4660951	36.92885972	0.349050379	2.0594	0.313740708	2.779844	3.520907	8.293755	Reasonable	1	1	51.8029	0.947674	0.02369185	0.990713474	0.9	0.941320284
AGARUW	C5H10O_methylpropylketone	6.25183	6.77693	0.450504	0	0	0	0	0	0	0	0.000407	0.000814001	0.003256003	0.018925519	0.020553521	0.006715507	0.003256003	0.006512007	0.002645503	0.001831502	0.002645503	0.001831502	0.003459503	0.002238502	0.001628002	0.002442002	0.000814001	0	0.000814001	0.001221001	0.917989418	564.4660951	36.92885972	0.349050379	2.0594	0.313740708	2.779844	3.520907	8.293755	Reasonable	1	1	0.167167958	0.783761209	0.00780879	0.256099441	0.9	0.783510029
AGARUW	C5H10O_methylpropylketone	6.25183	6.77693	0.450504	0	0	0	0	0	0	0	0.000407	0.000814001	0.003256003	0.018925519	0.020553521	0.006715507	0.003256003	0.006512007	0.002645503	0.001831502	0.002645503	0.001831502	0.003459503	0.002238502	0.001628002	0.002442002	0.000814001	0	0.000814001	0.001221001	0.917989418	564.4660951	36.92885972	0.349050379	2.0594	0.313740708	2.779844	3.520907	8.293755	Reasonable	1	1	0.007826956	0.460696673	0.011684623	0.015863138	0.9	0.458017534
AGARUW	C5H10O_methylpropylketone	6.25183	6.77693	0.450504	0	0	0	0	0	0	0	0.000407	0.000814001	0.003256003	0.018925519	0.020553521	0.006715507	0.003256003	0.006512007	0.002645503	0.001831502	0.002645503	0.001831502	0.003459503	0.002238502	0.001628002	0.002442002	0.000814001	0	0.000814001	0.001221001	0.917989418	564.4660951	36.92885972	0.349050379	2.0594	0.313740708	2.779844	3.520907	8.293755	Reasonable	1	1	4.73E-05	0.00566181	0.00033974	9.74E-05	0.9	0.005844659
AGARUW	C5H12O_methyl-tert-butyl-ether	6.25183	6.77693	0.450504	0	0	0	0	0	0	0	0.000407	0.000814001	0.003256003	0.018925519	0.020553521	0.006715507	0.003256003	0.006512007	0.002645503	0.001831502	0.002645503	0.001831502	0.003459503	0.002238502	0.001628002	0.002442002	0.000814001	0	0.000814001	0.001221001	0.917989418	512.6934939	34.04608196	0.266677162	7.97598	0.901784056	4.360007	4.412669	5.887438	Reasonable	1	1	392256.706	1.547495223	0.000838952	0.99999968	0.9	1.547697771
AGARUW	C5H12O_methyl-tert-butyl-ether	6.25183	6.77693	0.450504	0	0	0	0	0	0	0	0.000407	0.000814001	0.003256003	0.018925519	0.020553521	0.006715507	0.003256003	0.006512007	0.002645503	0.001831502	0.002645503	0.001831502	0.003459503	0.002238502	0.001628002	0.002442002	0.000814001	0	0.000814001	0.001221001	0.917989418	512.6934939	34.04608196	0.266677162	7.97598	0.901784056	4.360007	4.412669	5.887438	Reasonable	1	1	39225.6706	1.547395883	0.00079011	0.999996804	0.9	1.54723602
AGARUW	C5H12O_methyl-tert-butyl-ether	6.25183	6.77693	0.450504	0	0	0	0	0	0	0	0.000407	0.000814001	0.003256003	0.018925519	0.020553521	0.006715507	0.003256003	0.006512007	0.002645503	0.001831502	0.002645503	0.001831502	0.003459503	0.002238502	0.001628002	0.002442002	0.000814001	0	0.000814001	0.001221001	0.917989418	512.6934939	34.04608196	0.266677162	7.97598	0.901784056	4.360007	4.412669	5.887438	Reasonable	1	1	3922.56706	1.543628865	0.003137523	0.999968038	0.9	1.54113181
AGARUW	C5H12O_methyl-tert-butyl-ether	6.25183	6.77693	0.450504	0	0	0	0	0	0	0	0.000407	0.000814001	0.003256003	0.018925519	0.020553521	0.006715507	0.003256003	0.006512007	0.002645503	0.001831502	0.002645503	0.001831502	0.003459503	0.002238502	0.001628002	0.002442002	0.000814001	0	0.000814001	0.001221001	0.917989418	512.6934939	34.04608196	0.266677162	7.97598	0.901784056	4.360007	4.412669	5.887438	Reasonable	1	1	392.256706	1.501111992	0.027622262	0.999680474	0.9	1.531613924
AGARUW	C5H12O_methyl-tert-butyl-ether	6.25183	6.77693	0.450504	0	0	0	0	0	0	0	0.000407	0.000814001	0.003256003	0.018925519	0.020553521	0.006715507	0.003256003	0.006512007	0.002645503	0.001831502	0.002645503	0.001831502	0.003459503	0.002238502	0.001628002	0.002442002	0.000814001	0	0.000814001	0.001221001	0.917989418	512.6934939	34.04608196	0.266677162	7.97598	0.901784056	4.360007	4.412669	5.887438	Reasonable	1	1	1.94E-05	3.21E-05	6.14E-06	0.000154726	0.9	3.12E-05
AGARUW	C5H12_neopentane	6.25183	6.77693	0.450504	0	0	0	0	0	0	0	0.000407	0.000814001	0.003256003	0.018925519	0.020553521	0.006715507	0.003256003	0.006512007	0.002645503	0.001831502	0.002645503	0.001831502	0.003459503	0.002238502	0.001628002	0.002442002	0.000814001	0	0.000814001	0.001221001	0.917989418	470.5354152	35.44700615	0.199261323	0.541877	-0.266099282	4.352656	4.352657	4.352671	Reasonable	1	1	1707029.575	1.547972598	5.77E-05	0.999998919	2.5	1.54792489
AGARUW	C5H12_neopentane	6.25183	6.77693	0.450504	0	0	0	0	0	0	0	0.000407	0.000814001	0.003256003	0.018925519	0.020553521	0.006715507	0.003256003	0.006512007	0.002645503	0.001831502	0.002645503	0.001831502	0.003459503	0.002238502	0.001628002	0.002442002	0.000814001	0	0.000814001	0.001221001	0.917989418	470.5354152	35.44700615	0.199261323	0.541877	-0.266099282	4.352656	4.352657	4.352671	Reasonable	1	1	170702.9575	1.548006437	4.14E-05	0.999989189	2.5	1.548025152
AGARUW	C5H12_neopentane	6.25183	6.77693	0.450504	0	0	0	0	0	0	0	0.000407	0.000814001	0.003256003	0.018925519	0.020553521	0.006715507	0.003256003	0.006512007	0.002645503	0.001831502	0.002645503	0.001831502	0.003459503	0.002238502	0.001628002	0.002442002	0.000814001	0	0.000814001	0.001221001	0.917989418	470.5354152	35.44700615	0.199261323	0.541877	-0.266099282	4.352656	4.352657	4.352671	Reasonable	1	1	17070.29575	1.547234307	0.000681058	0.999891904	2.5	1.547120917
AGARUW	C5H12_neopentane	6.25183	6.77693	0.450504	0	0	0	0	0	0	0	0.000407	0.000814001	0.003256003	0.018925519	0.020553521	0.006715507	0.003256003	0.006512007	0.002645503	0.001831502	0.002645503	0.001831502	0.003459503	0.002238502	0.001628002	0.002442002	0.000814001	0	0.000814001	0.001221001	0.917989418	470.5354152	35.44700615	0.199261323	0.541877	-0.266099282	4.352656	4.352657	4.352671	Reasonable	1	1	1707.029575	1.541442341	0.001456401	0.998920086	2.5	1.540087225
AGARUW	C5H12_neopentane	6.25183	6.77693	0.450504	0	0	0	0	0	0	0	0.000407	0.000814001	0.003256003	0.018925519	0.020553521	0.006715507	0.003256003	0.006512007	0.002645503	0.001831502	0.002645503	0.001831502	0.003459503	0.002238502	0.001628002	0.002442002	0.000814001	0	0.000814001	0.001221001	0.917989418	470.5354152	35.44700615	0.199261323	0.541877	-0.266099282	4.352656	4.352657	4.352671	Reasonable	1	1	13.39969562	1.140753816	0.007623706	0.878949087	2.5	1.134689738
AGARUW	C5H12_neopentane	6.25183	6.77693	0.450504	0	0	0	0	0	0	0	0.000407	0.000814001	0.003256003	0.018925519	0.020553521	0.006715507	0.003256003	0.006512007	0.002645503	0.001831502	0.002645503	0.001831502	0.003459503	0.002238502	0.001628002	0.002442002	0.000814001	0	0.000814001	0.001221001	0.917989418	470.5354152	35.44700615	0.199261323	0.541877	-0.266099282	4.352656	4.352657	4.352671	Reasonable	1	1	1.280272181	0.528834413	0.004250441	0.409594113	2.5	0.528603768
AGARUW	C5H12_neopentane	6.25183	6.77693	0.450504	0	0	0	0	0	0	0	0.000407	0.000814001	0.003256003	0.018925519	0.020553521	0.006715507	0.003256003	0.006512007	0.002645503	0.001831502	0.002645503	0.001831502	0.003459503	0.002238502	0.001628002	0.002442002	0.000814001	0	0.000814001	0.001221001	0.917989418	470.5354152	35.44700615	0.199261323	0.541877	-0.266099282	4.352656	4.352657	4.352671	Reasonable	1	1	0.000285669	0.000160439	1.14E-05	0.000154773	2.5	0.000154765
AGARUW	C3H8_propane	6.25183	6.77693	0.450504	0	0	0	0	0	0	0	0.000407	0.000814001	0.003256003	0.018925519	0.020553521	0.006715507	0.003256003	0.006512007	0.002645503	0.001831502	0.002645503	0.001831502	0.003459503	0.002238502	0.001628002	0.002442002	0.000814001	0	0.000814001	0.001221001	0.917989418	416.4755833	44.59741845	0.238916692	0.00560599	-2.251347681	2.810311	3.324883	4.443894	Reasonable	1	1	10232100	1.55707	0.03892675	0.999982567	1.8	1.547646956
AGARUW	C3H8_propane	6.25183	6.77693	0.450504	0	0	0	0	0	0	0	0.000407	0.000814001	0.003256003	0.018925519	0.020553521	0.006715507	0.003256003	0.006512007	0.002645503	0.001831502	0.002645503	0.001831502	0.003459503	0.002238502	0.001628002	0.002442002	0.000814001	0	0.000814001	0.001221001	0.917989418	416.4755833	44.59741845	0.238916692	0.00560599	-2.251347681	2.810311	3.324883	4.443894	Reasonable	1	1	1023210	1.5493	0.0387325	0.999825696	1.8	1.551982538
AGARUW	C3H8_propane	6.25183	6.77693	0.450504	0	0	0	0	0	0	0	0.000407	0.000814001	0.003256003	0.018925519	0.020553521	0.006715507	0.003256003	0.006512007	0.002645503	0.001831502	0.002645503	0.001831502	0.003459503	0.002238502	0.001628002	0.002442002	0.000814001	0	0.000814001	0.001221001	0.917989418	416.4755833	44.59741845	0.238916692	0.00560599	-2.251347681	2.810311	3.324883	4.443894	Reasonable	1	1	102321	1.54348	0.038587	0.998259691	1.8	1.551456679
AGARUW	C3H8_propane	6.25183	6.77693	0.450504	0	0	0	0	0	0	0	0.000407	0.000814001	0.003256003	0.018925519	0.020553521	0.006715507	0.003256003	0.006512007	0.002645503	0.001831502	0.002645503	0.001831502	0.003459503	0.002238502	0.001628002	0.002442002	0.000814001	0	0.000814001	0.001221001	0.917989418	416.4755833	44.59741845	0.238916692	0.00560599	-2.251347681	2.810311	3.324883	4.443894	Reasonable	1	1	10232.1	1.49849	0.03746225	0.982865284	1.8	1.50897199
AGARUW	C3H8_propane	6.25183	6.77693	0.450504	0	0	0	0	0	0	0	0.000407	0.000814001	0.003256003	0.018925519	0.020553521	0.006715507	0.003256003	0.006512007	0.002645503	0.001831502	0.002645503	0.001831502	0.003459503	0.002238502	0.001628002	0.002442002	0.000814001	0	0.000814001	0.001221001	0.917989418	416.4755833	44.59741845	0.238916692	0.00560599	-2.251347681	2.810311	3.324883	4.443894	Reasonable	1	1	1058.796262	1.230731811	0.003163999	0.855816394	1.8	1.229366217
AGARUW	C3H8_propane	6.25183	6.77693	0.450504	0	0	0	0	0	0	0	0.000407	0.000814001	0.003256003	0.018925519	0.020553521	0.006715507	0.003256003	0.006512007	0.002645503	0.001831502	0.002645503	0.001831502	0.003459503	0.002238502	0.001628002	0.002442002	0.000814001	0	0.000814001	0.001221001	0.917989418	416.4755833	44.59741845	0.238916692	0.00560599	-2.251347681	2.810311	3.324883	4.443894	Reasonable	1	1	0.027775112	0.000155868	8.61E-06	0.000155683	1.8	0.000150037
AGARUW	C3H6_propene	6.25183	6.77693	0.450504	0	0	0	0	0	0	0	0.000407	0.000814001	0.003256003	0.018925519	0.020553521	0.006715507	0.003256003	0.006512007	0.002645503	0.001831502	0.002645503	0.001831502	0.003459503	0.002238502	0.001628002	0.002442002	0.000814001	0	0.000814001	0.001221001	0.917989418	392.9986188	45.72816938	0.16410577	0.00251997	-2.598604629	2.131329	3.325213	4.937753	Reasonable	1	1	15604100	1.64787	0.04119675	0.99997457	1.4	1.664554247
AGARUW	C3H6_propene	6.25183	6.77693	0.450504	0	0	0	0	0	0	0	0.000407	0.000814001	0.003256003	0.018925519	0.020553521	0.006715507	0.003256003	0.006512007	0.002645503	0.001831502	0.002645503	0.001831502	0.003459503	0.002238502	0.001628002	0.002442002	0.000814001	0	0.000814001	0.001221001	0.917989418	392.9986188	45.72816938	0.16410577	0.00251997	-2.598604629	2.131329	3.325213	4.937753	Reasonable	1	1	1560410	1.60839	0.04020975	0.999745753	1.4	1.623755774
AGARUW	C3H6_propene	6.25183	6.77693	0.450504	0	0	0	0	0	0	0	0.000407	0.000814001	0.003256003	0.018925519	0.020553521	0.006715507	0.003256003	0.006512007	0.002645503	0.001831502	0.002645503	0.001831502	0.003459503	0.002238502	0.001628002	0.002442002	0.000814001	0	0.000814001	0.001221001	0.917989418	392.9986188	45.72816938	0.16410577	0.00251997	-2.598604629	2.131329	3.325213	4.937753	Reasonable	1	1	156041	1.55142	0.0387855	0.997463337	1.4	1.549129342
AGARUW	C3H6_propene	6.25183	6.77693	0.450504	0	0	0	0	0	0	0	0.000407	0.000814001	0.003256003	0.018925519	0.020553521	0.006715507	0.003256003	0.006512007	0.002645503	0.001831502	0.002645503	0.001831502	0.003459503	0.002238502	0.001628002	0.002442002	0.000814001	0	0.000814001	0.001221001	0.917989418	392.9986188	45.72816938	0.16410577	0.00251997	-2.598604629	2.131329	3.325213	4.937753	Reasonable	1	1	15604.1	1.48998	0.0372495	0.975199559	1.4	1.47118798
AGARUW	C3H6_propene	6.25183	6.77693	0.450504	0	0	0	0	0	0	0	0.000407	0.000814001	0.003256003	0.018925519	0.020553521	0.006715507	0.003256003	0.006512007	0.002645503	0.001831502	0.002645503	0.001831502	0.003459503	0.002238502	0.001628002	0.002442002	0.000814001	0	0.000814001	0.001221001	0.917989418	392.9986188	45.72816938	0.16410577	0.00251997	-2.598604629	2.131329	3.325213	4.937753	Reasonable	1	1	1560.41	1.153426377	0.003172617	0.79725016	1.4	1.151817677
AGARUW	C3H6_propene	6.25183	6.77693	0.450504	0	0	0	0	0	0	0	0.000407	0.000814001	0.003256003	0.018925519	0.020553521	0.006715507	0.003256003	0.006512007	0.002645503	0.001831502	0.002645503	0.001831502	0.003459503	0.002238502	0.001628002	0.002442002	0.000814001	0	0.000814001	0.001221001	0.917989418	392.9986188	45.72816938	0.16410577	0.00251997	-2.598604629	2.131329	3.325213	4.937753	Reasonable	1	1	241.707509	0.474392702	0.002467859	0.378532913	1.4	0.475343649
AGARUW	C3H6_propene	6.25183	6.77693	0.450504	0	0	0	0	0	0	0	0.000407	0.000814001	0.003256003	0.018925519	0.020553521	0.006715507	0.003256003	0.006512007	0.002645503	0.001831502	0.002645503	0.001831502	0.003459503	0.002238502	0.001628002	0.002442002	0.000814001	0	0.000814001	0.001221001	0.917989418	392.9986188	45.72816938	0.16410577	0.00251997	-2.598604629	2.131329	3.325213	4.937753	Reasonable	1	1	0.065392445	0.000160754	6.14E-06	0.00016476	1.4	0.000159517
AGARUW	C3H5N_propionitrile	6.25183	6.77693	0.450504	0	0	0	0	0	0	0	0.000407	0.000814001	0.003256003	0.018925519	0.020553521	0.006715507	0.003256003	0.006512007	0.002645503	0.001831502	0.002645503	0.001831502	0.003459503	0.002238502	0.001628002	0.002442002	0.000814001	0	0.000814001	0.001221001	0.917989418	558.8569328	42.24565215	0.360862674	0.0659865	-1.180544907	2.656102	3.653545	4.781542	Reasonable	1	1	62871.8	1.5649	0.0391225	0.999759018	0.2	1.619287053
AGARUW	C3H5N_propionitrile	6.25183	6.77693	0.450504	0	0	0	0	0	0	0	0.000407	0.000814001	0.003256003	0.018925519	0.020553521	0.006715507	0.003256003	0.006512007	0.002645503	0.001831502	0.002645503	0.001831502	0.003459503	0.002238502	0.001628002	0.002442002	0.000814001	0	0.000814001	0.001221001	0.917989418	558.8569328	42.24565215	0.360862674	0.0659865	-1.180544907	2.656102	3.653545	4.781542	Reasonable	1	1	6287.18	1.54822	0.0387055	0.997595397	0.2	1.513693787
AGARUW	C3H5N_propionitrile	6.25183	6.77693	0.450504	0	0	0	0	0	0	0	0.000407	0.000814001	0.003256003	0.018925519	0.020553521	0.006715507	0.003256003	0.006512007	0.002645503	0.001831502	0.002645503	0.001831502	0.003459503	0.002238502	0.001628002	0.002442002	0.000814001	0	0.000814001	0.001221001	0.917989418	558.8569328	42.24565215	0.360862674	0.0659865	-1.180544907	2.656102	3.653545	4.781542	Reasonable	1	1	628.717	1.51582	0.0378955	0.976463297	0.2	1.505864388
AGARUW	C3H5N_propionitrile	6.25183	6.77693	0.450504	0	0	0	0	0	0	0	0.000407	0.000814001	0.003256003	0.018925519	0.020553521	0.006715507	0.003256003	0.006512007	0.002645503	0.001831502	0.002645503	0.001831502	0.003459503	0.002238502	0.001628002	0.002442002	0.000814001	0	0.000814001	0.001221001	0.917989418	558.8569328	42.24565215	0.360862674	0.0659865	-1.180544907	2.656102	3.653545	4.781542	Reasonable	1	1	62.8717	1.40237	0.03505925	0.80577559	0.2	1.398826234
AGARUW	C3H5N_propionitrile	6.25183	6.77693	0.450504	0	0	0	0	0	0	0	0.000407	0.000814001	0.003256003	0.018925519	0.020553521	0.006715507	0.003256003	0.006512007	0.002645503	0.001831502	0.002645503	0.001831502	0.003459503	0.002238502	0.001628002	0.002442002	0.000814001	0	0.000814001	0.001221001	0.917989418	558.8569328	42.24565215	0.360862674	0.0659865	-1.180544907	2.656102	3.653545	4.781542	Reasonable	1	1	1.014516918	1.475363703	0.002699522	0.062744056	0.2	1.476957277
AGARUW	C3H5N_propionitrile	6.25183	6.77693	0.450504	0	0	0	0	0	0	0	0.000407	0.000814001	0.003256003	0.018925519	0.020553521	0.006715507	0.003256003	0.006512007	0.002645503	0.001831502	0.002645503	0.001831502	0.003459503	0.002238502	0.001628002	0.002442002	0.000814001	0	0.000814001	0.001221001	0.917989418	558.8569328	42.24565215	0.360862674	0.0659865	-1.180544907	2.656102	3.653545	4.781542	Reasonable	1	1	0.017527773	0.610185026	0.00848853	0.00115526	0.2	0.604806295
AGARUW	C3H5N_propionitrile	6.25183	6.77693	0.450504	0	0	0	0	0	0	0	0.000407	0.000814001	0.003256003	0.018925519	0.020553521	0.006715507	0.003256003	0.006512007	0.002645503	0.001831502	0.002645503	0.001831502	0.003459503	0.002238502	0.001628002	0.002442002	0.000814001	0	0.000814001	0.001221001	0.917989418	558.8569328	42.24565215	0.360862674	0.0659865	-1.180544907	2.656102	3.653545	4.781542	Reasonable	1	1	0.002371546	0.163741505	0.00567835	0.000156466	0.2	0.165244914
AGARUW	C3H8O_propylalcohol	6.25183	6.77693	0.450504	0	0	0	0	0	0	0	0.000407	0.000814001	0.003256003	0.018925519	0.020553521	0.006715507	0.003256003	0.006512007	0.002645503	0.001831502	0.002645503	0.001831502	0.003459503	0.002238502	0.001628002	0.002442002	0.000814001	0	0.000814001	0.001221001	0.917989418	548.7260568	52.15051916	0.532729638	1.68768	0.227290104	2.791774	3.220313	5.605967	Reasonable	1	1	38784	1.54796	0.038699	0.999984723	0.3	1.542639292
AGARUW	C3H8O_propylalcohol	6.25183	6.77693	0.450504	0	0	0	0	0	0	0	0.000407	0.000814001	0.003256003	0.018925519	0.020553521	0.006715507	0.003256003	0.006512007	0.002645503	0.001831502	0.002645503	0.001831502	0.003459503	0.002238502	0.001628002	0.002442002	0.000814001	0	0.000814001	0.001221001	0.917989418	548.7260568	52.15051916	0.532729638	1.68768	0.227290104	2.791774	3.220313	5.605967	Reasonable	1	1	3878.4	1.54801	0.03870025	0.999847247	0.3	1.549281118
AGARUW	C3H8O_propylalcohol	6.25183	6.77693	0.450504	0	0	0	0	0	0	0	0.000407	0.000814001	0.003256003	0.018925519	0.020553521	0.006715507	0.003256003	0.006512007	0.002645503	0.001831502	0.002645503	0.001831502	0.003459503	0.002238502	0.001628002	0.002442002	0.000814001	0	0.000814001	0.001221001	0.917989418	548.7260568	52.15051916	0.532729638	1.68768	0.227290104	2.791774	3.220313	5.605967	Reasonable	1	1	387.84	1.54684	0.038671	0.998474563	0.3	1.519104994
AGARUW	C3H8O_propylalcohol	6.25183	6.77693	0.450504	0	0	0	0	0	0	0	0.000407	0.000814001	0.003256003	0.018925519	0.020553521	0.006715507	0.003256003	0.006512007	0.002645503	0.001831502	0.002645503	0.001831502	0.003459503	0.002238502	0.001628002	0.002442002	0.000814001	0	0.000814001	0.001221001	0.917989418	548.7260568	52.15051916	0.532729638	1.68768	0.227290104	2.791774	3.220313	5.605967	Reasonable	1	1	38.784	1.54244	0.038561	0.984952219	0.3	1.547435049
AGARUW	C3H8O_propylalcohol	6.25183	6.77693	0.450504	0	0	0	0	0	0	0	0.000407	0.000814001	0.003256003	0.018925519	0.020553521	0.006715507	0.003256003	0.006512007	0.002645503	0.001831502	0.002645503	0.001831502	0.003459503	0.002238502	0.001628002	0.002442002	0.000814001	0	0.000814001	0.001221001	0.917989418	548.7260568	52.15051916	0.532729638	1.68768	0.227290104	2.791774	3.220313	5.605967	Reasonable	1	1	1.44350186	1.135799167	0.01447043	0.708978244	0.3	1.137711228
AGARUW	C3H8O_propylalcohol	6.25183	6.77693	0.450504	0	0	0	0	0	0	0	0.000407	0.000814001	0.003256003	0.018925519	0.020553521	0.006715507	0.003256003	0.006512007	0.002645503	0.001831502	0.002645503	0.001831502	0.003459503	0.002238502	0.001628002	0.002442002	0.000814001	0	0.000814001	0.001221001	0.917989418	548.7260568	52.15051916	0.532729638	1.68768	0.227290104	2.791774	3.220313	5.605967	Reasonable	1	1	0.199853952	0.281952962	0.006248251	0.25221877	0.3	0.282311577
AGARUW	C3H8O_propylalcohol	6.25183	6.77693	0.450504	0	0	0	0	0	0	0	0.000407	0.000814001	0.003256003	0.018925519	0.020553521	0.006715507	0.003256003	0.006512007	0.002645503	0.001831502	0.002645503	0.001831502	0.003459503	0.002238502	0.001628002	0.002442002	0.000814001	0	0.000814001	0.001221001	0.917989418	548.7260568	52.15051916	0.532729638	1.68768	0.227290104	2.791774	3.220313	5.605967	Reasonable	1	1	9.17E-05	0.000118062	1.30E-05	0.000154772	0.3	0.00012349
AGARUW	C5H10_2-pentene	6.25183	6.77693	0.450504	0	0	0	0	0	0	0	0.000407	0.000814001	0.003256003	0.018925519	0.020553521	0.006715507	0.003256003	0.006512007	0.002645503	0.001831502	0.002645503	0.001831502	0.003459503	0.002238502	0.001628002	0.002442002	0.000814001	0	0.000814001	0.001221001	0.917989418	484.9996656	36.49974003	0.250317972	0.981421	-0.008144653	3.28487	3.619829	7.169288	Reasonable	1	1	763041.7627	1.509065665	0.02320061	0.999998665	2.1	1.513835174
AGARUW	C5H10_2-pentene	6.25183	6.77693	0.450504	0	0	0	0	0	0	0	0.000407	0.000814001	0.003256003	0.018925519	0.020553521	0.006715507	0.003256003	0.006512007	0.002645503	0.001831502	0.002645503	0.001831502	0.003459503	0.002238502	0.001628002	0.002442002	0.000814001	0	0.000814001	0.001221001	0.917989418	484.9996656	36.49974003	0.250317972	0.981421	-0.008144653	3.28487	3.619829	7.169288	Reasonable	1	1	76304.17627	1.499223803	0.013468167	0.999986647	2.1	1.503794318
AGARUW	C5H10_2-pentene	6.25183	6.77693	0.450504	0	0	0	0	0	0	0	0.000407	0.000814001	0.003256003	0.018925519	0.020553521	0.006715507	0.003256003	0.006512007	0.002645503	0.001831502	0.002645503	0.001831502	0.003459503	0.002238502	0.001628002	0.002442002	0.000814001	0	0.000814001	0.001221001	0.917989418	484.9996656	36.49974003	0.250317972	0.981421	-0.008144653	3.28487	3.619829	7.169288	Reasonable	1	1	7630.417627	1.39870184	0.033304279	0.999866482	2.1	1.356558655
AGARUW	C5H10_2-pentene	6.25183	6.77693	0.450504	0	0	0	0	0	0	0	0.000407	0.000814001	0.003256003	0.018925519	0.020553521	0.006715507	0.003256003	0.006512007	0.002645503	0.001831502	0.002645503	0.001831502	0.003459503	0.002238502	0.001628002	0.002442002	0.000814001	0	0.000814001	0.001221001	0.917989418	484.9996656	36.49974003	0.250317972	0.981421	-0.008144653	3.28487	3.619829	7.169288	Reasonable	1	1	763.0417627	1.267096268	0.019195205	0.998666427	2.1	1.275193389
AGARUW	C5H10_2-pentene	6.25183	6.77693	0.450504	0	0	0	0	0	0	0	0.000407	0.000814001	0.003256003	0.018925519	0.020553521	0.006715507	0.003256003	0.006512007	0.002645503	0.001831502	0.002645503	0.001831502	0.003459503	0.002238502	0.001628002	0.002442002	0.000814001	0	0.000814001	0.001221001	0.917989418	484.9996656	36.49974003	0.250317972	0.981421	-0.008144653	3.28487	3.619829	7.169288	Reasonable	1	1	2.05460847	0.727341378	0.002934846	0.668482927	2.1	0.724248269
AGARUW	C5H10_2-pentene	6.25183	6.77693	0.450504	0	0	0	0	0	0	0	0.000407	0.000814001	0.003256003	0.018925519	0.020553521	0.006715507	0.003256003	0.006512007	0.002645503	0.001831502	0.002645503	0.001831502	0.003459503	0.002238502	0.001628002	0.002442002	0.000814001	0	0.000814001	0.001221001	0.917989418	484.9996656	36.49974003	0.250317972	0.981421	-0.008144653	3.28487	3.619829	7.169288	Reasonable	1	1	0.000153763	0.000154005	1.15E-05	0.000150884	2.1	0.000160735
AGARUW	C2H7N_ethylamine	6.25183	6.77693	0.450504	0	0	0	0	0	0	0	0.000407	0.000814001	0.003256003	0.018925519	0.020553521	0.006715507	0.003256003	0.006512007	0.002645503	0.001831502	0.002645503	0.001831502	0.003459503	0.002238502	0.001628002	0.002442002	0.000814001	0	0.000814001	0.001221001	0.917989418	456.1413162	52.30001913	0.278284374	0.0513767	-1.289233795	2.489083	3.139141	4.634933	Reasonable	1	1	1436356.294	2.005980821	0.031495101	0.999986449	-0.3	2.02678843
AGARUW	C2H7N_ethylamine	6.25183	6.77693	0.450504	0	0	0	0	0	0	0	0.000407	0.000814001	0.003256003	0.018925519	0.020553521	0.006715507	0.003256003	0.006512007	0.002645503	0.001831502	0.002645503	0.001831502	0.003459503	0.002238502	0.001628002	0.002442002	0.000814001	0	0.000814001	0.001221001	0.917989418	456.1413162	52.30001913	0.278284374	0.0513767	-1.289233795	2.489083	3.139141	4.634933	Reasonable	1	1	143635.6294	1.988977395	0.040267005	0.999864508	-0.3	1.966486359
AGARUW	C2H7N_ethylamine	6.25183	6.77693	0.450504	0	0	0	0	0	0	0	0.000407	0.000814001	0.003256003	0.018925519	0.020553521	0.006715507	0.003256003	0.006512007	0.002645503	0.001831502	0.002645503	0.001831502	0.003459503	0.002238502	0.001628002	0.002442002	0.000814001	0	0.000814001	0.001221001	0.917989418	456.1413162	52.30001913	0.278284374	0.0513767	-1.289233795	2.489083	3.139141	4.634933	Reasonable	1	1	14363.56294	1.651966315	0.018199578	0.998646733	-0.3	1.642127097
AGARUW	C2H7N_ethylamine	6.25183	6.77693	0.450504	0	0	0	0	0	0	0	0.000407	0.000814001	0.003256003	0.018925519	0.020553521	0.006715507	0.003256003	0.006512007	0.002645503	0.001831502	0.002645503	0.001831502	0.003459503	0.002238502	0.001628002	0.002442002	0.000814001	0	0.000814001	0.001221001	0.917989418	456.1413162	52.30001913	0.278284374	0.0513767	-1.289233795	2.489083	3.139141	4.634933	Reasonable	1	1	1436.356294	1.533464553	0.003626731	0.986630166	-0.3	1.533173534
AGARUW	C2H7N_ethylamine	6.25183	6.77693	0.450504	0	0	0	0	0	0	0	0.000407	0.000814001	0.003256003	0.018925519	0.020553521	0.006715507	0.003256003	0.006512007	0.002645503	0.001831502	0.002645503	0.001831502	0.003459503	0.002238502	0.001628002	0.002442002	0.000814001	0	0.000814001	0.001221001	0.917989418	456.1413162	52.30001913	0.278284374	0.0513767	-1.289233795	2.489083	3.139141	4.634933	Reasonable	1	1	7.565685801	0.124245255	0.002759212	0.279902051	-0.3	0.124903375
AGARUW	C2H7N_ethylamine	6.25183	6.77693	0.450504	0	0	0	0	0	0	0	0.000407	0.000814001	0.003256003	0.018925519	0.020553521	0.006715507	0.003256003	0.006512007	0.002645503	0.001831502	0.002645503	0.001831502	0.003459503	0.002238502	0.001628002	0.002442002	0.000814001	0	0.000814001	0.001221001	0.917989418	456.1413162	52.30001913	0.278284374	0.0513767	-1.289233795	2.489083	3.139141	4.634933	Reasonable	1	1	0.003904456	0	0	0.000200558	-0.3	0
AGARUW	C4H10O_methyl-isopropyl-ether	6.25183	6.77693	0.450504	0	0	0	0	0	0	0	0.000407	0.000814001	0.003256003	0.018925519	0.020553521	0.006715507	0.003256003	0.006512007	0.002645503	0.001831502	0.002645503	0.001831502	0.003459503	0.002238502	0.001628002	0.002442002	0.000814001	0	0.000814001	0.001221001	0.917989418	464.9608227	38.53548392	0.251447588	1.7385	0.240174695	2.926123	4.476803	6.14375	Reasonable	1	1	916849.2417	1.544372018	0.002025544	0.999999373	0.9	1.542562816
AGARUW	C4H10O_methyl-isopropyl-ether	6.25183	6.77693	0.450504	0	0	0	0	0	0	0	0.000407	0.000814001	0.003256003	0.018925519	0.020553521	0.006715507	0.003256003	0.006512007	0.002645503	0.001831502	0.002645503	0.001831502	0.003459503	0.002238502	0.001628002	0.002442002	0.000814001	0	0.000814001	0.001221001	0.917989418	464.9608227	38.53548392	0.251447588	1.7385	0.240174695	2.926123	4.476803	6.14375	Reasonable	1	1	91684.92417	1.545200796	0.001516227	0.999993726	0.9	1.544995032
AGARUW	C4H10O_methyl-isopropyl-ether	6.25183	6.77693	0.450504	0	0	0	0	0	0	0	0.000407	0.000814001	0.003256003	0.018925519	0.020553521	0.006715507	0.003256003	0.006512007	0.002645503	0.001831502	0.002645503	0.001831502	0.003459503	0.002238502	0.001628002	0.002442002	0.000814001	0	0.000814001	0.001221001	0.917989418	464.9608227	38.53548392	0.251447588	1.7385	0.240174695	2.926123	4.476803	6.14375	Reasonable	1	1	9168.492417	1.511987408	0.010594243	0.999937266	0.9	1.520213061
AGARUW	C4H10O_methyl-isopropyl-ether	6.25183	6.77693	0.450504	0	0	0	0	0	0	0	0.000407	0.000814001	0.003256003	0.018925519	0.020553521	0.006715507	0.003256003	0.006512007	0.002645503	0.001831502	0.002645503	0.001831502	0.003459503	0.002238502	0.001628002	0.002442002	0.000814001	0	0.000814001	0.001221001	0.917989418	464.9608227	38.53548392	0.251447588	1.7385	0.240174695	2.926123	4.476803	6.14375	Reasonable	1	1	916.8492417	1.336915196	0.009616468	0.999373018	0.9	1.344172803
AGARUW	C4H10O_methyl-isopropyl-ether	6.25183	6.77693	0.450504	0	0	0	0	0	0	0	0.000407	0.000814001	0.003256003	0.018925519	0.020553521	0.006715507	0.003256003	0.006512007	0.002645503	0.001831502	0.002645503	0.001831502	0.003459503	0.002238502	0.001628002	0.002442002	0.000814001	0	0.000814001	0.001221001	0.917989418	464.9608227	38.53548392	0.251447588	1.7385	0.240174695	2.926123	4.476803	6.14375	Reasonable	1	1	13.94252642	0.866164121	0.003831669	0.960378908	0.9	0.870095474
AGARUW	C4H10O_methyl-isopropyl-ether	6.25183	6.77693	0.450504	0	0	0	0	0	0	0	0.000407	0.000814001	0.003256003	0.018925519	0.020553521	0.006715507	0.003256003	0.006512007	0.002645503	0.001831502	0.002645503	0.001831502	0.003459503	0.002238502	0.001628002	0.002442002	0.000814001	0	0.000814001	0.001221001	0.917989418	464.9608227	38.53548392	0.251447588	1.7385	0.240174695	2.926123	4.476803	6.14375	Reasonable	1	1	1.635672125	0.421173308	0.004702807	0.739828328	0.9	0.424364625
AGARUW	C4H10O_methyl-isopropyl-ether	6.25183	6.77693	0.450504	0	0	0	0	0	0	0	0.000407	0.000814001	0.003256003	0.018925519	0.020553521	0.006715507	0.003256003	0.006512007	0.002645503	0.001831502	0.002645503	0.001831502	0.003459503	0.002238502	0.001628002	0.002442002	0.000814001	0	0.000814001	0.001221001	0.917989418	464.9608227	38.53548392	0.251447588	1.7385	0.240174695	2.926123	4.476803	6.14375	Reasonable	1	1	8.88E-05	3.15E-05	2.66E-06	0.000154413	0.9	3.36E-05
AHOKIR01	C2H4O_acetaldehyde	3.46842	4.30724	0.460404	0	0	0	0	0	0	0	0	0	0	0	0.001906214	0.001143729	0	0	0.003812429	0	0	0	0	0	0	0.001524971	0.005718643	0.003812429	0.001906214	0.000762486	0.979412886	470.1338418	53.98284491	0.288582571	0.000354749	-3.45007882	2.135803	2.772167	4.178504	Reasonable	1	1	1160790	1.7185	0.0429625	0.997577455	-0.3	1.739795177
AHOKIR01	C2H4O_acetaldehyde	3.46842	4.30724	0.460404	0	0	0	0	0	0	0	0	0	0	0	0.001906214	0.001143729	0	0	0.003812429	0	0	0	0	0	0	0.001524971	0.005718643	0.003812429	0.001906214	0.000762486	0.979412886	470.1338418	53.98284491	0.288582571	0.000354749	-3.45007882	2.135803	2.772167	4.178504	Reasonable	1	1	116079	1.66984	0.041746	0.976291468	-0.3	1.701521237
AHOKIR01	C2H4O_acetaldehyde	3.46842	4.30724	0.460404	0	0	0	0	0	0	0	0	0	0	0	0.001906214	0.001143729	0	0	0.003812429	0	0	0	0	0	0	0.001524971	0.005718643	0.003812429	0.001906214	0.000762486	0.979412886	470.1338418	53.98284491	0.288582571	0.000354749	-3.45007882	2.135803	2.772167	4.178504	Reasonable	1	1	11607.9	1.21904	0.030476	0.804607012	-0.3	1.198187926
AHOKIR01	C2H4O_acetaldehyde	3.46842	4.30724	0.460404	0	0	0	0	0	0	0	0	0	0	0	0.001906214	0.001143729	0	0	0.003812429	0	0	0	0	0	0	0.001524971	0.005718643	0.003812429	0.001906214	0.000762486	0.979412886	470.1338418	53.98284491	0.288582571	0.000354749	-3.45007882	2.135803	2.772167	4.178504	Reasonable	1	1	1160.79	0.361593	0.009039825	0.291678902	-0.3	0.368083897
AHOKIR01	C2H4O_acetaldehyde	3.46842	4.30724	0.460404	0	0	0	0	0	0	0	0	0	0	0	0.001906214	0.001143729	0	0	0.003812429	0	0	0	0	0	0	0.001524971	0.005718643	0.003812429	0.001906214	0.000762486	0.979412886	470.1338418	53.98284491	0.288582571	0.000354749	-3.45007882	2.135803	2.772167	4.178504	Reasonable	1	1	0.484427017	0.002462412	0.000199252	0.00017182	-0.3	0.002604792
AHOKIR01	C2H3N_acetonitrile	3.46842	4.30724	0.460404	0	0	0	0	0	0	0	0	0	0	0	0.001906214	0.001143729	0	0	0.003812429	0	0	0	0	0	0	0.001524971	0.005718643	0.003812429	0.001906214	0.000762486	0.979412886	537.4197556	47.22182044	0.356500544	1.55E-05	-4.809668302	2.180652	2.180664	4.73064	Reasonable	1	1	111535	2.36935	0.01913412	0.633537545	0	2.368685195
AHOKIR01	C2H3N_acetonitrile	3.46842	4.30724	0.460404	0	0	0	0	0	0	0	0	0	0	0	0.001906214	0.001143729	0	0	0.003812429	0	0	0	0	0	0	0.001524971	0.005718643	0.003812429	0.001906214	0.000762486	0.979412886	537.4197556	47.22182044	0.356500544	1.55E-05	-4.809668302	2.180652	2.180664	4.73064	Reasonable	1	1	11153.5	2.37319	0.01481976	0.147397313	0	2.382447012
AHOKIR01	C2H3N_acetonitrile	3.46842	4.30724	0.460404	0	0	0	0	0	0	0	0	0	0	0	0.001906214	0.001143729	0	0	0.003812429	0	0	0	0	0	0	0.001524971	0.005718643	0.003812429	0.001906214	0.000762486	0.979412886	537.4197556	47.22182044	0.356500544	1.55E-05	-4.809668302	2.180652	2.180664	4.73064	Reasonable	1	1	1115.35	1.813955656	0.012458803	0.016994132	0	1.809555125
AHOKIR01	C2H3N_acetonitrile	3.46842	4.30724	0.460404	0	0	0	0	0	0	0	0	0	0	0	0.001906214	0.001143729	0	0	0.003812429	0	0	0	0	0	0	0.001524971	0.005718643	0.003812429	0.001906214	0.000762486	0.979412886	537.4197556	47.22182044	0.356500544	1.55E-05	-4.809668302	2.180652	2.180664	4.73064	Reasonable	1	1	111.535	1.068562117	0.016842394	0.001725809	0	1.065380809
AHOKIR01	C2H3N_acetonitrile	3.46842	4.30724	0.460404	0	0	0	0	0	0	0	0	0	0	0	0.001906214	0.001143729	0	0	0.003812429	0	0	0	0	0	0	0.001524971	0.005718643	0.003812429	0.001906214	0.000762486	0.979412886	537.4197556	47.22182044	0.356500544	1.55E-05	-4.809668302	2.180652	2.180664	4.73064	Reasonable	1	1	1.870258065	0.059291877	0.009243261	2.90E-05	0	0.056502253
AHOKIR01	C2H6O_dimethylether	3.46842	4.30724	0.460404	0	0	0	0	0	0	0	0	0	0	0	0.001906214	0.001143729	0	0	0.003812429	0	0	0	0	0	0	0.001524971	0.005718643	0.003812429	0.001906214	0.000762486	0.979412886	410.1055119	48.43551489	0.231685091	1.34E-05	-4.872895202	2.202179	2.371782	5.586	Reasonable	1	1	6234610	2.54186	0.0635465	0.988171808	0.1	2.635280416
AHOKIR01	C2H6O_dimethylether	3.46842	4.30724	0.460404	0	0	0	0	0	0	0	0	0	0	0	0.001906214	0.001143729	0	0	0.003812429	0	0	0	0	0	0	0.001524971	0.005718643	0.003812429	0.001906214	0.000762486	0.979412886	410.1055119	48.43551489	0.231685091	1.34E-05	-4.872895202	2.202179	2.371782	5.586	Reasonable	1	1	623461	2.63887	0.06597175	0.893098177	0.1	2.695191415
AHOKIR01	C2H6O_dimethylether	3.46842	4.30724	0.460404	0	0	0	0	0	0	0	0	0	0	0	0.001906214	0.001143729	0	0	0.003812429	0	0	0	0	0	0	0.001524971	0.005718643	0.003812429	0.001906214	0.000762486	0.979412886	410.1055119	48.43551489	0.231685091	1.34E-05	-4.872895202	2.202179	2.371782	5.586	Reasonable	1	1	62346.1	1.18957	0.02973925	0.455170841	0.1	1.195736722
AHOKIR01	C2H6O_dimethylether	3.46842	4.30724	0.460404	0	0	0	0	0	0	0	0	0	0	0	0.001906214	0.001143729	0	0	0.003812429	0	0	0	0	0	0	0.001524971	0.005718643	0.003812429	0.001906214	0.000762486	0.979412886	410.1055119	48.43551489	0.231685091	1.34E-05	-4.872895202	2.202179	2.371782	5.586	Reasonable	1	1	6234.61	0.0746145	0.001865363	0.077102352	0.1	0.074495206
AHOKIR01	C2H6O_dimethylether	3.46842	4.30724	0.460404	0	0	0	0	0	0	0	0	0	0	0	0.001906214	0.001143729	0	0	0.003812429	0	0	0	0	0	0	0.001524971	0.005718643	0.003812429	0.001906214	0.000762486	0.979412886	410.1055119	48.43551489	0.231685091	1.34E-05	-4.872895202	2.202179	2.371782	5.586	Reasonable	1	1	189.6910448	0.002205237	9.47E-05	0.002535415	0.1	0.002121164
AHOKIR01	C2H6_ethane	3.46842	4.30724	0.460404	0	0	0	0	0	0	0	0	0	0	0	0.001906214	0.001143729	0	0	0.003812429	0	0	0	0	0	0	0.001524971	0.005718643	0.003812429	0.001906214	0.000762486	0.979412886	381.7893216	50.31694546	0.216958597	4.11E-08	-7.386158178	2.509177	2.509185	3.950132	Reasonable	1	1	38452800	0.307531	0.007688275	0.612464698	1.3	0.3065653
AHOKIR01	C2H6_ethane	3.46842	4.30724	0.460404	0	0	0	0	0	0	0	0	0	0	0	0.001906214	0.001143729	0	0	0.003812429	0	0	0	0	0	0	0.001524971	0.005718643	0.003812429	0.001906214	0.000762486	0.979412886	381.7893216	50.31694546	0.216958597	4.11E-08	-7.386158178	2.509177	2.509185	3.950132	Reasonable	1	1	3845280	0.113843	0.002846075	0.136472722	1.3	0.114665904
AHOKIR01	C2H6_ethane	3.46842	4.30724	0.460404	0	0	0	0	0	0	0	0	0	0	0	0.001906214	0.001143729	0	0	0.003812429	0	0	0	0	0	0	0.001524971	0.005718643	0.003812429	0.001906214	0.000762486	0.979412886	381.7893216	50.31694546	0.216958597	4.11E-08	-7.386158178	2.509177	2.509185	3.950132	Reasonable	1	1	384528	0.0156865	0.000392163	0.015558217	1.3	0.01570641
AHOKIR01	C2H6_ethane	3.46842	4.30724	0.460404	0	0	0	0	0	0	0	0	0	0	0	0.001906214	0.001143729	0	0	0.003812429	0	0	0	0	0	0	0.001524971	0.005718643	0.003812429	0.001906214	0.000762486	0.979412886	381.7893216	50.31694546	0.216958597	4.11E-08	-7.386158178	2.509177	2.509185	3.950132	Reasonable	1	1	38452.8	0.00153365	3.83E-05	0.001577916	1.3	0.001536311
AHOKIR01	C2H6_ethane	3.46842	4.30724	0.460404	0	0	0	0	0	0	0	0	0	0	0	0.001906214	0.001143729	0	0	0.003812429	0	0	0	0	0	0	0.001524971	0.005718643	0.003812429	0.001906214	0.000762486	0.979412886	381.7893216	50.31694546	0.216958597	4.11E-08	-7.386158178	2.509177	2.509185	3.950132	Reasonable	1	1	748.2506083	3.14E-05	1.44E-06	3.08E-05	1.3	3.14E-05
AHOKIR01	C2H4_ethene	3.46842	4.30724	0.460404	0	0	0	0	0	0	0	0	0	0	0	0.001906214	0.001143729	0	0	0.003812429	0	0	0	0	0	0	0.001524971	0.005718643	0.003812429	0.001906214	0.000762486	0.979412886	298.4582448	49.65797888	0.123012676	1.20E-07	-6.920818754	6.00E-06	2.74271	3.818318	Reasonable	1	1	35504300	0.887475	0.022186875	0.80990458	1.2	0.902385902
AHOKIR01	C2H4_ethene	3.46842	4.30724	0.460404	0	0	0	0	0	0	0	0	0	0	0	0.001906214	0.001143729	0	0	0.003812429	0	0	0	0	0	0	0.001524971	0.005718643	0.003812429	0.001906214	0.000762486	0.979412886	298.4582448	49.65797888	0.123012676	1.20E-07	-6.920818754	6.00E-06	2.74271	3.818318	Reasonable	1	1	3550430	0.320276	0.0080069	0.298763102	1.2	0.32045565
AHOKIR01	C2H4_ethene	3.46842	4.30724	0.460404	0	0	0	0	0	0	0	0	0	0	0	0.001906214	0.001143729	0	0	0.003812429	0	0	0	0	0	0	0.001524971	0.005718643	0.003812429	0.001906214	0.000762486	0.979412886	298.4582448	49.65797888	0.123012676	1.20E-07	-6.920818754	6.00E-06	2.74271	3.818318	Reasonable	1	1	355043	0.0406496	0.00101624	0.040864137	1.2	0.040592716
AHOKIR01	C2H4_ethene	3.46842	4.30724	0.460404	0	0	0	0	0	0	0	0	0	0	0	0.001906214	0.001143729	0	0	0.003812429	0	0	0	0	0	0	0.001524971	0.005718643	0.003812429	0.001906214	0.000762486	0.979412886	298.4582448	49.65797888	0.123012676	1.20E-07	-6.920818754	6.00E-06	2.74271	3.818318	Reasonable	1	1	35504.3	0.00429276	0.000107319	0.004242441	1.2	0.00427504
AHOKIR01	C2H4_ethene	3.46842	4.30724	0.460404	0	0	0	0	0	0	0	0	0	0	0	0.001906214	0.001143729	0	0	0.003812429	0	0	0	0	0	0	0.001524971	0.005718643	0.003812429	0.001906214	0.000762486	0.979412886	298.4582448	49.65797888	0.123012676	1.20E-07	-6.920818754	6.00E-06	2.74271	3.818318	Reasonable	1	1	739.5625	8.83E-05	3.42E-06	8.87E-05	1.2	8.71E-05
AHOKIR01	CHN_hydrogen-cyanide	3.46842	4.30724	0.460404	0	0	0	0	0	0	0	0	0	0	0	0.001906214	0.001143729	0	0	0.003812429	0	0	0	0	0	0	0.001524971	0.005718643	0.003812429	0.001906214	0.000762486	0.979412886	447.2483409	53.04824853	0.333232947	0.00121309	-2.916106977	6.00E-06	6.00E-06	2.25	Reasonable	1	1	1070957.742	5.732242921	0.003432089	0.999230869	0.1	5.730624638
AHOKIR01	CHN_hydrogen-cyanide	3.46842	4.30724	0.460404	0	0	0	0	0	0	0	0	0	0	0	0.001906214	0.001143729	0	0	0.003812429	0	0	0	0	0	0	0.001524971	0.005718643	0.003812429	0.001906214	0.000762486	0.979412886	447.2483409	53.04824853	0.333232947	0.00121309	-2.916106977	6.00E-06	6.00E-06	2.25	Reasonable	1	1	107095.7742	5.665474147	0.006273561	0.992361562	0.1	5.66824095
AHOKIR01	CHN_hydrogen-cyanide	3.46842	4.30724	0.460404	0	0	0	0	0	0	0	0	0	0	0	0.001906214	0.001143729	0	0	0.003812429	0	0	0	0	0	0	0.001524971	0.005718643	0.003812429	0.001906214	0.000762486	0.979412886	447.2483409	53.04824853	0.333232947	0.00121309	-2.916106977	6.00E-06	6.00E-06	2.25	Reasonable	1	1	10709.57742	3.280385647	0.029762901	0.928528961	0.1	3.286425198
AHOKIR01	CHN_hydrogen-cyanide	3.46842	4.30724	0.460404	0	0	0	0	0	0	0	0	0	0	0	0.001906214	0.001143729	0	0	0.003812429	0	0	0	0	0	0	0.001524971	0.005718643	0.003812429	0.001906214	0.000762486	0.979412886	447.2483409	53.04824853	0.333232947	0.00121309	-2.916106977	6.00E-06	6.00E-06	2.25	Reasonable	1	1	1070.957742	0.699951825	0.016151899	0.565060081	0.1	0.704125353
AHOKIR01	CHN_hydrogen-cyanide	3.46842	4.30724	0.460404	0	0	0	0	0	0	0	0	0	0	0	0.001906214	0.001143729	0	0	0.003812429	0	0	0	0	0	0	0.001524971	0.005718643	0.003812429	0.001906214	0.000762486	0.979412886	447.2483409	53.04824853	0.333232947	0.00121309	-2.916106977	6.00E-06	6.00E-06	2.25	Reasonable	1	1	0.47253237	0.000382184	3.05E-05	0.000572896	0.1	0.000383986
AHOKIR01	CH4_methane	3.46842	4.30724	0.460404	0	0	0	0	0	0	0	0	0	0	0	0.001906214	0.001143729	0	0	0.003812429	0	0	0	0	0	0	0.001524971	0.005718643	0.003812429	0.001906214	0.000762486	0.979412886	190.564	45.992	0.01142	1.24E-07	-6.906578315	2.184395	2.184399	2.184406	Reasonable	1	1	45200000	1.80623	0.04515575	0.848594961	0.6	1.792116515
AHOKIR01	CH4_methane	3.46842	4.30724	0.460404	0	0	0	0	0	0	0	0	0	0	0	0.001906214	0.001143729	0	0	0.003812429	0	0	0	0	0	0	0.001524971	0.005718643	0.003812429	0.001906214	0.000762486	0.979412886	190.564	45.992	0.01142	1.24E-07	-6.906578315	2.184395	2.184399	2.184406	Reasonable	1	1	4520000	0.449241	0.011231025	0.359171537	0.6	0.455265233
AHOKIR01	CH4_methane	3.46842	4.30724	0.460404	0	0	0	0	0	0	0	0	0	0	0	0.001906214	0.001143729	0	0	0.003812429	0	0	0	0	0	0	0.001524971	0.005718643	0.003812429	0.001906214	0.000762486	0.979412886	190.564	45.992	0.01142	1.24E-07	-6.906578315	2.184395	2.184399	2.184406	Reasonable	1	1	452000	0.0554656	0.00138664	0.053073345	0.6	0.054782579
AHOKIR01	CH4_methane	3.46842	4.30724	0.460404	0	0	0	0	0	0	0	0	0	0	0	0.001906214	0.001143729	0	0	0.003812429	0	0	0	0	0	0	0.001524971	0.005718643	0.003812429	0.001906214	0.000762486	0.979412886	190.564	45.992	0.01142	1.24E-07	-6.906578315	2.184395	2.184399	2.184406	Reasonable	1	1	45200	0.00568372	0.000142093	0.005573561	0.6	0.005675596
AHOKIR01	CH4_methane	3.46842	4.30724	0.460404	0	0	0	0	0	0	0	0	0	0	0	0.001906214	0.001143729	0	0	0.003812429	0	0	0	0	0	0	0.001524971	0.005718643	0.003812429	0.001906214	0.000762486	0.979412886	190.564	45.992	0.01142	1.24E-07	-6.906578315	2.184395	2.184399	2.184406	Reasonable	1	1	1456.637097	0.000180423	4.51E-06	0.00018059	0.6	0.000182674
AHOKIR01	C3H6_propene	3.46842	4.30724	0.460404	0	0	0	0	0	0	0	0	0	0	0	0.001906214	0.001143729	0	0	0.003812429	0	0	0	0	0	0	0.001524971	0.005718643	0.003812429	0.001906214	0.000762486	0.979412886	392.9986188	45.72816938	0.16410577	1.97E-08	-7.705533774	2.131329	3.325213	4.937753	Reasonable	1	1	15604100	0.0297139	0.000742848	0.235123596	1.4	0.029771415
AHOKIR01	C3H6_propene	3.46842	4.30724	0.460404	0	0	0	0	0	0	0	0	0	0	0	0.001906214	0.001143729	0	0	0.003812429	0	0	0	0	0	0	0.001524971	0.005718643	0.003812429	0.001906214	0.000762486	0.979412886	392.9986188	45.72816938	0.16410577	1.97E-08	-7.705533774	2.131329	3.325213	4.937753	Reasonable	1	1	1560410	0.0186341	0.000465853	0.029823306	1.4	0.018748176
AHOKIR01	C3H6_propene	3.46842	4.30724	0.460404	0	0	0	0	0	0	0	0	0	0	0	0.001906214	0.001143729	0	0	0.003812429	0	0	0	0	0	0	0.001524971	0.005718643	0.003812429	0.001906214	0.000762486	0.979412886	392.9986188	45.72816938	0.16410577	1.97E-08	-7.705533774	2.131329	3.325213	4.937753	Reasonable	1	1	156041	0.00273122	6.83E-05	0.003064587	1.4	0.002771545
AHOKIR01	C3H6_propene	3.46842	4.30724	0.460404	0	0	0	0	0	0	0	0	0	0	0	0.001906214	0.001143729	0	0	0.003812429	0	0	0	0	0	0	0.001524971	0.005718643	0.003812429	0.001906214	0.000762486	0.979412886	392.9986188	45.72816938	0.16410577	1.97E-08	-7.705533774	2.131329	3.325213	4.937753	Reasonable	1	1	15604.1	0.000304939	7.62E-06	0.000307306	1.4	0.000302211
AHOKIR01	C3H6_propene	3.46842	4.30724	0.460404	0	0	0	0	0	0	0	0	0	0	0	0.001906214	0.001143729	0	0	0.003812429	0	0	0	0	0	0	0.001524971	0.005718643	0.003812429	0.001906214	0.000762486	0.979412886	392.9986188	45.72816938	0.16410577	1.97E-08	-7.705533774	2.131329	3.325213	4.937753	Reasonable	1	1	1560.41	2.95E-05	5.04E-06	3.07E-05	1.4	3.09E-05
AHOKIR01	C3H6_propene	3.46842	4.30724	0.460404	0	0	0	0	0	0	0	0	0	0	0	0.001906214	0.001143729	0	0	0.003812429	0	0	0	0	0	0	0.001524971	0.005718643	0.003812429	0.001906214	0.000762486	0.979412886	392.9986188	45.72816938	0.16410577	1.97E-08	-7.705533774	2.131329	3.325213	4.937753	Reasonable	1	1	1508.319797	2.73E-05	3.27E-06	2.97E-05	1.4	2.57E-05
AHOKIR01	C3H5N_propionitrile	3.46842	4.30724	0.460404	0	0	0	0	0	0	0	0	0	0	0	0.001906214	0.001143729	0	0	0.003812429	0	0	0	0	0	0	0.001524971	0.005718643	0.003812429	0.001906214	0.000762486	0.979412886	558.8569328	42.24565215	0.360862674	0.000146011	-3.835614425	2.656102	3.653545	4.781542	Reasonable	1	1	62871.8	0.747806	0.01869515	0.901767926	0.2	0.749403806
AHOKIR01	C3H5N_propionitrile	3.46842	4.30724	0.460404	0	0	0	0	0	0	0	0	0	0	0	0.001906214	0.001143729	0	0	0.003812429	0	0	0	0	0	0	0.001524971	0.005718643	0.003812429	0.001906214	0.000762486	0.979412886	558.8569328	42.24565215	0.360862674	0.000146011	-3.835614425	2.656102	3.653545	4.781542	Reasonable	1	1	6287.18	0.538053	0.013451325	0.47862287	0.2	0.539704889
AHOKIR01	C3H5N_propionitrile	3.46842	4.30724	0.460404	0	0	0	0	0	0	0	0	0	0	0	0.001906214	0.001143729	0	0	0.003812429	0	0	0	0	0	0	0.001524971	0.005718643	0.003812429	0.001906214	0.000762486	0.979412886	558.8569328	42.24565215	0.360862674	0.000146011	-3.835614425	2.656102	3.653545	4.781542	Reasonable	1	1	628.717	0.0795305	0.001988263	0.084080996	0.2	0.078961865
AHOKIR01	C3H5N_propionitrile	3.46842	4.30724	0.460404	0	0	0	0	0	0	0	0	0	0	0	0.001906214	0.001143729	0	0	0.003812429	0	0	0	0	0	0	0.001524971	0.005718643	0.003812429	0.001906214	0.000762486	0.979412886	558.8569328	42.24565215	0.360862674	0.000146011	-3.835614425	2.656102	3.653545	4.781542	Reasonable	1	1	62.8717	0.00846013	0.000211503	0.009096455	0.2	0.008557009
AHOKIR01	C3H5N_propionitrile	3.46842	4.30724	0.460404	0	0	0	0	0	0	0	0	0	0	0	0.001906214	0.001143729	0	0	0.003812429	0	0	0	0	0	0	0.001524971	0.005718643	0.003812429	0.001906214	0.000762486	0.979412886	558.8569328	42.24565215	0.360862674	0.000146011	-3.835614425	2.656102	3.653545	4.781542	Reasonable	1	1	0.512157303	0.000600482	0.000133166	7.48E-05	0.2	0.000636487
AHOKIR01	C2H7N_ethylamine	3.46842	4.30724	0.460404	0	0	0	0	0	0	0	0	0	0	0	0.001906214	0.001143729	0	0	0.003812429	0	0	0	0	0	0	0.001524971	0.005718643	0.003812429	0.001906214	0.000762486	0.979412886	456.1413162	52.30001913	0.278284374	0.000255007	-3.593447898	2.489083	3.139141	4.634933	Reasonable	1	1	1436356.294	0.014879266	0.008074945	0.997277288	-0.3	0.014338505
AHOKIR01	C2H7N_ethylamine	3.46842	4.30724	0.460404	0	0	0	0	0	0	0	0	0	0	0	0.001906214	0.001143729	0	0	0.003812429	0	0	0	0	0	0	0.001524971	0.005718643	0.003812429	0.001906214	0.000762486	0.979412886	456.1413162	52.30001913	0.278284374	0.000255007	-3.593447898	2.489083	3.139141	4.634933	Reasonable	1	1	143635.6294	0.012301164	0.005071732	0.97342411	-0.3	0.012329568
AHOKIR01	C2H7N_ethylamine	3.46842	4.30724	0.460404	0	0	0	0	0	0	0	0	0	0	0	0.001906214	0.001143729	0	0	0.003812429	0	0	0	0	0	0	0.001524971	0.005718643	0.003812429	0.001906214	0.000762486	0.979412886	456.1413162	52.30001913	0.278284374	0.000255007	-3.593447898	2.489083	3.139141	4.634933	Reasonable	1	1	14363.56294	0.001197557	0.000554567	0.785537006	-0.3	0.001197584
AHOKIR01	C2H7N_ethylamine	3.46842	4.30724	0.460404	0	0	0	0	0	0	0	0	0	0	0	0.001906214	0.001143729	0	0	0.003812429	0	0	0	0	0	0	0.001524971	0.005718643	0.003812429	0.001906214	0.000762486	0.979412886	456.1413162	52.30001913	0.278284374	0.000255007	-3.593447898	2.489083	3.139141	4.634933	Reasonable	1	1	1436.356294	0.000119745	7.02E-05	0.268086092	-0.3	0.000206236
AHOKIR01	C2H7N_ethylamine	3.46842	4.30724	0.460404	0	0	0	0	0	0	0	0	0	0	0	0.001906214	0.001143729	0	0	0.003812429	0	0	0	0	0	0	0.001524971	0.005718643	0.003812429	0.001906214	0.000762486	0.979412886	456.1413162	52.30001913	0.278284374	0.000255007	-3.593447898	2.489083	3.139141	4.634933	Reasonable	1	1	0.005834846	0	0	1.49E-06	-0.3	0
AMIKOX	CHN_hydrogen-cyanide	2.69518	3.46941	0.112027	0	0	0	0	0	0	0	0	0	0	0	0	0	0	0	0.001388889	0	0	0	0	0	0	0	0.001388889	0	0	0.000694444	0.996527778	447.2483409	53.04824853	0.333232947	2.59E-07	-6.586700236	6.00E-06	6.00E-06	2.25	Reasonable	1	1	1070957.742	0.034005582	0.001618212	0.217146407	0.1	0.033847715
AMIKOX	CHN_hydrogen-cyanide	2.69518	3.46941	0.112027	0	0	0	0	0	0	0	0	0	0	0	0	0	0	0	0.001388889	0	0	0	0	0	0	0	0.001388889	0	0	0.000694444	0.996527778	447.2483409	53.04824853	0.333232947	2.59E-07	-6.586700236	6.00E-06	6.00E-06	2.25	Reasonable	1	1	107095.7742	0.023308992	0.000762098	0.026989185	0.1	0.023843345
AMIKOX	CHN_hydrogen-cyanide	2.69518	3.46941	0.112027	0	0	0	0	0	0	0	0	0	0	0	0	0	0	0	0.001388889	0	0	0	0	0	0	0	0.001388889	0	0	0.000694444	0.996527778	447.2483409	53.04824853	0.333232947	2.59E-07	-6.586700236	6.00E-06	6.00E-06	2.25	Reasonable	1	1	10709.57742	0.002377692	0.000127486	0.002766108	0.1	0.002250807
AMIKOX	CHN_hydrogen-cyanide	2.69518	3.46941	0.112027	0	0	0	0	0	0	0	0	0	0	0	0	0	0	0	0.001388889	0	0	0	0	0	0	0	0.001388889	0	0	0.000694444	0.996527778	447.2483409	53.04824853	0.333232947	2.59E-07	-6.586700236	6.00E-06	6.00E-06	2.25	Reasonable	1	1	1070.957742	0.000235419	1.59E-05	0.000277301	0.1	0.000233844
AMIKOX	CHN_hydrogen-cyanide	2.69518	3.46941	0.112027	0	0	0	0	0	0	0	0	0	0	0	0	0	0	0	0.001388889	0	0	0	0	0	0	0	0.001388889	0	0	0.000694444	0.996527778	447.2483409	53.04824853	0.333232947	2.59E-07	-6.586700236	6.00E-06	6.00E-06	2.25	Reasonable	1	1	131.2956826	2.71E-05	3.40E-06	3.40E-05	0.1	2.63E-05
AMIKOX	CH4_methane	2.69518	3.46941	0.112027	0	0	0	0	0	0	0	0	0	0	0	0	0	0	0	0.001388889	0	0	0	0	0	0	0	0.001388889	0	0	0.000694444	0.996527778	190.564	45.992	0.01142	3.08E-09	-8.511449283	2.184395	2.184399	2.184406	Reasonable	1	1	45200000	0.0882565	0.002206413	0.12220334	0.6	0.089739509
AMIKOX	CH4_methane	2.69518	3.46941	0.112027	0	0	0	0	0	0	0	0	0	0	0	0	0	0	0	0.001388889	0	0	0	0	0	0	0	0.001388889	0	0	0.000694444	0.996527778	190.564	45.992	0.01142	3.08E-09	-8.511449283	2.184395	2.184399	2.184406	Reasonable	1	1	4520000	0.0129861	0.000324653	0.01373045	0.6	0.013139609
AMIKOX	CH4_methane	2.69518	3.46941	0.112027	0	0	0	0	0	0	0	0	0	0	0	0	0	0	0	0.001388889	0	0	0	0	0	0	0	0.001388889	0	0	0.000694444	0.996527778	190.564	45.992	0.01142	3.08E-09	-8.511449283	2.184395	2.184399	2.184406	Reasonable	1	1	452000	0.00153808	3.85E-05	0.001390225	0.6	0.001529216
AMIKOX	CH4_methane	2.69518	3.46941	0.112027	0	0	0	0	0	0	0	0	0	0	0	0	0	0	0	0.001388889	0	0	0	0	0	0	0	0.001388889	0	0	0.000694444	0.996527778	190.564	45.992	0.01142	3.08E-09	-8.511449283	2.184395	2.184399	2.184406	Reasonable	1	1	45200	0.000127223	3.18E-06	0.000139197	0.6	0.000130015
AMIKOX	CH4_methane	2.69518	3.46941	0.112027	0	0	0	0	0	0	0	0	0	0	0	0	0	0	0	0.001388889	0	0	0	0	0	0	0	0.001388889	0	0	0.000694444	0.996527778	190.564	45.992	0.01142	3.08E-09	-8.511449283	2.184395	2.184399	2.184406	Reasonable	1	1	28654.70779	8.73E-05	4.12E-06	8.82E-05	0.6	8.78E-05
AMILUE	C7H12_1,5-heptadiene	11.07263	11.39418	0.566397	0	0	0	0.001125492	0.001125492	0.000187582	0.000187582	0.000562746	0.00093791	0.000750328	0.000375164	0.002063403	0.00450197	0.00637779	0.008628775	0.01181767	0.016132058	0.019133371	0.018007878	0.024385669	0.023447758	0.025886325	0.026824236	0.034702682	0.026073907	0.002250985	0.001875821	0.742637404	536.7652346	30.48214368	0.295571623	28.1261	1.449109517	3.073687	3.8488	10.260407	Reasonable	1	1	69970.116	3.180040805	0.055111243	0.999999492	2.7	3.164209463
AMILUE	C7H12_1,5-heptadiene	11.07263	11.39418	0.566397	0	0	0	0.001125492	0.001125492	0.000187582	0.000187582	0.000562746	0.00093791	0.000750328	0.000375164	0.002063403	0.00450197	0.00637779	0.008628775	0.01181767	0.016132058	0.019133371	0.018007878	0.024385669	0.023447758	0.025886325	0.026824236	0.034702682	0.026073907	0.002250985	0.001875821	0.742637404	536.7652346	30.48214368	0.295571623	28.1261	1.449109517	3.073687	3.8488	10.260407	Reasonable	1	1	6997.0116	3.135342831	0.017875026	0.999994919	2.7	3.132292231
AMILUE	C7H12_1,5-heptadiene	11.07263	11.39418	0.566397	0	0	0	0.001125492	0.001125492	0.000187582	0.000187582	0.000562746	0.00093791	0.000750328	0.000375164	0.002063403	0.00450197	0.00637779	0.008628775	0.01181767	0.016132058	0.019133371	0.018007878	0.024385669	0.023447758	0.025886325	0.026824236	0.034702682	0.026073907	0.002250985	0.001875821	0.742637404	536.7652346	30.48214368	0.295571623	28.1261	1.449109517	3.073687	3.8488	10.260407	Reasonable	1	1	699.70116	3.061750585	0.017407819	0.999949189	2.7	3.060762892
AMILUE	C7H12_1,5-heptadiene	11.07263	11.39418	0.566397	0	0	0	0.001125492	0.001125492	0.000187582	0.000187582	0.000562746	0.00093791	0.000750328	0.000375164	0.002063403	0.00450197	0.00637779	0.008628775	0.01181767	0.016132058	0.019133371	0.018007878	0.024385669	0.023447758	0.025886325	0.026824236	0.034702682	0.026073907	0.002250985	0.001875821	0.742637404	536.7652346	30.48214368	0.295571623	28.1261	1.449109517	3.073687	3.8488	10.260407	Reasonable	1	1	69.970116	2.845540279	0.015590405	0.999492124	2.7	2.852719611
AMILUE	C7H12_1,5-heptadiene	11.07263	11.39418	0.566397	0	0	0	0.001125492	0.001125492	0.000187582	0.000187582	0.000562746	0.00093791	0.000750328	0.000375164	0.002063403	0.00450197	0.00637779	0.008628775	0.01181767	0.016132058	0.019133371	0.018007878	0.024385669	0.023447758	0.025886325	0.026824236	0.034702682	0.026073907	0.002250985	0.001875821	0.742637404	536.7652346	30.48214368	0.295571623	28.1261	1.449109517	3.073687	3.8488	10.260407	Reasonable	1	1	0.27155402	0.430416914	0.006180798	0.884229185	2.7	0.433030479
AMILUE	C7H12_1,5-heptadiene	11.07263	11.39418	0.566397	0	0	0	0.001125492	0.001125492	0.000187582	0.000187582	0.000562746	0.00093791	0.000750328	0.000375164	0.002063403	0.00450197	0.00637779	0.008628775	0.01181767	0.016132058	0.019133371	0.018007878	0.024385669	0.023447758	0.025886325	0.026824236	0.034702682	0.026073907	0.002250985	0.001875821	0.742637404	536.7652346	30.48214368	0.295571623	28.1261	1.449109517	3.073687	3.8488	10.260407	Reasonable	1	1	1.13E-05	0.000491675	4.60E-05	0.000317903	2.7	0.000505535
AMILUE	C6H14_2,3-dimethylbutane	11.07263	11.39418	0.566397	0	0	0	0.001125492	0.001125492	0.000187582	0.000187582	0.000562746	0.00093791	0.000750328	0.000375164	0.002063403	0.00450197	0.00637779	0.008628775	0.01181767	0.016132058	0.019133371	0.018007878	0.024385669	0.023447758	0.025886325	0.026824236	0.034702682	0.026073907	0.002250985	0.001875821	0.742637404	503.0672531	31.56375605	0.24224795	0.045487	-1.342112705	2.976586	4.776722	6.685621	Reasonable	1	1	382356.082	3.57038894	0.022393616	0.999942506	3.4	3.584797271
AMILUE	C6H14_2,3-dimethylbutane	11.07263	11.39418	0.566397	0	0	0	0.001125492	0.001125492	0.000187582	0.000187582	0.000562746	0.00093791	0.000750328	0.000375164	0.002063403	0.00450197	0.00637779	0.008628775	0.01181767	0.016132058	0.019133371	0.018007878	0.024385669	0.023447758	0.025886325	0.026824236	0.034702682	0.026073907	0.002250985	0.001875821	0.742637404	503.0672531	31.56375605	0.24224795	0.045487	-1.342112705	2.976586	4.776722	6.685621	Reasonable	1	1	38235.6082	3.553721163	0.061650689	0.999425361	3.4	3.494410125
AMILUE	C6H14_2,3-dimethylbutane	11.07263	11.39418	0.566397	0	0	0	0.001125492	0.001125492	0.000187582	0.000187582	0.000562746	0.00093791	0.000750328	0.000375164	0.002063403	0.00450197	0.00637779	0.008628775	0.01181767	0.016132058	0.019133371	0.018007878	0.024385669	0.023447758	0.025886325	0.026824236	0.034702682	0.026073907	0.002250985	0.001875821	0.742637404	503.0672531	31.56375605	0.24224795	0.045487	-1.342112705	2.976586	4.776722	6.685621	Reasonable	1	1	3823.56082	3.403566304	0.041458024	0.994283176	3.4	3.409202009
AMILUE	C6H14_2,3-dimethylbutane	11.07263	11.39418	0.566397	0	0	0	0.001125492	0.001125492	0.000187582	0.000187582	0.000562746	0.00093791	0.000750328	0.000375164	0.002063403	0.00450197	0.00637779	0.008628775	0.01181767	0.016132058	0.019133371	0.018007878	0.024385669	0.023447758	0.025886325	0.026824236	0.034702682	0.026073907	0.002250985	0.001875821	0.742637404	503.0672531	31.56375605	0.24224795	0.045487	-1.342112705	2.976586	4.776722	6.685621	Reasonable	1	1	382.356082	3.140774167	0.031487233	0.945629217	3.4	3.153466946
AMILUE	C6H14_2,3-dimethylbutane	11.07263	11.39418	0.566397	0	0	0	0.001125492	0.001125492	0.000187582	0.000187582	0.000562746	0.00093791	0.000750328	0.000375164	0.002063403	0.00450197	0.00637779	0.008628775	0.01181767	0.016132058	0.019133371	0.018007878	0.024385669	0.023447758	0.025886325	0.026824236	0.034702682	0.026073907	0.002250985	0.001875821	0.742637404	503.0672531	31.56375605	0.24224795	0.045487	-1.342112705	2.976586	4.776722	6.685621	Reasonable	1	1	0.007849251	0.000376658	2.61E-05	0.000356911	3.4	0.000398202
AMILUE	C6H14_3-methylpentane	11.07263	11.39418	0.566397	0	0	0	0.001125492	0.001125492	0.000187582	0.000187582	0.000562746	0.00093791	0.000750328	0.000375164	0.002063403	0.00450197	0.00637779	0.008628775	0.01181767	0.016132058	0.019133371	0.018007878	0.024385669	0.023447758	0.025886325	0.026824236	0.034702682	0.026073907	0.002250985	0.001875821	0.742637404	504.839777	31.13915414	0.283296142	0.0616979	-1.209729618	3.433349	4.04331	7.657218	Reasonable	1	1	294963.745	3.408422942	0.038043566	0.999945054	3.2	3.40941785
AMILUE	C6H14_3-methylpentane	11.07263	11.39418	0.566397	0	0	0	0.001125492	0.001125492	0.000187582	0.000187582	0.000562746	0.00093791	0.000750328	0.000375164	0.002063403	0.00450197	0.00637779	0.008628775	0.01181767	0.016132058	0.019133371	0.018007878	0.024385669	0.023447758	0.025886325	0.026824236	0.034702682	0.026073907	0.002250985	0.001875821	0.742637404	504.839777	31.13915414	0.283296142	0.0616979	-1.209729618	3.433349	4.04331	7.657218	Reasonable	1	1	29496.3745	3.39685411	0.015346187	0.99945081	3.2	3.389836399
AMILUE	C6H14_3-methylpentane	11.07263	11.39418	0.566397	0	0	0	0.001125492	0.001125492	0.000187582	0.000187582	0.000562746	0.00093791	0.000750328	0.000375164	0.002063403	0.00450197	0.00637779	0.008628775	0.01181767	0.016132058	0.019133371	0.018007878	0.024385669	0.023447758	0.025886325	0.026824236	0.034702682	0.026073907	0.002250985	0.001875821	0.742637404	504.839777	31.13915414	0.283296142	0.0616979	-1.209729618	3.433349	4.04331	7.657218	Reasonable	1	1	2949.63745	3.293380699	0.047196669	0.994535114	3.2	3.354414655
AMILUE	C6H14_3-methylpentane	11.07263	11.39418	0.566397	0	0	0	0.001125492	0.001125492	0.000187582	0.000187582	0.000562746	0.00093791	0.000750328	0.000375164	0.002063403	0.00450197	0.00637779	0.008628775	0.01181767	0.016132058	0.019133371	0.018007878	0.024385669	0.023447758	0.025886325	0.026824236	0.034702682	0.026073907	0.002250985	0.001875821	0.742637404	504.839777	31.13915414	0.283296142	0.0616979	-1.209729618	3.433349	4.04331	7.657218	Reasonable	1	1	294.963745	3.005372784	0.021932004	0.947912987	3.2	3.019250008
AMILUE	C6H14_3-methylpentane	11.07263	11.39418	0.566397	0	0	0	0.001125492	0.001125492	0.000187582	0.000187582	0.000562746	0.00093791	0.000750328	0.000375164	0.002063403	0.00450197	0.00637779	0.008628775	0.01181767	0.016132058	0.019133371	0.018007878	0.024385669	0.023447758	0.025886325	0.026824236	0.034702682	0.026073907	0.002250985	0.001875821	0.742637404	504.839777	31.13915414	0.283296142	0.0616979	-1.209729618	3.433349	4.04331	7.657218	Reasonable	1	1	0.005524374	0.000364117	3.12E-05	0.000340726	3.2	0.000361023
AMILUE	C6H10O_4-hexen-2-one	11.07263	11.39418	0.566397	0	0	0	0.001125492	0.001125492	0.000187582	0.000187582	0.000562746	0.00093791	0.000750328	0.000375164	0.002063403	0.00450197	0.00637779	0.008628775	0.01181767	0.016132058	0.019133371	0.018007878	0.024385669	0.023447758	0.025886325	0.026824236	0.034702682	0.026073907	0.002250985	0.001875821	0.742637404	559.6621075	36.9790055	0.446231587	37.1018	1.56939498	3.139144	3.68371	8.995374	Reasonable	1	1	11203.887	3.489796436	0.043809209	0.999997594	0.9	3.474486471
AMILUE	C6H10O_4-hexen-2-one	11.07263	11.39418	0.566397	0	0	0	0.001125492	0.001125492	0.000187582	0.000187582	0.000562746	0.00093791	0.000750328	0.000375164	0.002063403	0.00450197	0.00637779	0.008628775	0.01181767	0.016132058	0.019133371	0.018007878	0.024385669	0.023447758	0.025886325	0.026824236	0.034702682	0.026073907	0.002250985	0.001875821	0.742637404	559.6621075	36.9790055	0.446231587	37.1018	1.56939498	3.139144	3.68371	8.995374	Reasonable	1	1	1120.3887	3.437934093	0.053861726	0.999975944	0.9	3.461978929
AMILUE	C6H10O_4-hexen-2-one	11.07263	11.39418	0.566397	0	0	0	0.001125492	0.001125492	0.000187582	0.000187582	0.000562746	0.00093791	0.000750328	0.000375164	0.002063403	0.00450197	0.00637779	0.008628775	0.01181767	0.016132058	0.019133371	0.018007878	0.024385669	0.023447758	0.025886325	0.026824236	0.034702682	0.026073907	0.002250985	0.001875821	0.742637404	559.6621075	36.9790055	0.446231587	37.1018	1.56939498	3.139144	3.68371	8.995374	Reasonable	1	1	112.03887	3.29968019	0.026489368	0.999759491	0.9	3.305297762
AMILUE	C6H10O_4-hexen-2-one	11.07263	11.39418	0.566397	0	0	0	0.001125492	0.001125492	0.000187582	0.000187582	0.000562746	0.00093791	0.000750328	0.000375164	0.002063403	0.00450197	0.00637779	0.008628775	0.01181767	0.016132058	0.019133371	0.018007878	0.024385669	0.023447758	0.025886325	0.026824236	0.034702682	0.026073907	0.002250985	0.001875821	0.742637404	559.6621075	36.9790055	0.446231587	37.1018	1.56939498	3.139144	3.68371	8.995374	Reasonable	1	1	11.203887	3.029014366	0.032196848	0.997600102	0.9	3.034831657
AMILUE	C6H10O_4-hexen-2-one	11.07263	11.39418	0.566397	0	0	0	0.001125492	0.001125492	0.000187582	0.000187582	0.000562746	0.00093791	0.000750328	0.000375164	0.002063403	0.00450197	0.00637779	0.008628775	0.01181767	0.016132058	0.019133371	0.018007878	0.024385669	0.023447758	0.025886325	0.026824236	0.034702682	0.026073907	0.002250985	0.001875821	0.742637404	559.6621075	36.9790055	0.446231587	37.1018	1.56939498	3.139144	3.68371	8.995374	Reasonable	1	1	9.41E-06	0.000110549	2.44E-05	0.000348858	0.9	0.00012252
AMILUE	C7H14_4-methyl-1-hexene	11.07263	11.39418	0.566397	0	0	0	0.001125492	0.001125492	0.000187582	0.000187582	0.000562746	0.00093791	0.000750328	0.000375164	0.002063403	0.00450197	0.00637779	0.008628775	0.01181767	0.016132058	0.019133371	0.018007878	0.024385669	0.023447758	0.025886325	0.026824236	0.034702682	0.026073907	0.002250985	0.001875821	0.742637404	528.1554514	29.38650495	0.298584169	0.205678	-0.686812159	3.758413	5.885637	7.699065	Reasonable	1	1	115465.281	3.156954618	0.038991301	0.999957894	3.2	3.142582393
AMILUE	C7H14_4-methyl-1-hexene	11.07263	11.39418	0.566397	0	0	0	0.001125492	0.001125492	0.000187582	0.000187582	0.000562746	0.00093791	0.000750328	0.000375164	0.002063403	0.00450197	0.00637779	0.008628775	0.01181767	0.016132058	0.019133371	0.018007878	0.024385669	0.023447758	0.025886325	0.026824236	0.034702682	0.026073907	0.002250985	0.001875821	0.742637404	528.1554514	29.38650495	0.298584169	0.205678	-0.686812159	3.758413	5.885637	7.699065	Reasonable	1	1	11546.5281	3.195910492	0.054875408	0.999579101	3.2	3.228316338
AMILUE	C7H14_4-methyl-1-hexene	11.07263	11.39418	0.566397	0	0	0	0.001125492	0.001125492	0.000187582	0.000187582	0.000562746	0.00093791	0.000750328	0.000375164	0.002063403	0.00450197	0.00637779	0.008628775	0.01181767	0.016132058	0.019133371	0.018007878	0.024385669	0.023447758	0.025886325	0.026824236	0.034702682	0.026073907	0.002250985	0.001875821	0.742637404	528.1554514	29.38650495	0.298584169	0.205678	-0.686812159	3.758413	5.885637	7.699065	Reasonable	1	1	1154.65281	3.002618658	0.061900677	0.995806894	3.2	3.008331567
AMILUE	C7H14_4-methyl-1-hexene	11.07263	11.39418	0.566397	0	0	0	0.001125492	0.001125492	0.000187582	0.000187582	0.000562746	0.00093791	0.000750328	0.000375164	0.002063403	0.00450197	0.00637779	0.008628775	0.01181767	0.016132058	0.019133371	0.018007878	0.024385669	0.023447758	0.025886325	0.026824236	0.034702682	0.026073907	0.002250985	0.001875821	0.742637404	528.1554514	29.38650495	0.298584169	0.205678	-0.686812159	3.758413	5.885637	7.699065	Reasonable	1	1	115.465281	2.82321846	0.039759204	0.959593785	3.2	2.821137064
AMILUE	C7H14_4-methyl-1-hexene	11.07263	11.39418	0.566397	0	0	0	0.001125492	0.001125492	0.000187582	0.000187582	0.000562746	0.00093791	0.000750328	0.000375164	0.002063403	0.00450197	0.00637779	0.008628775	0.01181767	0.016132058	0.019133371	0.018007878	0.024385669	0.023447758	0.025886325	0.026824236	0.034702682	0.026073907	0.002250985	0.001875821	0.742637404	528.1554514	29.38650495	0.298584169	0.205678	-0.686812159	3.758413	5.885637	7.699065	Reasonable	1	1	0.901783845	0.440620167	0.01707717	0.156457765	3.2	0.44190091
AMILUE	C7H14_4-methyl-1-hexene	11.07263	11.39418	0.566397	0	0	0	0.001125492	0.001125492	0.000187582	0.000187582	0.000562746	0.00093791	0.000750328	0.000375164	0.002063403	0.00450197	0.00637779	0.008628775	0.01181767	0.016132058	0.019133371	0.018007878	0.024385669	0.023447758	0.025886325	0.026824236	0.034702682	0.026073907	0.002250985	0.001875821	0.742637404	528.1554514	29.38650495	0.298584169	0.205678	-0.686812159	3.758413	5.885637	7.699065	Reasonable	1	1	0.001534901	0.000327654	3.01E-05	0.000315596	3.2	0.000319408
AMILUE	C6H10O_4-methyl-4-penten-2-one	11.07263	11.39418	0.566397	0	0	0	0.001125492	0.001125492	0.000187582	0.000187582	0.000562746	0.00093791	0.000750328	0.000375164	0.002063403	0.00450197	0.00637779	0.008628775	0.01181767	0.016132058	0.019133371	0.018007878	0.024385669	0.023447758	0.025886325	0.026824236	0.034702682	0.026073907	0.002250985	0.001875821	0.742637404	583.9572407	32.17602658	0.427070778	7.83995	0.894313293	3.357337	4.944185	7.134632	Reasonable	1	1	15717.974	3.507794402	0.051392707	0.999991885	1.3	3.473193571
AMILUE	C6H10O_4-methyl-4-penten-2-one	11.07263	11.39418	0.566397	0	0	0	0.001125492	0.001125492	0.000187582	0.000187582	0.000562746	0.00093791	0.000750328	0.000375164	0.002063403	0.00450197	0.00637779	0.008628775	0.01181767	0.016132058	0.019133371	0.018007878	0.024385669	0.023447758	0.025886325	0.026824236	0.034702682	0.026073907	0.002250985	0.001875821	0.742637404	583.9572407	32.17602658	0.427070778	7.83995	0.894313293	3.357337	4.944185	7.134632	Reasonable	1	1	1571.7974	3.473518484	0.044597134	0.999918856	1.3	3.473240448
AMILUE	C6H10O_4-methyl-4-penten-2-one	11.07263	11.39418	0.566397	0	0	0	0.001125492	0.001125492	0.000187582	0.000187582	0.000562746	0.00093791	0.000750328	0.000375164	0.002063403	0.00450197	0.00637779	0.008628775	0.01181767	0.016132058	0.019133371	0.018007878	0.024385669	0.023447758	0.025886325	0.026824236	0.034702682	0.026073907	0.002250985	0.001875821	0.742637404	583.9572407	32.17602658	0.427070778	7.83995	0.894313293	3.357337	4.944185	7.134632	Reasonable	1	1	157.17974	3.35672176	0.041661048	0.999189155	1.3	3.344627249
AMILUE	C6H10O_4-methyl-4-penten-2-one	11.07263	11.39418	0.566397	0	0	0	0.001125492	0.001125492	0.000187582	0.000187582	0.000562746	0.00093791	0.000750328	0.000375164	0.002063403	0.00450197	0.00637779	0.008628775	0.01181767	0.016132058	0.019133371	0.018007878	0.024385669	0.023447758	0.025886325	0.026824236	0.034702682	0.026073907	0.002250985	0.001875821	0.742637404	583.9572407	32.17602658	0.427070778	7.83995	0.894313293	3.357337	4.944185	7.134632	Reasonable	1	1	15.717974	3.105912945	0.023974175	0.991950293	1.3	3.116723192
AMILUE	C6H10O_4-methyl-4-penten-2-one	11.07263	11.39418	0.566397	0	0	0	0.001125492	0.001125492	0.000187582	0.000187582	0.000562746	0.00093791	0.000750328	0.000375164	0.002063403	0.00450197	0.00637779	0.008628775	0.01181767	0.016132058	0.019133371	0.018007878	0.024385669	0.023447758	0.025886325	0.026824236	0.034702682	0.026073907	0.002250985	0.001875821	0.742637404	583.9572407	32.17602658	0.427070778	7.83995	0.894313293	3.357337	4.944185	7.134632	Reasonable	1	1	4.47E-05	0.000117371	2.44E-05	0.000350656	1.3	0.00011627
AMILUE	C7H14_4,4-dimethyl-1-pentene	11.07263	11.39418	0.566397	0	0	0	0.001125492	0.001125492	0.000187582	0.000187582	0.000562746	0.00093791	0.000750328	0.000375164	0.002063403	0.00450197	0.00637779	0.008628775	0.01181767	0.016132058	0.019133371	0.018007878	0.024385669	0.023447758	0.025886325	0.026824236	0.034702682	0.026073907	0.002250985	0.001875821	0.742637404	524.3589038	29.54818473	0.250217308	0.103302	-0.98589127	3.99793	4.663457	7.782502	Reasonable	1	1	160639.219	3.200535636	0.065704376	0.999939742	3.1	3.255203696
AMILUE	C7H14_4,4-dimethyl-1-pentene	11.07263	11.39418	0.566397	0	0	0	0.001125492	0.001125492	0.000187582	0.000187582	0.000562746	0.00093791	0.000750328	0.000375164	0.002063403	0.00450197	0.00637779	0.008628775	0.01181767	0.016132058	0.019133371	0.018007878	0.024385669	0.023447758	0.025886325	0.026824236	0.034702682	0.026073907	0.002250985	0.001875821	0.742637404	524.3589038	29.54818473	0.250217308	0.103302	-0.98589127	3.99793	4.663457	7.782502	Reasonable	1	1	16063.9219	3.152516016	0.043952558	0.999397748	3.1	3.172623619
AMILUE	C7H14_4,4-dimethyl-1-pentene	11.07263	11.39418	0.566397	0	0	0	0.001125492	0.001125492	0.000187582	0.000187582	0.000562746	0.00093791	0.000750328	0.000375164	0.002063403	0.00450197	0.00637779	0.008628775	0.01181767	0.016132058	0.019133371	0.018007878	0.024385669	0.023447758	0.025886325	0.026824236	0.034702682	0.026073907	0.002250985	0.001875821	0.742637404	524.3589038	29.54818473	0.250217308	0.103302	-0.98589127	3.99793	4.663457	7.782502	Reasonable	1	1	1606.39219	2.981830728	0.057886543	0.99400995	3.1	2.969956164
AMILUE	C7H14_4,4-dimethyl-1-pentene	11.07263	11.39418	0.566397	0	0	0	0.001125492	0.001125492	0.000187582	0.000187582	0.000562746	0.00093791	0.000750328	0.000375164	0.002063403	0.00450197	0.00637779	0.008628775	0.01181767	0.016132058	0.019133371	0.018007878	0.024385669	0.023447758	0.025886325	0.026824236	0.034702682	0.026073907	0.002250985	0.001875821	0.742637404	524.3589038	29.54818473	0.250217308	0.103302	-0.98589127	3.99793	4.663457	7.782502	Reasonable	1	1	160.639219	2.669102078	0.052644847	0.943163581	3.1	2.677673544
AMILUE	C7H14_4,4-dimethyl-1-pentene	11.07263	11.39418	0.566397	0	0	0	0.001125492	0.001125492	0.000187582	0.000187582	0.000562746	0.00093791	0.000750328	0.000375164	0.002063403	0.00450197	0.00637779	0.008628775	0.01181767	0.016132058	0.019133371	0.018007878	0.024385669	0.023447758	0.025886325	0.026824236	0.034702682	0.026073907	0.002250985	0.001875821	0.742637404	524.3589038	29.54818473	0.250217308	0.103302	-0.98589127	3.99793	4.663457	7.782502	Reasonable	1	1	16.0639219	2.271589038	0.030994276	0.623980318	3.1	2.26102182
AMILUE	C7H14_4,4-dimethyl-1-pentene	11.07263	11.39418	0.566397	0	0	0	0.001125492	0.001125492	0.000187582	0.000187582	0.000562746	0.00093791	0.000750328	0.000375164	0.002063403	0.00450197	0.00637779	0.008628775	0.01181767	0.016132058	0.019133371	0.018007878	0.024385669	0.023447758	0.025886325	0.026824236	0.034702682	0.026073907	0.002250985	0.001875821	0.742637404	524.3589038	29.54818473	0.250217308	0.103302	-0.98589127	3.99793	4.663457	7.782502	Reasonable	1	1	1.850563803	0.831766868	0.055936329	0.160487112	3.1	0.845146114
AMILUE	C7H14_4,4-dimethyl-1-pentene	11.07263	11.39418	0.566397	0	0	0	0.001125492	0.001125492	0.000187582	0.000187582	0.000562746	0.00093791	0.000750328	0.000375164	0.002063403	0.00450197	0.00637779	0.008628775	0.01181767	0.016132058	0.019133371	0.018007878	0.024385669	0.023447758	0.025886325	0.026824236	0.034702682	0.026073907	0.002250985	0.001875821	0.742637404	524.3589038	29.54818473	0.250217308	0.103302	-0.98589127	3.99793	4.663457	7.782502	Reasonable	1	1	0.003098232	0.000335161	1.33E-05	0.000319951	3.1	0.000336126
AMILUE	C2H4O_acetaldehyde	11.07263	11.39418	0.566397	0	0	0	0.001125492	0.001125492	0.000187582	0.000187582	0.000562746	0.00093791	0.000750328	0.000375164	0.002063403	0.00450197	0.00637779	0.008628775	0.01181767	0.016132058	0.019133371	0.018007878	0.024385669	0.023447758	0.025886325	0.026824236	0.034702682	0.026073907	0.002250985	0.001875821	0.742637404	470.1338418	53.98284491	0.288582571	0.00963885	-2.015974778	2.135803	2.772167	4.178504	Reasonable	1	1	1160790	7.5811	0.1895275	0.999910632	-0.3	7.556218618
AMILUE	C2H4O_acetaldehyde	11.07263	11.39418	0.566397	0	0	0	0.001125492	0.001125492	0.000187582	0.000187582	0.000562746	0.00093791	0.000750328	0.000375164	0.002063403	0.00450197	0.00637779	0.008628775	0.01181767	0.016132058	0.019133371	0.018007878	0.024385669	0.023447758	0.025886325	0.026824236	0.034702682	0.026073907	0.002250985	0.001875821	0.742637404	470.1338418	53.98284491	0.288582571	0.00963885	-2.015974778	2.135803	2.772167	4.178504	Reasonable	1	1	116079	7.52834	0.1882085	0.999107038	-0.3	7.414701366
AMILUE	C2H4O_acetaldehyde	11.07263	11.39418	0.566397	0	0	0	0.001125492	0.001125492	0.000187582	0.000187582	0.000562746	0.00093791	0.000750328	0.000375164	0.002063403	0.00450197	0.00637779	0.008628775	0.01181767	0.016132058	0.019133371	0.018007878	0.024385669	0.023447758	0.025886325	0.026824236	0.034702682	0.026073907	0.002250985	0.001875821	0.742637404	470.1338418	53.98284491	0.288582571	0.00963885	-2.015974778	2.135803	2.772167	4.178504	Reasonable	1	1	11607.9	6.49843	0.16246075	0.991141569	-0.3	6.407658606
AMILUE	C2H4O_acetaldehyde	11.07263	11.39418	0.566397	0	0	0	0.001125492	0.001125492	0.000187582	0.000187582	0.000562746	0.00093791	0.000750328	0.000375164	0.002063403	0.00450197	0.00637779	0.008628775	0.01181767	0.016132058	0.019133371	0.018007878	0.024385669	0.023447758	0.025886325	0.026824236	0.034702682	0.026073907	0.002250985	0.001875821	0.742637404	470.1338418	53.98284491	0.288582571	0.00963885	-2.015974778	2.135803	2.772167	4.178504	Reasonable	1	1	1160.79	2.26658	0.0566645	0.917956666	-0.3	2.260483781
AMILUE	C2H4O_acetaldehyde	11.07263	11.39418	0.566397	0	0	0	0.001125492	0.001125492	0.000187582	0.000187582	0.000562746	0.00093791	0.000750328	0.000375164	0.002063403	0.00450197	0.00637779	0.008628775	0.01181767	0.016132058	0.019133371	0.018007878	0.024385669	0.023447758	0.025886325	0.026824236	0.034702682	0.026073907	0.002250985	0.001875821	0.742637404	470.1338418	53.98284491	0.288582571	0.00963885	-2.015974778	2.135803	2.772167	4.178504	Reasonable	1	1	0.078651499	0.000210433	8.87E-06	0.000757536	-0.3	0.000213977
AMILUE	C3H6O_acetone	11.07263	11.39418	0.566397	0	0	0	0.001125492	0.001125492	0.000187582	0.000187582	0.000562746	0.00093791	0.000750328	0.000375164	0.002063403	0.00450197	0.00637779	0.008628775	0.01181767	0.016132058	0.019133371	0.018007878	0.024385669	0.023447758	0.025886325	0.026824236	0.034702682	0.026073907	0.002250985	0.001875821	0.742637404	504.9011578	46.13534273	0.299578863	0.529163	-0.27641053	2.613113	3.317339	5.096659	Reasonable	1	1	319253	5.67982	0.1419955	0.999994081	-0.1	5.723396743
AMILUE	C3H6O_acetone	11.07263	11.39418	0.566397	0	0	0	0.001125492	0.001125492	0.000187582	0.000187582	0.000562746	0.00093791	0.000750328	0.000375164	0.002063403	0.00450197	0.00637779	0.008628775	0.01181767	0.016132058	0.019133371	0.018007878	0.024385669	0.023447758	0.025886325	0.026824236	0.034702682	0.026073907	0.002250985	0.001875821	0.742637404	504.9011578	46.13534273	0.299578863	0.529163	-0.27641053	2.613113	3.317339	5.096659	Reasonable	1	1	31925.3	5.68362	0.1420905	0.99994081	-0.1	5.741841503
AMILUE	C3H6O_acetone	11.07263	11.39418	0.566397	0	0	0	0.001125492	0.001125492	0.000187582	0.000187582	0.000562746	0.00093791	0.000750328	0.000375164	0.002063403	0.00450197	0.00637779	0.008628775	0.01181767	0.016132058	0.019133371	0.018007878	0.024385669	0.023447758	0.025886325	0.026824236	0.034702682	0.026073907	0.002250985	0.001875821	0.742637404	504.9011578	46.13534273	0.299578863	0.529163	-0.27641053	2.613113	3.317339	5.096659	Reasonable	1	1	3192.53	5.16692	0.129173	0.999408413	-0.1	5.326447494
AMILUE	C3H6O_acetone	11.07263	11.39418	0.566397	0	0	0	0.001125492	0.001125492	0.000187582	0.000187582	0.000562746	0.00093791	0.000750328	0.000375164	0.002063403	0.00450197	0.00637779	0.008628775	0.01181767	0.016132058	0.019133371	0.018007878	0.024385669	0.023447758	0.025886325	0.026824236	0.034702682	0.026073907	0.002250985	0.001875821	0.742637404	504.9011578	46.13534273	0.299578863	0.529163	-0.27641053	2.613113	3.317339	5.096659	Reasonable	1	1	319.253	3.95742	0.0989355	0.994115462	-0.1	4.006846705
AMILUE	C3H6O_acetone	11.07263	11.39418	0.566397	0	0	0	0.001125492	0.001125492	0.000187582	0.000187582	0.000562746	0.00093791	0.000750328	0.000375164	0.002063403	0.00450197	0.00637779	0.008628775	0.01181767	0.016132058	0.019133371	0.018007878	0.024385669	0.023447758	0.025886325	0.026824236	0.034702682	0.026073907	0.002250985	0.001875821	0.742637404	504.9011578	46.13534273	0.299578863	0.529163	-0.27641053	2.613113	3.317339	5.096659	Reasonable	1	1	0.001073359	0.000167864	8.37E-06	0.00056766	-0.1	0.000161621
AMILUE	C2H3N_acetonitrile	11.07263	11.39418	0.566397	0	0	0	0.001125492	0.001125492	0.000187582	0.000187582	0.000562746	0.00093791	0.000750328	0.000375164	0.002063403	0.00450197	0.00637779	0.008628775	0.01181767	0.016132058	0.019133371	0.018007878	0.024385669	0.023447758	0.025886325	0.026824236	0.034702682	0.026073907	0.002250985	0.001875821	0.742637404	537.4197556	47.22182044	0.356500544	0.0106753	-1.971619911	2.180652	2.180664	4.73064	Reasonable	1	1	111535	7.12289	0.17807225	0.999160841	0	7.182103332
AMILUE	C2H3N_acetonitrile	11.07263	11.39418	0.566397	0	0	0	0.001125492	0.001125492	0.000187582	0.000187582	0.000562746	0.00093791	0.000750328	0.000375164	0.002063403	0.00450197	0.00637779	0.008628775	0.01181767	0.016132058	0.019133371	0.018007878	0.024385669	0.023447758	0.025886325	0.026824236	0.034702682	0.026073907	0.002250985	0.001875821	0.742637404	537.4197556	47.22182044	0.356500544	0.0106753	-1.971619911	2.180652	2.180664	4.73064	Reasonable	1	1	11153.5	7.2032	0.18008	0.991671314	0	7.083966668
AMILUE	C2H3N_acetonitrile	11.07263	11.39418	0.566397	0	0	0	0.001125492	0.001125492	0.000187582	0.000187582	0.000562746	0.00093791	0.000750328	0.000375164	0.002063403	0.00450197	0.00637779	0.008628775	0.01181767	0.016132058	0.019133371	0.018007878	0.024385669	0.023447758	0.025886325	0.026824236	0.034702682	0.026073907	0.002250985	0.001875821	0.742637404	537.4197556	47.22182044	0.356500544	0.0106753	-1.971619911	2.180652	2.180664	4.73064	Reasonable	1	1	1115.35	2.87772	0.071943	0.922520836	0	2.890063681
AMILUE	C2H3N_acetonitrile	11.07263	11.39418	0.566397	0	0	0	0.001125492	0.001125492	0.000187582	0.000187582	0.000562746	0.00093791	0.000750328	0.000375164	0.002063403	0.00450197	0.00637779	0.008628775	0.01181767	0.016132058	0.019133371	0.018007878	0.024385669	0.023447758	0.025886325	0.026824236	0.034702682	0.026073907	0.002250985	0.001875821	0.742637404	537.4197556	47.22182044	0.356500544	0.0106753	-1.971619911	2.180652	2.180664	4.73064	Reasonable	1	1	111.535	1.09471	0.02736775	0.543518563	0	1.097900366
AMILUE	C2H3N_acetonitrile	11.07263	11.39418	0.566397	0	0	0	0.001125492	0.001125492	0.000187582	0.000187582	0.000562746	0.00093791	0.000750328	0.000375164	0.002063403	0.00450197	0.00637779	0.008628775	0.01181767	0.016132058	0.019133371	0.018007878	0.024385669	0.023447758	0.025886325	0.026824236	0.034702682	0.026073907	0.002250985	0.001875821	0.742637404	537.4197556	47.22182044	0.356500544	0.0106753	-1.971619911	2.180652	2.180664	4.73064	Reasonable	1	1	0.06672309	0.000113736	8.17E-06	0.000711782	0	0.00011005
AMILUE	C2H6O_dimethylether	11.07263	11.39418	0.566397	0	0	0	0.001125492	0.001125492	0.000187582	0.000187582	0.000562746	0.00093791	0.000750328	0.000375164	0.002063403	0.00450197	0.00637779	0.008628775	0.01181767	0.016132058	0.019133371	0.018007878	0.024385669	0.023447758	0.025886325	0.026824236	0.034702682	0.026073907	0.002250985	0.001875821	0.742637404	410.1055119	48.43551489	0.231685091	0.00462728	-2.33467422	2.202179	2.371782	5.586	Reasonable	1	1	6234610	6.56198	0.1640495	0.999965338	0.1	6.497955084
AMILUE	C2H6O_dimethylether	11.07263	11.39418	0.566397	0	0	0	0.001125492	0.001125492	0.000187582	0.000187582	0.000562746	0.00093791	0.000750328	0.000375164	0.002063403	0.00450197	0.00637779	0.008628775	0.01181767	0.016132058	0.019133371	0.018007878	0.024385669	0.023447758	0.025886325	0.026824236	0.034702682	0.026073907	0.002250985	0.001875821	0.742637404	410.1055119	48.43551489	0.231685091	0.00462728	-2.33467422	2.202179	2.371782	5.586	Reasonable	1	1	623461	6.56521	0.16413025	0.999653491	0.1	6.5220464
AMILUE	C2H6O_dimethylether	11.07263	11.39418	0.566397	0	0	0	0.001125492	0.001125492	0.000187582	0.000187582	0.000562746	0.00093791	0.000750328	0.000375164	0.002063403	0.00450197	0.00637779	0.008628775	0.01181767	0.016132058	0.019133371	0.018007878	0.024385669	0.023447758	0.025886325	0.026824236	0.034702682	0.026073907	0.002250985	0.001875821	0.742637404	410.1055119	48.43551489	0.231685091	0.00462728	-2.33467422	2.202179	2.371782	5.586	Reasonable	1	1	62346.1	5.83626	0.1459065	0.996545683	0.1	5.795312521
AMILUE	C2H6O_dimethylether	11.07263	11.39418	0.566397	0	0	0	0.001125492	0.001125492	0.000187582	0.000187582	0.000562746	0.00093791	0.000750328	0.000375164	0.002063403	0.00450197	0.00637779	0.008628775	0.01181767	0.016132058	0.019133371	0.018007878	0.024385669	0.023447758	0.025886325	0.026824236	0.034702682	0.026073907	0.002250985	0.001875821	0.742637404	410.1055119	48.43551489	0.231685091	0.00462728	-2.33467422	2.202179	2.371782	5.586	Reasonable	1	1	6234.61	3.18856	0.079714	0.966498361	0.1	3.161492244
AMILUE	C2H6O_dimethylether	11.07263	11.39418	0.566397	0	0	0	0.001125492	0.001125492	0.000187582	0.000187582	0.000562746	0.00093791	0.000750328	0.000375164	0.002063403	0.00450197	0.00637779	0.008628775	0.01181767	0.016132058	0.019133371	0.018007878	0.024385669	0.023447758	0.025886325	0.026824236	0.034702682	0.026073907	0.002250985	0.001875821	0.742637404	410.1055119	48.43551489	0.231685091	0.00462728	-2.33467422	2.202179	2.371782	5.586	Reasonable	1	1	0.14181074	0.000348358	7.12E-06	0.000655768	0.1	0.000343412
AMILUE	C2H7N_dimethylamine	11.07263	11.39418	0.566397	0	0	0	0.001125492	0.001125492	0.000187582	0.000187582	0.000562746	0.00093791	0.000750328	0.000375164	0.002063403	0.00450197	0.00637779	0.008628775	0.01181767	0.016132058	0.019133371	0.018007878	0.024385669	0.023447758	0.025886325	0.026824236	0.034702682	0.026073907	0.002250985	0.001875821	0.742637404	449.2982222	53.95656635	0.291520542	0.0201677	-1.695343628	2.271642	3.114002	4.843925	Reasonable	1	1	1933020.466	6.093193836	0.032134198	0.999974349	-0.2	6.055057297
AMILUE	C2H7N_dimethylamine	11.07263	11.39418	0.566397	0	0	0	0.001125492	0.001125492	0.000187582	0.000187582	0.000562746	0.00093791	0.000750328	0.000375164	0.002063403	0.00450197	0.00637779	0.008628775	0.01181767	0.016132058	0.019133371	0.018007878	0.024385669	0.023447758	0.025886325	0.026824236	0.034702682	0.026073907	0.002250985	0.001875821	0.742637404	449.2982222	53.95656635	0.291520542	0.0201677	-1.695343628	2.271642	3.114002	4.843925	Reasonable	1	1	193302.0466	6.07259504	0.011178299	0.999743554	-0.2	6.067486382
AMILUE	C2H7N_dimethylamine	11.07263	11.39418	0.566397	0	0	0	0.001125492	0.001125492	0.000187582	0.000187582	0.000562746	0.00093791	0.000750328	0.000375164	0.002063403	0.00450197	0.00637779	0.008628775	0.01181767	0.016132058	0.019133371	0.018007878	0.024385669	0.023447758	0.025886325	0.026824236	0.034702682	0.026073907	0.002250985	0.001875821	0.742637404	449.2982222	53.95656635	0.291520542	0.0201677	-1.695343628	2.271642	3.114002	4.843925	Reasonable	1	1	19330.20466	5.394822894	0.023465287	0.997441446	-0.2	5.399350678
AMILUE	C2H7N_dimethylamine	11.07263	11.39418	0.566397	0	0	0	0.001125492	0.001125492	0.000187582	0.000187582	0.000562746	0.00093791	0.000750328	0.000375164	0.002063403	0.00450197	0.00637779	0.008628775	0.01181767	0.016132058	0.019133371	0.018007878	0.024385669	0.023447758	0.025886325	0.026824236	0.034702682	0.026073907	0.002250985	0.001875821	0.742637404	449.2982222	53.95656635	0.291520542	0.0201677	-1.695343628	2.271642	3.114002	4.843925	Reasonable	1	1	1933.020466	1.47781367	0.010632778	0.974990357	-0.2	1.476293165
AMILUE	C2H7N_dimethylamine	11.07263	11.39418	0.566397	0	0	0	0.001125492	0.001125492	0.000187582	0.000187582	0.000562746	0.00093791	0.000750328	0.000375164	0.002063403	0.00450197	0.00637779	0.008628775	0.01181767	0.016132058	0.019133371	0.018007878	0.024385669	0.023447758	0.025886325	0.026824236	0.034702682	0.026073907	0.002250985	0.001875821	0.742637404	449.2982222	53.95656635	0.291520542	0.0201677	-1.695343628	2.271642	3.114002	4.843925	Reasonable	1	1	0.030212636	0.000381395	2.81E-05	0.000608948	-0.2	0.000389293
AMILUE	C2H6_ethane	11.07263	11.39418	0.566397	0	0	0	0.001125492	0.001125492	0.000187582	0.000187582	0.000562746	0.00093791	0.000750328	0.000375164	0.002063403	0.00450197	0.00637779	0.008628775	0.01181767	0.016132058	0.019133371	0.018007878	0.024385669	0.023447758	0.025886325	0.026824236	0.034702682	0.026073907	0.002250985	0.001875821	0.742637404	381.7893216	50.31694546	0.216958597	0.000668176	-3.175109128	2.509177	2.509185	3.950132	Reasonable	1	1	38452800	7.09977	0.17749425	0.999961081	1.3	7.116251606
AMILUE	C2H6_ethane	11.07263	11.39418	0.566397	0	0	0	0.001125492	0.001125492	0.000187582	0.000187582	0.000562746	0.00093791	0.000750328	0.000375164	0.002063403	0.00450197	0.00637779	0.008628775	0.01181767	0.016132058	0.019133371	0.018007878	0.024385669	0.023447758	0.025886325	0.026824236	0.034702682	0.026073907	0.002250985	0.001875821	0.742637404	381.7893216	50.31694546	0.216958597	0.000668176	-3.175109128	2.509177	2.509185	3.950132	Reasonable	1	1	3845280	6.60284	0.165071	0.999610944	1.3	6.701851243
AMILUE	C2H6_ethane	11.07263	11.39418	0.566397	0	0	0	0.001125492	0.001125492	0.000187582	0.000187582	0.000562746	0.00093791	0.000750328	0.000375164	0.002063403	0.00450197	0.00637779	0.008628775	0.01181767	0.016132058	0.019133371	0.018007878	0.024385669	0.023447758	0.025886325	0.026824236	0.034702682	0.026073907	0.002250985	0.001875821	0.742637404	381.7893216	50.31694546	0.216958597	0.000668176	-3.175109128	2.509177	2.509185	3.950132	Reasonable	1	1	384528	5.26928	0.131732	0.996123015	1.3	5.233661568
AMILUE	C2H6_ethane	11.07263	11.39418	0.566397	0	0	0	0.001125492	0.001125492	0.000187582	0.000187582	0.000562746	0.00093791	0.000750328	0.000375164	0.002063403	0.00450197	0.00637779	0.008628775	0.01181767	0.016132058	0.019133371	0.018007878	0.024385669	0.023447758	0.025886325	0.026824236	0.034702682	0.026073907	0.002250985	0.001875821	0.742637404	381.7893216	50.31694546	0.216958597	0.000668176	-3.175109128	2.509177	2.509185	3.950132	Reasonable	1	1	38452.8	2.00679	0.05016975	0.962537329	1.3	2.001832344
AMILUE	C2H6_ethane	11.07263	11.39418	0.566397	0	0	0	0.001125492	0.001125492	0.000187582	0.000187582	0.000562746	0.00093791	0.000750328	0.000375164	0.002063403	0.00450197	0.00637779	0.008628775	0.01181767	0.016132058	0.019133371	0.018007878	0.024385669	0.023447758	0.025886325	0.026824236	0.034702682	0.026073907	0.002250985	0.001875821	0.742637404	381.7893216	50.31694546	0.216958597	0.000668176	-3.175109128	2.509177	2.509185	3.950132	Reasonable	1	1	1.062559864	0.000690937	2.09E-05	0.000709473	1.3	0.000686639
AMILUE	C2H4_ethene	11.07263	11.39418	0.566397	0	0	0	0.001125492	0.001125492	0.000187582	0.000187582	0.000562746	0.00093791	0.000750328	0.000375164	0.002063403	0.00450197	0.00637779	0.008628775	0.01181767	0.016132058	0.019133371	0.018007878	0.024385669	0.023447758	0.025886325	0.026824236	0.034702682	0.026073907	0.002250985	0.001875821	0.742637404	298.4582448	49.65797888	0.123012676	0.000252099	-3.598428877	6.00E-06	2.74271	3.818318	Reasonable	1	1	35504300	7.70059	0.19251475	0.999888288	1.2	7.547441693
AMILUE	C2H4_ethene	11.07263	11.39418	0.566397	0	0	0	0.001125492	0.001125492	0.000187582	0.000187582	0.000562746	0.00093791	0.000750328	0.000375164	0.002063403	0.00450197	0.00637779	0.008628775	0.01181767	0.016132058	0.019133371	0.018007878	0.024385669	0.023447758	0.025886325	0.026824236	0.034702682	0.026073907	0.002250985	0.001875821	0.742637404	298.4582448	49.65797888	0.123012676	0.000252099	-3.598428877	6.00E-06	2.74271	3.818318	Reasonable	1	1	3550430	6.90453	0.17261325	0.998884003	1.2	6.998869373
AMILUE	C2H4_ethene	11.07263	11.39418	0.566397	0	0	0	0.001125492	0.001125492	0.000187582	0.000187582	0.000562746	0.00093791	0.000750328	0.000375164	0.002063403	0.00450197	0.00637779	0.008628775	0.01181767	0.016132058	0.019133371	0.018007878	0.024385669	0.023447758	0.025886325	0.026824236	0.034702682	0.026073907	0.002250985	0.001875821	0.742637404	298.4582448	49.65797888	0.123012676	0.000252099	-3.598428877	6.00E-06	2.74271	3.818318	Reasonable	1	1	355043	4.6497	0.1162425	0.988951007	1.2	4.693333719
AMILUE	C2H4_ethene	11.07263	11.39418	0.566397	0	0	0	0.001125492	0.001125492	0.000187582	0.000187582	0.000562746	0.00093791	0.000750328	0.000375164	0.002063403	0.00450197	0.00637779	0.008628775	0.01181767	0.016132058	0.019133371	0.018007878	0.024385669	0.023447758	0.025886325	0.026824236	0.034702682	0.026073907	0.002250985	0.001875821	0.742637404	298.4582448	49.65797888	0.123012676	0.000252099	-3.598428877	6.00E-06	2.74271	3.818318	Reasonable	1	1	35504.3	1.34554	0.0336385	0.899503533	1.2	1.332305081
AMILUE	C2H4_ethene	11.07263	11.39418	0.566397	0	0	0	0.001125492	0.001125492	0.000187582	0.000187582	0.000562746	0.00093791	0.000750328	0.000375164	0.002063403	0.00450197	0.00637779	0.008628775	0.01181767	0.016132058	0.019133371	0.018007878	0.024385669	0.023447758	0.025886325	0.026824236	0.034702682	0.026073907	0.002250985	0.001875821	0.742637404	298.4582448	49.65797888	0.123012676	0.000252099	-3.598428877	6.00E-06	2.74271	3.818318	Reasonable	1	1	3.054589665	0.000758529	1.26E-05	0.000769466	1.2	0.000756801
AMILUE	CHN_hydrogen-cyanide	11.07263	11.39418	0.566397	0	0	0	0.001125492	0.001125492	0.000187582	0.000187582	0.000562746	0.00093791	0.000750328	0.000375164	0.002063403	0.00450197	0.00637779	0.008628775	0.01181767	0.016132058	0.019133371	0.018007878	0.024385669	0.023447758	0.025886325	0.026824236	0.034702682	0.026073907	0.002250985	0.001875821	0.742637404	447.2483409	53.04824853	0.333232947	0.000295296	-3.529742436	6.00E-06	6.00E-06	2.25	Reasonable	1	1	1070957.742	9.503764004	0.016436245	0.996847907	0.1	9.498652644
AMILUE	CHN_hydrogen-cyanide	11.07263	11.39418	0.566397	0	0	0	0.001125492	0.001125492	0.000187582	0.000187582	0.000562746	0.00093791	0.000750328	0.000375164	0.002063403	0.00450197	0.00637779	0.008628775	0.01181767	0.016132058	0.019133371	0.018007878	0.024385669	0.023447758	0.025886325	0.026824236	0.034702682	0.026073907	0.002250985	0.001875821	0.742637404	447.2483409	53.04824853	0.333232947	0.000295296	-3.529742436	6.00E-06	6.00E-06	2.25	Reasonable	1	1	107095.7742	8.61793922	0.025992557	0.969348616	0.1	8.615534509
AMILUE	CHN_hydrogen-cyanide	11.07263	11.39418	0.566397	0	0	0	0.001125492	0.001125492	0.000187582	0.000187582	0.000562746	0.00093791	0.000750328	0.000375164	0.002063403	0.00450197	0.00637779	0.008628775	0.01181767	0.016132058	0.019133371	0.018007878	0.024385669	0.023447758	0.025886325	0.026824236	0.034702682	0.026073907	0.002250985	0.001875821	0.742637404	447.2483409	53.04824853	0.333232947	0.000295296	-3.529742436	6.00E-06	6.00E-06	2.25	Reasonable	1	1	10709.57742	0.726338671	0.005217648	0.759759493	0.1	0.728053191
AMILUE	CHN_hydrogen-cyanide	11.07263	11.39418	0.566397	0	0	0	0.001125492	0.001125492	0.000187582	0.000187582	0.000562746	0.00093791	0.000750328	0.000375164	0.002063403	0.00450197	0.00637779	0.008628775	0.01181767	0.016132058	0.019133371	0.018007878	0.024385669	0.023447758	0.025886325	0.026824236	0.034702682	0.026073907	0.002250985	0.001875821	0.742637404	447.2483409	53.04824853	0.333232947	0.000295296	-3.529742436	6.00E-06	6.00E-06	2.25	Reasonable	1	1	1070.957742	0.106348692	0.001287411	0.24026564	0.1	0.106922848
AMILUE	CHN_hydrogen-cyanide	11.07263	11.39418	0.566397	0	0	0	0.001125492	0.001125492	0.000187582	0.000187582	0.000562746	0.00093791	0.000750328	0.000375164	0.002063403	0.00450197	0.00637779	0.008628775	0.01181767	0.016132058	0.019133371	0.018007878	0.024385669	0.023447758	0.025886325	0.026824236	0.034702682	0.026073907	0.002250985	0.001875821	0.742637404	447.2483409	53.04824853	0.333232947	0.000295296	-3.529742436	6.00E-06	6.00E-06	2.25	Reasonable	1	1	3.218385621	0.000314726	5.61E-06	0.000949474	0.1	0.000311784
AMILUE	C4H10_isobutane	11.07263	11.39418	0.566397	0	0	0	0.001125492	0.001125492	0.000187582	0.000187582	0.000562746	0.00093791	0.000750328	0.000375164	0.002063403	0.00450197	0.00637779	0.008628775	0.01181767	0.016132058	0.019133371	0.018007878	0.024385669	0.023447758	0.025886325	0.026824236	0.034702682	0.026073907	0.002250985	0.001875821	0.742637404	443.0106967	38.8550635	0.197655762	0.0103409	-1.985441662	3.081281	4.435789	4.435806	Reasonable	1	1	3723029.398	4.429009529	0.009364052	0.999974026	2.1	4.431293782
AMILUE	C4H10_isobutane	11.07263	11.39418	0.566397	0	0	0	0.001125492	0.001125492	0.000187582	0.000187582	0.000562746	0.00093791	0.000750328	0.000375164	0.002063403	0.00450197	0.00637779	0.008628775	0.01181767	0.016132058	0.019133371	0.018007878	0.024385669	0.023447758	0.025886325	0.026824236	0.034702682	0.026073907	0.002250985	0.001875821	0.742637404	443.0106967	38.8550635	0.197655762	0.0103409	-1.985441662	3.081281	4.435789	4.435806	Reasonable	1	1	372302.9398	4.403930307	0.012837018	0.999740324	2.1	4.400572019
AMILUE	C4H10_isobutane	11.07263	11.39418	0.566397	0	0	0	0.001125492	0.001125492	0.000187582	0.000187582	0.000562746	0.00093791	0.000750328	0.000375164	0.002063403	0.00450197	0.00637779	0.008628775	0.01181767	0.016132058	0.019133371	0.018007878	0.024385669	0.023447758	0.025886325	0.026824236	0.034702682	0.026073907	0.002250985	0.001875821	0.742637404	443.0106967	38.8550635	0.197655762	0.0103409	-1.985441662	3.081281	4.435789	4.435806	Reasonable	1	1	37230.29398	4.105592177	0.006577258	0.997409291	2.1	4.110479174
AMILUE	C4H10_isobutane	11.07263	11.39418	0.566397	0	0	0	0.001125492	0.001125492	0.000187582	0.000187582	0.000562746	0.00093791	0.000750328	0.000375164	0.002063403	0.00450197	0.00637779	0.008628775	0.01181767	0.016132058	0.019133371	0.018007878	0.024385669	0.023447758	0.025886325	0.026824236	0.034702682	0.026073907	0.002250985	0.001875821	0.742637404	443.0106967	38.8550635	0.197655762	0.0103409	-1.985441662	3.081281	4.435789	4.435806	Reasonable	1	1	3723.029398	3.659459081	0.004380594	0.974683208	2.1	3.662498463
AMILUE	C4H10_isobutane	11.07263	11.39418	0.566397	0	0	0	0.001125492	0.001125492	0.000187582	0.000187582	0.000562746	0.00093791	0.000750328	0.000375164	0.002063403	0.00450197	0.00637779	0.008628775	0.01181767	0.016132058	0.019133371	0.018007878	0.024385669	0.023447758	0.025886325	0.026824236	0.034702682	0.026073907	0.002250985	0.001875821	0.742637404	443.0106967	38.8550635	0.197655762	0.0103409	-1.985441662	3.081281	4.435789	4.435806	Reasonable	1	1	0.04283002	0.000446663	2.09E-05	0.000442705	2.1	0.000440513
AMILUE	C5H12_isopentane	11.07263	11.39418	0.566397	0	0	0	0.001125492	0.001125492	0.000187582	0.000187582	0.000562746	0.00093791	0.000750328	0.000375164	0.002063403	0.00450197	0.00637779	0.008628775	0.01181767	0.016132058	0.019133371	0.018007878	0.024385669	0.023447758	0.025886325	0.026824236	0.034702682	0.026073907	0.002250985	0.001875821	0.742637404	474.7591203	34.73587842	0.239525866	0.0298383	-1.525225924	2.999577	4.70503	6.159817	Reasonable	1	1	1013326.698	3.967101238	0.038297608	0.999966928	2.6	3.956551654
AMILUE	C5H12_isopentane	11.07263	11.39418	0.566397	0	0	0	0.001125492	0.001125492	0.000187582	0.000187582	0.000562746	0.00093791	0.000750328	0.000375164	0.002063403	0.00450197	0.00637779	0.008628775	0.01181767	0.016132058	0.019133371	0.018007878	0.024385669	0.023447758	0.025886325	0.026824236	0.034702682	0.026073907	0.002250985	0.001875821	0.742637404	474.7591203	34.73587842	0.239525866	0.0298383	-1.525225924	2.999577	4.70503	6.159817	Reasonable	1	1	101332.6698	3.953031639	0.038924193	0.999669377	2.6	3.982421682
AMILUE	C5H12_isopentane	11.07263	11.39418	0.566397	0	0	0	0.001125492	0.001125492	0.000187582	0.000187582	0.000562746	0.00093791	0.000750328	0.000375164	0.002063403	0.00450197	0.00637779	0.008628775	0.01181767	0.016132058	0.019133371	0.018007878	0.024385669	0.023447758	0.025886325	0.026824236	0.034702682	0.026073907	0.002250985	0.001875821	0.742637404	474.7591203	34.73587842	0.239525866	0.0298383	-1.525225924	2.999577	4.70503	6.159817	Reasonable	1	1	10133.26698	3.734779413	0.038922555	0.996703581	2.6	3.73205722
AMILUE	C5H12_isopentane	11.07263	11.39418	0.566397	0	0	0	0.001125492	0.001125492	0.000187582	0.000187582	0.000562746	0.00093791	0.000750328	0.000375164	0.002063403	0.00450197	0.00637779	0.008628775	0.01181767	0.016132058	0.019133371	0.018007878	0.024385669	0.023447758	0.025886325	0.026824236	0.034702682	0.026073907	0.002250985	0.001875821	0.742637404	474.7591203	34.73587842	0.239525866	0.0298383	-1.525225924	2.999577	4.70503	6.159817	Reasonable	1	1	1013.326698	3.381036793	0.0193407	0.967985602	2.6	3.364646217
AMILUE	C5H12_isopentane	11.07263	11.39418	0.566397	0	0	0	0.001125492	0.001125492	0.000187582	0.000187582	0.000562746	0.00093791	0.000750328	0.000375164	0.002063403	0.00450197	0.00637779	0.008628775	0.01181767	0.016132058	0.019133371	0.018007878	0.024385669	0.023447758	0.025886325	0.026824236	0.034702682	0.026073907	0.002250985	0.001875821	0.742637404	474.7591203	34.73587842	0.239525866	0.0298383	-1.525225924	2.999577	4.70503	6.159817	Reasonable	1	1	0.013295333	0.000433526	2.54E-05	0.000396553	2.6	0.000438782
AMILUE	C3H8O_isopropylalcohol	11.07263	11.39418	0.566397	0	0	0	0.001125492	0.001125492	0.000187582	0.000187582	0.000562746	0.00093791	0.000750328	0.000375164	0.002063403	0.00450197	0.00637779	0.008628775	0.01181767	0.016132058	0.019133371	0.018007878	0.024385669	0.023447758	0.025886325	0.026824236	0.034702682	0.026073907	0.002250985	0.001875821	0.742637404	515.5796221	48.73405441	0.575735407	0.0476595	-1.321850518	2.997873	3.844476	4.397483	Reasonable	1	1	116349	4.91426	0.1228565	0.999819694	0.3	4.759113131
AMILUE	C3H8O_isopropylalcohol	11.07263	11.39418	0.566397	0	0	0	0.001125492	0.001125492	0.000187582	0.000187582	0.000562746	0.00093791	0.000750328	0.000375164	0.002063403	0.00450197	0.00637779	0.008628775	0.01181767	0.016132058	0.019133371	0.018007878	0.024385669	0.023447758	0.025886325	0.026824236	0.034702682	0.026073907	0.002250985	0.001875821	0.742637404	515.5796221	48.73405441	0.575735407	0.0476595	-1.321850518	2.997873	3.844476	4.397483	Reasonable	1	1	11634.9	5.02612	0.125653	0.998199864	0.3	5.042228677
AMILUE	C3H8O_isopropylalcohol	11.07263	11.39418	0.566397	0	0	0	0.001125492	0.001125492	0.000187582	0.000187582	0.000562746	0.00093791	0.000750328	0.000375164	0.002063403	0.00450197	0.00637779	0.008628775	0.01181767	0.016132058	0.019133371	0.018007878	0.024385669	0.023447758	0.025886325	0.026824236	0.034702682	0.026073907	0.002250985	0.001875821	0.742637404	515.5796221	48.73405441	0.575735407	0.0476595	-1.321850518	2.997873	3.844476	4.397483	Reasonable	1	1	1163.49	4.19711	0.10492775	0.982285632	0.3	4.276242514
AMILUE	C3H8O_isopropylalcohol	11.07263	11.39418	0.566397	0	0	0	0.001125492	0.001125492	0.000187582	0.000187582	0.000562746	0.00093791	0.000750328	0.000375164	0.002063403	0.00450197	0.00637779	0.008628775	0.01181767	0.016132058	0.019133371	0.018007878	0.024385669	0.023447758	0.025886325	0.026824236	0.034702682	0.026073907	0.002250985	0.001875821	0.742637404	515.5796221	48.73405441	0.575735407	0.0476595	-1.321850518	2.997873	3.844476	4.397483	Reasonable	1	1	116.349	1.8746	0.046865	0.847214767	0.3	1.85995819
AMILUE	C3H8O_isopropylalcohol	11.07263	11.39418	0.566397	0	0	0	0.001125492	0.001125492	0.000187582	0.000187582	0.000562746	0.00093791	0.000750328	0.000375164	0.002063403	0.00450197	0.00637779	0.008628775	0.01181767	0.016132058	0.019133371	0.018007878	0.024385669	0.023447758	0.025886325	0.026824236	0.034702682	0.026073907	0.002250985	0.001875821	0.742637404	515.5796221	48.73405441	0.575735407	0.0476595	-1.321850518	2.997873	3.844476	4.397483	Reasonable	1	1	0.010311187	0.000248176	2.49E-05	0.000491185	0.3	0.000269527
AMILUE	CH4_methane	11.07263	11.39418	0.566397	0	0	0	0.001125492	0.001125492	0.000187582	0.000187582	0.000562746	0.00093791	0.000750328	0.000375164	0.002063403	0.00450197	0.00637779	0.008628775	0.01181767	0.016132058	0.019133371	0.018007878	0.024385669	0.023447758	0.025886325	0.026824236	0.034702682	0.026073907	0.002250985	0.001875821	0.742637404	190.564	45.992	0.01142	1.57E-05	-4.804100348	2.184395	2.184399	2.184406	Reasonable	1	1	45200000	9.06766	0.2266915	0.998592818	0.6	9.068951509
AMILUE	CH4_methane	11.07263	11.39418	0.566397	0	0	0	0.001125492	0.001125492	0.000187582	0.000187582	0.000562746	0.00093791	0.000750328	0.000375164	0.002063403	0.00450197	0.00637779	0.008628775	0.01181767	0.016132058	0.019133371	0.018007878	0.024385669	0.023447758	0.025886325	0.026824236	0.034702682	0.026073907	0.002250985	0.001875821	0.742637404	190.564	45.992	0.01142	1.57E-05	-4.804100348	2.184395	2.184399	2.184406	Reasonable	1	1	4520000	6.33238	0.1583095	0.986104163	0.6	6.250147135
AMILUE	CH4_methane	11.07263	11.39418	0.566397	0	0	0	0.001125492	0.001125492	0.000187582	0.000187582	0.000562746	0.00093791	0.000750328	0.000375164	0.002063403	0.00450197	0.00637779	0.008628775	0.01181767	0.016132058	0.019133371	0.018007878	0.024385669	0.023447758	0.025886325	0.026824236	0.034702682	0.026073907	0.002250985	0.001875821	0.742637404	190.564	45.992	0.01142	1.57E-05	-4.804100348	2.184395	2.184399	2.184406	Reasonable	1	1	452000	2.16809	0.05420225	0.876488316	0.6	2.159057785
AMILUE	CH4_methane	11.07263	11.39418	0.566397	0	0	0	0.001125492	0.001125492	0.000187582	0.000187582	0.000562746	0.00093791	0.000750328	0.000375164	0.002063403	0.00450197	0.00637779	0.008628775	0.01181767	0.016132058	0.019133371	0.018007878	0.024385669	0.023447758	0.025886325	0.026824236	0.034702682	0.026073907	0.002250985	0.001875821	0.742637404	190.564	45.992	0.01142	1.57E-05	-4.804100348	2.184395	2.184399	2.184406	Reasonable	1	1	45200	0.508137	0.012703425	0.415081538	0.6	0.514901869
AMILUE	CH4_methane	11.07263	11.39418	0.566397	0	0	0	0.001125492	0.001125492	0.000187582	0.000187582	0.000562746	0.00093791	0.000750328	0.000375164	0.002063403	0.00450197	0.00637779	0.008628775	0.01181767	0.016132058	0.019133371	0.018007878	0.024385669	0.023447758	0.025886325	0.026824236	0.034702682	0.026073907	0.002250985	0.001875821	0.742637404	190.564	45.992	0.01142	1.57E-05	-4.804100348	2.184395	2.184399	2.184406	Reasonable	1	1	57.75579618	0.000903098	2.26E-05	0.000905945	0.6	0.000898305
AMILUE	C4H10O_methyl-propyl-ether	11.07263	11.39418	0.566397	0	0	0	0.001125492	0.001125492	0.000187582	0.000187582	0.000562746	0.00093791	0.000750328	0.000375164	0.002063403	0.00450197	0.00637779	0.008628775	0.01181767	0.016132058	0.019133371	0.018007878	0.024385669	0.023447758	0.025886325	0.026824236	0.034702682	0.026073907	0.002250985	0.001875821	0.742637404	478.8689486	38.38025026	0.286150366	0.16893	-0.772293218	2.980838	3.792777	6.933109	Reasonable	1	1	734989.652	4.063842705	0.024918353	0.999991946	1.2	4.062036029
AMILUE	C4H10O_methyl-propyl-ether	11.07263	11.39418	0.566397	0	0	0	0.001125492	0.001125492	0.000187582	0.000187582	0.000562746	0.00093791	0.000750328	0.000375164	0.002063403	0.00450197	0.00637779	0.008628775	0.01181767	0.016132058	0.019133371	0.018007878	0.024385669	0.023447758	0.025886325	0.026824236	0.034702682	0.026073907	0.002250985	0.001875821	0.742637404	478.8689486	38.38025026	0.286150366	0.16893	-0.772293218	2.980838	3.792777	6.933109	Reasonable	1	1	73498.9652	4.048814719	0.023436658	0.999919466	1.2	4.038519908
AMILUE	C4H10O_methyl-propyl-ether	11.07263	11.39418	0.566397	0	0	0	0.001125492	0.001125492	0.000187582	0.000187582	0.000562746	0.00093791	0.000750328	0.000375164	0.002063403	0.00450197	0.00637779	0.008628775	0.01181767	0.016132058	0.019133371	0.018007878	0.024385669	0.023447758	0.025886325	0.026824236	0.034702682	0.026073907	0.002250985	0.001875821	0.742637404	478.8689486	38.38025026	0.286150366	0.16893	-0.772293218	2.980838	3.792777	6.933109	Reasonable	1	1	7349.89652	3.760424159	0.014868023	0.999195247	1.2	3.754895921
AMILUE	C4H10O_methyl-propyl-ether	11.07263	11.39418	0.566397	0	0	0	0.001125492	0.001125492	0.000187582	0.000187582	0.000562746	0.00093791	0.000750328	0.000375164	0.002063403	0.00450197	0.00637779	0.008628775	0.01181767	0.016132058	0.019133371	0.018007878	0.024385669	0.023447758	0.025886325	0.026824236	0.034702682	0.026073907	0.002250985	0.001875821	0.742637404	478.8689486	38.38025026	0.286150366	0.16893	-0.772293218	2.980838	3.792777	6.933109	Reasonable	1	1	734.989652	3.187800397	0.006812798	0.992010342	1.2	3.186821167
AMILUE	C4H10O_methyl-propyl-ether	11.07263	11.39418	0.566397	0	0	0	0.001125492	0.001125492	0.000187582	0.000187582	0.000562746	0.00093791	0.000750328	0.000375164	0.002063403	0.00450197	0.00637779	0.008628775	0.01181767	0.016132058	0.019133371	0.018007878	0.024385669	0.023447758	0.025886325	0.026824236	0.034702682	0.026073907	0.002250985	0.001875821	0.742637404	478.8689486	38.38025026	0.286150366	0.16893	-0.772293218	2.980838	3.792777	6.933109	Reasonable	1	1	6.898133032	0.344402607	0.00252677	0.538170575	1.2	0.344364636
AMILUE	C4H10O_methyl-propyl-ether	11.07263	11.39418	0.566397	0	0	0	0.001125492	0.001125492	0.000187582	0.000187582	0.000562746	0.00093791	0.000750328	0.000375164	0.002063403	0.00450197	0.00637779	0.008628775	0.01181767	0.016132058	0.019133371	0.018007878	0.024385669	0.023447758	0.025886325	0.026824236	0.034702682	0.026073907	0.002250985	0.001875821	0.742637404	478.8689486	38.38025026	0.286150366	0.16893	-0.772293218	2.980838	3.792777	6.933109	Reasonable	1	1	0.002405637	0.000461826	7.80E-06	0.000406219	1.2	0.000462642
AMILUE	C5H10O_methylpropylketone	11.07263	11.39418	0.566397	0	0	0	0.001125492	0.001125492	0.000187582	0.000187582	0.000562746	0.00093791	0.000750328	0.000375164	0.002063403	0.00450197	0.00637779	0.008628775	0.01181767	0.016132058	0.019133371	0.018007878	0.024385669	0.023447758	0.025886325	0.026824236	0.034702682	0.026073907	0.002250985	0.001875821	0.742637404	564.4660951	36.92885972	0.349050379	0.179582	-0.745737196	2.779844	3.520907	8.293755	Reasonable	1	1	51802.9	3.57508	0.089377	0.999892518	0.9	3.57435097
AMILUE	C5H10O_methylpropylketone	11.07263	11.39418	0.566397	0	0	0	0.001125492	0.001125492	0.000187582	0.000187582	0.000562746	0.00093791	0.000750328	0.000375164	0.002063403	0.00450197	0.00637779	0.008628775	0.01181767	0.016132058	0.019133371	0.018007878	0.024385669	0.023447758	0.025886325	0.026824236	0.034702682	0.026073907	0.002250985	0.001875821	0.742637404	564.4660951	36.92885972	0.349050379	0.179582	-0.745737196	2.779844	3.520907	8.293755	Reasonable	1	1	5180.29	3.62533	0.09063325	0.998926217	0.9	3.661694602
AMILUE	C5H10O_methylpropylketone	11.07263	11.39418	0.566397	0	0	0	0.001125492	0.001125492	0.000187582	0.000187582	0.000562746	0.00093791	0.000750328	0.000375164	0.002063403	0.00450197	0.00637779	0.008628775	0.01181767	0.016132058	0.019133371	0.018007878	0.024385669	0.023447758	0.025886325	0.026824236	0.034702682	0.026073907	0.002250985	0.001875821	0.742637404	564.4660951	36.92885972	0.349050379	0.179582	-0.745737196	2.779844	3.520907	8.293755	Reasonable	1	1	518.029	3.26278	0.0815695	0.989364947	0.9	3.243221217
AMILUE	C5H10O_methylpropylketone	11.07263	11.39418	0.566397	0	0	0	0.001125492	0.001125492	0.000187582	0.000187582	0.000562746	0.00093791	0.000750328	0.000375164	0.002063403	0.00450197	0.00637779	0.008628775	0.01181767	0.016132058	0.019133371	0.018007878	0.024385669	0.023447758	0.025886325	0.026824236	0.034702682	0.026073907	0.002250985	0.001875821	0.742637404	564.4660951	36.92885972	0.349050379	0.179582	-0.745737196	2.779844	3.520907	8.293755	Reasonable	1	1	51.8029	1.23969	0.03099225	0.902939651	0.9	1.230821511
AMILUE	C5H10O_methylpropylketone	11.07263	11.39418	0.566397	0	0	0	0.001125492	0.001125492	0.000187582	0.000187582	0.000562746	0.00093791	0.000750328	0.000375164	0.002063403	0.00450197	0.00637779	0.008628775	0.01181767	0.016132058	0.019133371	0.018007878	0.024385669	0.023447758	0.025886325	0.026824236	0.034702682	0.026073907	0.002250985	0.001875821	0.742637404	564.4660951	36.92885972	0.349050379	0.179582	-0.745737196	2.779844	3.520907	8.293755	Reasonable	1	1	0.001990779	0.008552916	0.000361189	0.00035738	0.9	0.008507819
AMILUE	C5H12O_methyl-tert-butyl-ether	11.07263	11.39418	0.566397	0	0	0	0.001125492	0.001125492	0.000187582	0.000187582	0.000562746	0.00093791	0.000750328	0.000375164	0.002063403	0.00450197	0.00637779	0.008628775	0.01181767	0.016132058	0.019133371	0.018007878	0.024385669	0.023447758	0.025886325	0.026824236	0.034702682	0.026073907	0.002250985	0.001875821	0.742637404	512.6934939	34.04608196	0.266677162	0.0673247	-1.171825573	4.360007	4.412669	5.887438	Reasonable	1	1	392256.706	3.659623399	0.024631562	0.999962135	0.9	3.664773124
AMILUE	C5H12O_methyl-tert-butyl-ether	11.07263	11.39418	0.566397	0	0	0	0.001125492	0.001125492	0.000187582	0.000187582	0.000562746	0.00093791	0.000750328	0.000375164	0.002063403	0.00450197	0.00637779	0.008628775	0.01181767	0.016132058	0.019133371	0.018007878	0.024385669	0.023447758	0.025886325	0.026824236	0.034702682	0.026073907	0.002250985	0.001875821	0.742637404	512.6934939	34.04608196	0.266677162	0.0673247	-1.171825573	4.360007	4.412669	5.887438	Reasonable	1	1	39225.6706	3.681048764	0.032805832	0.999621478	0.9	3.689195368
AMILUE	C5H12O_methyl-tert-butyl-ether	11.07263	11.39418	0.566397	0	0	0	0.001125492	0.001125492	0.000187582	0.000187582	0.000562746	0.00093791	0.000750328	0.000375164	0.002063403	0.00450197	0.00637779	0.008628775	0.01181767	0.016132058	0.019133371	0.018007878	0.024385669	0.023447758	0.025886325	0.026824236	0.034702682	0.026073907	0.002250985	0.001875821	0.742637404	512.6934939	34.04608196	0.266677162	0.0673247	-1.171825573	4.360007	4.412669	5.887438	Reasonable	1	1	3922.56706	3.457397702	0.017641516	0.996227634	0.9	3.475576098
AMILUE	C5H12O_methyl-tert-butyl-ether	11.07263	11.39418	0.566397	0	0	0	0.001125492	0.001125492	0.000187582	0.000187582	0.000562746	0.00093791	0.000750328	0.000375164	0.002063403	0.00450197	0.00637779	0.008628775	0.01181767	0.016132058	0.019133371	0.018007878	0.024385669	0.023447758	0.025886325	0.026824236	0.034702682	0.026073907	0.002250985	0.001875821	0.742637404	512.6934939	34.04608196	0.266677162	0.0673247	-1.171825573	4.360007	4.412669	5.887438	Reasonable	1	1	392.256706	3.148548266	0.016112963	0.963515055	0.9	3.152492562
AMILUE	C5H12O_methyl-tert-butyl-ether	11.07263	11.39418	0.566397	0	0	0	0.001125492	0.001125492	0.000187582	0.000187582	0.000562746	0.00093791	0.000750328	0.000375164	0.002063403	0.00450197	0.00637779	0.008628775	0.01181767	0.016132058	0.019133371	0.018007878	0.024385669	0.023447758	0.025886325	0.026824236	0.034702682	0.026073907	0.002250985	0.001875821	0.742637404	512.6934939	34.04608196	0.266677162	0.0673247	-1.171825573	4.360007	4.412669	5.887438	Reasonable	1	1	0.005435781	7.93E-05	5.45E-06	0.000365828	0.9	7.60E-05
AMILUE	C5H12_neopentane	11.07263	11.39418	0.566397	0	0	0	0.001125492	0.001125492	0.000187582	0.000187582	0.000562746	0.00093791	0.000750328	0.000375164	0.002063403	0.00450197	0.00637779	0.008628775	0.01181767	0.016132058	0.019133371	0.018007878	0.024385669	0.023447758	0.025886325	0.026824236	0.034702682	0.026073907	0.002250985	0.001875821	0.742637404	470.5354152	35.44700615	0.199261323	0.0053495	-2.271686808	4.352656	4.352657	4.352671	Reasonable	1	1	1707029.575	3.828241684	0.0253971	0.999890504	2.5	3.832021555
AMILUE	C5H12_neopentane	11.07263	11.39418	0.566397	0	0	0	0.001125492	0.001125492	0.000187582	0.000187582	0.000562746	0.00093791	0.000750328	0.000375164	0.002063403	0.00450197	0.00637779	0.008628775	0.01181767	0.016132058	0.019133371	0.018007878	0.024385669	0.023447758	0.025886325	0.026824236	0.034702682	0.026073907	0.002250985	0.001875821	0.742637404	470.5354152	35.44700615	0.199261323	0.0053495	-2.271686808	4.352656	4.352657	4.352671	Reasonable	1	1	170702.9575	3.811758185	0.019581722	0.998906118	2.5	3.822603244
AMILUE	C5H12_neopentane	11.07263	11.39418	0.566397	0	0	0	0.001125492	0.001125492	0.000187582	0.000187582	0.000562746	0.00093791	0.000750328	0.000375164	0.002063403	0.00450197	0.00637779	0.008628775	0.01181767	0.016132058	0.019133371	0.018007878	0.024385669	0.023447758	0.025886325	0.026824236	0.034702682	0.026073907	0.002250985	0.001875821	0.742637404	470.5354152	35.44700615	0.199261323	0.0053495	-2.271686808	4.352656	4.352657	4.352671	Reasonable	1	1	17070.29575	3.657552465	0.008498492	0.989167823	2.5	3.65432043
AMILUE	C5H12_neopentane	11.07263	11.39418	0.566397	0	0	0	0.001125492	0.001125492	0.000187582	0.000187582	0.000562746	0.00093791	0.000750328	0.000375164	0.002063403	0.00450197	0.00637779	0.008628775	0.01181767	0.016132058	0.019133371	0.018007878	0.024385669	0.023447758	0.025886325	0.026824236	0.034702682	0.026073907	0.002250985	0.001875821	0.742637404	470.5354152	35.44700615	0.199261323	0.0053495	-2.271686808	4.352656	4.352657	4.352671	Reasonable	1	1	1707.029575	3.479476141	0.006527864	0.901300414	2.5	3.479415068
AMILUE	C5H12_neopentane	11.07263	11.39418	0.566397	0	0	0	0.001125492	0.001125492	0.000187582	0.000187582	0.000562746	0.00093791	0.000750328	0.000375164	0.002063403	0.00450197	0.00637779	0.008628775	0.01181767	0.016132058	0.019133371	0.018007878	0.024385669	0.023447758	0.025886325	0.026824236	0.034702682	0.026073907	0.002250985	0.001875821	0.742637404	470.5354152	35.44700615	0.199261323	0.0053495	-2.271686808	4.352656	4.352657	4.352671	Reasonable	1	1	23.21560222	0.146002891	0.003155724	0.110472125	2.5	0.147601829
AMILUE	C5H12_neopentane	11.07263	11.39418	0.566397	0	0	0	0.001125492	0.001125492	0.000187582	0.000187582	0.000562746	0.00093791	0.000750328	0.000375164	0.002063403	0.00450197	0.00637779	0.008628775	0.01181767	0.016132058	0.019133371	0.018007878	0.024385669	0.023447758	0.025886325	0.026824236	0.034702682	0.026073907	0.002250985	0.001875821	0.742637404	470.5354152	35.44700615	0.199261323	0.0053495	-2.271686808	4.352656	4.352657	4.352671	Reasonable	1	1	0.071562607	0.000384284	1.30E-05	0.000382678	2.5	0.000393285
[truncated: 43,019 more rows]
[truncated: 19 more columns]
