# Supplementary material for: Efficient Exploration of Adsorption Space for Separations in Metal–Organic Frameworks Combining the Use of Molecular Simulations, Machine Learning, and Ideal Adsorbed Solution Theory
Source: J Phys Chem C Nanomater Interfaces. 2023 Sep 14;127(38):19229–39. doi: 10.1021/acs.jpcc.3c04533 (PMC10544990; doi:10.1021/acs.jpcc.3c04533)
Supplement: Supplementary file 2 — jp3c04533_si_002.zip [file jp3c04533_si_002.zip › Data S4.csv]

MOF	molecule	PLD	LCD	VF	-inf ~ -2600.0	-2600.0 ~ -2500.0	-2500.0 ~ -2400.0	-2400.0 ~ -2300.0	-2300.0 ~ -2200.0	-2200.0 ~ -2100.0	-2100.0 ~ -2000.0	-2000.0 ~ -1900.0	-1900.0 ~ -1800.0	-1800.0 ~ -1700.0	-1700.0 ~ -1600.0	-1600.0 ~ -1500.0	-1500.0 ~ -1400.0	-1400.0 ~ -1300.0	-1300.0 ~ -1200.0	-1200.0 ~ -1100.0	-1100.0 ~ -1000.0	-1000.0 ~ -900.0	-900.0 ~ -800.0	-800.0 ~ -700.0	-700.0 ~ -600.0	-600.0 ~ -500.0	-500.0 ~ -400.0	-400.0 ~ -300.0	-300.0 ~ -200.0	-200.0 ~ -100.0	-100.0 ~ 0.0	0.0 ~ inf	Tc	Pc	w	K	logK	diameter_1	diameter_2	diameter_3	Label	No Adsorption	CatPredicted	pressure	loading	uncertainty	Langmuir_ratio_1	xlogP	GCMC_guesses_0
ABUWOJ	C4H8_1-butene	4.03039	5.07969	0.545974	0	0	0	0	0	0	0.001967213	0.006338798	0.011803279	0.008306011	0.003715847	0.004153005	0.003715847	0.004153005	0.005245902	0.003934426	0.00568306	0.004371585	0.003278689	0.002404372	0.002622951	0.001530055	0.003715847	0.002185792	0.001092896	0.001530055	0.001967213	0.916284153	430.176761	40.68395206	0.202455234	0.0233878	-1.631010629	3.037589	3.456758	5.803365	Reasonable	1	1	3357260.298	3.090270486	0.035116513	0.999987264	2.4	3.102534175
ABUWOJ	C4H8_1-butene	4.03039	5.07969	0.545974	0	0	0	0	0	0	0.001967213	0.006338798	0.011803279	0.008306011	0.003715847	0.004153005	0.003715847	0.004153005	0.005245902	0.003934426	0.00568306	0.004371585	0.003278689	0.002404372	0.002622951	0.001530055	0.003715847	0.002185792	0.001092896	0.001530055	0.001967213	0.916284153	430.176761	40.68395206	0.202455234	0.0233878	-1.631010629	3.037589	3.456758	5.803365	Reasonable	1	1	335726.0298	3.086125196	0.024285674	0.999872658	2.4	3.089530554
ABUWOJ	C4H8_1-butene	4.03039	5.07969	0.545974	0	0	0	0	0	0	0.001967213	0.006338798	0.011803279	0.008306011	0.003715847	0.004153005	0.003715847	0.004153005	0.005245902	0.003934426	0.00568306	0.004371585	0.003278689	0.002404372	0.002622951	0.001530055	0.003715847	0.002185792	0.001092896	0.001530055	0.001967213	0.916284153	430.176761	40.68395206	0.202455234	0.0233878	-1.631010629	3.037589	3.456758	5.803365	Reasonable	1	1	33572.60298	2.739531412	0.01330857	0.998728042	2.4	2.728231732
ABUWOJ	C4H8_1-butene	4.03039	5.07969	0.545974	0	0	0	0	0	0	0.001967213	0.006338798	0.011803279	0.008306011	0.003715847	0.004153005	0.003715847	0.004153005	0.005245902	0.003934426	0.00568306	0.004371585	0.003278689	0.002404372	0.002622951	0.001530055	0.003715847	0.002185792	0.001092896	0.001530055	0.001967213	0.916284153	430.176761	40.68395206	0.202455234	0.0233878	-1.631010629	3.037589	3.456758	5.803365	Reasonable	1	1	3357.260298	2.544081869	0.007254375	0.987424378	2.4	2.546139537
ABUWOJ	C4H8_1-butene	4.03039	5.07969	0.545974	0	0	0	0	0	0	0.001967213	0.006338798	0.011803279	0.008306011	0.003715847	0.004153005	0.003715847	0.004153005	0.005245902	0.003934426	0.00568306	0.004371585	0.003278689	0.002404372	0.002622951	0.001530055	0.003715847	0.002185792	0.001092896	0.001530055	0.001967213	0.916284153	430.176761	40.68395206	0.202455234	0.0233878	-1.631010629	3.037589	3.456758	5.803365	Reasonable	1	1	0.013213173	0.000314167	1.22E-05	0.000308932	2.4	0.000310503
ABUWOJ	C5H10O_1-methyl-3-buten-1-ol	4.03039	5.07969	0.545974	0	0	0	0	0	0	0.001967213	0.006338798	0.011803279	0.008306011	0.003715847	0.004153005	0.003715847	0.004153005	0.005245902	0.003934426	0.00568306	0.004371585	0.003278689	0.002404372	0.002622951	0.001530055	0.003715847	0.002185792	0.001092896	0.001530055	0.001967213	0.916284153	547.1494147	41.1143638	0.720082126	1.12145	0.049779915	2.90326	4.127407	7.344023	Reasonable	1	1	8808.221097	2.536864147	0.000461037	0.999898775	1.1	2.536530695
ABUWOJ	C5H10O_1-methyl-3-buten-1-ol	4.03039	5.07969	0.545974	0	0	0	0	0	0	0.001967213	0.006338798	0.011803279	0.008306011	0.003715847	0.004153005	0.003715847	0.004153005	0.005245902	0.003934426	0.00568306	0.004371585	0.003278689	0.002404372	0.002622951	0.001530055	0.003715847	0.002185792	0.001092896	0.001530055	0.001967213	0.916284153	547.1494147	41.1143638	0.720082126	1.12145	0.049779915	2.90326	4.127407	7.344023	Reasonable	1	1	880.8221097	2.535581898	0.001142963	0.998988671	1.1	2.536113093
ABUWOJ	C5H10O_1-methyl-3-buten-1-ol	4.03039	5.07969	0.545974	0	0	0	0	0	0	0.001967213	0.006338798	0.011803279	0.008306011	0.003715847	0.004153005	0.003715847	0.004153005	0.005245902	0.003934426	0.00568306	0.004371585	0.003278689	0.002404372	0.002622951	0.001530055	0.003715847	0.002185792	0.001092896	0.001530055	0.001967213	0.916284153	547.1494147	41.1143638	0.720082126	1.12145	0.049779915	2.90326	4.127407	7.344023	Reasonable	1	1	88.08221097	2.51675176	0.004517096	0.989977931	1.1	2.515697367
ABUWOJ	C5H10O_1-methyl-3-buten-1-ol	4.03039	5.07969	0.545974	0	0	0	0	0	0	0.001967213	0.006338798	0.011803279	0.008306011	0.003715847	0.004153005	0.003715847	0.004153005	0.005245902	0.003934426	0.00568306	0.004371585	0.003278689	0.002404372	0.002622951	0.001530055	0.003715847	0.002185792	0.001092896	0.001530055	0.001967213	0.916284153	547.1494147	41.1143638	0.720082126	1.12145	0.049779915	2.90326	4.127407	7.344023	Reasonable	1	1	8.808221097	2.305364465	0.009106934	0.908071164	1.1	2.303564803
ABUWOJ	C5H10O_1-methyl-3-buten-1-ol	4.03039	5.07969	0.545974	0	0	0	0	0	0	0.001967213	0.006338798	0.011803279	0.008306011	0.003715847	0.004153005	0.003715847	0.004153005	0.005245902	0.003934426	0.00568306	0.004371585	0.003278689	0.002404372	0.002622951	0.001530055	0.003715847	0.002185792	0.001092896	0.001530055	0.001967213	0.916284153	547.1494147	41.1143638	0.720082126	1.12145	0.049779915	2.90326	4.127407	7.344023	Reasonable	1	1	0.965455724	0.532331541	0.051566024	0.519856415	1.1	0.505140042
ABUWOJ	C5H10O_1-methyl-3-buten-1-ol	4.03039	5.07969	0.545974	0	0	0	0	0	0	0.001967213	0.006338798	0.011803279	0.008306011	0.003715847	0.004153005	0.003715847	0.004153005	0.005245902	0.003934426	0.00568306	0.004371585	0.003278689	0.002404372	0.002622951	0.001530055	0.003715847	0.002185792	0.001092896	0.001530055	0.001967213	0.916284153	547.1494147	41.1143638	0.720082126	1.12145	0.049779915	2.90326	4.127407	7.344023	Reasonable	1	1	0.000226213	9.11E-05	9.08E-06	0.000253622	1.1	8.87E-05
ABUWOJ	C7H10_1,3,5-heptatriene	4.03039	5.07969	0.545974	0	0	0	0	0	0	0.001967213	0.006338798	0.011803279	0.008306011	0.003715847	0.004153005	0.003715847	0.004153005	0.005245902	0.003934426	0.00568306	0.004371585	0.003278689	0.002404372	0.002622951	0.001530055	0.003715847	0.002185792	0.001092896	0.001530055	0.001967213	0.916284153	572.5172762	30.09194321	0.293331341	22.8858	1.359566098	2.157024	3.967522	11.721142	Reasonable	1	1	31238.49935	1.977734545	0.067260757	0.999998601	3	1.909922026
ABUWOJ	C7H10_1,3,5-heptatriene	4.03039	5.07969	0.545974	0	0	0	0	0	0	0.001967213	0.006338798	0.011803279	0.008306011	0.003715847	0.004153005	0.003715847	0.004153005	0.005245902	0.003934426	0.00568306	0.004371585	0.003278689	0.002404372	0.002622951	0.001530055	0.003715847	0.002185792	0.001092896	0.001530055	0.001967213	0.916284153	572.5172762	30.09194321	0.293331341	22.8858	1.359566098	2.157024	3.967522	11.721142	Reasonable	1	1	3123.849935	2.059039269	0.008554678	0.999986013	3	2.062338834
ABUWOJ	C7H10_1,3,5-heptatriene	4.03039	5.07969	0.545974	0	0	0	0	0	0	0.001967213	0.006338798	0.011803279	0.008306011	0.003715847	0.004153005	0.003715847	0.004153005	0.005245902	0.003934426	0.00568306	0.004371585	0.003278689	0.002404372	0.002622951	0.001530055	0.003715847	0.002185792	0.001092896	0.001530055	0.001967213	0.916284153	572.5172762	30.09194321	0.293331341	22.8858	1.359566098	2.157024	3.967522	11.721142	Reasonable	1	1	312.3849935	1.985229829	0.007685642	0.999860143	3	1.981271972
ABUWOJ	C7H10_1,3,5-heptatriene	4.03039	5.07969	0.545974	0	0	0	0	0	0	0.001967213	0.006338798	0.011803279	0.008306011	0.003715847	0.004153005	0.003715847	0.004153005	0.005245902	0.003934426	0.00568306	0.004371585	0.003278689	0.002404372	0.002622951	0.001530055	0.003715847	0.002185792	0.001092896	0.001530055	0.001967213	0.916284153	572.5172762	30.09194321	0.293331341	22.8858	1.359566098	2.157024	3.967522	11.721142	Reasonable	1	1	31.23849935	1.920247574	0.037000309	0.998603192	3	1.927328183
ABUWOJ	C7H10_1,3,5-heptatriene	4.03039	5.07969	0.545974	0	0	0	0	0	0	0.001967213	0.006338798	0.011803279	0.008306011	0.003715847	0.004153005	0.003715847	0.004153005	0.005245902	0.003934426	0.00568306	0.004371585	0.003278689	0.002404372	0.002622951	0.001530055	0.003715847	0.002185792	0.001092896	0.001530055	0.001967213	0.916284153	572.5172762	30.09194321	0.293331341	22.8858	1.359566098	2.157024	3.967522	11.721142	Reasonable	1	1	8.64E-06	0.000929852	8.77E-05	0.000197734	3	0.000969123
ABUWOJ	C6H12_2-hexene	4.03039	5.07969	0.545974	0	0	0	0	0	0	0.001967213	0.006338798	0.011803279	0.008306011	0.003715847	0.004153005	0.003715847	0.004153005	0.005245902	0.003934426	0.00568306	0.004371585	0.003278689	0.002404372	0.002622951	0.001530055	0.003715847	0.002185792	0.001092896	0.001530055	0.001967213	0.916284153	514.2937186	32.55891971	0.290907798	3.27358	0.515022959	3.263236	3.298806	9.340548	Reasonable	1	1	224680.4832	2.53687192	0.004188378	0.99999864	2.6	2.536405742
ABUWOJ	C6H12_2-hexene	4.03039	5.07969	0.545974	0	0	0	0	0	0	0.001967213	0.006338798	0.011803279	0.008306011	0.003715847	0.004153005	0.003715847	0.004153005	0.005245902	0.003934426	0.00568306	0.004371585	0.003278689	0.002404372	0.002622951	0.001530055	0.003715847	0.002185792	0.001092896	0.001530055	0.001967213	0.916284153	514.2937186	32.55891971	0.290907798	3.27358	0.515022959	3.263236	3.298806	9.340548	Reasonable	1	1	22468.04832	2.535887381	0.006315364	0.999986404	2.6	2.528815423
ABUWOJ	C6H12_2-hexene	4.03039	5.07969	0.545974	0	0	0	0	0	0	0.001967213	0.006338798	0.011803279	0.008306011	0.003715847	0.004153005	0.003715847	0.004153005	0.005245902	0.003934426	0.00568306	0.004371585	0.003278689	0.002404372	0.002622951	0.001530055	0.003715847	0.002185792	0.001092896	0.001530055	0.001967213	0.916284153	514.2937186	32.55891971	0.290907798	3.27358	0.515022959	3.263236	3.298806	9.340548	Reasonable	1	1	2246.804832	2.499443165	0.094582513	0.999864058	2.6	2.509538905
ABUWOJ	C6H12_2-hexene	4.03039	5.07969	0.545974	0	0	0	0	0	0	0.001967213	0.006338798	0.011803279	0.008306011	0.003715847	0.004153005	0.003715847	0.004153005	0.005245902	0.003934426	0.00568306	0.004371585	0.003278689	0.002404372	0.002622951	0.001530055	0.003715847	0.002185792	0.001092896	0.001530055	0.001967213	0.916284153	514.2937186	32.55891971	0.290907798	3.27358	0.515022959	3.263236	3.298806	9.340548	Reasonable	1	1	224.6804832	2.416692921	0.127985092	0.998642244	2.6	2.427183128
ABUWOJ	C6H12_2-hexene	4.03039	5.07969	0.545974	0	0	0	0	0	0	0.001967213	0.006338798	0.011803279	0.008306011	0.003715847	0.004153005	0.003715847	0.004153005	0.005245902	0.003934426	0.00568306	0.004371585	0.003278689	0.002404372	0.002622951	0.001530055	0.003715847	0.002185792	0.001092896	0.001530055	0.001967213	0.916284153	514.2937186	32.55891971	0.290907798	3.27358	0.515022959	3.263236	3.298806	9.340548	Reasonable	1	1	1.190848256	1.705674347	0.010920382	0.795849082	2.6	1.716656193
ABUWOJ	C6H12_2-hexene	4.03039	5.07969	0.545974	0	0	0	0	0	0	0.001967213	0.006338798	0.011803279	0.008306011	0.003715847	0.004153005	0.003715847	0.004153005	0.005245902	0.003934426	0.00568306	0.004371585	0.003278689	0.002404372	0.002622951	0.001530055	0.003715847	0.002185792	0.001092896	0.001530055	0.001967213	0.916284153	514.2937186	32.55891971	0.290907798	3.27358	0.515022959	3.263236	3.298806	9.340548	Reasonable	1	1	7.75E-05	0.000281252	2.18E-05	0.000253623	2.6	0.000286201
ABUWOJ	C6H14_2-methylpentane	4.03039	5.07969	0.545974	0	0	0	0	0	0	0.001967213	0.006338798	0.011803279	0.008306011	0.003715847	0.004153005	0.003715847	0.004153005	0.005245902	0.003934426	0.00568306	0.004371585	0.003278689	0.002404372	0.002622951	0.001530055	0.003715847	0.002185792	0.001092896	0.001530055	0.001967213	0.916284153	504.839777	31.13915414	0.283296142	0.468042	-0.329715174	3.446797	4.51881	7.657391	Reasonable	1	1	294963.7449	2.537638224	0.000572909	0.999992757	3.2	2.53707912
ABUWOJ	C6H14_2-methylpentane	4.03039	5.07969	0.545974	0	0	0	0	0	0	0.001967213	0.006338798	0.011803279	0.008306011	0.003715847	0.004153005	0.003715847	0.004153005	0.005245902	0.003934426	0.00568306	0.004371585	0.003278689	0.002404372	0.002622951	0.001530055	0.003715847	0.002185792	0.001092896	0.001530055	0.001967213	0.916284153	504.839777	31.13915414	0.283296142	0.468042	-0.329715174	3.446797	4.51881	7.657391	Reasonable	1	1	29496.37449	2.536212058	0.00278057	0.999927571	3.2	2.536967416
ABUWOJ	C6H14_2-methylpentane	4.03039	5.07969	0.545974	0	0	0	0	0	0	0.001967213	0.006338798	0.011803279	0.008306011	0.003715847	0.004153005	0.003715847	0.004153005	0.005245902	0.003934426	0.00568306	0.004371585	0.003278689	0.002404372	0.002622951	0.001530055	0.003715847	0.002185792	0.001092896	0.001530055	0.001967213	0.916284153	504.839777	31.13915414	0.283296142	0.468042	-0.329715174	3.446797	4.51881	7.657391	Reasonable	1	1	2949.637449	2.534040329	0.003272586	0.999276178	3.2	2.531503372
ABUWOJ	C6H14_2-methylpentane	4.03039	5.07969	0.545974	0	0	0	0	0	0	0.001967213	0.006338798	0.011803279	0.008306011	0.003715847	0.004153005	0.003715847	0.004153005	0.005245902	0.003934426	0.00568306	0.004371585	0.003278689	0.002404372	0.002622951	0.001530055	0.003715847	0.002185792	0.001092896	0.001530055	0.001967213	0.916284153	504.839777	31.13915414	0.283296142	0.468042	-0.329715174	3.446797	4.51881	7.657391	Reasonable	1	1	294.9637449	2.471984288	0.030063313	0.992808623	3.2	2.445793788
ABUWOJ	C6H14_2-methylpentane	4.03039	5.07969	0.545974	0	0	0	0	0	0	0.001967213	0.006338798	0.011803279	0.008306011	0.003715847	0.004153005	0.003715847	0.004153005	0.005245902	0.003934426	0.00568306	0.004371585	0.003278689	0.002404372	0.002622951	0.001530055	0.003715847	0.002185792	0.001092896	0.001530055	0.001967213	0.916284153	504.839777	31.13915414	0.283296142	0.468042	-0.329715174	3.446797	4.51881	7.657391	Reasonable	1	1	0.000542182	0.000287557	2.61E-05	0.000253699	3.2	0.000296378
ABUWOJ	C6H14_2,2-dimethylbutane	4.03039	5.07969	0.545974	0	0	0	0	0	0	0.001967213	0.006338798	0.011803279	0.008306011	0.003715847	0.004153005	0.003715847	0.004153005	0.005245902	0.003934426	0.00568306	0.004371585	0.003278689	0.002404372	0.002622951	0.001530055	0.003715847	0.002185792	0.001092896	0.001530055	0.001967213	0.916284153	502.044692	32.00410146	0.240565507	0.00453183	-2.34372639	4.257298	4.432725	6.272312	Reasonable	1	1	479506.9467	2.537420107	0.000791891	0.999540028	3	2.537147974
ABUWOJ	C6H14_2,2-dimethylbutane	4.03039	5.07969	0.545974	0	0	0	0	0	0	0.001967213	0.006338798	0.011803279	0.008306011	0.003715847	0.004153005	0.003715847	0.004153005	0.005245902	0.003934426	0.00568306	0.004371585	0.003278689	0.002404372	0.002622951	0.001530055	0.003715847	0.002185792	0.001092896	0.001530055	0.001967213	0.916284153	502.044692	32.00410146	0.240565507	0.00453183	-2.34372639	4.257298	4.432725	6.272312	Reasonable	1	1	47950.69467	2.537659004	0.00040032	0.99541924	3	2.537640914
ABUWOJ	C6H14_2,2-dimethylbutane	4.03039	5.07969	0.545974	0	0	0	0	0	0	0.001967213	0.006338798	0.011803279	0.008306011	0.003715847	0.004153005	0.003715847	0.004153005	0.005245902	0.003934426	0.00568306	0.004371585	0.003278689	0.002404372	0.002622951	0.001530055	0.003715847	0.002185792	0.001092896	0.001530055	0.001967213	0.916284153	502.044692	32.00410146	0.240565507	0.00453183	-2.34372639	4.257298	4.432725	6.272312	Reasonable	1	1	4795.069467	2.533477508	0.002152783	0.95600613	3	2.533786329
ABUWOJ	C6H14_2,2-dimethylbutane	4.03039	5.07969	0.545974	0	0	0	0	0	0	0.001967213	0.006338798	0.011803279	0.008306011	0.003715847	0.004153005	0.003715847	0.004153005	0.005245902	0.003934426	0.00568306	0.004371585	0.003278689	0.002404372	0.002622951	0.001530055	0.003715847	0.002185792	0.001092896	0.001530055	0.001967213	0.916284153	502.044692	32.00410146	0.240565507	0.00453183	-2.34372639	4.257298	4.432725	6.272312	Reasonable	1	1	479.5069467	2.489240893	0.013519521	0.684845212	3	2.482935787
ABUWOJ	C6H14_2,2-dimethylbutane	4.03039	5.07969	0.545974	0	0	0	0	0	0	0.001967213	0.006338798	0.011803279	0.008306011	0.003715847	0.004153005	0.003715847	0.004153005	0.005245902	0.003934426	0.00568306	0.004371585	0.003278689	0.002404372	0.002622951	0.001530055	0.003715847	0.002185792	0.001092896	0.001530055	0.001967213	0.916284153	502.044692	32.00410146	0.240565507	0.00453183	-2.34372639	4.257298	4.432725	6.272312	Reasonable	1	1	0.05599107	0.000287319	3.77E-05	0.000253678	3	0.000277032
ABUWOJ	C6H10O_4-methyl-4-pentenal	4.03039	5.07969	0.545974	0	0	0	0	0	0	0.001967213	0.006338798	0.011803279	0.008306011	0.003715847	0.004153005	0.003715847	0.004153005	0.005245902	0.003934426	0.00568306	0.004371585	0.003278689	0.002404372	0.002622951	0.001530055	0.003715847	0.002185792	0.001092896	0.001530055	0.001967213	0.916284153	580.0740682	32.39428756	0.391206035	4.34414	0.637903813	2.367464	4.895159	8.207107	Reasonable	1	1	26661.10183	2.534176949	0.012408556	0.999991366	1.4	2.530507722
ABUWOJ	C6H10O_4-methyl-4-pentenal	4.03039	5.07969	0.545974	0	0	0	0	0	0	0.001967213	0.006338798	0.011803279	0.008306011	0.003715847	0.004153005	0.003715847	0.004153005	0.005245902	0.003934426	0.00568306	0.004371585	0.003278689	0.002404372	0.002622951	0.001530055	0.003715847	0.002185792	0.001092896	0.001530055	0.001967213	0.916284153	580.0740682	32.39428756	0.391206035	4.34414	0.637903813	2.367464	4.895159	8.207107	Reasonable	1	1	2666.110183	2.534196381	0.014779316	0.999913666	1.4	2.53663923
ABUWOJ	C6H10O_4-methyl-4-pentenal	4.03039	5.07969	0.545974	0	0	0	0	0	0	0.001967213	0.006338798	0.011803279	0.008306011	0.003715847	0.004153005	0.003715847	0.004153005	0.005245902	0.003934426	0.00568306	0.004371585	0.003278689	0.002404372	0.002622951	0.001530055	0.003715847	0.002185792	0.001092896	0.001530055	0.001967213	0.916284153	580.0740682	32.39428756	0.391206035	4.34414	0.637903813	2.367464	4.895159	8.207107	Reasonable	1	1	266.6110183	2.528754963	0.021832169	0.999137333	1.4	2.512981873
ABUWOJ	C6H10O_4-methyl-4-pentenal	4.03039	5.07969	0.545974	0	0	0	0	0	0	0.001967213	0.006338798	0.011803279	0.008306011	0.003715847	0.004153005	0.003715847	0.004153005	0.005245902	0.003934426	0.00568306	0.004371585	0.003278689	0.002404372	0.002622951	0.001530055	0.003715847	0.002185792	0.001092896	0.001530055	0.001967213	0.916284153	580.0740682	32.39428756	0.391206035	4.34414	0.637903813	2.367464	4.895159	8.207107	Reasonable	1	1	26.66110183	2.528307903	0.005760698	0.99143979	1.4	2.526277484
ABUWOJ	C6H10O_4-methyl-4-pentenal	4.03039	5.07969	0.545974	0	0	0	0	0	0	0.001967213	0.006338798	0.011803279	0.008306011	0.003715847	0.004153005	0.003715847	0.004153005	0.005245902	0.003934426	0.00568306	0.004371585	0.003278689	0.002404372	0.002622951	0.001530055	0.003715847	0.002185792	0.001092896	0.001530055	0.001967213	0.916284153	580.0740682	32.39428756	0.391206035	4.34414	0.637903813	2.367464	4.895159	8.207107	Reasonable	1	1	5.83E-05	9.30E-05	7.61E-06	0.000253353	1.4	9.16E-05
ABUWOJ	C6H10O_5-hexen-2-one	4.03039	5.07969	0.545974	0	0	0	0	0	0	0.001967213	0.006338798	0.011803279	0.008306011	0.003715847	0.004153005	0.003715847	0.004153005	0.005245902	0.003934426	0.00568306	0.004371585	0.003278689	0.002404372	0.002622951	0.001530055	0.003715847	0.002185792	0.001092896	0.001530055	0.001967213	0.916284153	598.1955422	35.15992466	0.462244535	26.447	1.422376415	3.39001	3.800964	8.997777	Reasonable	1	1	14658.93063	2.29912355	0.205684997	0.999997421	1	2.247151238
ABUWOJ	C6H10O_5-hexen-2-one	4.03039	5.07969	0.545974	0	0	0	0	0	0	0.001967213	0.006338798	0.011803279	0.008306011	0.003715847	0.004153005	0.003715847	0.004153005	0.005245902	0.003934426	0.00568306	0.004371585	0.003278689	0.002404372	0.002622951	0.001530055	0.003715847	0.002185792	0.001092896	0.001530055	0.001967213	0.916284153	598.1955422	35.15992466	0.462244535	26.447	1.422376415	3.39001	3.800964	8.997777	Reasonable	1	1	1465.893063	2.380614824	0.086024946	0.999974207	1	2.32996209
ABUWOJ	C6H10O_5-hexen-2-one	4.03039	5.07969	0.545974	0	0	0	0	0	0	0.001967213	0.006338798	0.011803279	0.008306011	0.003715847	0.004153005	0.003715847	0.004153005	0.005245902	0.003934426	0.00568306	0.004371585	0.003278689	0.002404372	0.002622951	0.001530055	0.003715847	0.002185792	0.001092896	0.001530055	0.001967213	0.916284153	598.1955422	35.15992466	0.462244535	26.447	1.422376415	3.39001	3.800964	8.997777	Reasonable	1	1	146.5893063	2.291707065	0.061003471	0.999742125	1	2.315275599
ABUWOJ	C6H10O_5-hexen-2-one	4.03039	5.07969	0.545974	0	0	0	0	0	0	0.001967213	0.006338798	0.011803279	0.008306011	0.003715847	0.004153005	0.003715847	0.004153005	0.005245902	0.003934426	0.00568306	0.004371585	0.003278689	0.002404372	0.002622951	0.001530055	0.003715847	0.002185792	0.001092896	0.001530055	0.001967213	0.916284153	598.1955422	35.15992466	0.462244535	26.447	1.422376415	3.39001	3.800964	8.997777	Reasonable	1	1	14.65893063	1.961573521	0.038189623	0.997427221	1	1.952955975
ABUWOJ	C6H10O_5-hexen-2-one	4.03039	5.07969	0.545974	0	0	0	0	0	0	0.001967213	0.006338798	0.011803279	0.008306011	0.003715847	0.004153005	0.003715847	0.004153005	0.005245902	0.003934426	0.00568306	0.004371585	0.003278689	0.002404372	0.002622951	0.001530055	0.003715847	0.002185792	0.001092896	0.001530055	0.001967213	0.916284153	598.1955422	35.15992466	0.462244535	26.447	1.422376415	3.39001	3.800964	8.997777	Reasonable	1	1	8.69E-06	7.59E-05	8.44E-06	0.00022986	1	7.38E-05
ABUWOJ	C4H11N_dimethylethylamine	4.03039	5.07969	0.545974	0	0	0	0	0	0	0.001967213	0.006338798	0.011803279	0.008306011	0.003715847	0.004153005	0.003715847	0.004153005	0.005245902	0.003934426	0.00568306	0.004371585	0.003278689	0.002404372	0.002622951	0.001530055	0.003715847	0.002185792	0.001092896	0.001530055	0.001967213	0.916284153	478.4088801	36.64852371	0.258099726	0.125476	-0.901439334	3.006072	4.581538	6.044873	Reasonable	1	1	839015.6633	2.537929985	0.000224655	0.999990501	0.7	2.53809728
ABUWOJ	C4H11N_dimethylethylamine	4.03039	5.07969	0.545974	0	0	0	0	0	0	0.001967213	0.006338798	0.011803279	0.008306011	0.003715847	0.004153005	0.003715847	0.004153005	0.005245902	0.003934426	0.00568306	0.004371585	0.003278689	0.002404372	0.002622951	0.001530055	0.003715847	0.002185792	0.001092896	0.001530055	0.001967213	0.916284153	478.4088801	36.64852371	0.258099726	0.125476	-0.901439334	3.006072	4.581538	6.044873	Reasonable	1	1	83901.56633	2.537958697	0.000320751	0.999905021	0.7	2.537837153
ABUWOJ	C4H11N_dimethylethylamine	4.03039	5.07969	0.545974	0	0	0	0	0	0	0.001967213	0.006338798	0.011803279	0.008306011	0.003715847	0.004153005	0.003715847	0.004153005	0.005245902	0.003934426	0.00568306	0.004371585	0.003278689	0.002404372	0.002622951	0.001530055	0.003715847	0.002185792	0.001092896	0.001530055	0.001967213	0.916284153	478.4088801	36.64852371	0.258099726	0.125476	-0.901439334	3.006072	4.581538	6.044873	Reasonable	1	1	8390.156633	2.537653095	0.000560957	0.99905102	0.7	2.538048899
ABUWOJ	C4H11N_dimethylethylamine	4.03039	5.07969	0.545974	0	0	0	0	0	0	0.001967213	0.006338798	0.011803279	0.008306011	0.003715847	0.004153005	0.003715847	0.004153005	0.005245902	0.003934426	0.00568306	0.004371585	0.003278689	0.002404372	0.002622951	0.001530055	0.003715847	0.002185792	0.001092896	0.001530055	0.001967213	0.916284153	478.4088801	36.64852371	0.258099726	0.125476	-0.901439334	3.006072	4.581538	6.044873	Reasonable	1	1	839.0156633	2.533458195	0.003407657	0.990590567	0.7	2.532550923
ABUWOJ	C4H11N_dimethylethylamine	4.03039	5.07969	0.545974	0	0	0	0	0	0	0.001967213	0.006338798	0.011803279	0.008306011	0.003715847	0.004153005	0.003715847	0.004153005	0.005245902	0.003934426	0.00568306	0.004371585	0.003278689	0.002404372	0.002622951	0.001530055	0.003715847	0.002185792	0.001092896	0.001530055	0.001967213	0.916284153	478.4088801	36.64852371	0.258099726	0.125476	-0.901439334	3.006072	4.581538	6.044873	Reasonable	1	1	0.002022642	0.000431713	6.66E-05	0.000253729	0.7	0.000431341
ABUWOJ	C4H8_isobutene	4.03039	5.07969	0.545974	0	0	0	0	0	0	0.001967213	0.006338798	0.011803279	0.008306011	0.003715847	0.004153005	0.003715847	0.004153005	0.005245902	0.003934426	0.00568306	0.004371585	0.003278689	0.002404372	0.002622951	0.001530055	0.003715847	0.002185792	0.001092896	0.001530055	0.001967213	0.916284153	433.5290208	40.51820545	0.197619217	0.0157707	-1.80214903	2.653142	4.592211	5.114896	Reasonable	1	1	3216899.611	3.138876376	0.047762812	0.999980289	2.1	3.146634719
ABUWOJ	C4H8_isobutene	4.03039	5.07969	0.545974	0	0	0	0	0	0	0.001967213	0.006338798	0.011803279	0.008306011	0.003715847	0.004153005	0.003715847	0.004153005	0.005245902	0.003934426	0.00568306	0.004371585	0.003278689	0.002404372	0.002622951	0.001530055	0.003715847	0.002185792	0.001092896	0.001530055	0.001967213	0.916284153	433.5290208	40.51820545	0.197619217	0.0157707	-1.80214903	2.653142	4.592211	5.114896	Reasonable	1	1	321689.9611	3.125409332	0.0215346	0.999802928	2.1	3.127988991
ABUWOJ	C4H8_isobutene	4.03039	5.07969	0.545974	0	0	0	0	0	0	0.001967213	0.006338798	0.011803279	0.008306011	0.003715847	0.004153005	0.003715847	0.004153005	0.005245902	0.003934426	0.00568306	0.004371585	0.003278689	0.002404372	0.002622951	0.001530055	0.003715847	0.002185792	0.001092896	0.001530055	0.001967213	0.916284153	433.5290208	40.51820545	0.197619217	0.0157707	-1.80214903	2.653142	4.592211	5.114896	Reasonable	1	1	32168.99611	2.730249989	0.022364705	0.998032765	2.1	2.701368247
ABUWOJ	C4H8_isobutene	4.03039	5.07969	0.545974	0	0	0	0	0	0	0.001967213	0.006338798	0.011803279	0.008306011	0.003715847	0.004153005	0.003715847	0.004153005	0.005245902	0.003934426	0.00568306	0.004371585	0.003278689	0.002404372	0.002622951	0.001530055	0.003715847	0.002185792	0.001092896	0.001530055	0.001967213	0.916284153	433.5290208	40.51820545	0.197619217	0.0157707	-1.80214903	2.653142	4.592211	5.114896	Reasonable	1	1	3216.899611	2.539936818	0.003937291	0.980669888	2.1	2.542208997
ABUWOJ	C4H8_isobutene	4.03039	5.07969	0.545974	0	0	0	0	0	0	0.001967213	0.006338798	0.011803279	0.008306011	0.003715847	0.004153005	0.003715847	0.004153005	0.005245902	0.003934426	0.00568306	0.004371585	0.003278689	0.002404372	0.002622951	0.001530055	0.003715847	0.002185792	0.001092896	0.001530055	0.001967213	0.916284153	433.5290208	40.51820545	0.197619217	0.0157707	-1.80214903	2.653142	4.592211	5.114896	Reasonable	1	1	0.019903215	0.000322932	9.37E-06	0.000313789	2.1	0.000327996
ABUWOJ	C5H13N_methyldiethylamine	4.03039	5.07969	0.545974	0	0	0	0	0	0	0.001967213	0.006338798	0.011803279	0.008306011	0.003715847	0.004153005	0.003715847	0.004153005	0.005245902	0.003934426	0.00568306	0.004371585	0.003278689	0.002404372	0.002622951	0.001530055	0.003715847	0.002185792	0.001092896	0.001530055	0.001967213	0.916284153	502.5113577	33.18200089	0.307247769	0.381253	-0.41878673	3.420598	3.968469	7.576236	Reasonable	1	1	299769.8039	2.532283259	0.017340661	0.99999125	1	2.54378412
ABUWOJ	C5H13N_methyldiethylamine	4.03039	5.07969	0.545974	0	0	0	0	0	0	0.001967213	0.006338798	0.011803279	0.008306011	0.003715847	0.004153005	0.003715847	0.004153005	0.005245902	0.003934426	0.00568306	0.004371585	0.003278689	0.002404372	0.002622951	0.001530055	0.003715847	0.002185792	0.001092896	0.001530055	0.001967213	0.916284153	502.5113577	33.18200089	0.307247769	0.381253	-0.41878673	3.420598	3.968469	7.576236	Reasonable	1	1	29976.98039	2.534424571	0.006475582	0.99991251	1	2.532329133
ABUWOJ	C5H13N_methyldiethylamine	4.03039	5.07969	0.545974	0	0	0	0	0	0	0.001967213	0.006338798	0.011803279	0.008306011	0.003715847	0.004153005	0.003715847	0.004153005	0.005245902	0.003934426	0.00568306	0.004371585	0.003278689	0.002404372	0.002622951	0.001530055	0.003715847	0.002185792	0.001092896	0.001530055	0.001967213	0.916284153	502.5113577	33.18200089	0.307247769	0.381253	-0.41878673	3.420598	3.968469	7.576236	Reasonable	1	1	2997.698039	2.526975805	0.026373334	0.999125783	1	2.507700422
ABUWOJ	C5H13N_methyldiethylamine	4.03039	5.07969	0.545974	0	0	0	0	0	0	0.001967213	0.006338798	0.011803279	0.008306011	0.003715847	0.004153005	0.003715847	0.004153005	0.005245902	0.003934426	0.00568306	0.004371585	0.003278689	0.002404372	0.002622951	0.001530055	0.003715847	0.002185792	0.001092896	0.001530055	0.001967213	0.916284153	502.5113577	33.18200089	0.307247769	0.381253	-0.41878673	3.420598	3.968469	7.576236	Reasonable	1	1	299.7698039	2.521373892	0.019001914	0.991326081	1	2.513606925
ABUWOJ	C5H13N_methyldiethylamine	4.03039	5.07969	0.545974	0	0	0	0	0	0	0.001967213	0.006338798	0.011803279	0.008306011	0.003715847	0.004153005	0.003715847	0.004153005	0.005245902	0.003934426	0.00568306	0.004371585	0.003278689	0.002404372	0.002622951	0.001530055	0.003715847	0.002185792	0.001092896	0.001530055	0.001967213	0.916284153	502.5113577	33.18200089	0.307247769	0.381253	-0.41878673	3.420598	3.968469	7.576236	Reasonable	1	1	0.006642002	0.004205212	0.001818429	0.002525887	1	0.003024427
ABUWOJ	C3H6O_propionaldehyde	4.03039	5.07969	0.545974	0	0	0	0	0	0	0.001967213	0.006338798	0.011803279	0.008306011	0.003715847	0.004153005	0.003715847	0.004153005	0.005245902	0.003934426	0.00568306	0.004371585	0.003278689	0.002404372	0.002622951	0.001530055	0.003715847	0.002185792	0.001092896	0.001530055	0.001967213	0.916284153	505.7976334	49.25311063	0.295140665	0.0213404	-1.670797445	2.477724	3.665493	4.514577	Reasonable	1	1	443120.562	2.958325119	0.016364627	0.999894262	0.6	2.971357668
ABUWOJ	C3H6O_propionaldehyde	4.03039	5.07969	0.545974	0	0	0	0	0	0	0.001967213	0.006338798	0.011803279	0.008306011	0.003715847	0.004153005	0.003715847	0.004153005	0.005245902	0.003934426	0.00568306	0.004371585	0.003278689	0.002404372	0.002622951	0.001530055	0.003715847	0.002185792	0.001092896	0.001530055	0.001967213	0.916284153	505.7976334	49.25311063	0.295140665	0.0213404	-1.670797445	2.477724	3.665493	4.514577	Reasonable	1	1	44312.0562	2.953584807	0.016419473	0.998943629	0.6	2.956588329
ABUWOJ	C3H6O_propionaldehyde	4.03039	5.07969	0.545974	0	0	0	0	0	0	0.001967213	0.006338798	0.011803279	0.008306011	0.003715847	0.004153005	0.003715847	0.004153005	0.005245902	0.003934426	0.00568306	0.004371585	0.003278689	0.002404372	0.002622951	0.001530055	0.003715847	0.002185792	0.001092896	0.001530055	0.001967213	0.916284153	505.7976334	49.25311063	0.295140665	0.0213404	-1.670797445	2.477724	3.665493	4.514577	Reasonable	1	1	4431.20562	2.951136189	0.016913389	0.989535776	0.6	2.943123567
ABUWOJ	C3H6O_propionaldehyde	4.03039	5.07969	0.545974	0	0	0	0	0	0	0.001967213	0.006338798	0.011803279	0.008306011	0.003715847	0.004153005	0.003715847	0.004153005	0.005245902	0.003934426	0.00568306	0.004371585	0.003278689	0.002404372	0.002622951	0.001530055	0.003715847	0.002185792	0.001092896	0.001530055	0.001967213	0.916284153	505.7976334	49.25311063	0.295140665	0.0213404	-1.670797445	2.477724	3.665493	4.514577	Reasonable	1	1	443.120562	2.382262597	0.00605878	0.904364517	0.6	2.3811552
ABUWOJ	C3H6O_propionaldehyde	4.03039	5.07969	0.545974	0	0	0	0	0	0	0.001967213	0.006338798	0.011803279	0.008306011	0.003715847	0.004153005	0.003715847	0.004153005	0.005245902	0.003934426	0.00568306	0.004371585	0.003278689	0.002404372	0.002622951	0.001530055	0.003715847	0.002185792	0.001092896	0.001530055	0.001967213	0.916284153	505.7976334	49.25311063	0.295140665	0.0213404	-1.670797445	2.477724	3.665493	4.514577	Reasonable	1	1	88.56772901	1.176358291	0.018426066	0.653987711	0.6	1.170296796
ABUWOJ	C3H6O_propionaldehyde	4.03039	5.07969	0.545974	0	0	0	0	0	0	0.001967213	0.006338798	0.011803279	0.008306011	0.003715847	0.004153005	0.003715847	0.004153005	0.005245902	0.003934426	0.00568306	0.004371585	0.003278689	0.002404372	0.002622951	0.001530055	0.003715847	0.002185792	0.001092896	0.001530055	0.001967213	0.916284153	505.7976334	49.25311063	0.295140665	0.0213404	-1.670797445	2.477724	3.665493	4.514577	Reasonable	1	1	0.013862557	0.000139793	9.52E-06	0.000295745	0.6	0.000141504
ABUWOJ	C5H12O_3-methyl-1-butanol	4.03039	5.07969	0.545974	0	0	0	0	0	0	0.001967213	0.006338798	0.011803279	0.008306011	0.003715847	0.004153005	0.003715847	0.004153005	0.005245902	0.003934426	0.00568306	0.004371585	0.003278689	0.002404372	0.002622951	0.001530055	0.003715847	0.002185792	0.001092896	0.001530055	0.001967213	0.916284153	560.2711224	38.46689318	0.659856182	0.38021	-0.419976465	3.027356	4.680738	6.731276	Reasonable	1	1	6301.872	2.537520996	0.000634391	0.999582818	1.2	2.53766089
ABUWOJ	C5H12O_3-methyl-1-butanol	4.03039	5.07969	0.545974	0	0	0	0	0	0	0.001967213	0.006338798	0.011803279	0.008306011	0.003715847	0.004153005	0.003715847	0.004153005	0.005245902	0.003934426	0.00568306	0.004371585	0.003278689	0.002404372	0.002622951	0.001530055	0.003715847	0.002185792	0.001092896	0.001530055	0.001967213	0.916284153	560.2711224	38.46689318	0.659856182	0.38021	-0.419976465	3.027356	4.680738	6.731276	Reasonable	1	1	630.1872	2.537539397	0.000845072	0.995843784	1.2	2.537774311
ABUWOJ	C5H12O_3-methyl-1-butanol	4.03039	5.07969	0.545974	0	0	0	0	0	0	0.001967213	0.006338798	0.011803279	0.008306011	0.003715847	0.004153005	0.003715847	0.004153005	0.005245902	0.003934426	0.00568306	0.004371585	0.003278689	0.002404372	0.002622951	0.001530055	0.003715847	0.002185792	0.001092896	0.001530055	0.001967213	0.916284153	560.2711224	38.46689318	0.659856182	0.38021	-0.419976465	3.027356	4.680738	6.731276	Reasonable	1	1	63.01872	2.534331772	0.001878471	0.959936455	1.2	2.533392226
ABUWOJ	C5H12O_3-methyl-1-butanol	4.03039	5.07969	0.545974	0	0	0	0	0	0	0.001967213	0.006338798	0.011803279	0.008306011	0.003715847	0.004153005	0.003715847	0.004153005	0.005245902	0.003934426	0.00568306	0.004371585	0.003278689	0.002404372	0.002622951	0.001530055	0.003715847	0.002185792	0.001092896	0.001530055	0.001967213	0.916284153	560.2711224	38.46689318	0.659856182	0.38021	-0.419976465	3.027356	4.680738	6.731276	Reasonable	1	1	6.301872	2.508301362	0.008522687	0.705538938	1.2	2.512629461
ABUWOJ	C5H12O_3-methyl-1-butanol	4.03039	5.07969	0.545974	0	0	0	0	0	0	0.001967213	0.006338798	0.011803279	0.008306011	0.003715847	0.004153005	0.003715847	0.004153005	0.005245902	0.003934426	0.00568306	0.004371585	0.003278689	0.002404372	0.002622951	0.001530055	0.003715847	0.002185792	0.001092896	0.001530055	0.001967213	0.916284153	560.2711224	38.46689318	0.659856182	0.38021	-0.419976465	3.027356	4.680738	6.731276	Reasonable	1	1	0.235984057	0.093814672	0.030268944	0.082336022	1.2	0.082407753
ABUWOJ	C5H12O_3-methyl-1-butanol	4.03039	5.07969	0.545974	0	0	0	0	0	0	0.001967213	0.006338798	0.011803279	0.008306011	0.003715847	0.004153005	0.003715847	0.004153005	0.005245902	0.003934426	0.00568306	0.004371585	0.003278689	0.002404372	0.002622951	0.001530055	0.003715847	0.002185792	0.001092896	0.001530055	0.001967213	0.916284153	560.2711224	38.46689318	0.659856182	0.38021	-0.419976465	3.027356	4.680738	6.731276	Reasonable	1	1	0.0006674	0.000129998	1.37E-05	0.000253688	1.2	0.000141417
ABUWOJ	C6H10_1,5-hexadiene	4.03039	5.07969	0.545974	0	0	0	0	0	0	0.001967213	0.006338798	0.011803279	0.008306011	0.003715847	0.004153005	0.003715847	0.004153005	0.005245902	0.003934426	0.00568306	0.004371585	0.003278689	0.002404372	0.002622951	0.001530055	0.003715847	0.002185792	0.001092896	0.001530055	0.001967213	0.916284153	496.7992724	33.9934198	0.234614174	1.83799	0.264343144	2.94106	3.682872	8.234479	Reasonable	1	1	287264.733	2.537124658	0.002002752	0.999998106	2.9	2.536403727
ABUWOJ	C6H10_1,5-hexadiene	4.03039	5.07969	0.545974	0	0	0	0	0	0	0.001967213	0.006338798	0.011803279	0.008306011	0.003715847	0.004153005	0.003715847	0.004153005	0.005245902	0.003934426	0.00568306	0.004371585	0.003278689	0.002404372	0.002622951	0.001530055	0.003715847	0.002185792	0.001092896	0.001530055	0.001967213	0.916284153	496.7992724	33.9934198	0.234614174	1.83799	0.264343144	2.94106	3.682872	8.234479	Reasonable	1	1	28726.4733	2.536903091	0.00285947	0.999981061	2.9	2.53720312
ABUWOJ	C6H10_1,5-hexadiene	4.03039	5.07969	0.545974	0	0	0	0	0	0	0.001967213	0.006338798	0.011803279	0.008306011	0.003715847	0.004153005	0.003715847	0.004153005	0.005245902	0.003934426	0.00568306	0.004371585	0.003278689	0.002404372	0.002622951	0.001530055	0.003715847	0.002185792	0.001092896	0.001530055	0.001967213	0.916284153	496.7992724	33.9934198	0.234614174	1.83799	0.264343144	2.94106	3.682872	8.234479	Reasonable	1	1	2872.64733	2.535093476	0.005316142	0.999810638	2.9	2.532351722
ABUWOJ	C6H10_1,5-hexadiene	4.03039	5.07969	0.545974	0	0	0	0	0	0	0.001967213	0.006338798	0.011803279	0.008306011	0.003715847	0.004153005	0.003715847	0.004153005	0.005245902	0.003934426	0.00568306	0.004371585	0.003278689	0.002404372	0.002622951	0.001530055	0.003715847	0.002185792	0.001092896	0.001530055	0.001967213	0.916284153	496.7992724	33.9934198	0.234614174	1.83799	0.264343144	2.94106	3.682872	8.234479	Reasonable	1	1	287.264733	2.501108863	0.029096292	0.998109604	2.9	2.495270724
ABUWOJ	C6H10_1,5-hexadiene	4.03039	5.07969	0.545974	0	0	0	0	0	0	0.001967213	0.006338798	0.011803279	0.008306011	0.003715847	0.004153005	0.003715847	0.004153005	0.005245902	0.003934426	0.00568306	0.004371585	0.003278689	0.002404372	0.002622951	0.001530055	0.003715847	0.002185792	0.001092896	0.001530055	0.001967213	0.916284153	496.7992724	33.9934198	0.234614174	1.83799	0.264343144	2.94106	3.682872	8.234479	Reasonable	1	1	2.215923382	1.674750825	0.00640369	0.802871959	2.9	1.671935889
ABUWOJ	C6H10_1,5-hexadiene	4.03039	5.07969	0.545974	0	0	0	0	0	0	0.001967213	0.006338798	0.011803279	0.008306011	0.003715847	0.004153005	0.003715847	0.004153005	0.005245902	0.003934426	0.00568306	0.004371585	0.003278689	0.002404372	0.002622951	0.001530055	0.003715847	0.002185792	0.001092896	0.001530055	0.001967213	0.916284153	496.7992724	33.9934198	0.234614174	1.83799	0.264343144	2.94106	3.682872	8.234479	Reasonable	1	1	0.000138038	0.000269037	2.60E-05	0.000253648	2.9	0.000254651
ABUWOJ	C3H9N_propylamine	4.03039	5.07969	0.545974	0	0	0	0	0	0	0.001967213	0.006338798	0.011803279	0.008306011	0.003715847	0.004153005	0.003715847	0.004153005	0.005245902	0.003934426	0.00568306	0.004371585	0.003278689	0.002404372	0.002622951	0.001530055	0.003715847	0.002185792	0.001092896	0.001530055	0.001967213	0.916284153	489.1426866	48.09483775	0.309212029	0.0658403	-1.181508199	2.761642	3.167019	6.014918	Reasonable	1	1	420665.182	3.592249732	0.179587462	0.999963896	0.5	3.58667775
ABUWOJ	C3H9N_propylamine	4.03039	5.07969	0.545974	0	0	0	0	0	0	0.001967213	0.006338798	0.011803279	0.008306011	0.003715847	0.004153005	0.003715847	0.004153005	0.005245902	0.003934426	0.00568306	0.004371585	0.003278689	0.002404372	0.002622951	0.001530055	0.003715847	0.002185792	0.001092896	0.001530055	0.001967213	0.916284153	489.1426866	48.09483775	0.309212029	0.0658403	-1.181508199	2.761642	3.167019	6.014918	Reasonable	1	1	42066.5182	3.118954464	0.04451205	0.999639077	0.5	3.135209192
ABUWOJ	C3H9N_propylamine	4.03039	5.07969	0.545974	0	0	0	0	0	0	0.001967213	0.006338798	0.011803279	0.008306011	0.003715847	0.004153005	0.003715847	0.004153005	0.005245902	0.003934426	0.00568306	0.004371585	0.003278689	0.002404372	0.002622951	0.001530055	0.003715847	0.002185792	0.001092896	0.001530055	0.001967213	0.916284153	489.1426866	48.09483775	0.309212029	0.0658403	-1.181508199	2.761642	3.167019	6.014918	Reasonable	1	1	4206.65182	2.782667886	0.074093608	0.996402453	0.5	2.740212233
ABUWOJ	C3H9N_propylamine	4.03039	5.07969	0.545974	0	0	0	0	0	0	0.001967213	0.006338798	0.011803279	0.008306011	0.003715847	0.004153005	0.003715847	0.004153005	0.005245902	0.003934426	0.00568306	0.004371585	0.003278689	0.002404372	0.002622951	0.001530055	0.003715847	0.002185792	0.001092896	0.001530055	0.001967213	0.916284153	489.1426866	48.09483775	0.309212029	0.0658403	-1.181508199	2.761642	3.167019	6.014918	Reasonable	1	1	420.665182	2.527811985	0.017447139	0.965152814	0.5	2.514890233
ABUWOJ	C3H9N_propylamine	4.03039	5.07969	0.545974	0	0	0	0	0	0	0.001967213	0.006338798	0.011803279	0.008306011	0.003715847	0.004153005	0.003715847	0.004153005	0.005245902	0.003934426	0.00568306	0.004371585	0.003278689	0.002404372	0.002622951	0.001530055	0.003715847	0.002185792	0.001092896	0.001530055	0.001967213	0.916284153	489.1426866	48.09483775	0.309212029	0.0658403	-1.181508199	2.761642	3.167019	6.014918	Reasonable	1	1	31.07661099	1.86602954	0.031519189	0.671710656	0.5	1.865504442
ABUWOJ	C3H9N_propylamine	4.03039	5.07969	0.545974	0	0	0	0	0	0	0.001967213	0.006338798	0.011803279	0.008306011	0.003715847	0.004153005	0.003715847	0.004153005	0.005245902	0.003934426	0.00568306	0.004371585	0.003278689	0.002404372	0.002622951	0.001530055	0.003715847	0.002185792	0.001092896	0.001530055	0.001967213	0.916284153	489.1426866	48.09483775	0.309212029	0.0658403	-1.181508199	2.761642	3.167019	6.014918	Reasonable	1	1	0.005456005	0.000284504	1.32E-05	0.000359096	0.5	0.000281506
ACOLIP	C4H8_1-butene	3.57647	4.91034	0.454051	0	0	0	0	0.000545108	0.000681385	0.001362769	0.002044154	0.002044154	0.002725538	0.001907877	0.001907877	0.002316708	0.002589261	0.001499046	0.001226492	0.0017716	0.001362769	0.001635323	0.001635323	0.001635323	0.002452984	0.001635323	0.001226492	0.0017716	0.001226492	0.001226492	0.96156991	430.176761	40.68395206	0.202455234	0.00172405	-2.763450143	3.037589	3.456758	5.803365	Reasonable	1	1	3357260.298	2.09116614	0.003652816	0.999827261	2.4	2.091518388
ACOLIP	C4H8_1-butene	3.57647	4.91034	0.454051	0	0	0	0	0.000545108	0.000681385	0.001362769	0.002044154	0.002044154	0.002725538	0.001907877	0.001907877	0.002316708	0.002589261	0.001499046	0.001226492	0.0017716	0.001362769	0.001635323	0.001635323	0.001635323	0.002452984	0.001635323	0.001226492	0.0017716	0.001226492	0.001226492	0.96156991	430.176761	40.68395206	0.202455234	0.00172405	-2.763450143	3.037589	3.456758	5.803365	Reasonable	1	1	335726.0298	2.086568348	0.003544604	0.998275293	2.4	2.089944696
ACOLIP	C4H8_1-butene	3.57647	4.91034	0.454051	0	0	0	0	0.000545108	0.000681385	0.001362769	0.002044154	0.002044154	0.002725538	0.001907877	0.001907877	0.002316708	0.002589261	0.001499046	0.001226492	0.0017716	0.001362769	0.001635323	0.001635323	0.001635323	0.002452984	0.001635323	0.001226492	0.0017716	0.001226492	0.001226492	0.96156991	430.176761	40.68395206	0.202455234	0.00172405	-2.763450143	3.037589	3.456758	5.803365	Reasonable	1	1	33572.60298	2.032834442	0.001812534	0.983016548	2.4	2.032583566
ACOLIP	C4H8_1-butene	3.57647	4.91034	0.454051	0	0	0	0	0.000545108	0.000681385	0.001362769	0.002044154	0.002044154	0.002725538	0.001907877	0.001907877	0.002316708	0.002589261	0.001499046	0.001226492	0.0017716	0.001362769	0.001635323	0.001635323	0.001635323	0.002452984	0.001635323	0.001226492	0.0017716	0.001226492	0.001226492	0.96156991	430.176761	40.68395206	0.202455234	0.00172405	-2.763450143	3.037589	3.456758	5.803365	Reasonable	1	1	3357.260298	1.699988056	0.005443949	0.852683039	2.4	1.69754816
ACOLIP	C4H8_1-butene	3.57647	4.91034	0.454051	0	0	0	0	0.000545108	0.000681385	0.001362769	0.002044154	0.002044154	0.002725538	0.001907877	0.001907877	0.002316708	0.002589261	0.001499046	0.001226492	0.0017716	0.001362769	0.001635323	0.001635323	0.001635323	0.002452984	0.001635323	0.001226492	0.0017716	0.001226492	0.001226492	0.96156991	430.176761	40.68395206	0.202455234	0.00172405	-2.763450143	3.037589	3.456758	5.803365	Reasonable	1	1	0.121293822	0.00021624	9.80E-06	0.000209073	2.4	0.000218868
ACOLIP	C5H10O_1-methyl-3-buten-1-ol	3.57647	4.91034	0.454051	0	0	0	0	0.000545108	0.000681385	0.001362769	0.002044154	0.002044154	0.002725538	0.001907877	0.001907877	0.002316708	0.002589261	0.001499046	0.001226492	0.0017716	0.001362769	0.001635323	0.001635323	0.001635323	0.002452984	0.001635323	0.001226492	0.0017716	0.001226492	0.001226492	0.96156991	547.1494147	41.1143638	0.720082126	2.00693	0.302532225	2.90326	4.127407	7.344023	Reasonable	1	1	8808.221097	1.329945263	0.071100906	0.999943434	1.1	1.338932542
ACOLIP	C5H10O_1-methyl-3-buten-1-ol	3.57647	4.91034	0.454051	0	0	0	0	0.000545108	0.000681385	0.001362769	0.002044154	0.002044154	0.002725538	0.001907877	0.001907877	0.002316708	0.002589261	0.001499046	0.001226492	0.0017716	0.001362769	0.001635323	0.001635323	0.001635323	0.002452984	0.001635323	0.001226492	0.0017716	0.001226492	0.001226492	0.96156991	547.1494147	41.1143638	0.720082126	2.00693	0.302532225	2.90326	4.127407	7.344023	Reasonable	1	1	880.8221097	1.068720901	0.050318332	0.999434628	1.1	1.0948637
ACOLIP	C5H10O_1-methyl-3-buten-1-ol	3.57647	4.91034	0.454051	0	0	0	0	0.000545108	0.000681385	0.001362769	0.002044154	0.002044154	0.002725538	0.001907877	0.001907877	0.002316708	0.002589261	0.001499046	0.001226492	0.0017716	0.001362769	0.001635323	0.001635323	0.001635323	0.002452984	0.001635323	0.001226492	0.0017716	0.001226492	0.001226492	0.96156991	547.1494147	41.1143638	0.720082126	2.00693	0.302532225	2.90326	4.127407	7.344023	Reasonable	1	1	88.08221097	0.140467626	0.019861202	0.994374907	1.1	0.163514563
ACOLIP	C5H10O_1-methyl-3-buten-1-ol	3.57647	4.91034	0.454051	0	0	0	0	0.000545108	0.000681385	0.001362769	0.002044154	0.002044154	0.002725538	0.001907877	0.001907877	0.002316708	0.002589261	0.001499046	0.001226492	0.0017716	0.001362769	0.001635323	0.001635323	0.001635323	0.002452984	0.001635323	0.001226492	0.0017716	0.001226492	0.001226492	0.96156991	547.1494147	41.1143638	0.720082126	2.00693	0.302532225	2.90326	4.127407	7.344023	Reasonable	1	1	8.808221097	0.013918203	0.000670923	0.946459596	1.1	0.013656441
ACOLIP	C5H10O_1-methyl-3-buten-1-ol	3.57647	4.91034	0.454051	0	0	0	0	0.000545108	0.000681385	0.001362769	0.002044154	0.002044154	0.002725538	0.001907877	0.001907877	0.002316708	0.002589261	0.001499046	0.001226492	0.0017716	0.001362769	0.001635323	0.001635323	0.001635323	0.002452984	0.001635323	0.001226492	0.0017716	0.001226492	0.001226492	0.96156991	547.1494147	41.1143638	0.720082126	2.00693	0.302532225	2.90326	4.127407	7.344023	Reasonable	1	1	0.000662676	0.000777798	0.000292391	0.001328179	1.1	0.000797033
ACOLIP	C7H10_1,3,5-heptatriene	3.57647	4.91034	0.454051	0	0	0	0	0.000545108	0.000681385	0.001362769	0.002044154	0.002044154	0.002725538	0.001907877	0.001907877	0.002316708	0.002589261	0.001499046	0.001226492	0.0017716	0.001362769	0.001635323	0.001635323	0.001635323	0.002452984	0.001635323	0.001226492	0.0017716	0.001226492	0.001226492	0.96156991	572.5172762	30.09194321	0.293331341	0.0037729	-2.423324706	2.157024	3.967522	11.721142	Reasonable	1	1	31238.49935	2.069045485	0.000978397	0.991586722	3	2.068010802
ACOLIP	C7H10_1,3,5-heptatriene	3.57647	4.91034	0.454051	0	0	0	0	0.000545108	0.000681385	0.001362769	0.002044154	0.002044154	0.002725538	0.001907877	0.001907877	0.002316708	0.002589261	0.001499046	0.001226492	0.0017716	0.001362769	0.001635323	0.001635323	0.001635323	0.002452984	0.001635323	0.001226492	0.0017716	0.001226492	0.001226492	0.96156991	572.5172762	30.09194321	0.293331341	0.0037729	-2.423324706	2.157024	3.967522	11.721142	Reasonable	1	1	3123.849935	2.068577732	0.003121896	0.921789295	3	2.06844487
ACOLIP	C7H10_1,3,5-heptatriene	3.57647	4.91034	0.454051	0	0	0	0	0.000545108	0.000681385	0.001362769	0.002044154	0.002044154	0.002725538	0.001907877	0.001907877	0.002316708	0.002589261	0.001499046	0.001226492	0.0017716	0.001362769	0.001635323	0.001635323	0.001635323	0.002452984	0.001635323	0.001226492	0.0017716	0.001226492	0.001226492	0.96156991	572.5172762	30.09194321	0.293331341	0.0037729	-2.423324706	2.157024	3.967522	11.721142	Reasonable	1	1	312.3849935	2.062640433	0.011151723	0.540989066	3	2.065441346
ACOLIP	C7H10_1,3,5-heptatriene	3.57647	4.91034	0.454051	0	0	0	0	0.000545108	0.000681385	0.001362769	0.002044154	0.002044154	0.002725538	0.001907877	0.001907877	0.002316708	0.002589261	0.001499046	0.001226492	0.0017716	0.001362769	0.001635323	0.001635323	0.001635323	0.002452984	0.001635323	0.001226492	0.0017716	0.001226492	0.001226492	0.96156991	572.5172762	30.09194321	0.293331341	0.0037729	-2.423324706	2.157024	3.967522	11.721142	Reasonable	1	1	31.23849935	2.028112037	0.027316629	0.105433384	3	2.008356363
ACOLIP	C7H10_1,3,5-heptatriene	3.57647	4.91034	0.454051	0	0	0	0	0.000545108	0.000681385	0.001362769	0.002044154	0.002044154	0.002725538	0.001907877	0.001907877	0.002316708	0.002589261	0.001499046	0.001226492	0.0017716	0.001362769	0.001635323	0.001635323	0.001635323	0.002452984	0.001635323	0.001226492	0.0017716	0.001226492	0.001226492	0.96156991	572.5172762	30.09194321	0.293331341	0.0037729	-2.423324706	2.157024	3.967522	11.721142	Reasonable	1	1	0.054839659	0.026679289	0.003955039	0.000206862	3	0.027871155
ACOLIP	C6H12_2-hexene	3.57647	4.91034	0.454051	0	0	0	0	0.000545108	0.000681385	0.001362769	0.002044154	0.002044154	0.002725538	0.001907877	0.001907877	0.002316708	0.002589261	0.001499046	0.001226492	0.0017716	0.001362769	0.001635323	0.001635323	0.001635323	0.002452984	0.001635323	0.001226492	0.0017716	0.001226492	0.001226492	0.96156991	514.2937186	32.55891971	0.290907798	0.00258687	-2.587225396	3.263236	3.298806	9.340548	Reasonable	1	1	224680.4832	2.062116328	0.00144455	0.998282434	2.6	2.061881636
ACOLIP	C6H12_2-hexene	3.57647	4.91034	0.454051	0	0	0	0	0.000545108	0.000681385	0.001362769	0.002044154	0.002044154	0.002725538	0.001907877	0.001907877	0.002316708	0.002589261	0.001499046	0.001226492	0.0017716	0.001362769	0.001635323	0.001635323	0.001635323	0.002452984	0.001635323	0.001226492	0.0017716	0.001226492	0.001226492	0.96156991	514.2937186	32.55891971	0.290907798	0.00258687	-2.587225396	3.263236	3.298806	9.340548	Reasonable	1	1	22468.04832	2.063750993	0.003168224	0.9830858	2.6	2.06497735
ACOLIP	C6H12_2-hexene	3.57647	4.91034	0.454051	0	0	0	0	0.000545108	0.000681385	0.001362769	0.002044154	0.002044154	0.002725538	0.001907877	0.001907877	0.002316708	0.002589261	0.001499046	0.001226492	0.0017716	0.001362769	0.001635323	0.001635323	0.001635323	0.002452984	0.001635323	0.001226492	0.0017716	0.001226492	0.001226492	0.96156991	514.2937186	32.55891971	0.290907798	0.00258687	-2.587225396	3.263236	3.298806	9.340548	Reasonable	1	1	2246.804832	2.006703766	0.011693279	0.853204373	2.6	2.003970502
ACOLIP	C6H12_2-hexene	3.57647	4.91034	0.454051	0	0	0	0	0.000545108	0.000681385	0.001362769	0.002044154	0.002044154	0.002725538	0.001907877	0.001907877	0.002316708	0.002589261	0.001499046	0.001226492	0.0017716	0.001362769	0.001635323	0.001635323	0.001635323	0.002452984	0.001635323	0.001226492	0.0017716	0.001226492	0.001226492	0.96156991	514.2937186	32.55891971	0.290907798	0.00258687	-2.587225396	3.263236	3.298806	9.340548	Reasonable	1	1	224.6804832	1.285039053	0.102102803	0.367576615	2.6	1.238089596
ACOLIP	C6H12_2-hexene	3.57647	4.91034	0.454051	0	0	0	0	0.000545108	0.000681385	0.001362769	0.002044154	0.002044154	0.002725538	0.001907877	0.001907877	0.002316708	0.002589261	0.001499046	0.001226492	0.0017716	0.001362769	0.001635323	0.001635323	0.001635323	0.002452984	0.001635323	0.001226492	0.0017716	0.001226492	0.001226492	0.96156991	514.2937186	32.55891971	0.290907798	0.00258687	-2.587225396	3.263236	3.298806	9.340548	Reasonable	1	1	0.079714726	0.000411789	5.47E-05	0.000206169	2.6	0.000418536
ACOLIP	C6H14_2-methylpentane	3.57647	4.91034	0.454051	0	0	0	0	0.000545108	0.000681385	0.001362769	0.002044154	0.002044154	0.002725538	0.001907877	0.001907877	0.002316708	0.002589261	0.001499046	0.001226492	0.0017716	0.001362769	0.001635323	0.001635323	0.001635323	0.002452984	0.001635323	0.001226492	0.0017716	0.001226492	0.001226492	0.96156991	504.839777	31.13915414	0.283296142	0.000438836	-3.357697752	3.446797	4.51881	7.657391	Reasonable	1	1	294963.7449	1.986260062	0.024875476	0.992333682	3.2	1.99584753
ACOLIP	C6H14_2-methylpentane	3.57647	4.91034	0.454051	0	0	0	0	0.000545108	0.000681385	0.001362769	0.002044154	0.002044154	0.002725538	0.001907877	0.001907877	0.002316708	0.002589261	0.001499046	0.001226492	0.0017716	0.001362769	0.001635323	0.001635323	0.001635323	0.002452984	0.001635323	0.001226492	0.0017716	0.001226492	0.001226492	0.96156991	504.839777	31.13915414	0.283296142	0.000438836	-3.357697752	3.446797	4.51881	7.657391	Reasonable	1	1	29496.37449	1.973105633	0.013301883	0.928284932	3.2	1.980023186
ACOLIP	C6H14_2-methylpentane	3.57647	4.91034	0.454051	0	0	0	0	0.000545108	0.000681385	0.001362769	0.002044154	0.002044154	0.002725538	0.001907877	0.001907877	0.002316708	0.002589261	0.001499046	0.001226492	0.0017716	0.001362769	0.001635323	0.001635323	0.001635323	0.002452984	0.001635323	0.001226492	0.0017716	0.001226492	0.001226492	0.96156991	504.839777	31.13915414	0.283296142	0.000438836	-3.357697752	3.446797	4.51881	7.657391	Reasonable	1	1	2949.637449	1.189259262	0.048338413	0.564157555	3.2	1.199267521
ACOLIP	C6H14_2-methylpentane	3.57647	4.91034	0.454051	0	0	0	0	0.000545108	0.000681385	0.001362769	0.002044154	0.002044154	0.002725538	0.001907877	0.001907877	0.002316708	0.002589261	0.001499046	0.001226492	0.0017716	0.001362769	0.001635323	0.001635323	0.001635323	0.002452984	0.001635323	0.001226492	0.0017716	0.001226492	0.001226492	0.96156991	504.839777	31.13915414	0.283296142	0.000438836	-3.357697752	3.446797	4.51881	7.657391	Reasonable	1	1	294.9637449	0.156389652	0.020451543	0.114606025	3.2	0.151590588
ACOLIP	C6H14_2-methylpentane	3.57647	4.91034	0.454051	0	0	0	0	0.000545108	0.000681385	0.001362769	0.002044154	0.002044154	0.002725538	0.001907877	0.001907877	0.002316708	0.002589261	0.001499046	0.001226492	0.0017716	0.001362769	0.001635323	0.001635323	0.001635323	0.002452984	0.001635323	0.001226492	0.0017716	0.001226492	0.001226492	0.96156991	504.839777	31.13915414	0.283296142	0.000438836	-3.357697752	3.446797	4.51881	7.657391	Reasonable	1	1	0.452620127	0.000237188	4.67E-05	0.000198587	3.2	0.000234379
ACOLIP	C6H10O_4-methyl-4-pentenal	3.57647	4.91034	0.454051	0	0	0	0	0.000545108	0.000681385	0.001362769	0.002044154	0.002044154	0.002725538	0.001907877	0.001907877	0.002316708	0.002589261	0.001499046	0.001226492	0.0017716	0.001362769	0.001635323	0.001635323	0.001635323	0.002452984	0.001635323	0.001226492	0.0017716	0.001226492	0.001226492	0.96156991	580.0740682	32.39428756	0.391206035	0.593943	-0.226255232	2.367464	4.895159	8.207107	Reasonable	1	1	26661.10183	2.062703107	0.004415733	0.999936853	1.4	2.061369909
ACOLIP	C6H10O_4-methyl-4-pentenal	3.57647	4.91034	0.454051	0	0	0	0	0.000545108	0.000681385	0.001362769	0.002044154	0.002044154	0.002725538	0.001907877	0.001907877	0.002316708	0.002589261	0.001499046	0.001226492	0.0017716	0.001362769	0.001635323	0.001635323	0.001635323	0.002452984	0.001635323	0.001226492	0.0017716	0.001226492	0.001226492	0.96156991	580.0740682	32.39428756	0.391206035	0.593943	-0.226255232	2.367464	4.895159	8.207107	Reasonable	1	1	2666.110183	2.0612622	0.002042241	0.999368893	1.4	2.061942233
ACOLIP	C6H10O_4-methyl-4-pentenal	3.57647	4.91034	0.454051	0	0	0	0	0.000545108	0.000681385	0.001362769	0.002044154	0.002044154	0.002725538	0.001907877	0.001907877	0.002316708	0.002589261	0.001499046	0.001226492	0.0017716	0.001362769	0.001635323	0.001635323	0.001635323	0.002452984	0.001635323	0.001226492	0.0017716	0.001226492	0.001226492	0.96156991	580.0740682	32.39428756	0.391206035	0.593943	-0.226255232	2.367464	4.895159	8.207107	Reasonable	1	1	266.6110183	1.997933068	0.009935766	0.993724575	1.4	1.998665505
ACOLIP	C6H10O_4-methyl-4-pentenal	3.57647	4.91034	0.454051	0	0	0	0	0.000545108	0.000681385	0.001362769	0.002044154	0.002044154	0.002725538	0.001907877	0.001907877	0.002316708	0.002589261	0.001499046	0.001226492	0.0017716	0.001362769	0.001635323	0.001635323	0.001635323	0.002452984	0.001635323	0.001226492	0.0017716	0.001226492	0.001226492	0.96156991	580.0740682	32.39428756	0.391206035	0.593943	-0.226255232	2.367464	4.895159	8.207107	Reasonable	1	1	26.66110183	1.078021723	0.092722692	0.940600557	1.4	1.086956899
ACOLIP	C6H10O_4-methyl-4-pentenal	3.57647	4.91034	0.454051	0	0	0	0	0.000545108	0.000681385	0.001362769	0.002044154	0.002044154	0.002725538	0.001907877	0.001907877	0.002316708	0.002589261	0.001499046	0.001226492	0.0017716	0.001362769	0.001635323	0.001635323	0.001635323	0.002452984	0.001635323	0.001226492	0.0017716	0.001226492	0.001226492	0.96156991	580.0740682	32.39428756	0.391206035	0.593943	-0.226255232	2.367464	4.895159	8.207107	Reasonable	1	1	0.003472897	0.001422072	0.000558581	0.002058457	1.4	0.001913976
ACOLIP	C6H10O_5-hexen-2-one	3.57647	4.91034	0.454051	0	0	0	0	0.000545108	0.000681385	0.001362769	0.002044154	0.002044154	0.002725538	0.001907877	0.001907877	0.002316708	0.002589261	0.001499046	0.001226492	0.0017716	0.001362769	0.001635323	0.001635323	0.001635323	0.002452984	0.001635323	0.001226492	0.0017716	0.001226492	0.001226492	0.96156991	598.1955422	35.15992466	0.462244535	0.0215234	-1.667089123	3.39001	3.800964	8.997777	Reasonable	1	1	14658.93063	2.012282931	0.013118638	0.996840542	1	2.018097711
ACOLIP	C6H10O_5-hexen-2-one	3.57647	4.91034	0.454051	0	0	0	0	0.000545108	0.000681385	0.001362769	0.002044154	0.002044154	0.002725538	0.001907877	0.001907877	0.002316708	0.002589261	0.001499046	0.001226492	0.0017716	0.001362769	0.001635323	0.001635323	0.001635323	0.002452984	0.001635323	0.001226492	0.0017716	0.001226492	0.001226492	0.96156991	598.1955422	35.15992466	0.462244535	0.0215234	-1.667089123	3.39001	3.800964	8.997777	Reasonable	1	1	1465.893063	2.017953203	0.031617456	0.96927898	1	2.025837442
ACOLIP	C6H10O_5-hexen-2-one	3.57647	4.91034	0.454051	0	0	0	0	0.000545108	0.000681385	0.001362769	0.002044154	0.002044154	0.002725538	0.001907877	0.001907877	0.002316708	0.002589261	0.001499046	0.001226492	0.0017716	0.001362769	0.001635323	0.001635323	0.001635323	0.002452984	0.001635323	0.001226492	0.0017716	0.001226492	0.001226492	0.96156991	598.1955422	35.15992466	0.462244535	0.0215234	-1.667089123	3.39001	3.800964	8.997777	Reasonable	1	1	146.5893063	1.708465106	0.119283022	0.759331921	1	1.648892254
ACOLIP	C6H10O_5-hexen-2-one	3.57647	4.91034	0.454051	0	0	0	0	0.000545108	0.000681385	0.001362769	0.002044154	0.002044154	0.002725538	0.001907877	0.001907877	0.002316708	0.002589261	0.001499046	0.001226492	0.0017716	0.001362769	0.001635323	0.001635323	0.001635323	0.002452984	0.001635323	0.001226492	0.0017716	0.001226492	0.001226492	0.96156991	598.1955422	35.15992466	0.462244535	0.0215234	-1.667089123	3.39001	3.800964	8.997777	Reasonable	1	1	14.65893063	0.135030204	0.022757638	0.239838558	1	0.135180857
ACOLIP	C6H10O_5-hexen-2-one	3.57647	4.91034	0.454051	0	0	0	0	0.000545108	0.000681385	0.001362769	0.002044154	0.002044154	0.002725538	0.001907877	0.001907877	0.002316708	0.002589261	0.001499046	0.001226492	0.0017716	0.001362769	0.001635323	0.001635323	0.001635323	0.002452984	0.001635323	0.001226492	0.0017716	0.001226492	0.001226492	0.96156991	598.1955422	35.15992466	0.462244535	0.0215234	-1.667089123	3.39001	3.800964	8.997777	Reasonable	1	1	0.00934928	6.42E-05	2.41E-05	0.000201188	1	5.39E-05
ACOLIP	C4H11N_dimethylethylamine	3.57647	4.91034	0.454051	0	0	0	0	0.000545108	0.000681385	0.001362769	0.002044154	0.002044154	0.002725538	0.001907877	0.001907877	0.002316708	0.002589261	0.001499046	0.001226492	0.0017716	0.001362769	0.001635323	0.001635323	0.001635323	0.002452984	0.001635323	0.001226492	0.0017716	0.001226492	0.001226492	0.96156991	478.4088801	36.64852371	0.258099726	0.00392114	-2.406587651	3.006072	4.581538	6.044873	Reasonable	1	1	839015.6633	2.056751936	0.015594027	0.999696132	0.7	2.067320341
ACOLIP	C4H11N_dimethylethylamine	3.57647	4.91034	0.454051	0	0	0	0	0.000545108	0.000681385	0.001362769	0.002044154	0.002044154	0.002725538	0.001907877	0.001907877	0.002316708	0.002589261	0.001499046	0.001226492	0.0017716	0.001362769	0.001635323	0.001635323	0.001635323	0.002452984	0.001635323	0.001226492	0.0017716	0.001226492	0.001226492	0.96156991	478.4088801	36.64852371	0.258099726	0.00392114	-2.406587651	3.006072	4.581538	6.044873	Reasonable	1	1	83901.56633	2.0569263	0.01434995	0.996969603	0.7	2.045557741
ACOLIP	C4H11N_dimethylethylamine	3.57647	4.91034	0.454051	0	0	0	0	0.000545108	0.000681385	0.001362769	0.002044154	0.002044154	0.002725538	0.001907877	0.001907877	0.002316708	0.002589261	0.001499046	0.001226492	0.0017716	0.001362769	0.001635323	0.001635323	0.001635323	0.002452984	0.001635323	0.001226492	0.0017716	0.001226492	0.001226492	0.96156991	478.4088801	36.64852371	0.258099726	0.00392114	-2.406587651	3.006072	4.581538	6.044873	Reasonable	1	1	8390.156633	2.004474642	0.048355156	0.970500586	0.7	2.026650837
ACOLIP	C4H11N_dimethylethylamine	3.57647	4.91034	0.454051	0	0	0	0	0.000545108	0.000681385	0.001362769	0.002044154	0.002044154	0.002725538	0.001907877	0.001907877	0.002316708	0.002589261	0.001499046	0.001226492	0.0017716	0.001362769	0.001635323	0.001635323	0.001635323	0.002452984	0.001635323	0.001226492	0.0017716	0.001226492	0.001226492	0.96156991	478.4088801	36.64852371	0.258099726	0.00392114	-2.406587651	3.006072	4.581538	6.044873	Reasonable	1	1	839.0156633	1.563801964	0.221494086	0.766894218	0.7	1.596750798
ACOLIP	C4H11N_dimethylethylamine	3.57647	4.91034	0.454051	0	0	0	0	0.000545108	0.000681385	0.001362769	0.002044154	0.002044154	0.002725538	0.001907877	0.001907877	0.002316708	0.002589261	0.001499046	0.001226492	0.0017716	0.001362769	0.001635323	0.001635323	0.001635323	0.002452984	0.001635323	0.001226492	0.0017716	0.001226492	0.001226492	0.96156991	478.4088801	36.64852371	0.258099726	0.00392114	-2.406587651	3.006072	4.581538	6.044873	Reasonable	1	1	0.052452907	0.000310951	0.00020549	0.000205633	0.7	0.000474085
ACOLIP	C4H8_isobutene	3.57647	4.91034	0.454051	0	0	0	0	0.000545108	0.000681385	0.001362769	0.002044154	0.002044154	0.002725538	0.001907877	0.001907877	0.002316708	0.002589261	0.001499046	0.001226492	0.0017716	0.001362769	0.001635323	0.001635323	0.001635323	0.002452984	0.001635323	0.001226492	0.0017716	0.001226492	0.001226492	0.96156991	433.5290208	40.51820545	0.197619217	0.00400688	-2.397193664	2.653142	4.592211	5.114896	Reasonable	1	1	3216899.611	2.070040557	0.00024114	0.999922425	2.1	2.069918568
ACOLIP	C4H8_isobutene	3.57647	4.91034	0.454051	0	0	0	0	0.000545108	0.000681385	0.001362769	0.002044154	0.002044154	0.002725538	0.001907877	0.001907877	0.002316708	0.002589261	0.001499046	0.001226492	0.0017716	0.001362769	0.001635323	0.001635323	0.001635323	0.002452984	0.001635323	0.001226492	0.0017716	0.001226492	0.001226492	0.96156991	433.5290208	40.51820545	0.197619217	0.00400688	-2.397193664	2.653142	4.592211	5.114896	Reasonable	1	1	321689.9611	2.069695433	0.000346203	0.99922479	2.1	2.069803354
ACOLIP	C4H8_isobutene	3.57647	4.91034	0.454051	0	0	0	0	0.000545108	0.000681385	0.001362769	0.002044154	0.002044154	0.002725538	0.001907877	0.001907877	0.002316708	0.002589261	0.001499046	0.001226492	0.0017716	0.001362769	0.001635323	0.001635323	0.001635323	0.002452984	0.001635323	0.001226492	0.0017716	0.001226492	0.001226492	0.96156991	433.5290208	40.51820545	0.197619217	0.00400688	-2.397193664	2.653142	4.592211	5.114896	Reasonable	1	1	32168.99611	2.054360077	0.001786491	0.992301611	2.1	2.053362366
ACOLIP	C4H8_isobutene	3.57647	4.91034	0.454051	0	0	0	0	0.000545108	0.000681385	0.001362769	0.002044154	0.002044154	0.002725538	0.001907877	0.001907877	0.002316708	0.002589261	0.001499046	0.001226492	0.0017716	0.001362769	0.001635323	0.001635323	0.001635323	0.002452984	0.001635323	0.001226492	0.0017716	0.001226492	0.001226492	0.96156991	433.5290208	40.51820545	0.197619217	0.00400688	-2.397193664	2.653142	4.592211	5.114896	Reasonable	1	1	3216.899611	1.909039069	0.006632689	0.928004364	2.1	1.910467654
ACOLIP	C4H8_isobutene	3.57647	4.91034	0.454051	0	0	0	0	0.000545108	0.000681385	0.001362769	0.002044154	0.002044154	0.002725538	0.001907877	0.001907877	0.002316708	0.002589261	0.001499046	0.001226492	0.0017716	0.001362769	0.001635323	0.001635323	0.001635323	0.002452984	0.001635323	0.001226492	0.0017716	0.001226492	0.001226492	0.96156991	433.5290208	40.51820545	0.197619217	0.00400688	-2.397193664	2.653142	4.592211	5.114896	Reasonable	1	1	0.051662155	0.000215182	1.02E-05	0.000206961	2.1	0.00021986
ACOLIP	C3H6O_propionaldehyde	3.57647	4.91034	0.454051	0	0	0	0	0.000545108	0.000681385	0.001362769	0.002044154	0.002044154	0.002725538	0.001907877	0.001907877	0.002316708	0.002589261	0.001499046	0.001226492	0.0017716	0.001362769	0.001635323	0.001635323	0.001635323	0.002452984	0.001635323	0.001226492	0.0017716	0.001226492	0.001226492	0.96156991	505.7976334	49.25311063	0.295140665	0.0076743	-2.114961228	2.477724	3.665493	4.514577	Reasonable	1	1	443120.562	1.807741362	0.002960833	0.999706024	0.6	1.806669646
ACOLIP	C3H6O_propionaldehyde	3.57647	4.91034	0.454051	0	0	0	0	0.000545108	0.000681385	0.001362769	0.002044154	0.002044154	0.002725538	0.001907877	0.001907877	0.002316708	0.002589261	0.001499046	0.001226492	0.0017716	0.001362769	0.001635323	0.001635323	0.001635323	0.002452984	0.001635323	0.001226492	0.0017716	0.001226492	0.001226492	0.96156991	505.7976334	49.25311063	0.295140665	0.0076743	-2.114961228	2.477724	3.665493	4.514577	Reasonable	1	1	44312.0562	1.803799991	0.009214579	0.997067999	0.6	1.804520923
ACOLIP	C3H6O_propionaldehyde	3.57647	4.91034	0.454051	0	0	0	0	0.000545108	0.000681385	0.001362769	0.002044154	0.002044154	0.002725538	0.001907877	0.001907877	0.002316708	0.002589261	0.001499046	0.001226492	0.0017716	0.001362769	0.001635323	0.001635323	0.001635323	0.002452984	0.001635323	0.001226492	0.0017716	0.001226492	0.001226492	0.96156991	505.7976334	49.25311063	0.295140665	0.0076743	-2.114961228	2.477724	3.665493	4.514577	Reasonable	1	1	4431.20562	1.804677225	0.003381354	0.971433796	0.6	1.804957647
ACOLIP	C3H6O_propionaldehyde	3.57647	4.91034	0.454051	0	0	0	0	0.000545108	0.000681385	0.001362769	0.002044154	0.002044154	0.002725538	0.001907877	0.001907877	0.002316708	0.002589261	0.001499046	0.001226492	0.0017716	0.001362769	0.001635323	0.001635323	0.001635323	0.002452984	0.001635323	0.001226492	0.0017716	0.001226492	0.001226492	0.96156991	505.7976334	49.25311063	0.295140665	0.0076743	-2.114961228	2.477724	3.665493	4.514577	Reasonable	1	1	443.120562	0.707459787	0.00767543	0.772760332	0.6	0.711262614
ACOLIP	C3H6O_propionaldehyde	3.57647	4.91034	0.454051	0	0	0	0	0.000545108	0.000681385	0.001362769	0.002044154	0.002044154	0.002725538	0.001907877	0.001907877	0.002316708	0.002589261	0.001499046	0.001226492	0.0017716	0.001362769	0.001635323	0.001635323	0.001635323	0.002452984	0.001635323	0.001226492	0.0017716	0.001226492	0.001226492	0.96156991	505.7976334	49.25311063	0.295140665	0.0076743	-2.114961228	2.477724	3.665493	4.514577	Reasonable	1	1	0.023555782	4.12E-05	2.49E-06	0.000180741	0.6	4.16E-05
ACOLIP	C5H12O_3-methyl-1-butanol	3.57647	4.91034	0.454051	0	0	0	0	0.000545108	0.000681385	0.001362769	0.002044154	0.002044154	0.002725538	0.001907877	0.001907877	0.002316708	0.002589261	0.001499046	0.001226492	0.0017716	0.001362769	0.001635323	0.001635323	0.001635323	0.002452984	0.001635323	0.001226492	0.0017716	0.001226492	0.001226492	0.96156991	560.2711224	38.46689318	0.659856182	0.703911	-0.152482248	3.027356	4.680738	6.731276	Reasonable	1	1	6301.872	0.567554	0.040313453	0.99977462	1.2	0.548260826
ACOLIP	C5H12O_3-methyl-1-butanol	3.57647	4.91034	0.454051	0	0	0	0	0.000545108	0.000681385	0.001362769	0.002044154	0.002044154	0.002725538	0.001907877	0.001907877	0.002316708	0.002589261	0.001499046	0.001226492	0.0017716	0.001362769	0.001635323	0.001635323	0.001635323	0.002452984	0.001635323	0.001226492	0.0017716	0.001226492	0.001226492	0.96156991	560.2711224	38.46689318	0.659856182	0.703911	-0.152482248	3.027356	4.680738	6.731276	Reasonable	1	1	630.1872	0.537050575	0.058313001	0.997750765	1.2	0.539983171
ACOLIP	C5H12O_3-methyl-1-butanol	3.57647	4.91034	0.454051	0	0	0	0	0.000545108	0.000681385	0.001362769	0.002044154	0.002044154	0.002725538	0.001907877	0.001907877	0.002316708	0.002589261	0.001499046	0.001226492	0.0017716	0.001362769	0.001635323	0.001635323	0.001635323	0.002452984	0.001635323	0.001226492	0.0017716	0.001226492	0.001226492	0.96156991	560.2711224	38.46689318	0.659856182	0.703911	-0.152482248	3.027356	4.680738	6.731276	Reasonable	1	1	63.01872	0.068236321	0.010438693	0.977953936	1.2	0.059860635
ACOLIP	C5H12O_3-methyl-1-butanol	3.57647	4.91034	0.454051	0	0	0	0	0.000545108	0.000681385	0.001362769	0.002044154	0.002044154	0.002725538	0.001907877	0.001907877	0.002316708	0.002589261	0.001499046	0.001226492	0.0017716	0.001362769	0.001635323	0.001635323	0.001635323	0.002452984	0.001635323	0.001226492	0.0017716	0.001226492	0.001226492	0.96156991	560.2711224	38.46689318	0.659856182	0.703911	-0.152482248	3.027356	4.680738	6.731276	Reasonable	1	1	6.301872	0.006857228	0.000403068	0.816039752	1.2	0.006543238
ACOLIP	C5H12O_3-methyl-1-butanol	3.57647	4.91034	0.454051	0	0	0	0	0.000545108	0.000681385	0.001362769	0.002044154	0.002044154	0.002725538	0.001907877	0.001907877	0.002316708	0.002589261	0.001499046	0.001226492	0.0017716	0.001362769	0.001635323	0.001635323	0.001635323	0.002452984	0.001635323	0.001226492	0.0017716	0.001226492	0.001226492	0.96156991	560.2711224	38.46689318	0.659856182	0.703911	-0.152482248	3.027356	4.680738	6.731276	Reasonable	1	1	0.000806287	0.000525637	0.000293153	0.000567232	1.2	0.000628114
ACOLIP	C6H10_1,5-hexadiene	3.57647	4.91034	0.454051	0	0	0	0	0.000545108	0.000681385	0.001362769	0.002044154	0.002044154	0.002725538	0.001907877	0.001907877	0.002316708	0.002589261	0.001499046	0.001226492	0.0017716	0.001362769	0.001635323	0.001635323	0.001635323	0.002452984	0.001635323	0.001226492	0.0017716	0.001226492	0.001226492	0.96156991	496.7992724	33.9934198	0.234614174	0.0042762	-2.368941991	2.94106	3.682872	8.234479	Reasonable	1	1	287264.733	2.064207463	0.001191223	0.999186596	2.9	2.063707368
ACOLIP	C6H10_1,5-hexadiene	3.57647	4.91034	0.454051	0	0	0	0	0.000545108	0.000681385	0.001362769	0.002044154	0.002044154	0.002725538	0.001907877	0.001907877	0.002316708	0.002589261	0.001499046	0.001226492	0.0017716	0.001362769	0.001635323	0.001635323	0.001635323	0.002452984	0.001635323	0.001226492	0.0017716	0.001226492	0.001226492	0.96156991	496.7992724	33.9934198	0.234614174	0.0042762	-2.368941991	2.94106	3.682872	8.234479	Reasonable	1	1	28726.4733	2.063420367	0.001763348	0.991925074	2.9	2.062564111
ACOLIP	C6H10_1,5-hexadiene	3.57647	4.91034	0.454051	0	0	0	0	0.000545108	0.000681385	0.001362769	0.002044154	0.002044154	0.002725538	0.001907877	0.001907877	0.002316708	0.002589261	0.001499046	0.001226492	0.0017716	0.001362769	0.001635323	0.001635323	0.001635323	0.002452984	0.001635323	0.001226492	0.0017716	0.001226492	0.001226492	0.96156991	496.7992724	33.9934198	0.234614174	0.0042762	-2.368941991	2.94106	3.682872	8.234479	Reasonable	1	1	2872.64733	2.000416209	0.007976674	0.924721552	2.9	1.996495202
ACOLIP	C6H10_1,5-hexadiene	3.57647	4.91034	0.454051	0	0	0	0	0.000545108	0.000681385	0.001362769	0.002044154	0.002044154	0.002725538	0.001907877	0.001907877	0.002316708	0.002589261	0.001499046	0.001226492	0.0017716	0.001362769	0.001635323	0.001635323	0.001635323	0.002452984	0.001635323	0.001226492	0.0017716	0.001226492	0.001226492	0.96156991	496.7992724	33.9934198	0.234614174	0.0042762	-2.368941991	2.94106	3.682872	8.234479	Reasonable	1	1	287.264733	1.290690859	0.043183729	0.551247824	2.9	1.292560351
ACOLIP	C6H10_1,5-hexadiene	3.57647	4.91034	0.454051	0	0	0	0	0.000545108	0.000681385	0.001362769	0.002044154	0.002044154	0.002725538	0.001907877	0.001907877	0.002316708	0.002589261	0.001499046	0.001226492	0.0017716	0.001362769	0.001635323	0.001635323	0.001635323	0.002452984	0.001635323	0.001226492	0.0017716	0.001226492	0.001226492	0.96156991	496.7992724	33.9934198	0.234614174	0.0042762	-2.368941991	2.94106	3.682872	8.234479	Reasonable	1	1	0.048272005	0.000233283	4.09E-05	0.000206378	2.9	0.000241485
ACOLIP	C3H9N_propylamine	3.57647	4.91034	0.454051	0	0	0	0	0.000545108	0.000681385	0.001362769	0.002044154	0.002044154	0.002725538	0.001907877	0.001907877	0.002316708	0.002589261	0.001499046	0.001226492	0.0017716	0.001362769	0.001635323	0.001635323	0.001635323	0.002452984	0.001635323	0.001226492	0.0017716	0.001226492	0.001226492	0.96156991	489.1426866	48.09483775	0.309212029	0.115819	-0.936220189	2.761642	3.167019	6.014918	Reasonable	1	1	420665.182	2.785320865	0.355889737	0.999979475	0.5	2.823621802
ACOLIP	C3H9N_propylamine	3.57647	4.91034	0.454051	0	0	0	0	0.000545108	0.000681385	0.001362769	0.002044154	0.002044154	0.002725538	0.001907877	0.001907877	0.002316708	0.002589261	0.001499046	0.001226492	0.0017716	0.001362769	0.001635323	0.001635323	0.001635323	0.002452984	0.001635323	0.001226492	0.0017716	0.001226492	0.001226492	0.96156991	489.1426866	48.09483775	0.309212029	0.115819	-0.936220189	2.761642	3.167019	6.014918	Reasonable	1	1	42066.5182	2.054293585	0.005341824	0.999794792	0.5	2.054414219
ACOLIP	C3H9N_propylamine	3.57647	4.91034	0.454051	0	0	0	0	0.000545108	0.000681385	0.001362769	0.002044154	0.002044154	0.002725538	0.001907877	0.001907877	0.002316708	0.002589261	0.001499046	0.001226492	0.0017716	0.001362769	0.001635323	0.001635323	0.001635323	0.002452984	0.001635323	0.001226492	0.0017716	0.001226492	0.001226492	0.96156991	489.1426866	48.09483775	0.309212029	0.115819	-0.936220189	2.761642	3.167019	6.014918	Reasonable	1	1	4206.65182	1.869126216	0.0200312	0.997951702	0.5	1.865509451
ACOLIP	C3H9N_propylamine	3.57647	4.91034	0.454051	0	0	0	0	0.000545108	0.000681385	0.001362769	0.002044154	0.002044154	0.002725538	0.001907877	0.001907877	0.002316708	0.002589261	0.001499046	0.001226492	0.0017716	0.001362769	0.001635323	0.001635323	0.001635323	0.002452984	0.001635323	0.001226492	0.0017716	0.001226492	0.001226492	0.96156991	489.1426866	48.09483775	0.309212029	0.115819	-0.936220189	2.761642	3.167019	6.014918	Reasonable	1	1	420.665182	0.870782953	0.023555491	0.979887782	0.5	0.880416885
ACOLIP	C3H9N_propylamine	3.57647	4.91034	0.454051	0	0	0	0	0.000545108	0.000681385	0.001362769	0.002044154	0.002044154	0.002725538	0.001907877	0.001907877	0.002316708	0.002589261	0.001499046	0.001226492	0.0017716	0.001362769	0.001635323	0.001635323	0.001635323	0.002452984	0.001635323	0.001226492	0.0017716	0.001226492	0.001226492	0.96156991	489.1426866	48.09483775	0.309212029	0.115819	-0.936220189	2.761642	3.167019	6.014918	Reasonable	1	1	0.024048911	0.003357829	0.001214153	0.002777584	0.5	0.002441349
AFITIT	C4H8_1-butene	5.37116	7.3533	0.467556	0	0	0	0	0	0	0.000804991	0.001609982	0.002414973	0.003823707	0.002817468	0.007043671	0.003823707	0.009257396	0.008653653	0.011269873	0.014288589	0.01509358	0.014087342	0.005634937	0.004226202	0.003421212	0.002213725	0.002817468	0.002213725	0.003219964	0.002213725	0.879050111	430.176761	40.68395206	0.202455234	0.0253281	-1.596397388	3.037589	3.456758	5.803365	Reasonable	1	1	3357260.298	3.429196836	0.022485993	0.99998824	2.4	3.420491439
AFITIT	C4H8_1-butene	5.37116	7.3533	0.467556	0	0	0	0	0	0	0.000804991	0.001609982	0.002414973	0.003823707	0.002817468	0.007043671	0.003823707	0.009257396	0.008653653	0.011269873	0.014288589	0.01509358	0.014087342	0.005634937	0.004226202	0.003421212	0.002213725	0.002817468	0.002213725	0.003219964	0.002213725	0.879050111	430.176761	40.68395206	0.202455234	0.0253281	-1.596397388	3.037589	3.456758	5.803365	Reasonable	1	1	335726.0298	3.42374946	0.034998388	0.999882412	2.4	3.422016894
AFITIT	C4H8_1-butene	5.37116	7.3533	0.467556	0	0	0	0	0	0	0.000804991	0.001609982	0.002414973	0.003823707	0.002817468	0.007043671	0.003823707	0.009257396	0.008653653	0.011269873	0.014288589	0.01509358	0.014087342	0.005634937	0.004226202	0.003421212	0.002213725	0.002817468	0.002213725	0.003219964	0.002213725	0.879050111	430.176761	40.68395206	0.202455234	0.0253281	-1.596397388	3.037589	3.456758	5.803365	Reasonable	1	1	33572.60298	3.202951049	0.013325521	0.998825368	2.4	3.206240082
AFITIT	C4H8_1-butene	5.37116	7.3533	0.467556	0	0	0	0	0	0	0.000804991	0.001609982	0.002414973	0.003823707	0.002817468	0.007043671	0.003823707	0.009257396	0.008653653	0.011269873	0.014288589	0.01509358	0.014087342	0.005634937	0.004226202	0.003421212	0.002213725	0.002817468	0.002213725	0.003219964	0.002213725	0.879050111	430.176761	40.68395206	0.202455234	0.0253281	-1.596397388	3.037589	3.456758	5.803365	Reasonable	1	1	3357.260298	2.846758139	0.008892834	0.988376557	2.4	2.847058869
AFITIT	C4H8_1-butene	5.37116	7.3533	0.467556	0	0	0	0	0	0	0.000804991	0.001609982	0.002414973	0.003823707	0.002817468	0.007043671	0.003823707	0.009257396	0.008653653	0.011269873	0.014288589	0.01509358	0.014087342	0.005634937	0.004226202	0.003421212	0.002213725	0.002817468	0.002213725	0.003219964	0.002213725	0.879050111	430.176761	40.68395206	0.202455234	0.0253281	-1.596397388	3.037589	3.456758	5.803365	Reasonable	1	1	0.0135391	0.000345687	1.88E-05	0.000342802	2.4	0.000338734
AFITIT	C5H10O_1-methyl-3-buten-1-ol	5.37116	7.3533	0.467556	0	0	0	0	0	0	0.000804991	0.001609982	0.002414973	0.003823707	0.002817468	0.007043671	0.003823707	0.009257396	0.008653653	0.011269873	0.014288589	0.01509358	0.014087342	0.005634937	0.004226202	0.003421212	0.002213725	0.002817468	0.002213725	0.003219964	0.002213725	0.879050111	547.1494147	41.1143638	0.720082126	27.5625	1.440318607	2.90326	4.127407	7.344023	Reasonable	1	1	8808.221097	2.81570331	0.14765899	0.999995881	1.1	2.868836048
AFITIT	C5H10O_1-methyl-3-buten-1-ol	5.37116	7.3533	0.467556	0	0	0	0	0	0	0.000804991	0.001609982	0.002414973	0.003823707	0.002817468	0.007043671	0.003823707	0.009257396	0.008653653	0.011269873	0.014288589	0.01509358	0.014087342	0.005634937	0.004226202	0.003421212	0.002213725	0.002817468	0.002213725	0.003219964	0.002213725	0.879050111	547.1494147	41.1143638	0.720082126	27.5625	1.440318607	2.90326	4.127407	7.344023	Reasonable	1	1	880.8221097	2.709453876	0.065358075	0.999958812	1.1	2.724068337
AFITIT	C5H10O_1-methyl-3-buten-1-ol	5.37116	7.3533	0.467556	0	0	0	0	0	0	0.000804991	0.001609982	0.002414973	0.003823707	0.002817468	0.007043671	0.003823707	0.009257396	0.008653653	0.011269873	0.014288589	0.01509358	0.014087342	0.005634937	0.004226202	0.003421212	0.002213725	0.002817468	0.002213725	0.003219964	0.002213725	0.879050111	547.1494147	41.1143638	0.720082126	27.5625	1.440318607	2.90326	4.127407	7.344023	Reasonable	1	1	88.08221097	2.553022486	0.135758022	0.999588268	1.1	2.436051457
AFITIT	C5H10O_1-methyl-3-buten-1-ol	5.37116	7.3533	0.467556	0	0	0	0	0	0	0.000804991	0.001609982	0.002414973	0.003823707	0.002817468	0.007043671	0.003823707	0.009257396	0.008653653	0.011269873	0.014288589	0.01509358	0.014087342	0.005634937	0.004226202	0.003421212	0.002213725	0.002817468	0.002213725	0.003219964	0.002213725	0.879050111	547.1494147	41.1143638	0.720082126	27.5625	1.440318607	2.90326	4.127407	7.344023	Reasonable	1	1	8.808221097	2.32470406	0.081999257	0.995897883	1.1	2.32347997
AFITIT	C5H10O_1-methyl-3-buten-1-ol	5.37116	7.3533	0.467556	0	0	0	0	0	0	0.000804991	0.001609982	0.002414973	0.003823707	0.002817468	0.007043671	0.003823707	0.009257396	0.008653653	0.011269873	0.014288589	0.01509358	0.014087342	0.005634937	0.004226202	0.003421212	0.002213725	0.002817468	0.002213725	0.003219964	0.002213725	0.879050111	547.1494147	41.1143638	0.720082126	27.5625	1.440318607	2.90326	4.127407	7.344023	Reasonable	1	1	0.044745686	0.072088108	0.00149494	0.552232718	1.1	0.073028234
AFITIT	C5H10O_1-methyl-3-buten-1-ol	5.37116	7.3533	0.467556	0	0	0	0	0	0	0.000804991	0.001609982	0.002414973	0.003823707	0.002817468	0.007043671	0.003823707	0.009257396	0.008653653	0.011269873	0.014288589	0.01509358	0.014087342	0.005634937	0.004226202	0.003421212	0.002213725	0.002817468	0.002213725	0.003219964	0.002213725	0.879050111	547.1494147	41.1143638	0.720082126	27.5625	1.440318607	2.90326	4.127407	7.344023	Reasonable	1	1	1.02E-05	1.53E-05	2.34E-06	0.000281491	1.1	1.69E-05
AFITIT	C7H10_1,3,5-heptatriene	5.37116	7.3533	0.467556	0	0	0	0	0	0	0.000804991	0.001609982	0.002414973	0.003823707	0.002817468	0.007043671	0.003823707	0.009257396	0.008653653	0.011269873	0.014288589	0.01509358	0.014087342	0.005634937	0.004226202	0.003421212	0.002213725	0.002817468	0.002213725	0.003219964	0.002213725	0.879050111	572.5172762	30.09194321	0.293331341	18.3156	1.26282115	2.157024	3.967522	11.721142	Reasonable	1	1	31238.49935	2.199579199	0.08828914	0.999998252	3	2.224269212
AFITIT	C7H10_1,3,5-heptatriene	5.37116	7.3533	0.467556	0	0	0	0	0	0	0.000804991	0.001609982	0.002414973	0.003823707	0.002817468	0.007043671	0.003823707	0.009257396	0.008653653	0.011269873	0.014288589	0.01509358	0.014087342	0.005634937	0.004226202	0.003421212	0.002213725	0.002817468	0.002213725	0.003219964	0.002213725	0.879050111	572.5172762	30.09194321	0.293331341	18.3156	1.26282115	2.157024	3.967522	11.721142	Reasonable	1	1	3123.849935	2.169607324	0.024825249	0.999982522	3	2.180447416
AFITIT	C7H10_1,3,5-heptatriene	5.37116	7.3533	0.467556	0	0	0	0	0	0	0.000804991	0.001609982	0.002414973	0.003823707	0.002817468	0.007043671	0.003823707	0.009257396	0.008653653	0.011269873	0.014288589	0.01509358	0.014087342	0.005634937	0.004226202	0.003421212	0.002213725	0.002817468	0.002213725	0.003219964	0.002213725	0.879050111	572.5172762	30.09194321	0.293331341	18.3156	1.26282115	2.157024	3.967522	11.721142	Reasonable	1	1	312.3849935	2.105195557	0.037157107	0.999825252	3	2.087046254
AFITIT	C7H10_1,3,5-heptatriene	5.37116	7.3533	0.467556	0	0	0	0	0	0	0.000804991	0.001609982	0.002414973	0.003823707	0.002817468	0.007043671	0.003823707	0.009257396	0.008653653	0.011269873	0.014288589	0.01509358	0.014087342	0.005634937	0.004226202	0.003421212	0.002213725	0.002817468	0.002213725	0.003219964	0.002213725	0.879050111	572.5172762	30.09194321	0.293331341	18.3156	1.26282115	2.157024	3.967522	11.721142	Reasonable	1	1	31.23849935	1.979021588	0.034467193	0.998255262	3	1.975432086
AFITIT	C7H10_1,3,5-heptatriene	5.37116	7.3533	0.467556	0	0	0	0	0	0	0.000804991	0.001609982	0.002414973	0.003823707	0.002817468	0.007043671	0.003823707	0.009257396	0.008653653	0.011269873	0.014288589	0.01509358	0.014087342	0.005634937	0.004226202	0.003421212	0.002213725	0.002817468	0.002213725	0.003219964	0.002213725	0.879050111	572.5172762	30.09194321	0.293331341	18.3156	1.26282115	2.157024	3.967522	11.721142	Reasonable	1	1	1.20E-05	0.000695246	0.000105707	0.00021991	3	0.000762358
AFITIT	C6H12_2-hexene	5.37116	7.3533	0.467556	0	0	0	0	0	0	0.000804991	0.001609982	0.002414973	0.003823707	0.002817468	0.007043671	0.003823707	0.009257396	0.008653653	0.011269873	0.014288589	0.01509358	0.014087342	0.005634937	0.004226202	0.003421212	0.002213725	0.002817468	0.002213725	0.003219964	0.002213725	0.879050111	514.2937186	32.55891971	0.290907798	4.81429	0.682532247	3.263236	3.298806	9.340548	Reasonable	1	1	224680.4832	2.448200355	0.048951396	0.999999076	2.6	2.428886528
AFITIT	C6H12_2-hexene	5.37116	7.3533	0.467556	0	0	0	0	0	0	0.000804991	0.001609982	0.002414973	0.003823707	0.002817468	0.007043671	0.003823707	0.009257396	0.008653653	0.011269873	0.014288589	0.01509358	0.014087342	0.005634937	0.004226202	0.003421212	0.002213725	0.002817468	0.002213725	0.003219964	0.002213725	0.879050111	514.2937186	32.55891971	0.290907798	4.81429	0.682532247	3.263236	3.298806	9.340548	Reasonable	1	1	22468.04832	2.460832481	0.053495714	0.999990755	2.6	2.496744743
AFITIT	C6H12_2-hexene	5.37116	7.3533	0.467556	0	0	0	0	0	0	0.000804991	0.001609982	0.002414973	0.003823707	0.002817468	0.007043671	0.003823707	0.009257396	0.008653653	0.011269873	0.014288589	0.01509358	0.014087342	0.005634937	0.004226202	0.003421212	0.002213725	0.002817468	0.002213725	0.003219964	0.002213725	0.879050111	514.2937186	32.55891971	0.290907798	4.81429	0.682532247	3.263236	3.298806	9.340548	Reasonable	1	1	2246.804832	2.317764461	0.086140503	0.99990756	2.6	2.251741165
AFITIT	C6H12_2-hexene	5.37116	7.3533	0.467556	0	0	0	0	0	0	0.000804991	0.001609982	0.002414973	0.003823707	0.002817468	0.007043671	0.003823707	0.009257396	0.008653653	0.011269873	0.014288589	0.01509358	0.014087342	0.005634937	0.004226202	0.003421212	0.002213725	0.002817468	0.002213725	0.003219964	0.002213725	0.879050111	514.2937186	32.55891971	0.290907798	4.81429	0.682532247	3.263236	3.298806	9.340548	Reasonable	1	1	224.6804832	2.144990894	0.038919629	0.999076363	2.6	2.152213843
AFITIT	C6H12_2-hexene	5.37116	7.3533	0.467556	0	0	0	0	0	0	0.000804991	0.001609982	0.002414973	0.003823707	0.002817468	0.007043671	0.003823707	0.009257396	0.008653653	0.011269873	0.014288589	0.01509358	0.014087342	0.005634937	0.004226202	0.003421212	0.002213725	0.002817468	0.002213725	0.003219964	0.002213725	0.879050111	514.2937186	32.55891971	0.290907798	4.81429	0.682532247	3.263236	3.298806	9.340548	Reasonable	1	1	0.515352428	0.91290177	0.007751217	0.712730853	2.6	0.905484853
AFITIT	C6H12_2-hexene	5.37116	7.3533	0.467556	0	0	0	0	0	0	0.000804991	0.001609982	0.002414973	0.003823707	0.002817468	0.007043671	0.003823707	0.009257396	0.008653653	0.011269873	0.014288589	0.01509358	0.014087342	0.005634937	0.004226202	0.003421212	0.002213725	0.002817468	0.002213725	0.003219964	0.002213725	0.879050111	514.2937186	32.55891971	0.290907798	4.81429	0.682532247	3.263236	3.298806	9.340548	Reasonable	1	1	5.09E-05	0.000268432	1.50E-05	0.00024476	2.6	0.000273994
AFITIT	C6H14_2-methylpentane	5.37116	7.3533	0.467556	0	0	0	0	0	0	0.000804991	0.001609982	0.002414973	0.003823707	0.002817468	0.007043671	0.003823707	0.009257396	0.008653653	0.011269873	0.014288589	0.01509358	0.014087342	0.005634937	0.004226202	0.003421212	0.002213725	0.002817468	0.002213725	0.003219964	0.002213725	0.879050111	504.839777	31.13915414	0.283296142	4.05706	0.608211431	3.446797	4.51881	7.657391	Reasonable	1	1	294963.7449	2.515233576	0.096870941	0.999999164	3.2	2.456332335
AFITIT	C6H14_2-methylpentane	5.37116	7.3533	0.467556	0	0	0	0	0	0	0.000804991	0.001609982	0.002414973	0.003823707	0.002817468	0.007043671	0.003823707	0.009257396	0.008653653	0.011269873	0.014288589	0.01509358	0.014087342	0.005634937	0.004226202	0.003421212	0.002213725	0.002817468	0.002213725	0.003219964	0.002213725	0.879050111	504.839777	31.13915414	0.283296142	4.05706	0.608211431	3.446797	4.51881	7.657391	Reasonable	1	1	29496.37449	2.5100063	0.054705123	0.999991644	3.2	2.459199375
AFITIT	C6H14_2-methylpentane	5.37116	7.3533	0.467556	0	0	0	0	0	0	0.000804991	0.001609982	0.002414973	0.003823707	0.002817468	0.007043671	0.003823707	0.009257396	0.008653653	0.011269873	0.014288589	0.01509358	0.014087342	0.005634937	0.004226202	0.003421212	0.002213725	0.002817468	0.002213725	0.003219964	0.002213725	0.879050111	504.839777	31.13915414	0.283296142	4.05706	0.608211431	3.446797	4.51881	7.657391	Reasonable	1	1	2949.637449	2.39606255	0.03706863	0.999916443	3.2	2.450351343
AFITIT	C6H14_2-methylpentane	5.37116	7.3533	0.467556	0	0	0	0	0	0	0.000804991	0.001609982	0.002414973	0.003823707	0.002817468	0.007043671	0.003823707	0.009257396	0.008653653	0.011269873	0.014288589	0.01509358	0.014087342	0.005634937	0.004226202	0.003421212	0.002213725	0.002817468	0.002213725	0.003219964	0.002213725	0.879050111	504.839777	31.13915414	0.283296142	4.05706	0.608211431	3.446797	4.51881	7.657391	Reasonable	1	1	294.9637449	2.1948449	0.042271692	0.999165056	3.2	2.226269305
AFITIT	C6H14_2-methylpentane	5.37116	7.3533	0.467556	0	0	0	0	0	0	0.000804991	0.001609982	0.002414973	0.003823707	0.002817468	0.007043671	0.003823707	0.009257396	0.008653653	0.011269873	0.014288589	0.01509358	0.014087342	0.005634937	0.004226202	0.003421212	0.002213725	0.002817468	0.002213725	0.003219964	0.002213725	0.879050111	504.839777	31.13915414	0.283296142	4.05706	0.608211431	3.446797	4.51881	7.657391	Reasonable	1	1	6.20E-05	0.000272161	1.06E-05	0.00025146	3.2	0.000273894
AFITIT	C6H14_2,2-dimethylbutane	5.37116	7.3533	0.467556	0	0	0	0	0	0	0.000804991	0.001609982	0.002414973	0.003823707	0.002817468	0.007043671	0.003823707	0.009257396	0.008653653	0.011269873	0.014288589	0.01509358	0.014087342	0.005634937	0.004226202	0.003421212	0.002213725	0.002817468	0.002213725	0.003219964	0.002213725	0.879050111	502.044692	32.00410146	0.240565507	0.426735	-0.369841736	4.257298	4.432725	6.272312	Reasonable	1	1	479506.9467	2.672018876	0.021872483	0.999995113	3	2.689808309
AFITIT	C6H14_2,2-dimethylbutane	5.37116	7.3533	0.467556	0	0	0	0	0	0	0.000804991	0.001609982	0.002414973	0.003823707	0.002817468	0.007043671	0.003823707	0.009257396	0.008653653	0.011269873	0.014288589	0.01509358	0.014087342	0.005634937	0.004226202	0.003421212	0.002213725	0.002817468	0.002213725	0.003219964	0.002213725	0.879050111	502.044692	32.00410146	0.240565507	0.426735	-0.369841736	4.257298	4.432725	6.272312	Reasonable	1	1	47950.69467	2.655735645	0.034085016	0.999951132	3	2.655728533
AFITIT	C6H14_2,2-dimethylbutane	5.37116	7.3533	0.467556	0	0	0	0	0	0	0.000804991	0.001609982	0.002414973	0.003823707	0.002817468	0.007043671	0.003823707	0.009257396	0.008653653	0.011269873	0.014288589	0.01509358	0.014087342	0.005634937	0.004226202	0.003421212	0.002213725	0.002817468	0.002213725	0.003219964	0.002213725	0.879050111	502.044692	32.00410146	0.240565507	0.426735	-0.369841736	4.257298	4.432725	6.272312	Reasonable	1	1	4795.069467	2.506514246	0.025987265	0.999511534	3	2.528744228
AFITIT	C6H14_2,2-dimethylbutane	5.37116	7.3533	0.467556	0	0	0	0	0	0	0.000804991	0.001609982	0.002414973	0.003823707	0.002817468	0.007043671	0.003823707	0.009257396	0.008653653	0.011269873	0.014288589	0.01509358	0.014087342	0.005634937	0.004226202	0.003421212	0.002213725	0.002817468	0.002213725	0.003219964	0.002213725	0.879050111	502.044692	32.00410146	0.240565507	0.426735	-0.369841736	4.257298	4.432725	6.272312	Reasonable	1	1	479.5069467	2.140171549	0.062090143	0.995136717	3	2.180628895
AFITIT	C6H14_2,2-dimethylbutane	5.37116	7.3533	0.467556	0	0	0	0	0	0	0.000804991	0.001609982	0.002414973	0.003823707	0.002817468	0.007043671	0.003823707	0.009257396	0.008653653	0.011269873	0.014288589	0.01509358	0.014087342	0.005634937	0.004226202	0.003421212	0.002213725	0.002817468	0.002213725	0.003219964	0.002213725	0.879050111	502.044692	32.00410146	0.240565507	0.426735	-0.369841736	4.257298	4.432725	6.272312	Reasonable	1	1	0.000626154	0.000277037	2.13E-05	0.000267131	3	0.000268695
AFITIT	C6H10O_4-methyl-4-pentenal	5.37116	7.3533	0.467556	0	0	0	0	0	0	0.000804991	0.001609982	0.002414973	0.003823707	0.002817468	0.007043671	0.003823707	0.009257396	0.008653653	0.011269873	0.014288589	0.01509358	0.014087342	0.005634937	0.004226202	0.003421212	0.002213725	0.002817468	0.002213725	0.003219964	0.002213725	0.879050111	580.0740682	32.39428756	0.391206035	69.8667	1.844270231	2.367464	4.895159	8.207107	Reasonable	1	1	26661.10183	2.661876546	0.099318359	0.999999463	1.4	2.648022549
AFITIT	C6H10O_4-methyl-4-pentenal	5.37116	7.3533	0.467556	0	0	0	0	0	0	0.000804991	0.001609982	0.002414973	0.003823707	0.002817468	0.007043671	0.003823707	0.009257396	0.008653653	0.011269873	0.014288589	0.01509358	0.014087342	0.005634937	0.004226202	0.003421212	0.002213725	0.002817468	0.002213725	0.003219964	0.002213725	0.879050111	580.0740682	32.39428756	0.391206035	69.8667	1.844270231	2.367464	4.895159	8.207107	Reasonable	1	1	2666.110183	2.618449609	0.073136622	0.999994632	1.4	2.567244605
AFITIT	C6H10O_4-methyl-4-pentenal	5.37116	7.3533	0.467556	0	0	0	0	0	0	0.000804991	0.001609982	0.002414973	0.003823707	0.002817468	0.007043671	0.003823707	0.009257396	0.008653653	0.011269873	0.014288589	0.01509358	0.014087342	0.005634937	0.004226202	0.003421212	0.002213725	0.002817468	0.002213725	0.003219964	0.002213725	0.879050111	580.0740682	32.39428756	0.391206035	69.8667	1.844270231	2.367464	4.895159	8.207107	Reasonable	1	1	266.6110183	2.502458318	0.050305298	0.999946318	1.4	2.480458239
AFITIT	C6H10O_4-methyl-4-pentenal	5.37116	7.3533	0.467556	0	0	0	0	0	0	0.000804991	0.001609982	0.002414973	0.003823707	0.002817468	0.007043671	0.003823707	0.009257396	0.008653653	0.011269873	0.014288589	0.01509358	0.014087342	0.005634937	0.004226202	0.003421212	0.002213725	0.002817468	0.002213725	0.003219964	0.002213725	0.879050111	580.0740682	32.39428756	0.391206035	69.8667	1.844270231	2.367464	4.895159	8.207107	Reasonable	1	1	26.66110183	2.438660623	0.060514964	0.99946344	1.4	2.446293701
AFITIT	C6H10O_4-methyl-4-pentenal	5.37116	7.3533	0.467556	0	0	0	0	0	0	0.000804991	0.001609982	0.002414973	0.003823707	0.002817468	0.007043671	0.003823707	0.009257396	0.008653653	0.011269873	0.014288589	0.01509358	0.014087342	0.005634937	0.004226202	0.003421212	0.002213725	0.002817468	0.002213725	0.003219964	0.002213725	0.879050111	580.0740682	32.39428756	0.391206035	69.8667	1.844270231	2.367464	4.895159	8.207107	Reasonable	1	1	3.81E-06	3.92E-05	5.40E-06	0.000266117	1.4	3.47E-05
AFITIT	C6H10O_5-hexen-2-one	5.37116	7.3533	0.467556	0	0	0	0	0	0	0.000804991	0.001609982	0.002414973	0.003823707	0.002817468	0.007043671	0.003823707	0.009257396	0.008653653	0.011269873	0.014288589	0.01509358	0.014087342	0.005634937	0.004226202	0.003421212	0.002213725	0.002817468	0.002213725	0.003219964	0.002213725	0.879050111	598.1955422	35.15992466	0.462244535	116.245	2.065374282	3.39001	3.800964	8.997777	Reasonable	1	1	14658.93063	2.228202651	0.010579554	0.999999413	1	2.228143746
AFITIT	C6H10O_5-hexen-2-one	5.37116	7.3533	0.467556	0	0	0	0	0	0	0.000804991	0.001609982	0.002414973	0.003823707	0.002817468	0.007043671	0.003823707	0.009257396	0.008653653	0.011269873	0.014288589	0.01509358	0.014087342	0.005634937	0.004226202	0.003421212	0.002213725	0.002817468	0.002213725	0.003219964	0.002213725	0.879050111	598.1955422	35.15992466	0.462244535	116.245	2.065374282	3.39001	3.800964	8.997777	Reasonable	1	1	1465.893063	2.213003139	0.081520318	0.999994132	1	2.177899856
AFITIT	C6H10O_5-hexen-2-one	5.37116	7.3533	0.467556	0	0	0	0	0	0	0.000804991	0.001609982	0.002414973	0.003823707	0.002817468	0.007043671	0.003823707	0.009257396	0.008653653	0.011269873	0.014288589	0.01509358	0.014087342	0.005634937	0.004226202	0.003421212	0.002213725	0.002817468	0.002213725	0.003219964	0.002213725	0.879050111	598.1955422	35.15992466	0.462244535	116.245	2.065374282	3.39001	3.800964	8.997777	Reasonable	1	1	146.5893063	2.134002394	0.029454708	0.999941319	1	2.121497797
AFITIT	C6H10O_5-hexen-2-one	5.37116	7.3533	0.467556	0	0	0	0	0	0	0.000804991	0.001609982	0.002414973	0.003823707	0.002817468	0.007043671	0.003823707	0.009257396	0.008653653	0.011269873	0.014288589	0.01509358	0.014087342	0.005634937	0.004226202	0.003421212	0.002213725	0.002817468	0.002213725	0.003219964	0.002213725	0.879050111	598.1955422	35.15992466	0.462244535	116.245	2.065374282	3.39001	3.800964	8.997777	Reasonable	1	1	14.65893063	1.989674106	0.019468342	0.999413499	1	2.003495305
AFITIT	C6H10O_5-hexen-2-one	5.37116	7.3533	0.467556	0	0	0	0	0	0	0.000804991	0.001609982	0.002414973	0.003823707	0.002817468	0.007043671	0.003823707	0.009257396	0.008653653	0.011269873	0.014288589	0.01509358	0.014087342	0.005634937	0.004226202	0.003421212	0.002213725	0.002817468	0.002213725	0.003219964	0.002213725	0.879050111	598.1955422	35.15992466	0.462244535	116.245	2.065374282	3.39001	3.800964	8.997777	Reasonable	1	1	1.92E-06	4.01E-05	1.17E-05	0.000222771	1	4.65E-05
AFITIT	C4H11N_dimethylethylamine	5.37116	7.3533	0.467556	0	0	0	0	0	0	0.000804991	0.001609982	0.002414973	0.003823707	0.002817468	0.007043671	0.003823707	0.009257396	0.008653653	0.011269873	0.014288589	0.01509358	0.014087342	0.005634937	0.004226202	0.003421212	0.002213725	0.002817468	0.002213725	0.003219964	0.002213725	0.879050111	478.4088801	36.64852371	0.258099726	1.16879	0.067736487	3.006072	4.581538	6.044873	Reasonable	1	1	839015.6633	3.226075495	0.034904059	0.99999898	0.7	3.196969351
AFITIT	C4H11N_dimethylethylamine	5.37116	7.3533	0.467556	0	0	0	0	0	0	0.000804991	0.001609982	0.002414973	0.003823707	0.002817468	0.007043671	0.003823707	0.009257396	0.008653653	0.011269873	0.014288589	0.01509358	0.014087342	0.005634937	0.004226202	0.003421212	0.002213725	0.002817468	0.002213725	0.003219964	0.002213725	0.879050111	478.4088801	36.64852371	0.258099726	1.16879	0.067736487	3.006072	4.581538	6.044873	Reasonable	1	1	83901.56633	3.173385958	0.055418539	0.999989803	0.7	3.189881294
AFITIT	C4H11N_dimethylethylamine	5.37116	7.3533	0.467556	0	0	0	0	0	0	0.000804991	0.001609982	0.002414973	0.003823707	0.002817468	0.007043671	0.003823707	0.009257396	0.008653653	0.011269873	0.014288589	0.01509358	0.014087342	0.005634937	0.004226202	0.003421212	0.002213725	0.002817468	0.002213725	0.003219964	0.002213725	0.879050111	478.4088801	36.64852371	0.258099726	1.16879	0.067736487	3.006072	4.581538	6.044873	Reasonable	1	1	8390.156633	3.099320584	0.101578054	0.999898035	0.7	3.125053811
AFITIT	C4H11N_dimethylethylamine	5.37116	7.3533	0.467556	0	0	0	0	0	0	0.000804991	0.001609982	0.002414973	0.003823707	0.002817468	0.007043671	0.003823707	0.009257396	0.008653653	0.011269873	0.014288589	0.01509358	0.014087342	0.005634937	0.004226202	0.003421212	0.002213725	0.002817468	0.002213725	0.003219964	0.002213725	0.879050111	478.4088801	36.64852371	0.258099726	1.16879	0.067736487	3.006072	4.581538	6.044873	Reasonable	1	1	839.0156633	2.876478362	0.104240286	0.998981289	0.7	2.874570906
AFITIT	C4H11N_dimethylethylamine	5.37116	7.3533	0.467556	0	0	0	0	0	0	0.000804991	0.001609982	0.002414973	0.003823707	0.002817468	0.007043671	0.003823707	0.009257396	0.008653653	0.011269873	0.014288589	0.01509358	0.014087342	0.005634937	0.004226202	0.003421212	0.002213725	0.002817468	0.002213725	0.003219964	0.002213725	0.879050111	478.4088801	36.64852371	0.258099726	1.16879	0.067736487	3.006072	4.581538	6.044873	Reasonable	1	1	0.000276018	0.000108711	3.77E-05	0.000322504	0.7	8.81E-05
AFITIT	C4H8_isobutene	5.37116	7.3533	0.467556	0	0	0	0	0	0	0.000804991	0.001609982	0.002414973	0.003823707	0.002817468	0.007043671	0.003823707	0.009257396	0.008653653	0.011269873	0.014288589	0.01509358	0.014087342	0.005634937	0.004226202	0.003421212	0.002213725	0.002817468	0.002213725	0.003219964	0.002213725	0.879050111	433.5290208	40.51820545	0.197619217	0.0243846	-1.612884364	2.653142	4.592211	5.114896	Reasonable	1	1	3216899.611	3.603085005	0.03116797	0.999987252	2.1	3.597201319
AFITIT	C4H8_isobutene	5.37116	7.3533	0.467556	0	0	0	0	0	0	0.000804991	0.001609982	0.002414973	0.003823707	0.002817468	0.007043671	0.003823707	0.009257396	0.008653653	0.011269873	0.014288589	0.01509358	0.014087342	0.005634937	0.004226202	0.003421212	0.002213725	0.002817468	0.002213725	0.003219964	0.002213725	0.879050111	433.5290208	40.51820545	0.197619217	0.0243846	-1.612884364	2.653142	4.592211	5.114896	Reasonable	1	1	321689.9611	3.592985222	0.012827514	0.999872535	2.1	3.591266273
AFITIT	C4H8_isobutene	5.37116	7.3533	0.467556	0	0	0	0	0	0	0.000804991	0.001609982	0.002414973	0.003823707	0.002817468	0.007043671	0.003823707	0.009257396	0.008653653	0.011269873	0.014288589	0.01509358	0.014087342	0.005634937	0.004226202	0.003421212	0.002213725	0.002817468	0.002213725	0.003219964	0.002213725	0.879050111	433.5290208	40.51820545	0.197619217	0.0243846	-1.612884364	2.653142	4.592211	5.114896	Reasonable	1	1	32168.99611	3.345526235	0.022998934	0.998726809	2.1	3.354346217
AFITIT	C4H8_isobutene	5.37116	7.3533	0.467556	0	0	0	0	0	0	0.000804991	0.001609982	0.002414973	0.003823707	0.002817468	0.007043671	0.003823707	0.009257396	0.008653653	0.011269873	0.014288589	0.01509358	0.014087342	0.005634937	0.004226202	0.003421212	0.002213725	0.002817468	0.002213725	0.003219964	0.002213725	0.879050111	433.5290208	40.51820545	0.197619217	0.0243846	-1.612884364	2.653142	4.592211	5.114896	Reasonable	1	1	3216.899611	3.00148954	0.010490285	0.987412328	2.1	3.002741459
AFITIT	C4H8_isobutene	5.37116	7.3533	0.467556	0	0	0	0	0	0	0.000804991	0.001609982	0.002414973	0.003823707	0.002817468	0.007043671	0.003823707	0.009257396	0.008653653	0.011269873	0.014288589	0.01509358	0.014087342	0.005634937	0.004226202	0.003421212	0.002213725	0.002817468	0.002213725	0.003219964	0.002213725	0.879050111	433.5290208	40.51820545	0.197619217	0.0243846	-1.612884364	2.653142	4.592211	5.114896	Reasonable	1	1	0.014776068	0.000360602	2.23E-05	0.000360179	2.1	0.000355925
AFITIT	C5H13N_methyldiethylamine	5.37116	7.3533	0.467556	0	0	0	0	0	0	0.000804991	0.001609982	0.002414973	0.003823707	0.002817468	0.007043671	0.003823707	0.009257396	0.008653653	0.011269873	0.014288589	0.01509358	0.014087342	0.005634937	0.004226202	0.003421212	0.002213725	0.002817468	0.002213725	0.003219964	0.002213725	0.879050111	502.5113577	33.18200089	0.307247769	16.0663	1.205915872	3.420598	3.968469	7.576236	Reasonable	1	1	299769.8039	2.614488672	0.163331167	0.999999792	1	2.659393054
AFITIT	C5H13N_methyldiethylamine	5.37116	7.3533	0.467556	0	0	0	0	0	0	0.000804991	0.001609982	0.002414973	0.003823707	0.002817468	0.007043671	0.003823707	0.009257396	0.008653653	0.011269873	0.014288589	0.01509358	0.014087342	0.005634937	0.004226202	0.003421212	0.002213725	0.002817468	0.002213725	0.003219964	0.002213725	0.879050111	502.5113577	33.18200089	0.307247769	16.0663	1.205915872	3.420598	3.968469	7.576236	Reasonable	1	1	29976.98039	2.678210165	0.129063618	0.999997924	1	2.698287588
AFITIT	C5H13N_methyldiethylamine	5.37116	7.3533	0.467556	0	0	0	0	0	0	0.000804991	0.001609982	0.002414973	0.003823707	0.002817468	0.007043671	0.003823707	0.009257396	0.008653653	0.011269873	0.014288589	0.01509358	0.014087342	0.005634937	0.004226202	0.003421212	0.002213725	0.002817468	0.002213725	0.003219964	0.002213725	0.879050111	502.5113577	33.18200089	0.307247769	16.0663	1.205915872	3.420598	3.968469	7.576236	Reasonable	1	1	2997.698039	2.559094928	0.230827433	0.999979237	1	2.245206625
AFITIT	C5H13N_methyldiethylamine	5.37116	7.3533	0.467556	0	0	0	0	0	0	0.000804991	0.001609982	0.002414973	0.003823707	0.002817468	0.007043671	0.003823707	0.009257396	0.008653653	0.011269873	0.014288589	0.01509358	0.014087342	0.005634937	0.004226202	0.003421212	0.002213725	0.002817468	0.002213725	0.003219964	0.002213725	0.879050111	502.5113577	33.18200089	0.307247769	16.0663	1.205915872	3.420598	3.968469	7.576236	Reasonable	1	1	299.7698039	2.384346104	0.063453996	0.99979241	1	2.431864106
AFITIT	C5H13N_methyldiethylamine	5.37116	7.3533	0.467556	0	0	0	0	0	0	0.000804991	0.001609982	0.002414973	0.003823707	0.002817468	0.007043671	0.003823707	0.009257396	0.008653653	0.011269873	0.014288589	0.01509358	0.014087342	0.005634937	0.004226202	0.003421212	0.002213725	0.002817468	0.002213725	0.003219964	0.002213725	0.879050111	502.5113577	33.18200089	0.307247769	16.0663	1.205915872	3.420598	3.968469	7.576236	Reasonable	1	1	0.000163	0.004079831	0.002652057	0.002611967	1	0.003510688
AFITIT	C3H6O_propionaldehyde	5.37116	7.3533	0.467556	0	0	0	0	0	0	0.000804991	0.001609982	0.002414973	0.003823707	0.002817468	0.007043671	0.003823707	0.009257396	0.008653653	0.011269873	0.014288589	0.01509358	0.014087342	0.005634937	0.004226202	0.003421212	0.002213725	0.002817468	0.002213725	0.003219964	0.002213725	0.879050111	505.7976334	49.25311063	0.295140665	0.201201	-0.696369865	2.477724	3.665493	4.514577	Reasonable	1	1	443120.562	3.440952674	0.014117069	0.999988784	0.6	3.440172067
AFITIT	C3H6O_propionaldehyde	5.37116	7.3533	0.467556	0	0	0	0	0	0	0.000804991	0.001609982	0.002414973	0.003823707	0.002817468	0.007043671	0.003823707	0.009257396	0.008653653	0.011269873	0.014288589	0.01509358	0.014087342	0.005634937	0.004226202	0.003421212	0.002213725	0.002817468	0.002213725	0.003219964	0.002213725	0.879050111	505.7976334	49.25311063	0.295140665	0.201201	-0.696369865	2.477724	3.665493	4.514577	Reasonable	1	1	44312.0562	3.442773804	0.011862519	0.99988785	0.6	3.443676405
AFITIT	C3H6O_propionaldehyde	5.37116	7.3533	0.467556	0	0	0	0	0	0	0.000804991	0.001609982	0.002414973	0.003823707	0.002817468	0.007043671	0.003823707	0.009257396	0.008653653	0.011269873	0.014288589	0.01509358	0.014087342	0.005634937	0.004226202	0.003421212	0.002213725	0.002817468	0.002213725	0.003219964	0.002213725	0.879050111	505.7976334	49.25311063	0.295140665	0.201201	-0.696369865	2.477724	3.665493	4.514577	Reasonable	1	1	4431.20562	3.445868971	0.013248951	0.998879631	0.6	3.441057178
AFITIT	C3H6O_propionaldehyde	5.37116	7.3533	0.467556	0	0	0	0	0	0	0.000804991	0.001609982	0.002414973	0.003823707	0.002817468	0.007043671	0.003823707	0.009257396	0.008653653	0.011269873	0.014288589	0.01509358	0.014087342	0.005634937	0.004226202	0.003421212	0.002213725	0.002817468	0.002213725	0.003219964	0.002213725	0.879050111	505.7976334	49.25311063	0.295140665	0.201201	-0.696369865	2.477724	3.665493	4.514577	Reasonable	1	1	443.120562	2.838585043	0.020375151	0.988908152	0.6	2.84380681
AFITIT	C3H6O_propionaldehyde	5.37116	7.3533	0.467556	0	0	0	0	0	0	0.000804991	0.001609982	0.002414973	0.003823707	0.002817468	0.007043671	0.003823707	0.009257396	0.008653653	0.011269873	0.014288589	0.01509358	0.014087342	0.005634937	0.004226202	0.003421212	0.002213725	0.002817468	0.002213725	0.003219964	0.002213725	0.879050111	505.7976334	49.25311063	0.295140665	0.201201	-0.696369865	2.477724	3.665493	4.514577	Reasonable	1	1	68.81745163	0.726652346	0.009633181	0.932642425	0.6	0.727191189
AFITIT	C3H6O_propionaldehyde	5.37116	7.3533	0.467556	0	0	0	0	0	0	0.000804991	0.001609982	0.002414973	0.003823707	0.002817468	0.007043671	0.003823707	0.009257396	0.008653653	0.011269873	0.014288589	0.01509358	0.014087342	0.005634937	0.004226202	0.003421212	0.002213725	0.002817468	0.002213725	0.003219964	0.002213725	0.879050111	505.7976334	49.25311063	0.295140665	0.201201	-0.696369865	2.477724	3.665493	4.514577	Reasonable	1	1	0.001710207	2.81E-05	2.19E-06	0.000343977	0.6	2.86E-05
AFITIT	C5H12O_3-methyl-1-butanol	5.37116	7.3533	0.467556	0	0	0	0	0	0	0.000804991	0.001609982	0.002414973	0.003823707	0.002817468	0.007043671	0.003823707	0.009257396	0.008653653	0.011269873	0.014288589	0.01509358	0.014087342	0.005634937	0.004226202	0.003421212	0.002213725	0.002817468	0.002213725	0.003219964	0.002213725	0.879050111	560.2711224	38.46689318	0.659856182	16.1115	1.207135976	3.027356	4.680738	6.731276	Reasonable	1	1	6301.872	2.716968824	0.033811282	0.999990151	1.2	2.749247485
AFITIT	C5H12O_3-methyl-1-butanol	5.37116	7.3533	0.467556	0	0	0	0	0	0	0.000804991	0.001609982	0.002414973	0.003823707	0.002817468	0.007043671	0.003823707	0.009257396	0.008653653	0.011269873	0.014288589	0.01509358	0.014087342	0.005634937	0.004226202	0.003421212	0.002213725	0.002817468	0.002213725	0.003219964	0.002213725	0.879050111	560.2711224	38.46689318	0.659856182	16.1115	1.207135976	3.027356	4.680738	6.731276	Reasonable	1	1	630.1872	2.673791722	0.018123124	0.999901519	1.2	2.665318009
AFITIT	C5H12O_3-methyl-1-butanol	5.37116	7.3533	0.467556	0	0	0	0	0	0	0.000804991	0.001609982	0.002414973	0.003823707	0.002817468	0.007043671	0.003823707	0.009257396	0.008653653	0.011269873	0.014288589	0.01509358	0.014087342	0.005634937	0.004226202	0.003421212	0.002213725	0.002817468	0.002213725	0.003219964	0.002213725	0.879050111	560.2711224	38.46689318	0.659856182	16.1115	1.207135976	3.027356	4.680738	6.731276	Reasonable	1	1	63.01872	2.673606856	0.010906341	0.999016064	1.2	2.666537582
AFITIT	C5H12O_3-methyl-1-butanol	5.37116	7.3533	0.467556	0	0	0	0	0	0	0.000804991	0.001609982	0.002414973	0.003823707	0.002817468	0.007043671	0.003823707	0.009257396	0.008653653	0.011269873	0.014288589	0.01509358	0.014087342	0.005634937	0.004226202	0.003421212	0.002213725	0.002817468	0.002213725	0.003219964	0.002213725	0.879050111	560.2711224	38.46689318	0.659856182	16.1115	1.207135976	3.027356	4.680738	6.731276	Reasonable	1	1	6.301872	2.505729316	0.093331867	0.990247005	1.2	2.535333562
AFITIT	C5H12O_3-methyl-1-butanol	5.37116	7.3533	0.467556	0	0	0	0	0	0	0.000804991	0.001609982	0.002414973	0.003823707	0.002817468	0.007043671	0.003823707	0.009257396	0.008653653	0.011269873	0.014288589	0.01509358	0.014087342	0.005634937	0.004226202	0.003421212	0.002213725	0.002817468	0.002213725	0.003219964	0.002213725	0.879050111	560.2711224	38.46689318	0.659856182	16.1115	1.207135976	3.027356	4.680738	6.731276	Reasonable	1	1	0.190361781	0.913505467	0.3290605	0.754119351	1.2	0.936673079
AFITIT	C5H12O_3-methyl-1-butanol	5.37116	7.3533	0.467556	0	0	0	0	0	0	0.000804991	0.001609982	0.002414973	0.003823707	0.002817468	0.007043671	0.003823707	0.009257396	0.008653653	0.011269873	0.014288589	0.01509358	0.014087342	0.005634937	0.004226202	0.003421212	0.002213725	0.002817468	0.002213725	0.003219964	0.002213725	0.879050111	560.2711224	38.46689318	0.659856182	16.1115	1.207135976	3.027356	4.680738	6.731276	Reasonable	1	1	1.69E-05	2.72E-05	5.14E-06	0.000271623	1.2	2.31E-05
AFITIT	C6H10_1,5-hexadiene	5.37116	7.3533	0.467556	0	0	0	0	0	0	0.000804991	0.001609982	0.002414973	0.003823707	0.002817468	0.007043671	0.003823707	0.009257396	0.008653653	0.011269873	0.014288589	0.01509358	0.014087342	0.005634937	0.004226202	0.003421212	0.002213725	0.002817468	0.002213725	0.003219964	0.002213725	0.879050111	496.7992724	33.9934198	0.234614174	2.46782	0.39231348	2.94106	3.682872	8.234479	Reasonable	1	1	287264.733	2.596055308	0.088400755	0.999998589	2.9	2.592415688
AFITIT	C6H10_1,5-hexadiene	5.37116	7.3533	0.467556	0	0	0	0	0	0	0.000804991	0.001609982	0.002414973	0.003823707	0.002817468	0.007043671	0.003823707	0.009257396	0.008653653	0.011269873	0.014288589	0.01509358	0.014087342	0.005634937	0.004226202	0.003421212	0.002213725	0.002817468	0.002213725	0.003219964	0.002213725	0.879050111	496.7992724	33.9934198	0.234614174	2.46782	0.39231348	2.94106	3.682872	8.234479	Reasonable	1	1	28726.4733	2.558120972	0.022764396	0.999985894	2.9	2.559283986
AFITIT	C6H10_1,5-hexadiene	5.37116	7.3533	0.467556	0	0	0	0	0	0	0.000804991	0.001609982	0.002414973	0.003823707	0.002817468	0.007043671	0.003823707	0.009257396	0.008653653	0.011269873	0.014288589	0.01509358	0.014087342	0.005634937	0.004226202	0.003421212	0.002213725	0.002817468	0.002213725	0.003219964	0.002213725	0.879050111	496.7992724	33.9934198	0.234614174	2.46782	0.39231348	2.94106	3.682872	8.234479	Reasonable	1	1	2872.64733	2.389004678	0.030516766	0.99985896	2.9	2.38793878
AFITIT	C6H10_1,5-hexadiene	5.37116	7.3533	0.467556	0	0	0	0	0	0	0.000804991	0.001609982	0.002414973	0.003823707	0.002817468	0.007043671	0.003823707	0.009257396	0.008653653	0.011269873	0.014288589	0.01509358	0.014087342	0.005634937	0.004226202	0.003421212	0.002213725	0.002817468	0.002213725	0.003219964	0.002213725	0.879050111	496.7992724	33.9934198	0.234614174	2.46782	0.39231348	2.94106	3.682872	8.234479	Reasonable	1	1	287.264733	2.188681913	0.015391925	0.998591386	2.9	2.197490354
AFITIT	C6H10_1,5-hexadiene	5.37116	7.3533	0.467556	0	0	0	0	0	0	0.000804991	0.001609982	0.002414973	0.003823707	0.002817468	0.007043671	0.003823707	0.009257396	0.008653653	0.011269873	0.014288589	0.01509358	0.014087342	0.005634937	0.004226202	0.003421212	0.002213725	0.002817468	0.002213725	0.003219964	0.002213725	0.879050111	496.7992724	33.9934198	0.234614174	2.46782	0.39231348	2.94106	3.682872	8.234479	Reasonable	1	1	0.618401802	0.684762761	0.00564001	0.604133532	2.9	0.680640652
AFITIT	C6H10_1,5-hexadiene	5.37116	7.3533	0.467556	0	0	0	0	0	0	0.000804991	0.001609982	0.002414973	0.003823707	0.002817468	0.007043671	0.003823707	0.009257396	0.008653653	0.011269873	0.014288589	0.01509358	0.014087342	0.005634937	0.004226202	0.003421212	0.002213725	0.002817468	0.002213725	0.003219964	0.002213725	0.879050111	496.7992724	33.9934198	0.234614174	2.46782	0.39231348	2.94106	3.682872	8.234479	Reasonable	1	1	0.000105196	0.000278137	1.74E-05	0.000259538	2.9	0.000281908
AFITIT	C3H9N_propylamine	5.37116	7.3533	0.467556	0	0	0	0	0	0	0.000804991	0.001609982	0.002414973	0.003823707	0.002817468	0.007043671	0.003823707	0.009257396	0.008653653	0.011269873	0.014288589	0.01509358	0.014087342	0.005634937	0.004226202	0.003421212	0.002213725	0.002817468	0.002213725	0.003219964	0.002213725	0.879050111	489.1426866	48.09483775	0.309212029	0.215544	-0.666464062	2.761642	3.167019	6.014918	Reasonable	1	1	420665.182	4.004660318	0.158514392	0.999988971	0.5	4.090856189
AFITIT	C3H9N_propylamine	5.37116	7.3533	0.467556	0	0	0	0	0	0	0.000804991	0.001609982	0.002414973	0.003823707	0.002817468	0.007043671	0.003823707	0.009257396	0.008653653	0.011269873	0.014288589	0.01509358	0.014087342	0.005634937	0.004226202	0.003421212	0.002213725	0.002817468	0.002213725	0.003219964	0.002213725	0.879050111	489.1426866	48.09483775	0.309212029	0.215544	-0.666464062	2.761642	3.167019	6.014918	Reasonable	1	1	42066.5182	3.53855487	0.110962008	0.999889724	0.5	3.461448424
AFITIT	C3H9N_propylamine	5.37116	7.3533	0.467556	0	0	0	0	0	0	0.000804991	0.001609982	0.002414973	0.003823707	0.002817468	0.007043671	0.003823707	0.009257396	0.008653653	0.011269873	0.014288589	0.01509358	0.014087342	0.005634937	0.004226202	0.003421212	0.002213725	0.002817468	0.002213725	0.003219964	0.002213725	0.879050111	489.1426866	48.09483775	0.309212029	0.215544	-0.666464062	2.761642	3.167019	6.014918	Reasonable	1	1	4206.65182	3.314895017	0.03694639	0.998898337	0.5	3.332302573
AFITIT	C3H9N_propylamine	5.37116	7.3533	0.467556	0	0	0	0	0	0	0.000804991	0.001609982	0.002414973	0.003823707	0.002817468	0.007043671	0.003823707	0.009257396	0.008653653	0.011269873	0.014288589	0.01509358	0.014087342	0.005634937	0.004226202	0.003421212	0.002213725	0.002817468	0.002213725	0.003219964	0.002213725	0.879050111	489.1426866	48.09483775	0.309212029	0.215544	-0.666464062	2.761642	3.167019	6.014918	Reasonable	1	1	420.665182	2.964398506	0.036492495	0.989091527	0.5	2.975357297
AFITIT	C3H9N_propylamine	5.37116	7.3533	0.467556	0	0	0	0	0	0	0.000804991	0.001609982	0.002414973	0.003823707	0.002817468	0.007043671	0.003823707	0.009257396	0.008653653	0.011269873	0.014288589	0.01509358	0.014087342	0.005634937	0.004226202	0.003421212	0.002213725	0.002817468	0.002213725	0.003219964	0.002213725	0.879050111	489.1426866	48.09483775	0.309212029	0.215544	-0.666464062	2.761642	3.167019	6.014918	Reasonable	1	1	20.25149003	0.74784346	0.014597166	0.813609739	0.5	0.745427551
AFITIT	C3H9N_propylamine	5.37116	7.3533	0.467556	0	0	0	0	0	0	0.000804991	0.001609982	0.002414973	0.003823707	0.002817468	0.007043671	0.003823707	0.009257396	0.008653653	0.011269873	0.014288589	0.01509358	0.014087342	0.005634937	0.004226202	0.003421212	0.002213725	0.002817468	0.002213725	0.003219964	0.002213725	0.879050111	489.1426866	48.09483775	0.309212029	0.215544	-0.666464062	2.761642	3.167019	6.014918	Reasonable	1	1	0.001857932	0.000132758	1.06E-05	0.000400306	0.5	0.000136655
AGARUW	C4H8_1-butene	6.25183	6.77693	0.450504	0	0	0	0	0	0	0	0.000407	0.000814001	0.003256003	0.018925519	0.020553521	0.006715507	0.003256003	0.006512007	0.002645503	0.001831502	0.002645503	0.001831502	0.003459503	0.002238502	0.001628002	0.002442002	0.000814001	0	0.000814001	0.001221001	0.917989418	430.176761	40.68395206	0.202455234	0.0471238	-1.326759696	3.037589	3.456758	5.803365	Reasonable	1	1	3357260.298	1.546469627	0.001153432	0.999993679	2.4	1.546434944
AGARUW	C4H8_1-butene	6.25183	6.77693	0.450504	0	0	0	0	0	0	0	0.000407	0.000814001	0.003256003	0.018925519	0.020553521	0.006715507	0.003256003	0.006512007	0.002645503	0.001831502	0.002645503	0.001831502	0.003459503	0.002238502	0.001628002	0.002442002	0.000814001	0	0.000814001	0.001221001	0.917989418	430.176761	40.68395206	0.202455234	0.0471238	-1.326759696	3.037589	3.456758	5.803365	Reasonable	1	1	335726.0298	1.546467861	0.000541623	0.999936796	2.4	1.546617021
AGARUW	C4H8_1-butene	6.25183	6.77693	0.450504	0	0	0	0	0	0	0	0.000407	0.000814001	0.003256003	0.018925519	0.020553521	0.006715507	0.003256003	0.006512007	0.002645503	0.001831502	0.002645503	0.001831502	0.003459503	0.002238502	0.001628002	0.002442002	0.000814001	0	0.000814001	0.001221001	0.917989418	430.176761	40.68395206	0.202455234	0.0471238	-1.326759696	3.037589	3.456758	5.803365	Reasonable	1	1	33572.60298	1.533728879	0.003121938	0.999368315	2.4	1.534219064
AGARUW	C4H8_1-butene	6.25183	6.77693	0.450504	0	0	0	0	0	0	0	0.000407	0.000814001	0.003256003	0.018925519	0.020553521	0.006715507	0.003256003	0.006512007	0.002645503	0.001831502	0.002645503	0.001831502	0.003459503	0.002238502	0.001628002	0.002442002	0.000814001	0	0.000814001	0.001221001	0.917989418	430.176761	40.68395206	0.202455234	0.0471238	-1.326759696	3.037589	3.456758	5.803365	Reasonable	1	1	3357.260298	1.447496254	0.0054264	0.993718864	2.4	1.446940155
AGARUW	C4H8_1-butene	6.25183	6.77693	0.450504	0	0	0	0	0	0	0	0.000407	0.000814001	0.003256003	0.018925519	0.020553521	0.006715507	0.003256003	0.006512007	0.002645503	0.001831502	0.002645503	0.001831502	0.003459503	0.002238502	0.001628002	0.002442002	0.000814001	0	0.000814001	0.001221001	0.917989418	430.176761	40.68395206	0.202455234	0.0471238	-1.326759696	3.037589	3.456758	5.803365	Reasonable	1	1	0.003281717	0.000158117	5.83E-06	0.000154623	2.4	0.000155841
AGARUW	C5H10O_1-methyl-3-buten-1-ol	6.25183	6.77693	0.450504	0	0	0	0	0	0	0	0.000407	0.000814001	0.003256003	0.018925519	0.020553521	0.006715507	0.003256003	0.006512007	0.002645503	0.001831502	0.002645503	0.001831502	0.003459503	0.002238502	0.001628002	0.002442002	0.000814001	0	0.000814001	0.001221001	0.917989418	547.1494147	41.1143638	0.720082126	1882.97	3.274843401	2.90326	4.127407	7.344023	Reasonable	1	1	8808.221097	1.471136654	0.05418146	0.99999994	1.1	1.489070862
AGARUW	C5H10O_1-methyl-3-buten-1-ol	6.25183	6.77693	0.450504	0	0	0	0	0	0	0	0.000407	0.000814001	0.003256003	0.018925519	0.020553521	0.006715507	0.003256003	0.006512007	0.002645503	0.001831502	0.002645503	0.001831502	0.003459503	0.002238502	0.001628002	0.002442002	0.000814001	0	0.000814001	0.001221001	0.917989418	547.1494147	41.1143638	0.720082126	1882.97	3.274843401	2.90326	4.127407	7.344023	Reasonable	1	1	880.8221097	1.494483532	0.084372186	0.999999397	1.1	1.486738555
AGARUW	C5H10O_1-methyl-3-buten-1-ol	6.25183	6.77693	0.450504	0	0	0	0	0	0	0	0.000407	0.000814001	0.003256003	0.018925519	0.020553521	0.006715507	0.003256003	0.006512007	0.002645503	0.001831502	0.002645503	0.001831502	0.003459503	0.002238502	0.001628002	0.002442002	0.000814001	0	0.000814001	0.001221001	0.917989418	547.1494147	41.1143638	0.720082126	1882.97	3.274843401	2.90326	4.127407	7.344023	Reasonable	1	1	88.08221097	1.403899385	0.071818729	0.999993971	1.1	1.335176018
AGARUW	C5H10O_1-methyl-3-buten-1-ol	6.25183	6.77693	0.450504	0	0	0	0	0	0	0	0.000407	0.000814001	0.003256003	0.018925519	0.020553521	0.006715507	0.003256003	0.006512007	0.002645503	0.001831502	0.002645503	0.001831502	0.003459503	0.002238502	0.001628002	0.002442002	0.000814001	0	0.000814001	0.001221001	0.917989418	547.1494147	41.1143638	0.720082126	1882.97	3.274843401	2.90326	4.127407	7.344023	Reasonable	1	1	8.808221097	1.293470471	0.033341585	0.99993971	1.1	1.289191909
AGARUW	C5H10O_1-methyl-3-buten-1-ol	6.25183	6.77693	0.450504	0	0	0	0	0	0	0	0.000407	0.000814001	0.003256003	0.018925519	0.020553521	0.006715507	0.003256003	0.006512007	0.002645503	0.001831502	0.002645503	0.001831502	0.003459503	0.002238502	0.001628002	0.002442002	0.000814001	0	0.000814001	0.001221001	0.917989418	547.1494147	41.1143638	0.720082126	1882.97	3.274843401	2.90326	4.127407	7.344023	Reasonable	1	1	0.00397777	0.249844216	0.008275093	0.882214669	1.1	0.245300785
AGARUW	C7H10_1,3,5-heptatriene	6.25183	6.77693	0.450504	0	0	0	0	0	0	0	0.000407	0.000814001	0.003256003	0.018925519	0.020553521	0.006715507	0.003256003	0.006512007	0.002645503	0.001831502	0.002645503	0.001831502	0.003459503	0.002238502	0.001628002	0.002442002	0.000814001	0	0.000814001	0.001221001	0.917989418	572.5172762	30.09194321	0.293331341	97.7811	1.990254919	2.157024	3.967522	11.721142	Reasonable	1	1	31238.49935	0.81333742	0.022268071	0.999999673	3	0.820826581
AGARUW	C7H10_1,3,5-heptatriene	6.25183	6.77693	0.450504	0	0	0	0	0	0	0	0.000407	0.000814001	0.003256003	0.018925519	0.020553521	0.006715507	0.003256003	0.006512007	0.002645503	0.001831502	0.002645503	0.001831502	0.003459503	0.002238502	0.001628002	0.002442002	0.000814001	0	0.000814001	0.001221001	0.917989418	572.5172762	30.09194321	0.293331341	97.7811	1.990254919	2.157024	3.967522	11.721142	Reasonable	1	1	3123.849935	0.793106733	0.035570527	0.999996726	3	0.823294487
AGARUW	C7H10_1,3,5-heptatriene	6.25183	6.77693	0.450504	0	0	0	0	0	0	0	0.000407	0.000814001	0.003256003	0.018925519	0.020553521	0.006715507	0.003256003	0.006512007	0.002645503	0.001831502	0.002645503	0.001831502	0.003459503	0.002238502	0.001628002	0.002442002	0.000814001	0	0.000814001	0.001221001	0.917989418	572.5172762	30.09194321	0.293331341	97.7811	1.990254919	2.157024	3.967522	11.721142	Reasonable	1	1	312.3849935	0.775287034	0.005037242	0.999967263	3	0.772987227
AGARUW	C7H10_1,3,5-heptatriene	6.25183	6.77693	0.450504	0	0	0	0	0	0	0	0.000407	0.000814001	0.003256003	0.018925519	0.020553521	0.006715507	0.003256003	0.006512007	0.002645503	0.001831502	0.002645503	0.001831502	0.003459503	0.002238502	0.001628002	0.002442002	0.000814001	0	0.000814001	0.001221001	0.917989418	572.5172762	30.09194321	0.293331341	97.7811	1.990254919	2.157024	3.967522	11.721142	Reasonable	1	1	31.23849935	0.774000763	2.86E-05	0.999672725	3	0.77400752
AGARUW	C7H10_1,3,5-heptatriene	6.25183	6.77693	0.450504	0	0	0	0	0	0	0	0.000407	0.000814001	0.003256003	0.018925519	0.020553521	0.006715507	0.003256003	0.006512007	0.002645503	0.001831502	0.002645503	0.001831502	0.003459503	0.002238502	0.001628002	0.002442002	0.000814001	0	0.000814001	0.001221001	0.917989418	572.5172762	30.09194321	0.293331341	97.7811	1.990254919	2.157024	3.967522	11.721142	Reasonable	1	1	8.32E-07	0.000163172	1.67E-05	8.13E-05	3	0.000172379
AGARUW	C6H12_2-hexene	6.25183	6.77693	0.450504	0	0	0	0	0	0	0	0.000407	0.000814001	0.003256003	0.018925519	0.020553521	0.006715507	0.003256003	0.006512007	0.002645503	0.001831502	0.002645503	0.001831502	0.003459503	0.002238502	0.001628002	0.002442002	0.000814001	0	0.000814001	0.001221001	0.917989418	514.2937186	32.55891971	0.290907798	21.6027	1.334508035	3.263236	3.298806	9.340548	Reasonable	1	1	224680.4832	1.119877937	0.044992078	0.999999794	2.6	1.094960269
AGARUW	C6H12_2-hexene	6.25183	6.77693	0.450504	0	0	0	0	0	0	0	0.000407	0.000814001	0.003256003	0.018925519	0.020553521	0.006715507	0.003256003	0.006512007	0.002645503	0.001831502	0.002645503	0.001831502	0.003459503	0.002238502	0.001628002	0.002442002	0.000814001	0	0.000814001	0.001221001	0.917989418	514.2937186	32.55891971	0.290907798	21.6027	1.334508035	3.263236	3.298806	9.340548	Reasonable	1	1	22468.04832	1.131169604	0.038068122	0.99999794	2.6	1.124650587
AGARUW	C6H12_2-hexene	6.25183	6.77693	0.450504	0	0	0	0	0	0	0	0.000407	0.000814001	0.003256003	0.018925519	0.020553521	0.006715507	0.003256003	0.006512007	0.002645503	0.001831502	0.002645503	0.001831502	0.003459503	0.002238502	0.001628002	0.002442002	0.000814001	0	0.000814001	0.001221001	0.917989418	514.2937186	32.55891971	0.290907798	21.6027	1.334508035	3.263236	3.298806	9.340548	Reasonable	1	1	2246.804832	1.035596655	0.048729817	0.999979398	2.6	1.012037468
AGARUW	C6H12_2-hexene	6.25183	6.77693	0.450504	0	0	0	0	0	0	0	0.000407	0.000814001	0.003256003	0.018925519	0.020553521	0.006715507	0.003256003	0.006512007	0.002645503	0.001831502	0.002645503	0.001831502	0.003459503	0.002238502	0.001628002	0.002442002	0.000814001	0	0.000814001	0.001221001	0.917989418	514.2937186	32.55891971	0.290907798	21.6027	1.334508035	3.263236	3.298806	9.340548	Reasonable	1	1	224.6804832	0.966509221	0.012683225	0.999794014	2.6	0.971479425
AGARUW	C6H12_2-hexene	6.25183	6.77693	0.450504	0	0	0	0	0	0	0	0.000407	0.000814001	0.003256003	0.018925519	0.020553521	0.006715507	0.003256003	0.006512007	0.002645503	0.001831502	0.002645503	0.001831502	0.003459503	0.002238502	0.001628002	0.002442002	0.000814001	0	0.000814001	0.001221001	0.917989418	514.2937186	32.55891971	0.290907798	21.6027	1.334508035	3.263236	3.298806	9.340548	Reasonable	1	1	10.02318421	0.849638433	0.010924531	0.995402887	2.6	0.849759764
AGARUW	C6H12_2-hexene	6.25183	6.77693	0.450504	0	0	0	0	0	0	0	0.000407	0.000814001	0.003256003	0.018925519	0.020553521	0.006715507	0.003256003	0.006512007	0.002645503	0.001831502	0.002645503	0.001831502	0.003459503	0.002238502	0.001628002	0.002442002	0.000814001	0	0.000814001	0.001221001	0.917989418	514.2937186	32.55891971	0.290907798	21.6027	1.334508035	3.263236	3.298806	9.340548	Reasonable	1	1	0.038212201	0.493603188	0.003615285	0.452200889	2.6	0.492161226
AGARUW	C6H12_2-hexene	6.25183	6.77693	0.450504	0	0	0	0	0	0	0	0.000407	0.000814001	0.003256003	0.018925519	0.020553521	0.006715507	0.003256003	0.006512007	0.002645503	0.001831502	0.002645503	0.001831502	0.003459503	0.002238502	0.001628002	0.002442002	0.000814001	0	0.000814001	0.001221001	0.917989418	514.2937186	32.55891971	0.290907798	21.6027	1.334508035	3.263236	3.298806	9.340548	Reasonable	1	1	5.18E-06	0.000116296	6.21E-06	0.000111975	2.6	0.000119469
AGARUW	C6H14_2,2-dimethylbutane	6.25183	6.77693	0.450504	0	0	0	0	0	0	0	0.000407	0.000814001	0.003256003	0.018925519	0.020553521	0.006715507	0.003256003	0.006512007	0.002645503	0.001831502	0.002645503	0.001831502	0.003459503	0.002238502	0.001628002	0.002442002	0.000814001	0	0.000814001	0.001221001	0.917989418	502.044692	32.00410146	0.240565507	5.44591	0.73607046	4.257298	4.432725	6.272312	Reasonable	1	1	479506.9467	1.305529697	0.064321005	0.999999617	3	1.327310266
AGARUW	C6H14_2,2-dimethylbutane	6.25183	6.77693	0.450504	0	0	0	0	0	0	0	0.000407	0.000814001	0.003256003	0.018925519	0.020553521	0.006715507	0.003256003	0.006512007	0.002645503	0.001831502	0.002645503	0.001831502	0.003459503	0.002238502	0.001628002	0.002442002	0.000814001	0	0.000814001	0.001221001	0.917989418	502.044692	32.00410146	0.240565507	5.44591	0.73607046	4.257298	4.432725	6.272312	Reasonable	1	1	47950.69467	1.331879058	0.077531725	0.999996171	3	1.335577781
AGARUW	C6H14_2,2-dimethylbutane	6.25183	6.77693	0.450504	0	0	0	0	0	0	0	0.000407	0.000814001	0.003256003	0.018925519	0.020553521	0.006715507	0.003256003	0.006512007	0.002645503	0.001831502	0.002645503	0.001831502	0.003459503	0.002238502	0.001628002	0.002442002	0.000814001	0	0.000814001	0.001221001	0.917989418	502.044692	32.00410146	0.240565507	5.44591	0.73607046	4.257298	4.432725	6.272312	Reasonable	1	1	4795.069467	1.225396781	0.062515221	0.999961707	3	1.251219496
AGARUW	C6H14_2,2-dimethylbutane	6.25183	6.77693	0.450504	0	0	0	0	0	0	0	0.000407	0.000814001	0.003256003	0.018925519	0.020553521	0.006715507	0.003256003	0.006512007	0.002645503	0.001831502	0.002645503	0.001831502	0.003459503	0.002238502	0.001628002	0.002442002	0.000814001	0	0.000814001	0.001221001	0.917989418	502.044692	32.00410146	0.240565507	5.44591	0.73607046	4.257298	4.432725	6.272312	Reasonable	1	1	479.5069467	1.153897608	0.011965352	0.999617203	3	1.14976346
AGARUW	C6H14_2,2-dimethylbutane	6.25183	6.77693	0.450504	0	0	0	0	0	0	0	0.000407	0.000814001	0.003256003	0.018925519	0.020553521	0.006715507	0.003256003	0.006512007	0.002645503	0.001831502	0.002645503	0.001831502	0.003459503	0.002238502	0.001628002	0.002442002	0.000814001	0	0.000814001	0.001221001	0.917989418	502.044692	32.00410146	0.240565507	5.44591	0.73607046	4.257298	4.432725	6.272312	Reasonable	1	1	2.40E-05	0.000130156	1.12E-05	0.000130536	3	0.00013585
AGARUW	C6H10O_4-methyl-4-pentenal	6.25183	6.77693	0.450504	0	0	0	0	0	0	0	0.000407	0.000814001	0.003256003	0.018925519	0.020553521	0.006715507	0.003256003	0.006512007	0.002645503	0.001831502	0.002645503	0.001831502	0.003459503	0.002238502	0.001628002	0.002442002	0.000814001	0	0.000814001	0.001221001	0.917989418	580.0740682	32.39428756	0.391206035	401.196	2.603356594	2.367464	4.895159	8.207107	Reasonable	1	1	26661.10183	1.151338129	0.035293451	0.999999907	1.4	1.127996221
AGARUW	C6H10O_4-methyl-4-pentenal	6.25183	6.77693	0.450504	0	0	0	0	0	0	0	0.000407	0.000814001	0.003256003	0.018925519	0.020553521	0.006715507	0.003256003	0.006512007	0.002645503	0.001831502	0.002645503	0.001831502	0.003459503	0.002238502	0.001628002	0.002442002	0.000814001	0	0.000814001	0.001221001	0.917989418	580.0740682	32.39428756	0.391206035	401.196	2.603356594	2.367464	4.895159	8.207107	Reasonable	1	1	2666.110183	1.164303341	0.013263435	0.999999065	1.4	1.158068488
AGARUW	C6H10O_4-methyl-4-pentenal	6.25183	6.77693	0.450504	0	0	0	0	0	0	0	0.000407	0.000814001	0.003256003	0.018925519	0.020553521	0.006715507	0.003256003	0.006512007	0.002645503	0.001831502	0.002645503	0.001831502	0.003459503	0.002238502	0.001628002	0.002442002	0.000814001	0	0.000814001	0.001221001	0.917989418	580.0740682	32.39428756	0.391206035	401.196	2.603356594	2.367464	4.895159	8.207107	Reasonable	1	1	266.6110183	1.163077033	0.015421323	0.999990651	1.4	1.172730797
AGARUW	C6H10O_4-methyl-4-pentenal	6.25183	6.77693	0.450504	0	0	0	0	0	0	0	0.000407	0.000814001	0.003256003	0.018925519	0.020553521	0.006715507	0.003256003	0.006512007	0.002645503	0.001831502	0.002645503	0.001831502	0.003459503	0.002238502	0.001628002	0.002442002	0.000814001	0	0.000814001	0.001221001	0.917989418	580.0740682	32.39428756	0.391206035	401.196	2.603356594	2.367464	4.895159	8.207107	Reasonable	1	1	26.66110183	1.142410816	0.053319971	0.999906519	1.4	1.13364694
AGARUW	C6H10O_4-methyl-4-pentenal	6.25183	6.77693	0.450504	0	0	0	0	0	0	0	0.000407	0.000814001	0.003256003	0.018925519	0.020553521	0.006715507	0.003256003	0.006512007	0.002645503	0.001831502	0.002645503	0.001831502	0.003459503	0.002238502	0.001628002	0.002442002	0.000814001	0	0.000814001	0.001221001	0.917989418	580.0740682	32.39428756	0.391206035	401.196	2.603356594	2.367464	4.895159	8.207107	Reasonable	1	1	2.87E-07	0.000647344	5.47E-05	0.000115121	1.4	0.000650885
AGARUW	C6H10O_5-hexen-2-one	6.25183	6.77693	0.450504	0	0	0	0	0	0	0	0.000407	0.000814001	0.003256003	0.018925519	0.020553521	0.006715507	0.003256003	0.006512007	0.002645503	0.001831502	0.002645503	0.001831502	0.003459503	0.002238502	0.001628002	0.002442002	0.000814001	0	0.000814001	0.001221001	0.917989418	598.1955422	35.15992466	0.462244535	666.541	2.823826869	3.39001	3.800964	8.997777	Reasonable	1	1	14658.93063	0.964669336	0.005441785	0.999999898	1	0.960830637
AGARUW	C6H10O_5-hexen-2-one	6.25183	6.77693	0.450504	0	0	0	0	0	0	0	0.000407	0.000814001	0.003256003	0.018925519	0.020553521	0.006715507	0.003256003	0.006512007	0.002645503	0.001831502	0.002645503	0.001831502	0.003459503	0.002238502	0.001628002	0.002442002	0.000814001	0	0.000814001	0.001221001	0.917989418	598.1955422	35.15992466	0.462244535	666.541	2.823826869	3.39001	3.800964	8.997777	Reasonable	1	1	1465.893063	0.960072717	0.016770456	0.999998977	1	0.948999811
AGARUW	C6H10O_5-hexen-2-one	6.25183	6.77693	0.450504	0	0	0	0	0	0	0	0.000407	0.000814001	0.003256003	0.018925519	0.020553521	0.006715507	0.003256003	0.006512007	0.002645503	0.001831502	0.002645503	0.001831502	0.003459503	0.002238502	0.001628002	0.002442002	0.000814001	0	0.000814001	0.001221001	0.917989418	598.1955422	35.15992466	0.462244535	666.541	2.823826869	3.39001	3.800964	8.997777	Reasonable	1	1	146.5893063	0.941985814	0.040449203	0.999989766	1	0.922761967
AGARUW	C6H10O_5-hexen-2-one	6.25183	6.77693	0.450504	0	0	0	0	0	0	0	0.000407	0.000814001	0.003256003	0.018925519	0.020553521	0.006715507	0.003256003	0.006512007	0.002645503	0.001831502	0.002645503	0.001831502	0.003459503	0.002238502	0.001628002	0.002442002	0.000814001	0	0.000814001	0.001221001	0.917989418	598.1955422	35.15992466	0.462244535	666.541	2.823826869	3.39001	3.800964	8.997777	Reasonable	1	1	14.65893063	0.838883618	0.035386025	0.999897664	1	0.832192509
AGARUW	C6H10O_5-hexen-2-one	6.25183	6.77693	0.450504	0	0	0	0	0	0	0	0.000407	0.000814001	0.003256003	0.018925519	0.020553521	0.006715507	0.003256003	0.006512007	0.002645503	0.001831502	0.002645503	0.001831502	0.003459503	0.002238502	0.001628002	0.002442002	0.000814001	0	0.000814001	0.001221001	0.917989418	598.1955422	35.15992466	0.462244535	666.541	2.823826869	3.39001	3.800964	8.997777	Reasonable	1	1	1.45E-07	7.52E-05	9.19E-06	9.65E-05	1	7.37E-05
AGARUW	C4H11N_dimethylethylamine	6.25183	6.77693	0.450504	0	0	0	0	0	0	0	0.000407	0.000814001	0.003256003	0.018925519	0.020553521	0.006715507	0.003256003	0.006512007	0.002645503	0.001831502	0.002645503	0.001831502	0.003459503	0.002238502	0.001628002	0.002442002	0.000814001	0	0.000814001	0.001221001	0.917989418	478.4088801	36.64852371	0.258099726	1.93348	0.286339684	3.006072	4.581538	6.044873	Reasonable	1	1	839015.6633	1.544618615	0.013285359	0.999999384	0.7	1.555202221
AGARUW	C4H11N_dimethylethylamine	6.25183	6.77693	0.450504	0	0	0	0	0	0	0	0.000407	0.000814001	0.003256003	0.018925519	0.020553521	0.006715507	0.003256003	0.006512007	0.002645503	0.001831502	0.002645503	0.001831502	0.003459503	0.002238502	0.001628002	0.002442002	0.000814001	0	0.000814001	0.001221001	0.917989418	478.4088801	36.64852371	0.258099726	1.93348	0.286339684	3.006072	4.581538	6.044873	Reasonable	1	1	83901.56633	1.546853563	0.003106666	0.999993836	0.7	1.547287248
AGARUW	C4H11N_dimethylethylamine	6.25183	6.77693	0.450504	0	0	0	0	0	0	0	0.000407	0.000814001	0.003256003	0.018925519	0.020553521	0.006715507	0.003256003	0.006512007	0.002645503	0.001831502	0.002645503	0.001831502	0.003459503	0.002238502	0.001628002	0.002442002	0.000814001	0	0.000814001	0.001221001	0.917989418	478.4088801	36.64852371	0.258099726	1.93348	0.286339684	3.006072	4.581538	6.044873	Reasonable	1	1	8390.156633	1.539965276	0.010917975	0.99993836	0.7	1.524621875
AGARUW	C4H11N_dimethylethylamine	6.25183	6.77693	0.450504	0	0	0	0	0	0	0	0.000407	0.000814001	0.003256003	0.018925519	0.020553521	0.006715507	0.003256003	0.006512007	0.002645503	0.001831502	0.002645503	0.001831502	0.003459503	0.002238502	0.001628002	0.002442002	0.000814001	0	0.000814001	0.001221001	0.917989418	478.4088801	36.64852371	0.258099726	1.93348	0.286339684	3.006072	4.581538	6.044873	Reasonable	1	1	839.0156633	1.51186088	0.032547453	0.999383941	0.7	1.527586276
AGARUW	C4H11N_dimethylethylamine	6.25183	6.77693	0.450504	0	0	0	0	0	0	0	0.000407	0.000814001	0.003256003	0.018925519	0.020553521	0.006715507	0.003256003	0.006512007	0.002645503	0.001831502	0.002645503	0.001831502	0.003459503	0.002238502	0.001628002	0.002442002	0.000814001	0	0.000814001	0.001221001	0.917989418	478.4088801	36.64852371	0.258099726	1.93348	0.286339684	3.006072	4.581538	6.044873	Reasonable	1	1	7.99E-05	0.000120529	2.21E-05	0.000154438	0.7	0.000119777
AGARUW	C4H8_isobutene	6.25183	6.77693	0.450504	0	0	0	0	0	0	0	0.000407	0.000814001	0.003256003	0.018925519	0.020553521	0.006715507	0.003256003	0.006512007	0.002645503	0.001831502	0.002645503	0.001831502	0.003459503	0.002238502	0.001628002	0.002442002	0.000814001	0	0.000814001	0.001221001	0.917989418	433.5290208	40.51820545	0.197619217	0.0447085	-1.349609901	2.653142	4.592211	5.114896	Reasonable	1	1	3216899.611	1.547789567	0.000142157	0.999993047	2.1	1.547811072
AGARUW	C4H8_isobutene	6.25183	6.77693	0.450504	0	0	0	0	0	0	0	0.000407	0.000814001	0.003256003	0.018925519	0.020553521	0.006715507	0.003256003	0.006512007	0.002645503	0.001831502	0.002645503	0.001831502	0.003459503	0.002238502	0.001628002	0.002442002	0.000814001	0	0.000814001	0.001221001	0.917989418	433.5290208	40.51820545	0.197619217	0.0447085	-1.349609901	2.653142	4.592211	5.114896	Reasonable	1	1	321689.9611	1.547728686	0.000292391	0.999930475	2.1	1.54767848
AGARUW	C4H8_isobutene	6.25183	6.77693	0.450504	0	0	0	0	0	0	0	0.000407	0.000814001	0.003256003	0.018925519	0.020553521	0.006715507	0.003256003	0.006512007	0.002645503	0.001831502	0.002645503	0.001831502	0.003459503	0.002238502	0.001628002	0.002442002	0.000814001	0	0.000814001	0.001221001	0.917989418	433.5290208	40.51820545	0.197619217	0.0447085	-1.349609901	2.653142	4.592211	5.114896	Reasonable	1	1	32168.99611	1.54531148	0.00053644	0.999305183	2.1	1.545058939
AGARUW	C4H8_isobutene	6.25183	6.77693	0.450504	0	0	0	0	0	0	0	0.000407	0.000814001	0.003256003	0.018925519	0.020553521	0.006715507	0.003256003	0.006512007	0.002645503	0.001831502	0.002645503	0.001831502	0.003459503	0.002238502	0.001628002	0.002442002	0.000814001	0	0.000814001	0.001221001	0.917989418	433.5290208	40.51820545	0.197619217	0.0447085	-1.349609901	2.653142	4.592211	5.114896	Reasonable	1	1	3216.899611	1.522907282	0.001939078	0.993095008	2.1	1.522531766
AGARUW	C4H8_isobutene	6.25183	6.77693	0.450504	0	0	0	0	0	0	0	0.000407	0.000814001	0.003256003	0.018925519	0.020553521	0.006715507	0.003256003	0.006512007	0.002645503	0.001831502	0.002645503	0.001831502	0.003459503	0.002238502	0.001628002	0.002442002	0.000814001	0	0.000814001	0.001221001	0.917989418	433.5290208	40.51820545	0.197619217	0.0447085	-1.349609901	2.653142	4.592211	5.114896	Reasonable	1	1	0.003461958	0.000157924	1.07E-05	0.000154755	2.1	0.000157568
AGARUW	C5H13N_methyldiethylamine	6.25183	6.77693	0.450504	0	0	0	0	0	0	0	0.000407	0.000814001	0.003256003	0.018925519	0.020553521	0.006715507	0.003256003	0.006512007	0.002645503	0.001831502	0.002645503	0.001831502	0.003459503	0.002238502	0.001628002	0.002442002	0.000814001	0	0.000814001	0.001221001	0.917989418	502.5113577	33.18200089	0.307247769	35.4461	1.549568458	3.420598	3.968469	7.576236	Reasonable	1	1	299769.8039	1.195250167	0.09695442	0.999999906	1	1.249398753
AGARUW	C5H13N_methyldiethylamine	6.25183	6.77693	0.450504	0	0	0	0	0	0	0	0.000407	0.000814001	0.003256003	0.018925519	0.020553521	0.006715507	0.003256003	0.006512007	0.002645503	0.001831502	0.002645503	0.001831502	0.003459503	0.002238502	0.001628002	0.002442002	0.000814001	0	0.000814001	0.001221001	0.917989418	502.5113577	33.18200089	0.307247769	35.4461	1.549568458	3.420598	3.968469	7.576236	Reasonable	1	1	29976.98039	1.164199551	0.073975603	0.999999059	1	1.166567665
AGARUW	C5H13N_methyldiethylamine	6.25183	6.77693	0.450504	0	0	0	0	0	0	0	0.000407	0.000814001	0.003256003	0.018925519	0.020553521	0.006715507	0.003256003	0.006512007	0.002645503	0.001831502	0.002645503	0.001831502	0.003459503	0.002238502	0.001628002	0.002442002	0.000814001	0	0.000814001	0.001221001	0.917989418	502.5113577	33.18200089	0.307247769	35.4461	1.549568458	3.420598	3.968469	7.576236	Reasonable	1	1	2997.698039	1.175831544	0.039052423	0.999990589	1	1.178561827
AGARUW	C5H13N_methyldiethylamine	6.25183	6.77693	0.450504	0	0	0	0	0	0	0	0.000407	0.000814001	0.003256003	0.018925519	0.020553521	0.006715507	0.003256003	0.006512007	0.002645503	0.001831502	0.002645503	0.001831502	0.003459503	0.002238502	0.001628002	0.002442002	0.000814001	0	0.000814001	0.001221001	0.917989418	502.5113577	33.18200089	0.307247769	35.4461	1.549568458	3.420598	3.968469	7.576236	Reasonable	1	1	299.7698039	1.111777104	0.068022847	0.999905897	1	1.091750729
AGARUW	C5H13N_methyldiethylamine	6.25183	6.77693	0.450504	0	0	0	0	0	0	0	0.000407	0.000814001	0.003256003	0.018925519	0.020553521	0.006715507	0.003256003	0.006512007	0.002645503	0.001831502	0.002645503	0.001831502	0.003459503	0.002238502	0.001628002	0.002442002	0.000814001	0	0.000814001	0.001221001	0.917989418	502.5113577	33.18200089	0.307247769	35.4461	1.549568458	3.420598	3.968469	7.576236	Reasonable	1	1	3.37E-06	7.75E-05	3.31E-05	0.000119511	1	7.44E-05
AGARUW	C3H6O_propionaldehyde	6.25183	6.77693	0.450504	0	0	0	0	0	0	0	0.000407	0.000814001	0.003256003	0.018925519	0.020553521	0.006715507	0.003256003	0.006512007	0.002645503	0.001831502	0.002645503	0.001831502	0.003459503	0.002238502	0.001628002	0.002442002	0.000814001	0	0.000814001	0.001221001	0.917989418	505.7976334	49.25311063	0.295140665	0.168539	-0.773299587	2.477724	3.665493	4.514577	Reasonable	1	1	443120.562	1.548116226	0.000208604	0.99998661	0.6	1.548057007
AGARUW	C3H6O_propionaldehyde	6.25183	6.77693	0.450504	0	0	0	0	0	0	0	0.000407	0.000814001	0.003256003	0.018925519	0.020553521	0.006715507	0.003256003	0.006512007	0.002645503	0.001831502	0.002645503	0.001831502	0.003459503	0.002238502	0.001628002	0.002442002	0.000814001	0	0.000814001	0.001221001	0.917989418	505.7976334	49.25311063	0.295140665	0.168539	-0.773299587	2.477724	3.665493	4.514577	Reasonable	1	1	44312.0562	1.547902573	0.00012103	0.999866119	0.6	1.54797166
AGARUW	C3H6O_propionaldehyde	6.25183	6.77693	0.450504	0	0	0	0	0	0	0	0.000407	0.000814001	0.003256003	0.018925519	0.020553521	0.006715507	0.003256003	0.006512007	0.002645503	0.001831502	0.002645503	0.001831502	0.003459503	0.002238502	0.001628002	0.002442002	0.000814001	0	0.000814001	0.001221001	0.917989418	505.7976334	49.25311063	0.295140665	0.168539	-0.773299587	2.477724	3.665493	4.514577	Reasonable	1	1	4431.20562	1.547991827	0.000303267	0.998662799	0.6	1.547840424
AGARUW	C3H6O_propionaldehyde	6.25183	6.77693	0.450504	0	0	0	0	0	0	0	0.000407	0.000814001	0.003256003	0.018925519	0.020553521	0.006715507	0.003256003	0.006512007	0.002645503	0.001831502	0.002645503	0.001831502	0.003459503	0.002238502	0.001628002	0.002442002	0.000814001	0	0.000814001	0.001221001	0.917989418	505.7976334	49.25311063	0.295140665	0.168539	-0.773299587	2.477724	3.665493	4.514577	Reasonable	1	1	443.120562	1.545684726	0.00031218	0.98678701	0.6	1.545651947
AGARUW	C3H6O_propionaldehyde	6.25183	6.77693	0.450504	0	0	0	0	0	0	0	0.000407	0.000814001	0.003256003	0.018925519	0.020553521	0.006715507	0.003256003	0.006512007	0.002645503	0.001831502	0.002645503	0.001831502	0.003459503	0.002238502	0.001628002	0.002442002	0.000814001	0	0.000814001	0.001221001	0.917989418	505.7976334	49.25311063	0.295140665	0.168539	-0.773299587	2.477724	3.665493	4.514577	Reasonable	1	1	0.000918551	0.000768066	5.06E-05	0.000154788	0.6	0.000789523
AGARUW	C5H12O_3-methyl-1-butanol	6.25183	6.77693	0.450504	0	0	0	0	0	0	0	0.000407	0.000814001	0.003256003	0.018925519	0.020553521	0.006715507	0.003256003	0.006512007	0.002645503	0.001831502	0.002645503	0.001831502	0.003459503	0.002238502	0.001628002	0.002442002	0.000814001	0	0.000814001	0.001221001	0.917989418	560.2711224	38.46689318	0.659856182	1150.58	3.060916821	3.027356	4.680738	6.731276	Reasonable	1	1	6301.872	1.37560151	0.055714246	0.999999862	1.2	1.33845843
AGARUW	C5H12O_3-methyl-1-butanol	6.25183	6.77693	0.450504	0	0	0	0	0	0	0	0.000407	0.000814001	0.003256003	0.018925519	0.020553521	0.006715507	0.003256003	0.006512007	0.002645503	0.001831502	0.002645503	0.001831502	0.003459503	0.002238502	0.001628002	0.002442002	0.000814001	0	0.000814001	0.001221001	0.917989418	560.2711224	38.46689318	0.659856182	1150.58	3.060916821	3.027356	4.680738	6.731276	Reasonable	1	1	630.1872	1.391886697	0.078129098	0.999998621	1.2	1.374714564
AGARUW	C5H12O_3-methyl-1-butanol	6.25183	6.77693	0.450504	0	0	0	0	0	0	0	0.000407	0.000814001	0.003256003	0.018925519	0.020553521	0.006715507	0.003256003	0.006512007	0.002645503	0.001831502	0.002645503	0.001831502	0.003459503	0.002238502	0.001628002	0.002442002	0.000814001	0	0.000814001	0.001221001	0.917989418	560.2711224	38.46689318	0.659856182	1150.58	3.060916821	3.027356	4.680738	6.731276	Reasonable	1	1	63.01872	1.328178896	0.098462815	0.999986209	1.2	1.383796767
AGARUW	C5H12O_3-methyl-1-butanol	6.25183	6.77693	0.450504	0	0	0	0	0	0	0	0.000407	0.000814001	0.003256003	0.018925519	0.020553521	0.006715507	0.003256003	0.006512007	0.002645503	0.001831502	0.002645503	0.001831502	0.003459503	0.002238502	0.001628002	0.002442002	0.000814001	0	0.000814001	0.001221001	0.917989418	560.2711224	38.46689318	0.659856182	1150.58	3.060916821	3.027356	4.680738	6.731276	Reasonable	1	1	6.301872	1.258427646	0.069008708	0.999862103	1.2	1.357850586
AGARUW	C5H12O_3-methyl-1-butanol	6.25183	6.77693	0.450504	0	0	0	0	0	0	0	0.000407	0.000814001	0.003256003	0.018925519	0.020553521	0.006715507	0.003256003	0.006512007	0.002645503	0.001831502	0.002645503	0.001831502	0.003459503	0.002238502	0.001628002	0.002442002	0.000814001	0	0.000814001	0.001221001	0.917989418	560.2711224	38.46689318	0.659856182	1150.58	3.060916821	3.027356	4.680738	6.731276	Reasonable	1	1	0.011078806	0.970958534	0.018944244	0.927257134	1.2	0.982760289
AGARUW	C5H12O_3-methyl-1-butanol	6.25183	6.77693	0.450504	0	0	0	0	0	0	0	0.000407	0.000814001	0.003256003	0.018925519	0.020553521	0.006715507	0.003256003	0.006512007	0.002645503	0.001831502	0.002645503	0.001831502	0.003459503	0.002238502	0.001628002	0.002442002	0.000814001	0	0.000814001	0.001221001	0.917989418	560.2711224	38.46689318	0.659856182	1150.58	3.060916821	3.027356	4.680738	6.731276	Reasonable	1	1	1.20E-07	6.43E-05	1.34E-05	0.000137541	1.2	7.32E-05
AGARUW	C6H10_1,5-hexadiene	6.25183	6.77693	0.450504	0	0	0	0	0	0	0	0.000407	0.000814001	0.003256003	0.018925519	0.020553521	0.006715507	0.003256003	0.006512007	0.002645503	0.001831502	0.002645503	0.001831502	0.003459503	0.002238502	0.001628002	0.002442002	0.000814001	0	0.000814001	0.001221001	0.917989418	496.7992724	33.9934198	0.234614174	8.92054	0.950391145	2.94106	3.682872	8.234479	Reasonable	1	1	287264.733	1.20853529	0.034253041	0.99999961	2.9	1.180902968
AGARUW	C6H10_1,5-hexadiene	6.25183	6.77693	0.450504	0	0	0	0	0	0	0	0.000407	0.000814001	0.003256003	0.018925519	0.020553521	0.006715507	0.003256003	0.006512007	0.002645503	0.001831502	0.002645503	0.001831502	0.003459503	0.002238502	0.001628002	0.002442002	0.000814001	0	0.000814001	0.001221001	0.917989418	496.7992724	33.9934198	0.234614174	8.92054	0.950391145	2.94106	3.682872	8.234479	Reasonable	1	1	28726.4733	1.207147624	0.028514567	0.999996098	2.9	1.197041351
AGARUW	C6H10_1,5-hexadiene	6.25183	6.77693	0.450504	0	0	0	0	0	0	0	0.000407	0.000814001	0.003256003	0.018925519	0.020553521	0.006715507	0.003256003	0.006512007	0.002645503	0.001831502	0.002645503	0.001831502	0.003459503	0.002238502	0.001628002	0.002442002	0.000814001	0	0.000814001	0.001221001	0.917989418	496.7992724	33.9934198	0.234614174	8.92054	0.950391145	2.94106	3.682872	8.234479	Reasonable	1	1	2872.64733	1.13174049	0.020370079	0.999960978	2.9	1.135118769
AGARUW	C6H10_1,5-hexadiene	6.25183	6.77693	0.450504	0	0	0	0	0	0	0	0.000407	0.000814001	0.003256003	0.018925519	0.020553521	0.006715507	0.003256003	0.006512007	0.002645503	0.001831502	0.002645503	0.001831502	0.003459503	0.002238502	0.001628002	0.002442002	0.000814001	0	0.000814001	0.001221001	0.917989418	496.7992724	33.9934198	0.234614174	8.92054	0.950391145	2.94106	3.682872	8.234479	Reasonable	1	1	287.264733	1.02482428	0.019313252	0.999609917	2.9	1.012620935
AGARUW	C6H10_1,5-hexadiene	6.25183	6.77693	0.450504	0	0	0	0	0	0	0	0.000407	0.000814001	0.003256003	0.018925519	0.020553521	0.006715507	0.003256003	0.006512007	0.002645503	0.001831502	0.002645503	0.001831502	0.003459503	0.002238502	0.001628002	0.002442002	0.000814001	0	0.000814001	0.001221001	0.917989418	496.7992724	33.9934198	0.234614174	8.92054	0.950391145	2.94106	3.682872	8.234479	Reasonable	1	1	10.07961729	0.859671356	0.008274037	0.989000791	2.9	0.85200818
AGARUW	C6H10_1,5-hexadiene	6.25183	6.77693	0.450504	0	0	0	0	0	0	0	0.000407	0.000814001	0.003256003	0.018925519	0.020553521	0.006715507	0.003256003	0.006512007	0.002645503	0.001831502	0.002645503	0.001831502	0.003459503	0.002238502	0.001628002	0.002442002	0.000814001	0	0.000814001	0.001221001	0.917989418	496.7992724	33.9934198	0.234614174	8.92054	0.950391145	2.94106	3.682872	8.234479	Reasonable	1	1	0.091981109	0.455965206	0.001471305	0.450706742	2.9	0.455638606
AGARUW	C6H10_1,5-hexadiene	6.25183	6.77693	0.450504	0	0	0	0	0	0	0	0.000407	0.000814001	0.003256003	0.018925519	0.020553521	0.006715507	0.003256003	0.006512007	0.002645503	0.001831502	0.002645503	0.001831502	0.003459503	0.002238502	0.001628002	0.002442002	0.000814001	0	0.000814001	0.001221001	0.917989418	496.7992724	33.9934198	0.234614174	8.92054	0.950391145	2.94106	3.682872	8.234479	Reasonable	1	1	1.35E-05	0.000122295	4.71E-06	0.000120839	2.9	0.000122939
AGARUW	C3H9N_propylamine	6.25183	6.77693	0.450504	0	0	0	0	0	0	0	0.000407	0.000814001	0.003256003	0.018925519	0.020553521	0.006715507	0.003256003	0.006512007	0.002645503	0.001831502	0.002645503	0.001831502	0.003459503	0.002238502	0.001628002	0.002442002	0.000814001	0	0.000814001	0.001221001	0.917989418	489.1426866	48.09483775	0.309212029	0.690567	-0.160794179	2.761642	3.167019	6.014918	Reasonable	1	1	420665.182	1.553820147	0.01431174	0.999996558	0.5	1.553075588
AGARUW	C3H9N_propylamine	6.25183	6.77693	0.450504	0	0	0	0	0	0	0	0.000407	0.000814001	0.003256003	0.018925519	0.020553521	0.006715507	0.003256003	0.006512007	0.002645503	0.001831502	0.002645503	0.001831502	0.003459503	0.002238502	0.001628002	0.002442002	0.000814001	0	0.000814001	0.001221001	0.917989418	489.1426866	48.09483775	0.309212029	0.690567	-0.160794179	2.761642	3.167019	6.014918	Reasonable	1	1	42066.5182	1.547968703	9.15E-05	0.999965577	0.5	1.547971953
AGARUW	C3H9N_propylamine	6.25183	6.77693	0.450504	0	0	0	0	0	0	0	0.000407	0.000814001	0.003256003	0.018925519	0.020553521	0.006715507	0.003256003	0.006512007	0.002645503	0.001831502	0.002645503	0.001831502	0.003459503	0.002238502	0.001628002	0.002442002	0.000814001	0	0.000814001	0.001221001	0.917989418	489.1426866	48.09483775	0.309212029	0.690567	-0.160794179	2.761642	3.167019	6.014918	Reasonable	1	1	4206.65182	1.547093605	0.000942999	0.999655881	0.5	1.547588152
AGARUW	C3H9N_propylamine	6.25183	6.77693	0.450504	0	0	0	0	0	0	0	0.000407	0.000814001	0.003256003	0.018925519	0.020553521	0.006715507	0.003256003	0.006512007	0.002645503	0.001831502	0.002645503	0.001831502	0.003459503	0.002238502	0.001628002	0.002442002	0.000814001	0	0.000814001	0.001221001	0.917989418	489.1426866	48.09483775	0.309212029	0.690567	-0.160794179	2.761642	3.167019	6.014918	Reasonable	1	1	420.665182	1.539466567	0.002939426	0.996569439	0.5	1.538377428
AGARUW	C3H9N_propylamine	6.25183	6.77693	0.450504	0	0	0	0	0	0	0	0.000407	0.000814001	0.003256003	0.018925519	0.020553521	0.006715507	0.003256003	0.006512007	0.002645503	0.001831502	0.002645503	0.001831502	0.003459503	0.002238502	0.001628002	0.002442002	0.000814001	0	0.000814001	0.001221001	0.917989418	489.1426866	48.09483775	0.309212029	0.690567	-0.160794179	2.761642	3.167019	6.014918	Reasonable	1	1	0.000225006	8.04E-05	1.25E-05	0.000155358	0.5	6.59E-05
AHOKIR01	C3H6O_propionaldehyde	3.46842	4.30724	0.460404	0	0	0	0	0	0	0	0	0	0	0	0.001906214	0.001143729	0	0	0.003812429	0	0	0	0	0	0	0.001524971	0.005718643	0.003812429	0.001906214	0.000762486	0.979412886	505.7976334	49.25311063	0.295140665	8.54E-06	-5.068542129	2.477724	3.665493	4.514577	Reasonable	1	1	443120.562	0.108704671	0.01529315	0.790980805	0.6	0.102306238
AHOKIR01	C3H6O_propionaldehyde	3.46842	4.30724	0.460404	0	0	0	0	0	0	0	0	0	0	0	0.001906214	0.001143729	0	0	0.003812429	0	0	0	0	0	0	0.001524971	0.005718643	0.003812429	0.001906214	0.000762486	0.979412886	505.7976334	49.25311063	0.295140665	8.54E-06	-5.068542129	2.477724	3.665493	4.514577	Reasonable	1	1	44312.0562	0.103410243	0.013700685	0.274534321	0.6	0.104522486
AHOKIR01	C3H6O_propionaldehyde	3.46842	4.30724	0.460404	0	0	0	0	0	0	0	0	0	0	0	0.001906214	0.001143729	0	0	0.003812429	0	0	0	0	0	0	0.001524971	0.005718643	0.003812429	0.001906214	0.000762486	0.979412886	505.7976334	49.25311063	0.295140665	8.54E-06	-5.068542129	2.477724	3.665493	4.514577	Reasonable	1	1	4431.20562	0.103658918	0.011663389	0.036462658	0.6	0.09254477
AHOKIR01	C3H6O_propionaldehyde	3.46842	4.30724	0.460404	0	0	0	0	0	0	0	0	0	0	0	0.001906214	0.001143729	0	0	0.003812429	0	0	0	0	0	0	0.001524971	0.005718643	0.003812429	0.001906214	0.000762486	0.979412886	505.7976334	49.25311063	0.295140665	8.54E-06	-5.068542129	2.477724	3.665493	4.514577	Reasonable	1	1	443.120562	0.012021992	0.000905566	0.003769983	0.6	0.011783718
AHOKIR01	C3H6O_propionaldehyde	3.46842	4.30724	0.460404	0	0	0	0	0	0	0	0	0	0	0	0.001906214	0.001143729	0	0	0.003812429	0	0	0	0	0	0	0.001524971	0.005718643	0.003812429	0.001906214	0.000762486	0.979412886	505.7976334	49.25311063	0.295140665	8.54E-06	-5.068542129	2.477724	3.665493	4.514577	Reasonable	1	1	1.272888416	3.37E-05	6.00E-06	1.09E-05	0.6	2.80E-05
AMILUE	C4H8_1-butene	11.07263	11.39418	0.566397	0	0	0	0.001125492	0.001125492	0.000187582	0.000187582	0.000562746	0.00093791	0.000750328	0.000375164	0.002063403	0.00450197	0.00637779	0.008628775	0.01181767	0.016132058	0.019133371	0.018007878	0.024385669	0.023447758	0.025886325	0.026824236	0.034702682	0.026073907	0.002250985	0.001875821	0.742637404	430.176761	40.68395206	0.202455234	0.0360513	-1.44307907	3.037589	3.456758	5.803365	Reasonable	1	1	3357260.298	4.886919506	0.014499877	0.999991738	2.4	4.881213567
AMILUE	C4H8_1-butene	11.07263	11.39418	0.566397	0	0	0	0.001125492	0.001125492	0.000187582	0.000187582	0.000562746	0.00093791	0.000750328	0.000375164	0.002063403	0.00450197	0.00637779	0.008628775	0.01181767	0.016132058	0.019133371	0.018007878	0.024385669	0.023447758	0.025886325	0.026824236	0.034702682	0.026073907	0.002250985	0.001875821	0.742637404	430.176761	40.68395206	0.202455234	0.0360513	-1.44307907	3.037589	3.456758	5.803365	Reasonable	1	1	335726.0298	4.87030535	0.013489789	0.999917385	2.4	4.859861077
AMILUE	C4H8_1-butene	11.07263	11.39418	0.566397	0	0	0	0.001125492	0.001125492	0.000187582	0.000187582	0.000562746	0.00093791	0.000750328	0.000375164	0.002063403	0.00450197	0.00637779	0.008628775	0.01181767	0.016132058	0.019133371	0.018007878	0.024385669	0.023447758	0.025886325	0.026824236	0.034702682	0.026073907	0.002250985	0.001875821	0.742637404	430.176761	40.68395206	0.202455234	0.0360513	-1.44307907	3.037589	3.456758	5.803365	Reasonable	1	1	33572.60298	4.471602192	0.005685783	0.999174465	2.4	4.470592729
AMILUE	C4H8_1-butene	11.07263	11.39418	0.566397	0	0	0	0.001125492	0.001125492	0.000187582	0.000187582	0.000562746	0.00093791	0.000750328	0.000375164	0.002063403	0.00450197	0.00637779	0.008628775	0.01181767	0.016132058	0.019133371	0.018007878	0.024385669	0.023447758	0.025886325	0.026824236	0.034702682	0.026073907	0.002250985	0.001875821	0.742637404	430.176761	40.68395206	0.202455234	0.0360513	-1.44307907	3.037589	3.456758	5.803365	Reasonable	1	1	3357.260298	3.665789046	0.004565563	0.991805535	2.4	3.665589695
AMILUE	C4H8_1-butene	11.07263	11.39418	0.566397	0	0	0	0.001125492	0.001125492	0.000187582	0.000187582	0.000562746	0.00093791	0.000750328	0.000375164	0.002063403	0.00450197	0.00637779	0.008628775	0.01181767	0.016132058	0.019133371	0.018007878	0.024385669	0.023447758	0.025886325	0.026824236	0.034702682	0.026073907	0.002250985	0.001875821	0.742637404	430.176761	40.68395206	0.202455234	0.0360513	-1.44307907	3.037589	3.456758	5.803365	Reasonable	1	1	0.01355546	0.000497723	6.99E-06	0.000488453	2.4	0.000492184
AMILUE	C5H10O_1-methyl-3-buten-1-ol	11.07263	11.39418	0.566397	0	0	0	0.001125492	0.001125492	0.000187582	0.000187582	0.000562746	0.00093791	0.000750328	0.000375164	0.002063403	0.00450197	0.00637779	0.008628775	0.01181767	0.016132058	0.019133371	0.018007878	0.024385669	0.023447758	0.025886325	0.026824236	0.034702682	0.026073907	0.002250985	0.001875821	0.742637404	547.1494147	41.1143638	0.720082126	3.17806	0.502162092	2.90326	4.127407	7.344023	Reasonable	1	1	8808.221097	3.798539553	0.084692637	0.999964278	1.1	3.81620025
AMILUE	C5H10O_1-methyl-3-buten-1-ol	11.07263	11.39418	0.566397	0	0	0	0.001125492	0.001125492	0.000187582	0.000187582	0.000562746	0.00093791	0.000750328	0.000375164	0.002063403	0.00450197	0.00637779	0.008628775	0.01181767	0.016132058	0.019133371	0.018007878	0.024385669	0.023447758	0.025886325	0.026824236	0.034702682	0.026073907	0.002250985	0.001875821	0.742637404	547.1494147	41.1143638	0.720082126	3.17806	0.502162092	2.90326	4.127407	7.344023	Reasonable	1	1	880.8221097	3.744216153	0.095086573	0.999642896	1.1	3.731001973
AMILUE	C5H10O_1-methyl-3-buten-1-ol	11.07263	11.39418	0.566397	0	0	0	0.001125492	0.001125492	0.000187582	0.000187582	0.000562746	0.00093791	0.000750328	0.000375164	0.002063403	0.00450197	0.00637779	0.008628775	0.01181767	0.016132058	0.019133371	0.018007878	0.024385669	0.023447758	0.025886325	0.026824236	0.034702682	0.026073907	0.002250985	0.001875821	0.742637404	547.1494147	41.1143638	0.720082126	3.17806	0.502162092	2.90326	4.127407	7.344023	Reasonable	1	1	88.08221097	3.614079225	0.058534589	0.996440401	1.1	3.623980806
AMILUE	C5H10O_1-methyl-3-buten-1-ol	11.07263	11.39418	0.566397	0	0	0	0.001125492	0.001125492	0.000187582	0.000187582	0.000562746	0.00093791	0.000750328	0.000375164	0.002063403	0.00450197	0.00637779	0.008628775	0.01181767	0.016132058	0.019133371	0.018007878	0.024385669	0.023447758	0.025886325	0.026824236	0.034702682	0.026073907	0.002250985	0.001875821	0.742637404	547.1494147	41.1143638	0.720082126	3.17806	0.502162092	2.90326	4.127407	7.344023	Reasonable	1	1	8.808221097	3.243894215	0.052786276	0.965508982	1.1	3.24025461
AMILUE	C5H10O_1-methyl-3-buten-1-ol	11.07263	11.39418	0.566397	0	0	0	0.001125492	0.001125492	0.000187582	0.000187582	0.000562746	0.00093791	0.000750328	0.000375164	0.002063403	0.00450197	0.00637779	0.008628775	0.01181767	0.016132058	0.019133371	0.018007878	0.024385669	0.023447758	0.025886325	0.026824236	0.034702682	0.026073907	0.002250985	0.001875821	0.742637404	547.1494147	41.1143638	0.720082126	3.17806	0.502162092	2.90326	4.127407	7.344023	Reasonable	1	1	0.316654556	0.074957467	0.017610675	0.501581775	1.1	0.077751655
AMILUE	C5H10O_1-methyl-3-buten-1-ol	11.07263	11.39418	0.566397	0	0	0	0.001125492	0.001125492	0.000187582	0.000187582	0.000562746	0.00093791	0.000750328	0.000375164	0.002063403	0.00450197	0.00637779	0.008628775	0.01181767	0.016132058	0.019133371	0.018007878	0.024385669	0.023447758	0.025886325	0.026824236	0.034702682	0.026073907	0.002250985	0.001875821	0.742637404	547.1494147	41.1143638	0.720082126	3.17806	0.502162092	2.90326	4.127407	7.344023	Reasonable	1	1	0.000119524	2.58E-05	3.34E-06	0.00037971	1.1	2.72E-05
AMILUE	C7H10_1,3,5-heptatriene	11.07263	11.39418	0.566397	0	0	0	0.001125492	0.001125492	0.000187582	0.000187582	0.000562746	0.00093791	0.000750328	0.000375164	0.002063403	0.00450197	0.00637779	0.008628775	0.01181767	0.016132058	0.019133371	0.018007878	0.024385669	0.023447758	0.025886325	0.026824236	0.034702682	0.026073907	0.002250985	0.001875821	0.742637404	572.5172762	30.09194321	0.293331341	32.6791	1.514270087	2.157024	3.967522	11.721142	Reasonable	1	1	31238.49935	3.275367689	0.039502855	0.99999902	3	3.305874447
AMILUE	C7H10_1,3,5-heptatriene	11.07263	11.39418	0.566397	0	0	0	0.001125492	0.001125492	0.000187582	0.000187582	0.000562746	0.00093791	0.000750328	0.000375164	0.002063403	0.00450197	0.00637779	0.008628775	0.01181767	0.016132058	0.019133371	0.018007878	0.024385669	0.023447758	0.025886325	0.026824236	0.034702682	0.026073907	0.002250985	0.001875821	0.742637404	572.5172762	30.09194321	0.293331341	32.6791	1.514270087	2.157024	3.967522	11.721142	Reasonable	1	1	3123.849935	3.316628732	0.071508263	0.999990204	3	3.317644451
AMILUE	C7H10_1,3,5-heptatriene	11.07263	11.39418	0.566397	0	0	0	0.001125492	0.001125492	0.000187582	0.000187582	0.000562746	0.00093791	0.000750328	0.000375164	0.002063403	0.00450197	0.00637779	0.008628775	0.01181767	0.016132058	0.019133371	0.018007878	0.024385669	0.023447758	0.025886325	0.026824236	0.034702682	0.026073907	0.002250985	0.001875821	0.742637404	572.5172762	30.09194321	0.293331341	32.6791	1.514270087	2.157024	3.967522	11.721142	Reasonable	1	1	312.3849935	3.153211004	0.040548858	0.999902052	3	3.174900434
AMILUE	C7H10_1,3,5-heptatriene	11.07263	11.39418	0.566397	0	0	0	0.001125492	0.001125492	0.000187582	0.000187582	0.000562746	0.00093791	0.000750328	0.000375164	0.002063403	0.00450197	0.00637779	0.008628775	0.01181767	0.016132058	0.019133371	0.018007878	0.024385669	0.023447758	0.025886325	0.026824236	0.034702682	0.026073907	0.002250985	0.001875821	0.742637404	572.5172762	30.09194321	0.293331341	32.6791	1.514270087	2.157024	3.967522	11.721142	Reasonable	1	1	31.23849935	2.985469393	0.038916292	0.999021379	3	2.976047556
AMILUE	C7H10_1,3,5-heptatriene	11.07263	11.39418	0.566397	0	0	0	0.001125492	0.001125492	0.000187582	0.000187582	0.000562746	0.00093791	0.000750328	0.000375164	0.002063403	0.00450197	0.00637779	0.008628775	0.01181767	0.016132058	0.019133371	0.018007878	0.024385669	0.023447758	0.025886325	0.026824236	0.034702682	0.026073907	0.002250985	0.001875821	0.742637404	572.5172762	30.09194321	0.293331341	32.6791	1.514270087	2.157024	3.967522	11.721142	Reasonable	1	1	1.00E-05	0.00669441	0.001393181	0.00032743	3	0.006831478
AMILUE	C6H12_2-hexene	11.07263	11.39418	0.566397	0	0	0	0.001125492	0.001125492	0.000187582	0.000187582	0.000562746	0.00093791	0.000750328	0.000375164	0.002063403	0.00450197	0.00637779	0.008628775	0.01181767	0.016132058	0.019133371	0.018007878	0.024385669	0.023447758	0.025886325	0.026824236	0.034702682	0.026073907	0.002250985	0.001875821	0.742637404	514.2937186	32.55891971	0.290907798	2.34266	0.369709262	3.263236	3.298806	9.340548	Reasonable	1	1	224680.4832	3.529406517	0.019080461	0.9999981	2.6	3.53311759
AMILUE	C6H12_2-hexene	11.07263	11.39418	0.566397	0	0	0	0.001125492	0.001125492	0.000187582	0.000187582	0.000562746	0.00093791	0.000750328	0.000375164	0.002063403	0.00450197	0.00637779	0.008628775	0.01181767	0.016132058	0.019133371	0.018007878	0.024385669	0.023447758	0.025886325	0.026824236	0.034702682	0.026073907	0.002250985	0.001875821	0.742637404	514.2937186	32.55891971	0.290907798	2.34266	0.369709262	3.263236	3.298806	9.340548	Reasonable	1	1	22468.04832	3.51321984	0.020865006	0.999981002	2.6	3.518715492
AMILUE	C6H12_2-hexene	11.07263	11.39418	0.566397	0	0	0	0.001125492	0.001125492	0.000187582	0.000187582	0.000562746	0.00093791	0.000750328	0.000375164	0.002063403	0.00450197	0.00637779	0.008628775	0.01181767	0.016132058	0.019133371	0.018007878	0.024385669	0.023447758	0.025886325	0.026824236	0.034702682	0.026073907	0.002250985	0.001875821	0.742637404	514.2937186	32.55891971	0.290907798	2.34266	0.369709262	3.263236	3.298806	9.340548	Reasonable	1	1	2246.804832	3.371373117	0.024878194	0.999810048	2.6	3.370498156
AMILUE	C6H12_2-hexene	11.07263	11.39418	0.566397	0	0	0	0.001125492	0.001125492	0.000187582	0.000187582	0.000562746	0.00093791	0.000750328	0.000375164	0.002063403	0.00450197	0.00637779	0.008628775	0.01181767	0.016132058	0.019133371	0.018007878	0.024385669	0.023447758	0.025886325	0.026824236	0.034702682	0.026073907	0.002250985	0.001875821	0.742637404	514.2937186	32.55891971	0.290907798	2.34266	0.369709262	3.263236	3.298806	9.340548	Reasonable	1	1	224.6804832	3.132709292	0.015956131	0.998103726	2.6	3.122551354
AMILUE	C6H12_2-hexene	11.07263	11.39418	0.566397	0	0	0	0.001125492	0.001125492	0.000187582	0.000187582	0.000562746	0.00093791	0.000750328	0.000375164	0.002063403	0.00450197	0.00637779	0.008628775	0.01181767	0.016132058	0.019133371	0.018007878	0.024385669	0.023447758	0.025886325	0.026824236	0.034702682	0.026073907	0.002250985	0.001875821	0.742637404	514.2937186	32.55891971	0.290907798	2.34266	0.369709262	3.263236	3.298806	9.340548	Reasonable	1	1	0.397724987	0.295042312	0.008064573	0.482330495	2.6	0.288218047
AMILUE	C6H12_2-hexene	11.07263	11.39418	0.566397	0	0	0	0.001125492	0.001125492	0.000187582	0.000187582	0.000562746	0.00093791	0.000750328	0.000375164	0.002063403	0.00450197	0.00637779	0.008628775	0.01181767	0.016132058	0.019133371	0.018007878	0.024385669	0.023447758	0.025886325	0.026824236	0.034702682	0.026073907	0.002250985	0.001875821	0.742637404	514.2937186	32.55891971	0.290907798	2.34266	0.369709262	3.263236	3.298806	9.340548	Reasonable	1	1	0.000150658	0.000448778	1.82E-05	0.000352816	2.6	0.000448999
AMILUE	C6H14_2-methylpentane	11.07263	11.39418	0.566397	0	0	0	0.001125492	0.001125492	0.000187582	0.000187582	0.000562746	0.00093791	0.000750328	0.000375164	0.002063403	0.00450197	0.00637779	0.008628775	0.01181767	0.016132058	0.019133371	0.018007878	0.024385669	0.023447758	0.025886325	0.026824236	0.034702682	0.026073907	0.002250985	0.001875821	0.742637404	504.839777	31.13915414	0.283296142	0.0921636	-1.03544057	3.446797	4.51881	7.657391	Reasonable	1	1	294963.7449	3.418734986	0.039473856	0.999963216	3.2	3.424500569
AMILUE	C6H14_2-methylpentane	11.07263	11.39418	0.566397	0	0	0	0.001125492	0.001125492	0.000187582	0.000187582	0.000562746	0.00093791	0.000750328	0.000375164	0.002063403	0.00450197	0.00637779	0.008628775	0.01181767	0.016132058	0.019133371	0.018007878	0.024385669	0.023447758	0.025886325	0.026824236	0.034702682	0.026073907	0.002250985	0.001875821	0.742637404	504.839777	31.13915414	0.283296142	0.0921636	-1.03544057	3.446797	4.51881	7.657391	Reasonable	1	1	29496.37449	3.412473983	0.0234798	0.999632284	3.2	3.397885901
AMILUE	C6H14_2-methylpentane	11.07263	11.39418	0.566397	0	0	0	0.001125492	0.001125492	0.000187582	0.000187582	0.000562746	0.00093791	0.000750328	0.000375164	0.002063403	0.00450197	0.00637779	0.008628775	0.01181767	0.016132058	0.019133371	0.018007878	0.024385669	0.023447758	0.025886325	0.026824236	0.034702682	0.026073907	0.002250985	0.001875821	0.742637404	504.839777	31.13915414	0.283296142	0.0921636	-1.03544057	3.446797	4.51881	7.657391	Reasonable	1	1	2949.637449	3.262690033	0.033135132	0.996334972	3.2	3.253017212
AMILUE	C6H14_2-methylpentane	11.07263	11.39418	0.566397	0	0	0	0.001125492	0.001125492	0.000187582	0.000187582	0.000562746	0.00093791	0.000750328	0.000375164	0.002063403	0.00450197	0.00637779	0.008628775	0.01181767	0.016132058	0.019133371	0.018007878	0.024385669	0.023447758	0.025886325	0.026824236	0.034702682	0.026073907	0.002250985	0.001875821	0.742637404	504.839777	31.13915414	0.283296142	0.0921636	-1.03544057	3.446797	4.51881	7.657391	Reasonable	1	1	294.9637449	3.054534175	0.033420151	0.964520035	3.2	3.057137503
AMILUE	C6H14_2-methylpentane	11.07263	11.39418	0.566397	0	0	0	0.001125492	0.001125492	0.000187582	0.000187582	0.000562746	0.00093791	0.000750328	0.000375164	0.002063403	0.00450197	0.00637779	0.008628775	0.01181767	0.016132058	0.019133371	0.018007878	0.024385669	0.023447758	0.025886325	0.026824236	0.034702682	0.026073907	0.002250985	0.001875821	0.742637404	504.839777	31.13915414	0.283296142	0.0921636	-1.03544057	3.446797	4.51881	7.657391	Reasonable	1	1	0.00370942	0.000358993	3.14E-05	0.000341757	3.2	0.000399863
AMILUE	C6H14_2,2-dimethylbutane	11.07263	11.39418	0.566397	0	0	0	0.001125492	0.001125492	0.000187582	0.000187582	0.000562746	0.00093791	0.000750328	0.000375164	0.002063403	0.00450197	0.00637779	0.008628775	0.01181767	0.016132058	0.019133371	0.018007878	0.024385669	0.023447758	0.025886325	0.026824236	0.034702682	0.026073907	0.002250985	0.001875821	0.742637404	502.044692	32.00410146	0.240565507	0.0296725	-1.527645861	4.257298	4.432725	6.272312	Reasonable	1	1	479506.9467	3.380751052	0.032105746	0.999929722	3	3.374092519
AMILUE	C6H14_2,2-dimethylbutane	11.07263	11.39418	0.566397	0	0	0	0.001125492	0.001125492	0.000187582	0.000187582	0.000562746	0.00093791	0.000750328	0.000375164	0.002063403	0.00450197	0.00637779	0.008628775	0.01181767	0.016132058	0.019133371	0.018007878	0.024385669	0.023447758	0.025886325	0.026824236	0.034702682	0.026073907	0.002250985	0.001875821	0.742637404	502.044692	32.00410146	0.240565507	0.0296725	-1.527645861	4.257298	4.432725	6.272312	Reasonable	1	1	47950.69467	3.379198872	0.030663727	0.999297663	3	3.376675328
AMILUE	C6H14_2,2-dimethylbutane	11.07263	11.39418	0.566397	0	0	0	0.001125492	0.001125492	0.000187582	0.000187582	0.000562746	0.00093791	0.000750328	0.000375164	0.002063403	0.00450197	0.00637779	0.008628775	0.01181767	0.016132058	0.019133371	0.018007878	0.024385669	0.023447758	0.025886325	0.026824236	0.034702682	0.026073907	0.002250985	0.001875821	0.742637404	502.044692	32.00410146	0.240565507	0.0296725	-1.527645861	4.257298	4.432725	6.272312	Reasonable	1	1	4795.069467	3.283093351	0.013387235	0.993020742	3	3.276308102
AMILUE	C6H14_2,2-dimethylbutane	11.07263	11.39418	0.566397	0	0	0	0.001125492	0.001125492	0.000187582	0.000187582	0.000562746	0.00093791	0.000750328	0.000375164	0.002063403	0.00450197	0.00637779	0.008628775	0.01181767	0.016132058	0.019133371	0.018007878	0.024385669	0.023447758	0.025886325	0.026824236	0.034702682	0.026073907	0.002250985	0.001875821	0.742637404	502.044692	32.00410146	0.240565507	0.0296725	-1.527645861	4.257298	4.432725	6.272312	Reasonable	1	1	479.5069467	3.031064835	0.020992969	0.934332227	3	3.026136249
AMILUE	C6H14_2,2-dimethylbutane	11.07263	11.39418	0.566397	0	0	0	0.001125492	0.001125492	0.000187582	0.000187582	0.000562746	0.00093791	0.000750328	0.000375164	0.002063403	0.00450197	0.00637779	0.008628775	0.01181767	0.016132058	0.019133371	0.018007878	0.024385669	0.023447758	0.025886325	0.026824236	0.034702682	0.026073907	0.002250985	0.001875821	0.742637404	502.044692	32.00410146	0.240565507	0.0296725	-1.527645861	4.257298	4.432725	6.272312	Reasonable	1	1	0.01139355	0.000351158	1.37E-05	0.000337961	3	0.000347029
AMILUE	C6H10O_4-methyl-4-pentenal	11.07263	11.39418	0.566397	0	0	0	0.001125492	0.001125492	0.000187582	0.000187582	0.000562746	0.00093791	0.000750328	0.000375164	0.002063403	0.00450197	0.00637779	0.008628775	0.01181767	0.016132058	0.019133371	0.018007878	0.024385669	0.023447758	0.025886325	0.026824236	0.034702682	0.026073907	0.002250985	0.001875821	0.742637404	580.0740682	32.39428756	0.391206035	6.93985	0.841350084	2.367464	4.895159	8.207107	Reasonable	1	1	26661.10183	3.60755962	0.050083097	0.999994595	1.4	3.596665694
AMILUE	C6H10O_4-methyl-4-pentenal	11.07263	11.39418	0.566397	0	0	0	0.001125492	0.001125492	0.000187582	0.000187582	0.000562746	0.00093791	0.000750328	0.000375164	0.002063403	0.00450197	0.00637779	0.008628775	0.01181767	0.016132058	0.019133371	0.018007878	0.024385669	0.023447758	0.025886325	0.026824236	0.034702682	0.026073907	0.002250985	0.001875821	0.742637404	580.0740682	32.39428756	0.391206035	6.93985	0.841350084	2.367464	4.895159	8.207107	Reasonable	1	1	2666.110183	3.583796616	0.055386691	0.999945956	1.4	3.546900897
AMILUE	C6H10O_4-methyl-4-pentenal	11.07263	11.39418	0.566397	0	0	0	0.001125492	0.001125492	0.000187582	0.000187582	0.000562746	0.00093791	0.000750328	0.000375164	0.002063403	0.00450197	0.00637779	0.008628775	0.01181767	0.016132058	0.019133371	0.018007878	0.024385669	0.023447758	0.025886325	0.026824236	0.034702682	0.026073907	0.002250985	0.001875821	0.742637404	580.0740682	32.39428756	0.391206035	6.93985	0.841350084	2.367464	4.895159	8.207107	Reasonable	1	1	266.6110183	3.489142915	0.019433512	0.999459822	1.4	3.487100379
AMILUE	C6H10O_4-methyl-4-pentenal	11.07263	11.39418	0.566397	0	0	0	0.001125492	0.001125492	0.000187582	0.000187582	0.000562746	0.00093791	0.000750328	0.000375164	0.002063403	0.00450197	0.00637779	0.008628775	0.01181767	0.016132058	0.019133371	0.018007878	0.024385669	0.023447758	0.025886325	0.026824236	0.034702682	0.026073907	0.002250985	0.001875821	0.742637404	580.0740682	32.39428756	0.391206035	6.93985	0.841350084	2.367464	4.895159	8.207107	Reasonable	1	1	26.66110183	3.328369836	0.048912981	0.994624351	1.4	3.346283856
AMILUE	C6H10O_4-methyl-4-pentenal	11.07263	11.39418	0.566397	0	0	0	0.001125492	0.001125492	0.000187582	0.000187582	0.000562746	0.00093791	0.000750328	0.000375164	0.002063403	0.00450197	0.00637779	0.008628775	0.01181767	0.016132058	0.019133371	0.018007878	0.024385669	0.023447758	0.025886325	0.026824236	0.034702682	0.026073907	0.002250985	0.001875821	0.742637404	580.0740682	32.39428756	0.391206035	6.93985	0.841350084	2.367464	4.895159	8.207107	Reasonable	1	1	5.20E-05	5.09E-05	1.62E-05	0.000360626	1.4	4.39E-05
AMILUE	C6H10O_5-hexen-2-one	11.07263	11.39418	0.566397	0	0	0	0.001125492	0.001125492	0.000187582	0.000187582	0.000562746	0.00093791	0.000750328	0.000375164	0.002063403	0.00450197	0.00637779	0.008628775	0.01181767	0.016132058	0.019133371	0.018007878	0.024385669	0.023447758	0.025886325	0.026824236	0.034702682	0.026073907	0.002250985	0.001875821	0.742637404	598.1955422	35.15992466	0.462244535	48.9556	1.689802378	3.39001	3.800964	8.997777	Reasonable	1	1	14658.93063	3.413607711	0.010879153	0.999998607	1	3.413048725
AMILUE	C6H10O_5-hexen-2-one	11.07263	11.39418	0.566397	0	0	0	0.001125492	0.001125492	0.000187582	0.000187582	0.000562746	0.00093791	0.000750328	0.000375164	0.002063403	0.00450197	0.00637779	0.008628775	0.01181767	0.016132058	0.019133371	0.018007878	0.024385669	0.023447758	0.025886325	0.026824236	0.034702682	0.026073907	0.002250985	0.001875821	0.742637404	598.1955422	35.15992466	0.462244535	48.9556	1.689802378	3.39001	3.800964	8.997777	Reasonable	1	1	1465.893063	3.385235351	0.031373586	0.999986066	1	3.402916791
AMILUE	C6H10O_5-hexen-2-one	11.07263	11.39418	0.566397	0	0	0	0.001125492	0.001125492	0.000187582	0.000187582	0.000562746	0.00093791	0.000750328	0.000375164	0.002063403	0.00450197	0.00637779	0.008628775	0.01181767	0.016132058	0.019133371	0.018007878	0.024385669	0.023447758	0.025886325	0.026824236	0.034702682	0.026073907	0.002250985	0.001875821	0.742637404	598.1955422	35.15992466	0.462244535	48.9556	1.689802378	3.39001	3.800964	8.997777	Reasonable	1	1	146.5893063	3.268056577	0.064193734	0.999860673	1	3.290337475
AMILUE	C6H10O_5-hexen-2-one	11.07263	11.39418	0.566397	0	0	0	0.001125492	0.001125492	0.000187582	0.000187582	0.000562746	0.00093791	0.000750328	0.000375164	0.002063403	0.00450197	0.00637779	0.008628775	0.01181767	0.016132058	0.019133371	0.018007878	0.024385669	0.023447758	0.025886325	0.026824236	0.034702682	0.026073907	0.002250985	0.001875821	0.742637404	598.1955422	35.15992466	0.462244535	48.9556	1.689802378	3.39001	3.800964	8.997777	Reasonable	1	1	14.65893063	3.039697348	0.015795017	0.998608476	1	3.03508616
AMILUE	C6H10O_5-hexen-2-one	11.07263	11.39418	0.566397	0	0	0	0.001125492	0.001125492	0.000187582	0.000187582	0.000562746	0.00093791	0.000750328	0.000375164	0.002063403	0.00450197	0.00637779	0.008628775	0.01181767	0.016132058	0.019133371	0.018007878	0.024385669	0.023447758	0.025886325	0.026824236	0.034702682	0.026073907	0.002250985	0.001875821	0.742637404	598.1955422	35.15992466	0.462244535	48.9556	1.689802378	3.39001	3.800964	8.997777	Reasonable	1	1	6.97E-06	0.000121392	2.73E-05	0.000341244	1	0.000140478
AMILUE	C4H11N_dimethylethylamine	11.07263	11.39418	0.566397	0	0	0	0.001125492	0.001125492	0.000187582	0.000187582	0.000562746	0.00093791	0.000750328	0.000375164	0.002063403	0.00450197	0.00637779	0.008628775	0.01181767	0.016132058	0.019133371	0.018007878	0.024385669	0.023447758	0.025886325	0.026824236	0.034702682	0.026073907	0.002250985	0.001875821	0.742637404	478.4088801	36.64852371	0.258099726	0.0617228	-1.209554381	3.006072	4.581538	6.044873	Reasonable	1	1	839015.6633	4.160429028	0.034757026	0.99998069	0.7	4.140433213
AMILUE	C4H11N_dimethylethylamine	11.07263	11.39418	0.566397	0	0	0	0.001125492	0.001125492	0.000187582	0.000187582	0.000562746	0.00093791	0.000750328	0.000375164	0.002063403	0.00450197	0.00637779	0.008628775	0.01181767	0.016132058	0.019133371	0.018007878	0.024385669	0.023447758	0.025886325	0.026824236	0.034702682	0.026073907	0.002250985	0.001875821	0.742637404	478.4088801	36.64852371	0.258099726	0.0617228	-1.209554381	3.006072	4.581538	6.044873	Reasonable	1	1	83901.56633	4.196979492	0.086154948	0.999806936	0.7	4.205585709
AMILUE	C4H11N_dimethylethylamine	11.07263	11.39418	0.566397	0	0	0	0.001125492	0.001125492	0.000187582	0.000187582	0.000562746	0.00093791	0.000750328	0.000375164	0.002063403	0.00450197	0.00637779	0.008628775	0.01181767	0.016132058	0.019133371	0.018007878	0.024385669	0.023447758	0.025886325	0.026824236	0.034702682	0.026073907	0.002250985	0.001875821	0.742637404	478.4088801	36.64852371	0.258099726	0.0617228	-1.209554381	3.006072	4.581538	6.044873	Reasonable	1	1	8390.156633	4.080895779	0.031454382	0.998072713	0.7	4.091775606
AMILUE	C4H11N_dimethylethylamine	11.07263	11.39418	0.566397	0	0	0	0.001125492	0.001125492	0.000187582	0.000187582	0.000562746	0.00093791	0.000750328	0.000375164	0.002063403	0.00450197	0.00637779	0.008628775	0.01181767	0.016132058	0.019133371	0.018007878	0.024385669	0.023447758	0.025886325	0.026824236	0.034702682	0.026073907	0.002250985	0.001875821	0.742637404	478.4088801	36.64852371	0.258099726	0.0617228	-1.209554381	3.006072	4.581538	6.044873	Reasonable	1	1	839.0156633	3.866037497	0.039108807	0.981055725	0.7	3.872663588
AMILUE	C4H11N_dimethylethylamine	11.07263	11.39418	0.566397	0	0	0	0.001125492	0.001125492	0.000187582	0.000187582	0.000562746	0.00093791	0.000750328	0.000375164	0.002063403	0.00450197	0.00637779	0.008628775	0.01181767	0.016132058	0.019133371	0.018007878	0.024385669	0.023447758	0.025886325	0.026824236	0.034702682	0.026073907	0.002250985	0.001875821	0.742637404	478.4088801	36.64852371	0.258099726	0.0617228	-1.209554381	3.006072	4.581538	6.044873	Reasonable	1	1	0.006740506	0.00090414	0.00076542	0.00041587	0.7	0.001142117
AMILUE	C4H8_isobutene	11.07263	11.39418	0.566397	0	0	0	0.001125492	0.001125492	0.000187582	0.000187582	0.000562746	0.00093791	0.000750328	0.000375164	0.002063403	0.00450197	0.00637779	0.008628775	0.01181767	0.016132058	0.019133371	0.018007878	0.024385669	0.023447758	0.025886325	0.026824236	0.034702682	0.026073907	0.002250985	0.001875821	0.742637404	433.5290208	40.51820545	0.197619217	0.0195523	-1.708802148	2.653142	4.592211	5.114896	Reasonable	1	1	3216899.611	4.861393174	0.013611624	0.999984101	2.1	4.856462465
AMILUE	C4H8_isobutene	11.07263	11.39418	0.566397	0	0	0	0.001125492	0.001125492	0.000187582	0.000187582	0.000562746	0.00093791	0.000750328	0.000375164	0.002063403	0.00450197	0.00637779	0.008628775	0.01181767	0.016132058	0.019133371	0.018007878	0.024385669	0.023447758	0.025886325	0.026824236	0.034702682	0.026073907	0.002250985	0.001875821	0.742637404	433.5290208	40.51820545	0.197619217	0.0195523	-1.708802148	2.653142	4.592211	5.114896	Reasonable	1	1	321689.9611	4.845133662	0.010750036	0.999841037	2.1	4.845414662
AMILUE	C4H8_isobutene	11.07263	11.39418	0.566397	0	0	0	0.001125492	0.001125492	0.000187582	0.000187582	0.000562746	0.00093791	0.000750328	0.000375164	0.002063403	0.00450197	0.00637779	0.008628775	0.01181767	0.016132058	0.019133371	0.018007878	0.024385669	0.023447758	0.025886325	0.026824236	0.034702682	0.026073907	0.002250985	0.001875821	0.742637404	433.5290208	40.51820545	0.197619217	0.0195523	-1.708802148	2.653142	4.592211	5.114896	Reasonable	1	1	32168.99611	4.449951172	0.00616829	0.998412643	2.1	4.45219884
AMILUE	C4H8_isobutene	11.07263	11.39418	0.566397	0	0	0	0.001125492	0.001125492	0.000187582	0.000187582	0.000562746	0.00093791	0.000750328	0.000375164	0.002063403	0.00450197	0.00637779	0.008628775	0.01181767	0.016132058	0.019133371	0.018007878	0.024385669	0.023447758	0.025886325	0.026824236	0.034702682	0.026073907	0.002250985	0.001875821	0.742637404	433.5290208	40.51820545	0.197619217	0.0195523	-1.708802148	2.653142	4.592211	5.114896	Reasonable	1	1	3216.899611	3.733604874	0.005244206	0.984350006	2.1	3.731538478
AMILUE	C4H8_isobutene	11.07263	11.39418	0.566397	0	0	0	0.001125492	0.001125492	0.000187582	0.000187582	0.000562746	0.00093791	0.000750328	0.000375164	0.002063403	0.00450197	0.00637779	0.008628775	0.01181767	0.016132058	0.019133371	0.018007878	0.024385669	0.023447758	0.025886325	0.026824236	0.034702682	0.026073907	0.002250985	0.001875821	0.742637404	433.5290208	40.51820545	0.197619217	0.0195523	-1.708802148	2.653142	4.592211	5.114896	Reasonable	1	1	0.024863536	0.000482113	3.02E-05	0.000485903	2.1	0.000507978
AMILUE	C5H13N_methyldiethylamine	11.07263	11.39418	0.566397	0	0	0	0.001125492	0.001125492	0.000187582	0.000187582	0.000562746	0.00093791	0.000750328	0.000375164	0.002063403	0.00450197	0.00637779	0.008628775	0.01181767	0.016132058	0.019133371	0.018007878	0.024385669	0.023447758	0.025886325	0.026824236	0.034702682	0.026073907	0.002250985	0.001875821	0.742637404	502.5113577	33.18200089	0.307247769	0.12942	-0.887998605	3.420598	3.968469	7.576236	Reasonable	1	1	299769.8039	3.470428869	0.048065496	0.999974225	1	3.453521463
AMILUE	C5H13N_methyldiethylamine	11.07263	11.39418	0.566397	0	0	0	0.001125492	0.001125492	0.000187582	0.000187582	0.000562746	0.00093791	0.000750328	0.000375164	0.002063403	0.00450197	0.00637779	0.008628775	0.01181767	0.016132058	0.019133371	0.018007878	0.024385669	0.023447758	0.025886325	0.026824236	0.034702682	0.026073907	0.002250985	0.001875821	0.742637404	502.5113577	33.18200089	0.307247769	0.12942	-0.887998605	3.420598	3.968469	7.576236	Reasonable	1	1	29976.98039	3.436259508	0.09521367	0.999742309	1	3.390217649
AMILUE	C5H13N_methyldiethylamine	11.07263	11.39418	0.566397	0	0	0	0.001125492	0.001125492	0.000187582	0.000187582	0.000562746	0.00093791	0.000750328	0.000375164	0.002063403	0.00450197	0.00637779	0.008628775	0.01181767	0.016132058	0.019133371	0.018007878	0.024385669	0.023447758	0.025886325	0.026824236	0.034702682	0.026073907	0.002250985	0.001875821	0.742637404	502.5113577	33.18200089	0.307247769	0.12942	-0.887998605	3.420598	3.968469	7.576236	Reasonable	1	1	2997.698039	3.42733619	0.052689496	0.997429055	1	3.453841686
AMILUE	C5H13N_methyldiethylamine	11.07263	11.39418	0.566397	0	0	0	0.001125492	0.001125492	0.000187582	0.000187582	0.000562746	0.00093791	0.000750328	0.000375164	0.002063403	0.00450197	0.00637779	0.008628775	0.01181767	0.016132058	0.019133371	0.018007878	0.024385669	0.023447758	0.025886325	0.026824236	0.034702682	0.026073907	0.002250985	0.001875821	0.742637404	502.5113577	33.18200089	0.307247769	0.12942	-0.887998605	3.420598	3.968469	7.576236	Reasonable	1	1	299.7698039	3.254538293	0.070167722	0.974871978	1	3.285745862
AMILUE	C5H13N_methyldiethylamine	11.07263	11.39418	0.566397	0	0	0	0.001125492	0.001125492	0.000187582	0.000187582	0.000562746	0.00093791	0.000750328	0.000375164	0.002063403	0.00450197	0.00637779	0.008628775	0.01181767	0.016132058	0.019133371	0.018007878	0.024385669	0.023447758	0.025886325	0.026824236	0.034702682	0.026073907	0.002250985	0.001875821	0.742637404	502.5113577	33.18200089	0.307247769	0.12942	-0.887998605	3.420598	3.968469	7.576236	Reasonable	1	1	0.002681524	0.000209986	0.000140415	0.000346922	1	0.000106896
AMILUE	C3H6O_propionaldehyde	11.07263	11.39418	0.566397	0	0	0	0.001125492	0.001125492	0.000187582	0.000187582	0.000562746	0.00093791	0.000750328	0.000375164	0.002063403	0.00450197	0.00637779	0.008628775	0.01181767	0.016132058	0.019133371	0.018007878	0.024385669	0.023447758	0.025886325	0.026824236	0.034702682	0.026073907	0.002250985	0.001875821	0.742637404	505.7976334	49.25311063	0.295140665	0.132888	-0.876514235	2.477724	3.665493	4.514577	Reasonable	1	1	443120.562	4.951505887	0.027805672	0.999983018	0.6	4.960033179
AMILUE	C3H6O_propionaldehyde	11.07263	11.39418	0.566397	0	0	0	0.001125492	0.001125492	0.000187582	0.000187582	0.000562746	0.00093791	0.000750328	0.000375164	0.002063403	0.00450197	0.00637779	0.008628775	0.01181767	0.016132058	0.019133371	0.018007878	0.024385669	0.023447758	0.025886325	0.026824236	0.034702682	0.026073907	0.002250985	0.001875821	0.742637404	505.7976334	49.25311063	0.295140665	0.132888	-0.876514235	2.477724	3.665493	4.514577	Reasonable	1	1	44312.0562	4.951762642	0.015356961	0.999830207	0.6	4.948356447
AMILUE	C3H6O_propionaldehyde	11.07263	11.39418	0.566397	0	0	0	0.001125492	0.001125492	0.000187582	0.000187582	0.000562746	0.00093791	0.000750328	0.000375164	0.002063403	0.00450197	0.00637779	0.008628775	0.01181767	0.016132058	0.019133371	0.018007878	0.024385669	0.023447758	0.025886325	0.026824236	0.034702682	0.026073907	0.002250985	0.001875821	0.742637404	505.7976334	49.25311063	0.295140665	0.132888	-0.876514235	2.477724	3.665493	4.514577	Reasonable	1	1	4431.20562	4.960988562	0.022779883	0.998304665	0.6	4.940036003
AMILUE	C3H6O_propionaldehyde	11.07263	11.39418	0.566397	0	0	0	0.001125492	0.001125492	0.000187582	0.000187582	0.000562746	0.00093791	0.000750328	0.000375164	0.002063403	0.00450197	0.00637779	0.008628775	0.01181767	0.016132058	0.019133371	0.018007878	0.024385669	0.023447758	0.025886325	0.026824236	0.034702682	0.026073907	0.002250985	0.001875821	0.742637404	505.7976334	49.25311063	0.295140665	0.132888	-0.876514235	2.477724	3.665493	4.514577	Reasonable	1	1	443.120562	1.51714665	0.008658443	0.983301441	0.6	1.519035
AMILUE	C3H6O_propionaldehyde	11.07263	11.39418	0.566397	0	0	0	0.001125492	0.001125492	0.000187582	0.000187582	0.000562746	0.00093791	0.000750328	0.000375164	0.002063403	0.00450197	0.00637779	0.008628775	0.01181767	0.016132058	0.019133371	0.018007878	0.024385669	0.023447758	0.025886325	0.026824236	0.034702682	0.026073907	0.002250985	0.001875821	0.742637404	505.7976334	49.25311063	0.295140665	0.132888	-0.876514235	2.477724	3.665493	4.514577	Reasonable	1	1	0.003726075	0.000109655	6.13E-06	0.000494906	0.6	0.000112089
AMILUE	C5H12O_3-methyl-1-butanol	11.07263	11.39418	0.566397	0	0	0	0.001125492	0.001125492	0.000187582	0.000187582	0.000562746	0.00093791	0.000750328	0.000375164	0.002063403	0.00450197	0.00637779	0.008628775	0.01181767	0.016132058	0.019133371	0.018007878	0.024385669	0.023447758	0.025886325	0.026824236	0.034702682	0.026073907	0.002250985	0.001875821	0.742637404	560.2711224	38.46689318	0.659856182	9.3439	0.970528182	3.027356	4.680738	6.731276	Reasonable	1	1	6301.872	3.680001277	0.031169957	0.999983018	1.2	3.653002992
AMILUE	C5H12O_3-methyl-1-butanol	11.07263	11.39418	0.566397	0	0	0	0.001125492	0.001125492	0.000187582	0.000187582	0.000562746	0.00093791	0.000750328	0.000375164	0.002063403	0.00450197	0.00637779	0.008628775	0.01181767	0.016132058	0.019133371	0.018007878	0.024385669	0.023447758	0.025886325	0.026824236	0.034702682	0.026073907	0.002250985	0.001875821	0.742637404	560.2711224	38.46689318	0.659856182	9.3439	0.970528182	3.027356	4.680738	6.731276	Reasonable	1	1	630.1872	3.656372444	0.093739968	0.999830204	1.2	3.66311878
AMILUE	C5H12O_3-methyl-1-butanol	11.07263	11.39418	0.566397	0	0	0	0.001125492	0.001125492	0.000187582	0.000187582	0.000562746	0.00093791	0.000750328	0.000375164	0.002063403	0.00450197	0.00637779	0.008628775	0.01181767	0.016132058	0.019133371	0.018007878	0.024385669	0.023447758	0.025886325	0.026824236	0.034702682	0.026073907	0.002250985	0.001875821	0.742637404	560.2711224	38.46689318	0.659856182	9.3439	0.970528182	3.027356	4.680738	6.731276	Reasonable	1	1	63.01872	3.537997116	0.042172959	0.998304627	1.2	3.536874408
AMILUE	C5H12O_3-methyl-1-butanol	11.07263	11.39418	0.566397	0	0	0	0.001125492	0.001125492	0.000187582	0.000187582	0.000562746	0.00093791	0.000750328	0.000375164	0.002063403	0.00450197	0.00637779	0.008628775	0.01181767	0.016132058	0.019133371	0.018007878	0.024385669	0.023447758	0.025886325	0.026824236	0.034702682	0.026073907	0.002250985	0.001875821	0.742637404	560.2711224	38.46689318	0.659856182	9.3439	0.970528182	3.027356	4.680738	6.731276	Reasonable	1	1	6.301872	3.257317442	0.11057875	0.983301066	1.2	3.214600951
AMILUE	C5H12O_3-methyl-1-butanol	11.07263	11.39418	0.566397	0	0	0	0.001125492	0.001125492	0.000187582	0.000187582	0.000562746	0.00093791	0.000750328	0.000375164	0.002063403	0.00450197	0.00637779	0.008628775	0.01181767	0.016132058	0.019133371	0.018007878	0.024385669	0.023447758	0.025886325	0.026824236	0.034702682	0.026073907	0.002250985	0.001875821	0.742637404	560.2711224	38.46689318	0.659856182	9.3439	0.970528182	3.027356	4.680738	6.731276	Reasonable	1	1	0.135111191	0.010671841	0.00100007	0.558004302	1.2	0.010452648
AMILUE	C6H10_1,5-hexadiene	11.07263	11.39418	0.566397	0	0	0	0.001125492	0.001125492	0.000187582	0.000187582	0.000562746	0.00093791	0.000750328	0.000375164	0.002063403	0.00450197	0.00637779	0.008628775	0.01181767	0.016132058	0.019133371	0.018007878	0.024385669	0.023447758	0.025886325	0.026824236	0.034702682	0.026073907	0.002250985	0.001875821	0.742637404	496.7992724	33.9934198	0.234614174	0.870393	-0.06028461	2.94106	3.682872	8.234479	Reasonable	1	1	287264.733	3.655963256	0.023714581	0.999996001	2.9	3.635637907
AMILUE	C6H10_1,5-hexadiene	11.07263	11.39418	0.566397	0	0	0	0.001125492	0.001125492	0.000187582	0.000187582	0.000562746	0.00093791	0.000750328	0.000375164	0.002063403	0.00450197	0.00637779	0.008628775	0.01181767	0.016132058	0.019133371	0.018007878	0.024385669	0.023447758	0.025886325	0.026824236	0.034702682	0.026073907	0.002250985	0.001875821	0.742637404	496.7992724	33.9934198	0.234614174	0.870393	-0.06028461	2.94106	3.682872	8.234479	Reasonable	1	1	28726.4733	3.64746423	0.026075969	0.999960007	2.9	3.649434882
AMILUE	C6H10_1,5-hexadiene	11.07263	11.39418	0.566397	0	0	0	0.001125492	0.001125492	0.000187582	0.000187582	0.000562746	0.00093791	0.000750328	0.000375164	0.002063403	0.00450197	0.00637779	0.008628775	0.01181767	0.016132058	0.019133371	0.018007878	0.024385669	0.023447758	0.025886325	0.026824236	0.034702682	0.026073907	0.002250985	0.001875821	0.742637404	496.7992724	33.9934198	0.234614174	0.870393	-0.06028461	2.94106	3.682872	8.234479	Reasonable	1	1	2872.64733	3.458327997	0.014421176	0.999600213	2.9	3.44582584
AMILUE	C6H10_1,5-hexadiene	11.07263	11.39418	0.566397	0	0	0	0.001125492	0.001125492	0.000187582	0.000187582	0.000562746	0.00093791	0.000750328	0.000375164	0.002063403	0.00450197	0.00637779	0.008628775	0.01181767	0.016132058	0.019133371	0.018007878	0.024385669	0.023447758	0.025886325	0.026824236	0.034702682	0.026073907	0.002250985	0.001875821	0.742637404	496.7992724	33.9934198	0.234614174	0.870393	-0.06028461	2.94106	3.682872	8.234479	Reasonable	1	1	287.264733	3.174580364	0.004757154	0.996016463	2.9	3.174435307
AMILUE	C6H10_1,5-hexadiene	11.07263	11.39418	0.566397	0	0	0	0.001125492	0.001125492	0.000187582	0.000187582	0.000562746	0.00093791	0.000750328	0.000375164	0.002063403	0.00450197	0.00637779	0.008628775	0.01181767	0.016132058	0.019133371	0.018007878	0.024385669	0.023447758	0.025886325	0.026824236	0.034702682	0.026073907	0.002250985	0.001875821	0.742637404	496.7992724	33.9934198	0.234614174	0.870393	-0.06028461	2.94106	3.682872	8.234479	Reasonable	1	1	1.808553585	0.365052849	0.002900104	0.611522609	2.9	0.366111994
AMILUE	C6H10_1,5-hexadiene	11.07263	11.39418	0.566397	0	0	0	0.001125492	0.001125492	0.000187582	0.000187582	0.000562746	0.00093791	0.000750328	0.000375164	0.002063403	0.00450197	0.00637779	0.008628775	0.01181767	0.016132058	0.019133371	0.018007878	0.024385669	0.023447758	0.025886325	0.026824236	0.034702682	0.026073907	0.002250985	0.001875821	0.742637404	496.7992724	33.9934198	0.234614174	0.870393	-0.06028461	2.94106	3.682872	8.234479	Reasonable	1	1	0.000420036	0.000402188	3.64E-05	0.000365463	2.9	0.000404738
AMILUE	C3H9N_propylamine	11.07263	11.39418	0.566397	0	0	0	0.001125492	0.001125492	0.000187582	0.000187582	0.000562746	0.00093791	0.000750328	0.000375164	0.002063403	0.00450197	0.00637779	0.008628775	0.01181767	0.016132058	0.019133371	0.018007878	0.024385669	0.023447758	0.025886325	0.026824236	0.034702682	0.026073907	0.002250985	0.001875821	0.742637404	489.1426866	48.09483775	0.309212029	0.189302	-0.722844798	2.761642	3.167019	6.014918	Reasonable	1	1	420665.182	5.564140398	0.139661547	0.999987443	0.5	5.625663903
AMILUE	C3H9N_propylamine	11.07263	11.39418	0.566397	0	0	0	0.001125492	0.001125492	0.000187582	0.000187582	0.000562746	0.00093791	0.000750328	0.000375164	0.002063403	0.00450197	0.00637779	0.008628775	0.01181767	0.016132058	0.019133371	0.018007878	0.024385669	0.023447758	0.025886325	0.026824236	0.034702682	0.026073907	0.002250985	0.001875821	0.742637404	489.1426866	48.09483775	0.309212029	0.189302	-0.722844798	2.761642	3.167019	6.014918	Reasonable	1	1	42066.5182	5.132380753	0.050899547	0.999874439	0.5	5.163169174
AMILUE	C3H9N_propylamine	11.07263	11.39418	0.566397	0	0	0	0.001125492	0.001125492	0.000187582	0.000187582	0.000562746	0.00093791	0.000750328	0.000375164	0.002063403	0.00450197	0.00637779	0.008628775	0.01181767	0.016132058	0.019133371	0.018007878	0.024385669	0.023447758	0.025886325	0.026824236	0.034702682	0.026073907	0.002250985	0.001875821	0.742637404	489.1426866	48.09483775	0.309212029	0.189302	-0.722844798	2.761642	3.167019	6.014918	Reasonable	1	1	4206.65182	4.775272012	0.021024442	0.99874581	0.5	4.767063863
AMILUE	C3H9N_propylamine	11.07263	11.39418	0.566397	0	0	0	0.001125492	0.001125492	0.000187582	0.000187582	0.000562746	0.00093791	0.000750328	0.000375164	0.002063403	0.00450197	0.00637779	0.008628775	0.01181767	0.016132058	0.019133371	0.018007878	0.024385669	0.023447758	0.025886325	0.026824236	0.034702682	0.026073907	0.002250985	0.001875821	0.742637404	489.1426866	48.09483775	0.309212029	0.189302	-0.722844798	2.761642	3.167019	6.014918	Reasonable	1	1	420.665182	3.96941594	0.02000213	0.987598093	0.5	3.959422091
AMILUE	C3H9N_propylamine	11.07263	11.39418	0.566397	0	0	0	0.001125492	0.001125492	0.000187582	0.000187582	0.000562746	0.00093791	0.000750328	0.000375164	0.002063403	0.00450197	0.00637779	0.008628775	0.01181767	0.016132058	0.019133371	0.018007878	0.024385669	0.023447758	0.025886325	0.026824236	0.034702682	0.026073907	0.002250985	0.001875821	0.742637404	489.1426866	48.09483775	0.309212029	0.189302	-0.722844798	2.761642	3.167019	6.014918	Reasonable	1	1	0.002939293	0.000484079	2.58E-05	0.000556105	0.5	0.000484667
AMIMEP	C4H8_1-butene	10.87494	11.21563	0.563613	0	0	0	0.001856321	0.000556896	0.000742528	0.000371264	0.000556896	0.000742528	0.00092816	0.00092816	0.001856321	0.002784481	0.00538333	0.009281604	0.012066085	0.014850566	0.017635047	0.016149991	0.021347689	0.018934472	0.017820679	0.023389642	0.025802859	0.020048264	0.001670689	0.001113792	0.783181734	430.176761	40.68395206	0.202455234	0.0806182	-1.093566903	3.037589	3.456758	5.803365	Reasonable	1	1	3357260.298	5.008682344	0.007039159	0.999996305	2.4	5.010354239
AMIMEP	C4H8_1-butene	10.87494	11.21563	0.563613	0	0	0	0.001856321	0.000556896	0.000742528	0.000371264	0.000556896	0.000742528	0.00092816	0.00092816	0.001856321	0.002784481	0.00538333	0.009281604	0.012066085	0.014850566	0.017635047	0.016149991	0.021347689	0.018934472	0.017820679	0.023389642	0.025802859	0.020048264	0.001670689	0.001113792	0.783181734	430.176761	40.68395206	0.202455234	0.0806182	-1.093566903	3.037589	3.456758	5.803365	Reasonable	1	1	335726.0298	4.989372062	0.006160445	0.999963054	2.4	4.991879172
AMIMEP	C4H8_1-butene	10.87494	11.21563	0.563613	0	0	0	0.001856321	0.000556896	0.000742528	0.000371264	0.000556896	0.000742528	0.00092816	0.00092816	0.001856321	0.002784481	0.00538333	0.009281604	0.012066085	0.014850566	0.017635047	0.016149991	0.021347689	0.018934472	0.017820679	0.023389642	0.025802859	0.020048264	0.001670689	0.001113792	0.783181734	430.176761	40.68395206	0.202455234	0.0806182	-1.093566903	3.037589	3.456758	5.803365	Reasonable	1	1	33572.60298	4.586087699	0.009394915	0.999630664	2.4	4.590124369
AMIMEP	C4H8_1-butene	10.87494	11.21563	0.563613	0	0	0	0.001856321	0.000556896	0.000742528	0.000371264	0.000556896	0.000742528	0.00092816	0.00092816	0.001856321	0.002784481	0.00538333	0.009281604	0.012066085	0.014850566	0.017635047	0.016149991	0.021347689	0.018934472	0.017820679	0.023389642	0.025802859	0.020048264	0.001670689	0.001113792	0.783181734	430.176761	40.68395206	0.202455234	0.0806182	-1.093566903	3.037589	3.456758	5.803365	Reasonable	1	1	3357.260298	3.759948659	0.005987107	0.996318878	2.4	3.763075394
AMIMEP	C4H8_1-butene	10.87494	11.21563	0.563613	0	0	0	0.001856321	0.000556896	0.000742528	0.000371264	0.000556896	0.000742528	0.00092816	0.00092816	0.001856321	0.002784481	0.00538333	0.009281604	0.012066085	0.014850566	0.017635047	0.016149991	0.021347689	0.018934472	0.017820679	0.023389642	0.025802859	0.020048264	0.001670689	0.001113792	0.783181734	430.176761	40.68395206	0.202455234	0.0806182	-1.093566903	3.037589	3.456758	5.803365	Reasonable	1	1	0.006212843	0.000514107	1.83E-05	0.000500617	2.4	0.000510496
AMIMEP	C5H10O_1-methyl-3-buten-1-ol	10.87494	11.21563	0.563613	0	0	0	0.001856321	0.000556896	0.000742528	0.000371264	0.000556896	0.000742528	0.00092816	0.00092816	0.001856321	0.002784481	0.00538333	0.009281604	0.012066085	0.014850566	0.017635047	0.016149991	0.021347689	0.018934472	0.017820679	0.023389642	0.025802859	0.020048264	0.001670689	0.001113792	0.783181734	547.1494147	41.1143638	0.720082126	31.8507	1.503118982	2.90326	4.127407	7.344023	Reasonable	1	1	8808.221097	3.922021541	0.076366767	0.999996436	1.1	3.886113544
AMIMEP	C5H10O_1-methyl-3-buten-1-ol	10.87494	11.21563	0.563613	0	0	0	0.001856321	0.000556896	0.000742528	0.000371264	0.000556896	0.000742528	0.00092816	0.00092816	0.001856321	0.002784481	0.00538333	0.009281604	0.012066085	0.014850566	0.017635047	0.016149991	0.021347689	0.018934472	0.017820679	0.023389642	0.025802859	0.020048264	0.001670689	0.001113792	0.783181734	547.1494147	41.1143638	0.720082126	31.8507	1.503118982	2.90326	4.127407	7.344023	Reasonable	1	1	880.8221097	3.833116047	0.093798062	0.999964357	1.1	3.900554086
AMIMEP	C5H10O_1-methyl-3-buten-1-ol	10.87494	11.21563	0.563613	0	0	0	0.001856321	0.000556896	0.000742528	0.000371264	0.000556896	0.000742528	0.00092816	0.00092816	0.001856321	0.002784481	0.00538333	0.009281604	0.012066085	0.014850566	0.017635047	0.016149991	0.021347689	0.018934472	0.017820679	0.023389642	0.025802859	0.020048264	0.001670689	0.001113792	0.783181734	547.1494147	41.1143638	0.720082126	31.8507	1.503118982	2.90326	4.127407	7.344023	Reasonable	1	1	88.08221097	3.72787469	0.046612688	0.999643682	1.1	3.722290838
AMIMEP	C5H10O_1-methyl-3-buten-1-ol	10.87494	11.21563	0.563613	0	0	0	0.001856321	0.000556896	0.000742528	0.000371264	0.000556896	0.000742528	0.00092816	0.00092816	0.001856321	0.002784481	0.00538333	0.009281604	0.012066085	0.014850566	0.017635047	0.016149991	0.021347689	0.018934472	0.017820679	0.023389642	0.025802859	0.020048264	0.001670689	0.001113792	0.783181734	547.1494147	41.1143638	0.720082126	31.8507	1.503118982	2.90326	4.127407	7.344023	Reasonable	1	1	8.808221097	3.41730941	0.124459805	0.996448208	1.1	3.402331472
AMIMEP	C5H10O_1-methyl-3-buten-1-ol	10.87494	11.21563	0.563613	0	0	0	0.001856321	0.000556896	0.000742528	0.000371264	0.000556896	0.000742528	0.00092816	0.00092816	0.001856321	0.002784481	0.00538333	0.009281604	0.012066085	0.014850566	0.017635047	0.016149991	0.021347689	0.018934472	0.017820679	0.023389642	0.025802859	0.020048264	0.001670689	0.001113792	0.783181734	547.1494147	41.1143638	0.720082126	31.8507	1.503118982	2.90326	4.127407	7.344023	Reasonable	1	1	0.022941086	0.026715856	0.002395163	0.422195654	1.1	0.026949465
AMIMEP	C5H10O_1-methyl-3-buten-1-ol	10.87494	11.21563	0.563613	0	0	0	0.001856321	0.000556896	0.000742528	0.000371264	0.000556896	0.000742528	0.00092816	0.00092816	0.001856321	0.002784481	0.00538333	0.009281604	0.012066085	0.014850566	0.017635047	0.016149991	0.021347689	0.018934472	0.017820679	0.023389642	0.025802859	0.020048264	0.001670689	0.001113792	0.783181734	547.1494147	41.1143638	0.720082126	31.8507	1.503118982	2.90326	4.127407	7.344023	Reasonable	1	1	1.23E-05	1.52E-05	2.25E-06	0.000392048	1.1	1.43E-05
AMIMEP	C7H10_1,3,5-heptatriene	10.87494	11.21563	0.563613	0	0	0	0.001856321	0.000556896	0.000742528	0.000371264	0.000556896	0.000742528	0.00092816	0.00092816	0.001856321	0.002784481	0.00538333	0.009281604	0.012066085	0.014850566	0.017635047	0.016149991	0.021347689	0.018934472	0.017820679	0.023389642	0.025802859	0.020048264	0.001670689	0.001113792	0.783181734	572.5172762	30.09194321	0.293331341	358.413	2.554383754	2.157024	3.967522	11.721142	Reasonable	1	1	31238.49935	3.394599047	0.057805686	0.999999911	3	3.415364461
AMIMEP	C7H10_1,3,5-heptatriene	10.87494	11.21563	0.563613	0	0	0	0.001856321	0.000556896	0.000742528	0.000371264	0.000556896	0.000742528	0.00092816	0.00092816	0.001856321	0.002784481	0.00538333	0.009281604	0.012066085	0.014850566	0.017635047	0.016149991	0.021347689	0.018934472	0.017820679	0.023389642	0.025802859	0.020048264	0.001670689	0.001113792	0.783181734	572.5172762	30.09194321	0.293331341	358.413	2.554383754	2.157024	3.967522	11.721142	Reasonable	1	1	3123.849935	3.349098157	0.06295526	0.999999107	3	3.344085988
AMIMEP	C7H10_1,3,5-heptatriene	10.87494	11.21563	0.563613	0	0	0	0.001856321	0.000556896	0.000742528	0.000371264	0.000556896	0.000742528	0.00092816	0.00092816	0.001856321	0.002784481	0.00538333	0.009281604	0.012066085	0.014850566	0.017635047	0.016149991	0.021347689	0.018934472	0.017820679	0.023389642	0.025802859	0.020048264	0.001670689	0.001113792	0.783181734	572.5172762	30.09194321	0.293331341	358.413	2.554383754	2.157024	3.967522	11.721142	Reasonable	1	1	312.3849935	3.296822724	0.037011451	0.999991069	3	3.278762597
AMIMEP	C7H10_1,3,5-heptatriene	10.87494	11.21563	0.563613	0	0	0	0.001856321	0.000556896	0.000742528	0.000371264	0.000556896	0.000742528	0.00092816	0.00092816	0.001856321	0.002784481	0.00538333	0.009281604	0.012066085	0.014850566	0.017635047	0.016149991	0.021347689	0.018934472	0.017820679	0.023389642	0.025802859	0.020048264	0.001670689	0.001113792	0.783181734	572.5172762	30.09194321	0.293331341	358.413	2.554383754	2.157024	3.967522	11.721142	Reasonable	1	1	31.23849935	3.07309263	0.035851763	0.999910693	3	3.073098742
AMIMEP	C7H10_1,3,5-heptatriene	10.87494	11.21563	0.563613	0	0	0	0.001856321	0.000556896	0.000742528	0.000371264	0.000556896	0.000742528	0.00092816	0.00092816	0.001856321	0.002784481	0.00538333	0.009281604	0.012066085	0.014850566	0.017635047	0.016149991	0.021347689	0.018934472	0.017820679	0.023389642	0.025802859	0.020048264	0.001670689	0.001113792	0.783181734	572.5172762	30.09194321	0.293331341	358.413	2.554383754	2.157024	3.967522	11.721142	Reasonable	1	1	9.47E-07	0.004028312	0.000874911	0.000339345	3	0.003614523
AMIMEP	C6H12_2-hexene	10.87494	11.21563	0.563613	0	0	0	0.001856321	0.000556896	0.000742528	0.000371264	0.000556896	0.000742528	0.00092816	0.00092816	0.001856321	0.002784481	0.00538333	0.009281604	0.012066085	0.014850566	0.017635047	0.016149991	0.021347689	0.018934472	0.017820679	0.023389642	0.025802859	0.020048264	0.001670689	0.001113792	0.783181734	514.2937186	32.55891971	0.290907798	17.7833	1.250012355	3.263236	3.298806	9.340548	Reasonable	1	1	224680.4832	3.623467706	0.024179537	0.99999975	2.6	3.628206522
AMIMEP	C6H12_2-hexene	10.87494	11.21563	0.563613	0	0	0	0.001856321	0.000556896	0.000742528	0.000371264	0.000556896	0.000742528	0.00092816	0.00092816	0.001856321	0.002784481	0.00538333	0.009281604	0.012066085	0.014850566	0.017635047	0.016149991	0.021347689	0.018934472	0.017820679	0.023389642	0.025802859	0.020048264	0.001670689	0.001113792	0.783181734	514.2937186	32.55891971	0.290907798	17.7833	1.250012355	3.263236	3.298806	9.340548	Reasonable	1	1	22468.04832	3.611273146	0.040895363	0.999997497	2.6	3.622254258
AMIMEP	C6H12_2-hexene	10.87494	11.21563	0.563613	0	0	0	0.001856321	0.000556896	0.000742528	0.000371264	0.000556896	0.000742528	0.00092816	0.00092816	0.001856321	0.002784481	0.00538333	0.009281604	0.012066085	0.014850566	0.017635047	0.016149991	0.021347689	0.018934472	0.017820679	0.023389642	0.025802859	0.020048264	0.001670689	0.001113792	0.783181734	514.2937186	32.55891971	0.290907798	17.7833	1.250012355	3.263236	3.298806	9.340548	Reasonable	1	1	2246.804832	3.462030352	0.031427661	0.999974973	2.6	3.443053287
AMIMEP	C6H12_2-hexene	10.87494	11.21563	0.563613	0	0	0	0.001856321	0.000556896	0.000742528	0.000371264	0.000556896	0.000742528	0.00092816	0.00092816	0.001856321	0.002784481	0.00538333	0.009281604	0.012066085	0.014850566	0.017635047	0.016149991	0.021347689	0.018934472	0.017820679	0.023389642	0.025802859	0.020048264	0.001670689	0.001113792	0.783181734	514.2937186	32.55891971	0.290907798	17.7833	1.250012355	3.263236	3.298806	9.340548	Reasonable	1	1	224.6804832	3.235081923	0.010224543	0.999749785	2.6	3.233331645
AMIMEP	C6H12_2-hexene	10.87494	11.21563	0.563613	0	0	0	0.001856321	0.000556896	0.000742528	0.000371264	0.000556896	0.000742528	0.00092816	0.00092816	0.001856321	0.002784481	0.00538333	0.009281604	0.012066085	0.014850566	0.017635047	0.016149991	0.021347689	0.018934472	0.017820679	0.023389642	0.025802859	0.020048264	0.001670689	0.001113792	0.783181734	514.2937186	32.55891971	0.290907798	17.7833	1.250012355	3.263236	3.298806	9.340548	Reasonable	1	1	10.84202674	2.252209138	0.028298333	0.994840228	2.6	2.261497552
AMIMEP	C6H12_2-hexene	10.87494	11.21563	0.563613	0	0	0	0.001856321	0.000556896	0.000742528	0.000371264	0.000556896	0.000742528	0.00092816	0.00092816	0.001856321	0.002784481	0.00538333	0.009281604	0.012066085	0.014850566	0.017635047	0.016149991	0.021347689	0.018934472	0.017820679	0.023389642	0.025802859	0.020048264	0.001670689	0.001113792	0.783181734	514.2937186	32.55891971	0.290907798	17.7833	1.250012355	3.263236	3.298806	9.340548	Reasonable	1	1	0.127077442	0.325560616	0.007385456	0.693238009	2.6	0.330385556
AMIMEP	C6H12_2-hexene	10.87494	11.21563	0.563613	0	0	0	0.001856321	0.000556896	0.000742528	0.000371264	0.000556896	0.000742528	0.00092816	0.00092816	0.001856321	0.002784481	0.00538333	0.009281604	0.012066085	0.014850566	0.017635047	0.016149991	0.021347689	0.018934472	0.017820679	0.023389642	0.025802859	0.020048264	0.001670689	0.001113792	0.783181734	514.2937186	32.55891971	0.290907798	17.7833	1.250012355	3.263236	3.298806	9.340548	Reasonable	1	1	2.04E-05	0.000491377	2.78E-05	0.000362216	2.6	0.000485304
AMIMEP	C6H14_2-methylpentane	10.87494	11.21563	0.563613	0	0	0	0.001856321	0.000556896	0.000742528	0.000371264	0.000556896	0.000742528	0.00092816	0.00092816	0.001856321	0.002784481	0.00538333	0.009281604	0.012066085	0.014850566	0.017635047	0.016149991	0.021347689	0.018934472	0.017820679	0.023389642	0.025802859	0.020048264	0.001670689	0.001113792	0.783181734	504.839777	31.13915414	0.283296142	1.04047	0.017229563	3.446797	4.51881	7.657391	Reasonable	1	1	294963.7449	3.505750904	0.056859112	0.999996742	3.2	3.478975508
AMIMEP	C6H14_2-methylpentane	10.87494	11.21563	0.563613	0	0	0	0.001856321	0.000556896	0.000742528	0.000371264	0.000556896	0.000742528	0.00092816	0.00092816	0.001856321	0.002784481	0.00538333	0.009281604	0.012066085	0.014850566	0.017635047	0.016149991	0.021347689	0.018934472	0.017820679	0.023389642	0.025802859	0.020048264	0.001670689	0.001113792	0.783181734	504.839777	31.13915414	0.283296142	1.04047	0.017229563	3.446797	4.51881	7.657391	Reasonable	1	1	29496.37449	3.481126597	0.055277769	0.999967417	3.2	3.495001114
AMIMEP	C6H14_2-methylpentane	10.87494	11.21563	0.563613	0	0	0	0.001856321	0.000556896	0.000742528	0.000371264	0.000556896	0.000742528	0.00092816	0.00092816	0.001856321	0.002784481	0.00538333	0.009281604	0.012066085	0.014850566	0.017635047	0.016149991	0.021347689	0.018934472	0.017820679	0.023389642	0.025802859	0.020048264	0.001670689	0.001113792	0.783181734	504.839777	31.13915414	0.283296142	1.04047	0.017229563	3.446797	4.51881	7.657391	Reasonable	1	1	2949.637449	3.340722012	0.021576748	0.999674268	3.2	3.340585937
AMIMEP	C6H14_2-methylpentane	10.87494	11.21563	0.563613	0	0	0	0.001856321	0.000556896	0.000742528	0.000371264	0.000556896	0.000742528	0.00092816	0.00092816	0.001856321	0.002784481	0.00538333	0.009281604	0.012066085	0.014850566	0.017635047	0.016149991	0.021347689	0.018934472	0.017820679	0.023389642	0.025802859	0.020048264	0.001670689	0.001113792	0.783181734	504.839777	31.13915414	0.283296142	1.04047	0.017229563	3.446797	4.51881	7.657391	Reasonable	1	1	294.9637449	3.152817455	0.01605789	0.996752202	3.2	3.134106262
AMIMEP	C6H14_2-methylpentane	10.87494	11.21563	0.563613	0	0	0	0.001856321	0.000556896	0.000742528	0.000371264	0.000556896	0.000742528	0.00092816	0.00092816	0.001856321	0.002784481	0.00538333	0.009281604	0.012066085	0.014850566	0.017635047	0.016149991	0.021347689	0.018934472	0.017820679	0.023389642	0.025802859	0.020048264	0.001670689	0.001113792	0.783181734	504.839777	31.13915414	0.283296142	1.04047	0.017229563	3.446797	4.51881	7.657391	Reasonable	1	1	0.000336939	0.000439901	4.96E-05	0.000350452	3.2	0.000456735
AMIMEP	C6H14_2,2-dimethylbutane	10.87494	11.21563	0.563613	0	0	0	0.001856321	0.000556896	0.000742528	0.000371264	0.000556896	0.000742528	0.00092816	0.00092816	0.001856321	0.002784481	0.00538333	0.009281604	0.012066085	0.014850566	0.017635047	0.016149991	0.021347689	0.018934472	0.017820679	0.023389642	0.025802859	0.020048264	0.001670689	0.001113792	0.783181734	502.044692	32.00410146	0.240565507	0.0437684	-1.358839329	4.257298	4.432725	6.272312	Reasonable	1	1	479506.9467	3.474325422	0.038129314	0.999952354	3	3.467861876
AMIMEP	C6H14_2,2-dimethylbutane	10.87494	11.21563	0.563613	0	0	0	0.001856321	0.000556896	0.000742528	0.000371264	0.000556896	0.000742528	0.00092816	0.00092816	0.001856321	0.002784481	0.00538333	0.009281604	0.012066085	0.014850566	0.017635047	0.016149991	0.021347689	0.018934472	0.017820679	0.023389642	0.025802859	0.020048264	0.001670689	0.001113792	0.783181734	502.044692	32.00410146	0.240565507	0.0437684	-1.358839329	4.257298	4.432725	6.272312	Reasonable	1	1	47950.69467	3.454826423	0.039979631	0.999523747	3	3.476190156
AMIMEP	C6H14_2,2-dimethylbutane	10.87494	11.21563	0.563613	0	0	0	0.001856321	0.000556896	0.000742528	0.000371264	0.000556896	0.000742528	0.00092816	0.00092816	0.001856321	0.002784481	0.00538333	0.009281604	0.012066085	0.014850566	0.017635047	0.016149991	0.021347689	0.018934472	0.017820679	0.023389642	0.025802859	0.020048264	0.001670689	0.001113792	0.783181734	502.044692	32.00410146	0.240565507	0.0437684	-1.358839329	4.257298	4.432725	6.272312	Reasonable	1	1	4795.069467	3.357155048	0.023870818	0.995257798	3	3.356956373
AMIMEP	C6H14_2,2-dimethylbutane	10.87494	11.21563	0.563613	0	0	0	0.001856321	0.000556896	0.000742528	0.000371264	0.000556896	0.000742528	0.00092816	0.00092816	0.001856321	0.002784481	0.00538333	0.009281604	0.012066085	0.014850566	0.017635047	0.016149991	0.021347689	0.018934472	0.017820679	0.023389642	0.025802859	0.020048264	0.001670689	0.001113792	0.783181734	502.044692	32.00410146	0.240565507	0.0437684	-1.358839329	4.257298	4.432725	6.272312	Reasonable	1	1	479.5069467	3.276129942	0.007431807	0.9545191	3	3.276974091
AMIMEP	C6H14_2,2-dimethylbutane	10.87494	11.21563	0.563613	0	0	0	0.001856321	0.000556896	0.000742528	0.000371264	0.000556896	0.000742528	0.00092816	0.00092816	0.001856321	0.002784481	0.00538333	0.009281604	0.012066085	0.014850566	0.017635047	0.016149991	0.021347689	0.018934472	0.017820679	0.023389642	0.025802859	0.020048264	0.001670689	0.001113792	0.783181734	502.044692	32.00410146	0.240565507	0.0437684	-1.358839329	4.257298	4.432725	6.272312	Reasonable	1	1	0.007937977	0.000363432	4.01E-05	0.000347312	3	0.000387596
AMIMEP	C6H10O_4-methyl-4-pentenal	10.87494	11.21563	0.563613	0	0	0	0.001856321	0.000556896	0.000742528	0.000371264	0.000556896	0.000742528	0.00092816	0.00092816	0.001856321	0.002784481	0.00538333	0.009281604	0.012066085	0.014850566	0.017635047	0.016149991	0.021347689	0.018934472	0.017820679	0.023389642	0.025802859	0.020048264	0.001670689	0.001113792	0.783181734	580.0740682	32.39428756	0.391206035	410.664	2.613486633	2.367464	4.895159	8.207107	Reasonable	1	1	26661.10183	3.776282317	0.059975467	0.999999909	1.4	3.836434456
AMIMEP	C6H10O_4-methyl-4-pentenal	10.87494	11.21563	0.563613	0	0	0	0.001856321	0.000556896	0.000742528	0.000371264	0.000556896	0.000742528	0.00092816	0.00092816	0.001856321	0.002784481	0.00538333	0.009281604	0.012066085	0.014850566	0.017635047	0.016149991	0.021347689	0.018934472	0.017820679	0.023389642	0.025802859	0.020048264	0.001670689	0.001113792	0.783181734	580.0740682	32.39428756	0.391206035	410.664	2.613486633	2.367464	4.895159	8.207107	Reasonable	1	1	2666.110183	3.687376138	0.03634823	0.999999087	1.4	3.677301405
AMIMEP	C6H10O_4-methyl-4-pentenal	10.87494	11.21563	0.563613	0	0	0	0.001856321	0.000556896	0.000742528	0.000371264	0.000556896	0.000742528	0.00092816	0.00092816	0.001856321	0.002784481	0.00538333	0.009281604	0.012066085	0.014850566	0.017635047	0.016149991	0.021347689	0.018934472	0.017820679	0.023389642	0.025802859	0.020048264	0.001670689	0.001113792	0.783181734	580.0740682	32.39428756	0.391206035	410.664	2.613486633	2.367464	4.895159	8.207107	Reasonable	1	1	266.6110183	3.591709803	0.03923248	0.999990867	1.4	3.56059013
AMIMEP	C6H10O_4-methyl-4-pentenal	10.87494	11.21563	0.563613	0	0	0	0.001856321	0.000556896	0.000742528	0.000371264	0.000556896	0.000742528	0.00092816	0.00092816	0.001856321	0.002784481	0.00538333	0.009281604	0.012066085	0.014850566	0.017635047	0.016149991	0.021347689	0.018934472	0.017820679	0.023389642	0.025802859	0.020048264	0.001670689	0.001113792	0.783181734	580.0740682	32.39428756	0.391206035	410.664	2.613486633	2.367464	4.895159	8.207107	Reasonable	1	1	26.66110183	3.404675426	0.021392635	0.999908674	1.4	3.403828411
AMIMEP	C6H10O_4-methyl-4-pentenal	10.87494	11.21563	0.563613	0	0	0	0.001856321	0.000556896	0.000742528	0.000371264	0.000556896	0.000742528	0.00092816	0.00092816	0.001856321	0.002784481	0.00538333	0.009281604	0.012066085	0.014850566	0.017635047	0.016149991	0.021347689	0.018934472	0.017820679	0.023389642	0.025802859	0.020048264	0.001670689	0.001113792	0.783181734	580.0740682	32.39428756	0.391206035	410.664	2.613486633	2.367464	4.895159	8.207107	Reasonable	1	1	9.20E-07	1.20E-05	2.70E-06	0.000377486	1.4	1.01E-05
AMIMEP	C6H10O_5-hexen-2-one	10.87494	11.21563	0.563613	0	0	0	0.001856321	0.000556896	0.000742528	0.000371264	0.000556896	0.000742528	0.00092816	0.00092816	0.001856321	0.002784481	0.00538333	0.009281604	0.012066085	0.014850566	0.017635047	0.016149991	0.021347689	0.018934472	0.017820679	0.023389642	0.025802859	0.020048264	0.001670689	0.001113792	0.783181734	598.1955422	35.15992466	0.462244535	3058.05	3.485444582	3.39001	3.800964	8.997777	Reasonable	1	1	14658.93063	3.520327549	0.044126043	0.999999978	1	3.499410793
AMIMEP	C6H10O_5-hexen-2-one	10.87494	11.21563	0.563613	0	0	0	0.001856321	0.000556896	0.000742528	0.000371264	0.000556896	0.000742528	0.00092816	0.00092816	0.001856321	0.002784481	0.00538333	0.009281604	0.012066085	0.014850566	0.017635047	0.016149991	0.021347689	0.018934472	0.017820679	0.023389642	0.025802859	0.020048264	0.001670689	0.001113792	0.783181734	598.1955422	35.15992466	0.462244535	3058.05	3.485444582	3.39001	3.800964	8.997777	Reasonable	1	1	1465.893063	3.530598841	0.04243109	0.999999777	1	3.56830637
AMIMEP	C6H10O_5-hexen-2-one	10.87494	11.21563	0.563613	0	0	0	0.001856321	0.000556896	0.000742528	0.000371264	0.000556896	0.000742528	0.00092816	0.00092816	0.001856321	0.002784481	0.00538333	0.009281604	0.012066085	0.014850566	0.017635047	0.016149991	0.021347689	0.018934472	0.017820679	0.023389642	0.025802859	0.020048264	0.001670689	0.001113792	0.783181734	598.1955422	35.15992466	0.462244535	3058.05	3.485444582	3.39001	3.800964	8.997777	Reasonable	1	1	146.5893063	3.383348099	0.036178618	0.999997769	1	3.401789882
AMIMEP	C6H10O_5-hexen-2-one	10.87494	11.21563	0.563613	0	0	0	0.001856321	0.000556896	0.000742528	0.000371264	0.000556896	0.000742528	0.00092816	0.00092816	0.001856321	0.002784481	0.00538333	0.009281604	0.012066085	0.014850566	0.017635047	0.016149991	0.021347689	0.018934472	0.017820679	0.023389642	0.025802859	0.020048264	0.001670689	0.001113792	0.783181734	598.1955422	35.15992466	0.462244535	3058.05	3.485444582	3.39001	3.800964	8.997777	Reasonable	1	1	14.65893063	3.140173134	0.012530336	0.999977693	1	3.142864319
AMIMEP	C6H10O_5-hexen-2-one	10.87494	11.21563	0.563613	0	0	0	0.001856321	0.000556896	0.000742528	0.000371264	0.000556896	0.000742528	0.00092816	0.00092816	0.001856321	0.002784481	0.00538333	0.009281604	0.012066085	0.014850566	0.017635047	0.016149991	0.021347689	0.018934472	0.017820679	0.023389642	0.025802859	0.020048264	0.001670689	0.001113792	0.783181734	598.1955422	35.15992466	0.462244535	3058.05	3.485444582	3.39001	3.800964	8.997777	Reasonable	1	1	1.15E-07	1.80E-05	7.60E-06	0.000351909	1	1.70E-05
AMIMEP	C4H11N_dimethylethylamine	10.87494	11.21563	0.563613	0	0	0	0.001856321	0.000556896	0.000742528	0.000371264	0.000556896	0.000742528	0.00092816	0.00092816	0.001856321	0.002784481	0.00538333	0.009281604	0.012066085	0.014850566	0.017635047	0.016149991	0.021347689	0.018934472	0.017820679	0.023389642	0.025802859	0.020048264	0.001670689	0.001113792	0.783181734	478.4088801	36.64852371	0.258099726	0.29451	-0.530899954	3.006072	4.581538	6.044873	Reasonable	1	1	839015.6633	4.349846622	0.146609317	0.999995953	0.7	4.357750058
AMIMEP	C4H11N_dimethylethylamine	10.87494	11.21563	0.563613	0	0	0	0.001856321	0.000556896	0.000742528	0.000371264	0.000556896	0.000742528	0.00092816	0.00092816	0.001856321	0.002784481	0.00538333	0.009281604	0.012066085	0.014850566	0.017635047	0.016149991	0.021347689	0.018934472	0.017820679	0.023389642	0.025802859	0.020048264	0.001670689	0.001113792	0.783181734	478.4088801	36.64852371	0.258099726	0.29451	-0.530899954	3.006072	4.581538	6.044873	Reasonable	1	1	83901.56633	4.327186663	0.065403006	0.999959532	0.7	4.355293347
AMIMEP	C4H11N_dimethylethylamine	10.87494	11.21563	0.563613	0	0	0	0.001856321	0.000556896	0.000742528	0.000371264	0.000556896	0.000742528	0.00092816	0.00092816	0.001856321	0.002784481	0.00538333	0.009281604	0.012066085	0.014850566	0.017635047	0.016149991	0.021347689	0.018934472	0.017820679	0.023389642	0.025802859	0.020048264	0.001670689	0.001113792	0.783181734	478.4088801	36.64852371	0.258099726	0.29451	-0.530899954	3.006072	4.581538	6.044873	Reasonable	1	1	8390.156633	4.140580867	0.038678882	0.999595467	0.7	4.125324751
AMIMEP	C4H11N_dimethylethylamine	10.87494	11.21563	0.563613	0	0	0	0.001856321	0.000556896	0.000742528	0.000371264	0.000556896	0.000742528	0.00092816	0.00092816	0.001856321	0.002784481	0.00538333	0.009281604	0.012066085	0.014850566	0.017635047	0.016149991	0.021347689	0.018934472	0.017820679	0.023389642	0.025802859	0.020048264	0.001670689	0.001113792	0.783181734	478.4088801	36.64852371	0.258099726	0.29451	-0.530899954	3.006072	4.581538	6.044873	Reasonable	1	1	839.0156633	3.934932121	0.053114498	0.995969343	0.7	3.949017787
AMIMEP	C4H11N_dimethylethylamine	10.87494	11.21563	0.563613	0	0	0	0.001856321	0.000556896	0.000742528	0.000371264	0.000556896	0.000742528	0.00092816	0.00092816	0.001856321	0.002784481	0.00538333	0.009281604	0.012066085	0.014850566	0.017635047	0.016149991	0.021347689	0.018934472	0.017820679	0.023389642	0.025802859	0.020048264	0.001670689	0.001113792	0.783181734	478.4088801	36.64852371	0.258099726	0.29451	-0.530899954	3.006072	4.581538	6.044873	Reasonable	1	1	0.001476978	0.00074289	0.00042136	0.000434796	0.7	0.000816539
AMIMEP	C4H8_isobutene	10.87494	11.21563	0.563613	0	0	0	0.001856321	0.000556896	0.000742528	0.000371264	0.000556896	0.000742528	0.00092816	0.00092816	0.001856321	0.002784481	0.00538333	0.009281604	0.012066085	0.014850566	0.017635047	0.016149991	0.021347689	0.018934472	0.017820679	0.023389642	0.025802859	0.020048264	0.001670689	0.001113792	0.783181734	433.5290208	40.51820545	0.197619217	0.0630813	-1.200099365	2.653142	4.592211	5.114896	Reasonable	1	1	3216899.611	4.985730359	0.021880869	0.999995072	2.1	4.993561341
AMIMEP	C4H8_isobutene	10.87494	11.21563	0.563613	0	0	0	0.001856321	0.000556896	0.000742528	0.000371264	0.000556896	0.000742528	0.00092816	0.00092816	0.001856321	0.002784481	0.00538333	0.009281604	0.012066085	0.014850566	0.017635047	0.016149991	0.021347689	0.018934472	0.017820679	0.023389642	0.025802859	0.020048264	0.001670689	0.001113792	0.783181734	433.5290208	40.51820545	0.197619217	0.0630813	-1.200099365	2.653142	4.592211	5.114896	Reasonable	1	1	321689.9611	4.962424236	0.013820331	0.999950723	2.1	4.949898163
AMIMEP	C4H8_isobutene	10.87494	11.21563	0.563613	0	0	0	0.001856321	0.000556896	0.000742528	0.000371264	0.000556896	0.000742528	0.00092816	0.00092816	0.001856321	0.002784481	0.00538333	0.009281604	0.012066085	0.014850566	0.017635047	0.016149991	0.021347689	0.018934472	0.017820679	0.023389642	0.025802859	0.020048264	0.001670689	0.001113792	0.783181734	433.5290208	40.51820545	0.197619217	0.0630813	-1.200099365	2.653142	4.592211	5.114896	Reasonable	1	1	32168.99611	4.565803301	0.009502801	0.999507453	2.1	4.555746791
AMIMEP	C4H8_isobutene	10.87494	11.21563	0.563613	0	0	0	0.001856321	0.000556896	0.000742528	0.000371264	0.000556896	0.000742528	0.00092816	0.00092816	0.001856321	0.002784481	0.00538333	0.009281604	0.012066085	0.014850566	0.017635047	0.016149991	0.021347689	0.018934472	0.017820679	0.023389642	0.025802859	0.020048264	0.001670689	0.001113792	0.783181734	433.5290208	40.51820545	0.197619217	0.0630813	-1.200099365	2.653142	4.592211	5.114896	Reasonable	1	1	3216.899611	3.82755748	0.007228881	0.995096265	2.1	3.829180974
AMIMEP	C4H8_isobutene	10.87494	11.21563	0.563613	0	0	0	0.001856321	0.000556896	0.000742528	0.000371264	0.000556896	0.000742528	0.00092816	0.00092816	0.001856321	0.002784481	0.00538333	0.009281604	0.012066085	0.014850566	0.017635047	0.016149991	0.021347689	0.018934472	0.017820679	0.023389642	0.025802859	0.020048264	0.001670689	0.001113792	0.783181734	433.5290208	40.51820545	0.197619217	0.0630813	-1.200099365	2.653142	4.592211	5.114896	Reasonable	1	1	0.007903658	0.000507196	4.02E-05	0.000498325	2.1	0.000534435
AMIMEP	C5H13N_methyldiethylamine	10.87494	11.21563	0.563613	0	0	0	0.001856321	0.000556896	0.000742528	0.000371264	0.000556896	0.000742528	0.00092816	0.00092816	0.001856321	0.002784481	0.00538333	0.009281604	0.012066085	0.014850566	0.017635047	0.016149991	0.021347689	0.018934472	0.017820679	0.023389642	0.025802859	0.020048264	0.001670689	0.001113792	0.783181734	502.5113577	33.18200089	0.307247769	0.246926	-0.607433179	3.420598	3.968469	7.576236	Reasonable	1	1	299769.8039	3.57131855	0.05660007	0.99998649	1	3.543865269
AMIMEP	C5H13N_methyldiethylamine	10.87494	11.21563	0.563613	0	0	0	0.001856321	0.000556896	0.000742528	0.000371264	0.000556896	0.000742528	0.00092816	0.00092816	0.001856321	0.002784481	0.00538333	0.009281604	0.012066085	0.014850566	0.017635047	0.016149991	0.021347689	0.018934472	0.017820679	0.023389642	0.025802859	0.020048264	0.001670689	0.001113792	0.783181734	502.5113577	33.18200089	0.307247769	0.246926	-0.607433179	3.420598	3.968469	7.576236	Reasonable	1	1	29976.98039	3.561889943	0.080080361	0.999864921	1	3.517909134
AMIMEP	C5H13N_methyldiethylamine	10.87494	11.21563	0.563613	0	0	0	0.001856321	0.000556896	0.000742528	0.000371264	0.000556896	0.000742528	0.00092816	0.00092816	0.001856321	0.002784481	0.00538333	0.009281604	0.012066085	0.014850566	0.017635047	0.016149991	0.021347689	0.018934472	0.017820679	0.023389642	0.025802859	0.020048264	0.001670689	0.001113792	0.783181734	502.5113577	33.18200089	0.307247769	0.246926	-0.607433179	3.420598	3.968469	7.576236	Reasonable	1	1	2997.698039	3.492883847	0.085534988	0.998650854	1	3.424719326
AMIMEP	C5H13N_methyldiethylamine	10.87494	11.21563	0.563613	0	0	0	0.001856321	0.000556896	0.000742528	0.000371264	0.000556896	0.000742528	0.00092816	0.00092816	0.001856321	0.002784481	0.00538333	0.009281604	0.012066085	0.014850566	0.017635047	0.016149991	0.021347689	0.018934472	0.017820679	0.023389642	0.025802859	0.020048264	0.001670689	0.001113792	0.783181734	502.5113577	33.18200089	0.307247769	0.246926	-0.607433179	3.420598	3.968469	7.576236	Reasonable	1	1	299.7698039	3.372642447	0.035557563	0.986670392	1	3.35429334
AMIMEP	C5H13N_methyldiethylamine	10.87494	11.21563	0.563613	0	0	0	0.001856321	0.000556896	0.000742528	0.000371264	0.000556896	0.000742528	0.00092816	0.00092816	0.001856321	0.002784481	0.00538333	0.009281604	0.012066085	0.014850566	0.017635047	0.016149991	0.021347689	0.018934472	0.017820679	0.023389642	0.025802859	0.020048264	0.001670689	0.001113792	0.783181734	502.5113577	33.18200089	0.307247769	0.246926	-0.607433179	3.420598	3.968469	7.576236	Reasonable	1	1	0.014463113	0.008590391	0.003638786	0.00355861	1	0.01161646
AMIMEP	C3H6O_propionaldehyde	10.87494	11.21563	0.563613	0	0	0	0.001856321	0.000556896	0.000742528	0.000371264	0.000556896	0.000742528	0.00092816	0.00092816	0.001856321	0.002784481	0.00538333	0.009281604	0.012066085	0.014850566	0.017635047	0.016149991	0.021347689	0.018934472	0.017820679	0.023389642	0.025802859	0.020048264	0.001670689	0.001113792	0.783181734	505.7976334	49.25311063	0.295140665	1.80803	0.257205632	2.477724	3.665493	4.514577	Reasonable	1	1	443120.562	5.091797986	0.020657658	0.999998752	0.6	5.094738234
AMIMEP	C3H6O_propionaldehyde	10.87494	11.21563	0.563613	0	0	0	0.001856321	0.000556896	0.000742528	0.000371264	0.000556896	0.000742528	0.00092816	0.00092816	0.001856321	0.002784481	0.00538333	0.009281604	0.012066085	0.014850566	0.017635047	0.016149991	0.021347689	0.018934472	0.017820679	0.023389642	0.025802859	0.020048264	0.001670689	0.001113792	0.783181734	505.7976334	49.25311063	0.295140665	1.80803	0.257205632	2.477724	3.665493	4.514577	Reasonable	1	1	44312.0562	5.087649862	0.014881314	0.999987518	0.6	5.090724758
AMIMEP	C3H6O_propionaldehyde	10.87494	11.21563	0.563613	0	0	0	0.001856321	0.000556896	0.000742528	0.000371264	0.000556896	0.000742528	0.00092816	0.00092816	0.001856321	0.002784481	0.00538333	0.009281604	0.012066085	0.014850566	0.017635047	0.016149991	0.021347689	0.018934472	0.017820679	0.023389642	0.025802859	0.020048264	0.001670689	0.001113792	0.783181734	505.7976334	49.25311063	0.295140665	1.80803	0.257205632	2.477724	3.665493	4.514577	Reasonable	1	1	4431.20562	5.081658513	0.011493002	0.999875199	0.6	5.093186146
AMIMEP	C3H6O_propionaldehyde	10.87494	11.21563	0.563613	0	0	0	0.001856321	0.000556896	0.000742528	0.000371264	0.000556896	0.000742528	0.00092816	0.00092816	0.001856321	0.002784481	0.00538333	0.009281604	0.012066085	0.014850566	0.017635047	0.016149991	0.021347689	0.018934472	0.017820679	0.023389642	0.025802859	0.020048264	0.001670689	0.001113792	0.783181734	505.7976334	49.25311063	0.295140665	1.80803	0.257205632	2.477724	3.665493	4.514577	Reasonable	1	1	1441.091092	4.691551286	0.01901651	0.999616349	0.6	4.691783022
AMIMEP	C3H6O_propionaldehyde	10.87494	11.21563	0.563613	0	0	0	0.001856321	0.000556896	0.000742528	0.000371264	0.000556896	0.000742528	0.00092816	0.00092816	0.001856321	0.002784481	0.00538333	0.009281604	0.012066085	0.014850566	0.017635047	0.016149991	0.021347689	0.018934472	0.017820679	0.023389642	0.025802859	0.020048264	0.001670689	0.001113792	0.783181734	505.7976334	49.25311063	0.295140665	1.80803	0.257205632	2.477724	3.665493	4.514577	Reasonable	1	1	443.120562	1.441870078	0.007782056	0.99875339	0.6	1.436599351
AMIMEP	C3H6O_propionaldehyde	10.87494	11.21563	0.563613	0	0	0	0.001856321	0.000556896	0.000742528	0.000371264	0.000556896	0.000742528	0.00092816	0.00092816	0.001856321	0.002784481	0.00538333	0.009281604	0.012066085	0.014850566	0.017635047	0.016149991	0.021347689	0.018934472	0.017820679	0.023389642	0.025802859	0.020048264	0.001670689	0.001113792	0.783181734	505.7976334	49.25311063	0.295140665	1.80803	0.257205632	2.477724	3.665493	4.514577	Reasonable	1	1	0.000281621	1.58E-05	4.22E-06	0.000508921	0.6	1.67E-05
AMIMEP	C5H12O_3-methyl-1-butanol	10.87494	11.21563	0.563613	0	0	0	0.001856321	0.000556896	0.000742528	0.000371264	0.000556896	0.000742528	0.00092816	0.00092816	0.001856321	0.002784481	0.00538333	0.009281604	0.012066085	0.014850566	0.017635047	0.016149991	0.021347689	0.018934472	0.017820679	0.023389642	0.025802859	0.020048264	0.001670689	0.001113792	0.783181734	560.2711224	38.46689318	0.659856182	1.79192	0.253318617	3.027356	4.680738	6.731276	Reasonable	1	1	6301.872	3.762236104	0.084460218	0.999911453	1.2	3.802292752
AMIMEP	C5H12O_3-methyl-1-butanol	10.87494	11.21563	0.563613	0	0	0	0.001856321	0.000556896	0.000742528	0.000371264	0.000556896	0.000742528	0.00092816	0.00092816	0.001856321	0.002784481	0.00538333	0.009281604	0.012066085	0.014850566	0.017635047	0.016149991	0.021347689	0.018934472	0.017820679	0.023389642	0.025802859	0.020048264	0.001670689	0.001113792	0.783181734	560.2711224	38.46689318	0.659856182	1.79192	0.253318617	3.027356	4.680738	6.731276	Reasonable	1	1	630.1872	3.806743127	0.032199587	0.999115236	1.2	3.817562301
AMIMEP	C5H12O_3-methyl-1-butanol	10.87494	11.21563	0.563613	0	0	0	0.001856321	0.000556896	0.000742528	0.000371264	0.000556896	0.000742528	0.00092816	0.00092816	0.001856321	0.002784481	0.00538333	0.009281604	0.012066085	0.014850566	0.017635047	0.016149991	0.021347689	0.018934472	0.017820679	0.023389642	0.025802859	0.020048264	0.001670689	0.001113792	0.783181734	560.2711224	38.46689318	0.659856182	1.79192	0.253318617	3.027356	4.680738	6.731276	Reasonable	1	1	63.01872	3.646652169	0.061491917	0.991222257	1.2	3.671921442
AMIMEP	C5H12O_3-methyl-1-butanol	10.87494	11.21563	0.563613	0	0	0	0.001856321	0.000556896	0.000742528	0.000371264	0.000556896	0.000742528	0.00092816	0.00092816	0.001856321	0.002784481	0.00538333	0.009281604	0.012066085	0.014850566	0.017635047	0.016149991	0.021347689	0.018934472	0.017820679	0.023389642	0.025802859	0.020048264	0.001670689	0.001113792	0.783181734	560.2711224	38.46689318	0.659856182	1.79192	0.253318617	3.027356	4.680738	6.731276	Reasonable	1	1	6.301872	3.454981716	0.062058759	0.918649255	1.2	3.410681833
AMIMEP	C5H12O_3-methyl-1-butanol	10.87494	11.21563	0.563613	0	0	0	0.001856321	0.000556896	0.000742528	0.000371264	0.000556896	0.000742528	0.00092816	0.00092816	0.001856321	0.002784481	0.00538333	0.009281604	0.012066085	0.014850566	0.017635047	0.016149991	0.021347689	0.018934472	0.017820679	0.023389642	0.025802859	0.020048264	0.001670689	0.001113792	0.783181734	560.2711224	38.46689318	0.659856182	1.79192	0.253318617	3.027356	4.680738	6.731276	Reasonable	1	1	0.076732616	0.040802971	0.005181964	0.120878123	1.2	0.041991403
AMIMEP	C5H12O_3-methyl-1-butanol	10.87494	11.21563	0.563613	0	0	0	0.001856321	0.000556896	0.000742528	0.000371264	0.000556896	0.000742528	0.00092816	0.00092816	0.001856321	0.002784481	0.00538333	0.009281604	0.012066085	0.014850566	0.017635047	0.016149991	0.021347689	0.018934472	0.017820679	0.023389642	0.025802859	0.020048264	0.001670689	0.001113792	0.783181734	560.2711224	38.46689318	0.659856182	1.79192	0.253318617	3.027356	4.680738	6.731276	Reasonable	1	1	0.000209956	0.000110906	2.74E-05	0.000376082	1.2	0.000129507
AMIMEP	C6H10_1,5-hexadiene	10.87494	11.21563	0.563613	0	0	0	0.001856321	0.000556896	0.000742528	0.000371264	0.000556896	0.000742528	0.00092816	0.00092816	0.001856321	0.002784481	0.00538333	0.009281604	0.012066085	0.014850566	0.017635047	0.016149991	0.021347689	0.018934472	0.017820679	0.023389642	0.025802859	0.020048264	0.001670689	0.001113792	0.783181734	496.7992724	33.9934198	0.234614174	6.33677	0.801867944	2.94106	3.682872	8.234479	Reasonable	1	1	287264.733	3.755118892	0.017592087	0.999999451	2.9	3.734282794
AMIMEP	C6H10_1,5-hexadiene	10.87494	11.21563	0.563613	0	0	0	0.001856321	0.000556896	0.000742528	0.000371264	0.000556896	0.000742528	0.00092816	0.00092816	0.001856321	0.002784481	0.00538333	0.009281604	0.012066085	0.014850566	0.017635047	0.016149991	0.021347689	0.018934472	0.017820679	0.023389642	0.025802859	0.020048264	0.001670689	0.001113792	0.783181734	496.7992724	33.9934198	0.234614174	6.33677	0.801867944	2.94106	3.682872	8.234479	Reasonable	1	1	28726.4733	3.747822913	0.012989295	0.999994507	2.9	3.752085088
AMIMEP	C6H10_1,5-hexadiene	10.87494	11.21563	0.563613	0	0	0	0.001856321	0.000556896	0.000742528	0.000371264	0.000556896	0.000742528	0.00092816	0.00092816	0.001856321	0.002784481	0.00538333	0.009281604	0.012066085	0.014850566	0.017635047	0.016149991	0.021347689	0.018934472	0.017820679	0.023389642	0.025802859	0.020048264	0.001670689	0.001113792	0.783181734	496.7992724	33.9934198	0.234614174	6.33677	0.801867944	2.94106	3.682872	8.234479	Reasonable	1	1	2872.64733	3.559597256	0.023198989	0.999945068	2.9	3.566840529
AMIMEP	C6H10_1,5-hexadiene	10.87494	11.21563	0.563613	0	0	0	0.001856321	0.000556896	0.000742528	0.000371264	0.000556896	0.000742528	0.00092816	0.00092816	0.001856321	0.002784481	0.00538333	0.009281604	0.012066085	0.014850566	0.017635047	0.016149991	0.021347689	0.018934472	0.017820679	0.023389642	0.025802859	0.020048264	0.001670689	0.001113792	0.783181734	496.7992724	33.9934198	0.234614174	6.33677	0.801867944	2.94106	3.682872	8.234479	Reasonable	1	1	287.264733	3.279312351	0.014382844	0.999450951	2.9	3.276027494
AMIMEP	C6H10_1,5-hexadiene	10.87494	11.21563	0.563613	0	0	0	0.001856321	0.000556896	0.000742528	0.000371264	0.000556896	0.000742528	0.00092816	0.00092816	0.001856321	0.002784481	0.00538333	0.009281604	0.012066085	0.014850566	0.017635047	0.016149991	0.021347689	0.018934472	0.017820679	0.023389642	0.025802859	0.020048264	0.001670689	0.001113792	0.783181734	496.7992724	33.9934198	0.234614174	6.33677	0.801867944	2.94106	3.682872	8.234479	Reasonable	1	1	13.21935398	1.372152013	0.01411737	0.988203096	2.9	1.380375655
AMIMEP	C6H10_1,5-hexadiene	10.87494	11.21563	0.563613	0	0	0	0.001856321	0.000556896	0.000742528	0.000371264	0.000556896	0.000742528	0.00092816	0.00092816	0.001856321	0.002784481	0.00538333	0.009281604	0.012066085	0.014850566	0.017635047	0.016149991	0.021347689	0.018934472	0.017820679	0.023389642	0.025802859	0.020048264	0.001670689	0.001113792	0.783181734	496.7992724	33.9934198	0.234614174	6.33677	0.801867944	2.94106	3.682872	8.234479	Reasonable	1	1	0.376221416	0.339084233	0.003248252	0.704494222	2.9	0.339783214
AMIMEP	C6H10_1,5-hexadiene	10.87494	11.21563	0.563613	0	0	0	0.001856321	0.000556896	0.000742528	0.000371264	0.000556896	0.000742528	0.00092816	0.00092816	0.001856321	0.002784481	0.00538333	0.009281604	0.012066085	0.014850566	0.017635047	0.016149991	0.021347689	0.018934472	0.017820679	0.023389642	0.025802859	0.020048264	0.001670689	0.001113792	0.783181734	496.7992724	33.9934198	0.234614174	6.33677	0.801867944	2.94106	3.682872	8.234479	Reasonable	1	1	5.93E-05	0.000420955	3.48E-05	0.000375371	2.9	0.000398196
AMIMEP	C3H9N_propylamine	10.87494	11.21563	0.563613	0	0	0	0.001856321	0.000556896	0.000742528	0.000371264	0.000556896	0.000742528	0.00092816	0.00092816	0.001856321	0.002784481	0.00538333	0.009281604	0.012066085	0.014850566	0.017635047	0.016149991	0.021347689	0.018934472	0.017820679	0.023389642	0.025802859	0.020048264	0.001670689	0.001113792	0.783181734	489.1426866	48.09483775	0.309212029	0.739365	-0.131141112	2.761642	3.167019	6.014918	Reasonable	1	1	420665.182	5.663917234	0.071931259	0.999996785	0.5	5.616172004
AMIMEP	C3H9N_propylamine	10.87494	11.21563	0.563613	0	0	0	0.001856321	0.000556896	0.000742528	0.000371264	0.000556896	0.000742528	0.00092816	0.00092816	0.001856321	0.002784481	0.00538333	0.009281604	0.012066085	0.014850566	0.017635047	0.016149991	0.021347689	0.018934472	0.017820679	0.023389642	0.025802859	0.020048264	0.001670689	0.001113792	0.783181734	489.1426866	48.09483775	0.309212029	0.739365	-0.131141112	2.761642	3.167019	6.014918	Reasonable	1	1	42066.5182	5.24107197	0.038268972	0.999967849	0.5	5.230100879
AMIMEP	C3H9N_propylamine	10.87494	11.21563	0.563613	0	0	0	0.001856321	0.000556896	0.000742528	0.000371264	0.000556896	0.000742528	0.00092816	0.00092816	0.001856321	0.002784481	0.00538333	0.009281604	0.012066085	0.014850566	0.017635047	0.016149991	0.021347689	0.018934472	0.017820679	0.023389642	0.025802859	0.020048264	0.001670689	0.001113792	0.783181734	489.1426866	48.09483775	0.309212029	0.739365	-0.131141112	2.761642	3.167019	6.014918	Reasonable	1	1	4206.65182	4.894703764	0.051796286	0.999678586	0.5	4.902725036
AMIMEP	C3H9N_propylamine	10.87494	11.21563	0.563613	0	0	0	0.001856321	0.000556896	0.000742528	0.000371264	0.000556896	0.000742528	0.00092816	0.00092816	0.001856321	0.002784481	0.00538333	0.009281604	0.012066085	0.014850566	0.017635047	0.016149991	0.021347689	0.018934472	0.017820679	0.023389642	0.025802859	0.020048264	0.001670689	0.001113792	0.783181734	489.1426866	48.09483775	0.309212029	0.739365	-0.131141112	2.761642	3.167019	6.014918	Reasonable	1	1	420.665182	4.079014901	0.011259764	0.99679513	0.5	4.085511333
AMIMEP	C3H9N_propylamine	10.87494	11.21563	0.563613	0	0	0	0.001856321	0.000556896	0.000742528	0.000371264	0.000556896	0.000742528	0.00092816	0.00092816	0.001856321	0.002784481	0.00538333	0.009281604	0.012066085	0.014850566	0.017635047	0.016149991	0.021347689	0.018934472	0.017820679	0.023389642	0.025802859	0.020048264	0.001670689	0.001113792	0.783181734	489.1426866	48.09483775	0.309212029	0.739365	-0.131141112	2.761642	3.167019	6.014918	Reasonable	1	1	13.57237515	0.651036152	0.039097485	0.909378748	0.5	0.687384132
AMIMEP	C3H9N_propylamine	10.87494	11.21563	0.563613	0	0	0	0.001856321	0.000556896	0.000742528	0.000371264	0.000556896	0.000742528	0.00092816	0.00092816	0.001856321	0.002784481	0.00538333	0.009281604	0.012066085	0.014850566	0.017635047	0.016149991	0.021347689	0.018934472	0.017820679	0.023389642	0.025802859	0.020048264	0.001670689	0.001113792	0.783181734	489.1426866	48.09483775	0.309212029	0.739365	-0.131141112	2.761642	3.167019	6.014918	Reasonable	1	1	0.000766052	0.000246389	3.36E-05	0.000566071	0.5	0.000221023
AMUCOB	C3H6O_propionaldehyde	3.31743	4.03909	0.0940552	0	0	0	0	0.00206754	0.00103377	0.00275672	0.00172295	0.00103377	0.003445899	0.00068918	0.00172295	0.00137836	0.00034459	0	0.00034459	0.00068918	0.00068918	0	0.00034459	0.00103377	0.00068918	0.00034459	0	0	0	0	0.979669194	505.7976334	49.25311063	0.295140665	5.58E-08	-7.253365801	2.477724	3.665493	4.514577	Reasonable	1	1	443120.562	0.000104847	1.51E-05	0.024129498	0.6	9.84E-05
AMUCOB	C3H6O_propionaldehyde	3.31743	4.03909	0.0940552	0	0	0	0	0.00206754	0.00103377	0.00275672	0.00172295	0.00103377	0.003445899	0.00068918	0.00172295	0.00137836	0.00034459	0	0.00034459	0.00068918	0.00068918	0	0.00034459	0.00103377	0.00068918	0.00034459	0	0	0	0	0.979669194	505.7976334	49.25311063	0.295140665	5.58E-08	-7.253365801	2.477724	3.665493	4.514577	Reasonable	1	1	44312.0562	0.000104412	9.30E-06	0.002466514	0.6	0.000108545
AMUCOB	C3H6O_propionaldehyde	3.31743	4.03909	0.0940552	0	0	0	0	0.00206754	0.00103377	0.00275672	0.00172295	0.00103377	0.003445899	0.00068918	0.00172295	0.00137836	0.00034459	0	0.00034459	0.00068918	0.00068918	0	0.00034459	0.00103377	0.00068918	0.00034459	0	0	0	0	0.979669194	505.7976334	49.25311063	0.295140665	5.58E-08	-7.253365801	2.477724	3.665493	4.514577	Reasonable	1	1	4431.20562	0.000104902	1.69E-05	0.0002472	0.6	0.000112997
AMUCOB	C3H6O_propionaldehyde	3.31743	4.03909	0.0940552	0	0	0	0	0.00206754	0.00103377	0.00275672	0.00172295	0.00103377	0.003445899	0.00068918	0.00172295	0.00137836	0.00034459	0	0.00034459	0.00068918	0.00068918	0	0.00034459	0.00103377	0.00068918	0.00034459	0	0	0	0	0.979669194	505.7976334	49.25311063	0.295140665	5.58E-08	-7.253365801	2.477724	3.665493	4.514577	Reasonable	1	1	1489.879582	4.35E-05	5.77E-06	8.31E-05	0.6	4.59E-05
AMUCOB	C3H6O_propionaldehyde	3.31743	4.03909	0.0940552	0	0	0	0	0.00206754	0.00103377	0.00275672	0.00172295	0.00103377	0.003445899	0.00068918	0.00172295	0.00137836	0.00034459	0	0.00034459	0.00068918	0.00068918	0	0.00034459	0.00103377	0.00068918	0.00034459	0	0	0	0	0.979669194	505.7976334	49.25311063	0.295140665	5.58E-08	-7.253365801	2.477724	3.665493	4.514577	Reasonable	1	1	443.120562	1.40E-05	2.00E-06	2.47E-05	0.6	1.41E-05
AMUCOB	C3H6O_propionaldehyde	3.31743	4.03909	0.0940552	0	0	0	0	0.00206754	0.00103377	0.00275672	0.00172295	0.00103377	0.003445899	0.00068918	0.00172295	0.00137836	0.00034459	0	0.00034459	0.00068918	0.00068918	0	0.00034459	0.00103377	0.00068918	0.00034459	0	0	0	0	0.979669194	505.7976334	49.25311063	0.295140665	5.58E-08	-7.253365801	2.477724	3.665493	4.514577	Reasonable	1	1	0.187898387	0	0	1.05E-08	0.6	0
APEBED	C4H8_1-butene	3.62787	4.58202	0.294435	0	0	0.001822323	0.004328018	0.007061503	0.002961276	0.003644647	0.002505695	0.002733485	0.002505695	0.003189066	0.001138952	0.001594533	0.001822323	0.001822323	0.001594533	0.001138952	0.002505695	0.000455581	0.001366743	0.001138952	0.002050114	0.000455581	0.001594533	0.001594533	0.001366743	0.000683371	0.946924829	430.176761	40.68395206	0.202455234	0.121356	-0.915938747	3.037589	3.456758	5.803365	Reasonable	1	1	3357260.298	2.122603388	6.00E-05	0.999997546	2.4	2.122610507
APEBED	C4H8_1-butene	3.62787	4.58202	0.294435	0	0	0.001822323	0.004328018	0.007061503	0.002961276	0.003644647	0.002505695	0.002733485	0.002505695	0.003189066	0.001138952	0.001594533	0.001822323	0.001822323	0.001594533	0.001138952	0.002505695	0.000455581	0.001366743	0.001138952	0.002050114	0.000455581	0.001594533	0.001594533	0.001366743	0.000683371	0.946924829	430.176761	40.68395206	0.202455234	0.121356	-0.915938747	3.037589	3.456758	5.803365	Reasonable	1	1	335726.0298	2.12259189	9.05E-05	0.999975456	2.4	2.122577553
APEBED	C4H8_1-butene	3.62787	4.58202	0.294435	0	0	0.001822323	0.004328018	0.007061503	0.002961276	0.003644647	0.002505695	0.002733485	0.002505695	0.003189066	0.001138952	0.001594533	0.001822323	0.001822323	0.001594533	0.001138952	0.002505695	0.000455581	0.001366743	0.001138952	0.002050114	0.000455581	0.001594533	0.001594533	0.001366743	0.000683371	0.946924829	430.176761	40.68395206	0.202455234	0.121356	-0.915938747	3.037589	3.456758	5.803365	Reasonable	1	1	33572.60298	2.122046877	0.000324189	0.999754615	2.4	2.122379543
APEBED	C4H8_1-butene	3.62787	4.58202	0.294435	0	0	0.001822323	0.004328018	0.007061503	0.002961276	0.003644647	0.002505695	0.002733485	0.002505695	0.003189066	0.001138952	0.001594533	0.001822323	0.001822323	0.001594533	0.001138952	0.002505695	0.000455581	0.001366743	0.001138952	0.002050114	0.000455581	0.001594533	0.001594533	0.001366743	0.000683371	0.946924829	430.176761	40.68395206	0.202455234	0.121356	-0.915938747	3.037589	3.456758	5.803365	Reasonable	1	1	3357.260298	2.116295568	0.001134819	0.997551562	2.4	2.116752653
APEBED	C4H8_1-butene	3.62787	4.58202	0.294435	0	0	0.001822323	0.004328018	0.007061503	0.002961276	0.003644647	0.002505695	0.002733485	0.002505695	0.003189066	0.001138952	0.001594533	0.001822323	0.001822323	0.001594533	0.001138952	0.002505695	0.000455581	0.001366743	0.001138952	0.002050114	0.000455581	0.001594533	0.001594533	0.001366743	0.000683371	0.946924829	430.176761	40.68395206	0.202455234	0.121356	-0.915938747	3.037589	3.456758	5.803365	Reasonable	1	1	0.001749072	0.000216941	1.32E-05	0.000212215	2.4	0.000203586
APEBED	C5H10O_1-methyl-3-buten-1-ol	3.62787	4.58202	0.294435	0	0	0.001822323	0.004328018	0.007061503	0.002961276	0.003644647	0.002505695	0.002733485	0.002505695	0.003189066	0.001138952	0.001594533	0.001822323	0.001822323	0.001594533	0.001138952	0.002505695	0.000455581	0.001366743	0.001138952	0.002050114	0.000455581	0.001594533	0.001594533	0.001366743	0.000683371	0.946924829	547.1494147	41.1143638	0.720082126	1.11692	0.048022068	2.90326	4.127407	7.344023	Reasonable	1	1	8808.221097	1.447581002	0.043383302	0.999898364	1.1	1.4399066
APEBED	C5H10O_1-methyl-3-buten-1-ol	3.62787	4.58202	0.294435	0	0	0.001822323	0.004328018	0.007061503	0.002961276	0.003644647	0.002505695	0.002733485	0.002505695	0.003189066	0.001138952	0.001594533	0.001822323	0.001822323	0.001594533	0.001138952	0.002505695	0.000455581	0.001366743	0.001138952	0.002050114	0.000455581	0.001594533	0.001594533	0.001366743	0.000683371	0.946924829	547.1494147	41.1143638	0.720082126	1.11692	0.048022068	2.90326	4.127407	7.344023	Reasonable	1	1	880.8221097	1.440747996	0.023439923	0.998984573	1.1	1.447216118
APEBED	C5H10O_1-methyl-3-buten-1-ol	3.62787	4.58202	0.294435	0	0	0.001822323	0.004328018	0.007061503	0.002961276	0.003644647	0.002505695	0.002733485	0.002505695	0.003189066	0.001138952	0.001594533	0.001822323	0.001822323	0.001594533	0.001138952	0.002505695	0.000455581	0.001366743	0.001138952	0.002050114	0.000455581	0.001594533	0.001594533	0.001366743	0.000683371	0.946924829	547.1494147	41.1143638	0.720082126	1.11692	0.048022068	2.90326	4.127407	7.344023	Reasonable	1	1	88.08221097	1.414659744	0.038185933	0.989937692	1.1	1.389652265
APEBED	C5H10O_1-methyl-3-buten-1-ol	3.62787	4.58202	0.294435	0	0	0.001822323	0.004328018	0.007061503	0.002961276	0.003644647	0.002505695	0.002733485	0.002505695	0.003189066	0.001138952	0.001594533	0.001822323	0.001822323	0.001594533	0.001138952	0.002505695	0.000455581	0.001366743	0.001138952	0.002050114	0.000455581	0.001594533	0.001594533	0.001366743	0.000683371	0.946924829	547.1494147	41.1143638	0.720082126	1.11692	0.048022068	2.90326	4.127407	7.344023	Reasonable	1	1	8.808221097	1.25236392	0.028175464	0.907732721	1.1	1.248414921
APEBED	C5H10O_1-methyl-3-buten-1-ol	3.62787	4.58202	0.294435	0	0	0.001822323	0.004328018	0.007061503	0.002961276	0.003644647	0.002505695	0.002733485	0.002505695	0.003189066	0.001138952	0.001594533	0.001822323	0.001822323	0.001594533	0.001138952	0.002505695	0.000455581	0.001366743	0.001138952	0.002050114	0.000455581	0.001594533	0.001594533	0.001366743	0.000683371	0.946924829	547.1494147	41.1143638	0.720082126	1.11692	0.048022068	2.90326	4.127407	7.344023	Reasonable	1	1	0.499627852	0.382904389	0.101789085	0.358169743	1.1	0.364744744
APEBED	C5H10O_1-methyl-3-buten-1-ol	3.62787	4.58202	0.294435	0	0	0.001822323	0.004328018	0.007061503	0.002961276	0.003644647	0.002505695	0.002733485	0.002505695	0.003189066	0.001138952	0.001594533	0.001822323	0.001822323	0.001594533	0.001138952	0.002505695	0.000455581	0.001366743	0.001138952	0.002050114	0.000455581	0.001594533	0.001594533	0.001366743	0.000683371	0.946924829	547.1494147	41.1143638	0.720082126	1.11692	0.048022068	2.90326	4.127407	7.344023	Reasonable	1	1	0.000129605	5.95E-05	2.47E-06	0.000144737	1.1	5.89E-05
APEBED	C7H10_1,3,5-heptatriene	3.62787	4.58202	0.294435	0	0	0.001822323	0.004328018	0.007061503	0.002961276	0.003644647	0.002505695	0.002733485	0.002505695	0.003189066	0.001138952	0.001594533	0.001822323	0.001822323	0.001594533	0.001138952	0.002505695	0.000455581	0.001366743	0.001138952	0.002050114	0.000455581	0.001594533	0.001594533	0.001366743	0.000683371	0.946924829	572.5172762	30.09194321	0.293331341	534.863	2.728242556	2.157024	3.967522	11.721142	Reasonable	1	1	31238.49935	1.057297548	0.043919907	0.99999994	3	1.063728976
APEBED	C7H10_1,3,5-heptatriene	3.62787	4.58202	0.294435	0	0	0.001822323	0.004328018	0.007061503	0.002961276	0.003644647	0.002505695	0.002733485	0.002505695	0.003189066	0.001138952	0.001594533	0.001822323	0.001822323	0.001594533	0.001138952	0.002505695	0.000455581	0.001366743	0.001138952	0.002050114	0.000455581	0.001594533	0.001594533	0.001366743	0.000683371	0.946924829	572.5172762	30.09194321	0.293331341	534.863	2.728242556	2.157024	3.967522	11.721142	Reasonable	1	1	3123.849935	1.069307649	0.02663506	0.999999401	3	1.086696128
APEBED	C7H10_1,3,5-heptatriene	3.62787	4.58202	0.294435	0	0	0.001822323	0.004328018	0.007061503	0.002961276	0.003644647	0.002505695	0.002733485	0.002505695	0.003189066	0.001138952	0.001594533	0.001822323	0.001822323	0.001594533	0.001138952	0.002505695	0.000455581	0.001366743	0.001138952	0.002050114	0.000455581	0.001594533	0.001594533	0.001366743	0.000683371	0.946924829	572.5172762	30.09194321	0.293331341	534.863	2.728242556	2.157024	3.967522	11.721142	Reasonable	1	1	312.3849935	1.008737824	0.030750235	0.999994015	3	1.00841182
APEBED	C7H10_1,3,5-heptatriene	3.62787	4.58202	0.294435	0	0	0.001822323	0.004328018	0.007061503	0.002961276	0.003644647	0.002505695	0.002733485	0.002505695	0.003189066	0.001138952	0.001594533	0.001822323	0.001822323	0.001594533	0.001138952	0.002505695	0.000455581	0.001366743	0.001138952	0.002050114	0.000455581	0.001594533	0.001594533	0.001366743	0.000683371	0.946924829	572.5172762	30.09194321	0.293331341	534.863	2.728242556	2.157024	3.967522	11.721142	Reasonable	1	1	31.23849935	1.008729496	0.043333633	0.999940153	3	0.99918993
APEBED	C7H10_1,3,5-heptatriene	3.62787	4.58202	0.294435	0	0	0.001822323	0.004328018	0.007061503	0.002961276	0.003644647	0.002505695	0.002733485	0.002505695	0.003189066	0.001138952	0.001594533	0.001822323	0.001822323	0.001594533	0.001138952	0.002505695	0.000455581	0.001366743	0.001138952	0.002050114	0.000455581	0.001594533	0.001594533	0.001366743	0.000683371	0.946924829	572.5172762	30.09194321	0.293331341	534.863	2.728242556	2.157024	3.967522	11.721142	Reasonable	1	1	1.98E-07	0.001071968	0.000151016	0.000105719	3	0.000991788
APEBED	C6H12_2-hexene	3.62787	4.58202	0.294435	0	0	0.001822323	0.004328018	0.007061503	0.002961276	0.003644647	0.002505695	0.002733485	0.002505695	0.003189066	0.001138952	0.001594533	0.001822323	0.001822323	0.001594533	0.001138952	0.002505695	0.000455581	0.001366743	0.001138952	0.002050114	0.000455581	0.001594533	0.001594533	0.001366743	0.000683371	0.946924829	514.2937186	32.55891971	0.290907798	21.132	1.324940602	3.263236	3.298806	9.340548	Reasonable	1	1	224680.4832	1.174081815	0.00819543	0.999999789	2.6	1.178482182
APEBED	C6H12_2-hexene	3.62787	4.58202	0.294435	0	0	0.001822323	0.004328018	0.007061503	0.002961276	0.003644647	0.002505695	0.002733485	0.002505695	0.003189066	0.001138952	0.001594533	0.001822323	0.001822323	0.001594533	0.001138952	0.002505695	0.000455581	0.001366743	0.001138952	0.002050114	0.000455581	0.001594533	0.001594533	0.001366743	0.000683371	0.946924829	514.2937186	32.55891971	0.290907798	21.132	1.324940602	3.263236	3.298806	9.340548	Reasonable	1	1	22468.04832	1.160854623	0.008014783	0.999997894	2.6	1.159614993
APEBED	C6H12_2-hexene	3.62787	4.58202	0.294435	0	0	0.001822323	0.004328018	0.007061503	0.002961276	0.003644647	0.002505695	0.002733485	0.002505695	0.003189066	0.001138952	0.001594533	0.001822323	0.001822323	0.001594533	0.001138952	0.002505695	0.000455581	0.001366743	0.001138952	0.002050114	0.000455581	0.001594533	0.001594533	0.001366743	0.000683371	0.946924829	514.2937186	32.55891971	0.290907798	21.132	1.324940602	3.263236	3.298806	9.340548	Reasonable	1	1	2246.804832	1.138613845	0.025321207	0.999978939	2.6	1.15021859
APEBED	C6H12_2-hexene	3.62787	4.58202	0.294435	0	0	0.001822323	0.004328018	0.007061503	0.002961276	0.003644647	0.002505695	0.002733485	0.002505695	0.003189066	0.001138952	0.001594533	0.001822323	0.001822323	0.001594533	0.001138952	0.002505695	0.000455581	0.001366743	0.001138952	0.002050114	0.000455581	0.001594533	0.001594533	0.001366743	0.000683371	0.946924829	514.2937186	32.55891971	0.290907798	21.132	1.324940602	3.263236	3.298806	9.340548	Reasonable	1	1	224.6804832	1.094039922	0.031990731	0.999789427	2.6	1.088341638
APEBED	C6H12_2-hexene	3.62787	4.58202	0.294435	0	0	0.001822323	0.004328018	0.007061503	0.002961276	0.003644647	0.002505695	0.002733485	0.002505695	0.003189066	0.001138952	0.001594533	0.001822323	0.001822323	0.001594533	0.001138952	0.002505695	0.000455581	0.001366743	0.001138952	0.002050114	0.000455581	0.001594533	0.001594533	0.001366743	0.000683371	0.946924829	514.2937186	32.55891971	0.290907798	21.132	1.324940602	3.263236	3.298806	9.340548	Reasonable	1	1	10.00952055	1.060652958	0.004079212	0.995294587	2.6	1.062242927
APEBED	C6H12_2-hexene	3.62787	4.58202	0.294435	0	0	0.001822323	0.004328018	0.007061503	0.002961276	0.003644647	0.002505695	0.002733485	0.002505695	0.003189066	0.001138952	0.001594533	0.001822323	0.001822323	0.001594533	0.001138952	0.002505695	0.000455581	0.001366743	0.001138952	0.002050114	0.000455581	0.001594533	0.001594533	0.001366743	0.000683371	0.946924829	514.2937186	32.55891971	0.290907798	21.132	1.324940602	3.263236	3.298806	9.340548	Reasonable	1	1	0.062761306	0.732398862	0.013244443	0.57012764	2.6	0.722394909
APEBED	C6H12_2-hexene	3.62787	4.58202	0.294435	0	0	0.001822323	0.004328018	0.007061503	0.002961276	0.003644647	0.002505695	0.002733485	0.002505695	0.003189066	0.001138952	0.001594533	0.001822323	0.001822323	0.001594533	0.001138952	0.002505695	0.000455581	0.001366743	0.001138952	0.002050114	0.000455581	0.001594533	0.001594533	0.001366743	0.000683371	0.946924829	514.2937186	32.55891971	0.290907798	21.132	1.324940602	3.263236	3.298806	9.340548	Reasonable	1	1	5.56E-06	0.000133198	1.56E-05	0.000117394	2.6	0.000134164
APEBED	C6H14_2-methylpentane	3.62787	4.58202	0.294435	0	0	0.001822323	0.004328018	0.007061503	0.002961276	0.003644647	0.002505695	0.002733485	0.002505695	0.003189066	0.001138952	0.001594533	0.001822323	0.001822323	0.001594533	0.001138952	0.002505695	0.000455581	0.001366743	0.001138952	0.002050114	0.000455581	0.001594533	0.001594533	0.001366743	0.000683371	0.946924829	504.839777	31.13915414	0.283296142	2.26389	0.354855321	3.446797	4.51881	7.657391	Reasonable	1	1	294963.7449	1.237799661	0.026863926	0.999998502	3.2	1.22292924
APEBED	C6H14_2-methylpentane	3.62787	4.58202	0.294435	0	0	0.001822323	0.004328018	0.007061503	0.002961276	0.003644647	0.002505695	0.002733485	0.002505695	0.003189066	0.001138952	0.001594533	0.001822323	0.001822323	0.001594533	0.001138952	0.002505695	0.000455581	0.001366743	0.001138952	0.002050114	0.000455581	0.001594533	0.001594533	0.001366743	0.000683371	0.946924829	504.839777	31.13915414	0.283296142	2.26389	0.354855321	3.446797	4.51881	7.657391	Reasonable	1	1	29496.37449	1.193394727	0.002978004	0.999985025	3.2	1.191530095
APEBED	C6H14_2-methylpentane	3.62787	4.58202	0.294435	0	0	0.001822323	0.004328018	0.007061503	0.002961276	0.003644647	0.002505695	0.002733485	0.002505695	0.003189066	0.001138952	0.001594533	0.001822323	0.001822323	0.001594533	0.001138952	0.002505695	0.000455581	0.001366743	0.001138952	0.002050114	0.000455581	0.001594533	0.001594533	0.001366743	0.000683371	0.946924829	504.839777	31.13915414	0.283296142	2.26389	0.354855321	3.446797	4.51881	7.657391	Reasonable	1	1	2949.637449	1.221089242	0.03080972	0.999850269	3.2	1.242905384
APEBED	C6H14_2-methylpentane	3.62787	4.58202	0.294435	0	0	0.001822323	0.004328018	0.007061503	0.002961276	0.003644647	0.002505695	0.002733485	0.002505695	0.003189066	0.001138952	0.001594533	0.001822323	0.001822323	0.001594533	0.001138952	0.002505695	0.000455581	0.001366743	0.001138952	0.002050114	0.000455581	0.001594533	0.001594533	0.001366743	0.000683371	0.946924829	504.839777	31.13915414	0.283296142	2.26389	0.354855321	3.446797	4.51881	7.657391	Reasonable	1	1	294.9637449	1.160149319	0.026740918	0.998504707	3.2	1.171871552
APEBED	C6H14_2-methylpentane	3.62787	4.58202	0.294435	0	0	0.001822323	0.004328018	0.007061503	0.002961276	0.003644647	0.002505695	0.002733485	0.002505695	0.003189066	0.001138952	0.001594533	0.001822323	0.001822323	0.001594533	0.001138952	0.002505695	0.000455581	0.001366743	0.001138952	0.002050114	0.000455581	0.001594533	0.001594533	0.001366743	0.000683371	0.946924829	504.839777	31.13915414	0.283296142	2.26389	0.354855321	3.446797	4.51881	7.657391	Reasonable	1	1	5.47E-05	0.000141969	7.21E-06	0.000123765	3.2	0.000140956
APEBED	C6H14_2,2-dimethylbutane	3.62787	4.58202	0.294435	0	0	0.001822323	0.004328018	0.007061503	0.002961276	0.003644647	0.002505695	0.002733485	0.002505695	0.003189066	0.001138952	0.001594533	0.001822323	0.001822323	0.001594533	0.001138952	0.002505695	0.000455581	0.001366743	0.001138952	0.002050114	0.000455581	0.001594533	0.001594533	0.001366743	0.000683371	0.946924829	502.044692	32.00410146	0.240565507	6.08E-07	-6.216096421	4.257298	4.432725	6.272312	Reasonable	1	1	479506.9467	0.032049824	0.009094544	0.225730657	3	0.034625005
APEBED	C6H14_2,2-dimethylbutane	3.62787	4.58202	0.294435	0	0	0.001822323	0.004328018	0.007061503	0.002961276	0.003644647	0.002505695	0.002733485	0.002505695	0.003189066	0.001138952	0.001594533	0.001822323	0.001822323	0.001594533	0.001138952	0.002505695	0.000455581	0.001366743	0.001138952	0.002050114	0.000455581	0.001594533	0.001594533	0.001366743	0.000683371	0.946924829	502.044692	32.00410146	0.240565507	6.08E-07	-6.216096421	4.257298	4.432725	6.272312	Reasonable	1	1	47950.69467	0.030614333	0.00789669	0.028328143	3	0.031584121
APEBED	C6H14_2,2-dimethylbutane	3.62787	4.58202	0.294435	0	0	0.001822323	0.004328018	0.007061503	0.002961276	0.003644647	0.002505695	0.002733485	0.002505695	0.003189066	0.001138952	0.001594533	0.001822323	0.001822323	0.001594533	0.001138952	0.002505695	0.000455581	0.001366743	0.001138952	0.002050114	0.000455581	0.001594533	0.001594533	0.001366743	0.000683371	0.946924829	502.044692	32.00410146	0.240565507	6.08E-07	-6.216096421	4.257298	4.432725	6.272312	Reasonable	1	1	4795.069467	0.003190622	0.001195595	0.002906927	3	0.003534756
APEBED	C6H14_2,2-dimethylbutane	3.62787	4.58202	0.294435	0	0	0.001822323	0.004328018	0.007061503	0.002961276	0.003644647	0.002505695	0.002733485	0.002505695	0.003189066	0.001138952	0.001594533	0.001822323	0.001822323	0.001594533	0.001138952	0.002505695	0.000455581	0.001366743	0.001138952	0.002050114	0.000455581	0.001594533	0.001594533	0.001366743	0.000683371	0.946924829	502.044692	32.00410146	0.240565507	6.08E-07	-6.216096421	4.257298	4.432725	6.272312	Reasonable	1	1	479.5069467	0.00029433	0.000184243	0.000291455	3	0.000223741
APEBED	C6H14_2,2-dimethylbutane	3.62787	4.58202	0.294435	0	0	0.001822323	0.004328018	0.007061503	0.002961276	0.003644647	0.002505695	0.002733485	0.002505695	0.003189066	0.001138952	0.001594533	0.001822323	0.001822323	0.001594533	0.001138952	0.002505695	0.000455581	0.001366743	0.001138952	0.002050114	0.000455581	0.001594533	0.001594533	0.001366743	0.000683371	0.946924829	502.044692	32.00410146	0.240565507	6.08E-07	-6.216096421	4.257298	4.432725	6.272312	Reasonable	1	1	152.7135263	0.000112885	7.62E-05	9.28E-05	3	0.000158337
APEBED	C6H10O_4-methyl-4-pentenal	3.62787	4.58202	0.294435	0	0	0.001822323	0.004328018	0.007061503	0.002961276	0.003644647	0.002505695	0.002733485	0.002505695	0.003189066	0.001138952	0.001594533	0.001822323	0.001822323	0.001594533	0.001138952	0.002505695	0.000455581	0.001366743	0.001138952	0.002050114	0.000455581	0.001594533	0.001594533	0.001366743	0.000683371	0.946924829	580.0740682	32.39428756	0.391206035	7.19719	0.857162968	2.367464	4.895159	8.207107	Reasonable	1	1	26661.10183	1.243070464	0.044875667	0.999994789	1.4	1.289828515
APEBED	C6H10O_4-methyl-4-pentenal	3.62787	4.58202	0.294435	0	0	0.001822323	0.004328018	0.007061503	0.002961276	0.003644647	0.002505695	0.002733485	0.002505695	0.003189066	0.001138952	0.001594533	0.001822323	0.001822323	0.001594533	0.001138952	0.002505695	0.000455581	0.001366743	0.001138952	0.002050114	0.000455581	0.001594533	0.001594533	0.001366743	0.000683371	0.946924829	580.0740682	32.39428756	0.391206035	7.19719	0.857162968	2.367464	4.895159	8.207107	Reasonable	1	1	2666.110183	1.255560143	0.048220668	0.999947888	1.4	1.248389217
APEBED	C6H10O_4-methyl-4-pentenal	3.62787	4.58202	0.294435	0	0	0.001822323	0.004328018	0.007061503	0.002961276	0.003644647	0.002505695	0.002733485	0.002505695	0.003189066	0.001138952	0.001594533	0.001822323	0.001822323	0.001594533	0.001138952	0.002505695	0.000455581	0.001366743	0.001138952	0.002050114	0.000455581	0.001594533	0.001594533	0.001366743	0.000683371	0.946924829	580.0740682	32.39428756	0.391206035	7.19719	0.857162968	2.367464	4.895159	8.207107	Reasonable	1	1	266.6110183	1.223908528	0.031885654	0.999479126	1.4	1.210490188
APEBED	C6H10O_4-methyl-4-pentenal	3.62787	4.58202	0.294435	0	0	0.001822323	0.004328018	0.007061503	0.002961276	0.003644647	0.002505695	0.002733485	0.002505695	0.003189066	0.001138952	0.001594533	0.001822323	0.001822323	0.001594533	0.001138952	0.002505695	0.000455581	0.001366743	0.001138952	0.002050114	0.000455581	0.001594533	0.001594533	0.001366743	0.000683371	0.946924829	580.0740682	32.39428756	0.391206035	7.19719	0.857162968	2.367464	4.895159	8.207107	Reasonable	1	1	26.66110183	1.220564867	0.034564075	0.994815564	1.4	1.196349324
APEBED	C6H10O_4-methyl-4-pentenal	3.62787	4.58202	0.294435	0	0	0.001822323	0.004328018	0.007061503	0.002961276	0.003644647	0.002505695	0.002733485	0.002505695	0.003189066	0.001138952	0.001594533	0.001822323	0.001822323	0.001594533	0.001138952	0.002505695	0.000455581	0.001366743	0.001138952	0.002050114	0.000455581	0.001594533	0.001594533	0.001366743	0.000683371	0.946924829	580.0740682	32.39428756	0.391206035	7.19719	0.857162968	2.367464	4.895159	8.207107	Reasonable	1	1	1.73E-05	0.000135645	2.69E-05	0.000124292	1.4	0.000153369
APEBED	C6H10O_5-hexen-2-one	3.62787	4.58202	0.294435	0	0	0.001822323	0.004328018	0.007061503	0.002961276	0.003644647	0.002505695	0.002733485	0.002505695	0.003189066	0.001138952	0.001594533	0.001822323	0.001822323	0.001594533	0.001138952	0.002505695	0.000455581	0.001366743	0.001138952	0.002050114	0.000455581	0.001594533	0.001594533	0.001366743	0.000683371	0.946924829	598.1955422	35.15992466	0.462244535	43.4593	1.638082727	3.39001	3.800964	8.997777	Reasonable	1	1	14658.93063	1.172265186	0.013559629	0.99999843	1	1.18268277
APEBED	C6H10O_5-hexen-2-one	3.62787	4.58202	0.294435	0	0	0.001822323	0.004328018	0.007061503	0.002961276	0.003644647	0.002505695	0.002733485	0.002505695	0.003189066	0.001138952	0.001594533	0.001822323	0.001822323	0.001594533	0.001138952	0.002505695	0.000455581	0.001366743	0.001138952	0.002050114	0.000455581	0.001594533	0.001594533	0.001366743	0.000683371	0.946924829	598.1955422	35.15992466	0.462244535	43.4593	1.638082727	3.39001	3.800964	8.997777	Reasonable	1	1	1465.893063	1.14487358	0.014171404	0.999984303	1	1.146247854
APEBED	C6H10O_5-hexen-2-one	3.62787	4.58202	0.294435	0	0	0.001822323	0.004328018	0.007061503	0.002961276	0.003644647	0.002505695	0.002733485	0.002505695	0.003189066	0.001138952	0.001594533	0.001822323	0.001822323	0.001594533	0.001138952	0.002505695	0.000455581	0.001366743	0.001138952	0.002050114	0.000455581	0.001594533	0.001594533	0.001366743	0.000683371	0.946924829	598.1955422	35.15992466	0.462244535	43.4593	1.638082727	3.39001	3.800964	8.997777	Reasonable	1	1	146.5893063	1.094669311	0.029758932	0.999843055	1	1.083289763
APEBED	C6H10O_5-hexen-2-one	3.62787	4.58202	0.294435	0	0	0.001822323	0.004328018	0.007061503	0.002961276	0.003644647	0.002505695	0.002733485	0.002505695	0.003189066	0.001138952	0.001594533	0.001822323	0.001822323	0.001594533	0.001138952	0.002505695	0.000455581	0.001366743	0.001138952	0.002050114	0.000455581	0.001594533	0.001594533	0.001366743	0.000683371	0.946924829	598.1955422	35.15992466	0.462244535	43.4593	1.638082727	3.39001	3.800964	8.997777	Reasonable	1	1	14.65893063	1.088193313	0.019308908	0.998432766	1	1.087837001
APEBED	C6H10O_5-hexen-2-one	3.62787	4.58202	0.294435	0	0	0.001822323	0.004328018	0.007061503	0.002961276	0.003644647	0.002505695	0.002733485	0.002505695	0.003189066	0.001138952	0.001594533	0.001822323	0.001822323	0.001594533	0.001138952	0.002505695	0.000455581	0.001366743	0.001138952	0.002050114	0.000455581	0.001594533	0.001594533	0.001366743	0.000683371	0.946924829	598.1955422	35.15992466	0.462244535	43.4593	1.638082727	3.39001	3.800964	8.997777	Reasonable	1	1	2.70E-06	8.24E-05	1.33E-05	0.000117213	1	7.37E-05
APEBED	C4H11N_dimethylethylamine	3.62787	4.58202	0.294435	0	0	0.001822323	0.004328018	0.007061503	0.002961276	0.003644647	0.002505695	0.002733485	0.002505695	0.003189066	0.001138952	0.001594533	0.001822323	0.001822323	0.001594533	0.001138952	0.002505695	0.000455581	0.001366743	0.001138952	0.002050114	0.000455581	0.001594533	0.001594533	0.001366743	0.000683371	0.946924829	478.4088801	36.64852371	0.258099726	0.587122	-0.231271646	3.006072	4.581538	6.044873	Reasonable	1	1	839015.6633	1.98194273	0.111232559	0.99999797	0.7	1.906351425
APEBED	C4H11N_dimethylethylamine	3.62787	4.58202	0.294435	0	0	0.001822323	0.004328018	0.007061503	0.002961276	0.003644647	0.002505695	0.002733485	0.002505695	0.003189066	0.001138952	0.001594533	0.001822323	0.001822323	0.001594533	0.001138952	0.002505695	0.000455581	0.001366743	0.001138952	0.002050114	0.000455581	0.001594533	0.001594533	0.001366743	0.000683371	0.946924829	478.4088801	36.64852371	0.258099726	0.587122	-0.231271646	3.006072	4.581538	6.044873	Reasonable	1	1	83901.56633	2.02318785	0.141242832	0.9999797	0.7	2.091193424
APEBED	C4H11N_dimethylethylamine	3.62787	4.58202	0.294435	0	0	0.001822323	0.004328018	0.007061503	0.002961276	0.003644647	0.002505695	0.002733485	0.002505695	0.003189066	0.001138952	0.001594533	0.001822323	0.001822323	0.001594533	0.001138952	0.002505695	0.000455581	0.001366743	0.001138952	0.002050114	0.000455581	0.001594533	0.001594533	0.001366743	0.000683371	0.946924829	478.4088801	36.64852371	0.258099726	0.587122	-0.231271646	3.006072	4.581538	6.044873	Reasonable	1	1	8390.156633	1.887575512	0.121392519	0.999797039	0.7	1.937745793
APEBED	C4H11N_dimethylethylamine	3.62787	4.58202	0.294435	0	0	0.001822323	0.004328018	0.007061503	0.002961276	0.003644647	0.002505695	0.002733485	0.002505695	0.003189066	0.001138952	0.001594533	0.001822323	0.001822323	0.001594533	0.001138952	0.002505695	0.000455581	0.001366743	0.001138952	0.002050114	0.000455581	0.001594533	0.001594533	0.001366743	0.000683371	0.946924829	478.4088801	36.64852371	0.258099726	0.587122	-0.231271646	3.006072	4.581538	6.044873	Reasonable	1	1	839.0156633	1.717864949	0.186816149	0.997974087	0.7	1.624999916
APEBED	C4H11N_dimethylethylamine	3.62787	4.58202	0.294435	0	0	0.001822323	0.004328018	0.007061503	0.002961276	0.003644647	0.002505695	0.002733485	0.002505695	0.003189066	0.001138952	0.001594533	0.001822323	0.001822323	0.001594533	0.001138952	0.002505695	0.000455581	0.001366743	0.001138952	0.002050114	0.000455581	0.001594533	0.001594533	0.001366743	0.000683371	0.946924829	478.4088801	36.64852371	0.258099726	0.587122	-0.231271646	3.006072	4.581538	6.044873	Reasonable	1	1	0.000337569	0.000238227	0.000127231	0.000198155	0.7	0.000173248
APEBED	C4H8_isobutene	3.62787	4.58202	0.294435	0	0	0.001822323	0.004328018	0.007061503	0.002961276	0.003644647	0.002505695	0.002733485	0.002505695	0.003189066	0.001138952	0.001594533	0.001822323	0.001822323	0.001594533	0.001138952	0.002505695	0.000455581	0.001366743	0.001138952	0.002050114	0.000455581	0.001594533	0.001594533	0.001366743	0.000683371	0.946924829	433.5290208	40.51820545	0.197619217	0.256931	-0.590183493	2.653142	4.592211	5.114896	Reasonable	1	1	3216899.611	2.122249873	0.000128984	0.99999879	2.1	2.122195738
APEBED	C4H8_isobutene	3.62787	4.58202	0.294435	0	0	0.001822323	0.004328018	0.007061503	0.002961276	0.003644647	0.002505695	0.002733485	0.002505695	0.003189066	0.001138952	0.001594533	0.001822323	0.001822323	0.001594533	0.001138952	0.002505695	0.000455581	0.001366743	0.001138952	0.002050114	0.000455581	0.001594533	0.001594533	0.001366743	0.000683371	0.946924829	433.5290208	40.51820545	0.197619217	0.256931	-0.590183493	2.653142	4.592211	5.114896	Reasonable	1	1	321689.9611	2.122162121	0.000201054	0.999987901	2.1	2.122151793
APEBED	C4H8_isobutene	3.62787	4.58202	0.294435	0	0	0.001822323	0.004328018	0.007061503	0.002961276	0.003644647	0.002505695	0.002733485	0.002505695	0.003189066	0.001138952	0.001594533	0.001822323	0.001822323	0.001594533	0.001138952	0.002505695	0.000455581	0.001366743	0.001138952	0.002050114	0.000455581	0.001594533	0.001594533	0.001366743	0.000683371	0.946924829	433.5290208	40.51820545	0.197619217	0.256931	-0.590183493	2.653142	4.592211	5.114896	Reasonable	1	1	32168.99611	2.117977761	0.000323598	0.999879026	2.1	2.118074053
APEBED	C4H8_isobutene	3.62787	4.58202	0.294435	0	0	0.001822323	0.004328018	0.007061503	0.002961276	0.003644647	0.002505695	0.002733485	0.002505695	0.003189066	0.001138952	0.001594533	0.001822323	0.001822323	0.001594533	0.001138952	0.002505695	0.000455581	0.001366743	0.001138952	0.002050114	0.000455581	0.001594533	0.001594533	0.001366743	0.000683371	0.946924829	433.5290208	40.51820545	0.197619217	0.256931	-0.590183493	2.653142	4.592211	5.114896	Reasonable	1	1	3216.899611	2.077277019	0.004226606	0.998791572	2.1	2.077197821
APEBED	C4H8_isobutene	3.62787	4.58202	0.294435	0	0	0.001822323	0.004328018	0.007061503	0.002961276	0.003644647	0.002505695	0.002733485	0.002505695	0.003189066	0.001138952	0.001594533	0.001822323	0.001822323	0.001594533	0.001138952	0.002505695	0.000455581	0.001366743	0.001138952	0.002050114	0.000455581	0.001594533	0.001594533	0.001366743	0.000683371	0.946924829	433.5290208	40.51820545	0.197619217	0.256931	-0.590183493	2.653142	4.592211	5.114896	Reasonable	1	1	0.000826	0.000225328	1.28E-05	0.00021218	2.1	0.000223081
APEBED	C3H6O_propionaldehyde	3.62787	4.58202	0.294435	0	0	0.001822323	0.004328018	0.007061503	0.002961276	0.003644647	0.002505695	0.002733485	0.002505695	0.003189066	0.001138952	0.001594533	0.001822323	0.001822323	0.001594533	0.001138952	0.002505695	0.000455581	0.001366743	0.001138952	0.002050114	0.000455581	0.001594533	0.001594533	0.001366743	0.000683371	0.946924829	505.7976334	49.25311063	0.295140665	0.139665	-0.854912414	2.477724	3.665493	4.514577	Reasonable	1	1	443120.562	2.122479285	7.15E-05	0.999983842	0.6	2.122533395
APEBED	C3H6O_propionaldehyde	3.62787	4.58202	0.294435	0	0	0.001822323	0.004328018	0.007061503	0.002961276	0.003644647	0.002505695	0.002733485	0.002505695	0.003189066	0.001138952	0.001594533	0.001822323	0.001822323	0.001594533	0.001138952	0.002505695	0.000455581	0.001366743	0.001138952	0.002050114	0.000455581	0.001594533	0.001594533	0.001366743	0.000683371	0.946924829	505.7976334	49.25311063	0.295140665	0.139665	-0.854912414	2.477724	3.665493	4.514577	Reasonable	1	1	44312.0562	2.122415398	0.000162984	0.999838445	0.6	2.122429812
APEBED	C3H6O_propionaldehyde	3.62787	4.58202	0.294435	0	0	0.001822323	0.004328018	0.007061503	0.002961276	0.003644647	0.002505695	0.002733485	0.002505695	0.003189066	0.001138952	0.001594533	0.001822323	0.001822323	0.001594533	0.001138952	0.002505695	0.000455581	0.001366743	0.001138952	0.002050114	0.000455581	0.001594533	0.001594533	0.001366743	0.000683371	0.946924829	505.7976334	49.25311063	0.295140665	0.139665	-0.854912414	2.477724	3.665493	4.514577	Reasonable	1	1	4431.20562	2.122391488	0.000206474	0.998386796	0.6	2.122452246
APEBED	C3H6O_propionaldehyde	3.62787	4.58202	0.294435	0	0	0.001822323	0.004328018	0.007061503	0.002961276	0.003644647	0.002505695	0.002733485	0.002505695	0.003189066	0.001138952	0.001594533	0.001822323	0.001822323	0.001594533	0.001138952	0.002505695	0.000455581	0.001366743	0.001138952	0.002050114	0.000455581	0.001594533	0.001594533	0.001366743	0.000683371	0.946924829	505.7976334	49.25311063	0.295140665	0.139665	-0.854912414	2.477724	3.665493	4.514577	Reasonable	1	1	443.120562	2.120764529	0.000485432	0.984098825	0.6	2.121043382
APEBED	C3H6O_propionaldehyde	3.62787	4.58202	0.294435	0	0	0.001822323	0.004328018	0.007061503	0.002961276	0.003644647	0.002505695	0.002733485	0.002505695	0.003189066	0.001138952	0.001594533	0.001822323	0.001822323	0.001594533	0.001138952	0.002505695	0.000455581	0.001366743	0.001138952	0.002050114	0.000455581	0.001594533	0.001594533	0.001366743	0.000683371	0.946924829	505.7976334	49.25311063	0.295140665	0.139665	-0.854912414	2.477724	3.665493	4.514577	Reasonable	1	1	0.896664956	0.10637014	0.003265502	0.111294944	0.6	0.105635562
APEBED	C3H6O_propionaldehyde	3.62787	4.58202	0.294435	0	0	0.001822323	0.004328018	0.007061503	0.002961276	0.003644647	0.002505695	0.002733485	0.002505695	0.003189066	0.001138952	0.001594533	0.001822323	0.001822323	0.001594533	0.001138952	0.002505695	0.000455581	0.001366743	0.001138952	0.002050114	0.000455581	0.001594533	0.001594533	0.001366743	0.000683371	0.946924829	505.7976334	49.25311063	0.295140665	0.139665	-0.854912414	2.477724	3.665493	4.514577	Reasonable	1	1	0.001519693	0.000151845	8.58E-06	0.000212203	0.6	0.000153764
APEBED	C5H12O_3-methyl-1-butanol	3.62787	4.58202	0.294435	0	0	0.001822323	0.004328018	0.007061503	0.002961276	0.003644647	0.002505695	0.002733485	0.002505695	0.003189066	0.001138952	0.001594533	0.001822323	0.001822323	0.001594533	0.001138952	0.002505695	0.000455581	0.001366743	0.001138952	0.002050114	0.000455581	0.001594533	0.001594533	0.001366743	0.000683371	0.946924829	560.2711224	38.46689318	0.659856182	1.93896	0.28756885	3.027356	4.680738	6.731276	Reasonable	1	1	6301.872	1.301183171	0.046929629	0.999918167	1.2	1.283461542
APEBED	C5H12O_3-methyl-1-butanol	3.62787	4.58202	0.294435	0	0	0.001822323	0.004328018	0.007061503	0.002961276	0.003644647	0.002505695	0.002733485	0.002505695	0.003189066	0.001138952	0.001594533	0.001822323	0.001822323	0.001594533	0.001138952	0.002505695	0.000455581	0.001366743	0.001138952	0.002050114	0.000455581	0.001594533	0.001594533	0.001366743	0.000683371	0.946924829	560.2711224	38.46689318	0.659856182	1.93896	0.28756885	3.027356	4.680738	6.731276	Reasonable	1	1	630.1872	1.281281643	0.037560516	0.999182277	1.2	1.253641957
APEBED	C5H12O_3-methyl-1-butanol	3.62787	4.58202	0.294435	0	0	0.001822323	0.004328018	0.007061503	0.002961276	0.003644647	0.002505695	0.002733485	0.002505695	0.003189066	0.001138952	0.001594533	0.001822323	0.001822323	0.001594533	0.001138952	0.002505695	0.000455581	0.001366743	0.001138952	0.002050114	0.000455581	0.001594533	0.001594533	0.001366743	0.000683371	0.946924829	560.2711224	38.46689318	0.659856182	1.93896	0.28756885	3.027356	4.680738	6.731276	Reasonable	1	1	63.01872	1.243856017	0.061249457	0.991882509	1.2	1.227993131
APEBED	C5H12O_3-methyl-1-butanol	3.62787	4.58202	0.294435	0	0	0.001822323	0.004328018	0.007061503	0.002961276	0.003644647	0.002505695	0.002733485	0.002505695	0.003189066	0.001138952	0.001594533	0.001822323	0.001822323	0.001594533	0.001138952	0.002505695	0.000455581	0.001366743	0.001138952	0.002050114	0.000455581	0.001594533	0.001594533	0.001366743	0.000683371	0.946924829	560.2711224	38.46689318	0.659856182	1.93896	0.28756885	3.027356	4.680738	6.731276	Reasonable	1	1	6.301872	1.133385997	0.020170755	0.924351757	1.2	1.131724483
APEBED	C5H12O_3-methyl-1-butanol	3.62787	4.58202	0.294435	0	0	0.001822323	0.004328018	0.007061503	0.002961276	0.003644647	0.002505695	0.002733485	0.002505695	0.003189066	0.001138952	0.001594533	0.001822323	0.001822323	0.001594533	0.001138952	0.002505695	0.000455581	0.001366743	0.001138952	0.002050114	0.000455581	0.001594533	0.001594533	0.001366743	0.000683371	0.946924829	560.2711224	38.46689318	0.659856182	1.93896	0.28756885	3.027356	4.680738	6.731276	Reasonable	1	1	0.162707868	0.196591752	0.056843128	0.239823545	1.2	0.189118701
APEBED	C5H12O_3-methyl-1-butanol	3.62787	4.58202	0.294435	0	0	0.001822323	0.004328018	0.007061503	0.002961276	0.003644647	0.002505695	0.002733485	0.002505695	0.003189066	0.001138952	0.001594533	0.001822323	0.001822323	0.001594533	0.001138952	0.002505695	0.000455581	0.001366743	0.001138952	0.002050114	0.000455581	0.001594533	0.001594533	0.001366743	0.000683371	0.946924829	560.2711224	38.46689318	0.659856182	1.93896	0.28756885	3.027356	4.680738	6.731276	Reasonable	1	1	6.71E-05	5.63E-05	7.97E-06	0.000130101	1.2	5.09E-05
APEBED	C6H10_1,5-hexadiene	3.62787	4.58202	0.294435	0	0	0.001822323	0.004328018	0.007061503	0.002961276	0.003644647	0.002505695	0.002733485	0.002505695	0.003189066	0.001138952	0.001594533	0.001822323	0.001822323	0.001594533	0.001138952	0.002505695	0.000455581	0.001366743	0.001138952	0.002050114	0.000455581	0.001594533	0.001594533	0.001366743	0.000683371	0.946924829	496.7992724	33.9934198	0.234614174	7.30366	0.863540548	2.94106	3.682872	8.234479	Reasonable	1	1	287264.733	1.372832568	0.07280206	0.999999523	2.9	1.454005914
APEBED	C6H10_1,5-hexadiene	3.62787	4.58202	0.294435	0	0	0.001822323	0.004328018	0.007061503	0.002961276	0.003644647	0.002505695	0.002733485	0.002505695	0.003189066	0.001138952	0.001594533	0.001822323	0.001822323	0.001594533	0.001138952	0.002505695	0.000455581	0.001366743	0.001138952	0.002050114	0.000455581	0.001594533	0.001594533	0.001366743	0.000683371	0.946924829	496.7992724	33.9934198	0.234614174	7.30366	0.863540548	2.94106	3.682872	8.234479	Reasonable	1	1	28726.4733	1.362032659	0.032548885	0.999995234	2.9	1.381532486
APEBED	C6H10_1,5-hexadiene	3.62787	4.58202	0.294435	0	0	0.001822323	0.004328018	0.007061503	0.002961276	0.003644647	0.002505695	0.002733485	0.002505695	0.003189066	0.001138952	0.001594533	0.001822323	0.001822323	0.001594533	0.001138952	0.002505695	0.000455581	0.001366743	0.001138952	0.002050114	0.000455581	0.001594533	0.001594533	0.001366743	0.000683371	0.946924829	496.7992724	33.9934198	0.234614174	7.30366	0.863540548	2.94106	3.682872	8.234479	Reasonable	1	1	2872.64733	1.332949573	0.021664295	0.99995234	2.9	1.346422143
APEBED	C6H10_1,5-hexadiene	3.62787	4.58202	0.294435	0	0	0.001822323	0.004328018	0.007061503	0.002961276	0.003644647	0.002505695	0.002733485	0.002505695	0.003189066	0.001138952	0.001594533	0.001822323	0.001822323	0.001594533	0.001138952	0.002505695	0.000455581	0.001366743	0.001138952	0.002050114	0.000455581	0.001594533	0.001594533	0.001366743	0.000683371	0.946924829	496.7992724	33.9934198	0.234614174	7.30366	0.863540548	2.94106	3.682872	8.234479	Reasonable	1	1	287.264733	1.283712272	0.027288518	0.999523602	2.9	1.287215181
APEBED	C6H10_1,5-hexadiene	3.62787	4.58202	0.294435	0	0	0.001822323	0.004328018	0.007061503	0.002961276	0.003644647	0.002505695	0.002733485	0.002505695	0.003189066	0.001138952	0.001594533	0.001822323	0.001822323	0.001594533	0.001138952	0.002505695	0.000455581	0.001366743	0.001138952	0.002050114	0.000455581	0.001594533	0.001594533	0.001366743	0.000683371	0.946924829	496.7992724	33.9934198	0.234614174	7.30366	0.863540548	2.94106	3.682872	8.234479	Reasonable	1	1	10.07590106	1.11221412	0.021183576	0.986593549	2.9	1.121079705
APEBED	C6H10_1,5-hexadiene	3.62787	4.58202	0.294435	0	0	0.001822323	0.004328018	0.007061503	0.002961276	0.003644647	0.002505695	0.002733485	0.002505695	0.003189066	0.001138952	0.001594533	0.001822323	0.001822323	0.001594533	0.001138952	0.002505695	0.000455581	0.001366743	0.001138952	0.002050114	0.000455581	0.001594533	0.001594533	0.001366743	0.000683371	0.946924829	496.7992724	33.9934198	0.234614174	7.30366	0.863540548	2.94106	3.682872	8.234479	Reasonable	1	1	0.161055026	0.642842887	0.011935064	0.540502658	2.9	0.646357951
APEBED	C6H10_1,5-hexadiene	3.62787	4.58202	0.294435	0	0	0.001822323	0.004328018	0.007061503	0.002961276	0.003644647	0.002505695	0.002733485	0.002505695	0.003189066	0.001138952	0.001594533	0.001822323	0.001822323	0.001594533	0.001138952	0.002505695	0.000455581	0.001366743	0.001138952	0.002050114	0.000455581	0.001594533	0.001594533	0.001366743	0.000683371	0.946924829	496.7992724	33.9934198	0.234614174	7.30366	0.863540548	2.94106	3.682872	8.234479	Reasonable	1	1	1.88E-05	0.000156253	8.81E-06	0.000137264	2.9	0.000157955
APEBED	C3H9N_propylamine	3.62787	4.58202	0.294435	0	0	0.001822323	0.004328018	0.007061503	0.002961276	0.003644647	0.002505695	0.002733485	0.002505695	0.003189066	0.001138952	0.001594533	0.001822323	0.001822323	0.001594533	0.001138952	0.002505695	0.000455581	0.001366743	0.001138952	0.002050114	0.000455581	0.001594533	0.001594533	0.001366743	0.000683371	0.946924829	489.1426866	48.09483775	0.309212029	0.346919	-0.459771914	2.761642	3.167019	6.014918	Reasonable	1	1	420665.182	2.122677151	6.07E-06	0.999993148	0.5	2.122678379
APEBED	C3H9N_propylamine	3.62787	4.58202	0.294435	0	0	0.001822323	0.004328018	0.007061503	0.002961276	0.003644647	0.002505695	0.002733485	0.002505695	0.003189066	0.001138952	0.001594533	0.001822323	0.001822323	0.001594533	0.001138952	0.002505695	0.000455581	0.001366743	0.001138952	0.002050114	0.000455581	0.001594533	0.001594533	0.001366743	0.000683371	0.946924829	489.1426866	48.09483775	0.309212029	0.346919	-0.459771914	2.761642	3.167019	6.014918	Reasonable	1	1	42066.5182	2.122566639	0.000151102	0.999931482	0.5	2.122543293
APEBED	C3H9N_propylamine	3.62787	4.58202	0.294435	0	0	0.001822323	0.004328018	0.007061503	0.002961276	0.003644647	0.002505695	0.002733485	0.002505695	0.003189066	0.001138952	0.001594533	0.001822323	0.001822323	0.001594533	0.001138952	0.002505695	0.000455581	0.001366743	0.001138952	0.002050114	0.000455581	0.001594533	0.001594533	0.001366743	0.000683371	0.946924829	489.1426866	48.09483775	0.309212029	0.346919	-0.459771914	2.761642	3.167019	6.014918	Reasonable	1	1	4206.65182	2.121738838	0.000793529	0.999315241	0.5	2.121413988
APEBED	C3H9N_propylamine	3.62787	4.58202	0.294435	0	0	0.001822323	0.004328018	0.007061503	0.002961276	0.003644647	0.002505695	0.002733485	0.002505695	0.003189066	0.001138952	0.001594533	0.001822323	0.001822323	0.001594533	0.001138952	0.002505695	0.000455581	0.001366743	0.001138952	0.002050114	0.000455581	0.001594533	0.001594533	0.001366743	0.000683371	0.946924829	489.1426866	48.09483775	0.309212029	0.346919	-0.459771914	2.761642	3.167019	6.014918	Reasonable	1	1	420.665182	2.116741802	0.00345174	0.99319435	0.5	2.115223363
APEBED	C3H9N_propylamine	3.62787	4.58202	0.294435	0	0	0.001822323	0.004328018	0.007061503	0.002961276	0.003644647	0.002505695	0.002733485	0.002505695	0.003189066	0.001138952	0.001594533	0.001822323	0.001822323	0.001594533	0.001138952	0.002505695	0.000455581	0.001366743	0.001138952	0.002050114	0.000455581	0.001594533	0.001594533	0.001366743	0.000683371	0.946924829	489.1426866	48.09483775	0.309212029	0.346919	-0.459771914	2.761642	3.167019	6.014918	Reasonable	1	1	4.420187918	1.532849446	0.037960833	0.605280895	0.5	1.519897397
APEBED	C3H9N_propylamine	3.62787	4.58202	0.294435	0	0	0.001822323	0.004328018	0.007061503	0.002961276	0.003644647	0.002505695	0.002733485	0.002505695	0.003189066	0.001138952	0.001594533	0.001822323	0.001822323	0.001594533	0.001138952	0.002505695	0.000455581	0.001366743	0.001138952	0.002050114	0.000455581	0.001594533	0.001594533	0.001366743	0.000683371	0.946924829	489.1426866	48.09483775	0.309212029	0.346919	-0.459771914	2.761642	3.167019	6.014918	Reasonable	1	1	0.000611865	0.000161309	3.98E-05	0.000212223	0.5	0.000143982
AROFET	C4H8_1-butene	5.15676	8.28593	0.696105	0	0	0	0	0	0.000719166	0	0.000719166	0.000719166	0.004314995	0.004674577	0.008270406	0.008629989	0.015821647	0.014742898	0.019057893	0.011147069	0.007910823	0.007910823	0.005393743	0.00503416	0.003236246	0.003955412	0.003236246	0.004314995	0.004674577	0.001797914	0.863718087	430.176761	40.68395206	0.202455234	0.0083209	-2.079829697	3.037589	3.456758	5.803365	Reasonable	1	1	3357260.298	4.763086096	0.011196163	0.999964204	2.4	4.753255747
AROFET	C4H8_1-butene	5.15676	8.28593	0.696105	0	0	0	0	0	0.000719166	0	0.000719166	0.000719166	0.004314995	0.004674577	0.008270406	0.008629989	0.015821647	0.014742898	0.019057893	0.011147069	0.007910823	0.007910823	0.005393743	0.00503416	0.003236246	0.003955412	0.003236246	0.004314995	0.004674577	0.001797914	0.863718087	430.176761	40.68395206	0.202455234	0.0083209	-2.079829697	3.037589	3.456758	5.803365	Reasonable	1	1	335726.0298	4.766939622	0.008666814	0.99964216	2.4	4.764130393
AROFET	C4H8_1-butene	5.15676	8.28593	0.696105	0	0	0	0	0	0.000719166	0	0.000719166	0.000719166	0.004314995	0.004674577	0.008270406	0.008629989	0.015821647	0.014742898	0.019057893	0.011147069	0.007910823	0.007910823	0.005393743	0.00503416	0.003236246	0.003955412	0.003236246	0.004314995	0.004674577	0.001797914	0.863718087	430.176761	40.68395206	0.202455234	0.0083209	-2.079829697	3.037589	3.456758	5.803365	Reasonable	1	1	33572.60298	4.624403249	0.011084429	0.996433084	2.4	4.620440873
AROFET	C4H8_1-butene	5.15676	8.28593	0.696105	0	0	0	0	0	0.000719166	0	0.000719166	0.000719166	0.004314995	0.004674577	0.008270406	0.008629989	0.015821647	0.014742898	0.019057893	0.011147069	0.007910823	0.007910823	0.005393743	0.00503416	0.003236246	0.003955412	0.003236246	0.004314995	0.004674577	0.001797914	0.863718087	430.176761	40.68395206	0.202455234	0.0083209	-2.079829697	3.037589	3.456758	5.803365	Reasonable	1	1	3357.260298	3.991628892	0.011384156	0.965440289	2.4	3.99376314
AROFET	C4H8_1-butene	5.15676	8.28593	0.696105	0	0	0	0	0	0.000719166	0	0.000719166	0.000719166	0.004314995	0.004674577	0.008270406	0.008629989	0.015821647	0.014742898	0.019057893	0.011147069	0.007910823	0.007910823	0.005393743	0.00503416	0.003236246	0.003955412	0.003236246	0.004314995	0.004674577	0.001797914	0.863718087	430.176761	40.68395206	0.202455234	0.0083209	-2.079829697	3.037589	3.456758	5.803365	Reasonable	1	1	0.057242439	0.000489783	1.31E-05	0.000476082	2.4	0.0004913
AROFET	C5H10O_1-methyl-3-buten-1-ol	5.15676	8.28593	0.696105	0	0	0	0	0	0.000719166	0	0.000719166	0.000719166	0.004314995	0.004674577	0.008270406	0.008629989	0.015821647	0.014742898	0.019057893	0.011147069	0.007910823	0.007910823	0.005393743	0.00503416	0.003236246	0.003955412	0.003236246	0.004314995	0.004674577	0.001797914	0.863718087	547.1494147	41.1143638	0.720082126	43.9704	1.643160416	2.90326	4.127407	7.344023	Reasonable	1	1	8808.221097	3.541075612	0.179749114	0.999997418	1.1	3.474018946
AROFET	C5H10O_1-methyl-3-buten-1-ol	5.15676	8.28593	0.696105	0	0	0	0	0	0.000719166	0	0.000719166	0.000719166	0.004314995	0.004674577	0.008270406	0.008629989	0.015821647	0.014742898	0.019057893	0.011147069	0.007910823	0.007910823	0.005393743	0.00503416	0.003236246	0.003955412	0.003236246	0.004314995	0.004674577	0.001797914	0.863718087	547.1494147	41.1143638	0.720082126	43.9704	1.643160416	2.90326	4.127407	7.344023	Reasonable	1	1	880.8221097	3.510543672	0.119598386	0.999974181	1.1	3.526456559
AROFET	C5H10O_1-methyl-3-buten-1-ol	5.15676	8.28593	0.696105	0	0	0	0	0	0.000719166	0	0.000719166	0.000719166	0.004314995	0.004674577	0.008270406	0.008629989	0.015821647	0.014742898	0.019057893	0.011147069	0.007910823	0.007910823	0.005393743	0.00503416	0.003236246	0.003955412	0.003236246	0.004314995	0.004674577	0.001797914	0.863718087	547.1494147	41.1143638	0.720082126	43.9704	1.643160416	2.90326	4.127407	7.344023	Reasonable	1	1	88.08221097	3.31313022	0.099328651	0.99974187	1.1	3.254174073
AROFET	C5H10O_1-methyl-3-buten-1-ol	5.15676	8.28593	0.696105	0	0	0	0	0	0.000719166	0	0.000719166	0.000719166	0.004314995	0.004674577	0.008270406	0.008629989	0.015821647	0.014742898	0.019057893	0.011147069	0.007910823	0.007910823	0.005393743	0.00503416	0.003236246	0.003955412	0.003236246	0.004314995	0.004674577	0.001797914	0.863718087	547.1494147	41.1143638	0.720082126	43.9704	1.643160416	2.90326	4.127407	7.344023	Reasonable	1	1	8.808221097	2.843366633	0.102661731	0.997424678	1.1	2.896420023
AROFET	C5H10O_1-methyl-3-buten-1-ol	5.15676	8.28593	0.696105	0	0	0	0	0	0.000719166	0	0.000719166	0.000719166	0.004314995	0.004674577	0.008270406	0.008629989	0.015821647	0.014742898	0.019057893	0.011147069	0.007910823	0.007910823	0.005393743	0.00503416	0.003236246	0.003955412	0.003236246	0.004314995	0.004674577	0.001797914	0.863718087	547.1494147	41.1143638	0.720082126	43.9704	1.643160416	2.90326	4.127407	7.344023	Reasonable	1	1	0.180030054	0.122222599	0.009909177	0.887842	1.1	0.134376187
AROFET	C7H10_1,3,5-heptatriene	5.15676	8.28593	0.696105	0	0	0	0	0	0.000719166	0	0.000719166	0.000719166	0.004314995	0.004674577	0.008270406	0.008629989	0.015821647	0.014742898	0.019057893	0.011147069	0.007910823	0.007910823	0.005393743	0.00503416	0.003236246	0.003955412	0.003236246	0.004314995	0.004674577	0.001797914	0.863718087	572.5172762	30.09194321	0.293331341	2.93955	0.468280852	2.157024	3.967522	11.721142	Reasonable	1	1	31238.49935	3.054613828	0.078326421	0.99998911	3	3.011956428
AROFET	C7H10_1,3,5-heptatriene	5.15676	8.28593	0.696105	0	0	0	0	0	0.000719166	0	0.000719166	0.000719166	0.004314995	0.004674577	0.008270406	0.008629989	0.015821647	0.014742898	0.019057893	0.011147069	0.007910823	0.007910823	0.005393743	0.00503416	0.003236246	0.003955412	0.003236246	0.004314995	0.004674577	0.001797914	0.863718087	572.5172762	30.09194321	0.293331341	2.93955	0.468280852	2.157024	3.967522	11.721142	Reasonable	1	1	3123.849935	2.93836854	0.136137218	0.999891112	3	2.984805039
AROFET	C7H10_1,3,5-heptatriene	5.15676	8.28593	0.696105	0	0	0	0	0	0.000719166	0	0.000719166	0.000719166	0.004314995	0.004674577	0.008270406	0.008629989	0.015821647	0.014742898	0.019057893	0.011147069	0.007910823	0.007910823	0.005393743	0.00503416	0.003236246	0.003955412	0.003236246	0.004314995	0.004674577	0.001797914	0.863718087	572.5172762	30.09194321	0.293331341	2.93955	0.468280852	2.157024	3.967522	11.721142	Reasonable	1	1	312.3849935	2.966847054	0.059742068	0.998912182	3	3.027859722
AROFET	C7H10_1,3,5-heptatriene	5.15676	8.28593	0.696105	0	0	0	0	0	0.000719166	0	0.000719166	0.000719166	0.004314995	0.004674577	0.008270406	0.008629989	0.015821647	0.014742898	0.019057893	0.011147069	0.007910823	0.007910823	0.005393743	0.00503416	0.003236246	0.003955412	0.003236246	0.004314995	0.004674577	0.001797914	0.863718087	572.5172762	30.09194321	0.293331341	2.93955	0.468280852	2.157024	3.967522	11.721142	Reasonable	1	1	31.23849935	2.861001753	0.05237282	0.989227287	3	2.857249853
AROFET	C7H10_1,3,5-heptatriene	5.15676	8.28593	0.696105	0	0	0	0	0	0.000719166	0	0.000719166	0.000719166	0.004314995	0.004674577	0.008270406	0.008629989	0.015821647	0.014742898	0.019057893	0.011147069	0.007910823	0.007910823	0.005393743	0.00503416	0.003236246	0.003955412	0.003236246	0.004314995	0.004674577	0.001797914	0.863718087	572.5172762	30.09194321	0.293331341	2.93955	0.468280852	2.157024	3.967522	11.721142	Reasonable	1	1	0.000103914	0.000777542	0.000131699	0.000305368	3	0.000839448
AROFET	C6H12_2-hexene	5.15676	8.28593	0.696105	0	0	0	0	0	0.000719166	0	0.000719166	0.000719166	0.004314995	0.004674577	0.008270406	0.008629989	0.015821647	0.014742898	0.019057893	0.011147069	0.007910823	0.007910823	0.005393743	0.00503416	0.003236246	0.003955412	0.003236246	0.004314995	0.004674577	0.001797914	0.863718087	514.2937186	32.55891971	0.290907798	0.794399	-0.099961311	3.263236	3.298806	9.340548	Reasonable	1	1	224680.4832	3.331449583	0.137774069	0.999994397	2.6	3.347272484
AROFET	C6H12_2-hexene	5.15676	8.28593	0.696105	0	0	0	0	0	0.000719166	0	0.000719166	0.000719166	0.004314995	0.004674577	0.008270406	0.008629989	0.015821647	0.014742898	0.019057893	0.011147069	0.007910823	0.007910823	0.005393743	0.00503416	0.003236246	0.003955412	0.003236246	0.004314995	0.004674577	0.001797914	0.863718087	514.2937186	32.55891971	0.290907798	0.794399	-0.099961311	3.263236	3.298806	9.340548	Reasonable	1	1	22468.04832	3.303251962	0.139577412	0.999943976	2.6	3.362046662
AROFET	C6H12_2-hexene	5.15676	8.28593	0.696105	0	0	0	0	0	0.000719166	0	0.000719166	0.000719166	0.004314995	0.004674577	0.008270406	0.008629989	0.015821647	0.014742898	0.019057893	0.011147069	0.007910823	0.007910823	0.005393743	0.00503416	0.003236246	0.003955412	0.003236246	0.004314995	0.004674577	0.001797914	0.863718087	514.2937186	32.55891971	0.290907798	0.794399	-0.099961311	3.263236	3.298806	9.340548	Reasonable	1	1	2246.804832	3.083286154	0.053824723	0.999440046	2.6	3.07832067
AROFET	C6H12_2-hexene	5.15676	8.28593	0.696105	0	0	0	0	0	0.000719166	0	0.000719166	0.000719166	0.004314995	0.004674577	0.008270406	0.008629989	0.015821647	0.014742898	0.019057893	0.011147069	0.007910823	0.007910823	0.005393743	0.00503416	0.003236246	0.003955412	0.003236246	0.004314995	0.004674577	0.001797914	0.863718087	514.2937186	32.55891971	0.290907798	0.794399	-0.099961311	3.263236	3.298806	9.340548	Reasonable	1	1	224.6804832	2.988320672	0.017401106	0.994428533	2.6	2.968779316
AROFET	C6H12_2-hexene	5.15676	8.28593	0.696105	0	0	0	0	0	0.000719166	0	0.000719166	0.000719166	0.004314995	0.004674577	0.008270406	0.008629989	0.015821647	0.014742898	0.019057893	0.011147069	0.007910823	0.007910823	0.005393743	0.00503416	0.003236246	0.003955412	0.003236246	0.004314995	0.004674577	0.001797914	0.863718087	514.2937186	32.55891971	0.290907798	0.794399	-0.099961311	3.263236	3.298806	9.340548	Reasonable	1	1	1.452821921	1.513388755	0.031130445	0.535773369	2.6	1.49038963
AROFET	C6H12_2-hexene	5.15676	8.28593	0.696105	0	0	0	0	0	0.000719166	0	0.000719166	0.000719166	0.004314995	0.004674577	0.008270406	0.008629989	0.015821647	0.014742898	0.019057893	0.011147069	0.007910823	0.007910823	0.005393743	0.00503416	0.003236246	0.003955412	0.003236246	0.004314995	0.004674577	0.001797914	0.863718087	514.2937186	32.55891971	0.290907798	0.794399	-0.099961311	3.263236	3.298806	9.340548	Reasonable	1	1	0.000419367	0.000362598	1.71E-05	0.000333034	2.6	0.000385893
AROFET	C6H14_2-methylpentane	5.15676	8.28593	0.696105	0	0	0	0	0	0.000719166	0	0.000719166	0.000719166	0.004314995	0.004674577	0.008270406	0.008629989	0.015821647	0.014742898	0.019057893	0.011147069	0.007910823	0.007910823	0.005393743	0.00503416	0.003236246	0.003955412	0.003236246	0.004314995	0.004674577	0.001797914	0.863718087	504.839777	31.13915414	0.283296142	0.791741	-0.101416865	3.446797	4.51881	7.657391	Reasonable	1	1	294963.7449	3.009959541	0.046973	0.999995718	3.2	2.991699627
AROFET	C6H14_2-methylpentane	5.15676	8.28593	0.696105	0	0	0	0	0	0.000719166	0	0.000719166	0.000719166	0.004314995	0.004674577	0.008270406	0.008629989	0.015821647	0.014742898	0.019057893	0.011147069	0.007910823	0.007910823	0.005393743	0.00503416	0.003236246	0.003955412	0.003236246	0.004314995	0.004674577	0.001797914	0.863718087	504.839777	31.13915414	0.283296142	0.791741	-0.101416865	3.446797	4.51881	7.657391	Reasonable	1	1	29496.37449	3.025759779	0.051115787	0.999957182	3.2	2.989122661
AROFET	C6H14_2-methylpentane	5.15676	8.28593	0.696105	0	0	0	0	0	0.000719166	0	0.000719166	0.000719166	0.004314995	0.004674577	0.008270406	0.008629989	0.015821647	0.014742898	0.019057893	0.011147069	0.007910823	0.007910823	0.005393743	0.00503416	0.003236246	0.003955412	0.003236246	0.004314995	0.004674577	0.001797914	0.863718087	504.839777	31.13915414	0.283296142	0.791741	-0.101416865	3.446797	4.51881	7.657391	Reasonable	1	1	2949.637449	2.980056413	0.01594084	0.999571982	3.2	2.975576931
AROFET	C6H14_2-methylpentane	5.15676	8.28593	0.696105	0	0	0	0	0	0.000719166	0	0.000719166	0.000719166	0.004314995	0.004674577	0.008270406	0.008629989	0.015821647	0.014742898	0.019057893	0.011147069	0.007910823	0.007910823	0.005393743	0.00503416	0.003236246	0.003955412	0.003236246	0.004314995	0.004674577	0.001797914	0.863718087	504.839777	31.13915414	0.283296142	0.791741	-0.101416865	3.446797	4.51881	7.657391	Reasonable	1	1	294.9637449	2.803572359	0.06984412	0.995736242	3.2	2.87942629
AROFET	C6H14_2-methylpentane	5.15676	8.28593	0.696105	0	0	0	0	0	0.000719166	0	0.000719166	0.000719166	0.004314995	0.004674577	0.008270406	0.008629989	0.015821647	0.014742898	0.019057893	0.011147069	0.007910823	0.007910823	0.005393743	0.00503416	0.003236246	0.003955412	0.003236246	0.004314995	0.004674577	0.001797914	0.863718087	504.839777	31.13915414	0.283296142	0.791741	-0.101416865	3.446797	4.51881	7.657391	Reasonable	1	1	0.00038017	0.000312092	1.19E-05	0.000300905	3.2	0.000314729
AROFET	C6H14_2,2-dimethylbutane	5.15676	8.28593	0.696105	0	0	0	0	0	0.000719166	0	0.000719166	0.000719166	0.004314995	0.004674577	0.008270406	0.008629989	0.015821647	0.014742898	0.019057893	0.011147069	0.007910823	0.007910823	0.005393743	0.00503416	0.003236246	0.003955412	0.003236246	0.004314995	0.004674577	0.001797914	0.863718087	502.044692	32.00410146	0.240565507	0.154863	-0.810052332	4.257298	4.432725	6.272312	Reasonable	1	1	479506.9467	2.385337236	0.00137353	0.999986534	3	2.385602876
AROFET	C6H14_2,2-dimethylbutane	5.15676	8.28593	0.696105	0	0	0	0	0	0.000719166	0	0.000719166	0.000719166	0.004314995	0.004674577	0.008270406	0.008629989	0.015821647	0.014742898	0.019057893	0.011147069	0.007910823	0.007910823	0.005393743	0.00503416	0.003236246	0.003955412	0.003236246	0.004314995	0.004674577	0.001797914	0.863718087	502.044692	32.00410146	0.240565507	0.154863	-0.810052332	4.257298	4.432725	6.272312	Reasonable	1	1	47950.69467	2.385625741	0.000890648	0.999865352	3	2.385815339
AROFET	C6H14_2,2-dimethylbutane	5.15676	8.28593	0.696105	0	0	0	0	0	0.000719166	0	0.000719166	0.000719166	0.004314995	0.004674577	0.008270406	0.008629989	0.015821647	0.014742898	0.019057893	0.011147069	0.007910823	0.007910823	0.005393743	0.00503416	0.003236246	0.003955412	0.003236246	0.004314995	0.004674577	0.001797914	0.863718087	502.044692	32.00410146	0.240565507	0.154863	-0.810052332	4.257298	4.432725	6.272312	Reasonable	1	1	4795.069467	2.358825964	0.00680909	0.998655153	3	2.354133288
AROFET	C6H14_2,2-dimethylbutane	5.15676	8.28593	0.696105	0	0	0	0	0	0.000719166	0	0.000719166	0.000719166	0.004314995	0.004674577	0.008270406	0.008629989	0.015821647	0.014742898	0.019057893	0.011147069	0.007910823	0.007910823	0.005393743	0.00503416	0.003236246	0.003955412	0.003236246	0.004314995	0.004674577	0.001797914	0.863718087	502.044692	32.00410146	0.240565507	0.154863	-0.810052332	4.257298	4.432725	6.272312	Reasonable	1	1	479.5069467	2.102302639	0.02229612	0.986712356	3	2.102762979
AROFET	C6H14_2,2-dimethylbutane	5.15676	8.28593	0.696105	0	0	0	0	0	0.000719166	0	0.000719166	0.000719166	0.004314995	0.004674577	0.008270406	0.008629989	0.015821647	0.014742898	0.019057893	0.011147069	0.007910823	0.007910823	0.005393743	0.00503416	0.003236246	0.003955412	0.003236246	0.004314995	0.004674577	0.001797914	0.863718087	502.044692	32.00410146	0.240565507	0.154863	-0.810052332	4.257298	4.432725	6.272312	Reasonable	1	1	0.001540289	0.000241632	7.58E-06	0.000238477	3	0.000239317
AROFET	C6H10O_4-methyl-4-pentenal	5.15676	8.28593	0.696105	0	0	0	0	0	0.000719166	0	0.000719166	0.000719166	0.004314995	0.004674577	0.008270406	0.008629989	0.015821647	0.014742898	0.019057893	0.011147069	0.007910823	0.007910823	0.005393743	0.00503416	0.003236246	0.003955412	0.003236246	0.004314995	0.004674577	0.001797914	0.863718087	580.0740682	32.39428756	0.391206035	173.439	2.239146761	2.367464	4.895159	8.207107	Reasonable	1	1	26661.10183	3.185960281	0.02776458	0.999999784	1.4	3.205139716
AROFET	C6H10O_4-methyl-4-pentenal	5.15676	8.28593	0.696105	0	0	0	0	0	0.000719166	0	0.000719166	0.000719166	0.004314995	0.004674577	0.008270406	0.008629989	0.015821647	0.014742898	0.019057893	0.011147069	0.007910823	0.007910823	0.005393743	0.00503416	0.003236246	0.003955412	0.003236246	0.004314995	0.004674577	0.001797914	0.863718087	580.0740682	32.39428756	0.391206035	173.439	2.239146761	2.367464	4.895159	8.207107	Reasonable	1	1	2666.110183	3.280546945	0.136065511	0.999997837	1.4	3.283588692
AROFET	C6H10O_4-methyl-4-pentenal	5.15676	8.28593	0.696105	0	0	0	0	0	0.000719166	0	0.000719166	0.000719166	0.004314995	0.004674577	0.008270406	0.008629989	0.015821647	0.014742898	0.019057893	0.011147069	0.007910823	0.007910823	0.005393743	0.00503416	0.003236246	0.003955412	0.003236246	0.004314995	0.004674577	0.001797914	0.863718087	580.0740682	32.39428756	0.391206035	173.439	2.239146761	2.367464	4.895159	8.207107	Reasonable	1	1	266.6110183	3.125646776	0.047186705	0.999978375	1.4	3.079682769
AROFET	C6H10O_4-methyl-4-pentenal	5.15676	8.28593	0.696105	0	0	0	0	0	0.000719166	0	0.000719166	0.000719166	0.004314995	0.004674577	0.008270406	0.008629989	0.015821647	0.014742898	0.019057893	0.011147069	0.007910823	0.007910823	0.005393743	0.00503416	0.003236246	0.003955412	0.003236246	0.004314995	0.004674577	0.001797914	0.863718087	580.0740682	32.39428756	0.391206035	173.439	2.239146761	2.367464	4.895159	8.207107	Reasonable	1	1	26.66110183	2.951369705	0.085118765	0.999783787	1.4	2.975087159
AROFET	C6H10O_4-methyl-4-pentenal	5.15676	8.28593	0.696105	0	0	0	0	0	0.000719166	0	0.000719166	0.000719166	0.004314995	0.004674577	0.008270406	0.008629989	0.015821647	0.014742898	0.019057893	0.011147069	0.007910823	0.007910823	0.005393743	0.00503416	0.003236246	0.003955412	0.003236246	0.004314995	0.004674577	0.001797914	0.863718087	580.0740682	32.39428756	0.391206035	173.439	2.239146761	2.367464	4.895159	8.207107	Reasonable	1	1	0.001836934	0.61301371	0.115104555	0.241617597	1.4	0.615925181
AROFET	C6H10O_5-hexen-2-one	5.15676	8.28593	0.696105	0	0	0	0	0	0.000719166	0	0.000719166	0.000719166	0.004314995	0.004674577	0.008270406	0.008629989	0.015821647	0.014742898	0.019057893	0.011147069	0.007910823	0.007910823	0.005393743	0.00503416	0.003236246	0.003955412	0.003236246	0.004314995	0.004674577	0.001797914	0.863718087	598.1955422	35.15992466	0.462244535	48.4854	1.685610983	3.39001	3.800964	8.997777	Reasonable	1	1	14658.93063	3.136260878	0.045168006	0.999998593	1	3.12822301
AROFET	C6H10O_5-hexen-2-one	5.15676	8.28593	0.696105	0	0	0	0	0	0.000719166	0	0.000719166	0.000719166	0.004314995	0.004674577	0.008270406	0.008629989	0.015821647	0.014742898	0.019057893	0.011147069	0.007910823	0.007910823	0.005393743	0.00503416	0.003236246	0.003955412	0.003236246	0.004314995	0.004674577	0.001797914	0.863718087	598.1955422	35.15992466	0.462244535	48.4854	1.685610983	3.39001	3.800964	8.997777	Reasonable	1	1	1465.893063	3.121640488	0.075236279	0.99998593	1	3.171828223
AROFET	C6H10O_5-hexen-2-one	5.15676	8.28593	0.696105	0	0	0	0	0	0.000719166	0	0.000719166	0.000719166	0.004314995	0.004674577	0.008270406	0.008629989	0.015821647	0.014742898	0.019057893	0.011147069	0.007910823	0.007910823	0.005393743	0.00503416	0.003236246	0.003955412	0.003236246	0.004314995	0.004674577	0.001797914	0.863718087	598.1955422	35.15992466	0.462244535	48.4854	1.685610983	3.39001	3.800964	8.997777	Reasonable	1	1	146.5893063	3.1584579	0.043888606	0.999859322	1	3.169424705
AROFET	C6H10O_5-hexen-2-one	5.15676	8.28593	0.696105	0	0	0	0	0	0.000719166	0	0.000719166	0.000719166	0.004314995	0.004674577	0.008270406	0.008629989	0.015821647	0.014742898	0.019057893	0.011147069	0.007910823	0.007910823	0.005393743	0.00503416	0.003236246	0.003955412	0.003236246	0.004314995	0.004674577	0.001797914	0.863718087	598.1955422	35.15992466	0.462244535	48.4854	1.685610983	3.39001	3.800964	8.997777	Reasonable	1	1	14.65893063	2.930308793	0.02317356	0.998595001	1	2.920883497
AROFET	C6H10O_5-hexen-2-one	5.15676	8.28593	0.696105	0	0	0	0	0	0.000719166	0	0.000719166	0.000719166	0.004314995	0.004674577	0.008270406	0.008629989	0.015821647	0.014742898	0.019057893	0.011147069	0.007910823	0.007910823	0.005393743	0.00503416	0.003236246	0.003955412	0.003236246	0.004314995	0.004674577	0.001797914	0.863718087	598.1955422	35.15992466	0.462244535	48.4854	1.685610983	3.39001	3.800964	8.997777	Reasonable	1	1	6.47E-06	2.40E-05	2.30E-06	0.000313528	1	2.53E-05
AROFET	C4H11N_dimethylethylamine	5.15676	8.28593	0.696105	0	0	0	0	0	0.000719166	0	0.000719166	0.000719166	0.004314995	0.004674577	0.008270406	0.008629989	0.015821647	0.014742898	0.019057893	0.011147069	0.007910823	0.007910823	0.005393743	0.00503416	0.003236246	0.003955412	0.003236246	0.004314995	0.004674577	0.001797914	0.863718087	478.4088801	36.64852371	0.258099726	0.832965	-0.079373247	3.006072	4.581538	6.044873	Reasonable	1	1	839015.6633	3.880929999	0.266580242	0.999998569	0.7	4.155751085
AROFET	C4H11N_dimethylethylamine	5.15676	8.28593	0.696105	0	0	0	0	0	0.000719166	0	0.000719166	0.000719166	0.004314995	0.004674577	0.008270406	0.008629989	0.015821647	0.014742898	0.019057893	0.011147069	0.007910823	0.007910823	0.005393743	0.00503416	0.003236246	0.003955412	0.003236246	0.004314995	0.004674577	0.001797914	0.863718087	478.4088801	36.64852371	0.258099726	0.832965	-0.079373247	3.006072	4.581538	6.044873	Reasonable	1	1	83901.56633	3.925707489	0.166342556	0.999985691	0.7	3.946924767
AROFET	C4H11N_dimethylethylamine	5.15676	8.28593	0.696105	0	0	0	0	0	0.000719166	0	0.000719166	0.000719166	0.004314995	0.004674577	0.008270406	0.008629989	0.015821647	0.014742898	0.019057893	0.011147069	0.007910823	0.007910823	0.005393743	0.00503416	0.003236246	0.003955412	0.003236246	0.004314995	0.004674577	0.001797914	0.863718087	478.4088801	36.64852371	0.258099726	0.832965	-0.079373247	3.006072	4.581538	6.044873	Reasonable	1	1	8390.156633	3.61168451	0.285384123	0.999856932	0.7	3.692708766
AROFET	C4H11N_dimethylethylamine	5.15676	8.28593	0.696105	0	0	0	0	0	0.000719166	0	0.000719166	0.000719166	0.004314995	0.004674577	0.008270406	0.008629989	0.015821647	0.014742898	0.019057893	0.011147069	0.007910823	0.007910823	0.005393743	0.00503416	0.003236246	0.003955412	0.003236246	0.004314995	0.004674577	0.001797914	0.863718087	478.4088801	36.64852371	0.258099726	0.832965	-0.079373247	3.006072	4.581538	6.044873	Reasonable	1	1	839.0156633	2.934483218	0.170766226	0.998571165	0.7	3.002437644
AROFET	C4H11N_dimethylethylamine	5.15676	8.28593	0.696105	0	0	0	0	0	0.000719166	0	0.000719166	0.000719166	0.004314995	0.004674577	0.008270406	0.008629989	0.015821647	0.014742898	0.019057893	0.011147069	0.007910823	0.007910823	0.005393743	0.00503416	0.003236246	0.003955412	0.003236246	0.004314995	0.004674577	0.001797914	0.863718087	478.4088801	36.64852371	0.258099726	0.832965	-0.079373247	3.006072	4.581538	6.044873	Reasonable	1	1	0.000465918	7.86E-05	1.75E-05	0.000387942	0.7	6.05E-05
AROFET	C4H8_isobutene	5.15676	8.28593	0.696105	0	0	0	0	0	0.000719166	0	0.000719166	0.000719166	0.004314995	0.004674577	0.008270406	0.008629989	0.015821647	0.014742898	0.019057893	0.011147069	0.007910823	0.007910823	0.005393743	0.00503416	0.003236246	0.003955412	0.003236246	0.004314995	0.004674577	0.001797914	0.863718087	433.5290208	40.51820545	0.197619217	0.00774105	-2.111200127	2.653142	4.592211	5.114896	Reasonable	1	1	3216899.611	4.715441512	0.01952795	0.999959844	2.1	4.714864415
AROFET	C4H8_isobutene	5.15676	8.28593	0.696105	0	0	0	0	0	0.000719166	0	0.000719166	0.000719166	0.004314995	0.004674577	0.008270406	0.008629989	0.015821647	0.014742898	0.019057893	0.011147069	0.007910823	0.007910823	0.005393743	0.00503416	0.003236246	0.003955412	0.003236246	0.004314995	0.004674577	0.001797914	0.863718087	433.5290208	40.51820545	0.197619217	0.00774105	-2.111200127	2.653142	4.592211	5.114896	Reasonable	1	1	321689.9611	4.698529895	0.022419992	0.99959859	2.1	4.686999109
AROFET	C4H8_isobutene	5.15676	8.28593	0.696105	0	0	0	0	0	0.000719166	0	0.000719166	0.000719166	0.004314995	0.004674577	0.008270406	0.008629989	0.015821647	0.014742898	0.019057893	0.011147069	0.007910823	0.007910823	0.005393743	0.00503416	0.003236246	0.003955412	0.003236246	0.004314995	0.004674577	0.001797914	0.863718087	433.5290208	40.51820545	0.197619217	0.00774105	-2.111200127	2.653142	4.592211	5.114896	Reasonable	1	1	32168.99611	4.449255735	0.028462355	0.996000349	2.1	4.440325737
AROFET	C4H8_isobutene	5.15676	8.28593	0.696105	0	0	0	0	0	0.000719166	0	0.000719166	0.000719166	0.004314995	0.004674577	0.008270406	0.008629989	0.015821647	0.014742898	0.019057893	0.011147069	0.007910823	0.007910823	0.005393743	0.00503416	0.003236246	0.003955412	0.003236246	0.004314995	0.004674577	0.001797914	0.863718087	433.5290208	40.51820545	0.197619217	0.00774105	-2.111200127	2.653142	4.592211	5.114896	Reasonable	1	1	3216.899611	3.718739215	0.016003702	0.961393212	2.1	3.728351742
AROFET	C4H8_isobutene	5.15676	8.28593	0.696105	0	0	0	0	0	0.000719166	0	0.000719166	0.000719166	0.004314995	0.004674577	0.008270406	0.008629989	0.015821647	0.014742898	0.019057893	0.011147069	0.007910823	0.007910823	0.005393743	0.00503416	0.003236246	0.003955412	0.003236246	0.004314995	0.004674577	0.001797914	0.863718087	433.5290208	40.51820545	0.197619217	0.00774105	-2.111200127	2.653142	4.592211	5.114896	Reasonable	1	1	0.060914753	0.000474955	2.41E-05	0.000471322	2.1	0.000443812
AROFET	C5H13N_methyldiethylamine	5.15676	8.28593	0.696105	0	0	0	0	0	0.000719166	0	0.000719166	0.000719166	0.004314995	0.004674577	0.008270406	0.008629989	0.015821647	0.014742898	0.019057893	0.011147069	0.007910823	0.007910823	0.005393743	0.00503416	0.003236246	0.003955412	0.003236246	0.004314995	0.004674577	0.001797914	0.863718087	502.5113577	33.18200089	0.307247769	3.26068	0.51330818	3.420598	3.968469	7.576236	Reasonable	1	1	299769.8039	2.639556645	0.338294558	0.999998977	1	2.706410891
AROFET	C5H13N_methyldiethylamine	5.15676	8.28593	0.696105	0	0	0	0	0	0.000719166	0	0.000719166	0.000719166	0.004314995	0.004674577	0.008270406	0.008629989	0.015821647	0.014742898	0.019057893	0.011147069	0.007910823	0.007910823	0.005393743	0.00503416	0.003236246	0.003955412	0.003236246	0.004314995	0.004674577	0.001797914	0.863718087	502.5113577	33.18200089	0.307247769	3.26068	0.51330818	3.420598	3.968469	7.576236	Reasonable	1	1	29976.98039	2.651958358	0.172214756	0.999989769	1	2.643665901
AROFET	C5H13N_methyldiethylamine	5.15676	8.28593	0.696105	0	0	0	0	0	0.000719166	0	0.000719166	0.000719166	0.004314995	0.004674577	0.008270406	0.008629989	0.015821647	0.014742898	0.019057893	0.011147069	0.007910823	0.007910823	0.005393743	0.00503416	0.003236246	0.003955412	0.003236246	0.004314995	0.004674577	0.001797914	0.863718087	502.5113577	33.18200089	0.307247769	3.26068	0.51330818	3.420598	3.968469	7.576236	Reasonable	1	1	2997.698039	2.488507017	0.056355668	0.999897704	1	2.542668159
AROFET	C5H13N_methyldiethylamine	5.15676	8.28593	0.696105	0	0	0	0	0	0.000719166	0	0.000719166	0.000719166	0.004314995	0.004674577	0.008270406	0.008629989	0.015821647	0.014742898	0.019057893	0.011147069	0.007910823	0.007910823	0.005393743	0.00503416	0.003236246	0.003955412	0.003236246	0.004314995	0.004674577	0.001797914	0.863718087	502.5113577	33.18200089	0.307247769	3.26068	0.51330818	3.420598	3.968469	7.576236	Reasonable	1	1	299.7698039	2.367291948	0.02114848	0.998977979	1	2.34387046
AROFET	C5H13N_methyldiethylamine	5.15676	8.28593	0.696105	0	0	0	0	0	0.000719166	0	0.000719166	0.000719166	0.004314995	0.004674577	0.008270406	0.008629989	0.015821647	0.014742898	0.019057893	0.011147069	0.007910823	0.007910823	0.005393743	0.00503416	0.003236246	0.003955412	0.003236246	0.004314995	0.004674577	0.001797914	0.863718087	502.5113577	33.18200089	0.307247769	3.26068	0.51330818	3.420598	3.968469	7.576236	Reasonable	1	1	8.10E-05	7.83E-05	7.70E-05	0.000263886	1	9.96E-05
AROFET	C3H6O_propionaldehyde	5.15676	8.28593	0.696105	0	0	0	0	0	0.000719166	0	0.000719166	0.000719166	0.004314995	0.004674577	0.008270406	0.008629989	0.015821647	0.014742898	0.019057893	0.011147069	0.007910823	0.007910823	0.005393743	0.00503416	0.003236246	0.003955412	0.003236246	0.004314995	0.004674577	0.001797914	0.863718087	505.7976334	49.25311063	0.295140665	0.553282	-0.257053459	2.477724	3.665493	4.514577	Reasonable	1	1	443120.562	4.88297358	0.021756007	0.999995921	0.6	4.897492221
AROFET	C3H6O_propionaldehyde	5.15676	8.28593	0.696105	0	0	0	0	0	0.000719166	0	0.000719166	0.000719166	0.004314995	0.004674577	0.008270406	0.008629989	0.015821647	0.014742898	0.019057893	0.011147069	0.007910823	0.007910823	0.005393743	0.00503416	0.003236246	0.003955412	0.003236246	0.004314995	0.004674577	0.001797914	0.863718087	505.7976334	49.25311063	0.295140665	0.553282	-0.257053459	2.477724	3.665493	4.514577	Reasonable	1	1	44312.0562	4.869573443	0.030110719	0.999959214	0.6	4.884453755
AROFET	C3H6O_propionaldehyde	5.15676	8.28593	0.696105	0	0	0	0	0	0.000719166	0	0.000719166	0.000719166	0.004314995	0.004674577	0.008270406	0.008629989	0.015821647	0.014742898	0.019057893	0.011147069	0.007910823	0.007910823	0.005393743	0.00503416	0.003236246	0.003955412	0.003236246	0.004314995	0.004674577	0.001797914	0.863718087	505.7976334	49.25311063	0.295140665	0.553282	-0.257053459	2.477724	3.665493	4.514577	Reasonable	1	1	4431.20562	4.865873177	0.023114402	0.999592287	0.6	4.873505708
AROFET	C3H6O_propionaldehyde	5.15676	8.28593	0.696105	0	0	0	0	0	0.000719166	0	0.000719166	0.000719166	0.004314995	0.004674577	0.008270406	0.008629989	0.015821647	0.014742898	0.019057893	0.011147069	0.007910823	0.007910823	0.005393743	0.00503416	0.003236246	0.003955412	0.003236246	0.004314995	0.004674577	0.001797914	0.863718087	505.7976334	49.25311063	0.295140665	0.553282	-0.257053459	2.477724	3.665493	4.514577	Reasonable	1	1	443.120562	4.066084051	0.043867005	0.995937777	0.6	4.075666404
AROFET	C3H6O_propionaldehyde	5.15676	8.28593	0.696105	0	0	0	0	0	0.000719166	0	0.000719166	0.000719166	0.004314995	0.004674577	0.008270406	0.008629989	0.015821647	0.014742898	0.019057893	0.011147069	0.007910823	0.007910823	0.005393743	0.00503416	0.003236246	0.003955412	0.003236246	0.004314995	0.004674577	0.001797914	0.863718087	505.7976334	49.25311063	0.295140665	0.553282	-0.257053459	2.477724	3.665493	4.514577	Reasonable	1	1	89.97302036	1.437156087	0.028225568	0.980307383	0.6	1.432678746
AROFET	C3H6O_propionaldehyde	5.15676	8.28593	0.696105	0	0	0	0	0	0.000719166	0	0.000719166	0.000719166	0.004314995	0.004674577	0.008270406	0.008629989	0.015821647	0.014742898	0.019057893	0.011147069	0.007910823	0.007910823	0.005393743	0.00503416	0.003236246	0.003955412	0.003236246	0.004314995	0.004674577	0.001797914	0.863718087	505.7976334	49.25311063	0.295140665	0.553282	-0.257053459	2.477724	3.665493	4.514577	Reasonable	1	1	0.000882547	1.19E-05	3.60E-06	0.000488059	0.6	1.01E-05
AROFET	C5H12O_3-methyl-1-butanol	5.15676	8.28593	0.696105	0	0	0	0	0	0.000719166	0	0.000719166	0.000719166	0.004314995	0.004674577	0.008270406	0.008629989	0.015821647	0.014742898	0.019057893	0.011147069	0.007910823	0.007910823	0.005393743	0.00503416	0.003236246	0.003955412	0.003236246	0.004314995	0.004674577	0.001797914	0.863718087	560.2711224	38.46689318	0.659856182	155.762	2.192461515	3.027356	4.680738	6.731276	Reasonable	1	1	6301.872	3.177464392	0.096966181	0.999998981	1.2	3.176907388
AROFET	C5H12O_3-methyl-1-butanol	5.15676	8.28593	0.696105	0	0	0	0	0	0.000719166	0	0.000719166	0.000719166	0.004314995	0.004674577	0.008270406	0.008629989	0.015821647	0.014742898	0.019057893	0.011147069	0.007910823	0.007910823	0.005393743	0.00503416	0.003236246	0.003955412	0.003236246	0.004314995	0.004674577	0.001797914	0.863718087	560.2711224	38.46689318	0.659856182	155.762	2.192461515	3.027356	4.680738	6.731276	Reasonable	1	1	630.1872	3.150666904	0.099081316	0.999989813	1.2	3.031496263
AROFET	C5H12O_3-methyl-1-butanol	5.15676	8.28593	0.696105	0	0	0	0	0	0.000719166	0	0.000719166	0.000719166	0.004314995	0.004674577	0.008270406	0.008629989	0.015821647	0.014742898	0.019057893	0.011147069	0.007910823	0.007910823	0.005393743	0.00503416	0.003236246	0.003955412	0.003236246	0.004314995	0.004674577	0.001797914	0.863718087	560.2711224	38.46689318	0.659856182	155.762	2.192461515	3.027356	4.680738	6.731276	Reasonable	1	1	63.01872	2.855649869	0.055116788	0.999898135	1.2	2.896024843
AROFET	C5H12O_3-methyl-1-butanol	5.15676	8.28593	0.696105	0	0	0	0	0	0.000719166	0	0.000719166	0.000719166	0.004314995	0.004674577	0.008270406	0.008629989	0.015821647	0.014742898	0.019057893	0.011147069	0.007910823	0.007910823	0.005393743	0.00503416	0.003236246	0.003955412	0.003236246	0.004314995	0.004674577	0.001797914	0.863718087	560.2711224	38.46689318	0.659856182	155.762	2.192461515	3.027356	4.680738	6.731276	Reasonable	1	1	6.301872	2.530463641	0.050732167	0.998982284	1.2	2.478085959
AROFET	C5H12O_3-methyl-1-butanol	5.15676	8.28593	0.696105	0	0	0	0	0	0.000719166	0	0.000719166	0.000719166	0.004314995	0.004674577	0.008270406	0.008629989	0.015821647	0.014742898	0.019057893	0.011147069	0.007910823	0.007910823	0.005393743	0.00503416	0.003236246	0.003955412	0.003236246	0.004314995	0.004674577	0.001797914	0.863718087	560.2711224	38.46689318	0.659856182	155.762	2.192461515	3.027356	4.680738	6.731276	Reasonable	1	1	0.014907336	0.015725399	0.000405757	0.6989762	1.2	0.015806147
AROFET	C6H10_1,5-hexadiene	5.15676	8.28593	0.696105	0	0	0	0	0	0.000719166	0	0.000719166	0.000719166	0.004314995	0.004674577	0.008270406	0.008629989	0.015821647	0.014742898	0.019057893	0.011147069	0.007910823	0.007910823	0.005393743	0.00503416	0.003236246	0.003955412	0.003236246	0.004314995	0.004674577	0.001797914	0.863718087	496.7992724	33.9934198	0.234614174	0.439941	-0.356605562	2.94106	3.682872	8.234479	Reasonable	1	1	287264.733	3.567584246	0.108034153	0.999992087	2.9	3.485618529
AROFET	C6H10_1,5-hexadiene	5.15676	8.28593	0.696105	0	0	0	0	0	0.000719166	0	0.000719166	0.000719166	0.004314995	0.004674577	0.008270406	0.008629989	0.015821647	0.014742898	0.019057893	0.011147069	0.007910823	0.007910823	0.005393743	0.00503416	0.003236246	0.003955412	0.003236246	0.004314995	0.004674577	0.001797914	0.863718087	496.7992724	33.9934198	0.234614174	0.439941	-0.356605562	2.94106	3.682872	8.234479	Reasonable	1	1	28726.4733	3.704472964	0.167346775	0.99992088	2.9	3.690351293
AROFET	C6H10_1,5-hexadiene	5.15676	8.28593	0.696105	0	0	0	0	0	0.000719166	0	0.000719166	0.000719166	0.004314995	0.004674577	0.008270406	0.008629989	0.015821647	0.014742898	0.019057893	0.011147069	0.007910823	0.007910823	0.005393743	0.00503416	0.003236246	0.003955412	0.003236246	0.004314995	0.004674577	0.001797914	0.863718087	496.7992724	33.9934198	0.234614174	0.439941	-0.356605562	2.94106	3.682872	8.234479	Reasonable	1	1	2872.64733	3.299652309	0.132948845	0.999209358	2.9	3.407927039
AROFET	C6H10_1,5-hexadiene	5.15676	8.28593	0.696105	0	0	0	0	0	0.000719166	0	0.000719166	0.000719166	0.004314995	0.004674577	0.008270406	0.008629989	0.015821647	0.014742898	0.019057893	0.011147069	0.007910823	0.007910823	0.005393743	0.00503416	0.003236246	0.003955412	0.003236246	0.004314995	0.004674577	0.001797914	0.863718087	496.7992724	33.9934198	0.234614174	0.439941	-0.356605562	2.94106	3.682872	8.234479	Reasonable	1	1	287.264733	3.017265631	0.037426442	0.992149445	2.9	3.068167186
AROFET	C6H10_1,5-hexadiene	5.15676	8.28593	0.696105	0	0	0	0	0	0.000719166	0	0.000719166	0.000719166	0.004314995	0.004674577	0.008270406	0.008629989	0.015821647	0.014742898	0.019057893	0.011147069	0.007910823	0.007910823	0.005393743	0.00503416	0.003236246	0.003955412	0.003236246	0.004314995	0.004674577	0.001797914	0.863718087	496.7992724	33.9934198	0.234614174	0.439941	-0.356605562	2.94106	3.682872	8.234479	Reasonable	1	1	0.882105393	0.539061072	0.006711431	0.279577484	2.9	0.543193638
AROFET	C6H10_1,5-hexadiene	5.15676	8.28593	0.696105	0	0	0	0	0	0.000719166	0	0.000719166	0.000719166	0.004314995	0.004674577	0.008270406	0.008629989	0.015821647	0.014742898	0.019057893	0.011147069	0.007910823	0.007910823	0.005393743	0.00503416	0.003236246	0.003955412	0.003236246	0.004314995	0.004674577	0.001797914	0.863718087	496.7992724	33.9934198	0.234614174	0.439941	-0.356605562	2.94106	3.682872	8.234479	Reasonable	1	1	0.000810923	0.000367225	1.91E-05	0.000356631	2.9	0.000387368
AROFET	C3H9N_propylamine	5.15676	8.28593	0.696105	0	0	0	0	0	0.000719166	0	0.000719166	0.000719166	0.004314995	0.004674577	0.008270406	0.008629989	0.015821647	0.014742898	0.019057893	0.011147069	0.007910823	0.007910823	0.005393743	0.00503416	0.003236246	0.003955412	0.003236246	0.004314995	0.004674577	0.001797914	0.863718087	489.1426866	48.09483775	0.309212029	0.540418	-0.267270194	2.761642	3.167019	6.014918	Reasonable	1	1	420665.182	4.984032613	0.128598821	0.999995601	0.5	5.03422484
AROFET	C3H9N_propylamine	5.15676	8.28593	0.696105	0	0	0	0	0	0.000719166	0	0.000719166	0.000719166	0.004314995	0.004674577	0.008270406	0.008629989	0.015821647	0.014742898	0.019057893	0.011147069	0.007910823	0.007910823	0.005393743	0.00503416	0.003236246	0.003955412	0.003236246	0.004314995	0.004674577	0.001797914	0.863718087	489.1426866	48.09483775	0.309212029	0.540418	-0.267270194	2.761642	3.167019	6.014918	Reasonable	1	1	42066.5182	4.793940626	0.040802011	0.999956014	0.5	4.792776304
AROFET	C3H9N_propylamine	5.15676	8.28593	0.696105	0	0	0	0	0	0.000719166	0	0.000719166	0.000719166	0.004314995	0.004674577	0.008270406	0.008629989	0.015821647	0.014742898	0.019057893	0.011147069	0.007910823	0.007910823	0.005393743	0.00503416	0.003236246	0.003955412	0.003236246	0.004314995	0.004674577	0.001797914	0.863718087	489.1426866	48.09483775	0.309212029	0.540418	-0.267270194	2.761642	3.167019	6.014918	Reasonable	1	1	4206.65182	4.706481117	0.03613336	0.999560314	0.5	4.715749972
AROFET	C3H9N_propylamine	5.15676	8.28593	0.696105	0	0	0	0	0	0.000719166	0	0.000719166	0.000719166	0.004314995	0.004674577	0.008270406	0.008629989	0.015821647	0.014742898	0.019057893	0.011147069	0.007910823	0.007910823	0.005393743	0.00503416	0.003236246	0.003955412	0.003236246	0.004314995	0.004674577	0.001797914	0.863718087	489.1426866	48.09483775	0.309212029	0.540418	-0.267270194	2.761642	3.167019	6.014918	Reasonable	1	1	420.665182	4.248651504	0.056028859	0.995620471	0.5	4.244896531
AROFET	C3H9N_propylamine	5.15676	8.28593	0.696105	0	0	0	0	0	0.000719166	0	0.000719166	0.000719166	0.004314995	0.004674577	0.008270406	0.008629989	0.015821647	0.014742898	0.019057893	0.011147069	0.007910823	0.007910823	0.005393743	0.00503416	0.003236246	0.003955412	0.003236246	0.004314995	0.004674577	0.001797914	0.863718087	489.1426866	48.09483775	0.309212029	0.540418	-0.267270194	2.761642	3.167019	6.014918	Reasonable	1	1	1.103660076	0.041399964	0.001270975	0.373605399	0.5	0.041601552
AROFET	C3H9N_propylamine	5.15676	8.28593	0.696105	0	0	0	0	0	0.000719166	0	0.000719166	0.000719166	0.004314995	0.004674577	0.008270406	0.008629989	0.015821647	0.014742898	0.019057893	0.011147069	0.007910823	0.007910823	0.005393743	0.00503416	0.003236246	0.003955412	0.003236246	0.004314995	0.004674577	0.001797914	0.863718087	489.1426866	48.09483775	0.309212029	0.540418	-0.267270194	2.761642	3.167019	6.014918	Reasonable	1	1	0.000922255	2.82E-05	3.63E-06	0.000498155	0.5	2.50E-05
ATOXEN	C4H8_1-butene	3.64611	4.55968	0.271887	0	0	0.000146306	0.000877835	0.00102414	0.00102414	0.001170446	0.000731529	0.00102414	0.001609364	0.000731529	0.000731529	0.000438917	0.00102414	0.000438917	0.000438917	0.00102414	0.000585223	0.000292612	0.000585223	0.000438917	0.000877835	0.000292612	0.000585223	0.000877835	0.00102414	0.00102414	0.980980249	430.176761	40.68395206	0.202455234	0.0012461	-2.904447104	3.037589	3.456758	5.803365	Reasonable	1	1	3357260.298	0.775221667	0.000298841	0.999761022	2.4	0.775320643
ATOXEN	C4H8_1-butene	3.64611	4.55968	0.271887	0	0	0.000146306	0.000877835	0.00102414	0.00102414	0.001170446	0.000731529	0.00102414	0.001609364	0.000731529	0.000731529	0.000438917	0.00102414	0.000438917	0.000438917	0.00102414	0.000585223	0.000292612	0.000585223	0.000438917	0.000877835	0.000292612	0.000585223	0.000877835	0.00102414	0.00102414	0.980980249	430.176761	40.68395206	0.202455234	0.0012461	-2.904447104	3.037589	3.456758	5.803365	Reasonable	1	1	335726.0298	0.774967341	0.000417448	0.997615347	2.4	0.77469075
ATOXEN	C4H8_1-butene	3.64611	4.55968	0.271887	0	0	0.000146306	0.000877835	0.00102414	0.00102414	0.001170446	0.000731529	0.00102414	0.001609364	0.000731529	0.000731529	0.000438917	0.00102414	0.000438917	0.000438917	0.00102414	0.000585223	0.000292612	0.000585223	0.000438917	0.000877835	0.000292612	0.000585223	0.000877835	0.00102414	0.00102414	0.980980249	430.176761	40.68395206	0.202455234	0.0012461	-2.904447104	3.037589	3.456758	5.803365	Reasonable	1	1	33572.60298	0.757432262	0.001719583	0.976654507	2.4	0.758193557
ATOXEN	C4H8_1-butene	3.64611	4.55968	0.271887	0	0	0.000146306	0.000877835	0.00102414	0.00102414	0.001170446	0.000731529	0.00102414	0.001609364	0.000731529	0.000731529	0.000438917	0.00102414	0.000438917	0.000438917	0.00102414	0.000585223	0.000292612	0.000585223	0.000438917	0.000877835	0.000292612	0.000585223	0.000877835	0.00102414	0.00102414	0.980980249	430.176761	40.68395206	0.202455234	0.0012461	-2.904447104	3.037589	3.456758	5.803365	Reasonable	1	1	3357.260298	0.622186039	0.007918204	0.80707949	2.4	0.62212516
ATOXEN	C4H8_1-butene	3.64611	4.55968	0.271887	0	0	0.000146306	0.000877835	0.00102414	0.00102414	0.001170446	0.000731529	0.00102414	0.001609364	0.000731529	0.000731529	0.000438917	0.00102414	0.000438917	0.000438917	0.00102414	0.000585223	0.000292612	0.000585223	0.000438917	0.000877835	0.000292612	0.000585223	0.000877835	0.00102414	0.00102414	0.980980249	430.176761	40.68395206	0.202455234	0.0012461	-2.904447104	3.037589	3.456758	5.803365	Reasonable	1	1	0.062211834	7.66E-05	5.07E-06	7.75E-05	2.4	7.46E-05
ATOXEN	C5H10O_1-methyl-3-buten-1-ol	3.64611	4.55968	0.271887	0	0	0.000146306	0.000877835	0.00102414	0.00102414	0.001170446	0.000731529	0.00102414	0.001609364	0.000731529	0.000731529	0.000438917	0.00102414	0.000438917	0.000438917	0.00102414	0.000585223	0.000292612	0.000585223	0.000438917	0.000877835	0.000292612	0.000585223	0.000877835	0.00102414	0.00102414	0.980980249	547.1494147	41.1143638	0.720082126	7.85E-05	-4.105130343	2.90326	4.127407	7.344023	Reasonable	1	1	8808.221097	0.066083765	0.017501955	0.408789651	1.1	0.058374014
ATOXEN	C5H10O_1-methyl-3-buten-1-ol	3.64611	4.55968	0.271887	0	0	0.000146306	0.000877835	0.00102414	0.00102414	0.001170446	0.000731529	0.00102414	0.001609364	0.000731529	0.000731529	0.000438917	0.00102414	0.000438917	0.000438917	0.00102414	0.000585223	0.000292612	0.000585223	0.000438917	0.000877835	0.000292612	0.000585223	0.000877835	0.00102414	0.00102414	0.980980249	547.1494147	41.1143638	0.720082126	7.85E-05	-4.105130343	2.90326	4.127407	7.344023	Reasonable	1	1	880.8221097	0.050193724	0.014483616	0.064672767	1.1	0.049642126
ATOXEN	C5H10O_1-methyl-3-buten-1-ol	3.64611	4.55968	0.271887	0	0	0.000146306	0.000877835	0.00102414	0.00102414	0.001170446	0.000731529	0.00102414	0.001609364	0.000731529	0.000731529	0.000438917	0.00102414	0.000438917	0.000438917	0.00102414	0.000585223	0.000292612	0.000585223	0.000438917	0.000877835	0.000292612	0.000585223	0.000877835	0.00102414	0.00102414	0.980980249	547.1494147	41.1143638	0.720082126	7.85E-05	-4.105130343	2.90326	4.127407	7.344023	Reasonable	1	1	88.08221097	0.00511335	0.001177626	0.006866972	1.1	0.005293947
ATOXEN	C5H10O_1-methyl-3-buten-1-ol	3.64611	4.55968	0.271887	0	0	0.000146306	0.000877835	0.00102414	0.00102414	0.001170446	0.000731529	0.00102414	0.001609364	0.000731529	0.000731529	0.000438917	0.00102414	0.000438917	0.000438917	0.00102414	0.000585223	0.000292612	0.000585223	0.000438917	0.000877835	0.000292612	0.000585223	0.000877835	0.00102414	0.00102414	0.980980249	547.1494147	41.1143638	0.720082126	7.85E-05	-4.105130343	2.90326	4.127407	7.344023	Reasonable	1	1	8.808221097	0.000522513	9.11E-05	0.000690968	1.1	0.00055017
ATOXEN	C5H10O_1-methyl-3-buten-1-ol	3.64611	4.55968	0.271887	0	0	0.000146306	0.000877835	0.00102414	0.00102414	0.001170446	0.000731529	0.00102414	0.001609364	0.000731529	0.000731529	0.000438917	0.00102414	0.000438917	0.000438917	0.00102414	0.000585223	0.000292612	0.000585223	0.000438917	0.000877835	0.000292612	0.000585223	0.000877835	0.00102414	0.00102414	0.980980249	547.1494147	41.1143638	0.720082126	7.85E-05	-4.105130343	2.90326	4.127407	7.344023	Reasonable	1	1	0.841831399	8.44E-05	8.06E-05	6.61E-05	1.1	3.53E-05
ATOXEN	C7H10_1,3,5-heptatriene	3.64611	4.55968	0.271887	0	0	0.000146306	0.000877835	0.00102414	0.00102414	0.001170446	0.000731529	0.00102414	0.001609364	0.000731529	0.000731529	0.000438917	0.00102414	0.000438917	0.000438917	0.00102414	0.000585223	0.000292612	0.000585223	0.000438917	0.000877835	0.000292612	0.000585223	0.000877835	0.00102414	0.00102414	0.980980249	572.5172762	30.09194321	0.293331341	0.000237792	-3.62380276	2.157024	3.967522	11.721142	Reasonable	1	1	31238.49935	0.380650731	0.043781755	0.881351622	3	0.399002931
ATOXEN	C7H10_1,3,5-heptatriene	3.64611	4.55968	0.271887	0	0	0.000146306	0.000877835	0.00102414	0.00102414	0.001170446	0.000731529	0.00102414	0.001609364	0.000731529	0.000731529	0.000438917	0.00102414	0.000438917	0.000438917	0.00102414	0.000585223	0.000292612	0.000585223	0.000438917	0.000877835	0.000292612	0.000585223	0.000877835	0.00102414	0.00102414	0.980980249	572.5172762	30.09194321	0.293331341	0.000237792	-3.62380276	2.157024	3.967522	11.721142	Reasonable	1	1	3123.849935	0.364091356	0.038311648	0.426219428	3	0.382935421
ATOXEN	C7H10_1,3,5-heptatriene	3.64611	4.55968	0.271887	0	0	0.000146306	0.000877835	0.00102414	0.00102414	0.001170446	0.000731529	0.00102414	0.001609364	0.000731529	0.000731529	0.000438917	0.00102414	0.000438917	0.000438917	0.00102414	0.000585223	0.000292612	0.000585223	0.000438917	0.000877835	0.000292612	0.000585223	0.000877835	0.00102414	0.00102414	0.980980249	572.5172762	30.09194321	0.293331341	0.000237792	-3.62380276	2.157024	3.967522	11.721142	Reasonable	1	1	312.3849935	0.186363478	0.033872209	0.069146283	3	0.194782353
ATOXEN	C7H10_1,3,5-heptatriene	3.64611	4.55968	0.271887	0	0	0.000146306	0.000877835	0.00102414	0.00102414	0.001170446	0.000731529	0.00102414	0.001609364	0.000731529	0.000731529	0.000438917	0.00102414	0.000438917	0.000438917	0.00102414	0.000585223	0.000292612	0.000585223	0.000438917	0.000877835	0.000292612	0.000585223	0.000877835	0.00102414	0.00102414	0.980980249	572.5172762	30.09194321	0.293331341	0.000237792	-3.62380276	2.157024	3.967522	11.721142	Reasonable	1	1	31.23849935	0.03583882	0.029101824	0.007373493	3	0.019057538
ATOXEN	C7H10_1,3,5-heptatriene	3.64611	4.55968	0.271887	0	0	0.000146306	0.000877835	0.00102414	0.00102414	0.001170446	0.000731529	0.00102414	0.001609364	0.000731529	0.000731529	0.000438917	0.00102414	0.000438917	0.000438917	0.00102414	0.000585223	0.000292612	0.000585223	0.000438917	0.000877835	0.000292612	0.000585223	0.000877835	0.00102414	0.00102414	0.980980249	572.5172762	30.09194321	0.293331341	0.000237792	-3.62380276	2.157024	3.967522	11.721142	Reasonable	1	1	0.160077181	0.000195449	0.000150001	3.81E-05	3	0.000258042
ATOXEN	C6H12_2-hexene	3.64611	4.55968	0.271887	0	0	0.000146306	0.000877835	0.00102414	0.00102414	0.001170446	0.000731529	0.00102414	0.001609364	0.000731529	0.000731529	0.000438917	0.00102414	0.000438917	0.000438917	0.00102414	0.000585223	0.000292612	0.000585223	0.000438917	0.000877835	0.000292612	0.000585223	0.000877835	0.00102414	0.00102414	0.980980249	514.2937186	32.55891971	0.290907798	3.36E-05	-4.473660723	3.263236	3.298806	9.340548	Reasonable	1	1	224680.4832	0.296235163	0.016307742	0.88303087	2.6	0.304947403
ATOXEN	C6H12_2-hexene	3.64611	4.55968	0.271887	0	0	0.000146306	0.000877835	0.00102414	0.00102414	0.001170446	0.000731529	0.00102414	0.001609364	0.000731529	0.000731529	0.000438917	0.00102414	0.000438917	0.000438917	0.00102414	0.000585223	0.000292612	0.000585223	0.000438917	0.000877835	0.000292612	0.000585223	0.000877835	0.00102414	0.00102414	0.980980249	514.2937186	32.55891971	0.290907798	3.36E-05	-4.473660723	3.263236	3.298806	9.340548	Reasonable	1	1	22468.04832	0.298990987	0.036782304	0.430175541	2.6	0.353259519
ATOXEN	C6H12_2-hexene	3.64611	4.55968	0.271887	0	0	0.000146306	0.000877835	0.00102414	0.00102414	0.001170446	0.000731529	0.00102414	0.001609364	0.000731529	0.000731529	0.000438917	0.00102414	0.000438917	0.000438917	0.00102414	0.000585223	0.000292612	0.000585223	0.000438917	0.000877835	0.000292612	0.000585223	0.000877835	0.00102414	0.00102414	0.980980249	514.2937186	32.55891971	0.290907798	3.36E-05	-4.473660723	3.263236	3.298806	9.340548	Reasonable	1	1	2246.804832	0.084646705	0.012385113	0.070193546	2.6	0.085472171
ATOXEN	C6H12_2-hexene	3.64611	4.55968	0.271887	0	0	0.000146306	0.000877835	0.00102414	0.00102414	0.001170446	0.000731529	0.00102414	0.001609364	0.000731529	0.000731529	0.000438917	0.00102414	0.000438917	0.000438917	0.00102414	0.000585223	0.000292612	0.000585223	0.000438917	0.000877835	0.000292612	0.000585223	0.000877835	0.00102414	0.00102414	0.980980249	514.2937186	32.55891971	0.290907798	3.36E-05	-4.473660723	3.263236	3.298806	9.340548	Reasonable	1	1	224.6804832	0.014274118	0.004306919	0.0074927	2.6	0.012835244
ATOXEN	C6H12_2-hexene	3.64611	4.55968	0.271887	0	0	0.000146306	0.000877835	0.00102414	0.00102414	0.001170446	0.000731529	0.00102414	0.001609364	0.000731529	0.000731529	0.000438917	0.00102414	0.000438917	0.000438917	0.00102414	0.000585223	0.000292612	0.000585223	0.000438917	0.000877835	0.000292612	0.000585223	0.000877835	0.00102414	0.00102414	0.980980249	514.2937186	32.55891971	0.290907798	3.36E-05	-4.473660723	3.263236	3.298806	9.340548	Reasonable	1	1	0.881652271	3.88E-05	2.12E-05	2.96E-05	2.6	3.40E-05
ATOXEN	C4H11N_dimethylethylamine	3.64611	4.55968	0.271887	0	0	0.000146306	0.000877835	0.00102414	0.00102414	0.001170446	0.000731529	0.00102414	0.001609364	0.000731529	0.000731529	0.000438917	0.00102414	0.000438917	0.000438917	0.00102414	0.000585223	0.000292612	0.000585223	0.000438917	0.000877835	0.000292612	0.000585223	0.000877835	0.00102414	0.00102414	0.980980249	478.4088801	36.64852371	0.258099726	0.000433339	-3.363172223	3.006072	4.581538	6.044873	Reasonable	1	1	839015.6633	0.48109725	0.075015236	0.997257104	0.7	0.493490955
ATOXEN	C4H11N_dimethylethylamine	3.64611	4.55968	0.271887	0	0	0.000146306	0.000877835	0.00102414	0.00102414	0.001170446	0.000731529	0.00102414	0.001609364	0.000731529	0.000731529	0.000438917	0.00102414	0.000438917	0.000438917	0.00102414	0.000585223	0.000292612	0.000585223	0.000438917	0.000877835	0.000292612	0.000585223	0.000877835	0.00102414	0.00102414	0.980980249	478.4088801	36.64852371	0.258099726	0.000433339	-3.363172223	3.006072	4.581538	6.044873	Reasonable	1	1	83901.56633	0.502954024	0.062321963	0.973231843	0.7	0.460297633
ATOXEN	C4H11N_dimethylethylamine	3.64611	4.55968	0.271887	0	0	0.000146306	0.000877835	0.00102414	0.00102414	0.001170446	0.000731529	0.00102414	0.001609364	0.000731529	0.000731529	0.000438917	0.00102414	0.000438917	0.000438917	0.00102414	0.000585223	0.000292612	0.000585223	0.000438917	0.000877835	0.000292612	0.000585223	0.000877835	0.00102414	0.00102414	0.980980249	478.4088801	36.64852371	0.258099726	0.000433339	-3.363172223	3.006072	4.581538	6.044873	Reasonable	1	1	8390.156633	0.300170754	0.092404111	0.784286668	0.7	0.324661674
ATOXEN	C4H11N_dimethylethylamine	3.64611	4.55968	0.271887	0	0	0.000146306	0.000877835	0.00102414	0.00102414	0.001170446	0.000731529	0.00102414	0.001609364	0.000731529	0.000731529	0.000438917	0.00102414	0.000438917	0.000438917	0.00102414	0.000585223	0.000292612	0.000585223	0.000438917	0.000877835	0.000292612	0.000585223	0.000877835	0.00102414	0.00102414	0.980980249	478.4088801	36.64852371	0.258099726	0.000433339	-3.363172223	3.006072	4.581538	6.044873	Reasonable	1	1	839.0156633	0.152559071	0.063720041	0.266635391	0.7	0.132713769
ATOXEN	C4H11N_dimethylethylamine	3.64611	4.55968	0.271887	0	0	0.000146306	0.000877835	0.00102414	0.00102414	0.001170446	0.000731529	0.00102414	0.001609364	0.000731529	0.000731529	0.000438917	0.00102414	0.000438917	0.000438917	0.00102414	0.000585223	0.000292612	0.000585223	0.000438917	0.000877835	0.000292612	0.000585223	0.000877835	0.00102414	0.00102414	0.980980249	478.4088801	36.64852371	0.258099726	0.000433339	-3.363172223	3.006072	4.581538	6.044873	Reasonable	1	1	11.1	0.004159409	0.002669772	0.004787037	0.7	0.00591243
ATOXEN	C4H8_isobutene	3.64611	4.55968	0.271887	0	0	0.000146306	0.000877835	0.00102414	0.00102414	0.001170446	0.000731529	0.00102414	0.001609364	0.000731529	0.000731529	0.000438917	0.00102414	0.000438917	0.000438917	0.00102414	0.000585223	0.000292612	0.000585223	0.000438917	0.000877835	0.000292612	0.000585223	0.000877835	0.00102414	0.00102414	0.980980249	433.5290208	40.51820545	0.197619217	0.000161756	-3.791139601	2.653142	4.592211	5.114896	Reasonable	1	1	3216899.611	0.714407206	0.008566936	0.998081913	2.1	0.716936303
ATOXEN	C4H8_isobutene	3.64611	4.55968	0.271887	0	0	0.000146306	0.000877835	0.00102414	0.00102414	0.001170446	0.000731529	0.00102414	0.001609364	0.000731529	0.000731529	0.000438917	0.00102414	0.000438917	0.000438917	0.00102414	0.000585223	0.000292612	0.000585223	0.000438917	0.000877835	0.000292612	0.000585223	0.000877835	0.00102414	0.00102414	0.980980249	433.5290208	40.51820545	0.197619217	0.000161756	-3.791139601	2.653142	4.592211	5.114896	Reasonable	1	1	321689.9611	0.707008308	0.006712833	0.981144627	2.1	0.704828274
ATOXEN	C4H8_isobutene	3.64611	4.55968	0.271887	0	0	0.000146306	0.000877835	0.00102414	0.00102414	0.001170446	0.000731529	0.00102414	0.001609364	0.000731529	0.000731529	0.000438917	0.00102414	0.000438917	0.000438917	0.00102414	0.000585223	0.000292612	0.000585223	0.000438917	0.000877835	0.000292612	0.000585223	0.000877835	0.00102414	0.00102414	0.980980249	433.5290208	40.51820545	0.197619217	0.000161756	-3.791139601	2.653142	4.592211	5.114896	Reasonable	1	1	32168.99611	0.515851436	0.008574457	0.838801408	2.1	0.513690758
ATOXEN	C4H8_isobutene	3.64611	4.55968	0.271887	0	0	0.000146306	0.000877835	0.00102414	0.00102414	0.001170446	0.000731529	0.00102414	0.001609364	0.000731529	0.000731529	0.000438917	0.00102414	0.000438917	0.000438917	0.00102414	0.000585223	0.000292612	0.000585223	0.000438917	0.000877835	0.000292612	0.000585223	0.000877835	0.00102414	0.00102414	0.980980249	433.5290208	40.51820545	0.197619217	0.000161756	-3.791139601	2.653142	4.592211	5.114896	Reasonable	1	1	3216.899611	0.218203992	0.004644263	0.342257934	2.1	0.221211669
ATOXEN	C4H8_isobutene	3.64611	4.55968	0.271887	0	0	0.000146306	0.000877835	0.00102414	0.00102414	0.001170446	0.000731529	0.00102414	0.001609364	0.000731529	0.000731529	0.000438917	0.00102414	0.000438917	0.000438917	0.00102414	0.000585223	0.000292612	0.000585223	0.000438917	0.000877835	0.000292612	0.000585223	0.000877835	0.00102414	0.00102414	0.980980249	433.5290208	40.51820545	0.197619217	0.000161756	-3.791139601	2.653142	4.592211	5.114896	Reasonable	1	1	0.441657315	6.16E-05	6.72E-06	7.14E-05	2.1	6.86E-05
ATOXEN	C3H6O_propionaldehyde	3.64611	4.55968	0.271887	0	0	0.000146306	0.000877835	0.00102414	0.00102414	0.001170446	0.000731529	0.00102414	0.001609364	0.000731529	0.000731529	0.000438917	0.00102414	0.000438917	0.000438917	0.00102414	0.000585223	0.000292612	0.000585223	0.000438917	0.000877835	0.000292612	0.000585223	0.000877835	0.00102414	0.00102414	0.980980249	505.7976334	49.25311063	0.295140665	0.00325847	-2.486986273	2.477724	3.665493	4.514577	Reasonable	1	1	443120.562	0.718993573	0.00514616	0.999307908	0.6	0.72092326
ATOXEN	C3H6O_propionaldehyde	3.64611	4.55968	0.271887	0	0	0.000146306	0.000877835	0.00102414	0.00102414	0.001170446	0.000731529	0.00102414	0.001609364	0.000731529	0.000731529	0.000438917	0.00102414	0.000438917	0.000438917	0.00102414	0.000585223	0.000292612	0.000585223	0.000438917	0.000877835	0.000292612	0.000585223	0.000877835	0.00102414	0.00102414	0.980980249	505.7976334	49.25311063	0.295140665	0.00325847	-2.486986273	2.477724	3.665493	4.514577	Reasonable	1	1	44312.0562	0.71989024	0.004657369	0.993121924	0.6	0.721525665
ATOXEN	C3H6O_propionaldehyde	3.64611	4.55968	0.271887	0	0	0.000146306	0.000877835	0.00102414	0.00102414	0.001170446	0.000731529	0.00102414	0.001609364	0.000731529	0.000731529	0.000438917	0.00102414	0.000438917	0.000438917	0.00102414	0.000585223	0.000292612	0.000585223	0.000438917	0.000877835	0.000292612	0.000585223	0.000877835	0.00102414	0.00102414	0.980980249	505.7976334	49.25311063	0.295140665	0.00325847	-2.486986273	2.477724	3.665493	4.514577	Reasonable	1	1	4431.20562	0.717073078	0.002880584	0.935228758	0.6	0.715770406
ATOXEN	C3H6O_propionaldehyde	3.64611	4.55968	0.271887	0	0	0.000146306	0.000877835	0.00102414	0.00102414	0.001170446	0.000731529	0.00102414	0.001609364	0.000731529	0.000731529	0.000438917	0.00102414	0.000438917	0.000438917	0.00102414	0.000585223	0.000292612	0.000585223	0.000438917	0.000877835	0.000292612	0.000585223	0.000877835	0.00102414	0.00102414	0.980980249	505.7976334	49.25311063	0.295140665	0.00325847	-2.486986273	2.477724	3.665493	4.514577	Reasonable	1	1	443.120562	0.469024187	0.017942471	0.590817127	0.6	0.464405093
ATOXEN	C3H6O_propionaldehyde	3.64611	4.55968	0.271887	0	0	0.000146306	0.000877835	0.00102414	0.00102414	0.001170446	0.000731529	0.00102414	0.001609364	0.000731529	0.000731529	0.000438917	0.00102414	0.000438917	0.000438917	0.00102414	0.000585223	0.000292612	0.000585223	0.000438917	0.000877835	0.000292612	0.000585223	0.000877835	0.00102414	0.00102414	0.980980249	505.7976334	49.25311063	0.295140665	0.00325847	-2.486986273	2.477724	3.665493	4.514577	Reasonable	1	1	0.022065373	6.77E-05	4.01E-06	7.19E-05	0.6	6.55E-05
ATOXEN	C6H10_1,5-hexadiene	3.64611	4.55968	0.271887	0	0	0.000146306	0.000877835	0.00102414	0.00102414	0.001170446	0.000731529	0.00102414	0.001609364	0.000731529	0.000731529	0.000438917	0.00102414	0.000438917	0.000438917	0.00102414	0.000585223	0.000292612	0.000585223	0.000438917	0.000877835	0.000292612	0.000585223	0.000877835	0.00102414	0.00102414	0.980980249	496.7992724	33.9934198	0.234614174	4.77E-05	-4.321481621	2.94106	3.682872	8.234479	Reasonable	1	1	287264.733	0.340944153	0.025982049	0.931984485	2.9	0.342310307
ATOXEN	C6H10_1,5-hexadiene	3.64611	4.55968	0.271887	0	0	0.000146306	0.000877835	0.00102414	0.00102414	0.001170446	0.000731529	0.00102414	0.001609364	0.000731529	0.000731529	0.000438917	0.00102414	0.000438917	0.000438917	0.00102414	0.000585223	0.000292612	0.000585223	0.000438917	0.000877835	0.000292612	0.000585223	0.000877835	0.00102414	0.00102414	0.980980249	496.7992724	33.9934198	0.234614174	4.77E-05	-4.321481621	2.94106	3.682872	8.234479	Reasonable	1	1	28726.4733	0.331879635	0.019148741	0.57810407	2.9	0.322503599
ATOXEN	C6H10_1,5-hexadiene	3.64611	4.55968	0.271887	0	0	0.000146306	0.000877835	0.00102414	0.00102414	0.001170446	0.000731529	0.00102414	0.001609364	0.000731529	0.000731529	0.000438917	0.00102414	0.000438917	0.000438917	0.00102414	0.000585223	0.000292612	0.000585223	0.000438917	0.000877835	0.000292612	0.000585223	0.000877835	0.00102414	0.00102414	0.980980249	496.7992724	33.9934198	0.234614174	4.77E-05	-4.321481621	2.94106	3.682872	8.234479	Reasonable	1	1	2872.64733	0.114288546	0.013917035	0.120512077	2.9	0.109415636
ATOXEN	C6H10_1,5-hexadiene	3.64611	4.55968	0.271887	0	0	0.000146306	0.000877835	0.00102414	0.00102414	0.001170446	0.000731529	0.00102414	0.001609364	0.000731529	0.000731529	0.000438917	0.00102414	0.000438917	0.000438917	0.00102414	0.000585223	0.000292612	0.000585223	0.000438917	0.000877835	0.000292612	0.000585223	0.000877835	0.00102414	0.00102414	0.980980249	496.7992724	33.9934198	0.234614174	4.77E-05	-4.321481621	2.94106	3.682872	8.234479	Reasonable	1	1	287.264733	0.017070942	0.003549458	0.013517306	2.9	0.019588663
ATOXEN	C6H10_1,5-hexadiene	3.64611	4.55968	0.271887	0	0	0.000146306	0.000877835	0.00102414	0.00102414	0.001170446	0.000731529	0.00102414	0.001609364	0.000731529	0.000731529	0.000438917	0.00102414	0.000438917	0.000438917	0.00102414	0.000585223	0.000292612	0.000585223	0.000438917	0.000877835	0.000292612	0.000585223	0.000877835	0.00102414	0.00102414	0.980980249	496.7992724	33.9934198	0.234614174	4.77E-05	-4.321481621	2.94106	3.682872	8.234479	Reasonable	1	1	0.714767616	4.38E-05	2.23E-05	3.41E-05	2.9	3.33E-05
ATOXEN	C3H9N_propylamine	3.64611	4.55968	0.271887	0	0	0.000146306	0.000877835	0.00102414	0.00102414	0.001170446	0.000731529	0.00102414	0.001609364	0.000731529	0.000731529	0.000438917	0.00102414	0.000438917	0.000438917	0.00102414	0.000585223	0.000292612	0.000585223	0.000438917	0.000877835	0.000292612	0.000585223	0.000877835	0.00102414	0.00102414	0.980980249	489.1426866	48.09483775	0.309212029	0.016884	-1.772524657	2.761642	3.167019	6.014918	Reasonable	1	1	420665.182	0.777251206	3.53E-05	0.999859225	0.5	0.777258361
ATOXEN	C3H9N_propylamine	3.64611	4.55968	0.271887	0	0	0.000146306	0.000877835	0.00102414	0.00102414	0.001170446	0.000731529	0.00102414	0.001609364	0.000731529	0.000731529	0.000438917	0.00102414	0.000438917	0.000438917	0.00102414	0.000585223	0.000292612	0.000585223	0.000438917	0.000877835	0.000292612	0.000585223	0.000877835	0.00102414	0.00102414	0.980980249	489.1426866	48.09483775	0.309212029	0.016884	-1.772524657	2.761642	3.167019	6.014918	Reasonable	1	1	42066.5182	0.775283848	0.002252116	0.998594027	0.5	0.775593668
ATOXEN	C3H9N_propylamine	3.64611	4.55968	0.271887	0	0	0.000146306	0.000877835	0.00102414	0.00102414	0.001170446	0.000731529	0.00102414	0.001609364	0.000731529	0.000731529	0.000438917	0.00102414	0.000438917	0.000438917	0.00102414	0.000585223	0.000292612	0.000585223	0.000438917	0.000877835	0.000292612	0.000585223	0.000877835	0.00102414	0.00102414	0.980980249	489.1426866	48.09483775	0.309212029	0.016884	-1.772524657	2.761642	3.167019	6.014918	Reasonable	1	1	4206.65182	0.764827679	0.004605663	0.986115953	0.5	0.766470316
ATOXEN	C3H9N_propylamine	3.64611	4.55968	0.271887	0	0	0.000146306	0.000877835	0.00102414	0.00102414	0.001170446	0.000731529	0.00102414	0.001609364	0.000731529	0.000731529	0.000438917	0.00102414	0.000438917	0.000438917	0.00102414	0.000585223	0.000292612	0.000585223	0.000438917	0.000877835	0.000292612	0.000585223	0.000877835	0.00102414	0.00102414	0.980980249	489.1426866	48.09483775	0.309212029	0.016884	-1.772524657	2.761642	3.167019	6.014918	Reasonable	1	1	420.665182	0.664619212	0.016495253	0.876581469	0.5	0.661320216
ATOXEN	C3H9N_propylamine	3.64611	4.55968	0.271887	0	0	0.000146306	0.000877835	0.00102414	0.00102414	0.001170446	0.000731529	0.00102414	0.001609364	0.000731529	0.000731529	0.000438917	0.00102414	0.000438917	0.000438917	0.00102414	0.000585223	0.000292612	0.000585223	0.000438917	0.000877835	0.000292612	0.000585223	0.000877835	0.00102414	0.00102414	0.980980249	489.1426866	48.09483775	0.309212029	0.016884	-1.772524657	2.761642	3.167019	6.014918	Reasonable	1	1	0.004603478	6.64E-05	1.75E-05	7.77E-05	0.5	7.68E-05
BAEDTA01	C4H8_1-butene	4.27166	5.34617	0.214029	0.001049869	0.000524934	0.000524934	0.002624672	0.007086614	0.004199475	0.004724409	0.002624672	0.002624672	0.002099738	0	0.002755906	0.000918635	0.000524934	0.000524934	0	0.001049869	0.000524934	0.000524934	0	0.001049869	0.000524934	0	0.000524934	0	0.000524934	0.000524934	0.961942257	430.176761	40.68395206	0.202455234	0.157736	-0.802069177	3.037589	3.456758	5.803365	Reasonable	1	1	3357260.298	0.555187724	4.24E-05	0.999998112	2.4	0.555187493
BAEDTA01	C4H8_1-butene	4.27166	5.34617	0.214029	0.001049869	0.000524934	0.000524934	0.002624672	0.007086614	0.004199475	0.004724409	0.002624672	0.002624672	0.002099738	0	0.002755906	0.000918635	0.000524934	0.000524934	0	0.001049869	0.000524934	0.000524934	0	0.001049869	0.000524934	0	0.000524934	0	0.000524934	0.000524934	0.961942257	430.176761	40.68395206	0.202455234	0.157736	-0.802069177	3.037589	3.456758	5.803365	Reasonable	1	1	335726.0298	0.555175052	6.13E-05	0.999981117	2.4	0.555182294
BAEDTA01	C4H8_1-butene	4.27166	5.34617	0.214029	0.001049869	0.000524934	0.000524934	0.002624672	0.007086614	0.004199475	0.004724409	0.002624672	0.002624672	0.002099738	0	0.002755906	0.000918635	0.000524934	0.000524934	0	0.001049869	0.000524934	0.000524934	0	0.001049869	0.000524934	0	0.000524934	0	0.000524934	0.000524934	0.961942257	430.176761	40.68395206	0.202455234	0.157736	-0.802069177	3.037589	3.456758	5.803365	Reasonable	1	1	33572.60298	0.554145164	0.000629674	0.9998112	2.4	0.55365788
BAEDTA01	C4H8_1-butene	4.27166	5.34617	0.214029	0.001049869	0.000524934	0.000524934	0.002624672	0.007086614	0.004199475	0.004724409	0.002624672	0.002624672	0.002099738	0	0.002755906	0.000918635	0.000524934	0.000524934	0	0.001049869	0.000524934	0.000524934	0	0.001049869	0.000524934	0	0.000524934	0	0.000524934	0.000524934	0.961942257	430.176761	40.68395206	0.202455234	0.157736	-0.802069177	3.037589	3.456758	5.803365	Reasonable	1	1	3357.260298	0.545486562	0.002482192	0.998115202	2.4	0.545184583
BAEDTA01	C4H8_1-butene	4.27166	5.34617	0.214029	0.001049869	0.000524934	0.000524934	0.002624672	0.007086614	0.004199475	0.004724409	0.002624672	0.002624672	0.002099738	0	0.002755906	0.000918635	0.000524934	0.000524934	0	0.001049869	0.000524934	0.000524934	0	0.001049869	0.000524934	0	0.000524934	0	0.000524934	0.000524934	0.961942257	430.176761	40.68395206	0.202455234	0.157736	-0.802069177	3.037589	3.456758	5.803365	Reasonable	1	1	0.000351973	5.68E-05	9.18E-07	5.55E-05	2.4	5.67E-05
BAEDTA01	C5H10O_1-methyl-3-buten-1-ol	4.27166	5.34617	0.214029	0.001049869	0.000524934	0.000524934	0.002624672	0.007086614	0.004199475	0.004724409	0.002624672	0.002624672	0.002099738	0	0.002755906	0.000918635	0.000524934	0.000524934	0	0.001049869	0.000524934	0.000524934	0	0.001049869	0.000524934	0	0.000524934	0	0.000524934	0.000524934	0.961942257	547.1494147	41.1143638	0.720082126	6844160	6.835320154	2.90326	4.127407	7.344023	Reasonable	1	1	8808.221097	0.444156175	0	1	1.1	0.444156175
BAEDTA01	C5H10O_1-methyl-3-buten-1-ol	4.27166	5.34617	0.214029	0.001049869	0.000524934	0.000524934	0.002624672	0.007086614	0.004199475	0.004724409	0.002624672	0.002624672	0.002099738	0	0.002755906	0.000918635	0.000524934	0.000524934	0	0.001049869	0.000524934	0.000524934	0	0.001049869	0.000524934	0	0.000524934	0	0.000524934	0.000524934	0.961942257	547.1494147	41.1143638	0.720082126	6844160	6.835320154	2.90326	4.127407	7.344023	Reasonable	1	1	880.8221097	0.449982588	0.013189388	1	1.1	0.439711271
BAEDTA01	C5H10O_1-methyl-3-buten-1-ol	4.27166	5.34617	0.214029	0.001049869	0.000524934	0.000524934	0.002624672	0.007086614	0.004199475	0.004724409	0.002624672	0.002624672	0.002099738	0	0.002755906	0.000918635	0.000524934	0.000524934	0	0.001049869	0.000524934	0.000524934	0	0.001049869	0.000524934	0	0.000524934	0	0.000524934	0.000524934	0.961942257	547.1494147	41.1143638	0.720082126	6844160	6.835320154	2.90326	4.127407	7.344023	Reasonable	1	1	88.08221097	0.443933098	0.00089231	0.999999998	1.1	0.443743025
BAEDTA01	C5H10O_1-methyl-3-buten-1-ol	4.27166	5.34617	0.214029	0.001049869	0.000524934	0.000524934	0.002624672	0.007086614	0.004199475	0.004724409	0.002624672	0.002624672	0.002099738	0	0.002755906	0.000918635	0.000524934	0.000524934	0	0.001049869	0.000524934	0.000524934	0	0.001049869	0.000524934	0	0.000524934	0	0.000524934	0.000524934	0.961942257	547.1494147	41.1143638	0.720082126	6844160	6.835320154	2.90326	4.127407	7.344023	Reasonable	1	1	8.808221097	0.444156175	0	0.999999983	1.1	0.444156175
BAEDTA01	C5H10O_1-methyl-3-buten-1-ol	4.27166	5.34617	0.214029	0.001049869	0.000524934	0.000524934	0.002624672	0.007086614	0.004199475	0.004724409	0.002624672	0.002624672	0.002099738	0	0.002755906	0.000918635	0.000524934	0.000524934	0	0.001049869	0.000524934	0.000524934	0	0.001049869	0.000524934	0	0.000524934	0	0.000524934	0.000524934	0.961942257	547.1494147	41.1143638	0.720082126	6844160	6.835320154	2.90326	4.127407	7.344023	Reasonable	1	1	6.49E-12	3.78E-05	7.46E-06	4.44E-05	1.1	4.06E-05
BAEDTA01	C7H10_1,3,5-heptatriene	4.27166	5.34617	0.214029	0.001049869	0.000524934	0.000524934	0.002624672	0.007086614	0.004199475	0.004724409	0.002624672	0.002624672	0.002099738	0	0.002755906	0.000918635	0.000524934	0.000524934	0	0.001049869	0.000524934	0.000524934	0	0.001049869	0.000524934	0	0.000524934	0	0.000524934	0.000524934	0.961942257	572.5172762	30.09194321	0.293331341	2958.88	3.471127352	2.157024	3.967522	11.721142	Reasonable	1	1	31238.49935	0.333117131	0	0.999999989	3	0.333117131
BAEDTA01	C7H10_1,3,5-heptatriene	4.27166	5.34617	0.214029	0.001049869	0.000524934	0.000524934	0.002624672	0.007086614	0.004199475	0.004724409	0.002624672	0.002624672	0.002099738	0	0.002755906	0.000918635	0.000524934	0.000524934	0	0.001049869	0.000524934	0.000524934	0	0.001049869	0.000524934	0	0.000524934	0	0.000524934	0.000524934	0.961942257	572.5172762	30.09194321	0.293331341	2958.88	3.471127352	2.157024	3.967522	11.721142	Reasonable	1	1	3123.849935	0.333117131	0	0.999999892	3	0.333117131
BAEDTA01	C7H10_1,3,5-heptatriene	4.27166	5.34617	0.214029	0.001049869	0.000524934	0.000524934	0.002624672	0.007086614	0.004199475	0.004724409	0.002624672	0.002624672	0.002099738	0	0.002755906	0.000918635	0.000524934	0.000524934	0	0.001049869	0.000524934	0.000524934	0	0.001049869	0.000524934	0	0.000524934	0	0.000524934	0.000524934	0.961942257	572.5172762	30.09194321	0.293331341	2958.88	3.471127352	2.157024	3.967522	11.721142	Reasonable	1	1	312.3849935	0.333117131	0	0.999998918	3	0.333117131
BAEDTA01	C7H10_1,3,5-heptatriene	4.27166	5.34617	0.214029	0.001049869	0.000524934	0.000524934	0.002624672	0.007086614	0.004199475	0.004724409	0.002624672	0.002624672	0.002099738	0	0.002755906	0.000918635	0.000524934	0.000524934	0	0.001049869	0.000524934	0.000524934	0	0.001049869	0.000524934	0	0.000524934	0	0.000524934	0.000524934	0.961942257	572.5172762	30.09194321	0.293331341	2958.88	3.471127352	2.157024	3.967522	11.721142	Reasonable	1	1	31.23849935	0.333117131	0	0.999989181	3	0.333117131
BAEDTA01	C7H10_1,3,5-heptatriene	4.27166	5.34617	0.214029	0.001049869	0.000524934	0.000524934	0.002624672	0.007086614	0.004199475	0.004724409	0.002624672	0.002624672	0.002099738	0	0.002755906	0.000918635	0.000524934	0.000524934	0	0.001049869	0.000524934	0.000524934	0	0.001049869	0.000524934	0	0.000524934	0	0.000524934	0.000524934	0.961942257	572.5172762	30.09194321	0.293331341	2958.88	3.471127352	2.157024	3.967522	11.721142	Reasonable	1	1	1.13E-08	0.00020824	1.35E-05	3.33E-05	3	0.000207119
BAEDTA01	C6H12_2-hexene	4.27166	5.34617	0.214029	0.001049869	0.000524934	0.000524934	0.002624672	0.007086614	0.004199475	0.004724409	0.002624672	0.002624672	0.002099738	0	0.002755906	0.000918635	0.000524934	0.000524934	0	0.001049869	0.000524934	0.000524934	0	0.001049869	0.000524934	0	0.000524934	0	0.000524934	0.000524934	0.961942257	514.2937186	32.55891971	0.290907798	452.743	2.655851744	3.263236	3.298806	9.340548	Reasonable	1	1	224680.4832	0.444156175	0	0.99999999	2.6	0.444156175
BAEDTA01	C6H12_2-hexene	4.27166	5.34617	0.214029	0.001049869	0.000524934	0.000524934	0.002624672	0.007086614	0.004199475	0.004724409	0.002624672	0.002624672	0.002099738	0	0.002755906	0.000918635	0.000524934	0.000524934	0	0.001049869	0.000524934	0.000524934	0	0.001049869	0.000524934	0	0.000524934	0	0.000524934	0.000524934	0.961942257	514.2937186	32.55891971	0.290907798	452.743	2.655851744	3.263236	3.298806	9.340548	Reasonable	1	1	22468.04832	0.44415512	4.22E-06	0.999999902	2.6	0.444155606
BAEDTA01	C6H12_2-hexene	4.27166	5.34617	0.214029	0.001049869	0.000524934	0.000524934	0.002624672	0.007086614	0.004199475	0.004724409	0.002624672	0.002624672	0.002099738	0	0.002755906	0.000918635	0.000524934	0.000524934	0	0.001049869	0.000524934	0.000524934	0	0.001049869	0.000524934	0	0.000524934	0	0.000524934	0.000524934	0.961942257	514.2937186	32.55891971	0.290907798	452.743	2.655851744	3.263236	3.298806	9.340548	Reasonable	1	1	2246.804832	0.444156175	0	0.999999017	2.6	0.444156175
BAEDTA01	C6H12_2-hexene	4.27166	5.34617	0.214029	0.001049869	0.000524934	0.000524934	0.002624672	0.007086614	0.004199475	0.004724409	0.002624672	0.002624672	0.002099738	0	0.002755906	0.000918635	0.000524934	0.000524934	0	0.001049869	0.000524934	0.000524934	0	0.001049869	0.000524934	0	0.000524934	0	0.000524934	0.000524934	0.961942257	514.2937186	32.55891971	0.290907798	452.743	2.655851744	3.263236	3.298806	9.340548	Reasonable	1	1	224.6804832	0.440679043	0.006993401	0.999990169	2.6	0.437392256
BAEDTA01	C6H12_2-hexene	4.27166	5.34617	0.214029	0.001049869	0.000524934	0.000524934	0.002624672	0.007086614	0.004199475	0.004724409	0.002624672	0.002624672	0.002099738	0	0.002755906	0.000918635	0.000524934	0.000524934	0	0.001049869	0.000524934	0.000524934	0	0.001049869	0.000524934	0	0.000524934	0	0.000524934	0.000524934	0.961942257	514.2937186	32.55891971	0.290907798	452.743	2.655851744	3.263236	3.298806	9.340548	Reasonable	1	1	0.010353748	0.312911981	0.001816403	0.824178512	2.6	0.312216078
BAEDTA01	C6H12_2-hexene	4.27166	5.34617	0.214029	0.001049869	0.000524934	0.000524934	0.002624672	0.007086614	0.004199475	0.004724409	0.002624672	0.002624672	0.002099738	0	0.002755906	0.000918635	0.000524934	0.000524934	0	0.001049869	0.000524934	0.000524934	0	0.001049869	0.000524934	0	0.000524934	0	0.000524934	0.000524934	0.961942257	514.2937186	32.55891971	0.290907798	452.743	2.655851744	3.263236	3.298806	9.340548	Reasonable	1	1	9.81E-08	5.11E-05	6.43E-06	4.44E-05	2.6	5.51E-05
BAEDTA01	C6H14_2-methylpentane	4.27166	5.34617	0.214029	0.001049869	0.000524934	0.000524934	0.002624672	0.007086614	0.004199475	0.004724409	0.002624672	0.002624672	0.002099738	0	0.002755906	0.000918635	0.000524934	0.000524934	0	0.001049869	0.000524934	0.000524934	0	0.001049869	0.000524934	0	0.000524934	0	0.000524934	0.000524934	0.961942257	504.839777	31.13915414	0.283296142	3.44336	0.53698243	3.446797	4.51881	7.657391	Reasonable	1	1	294963.7449	0.431270302	0.021530374	0.999999015	3.2	0.412292456
BAEDTA01	C6H14_2-methylpentane	4.27166	5.34617	0.214029	0.001049869	0.000524934	0.000524934	0.002624672	0.007086614	0.004199475	0.004724409	0.002624672	0.002624672	0.002099738	0	0.002755906	0.000918635	0.000524934	0.000524934	0	0.001049869	0.000524934	0.000524934	0	0.001049869	0.000524934	0	0.000524934	0	0.000524934	0.000524934	0.961942257	504.839777	31.13915414	0.283296142	3.44336	0.53698243	3.446797	4.51881	7.657391	Reasonable	1	1	29496.37449	0.444156175	0	0.999990154	3.2	0.444156175
BAEDTA01	C6H14_2-methylpentane	4.27166	5.34617	0.214029	0.001049869	0.000524934	0.000524934	0.002624672	0.007086614	0.004199475	0.004724409	0.002624672	0.002624672	0.002099738	0	0.002755906	0.000918635	0.000524934	0.000524934	0	0.001049869	0.000524934	0.000524934	0	0.001049869	0.000524934	0	0.000524934	0	0.000524934	0.000524934	0.961942257	504.839777	31.13915414	0.283296142	3.44336	0.53698243	3.446797	4.51881	7.657391	Reasonable	1	1	2949.637449	0.439753602	0.01135293	0.999901552	3.2	0.457985542
BAEDTA01	C6H14_2-methylpentane	4.27166	5.34617	0.214029	0.001049869	0.000524934	0.000524934	0.002624672	0.007086614	0.004199475	0.004724409	0.002624672	0.002624672	0.002099738	0	0.002755906	0.000918635	0.000524934	0.000524934	0	0.001049869	0.000524934	0.000524934	0	0.001049869	0.000524934	0	0.000524934	0	0.000524934	0.000524934	0.961942257	504.839777	31.13915414	0.283296142	3.44336	0.53698243	3.446797	4.51881	7.657391	Reasonable	1	1	294.9637449	0.442288082	0.007279104	0.999016393	3.2	0.443958059
BAEDTA01	C6H14_2-methylpentane	4.27166	5.34617	0.214029	0.001049869	0.000524934	0.000524934	0.002624672	0.007086614	0.004199475	0.004724409	0.002624672	0.002624672	0.002099738	0	0.002755906	0.000918635	0.000524934	0.000524934	0	0.001049869	0.000524934	0.000524934	0	0.001049869	0.000524934	0	0.000524934	0	0.000524934	0.000524934	0.961942257	504.839777	31.13915414	0.283296142	3.44336	0.53698243	3.446797	4.51881	7.657391	Reasonable	1	1	1.25E-05	4.71E-05	4.39E-06	4.31E-05	3.2	4.97E-05
BAEDTA01	C6H14_2,2-dimethylbutane	4.27166	5.34617	0.214029	0.001049869	0.000524934	0.000524934	0.002624672	0.007086614	0.004199475	0.004724409	0.002624672	0.002624672	0.002099738	0	0.002755906	0.000918635	0.000524934	0.000524934	0	0.001049869	0.000524934	0.000524934	0	0.001049869	0.000524934	0	0.000524934	0	0.000524934	0.000524934	0.961942257	502.044692	32.00410146	0.240565507	9.66E-06	-5.015022874	4.257298	4.432725	6.272312	Reasonable	1	1	479506.9467	0.138804412	0.005574363	0.822444352	3	0.139791758
BAEDTA01	C6H14_2,2-dimethylbutane	4.27166	5.34617	0.214029	0.001049869	0.000524934	0.000524934	0.002624672	0.007086614	0.004199475	0.004724409	0.002624672	0.002624672	0.002099738	0	0.002755906	0.000918635	0.000524934	0.000524934	0	0.001049869	0.000524934	0.000524934	0	0.001049869	0.000524934	0	0.000524934	0	0.000524934	0.000524934	0.961942257	502.044692	32.00410146	0.240565507	9.66E-06	-5.015022874	4.257298	4.432725	6.272312	Reasonable	1	1	47950.69467	0.138070028	0.010104443	0.316568163	3	0.138266002
BAEDTA01	C6H14_2,2-dimethylbutane	4.27166	5.34617	0.214029	0.001049869	0.000524934	0.000524934	0.002624672	0.007086614	0.004199475	0.004724409	0.002624672	0.002624672	0.002099738	0	0.002755906	0.000918635	0.000524934	0.000524934	0	0.001049869	0.000524934	0.000524934	0	0.001049869	0.000524934	0	0.000524934	0	0.000524934	0.000524934	0.961942257	502.044692	32.00410146	0.240565507	9.66E-06	-5.015022874	4.257298	4.432725	6.272312	Reasonable	1	1	4795.069467	0.019991095	0.002341424	0.044269778	3	0.022205283
BAEDTA01	C6H14_2,2-dimethylbutane	4.27166	5.34617	0.214029	0.001049869	0.000524934	0.000524934	0.002624672	0.007086614	0.004199475	0.004724409	0.002624672	0.002624672	0.002099738	0	0.002755906	0.000918635	0.000524934	0.000524934	0	0.001049869	0.000524934	0.000524934	0	0.001049869	0.000524934	0	0.000524934	0	0.000524934	0.000524934	0.961942257	502.044692	32.00410146	0.240565507	9.66E-06	-5.015022874	4.257298	4.432725	6.272312	Reasonable	1	1	479.5069467	0.002008141	0.000205154	0.00461068	3	0.002291358
BAEDTA01	C6H14_2,2-dimethylbutane	4.27166	5.34617	0.214029	0.001049869	0.000524934	0.000524934	0.002624672	0.007086614	0.004199475	0.004724409	0.002624672	0.002624672	0.002099738	0	0.002755906	0.000918635	0.000524934	0.000524934	0	0.001049869	0.000524934	0.000524934	0	0.001049869	0.000524934	0	0.000524934	0	0.000524934	0.000524934	0.961942257	502.044692	32.00410146	0.240565507	9.66E-06	-5.015022874	4.257298	4.432725	6.272312	Reasonable	1	1	14.36898677	5.80E-05	1.37E-05	0.000138785	3	6.55E-05
BAEDTA01	C6H10O_4-methyl-4-pentenal	4.27166	5.34617	0.214029	0.001049869	0.000524934	0.000524934	0.002624672	0.007086614	0.004199475	0.004724409	0.002624672	0.002624672	0.002099738	0	0.002755906	0.000918635	0.000524934	0.000524934	0	0.001049869	0.000524934	0.000524934	0	0.001049869	0.000524934	0	0.000524934	0	0.000524934	0.000524934	0.961942257	580.0740682	32.39428756	0.391206035	466.365	2.66872595	2.367464	4.895159	8.207107	Reasonable	1	1	26661.10183	0.402563406	0.000173336	0.99999992	1.4	0.402520152
BAEDTA01	C6H10O_4-methyl-4-pentenal	4.27166	5.34617	0.214029	0.001049869	0.000524934	0.000524934	0.002624672	0.007086614	0.004199475	0.004724409	0.002624672	0.002624672	0.002099738	0	0.002755906	0.000918635	0.000524934	0.000524934	0	0.001049869	0.000524934	0.000524934	0	0.001049869	0.000524934	0	0.000524934	0	0.000524934	0.000524934	0.961942257	580.0740682	32.39428756	0.391206035	466.365	2.66872595	2.367464	4.895159	8.207107	Reasonable	1	1	2666.110183	0.414737435	0.011481093	0.999999196	1.4	0.409655105
BAEDTA01	C6H10O_4-methyl-4-pentenal	4.27166	5.34617	0.214029	0.001049869	0.000524934	0.000524934	0.002624672	0.007086614	0.004199475	0.004724409	0.002624672	0.002624672	0.002099738	0	0.002755906	0.000918635	0.000524934	0.000524934	0	0.001049869	0.000524934	0.000524934	0	0.001049869	0.000524934	0	0.000524934	0	0.000524934	0.000524934	0.961942257	580.0740682	32.39428756	0.391206035	466.365	2.66872595	2.367464	4.895159	8.207107	Reasonable	1	1	266.6110183	0.424671405	0.01875072	0.999991957	1.4	0.422221212
BAEDTA01	C6H10O_4-methyl-4-pentenal	4.27166	5.34617	0.214029	0.001049869	0.000524934	0.000524934	0.002624672	0.007086614	0.004199475	0.004724409	0.002624672	0.002624672	0.002099738	0	0.002755906	0.000918635	0.000524934	0.000524934	0	0.001049869	0.000524934	0.000524934	0	0.001049869	0.000524934	0	0.000524934	0	0.000524934	0.000524934	0.961942257	580.0740682	32.39428756	0.391206035	466.365	2.66872595	2.367464	4.895159	8.207107	Reasonable	1	1	26.66110183	0.420243778	0.022075033	0.999919581	1.4	0.416770652
BAEDTA01	C6H10O_4-methyl-4-pentenal	4.27166	5.34617	0.214029	0.001049869	0.000524934	0.000524934	0.002624672	0.007086614	0.004199475	0.004724409	0.002624672	0.002624672	0.002099738	0	0.002755906	0.000918635	0.000524934	0.000524934	0	0.001049869	0.000524934	0.000524934	0	0.001049869	0.000524934	0	0.000524934	0	0.000524934	0.000524934	0.961942257	580.0740682	32.39428756	0.391206035	466.365	2.66872595	2.367464	4.895159	8.207107	Reasonable	1	1	9.16E-08	3.66E-05	1.46E-05	4.27E-05	1.4	3.63E-05
BAEDTA01	C6H10O_5-hexen-2-one	4.27166	5.34617	0.214029	0.001049869	0.000524934	0.000524934	0.002624672	0.007086614	0.004199475	0.004724409	0.002624672	0.002624672	0.002099738	0	0.002755906	0.000918635	0.000524934	0.000524934	0	0.001049869	0.000524934	0.000524934	0	0.001049869	0.000524934	0	0.000524934	0	0.000524934	0.000524934	0.961942257	598.1955422	35.15992466	0.462244535	46561.5	4.668026963	3.39001	3.800964	8.997777	Reasonable	1	1	14658.93063	0.405717165	0.023827806	0.999999999	1	0.406445088
BAEDTA01	C6H10O_5-hexen-2-one	4.27166	5.34617	0.214029	0.001049869	0.000524934	0.000524934	0.002624672	0.007086614	0.004199475	0.004724409	0.002624672	0.002624672	0.002099738	0	0.002755906	0.000918635	0.000524934	0.000524934	0	0.001049869	0.000524934	0.000524934	0	0.001049869	0.000524934	0	0.000524934	0	0.000524934	0.000524934	0.961942257	598.1955422	35.15992466	0.462244535	46561.5	4.668026963	3.39001	3.800964	8.997777	Reasonable	1	1	1465.893063	0.419192641	0.032145022	0.999999985	1	0.434058488
BAEDTA01	C6H10O_5-hexen-2-one	4.27166	5.34617	0.214029	0.001049869	0.000524934	0.000524934	0.002624672	0.007086614	0.004199475	0.004724409	0.002624672	0.002624672	0.002099738	0	0.002755906	0.000918635	0.000524934	0.000524934	0	0.001049869	0.000524934	0.000524934	0	0.001049869	0.000524934	0	0.000524934	0	0.000524934	0.000524934	0.961942257	598.1955422	35.15992466	0.462244535	46561.5	4.668026963	3.39001	3.800964	8.997777	Reasonable	1	1	146.5893063	0.438511644	0.018459399	0.999999853	1	0.435688781
BAEDTA01	C6H10O_5-hexen-2-one	4.27166	5.34617	0.214029	0.001049869	0.000524934	0.000524934	0.002624672	0.007086614	0.004199475	0.004724409	0.002624672	0.002624672	0.002099738	0	0.002755906	0.000918635	0.000524934	0.000524934	0	0.001049869	0.000524934	0.000524934	0	0.001049869	0.000524934	0	0.000524934	0	0.000524934	0.000524934	0.961942257	598.1955422	35.15992466	0.462244535	46561.5	4.668026963	3.39001	3.800964	8.997777	Reasonable	1	1	14.65893063	0.433059141	0.017285195	0.999998535	1	0.418311568
BAEDTA01	C6H10O_5-hexen-2-one	4.27166	5.34617	0.214029	0.001049869	0.000524934	0.000524934	0.002624672	0.007086614	0.004199475	0.004724409	0.002624672	0.002624672	0.002099738	0	0.002755906	0.000918635	0.000524934	0.000524934	0	0.001049869	0.000524934	0.000524934	0	0.001049869	0.000524934	0	0.000524934	0	0.000524934	0.000524934	0.961942257	598.1955422	35.15992466	0.462244535	46561.5	4.668026963	3.39001	3.800964	8.997777	Reasonable	1	1	8.71E-10	7.08E-05	2.23E-05	4.06E-05	1	6.23E-05
BAEDTA01	C4H11N_dimethylethylamine	4.27166	5.34617	0.214029	0.001049869	0.000524934	0.000524934	0.002624672	0.007086614	0.004199475	0.004724409	0.002624672	0.002624672	0.002099738	0	0.002755906	0.000918635	0.000524934	0.000524934	0	0.001049869	0.000524934	0.000524934	0	0.001049869	0.000524934	0	0.000524934	0	0.000524934	0.000524934	0.961942257	478.4088801	36.64852371	0.258099726	0.00427687	-2.36887395	3.006072	4.581538	6.044873	Reasonable	1	1	839015.6633	0.484166541	0.01408669	0.999721399	0.7	0.483826848
BAEDTA01	C4H11N_dimethylethylamine	4.27166	5.34617	0.214029	0.001049869	0.000524934	0.000524934	0.002624672	0.007086614	0.004199475	0.004724409	0.002624672	0.002624672	0.002099738	0	0.002755906	0.000918635	0.000524934	0.000524934	0	0.001049869	0.000524934	0.000524934	0	0.001049869	0.000524934	0	0.000524934	0	0.000524934	0.000524934	0.961942257	478.4088801	36.64852371	0.258099726	0.00427687	-2.36887395	3.006072	4.581538	6.044873	Reasonable	1	1	83901.56633	0.485699907	0.021483572	0.997220957	0.7	0.475932743
BAEDTA01	C4H11N_dimethylethylamine	4.27166	5.34617	0.214029	0.001049869	0.000524934	0.000524934	0.002624672	0.007086614	0.004199475	0.004724409	0.002624672	0.002624672	0.002099738	0	0.002755906	0.000918635	0.000524934	0.000524934	0	0.001049869	0.000524934	0.000524934	0	0.001049869	0.000524934	0	0.000524934	0	0.000524934	0.000524934	0.961942257	478.4088801	36.64852371	0.258099726	0.00427687	-2.36887395	3.006072	4.581538	6.044873	Reasonable	1	1	8390.156633	0.482194723	0.046898807	0.972887686	0.7	0.45149284
BAEDTA01	C4H11N_dimethylethylamine	4.27166	5.34617	0.214029	0.001049869	0.000524934	0.000524934	0.002624672	0.007086614	0.004199475	0.004724409	0.002624672	0.002624672	0.002099738	0	0.002755906	0.000918635	0.000524934	0.000524934	0	0.001049869	0.000524934	0.000524934	0	0.001049869	0.000524934	0	0.000524934	0	0.000524934	0.000524934	0.961942257	478.4088801	36.64852371	0.258099726	0.00427687	-2.36887395	3.006072	4.581538	6.044873	Reasonable	1	1	839.0156633	0.426259846	0.010496045	0.782057249	0.7	0.428446763
BAEDTA01	C4H11N_dimethylethylamine	4.27166	5.34617	0.214029	0.001049869	0.000524934	0.000524934	0.002624672	0.007086614	0.004199475	0.004724409	0.002624672	0.002624672	0.002099738	0	0.002755906	0.000918635	0.000524934	0.000524934	0	0.001049869	0.000524934	0.000524934	0	0.001049869	0.000524934	0	0.000524934	0	0.000524934	0.000524934	0.961942257	478.4088801	36.64852371	0.258099726	0.00427687	-2.36887395	3.006072	4.581538	6.044873	Reasonable	1	1	0.011320581	0.000160937	6.59E-05	4.84E-05	0.7	0.000169039
BAEDTA01	C4H8_isobutene	4.27166	5.34617	0.214029	0.001049869	0.000524934	0.000524934	0.002624672	0.007086614	0.004199475	0.004724409	0.002624672	0.002624672	0.002099738	0	0.002755906	0.000918635	0.000524934	0.000524934	0	0.001049869	0.000524934	0.000524934	0	0.001049869	0.000524934	0	0.000524934	0	0.000524934	0.000524934	0.961942257	433.5290208	40.51820545	0.197619217	0.00891859	-2.049703801	2.653142	4.592211	5.114896	Reasonable	1	1	3216899.611	0.647340553	0.012222923	0.999965146	2.1	0.664853567
BAEDTA01	C4H8_isobutene	4.27166	5.34617	0.214029	0.001049869	0.000524934	0.000524934	0.002624672	0.007086614	0.004199475	0.004724409	0.002624672	0.002624672	0.002099738	0	0.002755906	0.000918635	0.000524934	0.000524934	0	0.001049869	0.000524934	0.000524934	0	0.001049869	0.000524934	0	0.000524934	0	0.000524934	0.000524934	0.961942257	433.5290208	40.51820545	0.197619217	0.00891859	-2.049703801	2.653142	4.592211	5.114896	Reasonable	1	1	321689.9611	0.639931459	0.019588089	0.99965157	2.1	0.646580069
BAEDTA01	C4H8_isobutene	4.27166	5.34617	0.214029	0.001049869	0.000524934	0.000524934	0.002624672	0.007086614	0.004199475	0.004724409	0.002624672	0.002624672	0.002099738	0	0.002755906	0.000918635	0.000524934	0.000524934	0	0.001049869	0.000524934	0.000524934	0	0.001049869	0.000524934	0	0.000524934	0	0.000524934	0.000524934	0.961942257	433.5290208	40.51820545	0.197619217	0.00891859	-2.049703801	2.653142	4.592211	5.114896	Reasonable	1	1	32168.99611	0.572614344	0.009622584	0.996526597	2.1	0.576189273
BAEDTA01	C4H8_isobutene	4.27166	5.34617	0.214029	0.001049869	0.000524934	0.000524934	0.002624672	0.007086614	0.004199475	0.004724409	0.002624672	0.002624672	0.002099738	0	0.002755906	0.000918635	0.000524934	0.000524934	0	0.001049869	0.000524934	0.000524934	0	0.001049869	0.000524934	0	0.000524934	0	0.000524934	0.000524934	0.961942257	433.5290208	40.51820545	0.197619217	0.00891859	-2.049703801	2.653142	4.592211	5.114896	Reasonable	1	1	3216.899611	0.545308344	0.002562356	0.966318863	2.1	0.547465816
BAEDTA01	C4H8_isobutene	4.27166	5.34617	0.214029	0.001049869	0.000524934	0.000524934	0.002624672	0.007086614	0.004199475	0.004724409	0.002624672	0.002624672	0.002099738	0	0.002755906	0.000918635	0.000524934	0.000524934	0	0.001049869	0.000524934	0.000524934	0	0.001049869	0.000524934	0	0.000524934	0	0.000524934	0.000524934	0.961942257	433.5290208	40.51820545	0.197619217	0.00891859	-2.049703801	2.653142	4.592211	5.114896	Reasonable	1	1	0.007258328	6.32E-05	1.75E-06	6.47E-05	2.1	6.43E-05
BAEDTA01	C3H6O_propionaldehyde	4.27166	5.34617	0.214029	0.001049869	0.000524934	0.000524934	0.002624672	0.007086614	0.004199475	0.004724409	0.002624672	0.002624672	0.002099738	0	0.002755906	0.000918635	0.000524934	0.000524934	0	0.001049869	0.000524934	0.000524934	0	0.001049869	0.000524934	0	0.000524934	0	0.000524934	0.000524934	0.961942257	505.7976334	49.25311063	0.295140665	1.21393	0.084193644	2.477724	3.665493	4.514577	Reasonable	1	1	443120.562	0.875402257	0.036684982	0.999998141	0.6	0.892105578
BAEDTA01	C3H6O_propionaldehyde	4.27166	5.34617	0.214029	0.001049869	0.000524934	0.000524934	0.002624672	0.007086614	0.004199475	0.004724409	0.002624672	0.002624672	0.002099738	0	0.002755906	0.000918635	0.000524934	0.000524934	0	0.001049869	0.000524934	0.000524934	0	0.001049869	0.000524934	0	0.000524934	0	0.000524934	0.000524934	0.961942257	505.7976334	49.25311063	0.295140665	1.21393	0.084193644	2.477724	3.665493	4.514577	Reasonable	1	1	44312.0562	0.879511229	0.048688892	0.99998141	0.6	0.864248387
BAEDTA01	C3H6O_propionaldehyde	4.27166	5.34617	0.214029	0.001049869	0.000524934	0.000524934	0.002624672	0.007086614	0.004199475	0.004724409	0.002624672	0.002624672	0.002099738	0	0.002755906	0.000918635	0.000524934	0.000524934	0	0.001049869	0.000524934	0.000524934	0	0.001049869	0.000524934	0	0.000524934	0	0.000524934	0.000524934	0.961942257	505.7976334	49.25311063	0.295140665	1.21393	0.084193644	2.477724	3.665493	4.514577	Reasonable	1	1	4431.20562	0.887383745	0.026869628	0.999814132	0.6	0.890958364
BAEDTA01	C3H6O_propionaldehyde	4.27166	5.34617	0.214029	0.001049869	0.000524934	0.000524934	0.002624672	0.007086614	0.004199475	0.004724409	0.002624672	0.002624672	0.002099738	0	0.002755906	0.000918635	0.000524934	0.000524934	0	0.001049869	0.000524934	0.000524934	0	0.001049869	0.000524934	0	0.000524934	0	0.000524934	0.000524934	0.961942257	505.7976334	49.25311063	0.295140665	1.21393	0.084193644	2.477724	3.665493	4.514577	Reasonable	1	1	443.120562	0.870516234	0.068697786	0.998144428	0.6	0.878144125
BAEDTA01	C3H6O_propionaldehyde	4.27166	5.34617	0.214029	0.001049869	0.000524934	0.000524934	0.002624672	0.007086614	0.004199475	0.004724409	0.002624672	0.002624672	0.002099738	0	0.002755906	0.000918635	0.000524934	0.000524934	0	0.001049869	0.000524934	0.000524934	0	0.001049869	0.000524934	0	0.000524934	0	0.000524934	0.000524934	0.961942257	505.7976334	49.25311063	0.295140665	1.21393	0.084193644	2.477724	3.665493	4.514577	Reasonable	1	1	0.824016464	0.676618856	0.064792103	0.500074565	0.6	0.723215835
BAEDTA01	C3H6O_propionaldehyde	4.27166	5.34617	0.214029	0.001049869	0.000524934	0.000524934	0.002624672	0.007086614	0.004199475	0.004724409	0.002624672	0.002624672	0.002099738	0	0.002755906	0.000918635	0.000524934	0.000524934	0	0.001049869	0.000524934	0.000524934	0	0.001049869	0.000524934	0	0.000524934	0	0.000524934	0.000524934	0.961942257	505.7976334	49.25311063	0.295140665	1.21393	0.084193644	2.477724	3.665493	4.514577	Reasonable	1	1	7.21E-05	0.000154719	1.53E-05	8.75E-05	0.6	0.000154611
BAEDTA01	C6H10_1,5-hexadiene	4.27166	5.34617	0.214029	0.001049869	0.000524934	0.000524934	0.002624672	0.007086614	0.004199475	0.004724409	0.002624672	0.002624672	0.002099738	0	0.002755906	0.000918635	0.000524934	0.000524934	0	0.001049869	0.000524934	0.000524934	0	0.001049869	0.000524934	0	0.000524934	0	0.000524934	0.000524934	0.961942257	496.7992724	33.9934198	0.234614174	138.669	2.141979384	2.94106	3.682872	8.234479	Reasonable	1	1	287264.733	0.444156175	0	0.999999975	2.9	0.444156175
BAEDTA01	C6H10_1,5-hexadiene	4.27166	5.34617	0.214029	0.001049869	0.000524934	0.000524934	0.002624672	0.007086614	0.004199475	0.004724409	0.002624672	0.002624672	0.002099738	0	0.002755906	0.000918635	0.000524934	0.000524934	0	0.001049869	0.000524934	0.000524934	0	0.001049869	0.000524934	0	0.000524934	0	0.000524934	0.000524934	0.961942257	496.7992724	33.9934198	0.234614174	138.669	2.141979384	2.94106	3.682872	8.234479	Reasonable	1	1	28726.4733	0.444156175	0	0.999999749	2.9	0.444156175
BAEDTA01	C6H10_1,5-hexadiene	4.27166	5.34617	0.214029	0.001049869	0.000524934	0.000524934	0.002624672	0.007086614	0.004199475	0.004724409	0.002624672	0.002624672	0.002099738	0	0.002755906	0.000918635	0.000524934	0.000524934	0	0.001049869	0.000524934	0.000524934	0	0.001049869	0.000524934	0	0.000524934	0	0.000524934	0.000524934	0.961942257	496.7992724	33.9934198	0.234614174	138.669	2.141979384	2.94106	3.682872	8.234479	Reasonable	1	1	2872.64733	0.444096797	0.000233577	0.99999749	2.9	0.444154805
BAEDTA01	C6H10_1,5-hexadiene	4.27166	5.34617	0.214029	0.001049869	0.000524934	0.000524934	0.002624672	0.007086614	0.004199475	0.004724409	0.002624672	0.002624672	0.002099738	0	0.002755906	0.000918635	0.000524934	0.000524934	0	0.001049869	0.000524934	0.000524934	0	0.001049869	0.000524934	0	0.000524934	0	0.000524934	0.000524934	0.961942257	496.7992724	33.9934198	0.234614174	138.669	2.141979384	2.94106	3.682872	8.234479	Reasonable	1	1	287.264733	0.444127069	4.67E-05	0.999974897	2.9	0.444154478
BAEDTA01	C6H10_1,5-hexadiene	4.27166	5.34617	0.214029	0.001049869	0.000524934	0.000524934	0.002624672	0.007086614	0.004199475	0.004724409	0.002624672	0.002624672	0.002099738	0	0.002755906	0.000918635	0.000524934	0.000524934	0	0.001049869	0.000524934	0.000524934	0	0.001049869	0.000524934	0	0.000524934	0	0.000524934	0.000524934	0.961942257	496.7992724	33.9934198	0.234614174	138.669	2.141979384	2.94106	3.682872	8.234479	Reasonable	1	1	0.024406053	0.310652642	0.001474323	0.771916694	2.9	0.309501963
BAEDTA01	C6H10_1,5-hexadiene	4.27166	5.34617	0.214029	0.001049869	0.000524934	0.000524934	0.002624672	0.007086614	0.004199475	0.004724409	0.002624672	0.002624672	0.002099738	0	0.002755906	0.000918635	0.000524934	0.000524934	0	0.001049869	0.000524934	0.000524934	0	0.001049869	0.000524934	0	0.000524934	0	0.000524934	0.000524934	0.961942257	496.7992724	33.9934198	0.234614174	138.669	2.141979384	2.94106	3.682872	8.234479	Reasonable	1	1	3.20E-07	4.79E-05	2.47E-06	4.44E-05	2.9	4.59E-05
BAEDTA01	C3H9N_propylamine	4.27166	5.34617	0.214029	0.001049869	0.000524934	0.000524934	0.002624672	0.007086614	0.004199475	0.004724409	0.002624672	0.002624672	0.002099738	0	0.002755906	0.000918635	0.000524934	0.000524934	0	0.001049869	0.000524934	0.000524934	0	0.001049869	0.000524934	0	0.000524934	0	0.000524934	0.000524934	0.961942257	489.1426866	48.09483775	0.309212029	20.425	1.310162065	2.761642	3.167019	6.014918	Reasonable	1	1	420665.182	0.67121292	0.02187283	0.999999884	0.5	0.66285947
BAEDTA01	C3H9N_propylamine	4.27166	5.34617	0.214029	0.001049869	0.000524934	0.000524934	0.002624672	0.007086614	0.004199475	0.004724409	0.002624672	0.002624672	0.002099738	0	0.002755906	0.000918635	0.000524934	0.000524934	0	0.001049869	0.000524934	0.000524934	0	0.001049869	0.000524934	0	0.000524934	0	0.000524934	0.000524934	0.961942257	489.1426866	48.09483775	0.309212029	20.425	1.310162065	2.761642	3.167019	6.014918	Reasonable	1	1	42066.5182	0.611183201	0.027665917	0.999998836	0.5	0.609407592
BAEDTA01	C3H9N_propylamine	4.27166	5.34617	0.214029	0.001049869	0.000524934	0.000524934	0.002624672	0.007086614	0.004199475	0.004724409	0.002624672	0.002624672	0.002099738	0	0.002755906	0.000918635	0.000524934	0.000524934	0	0.001049869	0.000524934	0.000524934	0	0.001049869	0.000524934	0	0.000524934	0	0.000524934	0.000524934	0.961942257	489.1426866	48.09483775	0.309212029	20.425	1.310162065	2.761642	3.167019	6.014918	Reasonable	1	1	4206.65182	0.603701876	0.049694099	0.999988362	0.5	0.603581384
BAEDTA01	C3H9N_propylamine	4.27166	5.34617	0.214029	0.001049869	0.000524934	0.000524934	0.002624672	0.007086614	0.004199475	0.004724409	0.002624672	0.002624672	0.002099738	0	0.002755906	0.000918635	0.000524934	0.000524934	0	0.001049869	0.000524934	0.000524934	0	0.001049869	0.000524934	0	0.000524934	0	0.000524934	0.000524934	0.961942257	489.1426866	48.09483775	0.309212029	20.425	1.310162065	2.761642	3.167019	6.014918	Reasonable	1	1	420.665182	0.615163604	0.0316595	0.999883627	0.5	0.629067225
BAEDTA01	C3H9N_propylamine	4.27166	5.34617	0.214029	0.001049869	0.000524934	0.000524934	0.002624672	0.007086614	0.004199475	0.004724409	0.002624672	0.002624672	0.002099738	0	0.002755906	0.000918635	0.000524934	0.000524934	0	0.001049869	0.000524934	0.000524934	0	0.001049869	0.000524934	0	0.000524934	0	0.000524934	0.000524934	0.961942257	489.1426866	48.09483775	0.309212029	20.425	1.310162065	2.761642	3.167019	6.014918	Reasonable	1	1	0.04045941	0.43559984	0.032576378	0.452469852	0.5	0.450078395
BAEDTA01	C3H9N_propylamine	4.27166	5.34617	0.214029	0.001049869	0.000524934	0.000524934	0.002624672	0.007086614	0.004199475	0.004724409	0.002624672	0.002624672	0.002099738	0	0.002755906	0.000918635	0.000524934	0.000524934	0	0.001049869	0.000524934	0.000524934	0	0.001049869	0.000524934	0	0.000524934	0	0.000524934	0.000524934	0.961942257	489.1426866	48.09483775	0.309212029	20.425	1.310162065	2.761642	3.167019	6.014918	Reasonable	1	1	3.29E-06	0.000280193	0.000117054	6.71E-05	0.5	0.000287962
BARZAW	C4H8_1-butene	2.55685	7.73837	0.209378	0	0	0	0	0	0	0	0	0.001389371	0.005210142	0.007988885	0.007120528	0.003820771	0.01354637	0.011462313	0.003473428	0.004168114	0.002257728	0.000521014	0.0012157	0.000694686	0.000173671	0.001042028	0.000694686	0.000868357	0.0012157	0.000694686	0.93244182	430.176761	40.68395206	0.202455234	0.03801	-1.42010213	3.037589	3.456758	5.803365	Reasonable	1	1	3357260.298	0.938195721	0.003783392	0.999992164	2.4	0.938964912
BARZAW	C4H8_1-butene	2.55685	7.73837	0.209378	0	0	0	0	0	0	0	0	0.001389371	0.005210142	0.007988885	0.007120528	0.003820771	0.01354637	0.011462313	0.003473428	0.004168114	0.002257728	0.000521014	0.0012157	0.000694686	0.000173671	0.001042028	0.000694686	0.000868357	0.0012157	0.000694686	0.93244182	430.176761	40.68395206	0.202455234	0.03801	-1.42010213	3.037589	3.456758	5.803365	Reasonable	1	1	335726.0298	0.937950088	0.003172243	0.999921642	2.4	0.935582287
BARZAW	C4H8_1-butene	2.55685	7.73837	0.209378	0	0	0	0	0	0	0	0	0.001389371	0.005210142	0.007988885	0.007120528	0.003820771	0.01354637	0.011462313	0.003473428	0.004168114	0.002257728	0.000521014	0.0012157	0.000694686	0.000173671	0.001042028	0.000694686	0.000868357	0.0012157	0.000694686	0.93244182	430.176761	40.68395206	0.202455234	0.03801	-1.42010213	3.037589	3.456758	5.803365	Reasonable	1	1	33572.60298	0.92711862	0.001562009	0.999216973	2.4	0.92666665
BARZAW	C4H8_1-butene	2.55685	7.73837	0.209378	0	0	0	0	0	0	0	0	0.001389371	0.005210142	0.007988885	0.007120528	0.003820771	0.01354637	0.011462313	0.003473428	0.004168114	0.002257728	0.000521014	0.0012157	0.000694686	0.000173671	0.001042028	0.000694686	0.000868357	0.0012157	0.000694686	0.93244182	430.176761	40.68395206	0.202455234	0.03801	-1.42010213	3.037589	3.456758	5.803365	Reasonable	1	1	3357.260298	0.900568504	0.000689755	0.992224522	2.4	0.900657598
BARZAW	C4H8_1-butene	2.55685	7.73837	0.209378	0	0	0	0	0	0	0	0	0.001389371	0.005210142	0.007988885	0.007120528	0.003820771	0.01354637	0.011462313	0.003473428	0.004168114	0.002257728	0.000521014	0.0012157	0.000694686	0.000173671	0.001042028	0.000694686	0.000868357	0.0012157	0.000694686	0.93244182	430.176761	40.68395206	0.202455234	0.03801	-1.42010213	3.037589	3.456758	5.803365	Reasonable	1	1	0.002468287	9.47E-05	7.98E-06	9.38E-05	2.4	9.18E-05
BARZAW	C5H10O_1-methyl-3-buten-1-ol	2.55685	7.73837	0.209378	0	0	0	0	0	0	0	0	0.001389371	0.005210142	0.007988885	0.007120528	0.003820771	0.01354637	0.011462313	0.003473428	0.004168114	0.002257728	0.000521014	0.0012157	0.000694686	0.000173671	0.001042028	0.000694686	0.000868357	0.0012157	0.000694686	0.93244182	547.1494147	41.1143638	0.720082126	8.63899	0.936462971	2.90326	4.127407	7.344023	Reasonable	1	1	8808.221097	0.874700658	0.050602296	0.999986859	1.1	0.871021068
BARZAW	C5H10O_1-methyl-3-buten-1-ol	2.55685	7.73837	0.209378	0	0	0	0	0	0	0	0	0.001389371	0.005210142	0.007988885	0.007120528	0.003820771	0.01354637	0.011462313	0.003473428	0.004168114	0.002257728	0.000521014	0.0012157	0.000694686	0.000173671	0.001042028	0.000694686	0.000868357	0.0012157	0.000694686	0.93244182	547.1494147	41.1143638	0.720082126	8.63899	0.936462971	2.90326	4.127407	7.344023	Reasonable	1	1	880.8221097	0.826212409	0.050025115	0.999868601	1.1	0.820541628
BARZAW	C5H10O_1-methyl-3-buten-1-ol	2.55685	7.73837	0.209378	0	0	0	0	0	0	0	0	0.001389371	0.005210142	0.007988885	0.007120528	0.003820771	0.01354637	0.011462313	0.003473428	0.004168114	0.002257728	0.000521014	0.0012157	0.000694686	0.000173671	0.001042028	0.000694686	0.000868357	0.0012157	0.000694686	0.93244182	547.1494147	41.1143638	0.720082126	8.63899	0.936462971	2.90326	4.127407	7.344023	Reasonable	1	1	88.08221097	0.614639364	0.052488422	0.998687563	1.1	0.611123321
BARZAW	C5H10O_1-methyl-3-buten-1-ol	2.55685	7.73837	0.209378	0	0	0	0	0	0	0	0	0.001389371	0.005210142	0.007988885	0.007120528	0.003820771	0.01354637	0.011462313	0.003473428	0.004168114	0.002257728	0.000521014	0.0012157	0.000694686	0.000173671	0.001042028	0.000694686	0.000868357	0.0012157	0.000694686	0.93244182	547.1494147	41.1143638	0.720082126	8.63899	0.936462971	2.90326	4.127407	7.344023	Reasonable	1	1	8.808221097	0.472015973	0.012250943	0.987028844	1.1	0.4659174
BARZAW	C5H10O_1-methyl-3-buten-1-ol	2.55685	7.73837	0.209378	0	0	0	0	0	0	0	0	0.001389371	0.005210142	0.007988885	0.007120528	0.003820771	0.01354637	0.011462313	0.003473428	0.004168114	0.002257728	0.000521014	0.0012157	0.000694686	0.000173671	0.001042028	0.000694686	0.000868357	0.0012157	0.000694686	0.93244182	547.1494147	41.1143638	0.720082126	8.63899	0.936462971	2.90326	4.127407	7.344023	Reasonable	1	1	0.262399816	0.376318402	0.00162777	0.693896547	1.1	0.376270843
BARZAW	C5H10O_1-methyl-3-buten-1-ol	2.55685	7.73837	0.209378	0	0	0	0	0	0	0	0	0.001389371	0.005210142	0.007988885	0.007120528	0.003820771	0.01354637	0.011462313	0.003473428	0.004168114	0.002257728	0.000521014	0.0012157	0.000694686	0.000173671	0.001042028	0.000694686	0.000868357	0.0012157	0.000694686	0.93244182	547.1494147	41.1143638	0.720082126	8.63899	0.936462971	2.90326	4.127407	7.344023	Reasonable	1	1	1.01E-05	5.22E-05	6.86E-06	8.75E-05	1.1	4.87E-05
BARZAW	C7H10_1,3,5-heptatriene	2.55685	7.73837	0.209378	0	0	0	0	0	0	0	0	0.001389371	0.005210142	0.007988885	0.007120528	0.003820771	0.01354637	0.011462313	0.003473428	0.004168114	0.002257728	0.000521014	0.0012157	0.000694686	0.000173671	0.001042028	0.000694686	0.000868357	0.0012157	0.000694686	0.93244182	572.5172762	30.09194321	0.293331341	37.1946	1.570479893	2.157024	3.967522	11.721142	Reasonable	1	1	31238.49935	0.726616199	0.111872204	0.999999139	3	0.719621287
BARZAW	C7H10_1,3,5-heptatriene	2.55685	7.73837	0.209378	0	0	0	0	0	0	0	0	0.001389371	0.005210142	0.007988885	0.007120528	0.003820771	0.01354637	0.011462313	0.003473428	0.004168114	0.002257728	0.000521014	0.0012157	0.000694686	0.000173671	0.001042028	0.000694686	0.000868357	0.0012157	0.000694686	0.93244182	572.5172762	30.09194321	0.293331341	37.1946	1.570479893	2.157024	3.967522	11.721142	Reasonable	1	1	3123.849935	0.603362139	0.101550494	0.999991394	3	0.586564181
BARZAW	C7H10_1,3,5-heptatriene	2.55685	7.73837	0.209378	0	0	0	0	0	0	0	0	0.001389371	0.005210142	0.007988885	0.007120528	0.003820771	0.01354637	0.011462313	0.003473428	0.004168114	0.002257728	0.000521014	0.0012157	0.000694686	0.000173671	0.001042028	0.000694686	0.000868357	0.0012157	0.000694686	0.93244182	572.5172762	30.09194321	0.293331341	37.1946	1.570479893	2.157024	3.967522	11.721142	Reasonable	1	1	312.3849935	0.485271733	0.02576435	0.999913942	3	0.476607783
BARZAW	C7H10_1,3,5-heptatriene	2.55685	7.73837	0.209378	0	0	0	0	0	0	0	0	0.001389371	0.005210142	0.007988885	0.007120528	0.003820771	0.01354637	0.011462313	0.003473428	0.004168114	0.002257728	0.000521014	0.0012157	0.000694686	0.000173671	0.001042028	0.000694686	0.000868357	0.0012157	0.000694686	0.93244182	572.5172762	30.09194321	0.293331341	37.1946	1.570479893	2.157024	3.967522	11.721142	Reasonable	1	1	31.23849935	0.466811922	0.003590191	0.999140083	3	0.464886531
BARZAW	C7H10_1,3,5-heptatriene	2.55685	7.73837	0.209378	0	0	0	0	0	0	0	0	0.001389371	0.005210142	0.007988885	0.007120528	0.003820771	0.01354637	0.011462313	0.003473428	0.004168114	0.002257728	0.000521014	0.0012157	0.000694686	0.000173671	0.001042028	0.000694686	0.000868357	0.0012157	0.000694686	0.93244182	572.5172762	30.09194321	0.293331341	37.1946	1.570479893	2.157024	3.967522	11.721142	Reasonable	1	1	0.001953553	0.007675855	0.000884971	0.067739556	3	0.00811405
BARZAW	C6H12_2-hexene	2.55685	7.73837	0.209378	0	0	0	0	0	0	0	0	0.001389371	0.005210142	0.007988885	0.007120528	0.003820771	0.01354637	0.011462313	0.003473428	0.004168114	0.002257728	0.000521014	0.0012157	0.000694686	0.000173671	0.001042028	0.000694686	0.000868357	0.0012157	0.000694686	0.93244182	514.2937186	32.55891971	0.290907798	8.44445	0.926571369	3.263236	3.298806	9.340548	Reasonable	1	1	224680.4832	0.919256116	0.006209531	0.999999473	2.6	0.92039898
BARZAW	C6H12_2-hexene	2.55685	7.73837	0.209378	0	0	0	0	0	0	0	0	0.001389371	0.005210142	0.007988885	0.007120528	0.003820771	0.01354637	0.011462313	0.003473428	0.004168114	0.002257728	0.000521014	0.0012157	0.000694686	0.000173671	0.001042028	0.000694686	0.000868357	0.0012157	0.000694686	0.93244182	514.2937186	32.55891971	0.290907798	8.44445	0.926571369	3.263236	3.298806	9.340548	Reasonable	1	1	22468.04832	0.91898089	0.007272263	0.999994729	2.6	0.911328061
BARZAW	C6H12_2-hexene	2.55685	7.73837	0.209378	0	0	0	0	0	0	0	0	0.001389371	0.005210142	0.007988885	0.007120528	0.003820771	0.01354637	0.011462313	0.003473428	0.004168114	0.002257728	0.000521014	0.0012157	0.000694686	0.000173671	0.001042028	0.000694686	0.000868357	0.0012157	0.000694686	0.93244182	514.2937186	32.55891971	0.290907798	8.44445	0.926571369	3.263236	3.298806	9.340548	Reasonable	1	1	2246.804832	0.853776101	0.024474337	0.999947296	2.6	0.853340905
BARZAW	C6H12_2-hexene	2.55685	7.73837	0.209378	0	0	0	0	0	0	0	0	0.001389371	0.005210142	0.007988885	0.007120528	0.003820771	0.01354637	0.011462313	0.003473428	0.004168114	0.002257728	0.000521014	0.0012157	0.000694686	0.000173671	0.001042028	0.000694686	0.000868357	0.0012157	0.000694686	0.93244182	514.2937186	32.55891971	0.290907798	8.44445	0.926571369	3.263236	3.298806	9.340548	Reasonable	1	1	224.6804832	0.595221186	0.043222398	0.999473214	2.6	0.616785807
BARZAW	C6H12_2-hexene	2.55685	7.73837	0.209378	0	0	0	0	0	0	0	0	0.001389371	0.005210142	0.007988885	0.007120528	0.003820771	0.01354637	0.011462313	0.003473428	0.004168114	0.002257728	0.000521014	0.0012157	0.000694686	0.000173671	0.001042028	0.000694686	0.000868357	0.0012157	0.000694686	0.93244182	514.2937186	32.55891971	0.290907798	8.44445	0.926571369	3.263236	3.298806	9.340548	Reasonable	1	1	4.129899914	0.464194766	0.000805452	0.972125228	2.6	0.464312475
BARZAW	C6H12_2-hexene	2.55685	7.73837	0.209378	0	0	0	0	0	0	0	0	0.001389371	0.005210142	0.007988885	0.007120528	0.003820771	0.01354637	0.011462313	0.003473428	0.004168114	0.002257728	0.000521014	0.0012157	0.000694686	0.000173671	0.001042028	0.000694686	0.000868357	0.0012157	0.000694686	0.93244182	514.2937186	32.55891971	0.290907798	8.44445	0.926571369	3.263236	3.298806	9.340548	Reasonable	1	1	0.050840311	0.286873422	0.002474055	0.300365856	2.6	0.287620929
BARZAW	C6H12_2-hexene	2.55685	7.73837	0.209378	0	0	0	0	0	0	0	0	0.001389371	0.005210142	0.007988885	0.007120528	0.003820771	0.01354637	0.011462313	0.003473428	0.004168114	0.002257728	0.000521014	0.0012157	0.000694686	0.000173671	0.001042028	0.000694686	0.000868357	0.0012157	0.000694686	0.93244182	514.2937186	32.55891971	0.290907798	8.44445	0.926571369	3.263236	3.298806	9.340548	Reasonable	1	1	1.09E-05	9.94E-05	9.59E-06	9.19E-05	2.6	9.50E-05
BARZAW	C6H14_2-methylpentane	2.55685	7.73837	0.209378	0	0	0	0	0	0	0	0	0.001389371	0.005210142	0.007988885	0.007120528	0.003820771	0.01354637	0.011462313	0.003473428	0.004168114	0.002257728	0.000521014	0.0012157	0.000694686	0.000173671	0.001042028	0.000694686	0.000868357	0.0012157	0.000694686	0.93244182	504.839777	31.13915414	0.283296142	30.2614	1.480889016	3.446797	4.51881	7.657391	Reasonable	1	1	294963.7449	0.526599439	0.036660241	0.999999888	3.2	0.5292099
BARZAW	C6H14_2-methylpentane	2.55685	7.73837	0.209378	0	0	0	0	0	0	0	0	0.001389371	0.005210142	0.007988885	0.007120528	0.003820771	0.01354637	0.011462313	0.003473428	0.004168114	0.002257728	0.000521014	0.0012157	0.000694686	0.000173671	0.001042028	0.000694686	0.000868357	0.0012157	0.000694686	0.93244182	504.839777	31.13915414	0.283296142	30.2614	1.480889016	3.446797	4.51881	7.657391	Reasonable	1	1	29496.37449	0.542238687	0.035560429	0.99999888	3.2	0.587441942
BARZAW	C6H14_2-methylpentane	2.55685	7.73837	0.209378	0	0	0	0	0	0	0	0	0.001389371	0.005210142	0.007988885	0.007120528	0.003820771	0.01354637	0.011462313	0.003473428	0.004168114	0.002257728	0.000521014	0.0012157	0.000694686	0.000173671	0.001042028	0.000694686	0.000868357	0.0012157	0.000694686	0.93244182	504.839777	31.13915414	0.283296142	30.2614	1.480889016	3.446797	4.51881	7.657391	Reasonable	1	1	2949.637449	0.467761635	0.002938327	0.999988797	3.2	0.466977093
BARZAW	C6H14_2-methylpentane	2.55685	7.73837	0.209378	0	0	0	0	0	0	0	0	0.001389371	0.005210142	0.007988885	0.007120528	0.003820771	0.01354637	0.011462313	0.003473428	0.004168114	0.002257728	0.000521014	0.0012157	0.000694686	0.000173671	0.001042028	0.000694686	0.000868357	0.0012157	0.000694686	0.93244182	504.839777	31.13915414	0.283296142	30.2614	1.480889016	3.446797	4.51881	7.657391	Reasonable	1	1	294.9637449	0.465339405	0.000537645	0.99988798	3.2	0.46521135
BARZAW	C6H14_2-methylpentane	2.55685	7.73837	0.209378	0	0	0	0	0	0	0	0	0.001389371	0.005210142	0.007988885	0.007120528	0.003820771	0.01354637	0.011462313	0.003473428	0.004168114	0.002257728	0.000521014	0.0012157	0.000694686	0.000173671	0.001042028	0.000694686	0.000868357	0.0012157	0.000694686	0.93244182	504.839777	31.13915414	0.283296142	30.2614	1.480889016	3.446797	4.51881	7.657391	Reasonable	1	1	1.74E-06	5.21E-05	3.23E-06	5.27E-05	3.2	5.26E-05
BARZAW	C6H14_2,2-dimethylbutane	2.55685	7.73837	0.209378	0	0	0	0	0	0	0	0	0.001389371	0.005210142	0.007988885	0.007120528	0.003820771	0.01354637	0.011462313	0.003473428	0.004168114	0.002257728	0.000521014	0.0012157	0.000694686	0.000173671	0.001042028	0.000694686	0.000868357	0.0012157	0.000694686	0.93244182	502.044692	32.00410146	0.240565507	44.4759	1.648124745	4.257298	4.432725	6.272312	Reasonable	1	1	479506.9467	0.464662972	0	0.999999953	3	0.464662972
BARZAW	C6H14_2,2-dimethylbutane	2.55685	7.73837	0.209378	0	0	0	0	0	0	0	0	0.001389371	0.005210142	0.007988885	0.007120528	0.003820771	0.01354637	0.011462313	0.003473428	0.004168114	0.002257728	0.000521014	0.0012157	0.000694686	0.000173671	0.001042028	0.000694686	0.000868357	0.0012157	0.000694686	0.93244182	502.044692	32.00410146	0.240565507	44.4759	1.648124745	4.257298	4.432725	6.272312	Reasonable	1	1	47950.69467	0.464662972	0	0.999999531	3	0.464662972
BARZAW	C6H14_2,2-dimethylbutane	2.55685	7.73837	0.209378	0	0	0	0	0	0	0	0	0.001389371	0.005210142	0.007988885	0.007120528	0.003820771	0.01354637	0.011462313	0.003473428	0.004168114	0.002257728	0.000521014	0.0012157	0.000694686	0.000173671	0.001042028	0.000694686	0.000868357	0.0012157	0.000694686	0.93244182	502.044692	32.00410146	0.240565507	44.4759	1.648124745	4.257298	4.432725	6.272312	Reasonable	1	1	4795.069467	0.46466181	3.29E-06	0.999995311	3	0.464660089
BARZAW	C6H14_2,2-dimethylbutane	2.55685	7.73837	0.209378	0	0	0	0	0	0	0	0	0.001389371	0.005210142	0.007988885	0.007120528	0.003820771	0.01354637	0.011462313	0.003473428	0.004168114	0.002257728	0.000521014	0.0012157	0.000694686	0.000173671	0.001042028	0.000694686	0.000868357	0.0012157	0.000694686	0.93244182	502.044692	32.00410146	0.240565507	44.4759	1.648124745	4.257298	4.432725	6.272312	Reasonable	1	1	479.5069467	0.46465574	1.03E-05	0.999953112	3	0.464661964
BARZAW	C6H14_2,2-dimethylbutane	2.55685	7.73837	0.209378	0	0	0	0	0	0	0	0	0.001389371	0.005210142	0.007988885	0.007120528	0.003820771	0.01354637	0.011462313	0.003473428	0.004168114	0.002257728	0.000521014	0.0012157	0.000694686	0.000173671	0.001042028	0.000694686	0.000868357	0.0012157	0.000694686	0.93244182	502.044692	32.00410146	0.240565507	44.4759	1.648124745	4.257298	4.432725	6.272312	Reasonable	1	1	1.04E-06	4.70E-05	5.08E-06	4.65E-05	3	4.47E-05
BARZAW	C6H10O_4-methyl-4-pentenal	2.55685	7.73837	0.209378	0	0	0	0	0	0	0	0	0.001389371	0.005210142	0.007988885	0.007120528	0.003820771	0.01354637	0.011462313	0.003473428	0.004168114	0.002257728	0.000521014	0.0012157	0.000694686	0.000173671	0.001042028	0.000694686	0.000868357	0.0012157	0.000694686	0.93244182	580.0740682	32.39428756	0.391206035	140.906	2.148929486	2.367464	4.895159	8.207107	Reasonable	1	1	26661.10183	0.925626442	0.007418189	0.999999734	1.4	0.923005198
BARZAW	C6H10O_4-methyl-4-pentenal	2.55685	7.73837	0.209378	0	0	0	0	0	0	0	0	0.001389371	0.005210142	0.007988885	0.007120528	0.003820771	0.01354637	0.011462313	0.003473428	0.004168114	0.002257728	0.000521014	0.0012157	0.000694686	0.000173671	0.001042028	0.000694686	0.000868357	0.0012157	0.000694686	0.93244182	580.0740682	32.39428756	0.391206035	140.906	2.148929486	2.367464	4.895159	8.207107	Reasonable	1	1	2666.110183	0.923983568	0.006942269	0.999997338	1.4	0.916608481
BARZAW	C6H10O_4-methyl-4-pentenal	2.55685	7.73837	0.209378	0	0	0	0	0	0	0	0	0.001389371	0.005210142	0.007988885	0.007120528	0.003820771	0.01354637	0.011462313	0.003473428	0.004168114	0.002257728	0.000521014	0.0012157	0.000694686	0.000173671	0.001042028	0.000694686	0.000868357	0.0012157	0.000694686	0.93244182	580.0740682	32.39428756	0.391206035	140.906	2.148929486	2.367464	4.895159	8.207107	Reasonable	1	1	266.6110183	0.893450826	0.018820517	0.999973382	1.4	0.901591187
BARZAW	C6H10O_4-methyl-4-pentenal	2.55685	7.73837	0.209378	0	0	0	0	0	0	0	0	0.001389371	0.005210142	0.007988885	0.007120528	0.003820771	0.01354637	0.011462313	0.003473428	0.004168114	0.002257728	0.000521014	0.0012157	0.000694686	0.000173671	0.001042028	0.000694686	0.000868357	0.0012157	0.000694686	0.93244182	580.0740682	32.39428756	0.391206035	140.906	2.148929486	2.367464	4.895159	8.207107	Reasonable	1	1	26.66110183	0.734072791	0.01356743	0.99973388	1.4	0.734204555
BARZAW	C6H10O_4-methyl-4-pentenal	2.55685	7.73837	0.209378	0	0	0	0	0	0	0	0	0.001389371	0.005210142	0.007988885	0.007120528	0.003820771	0.01354637	0.011462313	0.003473428	0.004168114	0.002257728	0.000521014	0.0012157	0.000694686	0.000173671	0.001042028	0.000694686	0.000868357	0.0012157	0.000694686	0.93244182	580.0740682	32.39428756	0.391206035	140.906	2.148929486	2.367464	4.895159	8.207107	Reasonable	1	1	6.57E-07	5.62E-05	8.68E-06	9.26E-05	1.4	5.81E-05
BARZAW	C6H10O_5-hexen-2-one	2.55685	7.73837	0.209378	0	0	0	0	0	0	0	0	0.001389371	0.005210142	0.007988885	0.007120528	0.003820771	0.01354637	0.011462313	0.003473428	0.004168114	0.002257728	0.000521014	0.0012157	0.000694686	0.000173671	0.001042028	0.000694686	0.000868357	0.0012157	0.000694686	0.93244182	598.1955422	35.15992466	0.462244535	41.8676	1.621878066	3.39001	3.800964	8.997777	Reasonable	1	1	14658.93063	0.815396565	0.04061761	0.999998371	1	0.826201637
BARZAW	C6H10O_5-hexen-2-one	2.55685	7.73837	0.209378	0	0	0	0	0	0	0	0	0.001389371	0.005210142	0.007988885	0.007120528	0.003820771	0.01354637	0.011462313	0.003473428	0.004168114	0.002257728	0.000521014	0.0012157	0.000694686	0.000173671	0.001042028	0.000694686	0.000868357	0.0012157	0.000694686	0.93244182	598.1955422	35.15992466	0.462244535	41.8676	1.621878066	3.39001	3.800964	8.997777	Reasonable	1	1	1465.893063	0.839611663	0.034476246	0.999983707	1	0.846726798
BARZAW	C6H10O_5-hexen-2-one	2.55685	7.73837	0.209378	0	0	0	0	0	0	0	0	0.001389371	0.005210142	0.007988885	0.007120528	0.003820771	0.01354637	0.011462313	0.003473428	0.004168114	0.002257728	0.000521014	0.0012157	0.000694686	0.000173671	0.001042028	0.000694686	0.000868357	0.0012157	0.000694686	0.93244182	598.1955422	35.15992466	0.462244535	41.8676	1.621878066	3.39001	3.800964	8.997777	Reasonable	1	1	146.5893063	0.626233489	0.083803716	0.99983709	1	0.699221032
BARZAW	C6H10O_5-hexen-2-one	2.55685	7.73837	0.209378	0	0	0	0	0	0	0	0	0.001389371	0.005210142	0.007988885	0.007120528	0.003820771	0.01354637	0.011462313	0.003473428	0.004168114	0.002257728	0.000521014	0.0012157	0.000694686	0.000173671	0.001042028	0.000694686	0.000868357	0.0012157	0.000694686	0.93244182	598.1955422	35.15992466	0.462244535	41.8676	1.621878066	3.39001	3.800964	8.997777	Reasonable	1	1	14.65893063	0.475474837	0.008926654	0.998373281	1	0.479620093
BARZAW	C6H10O_5-hexen-2-one	2.55685	7.73837	0.209378	0	0	0	0	0	0	0	0	0.001389371	0.005210142	0.007988885	0.007120528	0.003820771	0.01354637	0.011462313	0.003473428	0.004168114	0.002257728	0.000521014	0.0012157	0.000694686	0.000173671	0.001042028	0.000694686	0.000868357	0.0012157	0.000694686	0.93244182	598.1955422	35.15992466	0.462244535	41.8676	1.621878066	3.39001	3.800964	8.997777	Reasonable	1	1	1.95E-06	3.77E-05	2.99E-06	8.15E-05	1	3.76E-05
BARZAW	C4H11N_dimethylethylamine	2.55685	7.73837	0.209378	0	0	0	0	0	0	0	0	0.001389371	0.005210142	0.007988885	0.007120528	0.003820771	0.01354637	0.011462313	0.003473428	0.004168114	0.002257728	0.000521014	0.0012157	0.000694686	0.000173671	0.001042028	0.000694686	0.000868357	0.0012157	0.000694686	0.93244182	478.4088801	36.64852371	0.258099726	2.27857	0.357662375	3.006072	4.581538	6.044873	Reasonable	1	1	839015.6633	0.928090172	0.003413732	0.999999477	0.7	0.927093412
BARZAW	C4H11N_dimethylethylamine	2.55685	7.73837	0.209378	0	0	0	0	0	0	0	0	0.001389371	0.005210142	0.007988885	0.007120528	0.003820771	0.01354637	0.011462313	0.003473428	0.004168114	0.002257728	0.000521014	0.0012157	0.000694686	0.000173671	0.001042028	0.000694686	0.000868357	0.0012157	0.000694686	0.93244182	478.4088801	36.64852371	0.258099726	2.27857	0.357662375	3.006072	4.581538	6.044873	Reasonable	1	1	83901.56633	0.925322233	0.007581768	0.999994769	0.7	0.924055342
BARZAW	C4H11N_dimethylethylamine	2.55685	7.73837	0.209378	0	0	0	0	0	0	0	0	0.001389371	0.005210142	0.007988885	0.007120528	0.003820771	0.01354637	0.011462313	0.003473428	0.004168114	0.002257728	0.000521014	0.0012157	0.000694686	0.000173671	0.001042028	0.000694686	0.000868357	0.0012157	0.000694686	0.93244182	478.4088801	36.64852371	0.258099726	2.27857	0.357662375	3.006072	4.581538	6.044873	Reasonable	1	1	8390.156633	0.914165007	0.035319631	0.999947695	0.7	0.910804081
BARZAW	C4H11N_dimethylethylamine	2.55685	7.73837	0.209378	0	0	0	0	0	0	0	0	0.001389371	0.005210142	0.007988885	0.007120528	0.003820771	0.01354637	0.011462313	0.003473428	0.004168114	0.002257728	0.000521014	0.0012157	0.000694686	0.000173671	0.001042028	0.000694686	0.000868357	0.0012157	0.000694686	0.93244182	478.4088801	36.64852371	0.258099726	2.27857	0.357662375	3.006072	4.581538	6.044873	Reasonable	1	1	839.0156633	0.861658498	0.040202579	0.999477194	0.7	0.872930472
BARZAW	C4H11N_dimethylethylamine	2.55685	7.73837	0.209378	0	0	0	0	0	0	0	0	0.001389371	0.005210142	0.007988885	0.007120528	0.003820771	0.01354637	0.011462313	0.003473428	0.004168114	0.002257728	0.000521014	0.0012157	0.000694686	0.000173671	0.001042028	0.000694686	0.000868357	0.0012157	0.000694686	0.93244182	478.4088801	36.64852371	0.258099726	2.27857	0.357662375	3.006072	4.581538	6.044873	Reasonable	1	1	4.07E-05	8.38E-05	8.41E-06	9.28E-05	0.7	8.87E-05
[truncated: 18,423 more rows]
[truncated: 19 more columns]
