# Supplementary material for: Efficient Exploration of Adsorption Space for Separations in Metal–Organic Frameworks Combining the Use of Molecular Simulations, Machine Learning, and Ideal Adsorbed Solution Theory
Source: J Phys Chem C Nanomater Interfaces. 2023 Sep 14;127(38):19229–39. doi: 10.1021/acs.jpcc.3c04533 (PMC10544990; doi:10.1021/acs.jpcc.3c04533)
Supplement: Supplementary file 2 — jp3c04533_si_002.zip [file jp3c04533_si_002.zip › Data S5.csv]

MOF	molecule	PLD	LCD	VF	-inf ~ -2600.0	-2600.0 ~ -2500.0	-2500.0 ~ -2400.0	-2400.0 ~ -2300.0	-2300.0 ~ -2200.0	-2200.0 ~ -2100.0	-2100.0 ~ -2000.0	-2000.0 ~ -1900.0	-1900.0 ~ -1800.0	-1800.0 ~ -1700.0	-1700.0 ~ -1600.0	-1600.0 ~ -1500.0	-1500.0 ~ -1400.0	-1400.0 ~ -1300.0	-1300.0 ~ -1200.0	-1200.0 ~ -1100.0	-1100.0 ~ -1000.0	-1000.0 ~ -900.0	-900.0 ~ -800.0	-800.0 ~ -700.0	-700.0 ~ -600.0	-600.0 ~ -500.0	-500.0 ~ -400.0	-400.0 ~ -300.0	-300.0 ~ -200.0	-200.0 ~ -100.0	-100.0 ~ 0.0	0.0 ~ inf	Tc	Pc	w	xlogP	K	logK	diameter_1	diameter_2	diameter_3	pressure	Langmuir_ratio_1	loading	uncertainty	Label	No Adsorption	CatPredicted	GCMC_guesses_0
BEPMIU	3-butenal	9.95474	10.07029	0.442755	0	0	0	0	0	0	0	0	0	0	0	0	0	0.002070393	0.005255614	0.011307533	0.018155757	0.032807772	0.027711419	0.015289059	0.023411371	0.032648511	0.033444816	0.020863195	0.001911132	0.002070393	0.001751871	0.771301163	535.1099418	43.46629716	0.302436825	0.5	0.00963737	-2.016041467	2.984366	3.39281	6.186533	467009.79	0.999777864	4.0097813	0.100244533	Reasonable	1	1	4.098199601
BEPMIU	3-butenal	9.95474	10.07029	0.442755	0	0	0	0	0	0	0	0	0	0	0	0	0	0.002070393	0.005255614	0.011307533	0.018155757	0.032807772	0.027711419	0.015289059	0.023411371	0.032648511	0.033444816	0.020863195	0.001911132	0.002070393	0.001751871	0.771301163	535.1099418	43.46629716	0.302436825	0.5	0.00963737	-2.016041467	2.984366	3.39281	6.186533	93402	0.998890306	4.008882626	0.100222066	Reasonable	1	1	4.016100798
BEPMIU	3-butenal	9.95474	10.07029	0.442755	0	0	0	0	0	0	0	0	0	0	0	0	0	0.002070393	0.005255614	0.011307533	0.018155757	0.032807772	0.027711419	0.015289059	0.023411371	0.032648511	0.033444816	0.020863195	0.001911132	0.002070393	0.001751871	0.771301163	535.1099418	43.46629716	0.302436825	0.5	0.00963737	-2.016041467	2.984366	3.39281	6.186533	9340.2	0.989012796	3.95460091	0.098865023	Reasonable	1	1	3.828400212
BEPMIU	3-butenal	9.95474	10.07029	0.442755	0	0	0	0	0	0	0	0	0	0	0	0	0	0.002070393	0.005255614	0.011307533	0.018155757	0.032807772	0.027711419	0.015289059	0.023411371	0.032648511	0.033444816	0.020863195	0.001911132	0.002070393	0.001751871	0.771301163	535.1099418	43.46629716	0.302436825	0.5	0.00963737	-2.016041467	2.984366	3.39281	6.186533	934.02	0.900014961	3.640043211	0.09100108	Reasonable	1	1	3.647093403
BEPMIU	3-butenal	9.95474	10.07029	0.442755	0	0	0	0	0	0	0	0	0	0	0	0	0	0.002070393	0.005255614	0.011307533	0.018155757	0.032807772	0.027711419	0.015289059	0.023411371	0.032648511	0.033444816	0.020863195	0.001911132	0.002070393	0.001751871	0.771301163	535.1099418	43.46629716	0.302436825	0.5	0.00963737	-2.016041467	2.984366	3.39281	6.186533	93.402	0.473725657	3.098490299	0.077462257	Reasonable	1	1	3.057878659
BEPMIU	3-butenal	9.95474	10.07029	0.442755	0	0	0	0	0	0	0	0	0	0	0	0	0	0.002070393	0.005255614	0.011307533	0.018155757	0.032807772	0.027711419	0.015289059	0.023411371	0.032648511	0.033444816	0.020863195	0.001911132	0.002070393	0.001751871	0.771301163	535.1099418	43.46629716	0.302436825	0.5	0.00963737	-2.016041467	2.984366	3.39281	6.186533	9.3402	0.082581401	0.115419828	0.002885496	Reasonable	1	1	0.114127896
BEPMIU	3-butenal	9.95474	10.07029	0.442755	0	0	0	0	0	0	0	0	0	0	0	0	0	0.002070393	0.005255614	0.011307533	0.018155757	0.032807772	0.027711419	0.015289059	0.023411371	0.032648511	0.033444816	0.020863195	0.001911132	0.002070393	0.001751871	0.771301163	535.1099418	43.46629716	0.302436825	0.5	0.00963737	-2.016041467	2.984366	3.39281	6.186533	0.93402	0.008921192	0.009674266	0.000241857	Reasonable	1	1	0.009592946
BEPMIU	3-butenal	9.95474	10.07029	0.442755	0	0	0	0	0	0	0	0	0	0	0	0	0	0.002070393	0.005255614	0.011307533	0.018155757	0.032807772	0.027711419	0.015289059	0.023411371	0.032648511	0.033444816	0.020863195	0.001911132	0.002070393	0.001751871	0.771301163	535.1099418	43.46629716	0.302436825	0.5	0.00963737	-2.016041467	2.984366	3.39281	6.186533	0.093402	0.00089934	0.000939984	2.35E-05	Reasonable	1	1	0.000948551
BEPMIU	3-butenal	9.95474	10.07029	0.442755	0	0	0	0	0	0	0	0	0	0	0	0	0	0.002070393	0.005255614	0.011307533	0.018155757	0.032807772	0.027711419	0.015289059	0.023411371	0.032648511	0.033444816	0.020863195	0.001911132	0.002070393	0.001751871	0.771301163	535.1099418	43.46629716	0.302436825	0.5	0.00963737	-2.016041467	2.984366	3.39281	6.186533	0.0093402	9.00E-05	9.23E-05	2.31E-06	Reasonable	1	1	9.10E-05
BEPPAP	3-butenal	9.78954	9.9082	0.434395	0	0	0	0	0	0	0	0	0	0	0	0	0	0.001911132	0.005255614	0.01082975	0.019270584	0.032011467	0.029304029	0.015289059	0.0216595	0.033922599	0.033126294	0.020703934	0.002070393	0.002070393	0.001114827	0.771460424	535.1099418	43.46629716	0.302436825	0.5	0.00916986	-2.037637295	2.984366	3.39281	6.186533	467009.79	0.999766541	4.034189426	0.100854736	Reasonable	1	1	4.013858274
BEPPAP	3-butenal	9.78954	9.9082	0.434395	0	0	0	0	0	0	0	0	0	0	0	0	0	0.001911132	0.005255614	0.01082975	0.019270584	0.032011467	0.029304029	0.015289059	0.0216595	0.033922599	0.033126294	0.020703934	0.002070393	0.002070393	0.001114827	0.771460424	535.1099418	43.46629716	0.302436825	0.5	0.00916986	-2.037637295	2.984366	3.39281	6.186533	93402	0.998833796	4.017089834	0.100427246	Reasonable	1	1	4.111649653
BEPPAP	3-butenal	9.78954	9.9082	0.434395	0	0	0	0	0	0	0	0	0	0	0	0	0	0.001911132	0.005255614	0.01082975	0.019270584	0.032011467	0.029304029	0.015289059	0.0216595	0.033922599	0.033126294	0.020703934	0.002070393	0.002070393	0.001114827	0.771460424	535.1099418	43.46629716	0.302436825	0.5	0.00916986	-2.037637295	2.984366	3.39281	6.186533	9340.3	0.988459218	3.963479359	0.099086984	Reasonable	1	1	4.056004751
BEPPAP	3-butenal	9.78954	9.9082	0.434395	0	0	0	0	0	0	0	0	0	0	0	0	0	0.001911132	0.005255614	0.01082975	0.019270584	0.032011467	0.029304029	0.015289059	0.0216595	0.033922599	0.033126294	0.020703934	0.002070393	0.002070393	0.001114827	0.771460424	535.1099418	43.46629716	0.302436825	0.5	0.00916986	-2.037637295	2.984366	3.39281	6.186533	934.02	0.89545034	3.654812431	0.091370311	Reasonable	1	1	3.67200949
BEPPAP	3-butenal	9.78954	9.9082	0.434395	0	0	0	0	0	0	0	0	0	0	0	0	0	0.001911132	0.005255614	0.01082975	0.019270584	0.032011467	0.029304029	0.015289059	0.0216595	0.033922599	0.033126294	0.020703934	0.002070393	0.002070393	0.001114827	0.771460424	535.1099418	43.46629716	0.302436825	0.5	0.00916986	-2.037637295	2.984366	3.39281	6.186533	93.402	0.461347151	3.106450807	0.07766127	Reasonable	1	1	3.076554477
BEPPAP	3-butenal	9.78954	9.9082	0.434395	0	0	0	0	0	0	0	0	0	0	0	0	0	0.001911132	0.005255614	0.01082975	0.019270584	0.032011467	0.029304029	0.015289059	0.0216595	0.033922599	0.033126294	0.020703934	0.002070393	0.002070393	0.001114827	0.771460424	535.1099418	43.46629716	0.302436825	0.5	0.00916986	-2.037637295	2.984366	3.39281	6.186533	9.3402	0.078891409	0.110450815	0.00276127	Reasonable	1	1	0.108391932
BEPPAP	3-butenal	9.78954	9.9082	0.434395	0	0	0	0	0	0	0	0	0	0	0	0	0	0.001911132	0.005255614	0.01082975	0.019270584	0.032011467	0.029304029	0.015289059	0.0216595	0.033922599	0.033126294	0.020703934	0.002070393	0.002070393	0.001114827	0.771460424	535.1099418	43.46629716	0.302436825	0.5	0.00916986	-2.037637295	2.984366	3.39281	6.186533	0.93402	0.008492099	0.009411448	0.000235286	Reasonable	1	1	0.00940342
BEPPAP	3-butenal	9.78954	9.9082	0.434395	0	0	0	0	0	0	0	0	0	0	0	0	0	0.001911132	0.005255614	0.01082975	0.019270584	0.032011467	0.029304029	0.015289059	0.0216595	0.033922599	0.033126294	0.020703934	0.002070393	0.002070393	0.001114827	0.771460424	535.1099418	43.46629716	0.302436825	0.5	0.00916986	-2.037637295	2.984366	3.39281	6.186533	0.093402	0.00085575	0.000895053	2.24E-05	Reasonable	1	1	0.000889481
BEPPAP	3-butenal	9.78954	9.9082	0.434395	0	0	0	0	0	0	0	0	0	0	0	0	0	0.001911132	0.005255614	0.01082975	0.019270584	0.032011467	0.029304029	0.015289059	0.0216595	0.033922599	0.033126294	0.020703934	0.002070393	0.002070393	0.001114827	0.771460424	535.1099418	43.46629716	0.302436825	0.5	0.00916986	-2.037637295	2.984366	3.39281	6.186533	0.0093402	8.56E-05	9.23E-05	2.31E-06	Reasonable	1	1	9.34E-05
QATHOK	3-butenal	6.48945	9.29834	0.438303	0	0	0	0	0	0	0	0	0	0.000858001	0.000429	0.003003003	0.004719005	0.004933505	0.007293007	0.010939511	0.013513514	0.026598027	0.025954526	0.023380523	0.027670528	0.021879022	0.023809524	0.018447018	0.001716002	0.000643501	0.002359502	0.781853282	535.1099418	43.46629716	0.302436825	0.5	0.193232	-0.713920951	2.984366	3.39281	6.186533	467009.79	0.999988919	4.086073482	0.102151837	Reasonable	1	1	4.067992918
QATHOK	3-butenal	6.48945	9.29834	0.438303	0	0	0	0	0	0	0	0	0	0.000858001	0.000429	0.003003003	0.004719005	0.004933505	0.007293007	0.010939511	0.013513514	0.026598027	0.025954526	0.023380523	0.027670528	0.021879022	0.023809524	0.018447018	0.001716002	0.000643501	0.002359502	0.781853282	535.1099418	43.46629716	0.302436825	0.5	0.193232	-0.713920951	2.984366	3.39281	6.186533	93402	0.999944596	4.125318429	0.103132961	Reasonable	1	1	4.058650349
QATHOK	3-butenal	6.48945	9.29834	0.438303	0	0	0	0	0	0	0	0	0	0.000858001	0.000429	0.003003003	0.004719005	0.004933505	0.007293007	0.010939511	0.013513514	0.026598027	0.025954526	0.023380523	0.027670528	0.021879022	0.023809524	0.018447018	0.001716002	0.000643501	0.002359502	0.781853282	535.1099418	43.46629716	0.302436825	0.5	0.193232	-0.713920951	2.984366	3.39281	6.186533	9340.2	0.999446237	3.998369186	0.09995923	Reasonable	1	1	3.97991762
QATHOK	3-butenal	6.48945	9.29834	0.438303	0	0	0	0	0	0	0	0	0	0.000858001	0.000429	0.003003003	0.004719005	0.004933505	0.007293007	0.010939511	0.013513514	0.026598027	0.025954526	0.023380523	0.027670528	0.021879022	0.023809524	0.018447018	0.001716002	0.000643501	0.002359502	0.781853282	535.1099418	43.46629716	0.302436825	0.5	0.193232	-0.713920951	2.984366	3.39281	6.186533	934.02	0.994489828	3.539629133	0.088490728	Reasonable	1	1	3.57990033
QATHOK	3-butenal	6.48945	9.29834	0.438303	0	0	0	0	0	0	0	0	0	0.000858001	0.000429	0.003003003	0.004719005	0.004933505	0.007293007	0.010939511	0.013513514	0.026598027	0.025954526	0.023380523	0.027670528	0.021879022	0.023809524	0.018447018	0.001716002	0.000643501	0.002359502	0.781853282	535.1099418	43.46629716	0.302436825	0.5	0.193232	-0.713920951	2.984366	3.39281	6.186533	93.402	0.947501754	2.767900474	0.069197512	Reasonable	1	1	2.734825966
QATHOK	3-butenal	6.48945	9.29834	0.438303	0	0	0	0	0	0	0	0	0	0.000858001	0.000429	0.003003003	0.004719005	0.004933505	0.007293007	0.010939511	0.013513514	0.026598027	0.025954526	0.023380523	0.027670528	0.021879022	0.023809524	0.018447018	0.001716002	0.000643501	0.002359502	0.781853282	535.1099418	43.46629716	0.302436825	0.5	0.193232	-0.713920951	2.984366	3.39281	6.186533	9.3402	0.643471585	1.858860038	0.046471501	Reasonable	1	1	1.825770914
QATHOK	3-butenal	6.48945	9.29834	0.438303	0	0	0	0	0	0	0	0	0	0.000858001	0.000429	0.003003003	0.004719005	0.004933505	0.007293007	0.010939511	0.013513514	0.026598027	0.025954526	0.023380523	0.027670528	0.021879022	0.023809524	0.018447018	0.001716002	0.000643501	0.002359502	0.781853282	535.1099418	43.46629716	0.302436825	0.5	0.193232	-0.713920951	2.984366	3.39281	6.186533	0.93402	0.152888793	0.213253247	0.005331331	Reasonable	1	1	0.211554053
QATHOK	3-butenal	6.48945	9.29834	0.438303	0	0	0	0	0	0	0	0	0	0.000858001	0.000429	0.003003003	0.004719005	0.004933505	0.007293007	0.010939511	0.013513514	0.026598027	0.025954526	0.023380523	0.027670528	0.021879022	0.023809524	0.018447018	0.001716002	0.000643501	0.002359502	0.781853282	535.1099418	43.46629716	0.302436825	0.5	0.193232	-0.713920951	2.984366	3.39281	6.186533	0.093402	0.017728291	0.0203598	0.000508995	Reasonable	1	1	0.02049241
QATHOK	3-butenal	6.48945	9.29834	0.438303	0	0	0	0	0	0	0	0	0	0.000858001	0.000429	0.003003003	0.004719005	0.004933505	0.007293007	0.010939511	0.013513514	0.026598027	0.025954526	0.023380523	0.027670528	0.021879022	0.023809524	0.018447018	0.001716002	0.000643501	0.002359502	0.781853282	535.1099418	43.46629716	0.302436825	0.5	0.193232	-0.713920951	2.984366	3.39281	6.186533	0.0093402	0.001801574	0.002021467	5.05E-05	Reasonable	1	1	0.001991427
QATHOK	3-butenal	6.48945	9.29834	0.438303	0	0	0	0	0	0	0	0	0	0.000858001	0.000429	0.003003003	0.004719005	0.004933505	0.007293007	0.010939511	0.013513514	0.026598027	0.025954526	0.023380523	0.027670528	0.021879022	0.023809524	0.018447018	0.001716002	0.000643501	0.002359502	0.781853282	535.1099418	43.46629716	0.302436825	0.5	0.193232	-0.713920951	2.984366	3.39281	6.186533	0.00093402	0.00018045	0.000193587	4.84E-06	Reasonable	1	1	0.000194553
QATHOK	3-butenal	6.48945	9.29834	0.438303	0	0	0	0	0	0	0	0	0	0.000858001	0.000429	0.003003003	0.004719005	0.004933505	0.007293007	0.010939511	0.013513514	0.026598027	0.025954526	0.023380523	0.027670528	0.021879022	0.023809524	0.018447018	0.001716002	0.000643501	0.002359502	0.781853282	535.1099418	43.46629716	0.302436825	0.5	0.193232	-0.713920951	2.984366	3.39281	6.186533	9.34E-05	1.80E-05	1.93E-05	4.83E-07	Reasonable	1	1	1.93E-05
VACFUB01	3-butenal	8.34107	8.50715	0.436518	0	0	0	0	0	0	0	0	0	0	0.004504505	0.006583507	0.004158004	0.015939016	0.027027027	0.033264033	0.012127512	0.012820513	0.02044352	0.03049203	0.011088011	0.002425502	0.002772003	0.005544006	0.001732502	0.000693001	0.001386001	0.806999307	535.1099418	43.46629716	0.302436825	0.5	0.018296	-1.737643848	2.984366	3.39281	6.186533	467009.79	0.999882978	3.244653058	0.081116326	Reasonable	1	1	3.21917898
VACFUB01	3-butenal	8.34107	8.50715	0.436518	0	0	0	0	0	0	0	0	0	0	0.004504505	0.006583507	0.004158004	0.015939016	0.027027027	0.033264033	0.012127512	0.012820513	0.02044352	0.03049203	0.011088011	0.002425502	0.002772003	0.005544006	0.001732502	0.000693001	0.001386001	0.806999307	535.1099418	43.46629716	0.302436825	0.5	0.018296	-1.737643848	2.984366	3.39281	6.186533	93402	0.999415165	3.237537264	0.080938432	Reasonable	1	1	3.184663147
VACFUB01	3-butenal	8.34107	8.50715	0.436518	0	0	0	0	0	0	0	0	0	0	0.004504505	0.006583507	0.004158004	0.015939016	0.027027027	0.033264033	0.012127512	0.012820513	0.02044352	0.03049203	0.011088011	0.002425502	0.002772003	0.005544006	0.001732502	0.000693001	0.001386001	0.806999307	535.1099418	43.46629716	0.302436825	0.5	0.018296	-1.737643848	2.984366	3.39281	6.186533	9340.2	0.994182268	3.233192362	0.080829809	Reasonable	1	1	3.227788826
VACFUB01	3-butenal	8.34107	8.50715	0.436518	0	0	0	0	0	0	0	0	0	0	0.004504505	0.006583507	0.004158004	0.015939016	0.027027027	0.033264033	0.012127512	0.012820513	0.02044352	0.03049203	0.011088011	0.002425502	0.002772003	0.005544006	0.001732502	0.000693001	0.001386001	0.806999307	535.1099418	43.46629716	0.302436825	0.5	0.018296	-1.737643848	2.984366	3.39281	6.186533	934.02	0.944717264	3.142662798	0.07856657	Reasonable	1	1	3.114394374
VACFUB01	3-butenal	8.34107	8.50715	0.436518	0	0	0	0	0	0	0	0	0	0	0.004504505	0.006583507	0.004158004	0.015939016	0.027027027	0.033264033	0.012127512	0.012820513	0.02044352	0.03049203	0.011088011	0.002425502	0.002772003	0.005544006	0.001732502	0.000693001	0.001386001	0.806999307	535.1099418	43.46629716	0.302436825	0.5	0.018296	-1.737643848	2.984366	3.39281	6.186533	93.402	0.630844151	2.958216836	0.073955421	Reasonable	1	1	2.98584615
VACFUB01	3-butenal	8.34107	8.50715	0.436518	0	0	0	0	0	0	0	0	0	0	0.004504505	0.006583507	0.004158004	0.015939016	0.027027027	0.033264033	0.012127512	0.012820513	0.02044352	0.03049203	0.011088011	0.002425502	0.002772003	0.005544006	0.001732502	0.000693001	0.001386001	0.806999307	535.1099418	43.46629716	0.302436825	0.5	0.018296	-1.737643848	2.984366	3.39281	6.186533	9.3402	0.145947568	1.972513398	0.049312835	Reasonable	1	1	1.998859012
VACFUB01	3-butenal	8.34107	8.50715	0.436518	0	0	0	0	0	0	0	0	0	0	0.004504505	0.006583507	0.004158004	0.015939016	0.027027027	0.033264033	0.012127512	0.012820513	0.02044352	0.03049203	0.011088011	0.002425502	0.002772003	0.005544006	0.001732502	0.000693001	0.001386001	0.806999307	535.1099418	43.46629716	0.302436825	0.5	0.018296	-1.737643848	2.984366	3.39281	6.186533	0.93402	0.016801708	0.020006774	0.000500169	Reasonable	1	1	0.019815673
VACFUB01	3-butenal	8.34107	8.50715	0.436518	0	0	0	0	0	0	0	0	0	0	0.004504505	0.006583507	0.004158004	0.015939016	0.027027027	0.033264033	0.012127512	0.012820513	0.02044352	0.03049203	0.011088011	0.002425502	0.002772003	0.005544006	0.001732502	0.000693001	0.001386001	0.806999307	535.1099418	43.46629716	0.302436825	0.5	0.018296	-1.737643848	2.984366	3.39281	6.186533	0.093402	0.001705968	0.001762719	4.41E-05	Reasonable	1	1	0.001778109
VACFUB01	3-butenal	8.34107	8.50715	0.436518	0	0	0	0	0	0	0	0	0	0	0.004504505	0.006583507	0.004158004	0.015939016	0.027027027	0.033264033	0.012127512	0.012820513	0.02044352	0.03049203	0.011088011	0.002425502	0.002772003	0.005544006	0.001732502	0.000693001	0.001386001	0.806999307	535.1099418	43.46629716	0.302436825	0.5	0.018296	-1.737643848	2.984366	3.39281	6.186533	0.0093402	0.000170859	0.000172757	4.32E-06	Reasonable	1	1	0.000173363
VACFUB01	3-butenal	8.34107	8.50715	0.436518	0	0	0	0	0	0	0	0	0	0	0.004504505	0.006583507	0.004158004	0.015939016	0.027027027	0.033264033	0.012127512	0.012820513	0.02044352	0.03049203	0.011088011	0.002425502	0.002772003	0.005544006	0.001732502	0.000693001	0.001386001	0.806999307	535.1099418	43.46629716	0.302436825	0.5	0.018296	-1.737643848	2.984366	3.39281	6.186533	0.00093402	1.71E-05	1.78E-05	4.45E-07	Reasonable	1	1	1.74E-05
ECAHAT	3-butenal	11.4865	12.33039	0.534409	0.000588668	0	0	0	0	0	0	0	0.000588668	0.001324503	0.002354673	0.003090508	0.001766004	0.003532009	0.005592347	0.004562178	0.01589404	0.00794702	0.015158205	0.023252391	0.028403238	0.019426049	0.028991906	0.022958057	0.059749816	0.006769684	0.001030169	0.747019868	535.1099418	43.46629716	0.302436825	0.5	0.00190308	-2.720542955	2.984366	3.39281	6.186533	93402	0.994405641	5.233701748	0.130842544	Reasonable	1	1	5.270814599
ECAHAT	3-butenal	11.4865	12.33039	0.534409	0.000588668	0	0	0	0	0	0	0	0.000588668	0.001324503	0.002354673	0.003090508	0.001766004	0.003532009	0.005592347	0.004562178	0.01589404	0.00794702	0.015158205	0.023252391	0.028403238	0.019426049	0.028991906	0.022958057	0.059749816	0.006769684	0.001030169	0.747019868	535.1099418	43.46629716	0.302436825	0.5	0.00190308	-2.720542955	2.984366	3.39281	6.186533	9340.2	0.946738102	5.177533125	0.129438328	Reasonable	1	1	5.138788743
ECAHAT	3-butenal	11.4865	12.33039	0.534409	0.000588668	0	0	0	0	0	0	0	0.000588668	0.001324503	0.002354673	0.003090508	0.001766004	0.003532009	0.005592347	0.004562178	0.01589404	0.00794702	0.015158205	0.023252391	0.028403238	0.019426049	0.028991906	0.022958057	0.059749816	0.006769684	0.001030169	0.747019868	535.1099418	43.46629716	0.302436825	0.5	0.00190308	-2.720542955	2.984366	3.39281	6.186533	934.02	0.639965912	4.739977918	0.118499448	Reasonable	1	1	4.654271136
ECAHAT	3-butenal	11.4865	12.33039	0.534409	0.000588668	0	0	0	0	0	0	0	0.000588668	0.001324503	0.002354673	0.003090508	0.001766004	0.003532009	0.005592347	0.004562178	0.01589404	0.00794702	0.015158205	0.023252391	0.028403238	0.019426049	0.028991906	0.022958057	0.059749816	0.006769684	0.001030169	0.747019868	535.1099418	43.46629716	0.302436825	0.5	0.00190308	-2.720542955	2.984366	3.39281	6.186533	93.402	0.150924436	0.384832636	0.009620816	Reasonable	1	1	0.389303935
ECAHAT	3-butenal	11.4865	12.33039	0.534409	0.000588668	0	0	0	0	0	0	0	0.000588668	0.001324503	0.002354673	0.003090508	0.001766004	0.003532009	0.005592347	0.004562178	0.01589404	0.00794702	0.015158205	0.023252391	0.028403238	0.019426049	0.028991906	0.022958057	0.059749816	0.006769684	0.001030169	0.747019868	535.1099418	43.46629716	0.302436825	0.5	0.00190308	-2.720542955	2.984366	3.39281	6.186533	9.3402	0.01746471	0.019996497	0.000499912	Reasonable	1	1	0.019879806
ECAHAT	3-butenal	11.4865	12.33039	0.534409	0.000588668	0	0	0	0	0	0	0	0.000588668	0.001324503	0.002354673	0.003090508	0.001766004	0.003532009	0.005592347	0.004562178	0.01589404	0.00794702	0.015158205	0.023252391	0.028403238	0.019426049	0.028991906	0.022958057	0.059749816	0.006769684	0.001030169	0.747019868	535.1099418	43.46629716	0.302436825	0.5	0.00190308	-2.720542955	2.984366	3.39281	6.186533	0.93402	0.001774361	0.001874311	4.69E-05	Reasonable	1	1	0.001865051
ECAHAT	3-butenal	11.4865	12.33039	0.534409	0.000588668	0	0	0	0	0	0	0	0.000588668	0.001324503	0.002354673	0.003090508	0.001766004	0.003532009	0.005592347	0.004562178	0.01589404	0.00794702	0.015158205	0.023252391	0.028403238	0.019426049	0.028991906	0.022958057	0.059749816	0.006769684	0.001030169	0.747019868	535.1099418	43.46629716	0.302436825	0.5	0.00190308	-2.720542955	2.984366	3.39281	6.186533	0.093402	0.00017772	0.0001774	4.44E-06	Reasonable	1	1	0.000175061
ECAHAT	3-butenal	11.4865	12.33039	0.534409	0.000588668	0	0	0	0	0	0	0	0.000588668	0.001324503	0.002354673	0.003090508	0.001766004	0.003532009	0.005592347	0.004562178	0.01589404	0.00794702	0.015158205	0.023252391	0.028403238	0.019426049	0.028991906	0.022958057	0.059749816	0.006769684	0.001030169	0.747019868	535.1099418	43.46629716	0.302436825	0.5	0.00190308	-2.720542955	2.984366	3.39281	6.186533	0.0093402	1.78E-05	1.92E-05	4.80E-07	Reasonable	1	1	1.91E-05
FUNCAT	3-butenal	8.77545	9.48773	0.592996	0	0	0.000382507	0.000637511	0.000765013	0.00114752	0.000637511	0.000255004	0.000765013	0.000892516	0.001402525	0.003570062	0.004845085	0.006120107	0.009945174	0.013897743	0.016830295	0.019252837	0.013897743	0.021675379	0.028432998	0.019635344	0.028305495	0.002550045	0.002932551	0.00229504	0.001912533	0.797016448	535.1099418	43.46629716	0.302436825	0.5	0.075115	-1.124273328	2.984366	3.39281	6.186533	93402	0.999857487	5.535724366	0.138393109	Reasonable	1	1	5.396195975
FUNCAT	3-butenal	8.77545	9.48773	0.592996	0	0	0.000382507	0.000637511	0.000765013	0.00114752	0.000637511	0.000255004	0.000765013	0.000892516	0.001402525	0.003570062	0.004845085	0.006120107	0.009945174	0.013897743	0.016830295	0.019252837	0.013897743	0.021675379	0.028432998	0.019635344	0.028305495	0.002550045	0.002932551	0.00229504	0.001912533	0.797016448	535.1099418	43.46629716	0.302436825	0.5	0.075115	-1.124273328	2.984366	3.39281	6.186533	9340.2	0.998576693	5.467671686	0.136691792	Reasonable	1	1	5.520394117
FUNCAT	3-butenal	8.77545	9.48773	0.592996	0	0	0.000382507	0.000637511	0.000765013	0.00114752	0.000637511	0.000255004	0.000765013	0.000892516	0.001402525	0.003570062	0.004845085	0.006120107	0.009945174	0.013897743	0.016830295	0.019252837	0.013897743	0.021675379	0.028432998	0.019635344	0.028305495	0.002550045	0.002932551	0.00229504	0.001912533	0.797016448	535.1099418	43.46629716	0.302436825	0.5	0.075115	-1.124273328	2.984366	3.39281	6.186533	934.02	0.985946947	5.160141474	0.129003537	Reasonable	1	1	5.093708827
FUNCAT	3-butenal	8.77545	9.48773	0.592996	0	0	0.000382507	0.000637511	0.000765013	0.00114752	0.000637511	0.000255004	0.000765013	0.000892516	0.001402525	0.003570062	0.004845085	0.006120107	0.009945174	0.013897743	0.016830295	0.019252837	0.013897743	0.021675379	0.028432998	0.019635344	0.028305495	0.002550045	0.002932551	0.00229504	0.001912533	0.797016448	535.1099418	43.46629716	0.302436825	0.5	0.075115	-1.124273328	2.984366	3.39281	6.186533	93.402	0.875247808	4.650604144	0.116265104	Reasonable	1	1	4.672853357
FUNCAT	3-butenal	8.77545	9.48773	0.592996	0	0	0.000382507	0.000637511	0.000765013	0.00114752	0.000637511	0.000255004	0.000765013	0.000892516	0.001402525	0.003570062	0.004845085	0.006120107	0.009945174	0.013897743	0.016830295	0.019252837	0.013897743	0.021675379	0.028432998	0.019635344	0.028305495	0.002550045	0.002932551	0.00229504	0.001912533	0.797016448	535.1099418	43.46629716	0.302436825	0.5	0.075115	-1.124273328	2.984366	3.39281	6.186533	9.3402	0.412314062	1.380626124	0.034515653	Reasonable	1	1	1.396076371
FUNCAT	3-butenal	8.77545	9.48773	0.592996	0	0	0.000382507	0.000637511	0.000765013	0.00114752	0.000637511	0.000255004	0.000765013	0.000892516	0.001402525	0.003570062	0.004845085	0.006120107	0.009945174	0.013897743	0.016830295	0.019252837	0.013897743	0.021675379	0.028432998	0.019635344	0.028305495	0.002550045	0.002932551	0.00229504	0.001912533	0.797016448	535.1099418	43.46629716	0.302436825	0.5	0.075115	-1.124273328	2.984366	3.39281	6.186533	0.93402	0.06555934	0.080758358	0.002018959	Reasonable	1	1	0.080533642
FUNCAT	3-butenal	8.77545	9.48773	0.592996	0	0	0.000382507	0.000637511	0.000765013	0.00114752	0.000637511	0.000255004	0.000765013	0.000892516	0.001402525	0.003570062	0.004845085	0.006120107	0.009945174	0.013897743	0.016830295	0.019252837	0.013897743	0.021675379	0.028432998	0.019635344	0.028305495	0.002550045	0.002932551	0.00229504	0.001912533	0.797016448	535.1099418	43.46629716	0.302436825	0.5	0.075115	-1.124273328	2.984366	3.39281	6.186533	0.093402	0.006967011	0.007514103	0.000187853	Reasonable	1	1	0.007303745
FUNCAT	3-butenal	8.77545	9.48773	0.592996	0	0	0.000382507	0.000637511	0.000765013	0.00114752	0.000637511	0.000255004	0.000765013	0.000892516	0.001402525	0.003570062	0.004845085	0.006120107	0.009945174	0.013897743	0.016830295	0.019252837	0.013897743	0.021675379	0.028432998	0.019635344	0.028305495	0.002550045	0.002932551	0.00229504	0.001912533	0.797016448	535.1099418	43.46629716	0.302436825	0.5	0.075115	-1.124273328	2.984366	3.39281	6.186533	0.0093402	0.000701097	0.000722241	1.81E-05	Reasonable	1	1	0.000724168
FUNCAT	3-butenal	8.77545	9.48773	0.592996	0	0	0.000382507	0.000637511	0.000765013	0.00114752	0.000637511	0.000255004	0.000765013	0.000892516	0.001402525	0.003570062	0.004845085	0.006120107	0.009945174	0.013897743	0.016830295	0.019252837	0.013897743	0.021675379	0.028432998	0.019635344	0.028305495	0.002550045	0.002932551	0.00229504	0.001912533	0.797016448	535.1099418	43.46629716	0.302436825	0.5	0.075115	-1.124273328	2.984366	3.39281	6.186533	0.00093402	7.02E-05	7.40E-05	1.85E-06	Reasonable	1	1	7.42E-05
BEPMIU	butylamine	9.95474	10.07029	0.442755	0	0	0	0	0	0	0	0	0	0	0	0	0	0.002070393	0.005255614	0.011307533	0.018155757	0.032807772	0.027711419	0.015289059	0.023411371	0.032648511	0.033444816	0.020863195	0.001911132	0.002070393	0.001751871	0.771301163	518.3161508	42.49967891	0.350246246	1	0.0224019	-1.649715146	2.855687	3.662606	7.183308	620396.825	0.999928053	3.521908046	0.088047701	Reasonable	1	1	3.61045131
BEPMIU	butylamine	9.95474	10.07029	0.442755	0	0	0	0	0	0	0	0	0	0	0	0	0	0.002070393	0.005255614	0.011307533	0.018155757	0.032807772	0.027711419	0.015289059	0.023411371	0.032648511	0.033444816	0.020863195	0.001911132	0.002070393	0.001751871	0.771301163	518.3161508	42.49967891	0.350246246	1	0.0224019	-1.649715146	2.855687	3.662606	7.183308	124079	0.999640366	3.514409174	0.087860229	Reasonable	1	1	3.534343865
BEPMIU	butylamine	9.95474	10.07029	0.442755	0	0	0	0	0	0	0	0	0	0	0	0	0	0.002070393	0.005255614	0.011307533	0.018155757	0.032807772	0.027711419	0.015289059	0.023411371	0.032648511	0.033444816	0.020863195	0.001911132	0.002070393	0.001751871	0.771301163	518.3161508	42.49967891	0.350246246	1	0.0224019	-1.649715146	2.855687	3.662606	7.183308	12407.9	0.996415264	3.495220678	0.087380517	Reasonable	1	1	3.409945852
BEPMIU	butylamine	9.95474	10.07029	0.442755	0	0	0	0	0	0	0	0	0	0	0	0	0	0.002070393	0.005255614	0.011307533	0.018155757	0.032807772	0.027711419	0.015289059	0.023411371	0.032648511	0.033444816	0.020863195	0.001911132	0.002070393	0.001751871	0.771301163	518.3161508	42.49967891	0.350246246	1	0.0224019	-1.649715146	2.855687	3.662606	7.183308	1240.79	0.965273019	3.397532529	0.084938313	Reasonable	1	1	3.420606527
BEPMIU	butylamine	9.95474	10.07029	0.442755	0	0	0	0	0	0	0	0	0	0	0	0	0	0.002070393	0.005255614	0.011307533	0.018155757	0.032807772	0.027711419	0.015289059	0.023411371	0.032648511	0.033444816	0.020863195	0.001911132	0.002070393	0.001751871	0.771301163	518.3161508	42.49967891	0.350246246	1	0.0224019	-1.649715146	2.855687	3.662606	7.183308	124.079	0.735422112	3.243364086	0.081084102	Reasonable	1	1	3.1805065
BEPMIU	butylamine	9.95474	10.07029	0.442755	0	0	0	0	0	0	0	0	0	0	0	0	0	0.002070393	0.005255614	0.011307533	0.018155757	0.032807772	0.027711419	0.015289059	0.023411371	0.032648511	0.033444816	0.020863195	0.001911132	0.002070393	0.001751871	0.771301163	518.3161508	42.49967891	0.350246246	1	0.0224019	-1.649715146	2.855687	3.662606	7.183308	12.4079	0.217503223	2.748844363	0.068721109	Reasonable	1	1	2.688976038
BEPMIU	butylamine	9.95474	10.07029	0.442755	0	0	0	0	0	0	0	0	0	0	0	0	0	0.002070393	0.005255614	0.011307533	0.018155757	0.032807772	0.027711419	0.015289059	0.023411371	0.032648511	0.033444816	0.020863195	0.001911132	0.002070393	0.001751871	0.771301163	518.3161508	42.49967891	0.350246246	1	0.0224019	-1.649715146	2.855687	3.662606	7.183308	1.24079	0.027044328	0.044347856	0.001108696	Reasonable	1	1	0.044722851
BEPMIU	butylamine	9.95474	10.07029	0.442755	0	0	0	0	0	0	0	0	0	0	0	0	0	0.002070393	0.005255614	0.011307533	0.018155757	0.032807772	0.027711419	0.015289059	0.023411371	0.032648511	0.033444816	0.020863195	0.001911132	0.002070393	0.001751871	0.771301163	518.3161508	42.49967891	0.350246246	1	0.0224019	-1.649715146	2.855687	3.662606	7.183308	0.124079	0.002771901	0.003756615	9.39E-05	Reasonable	1	1	0.003724341
BEPMIU	butylamine	9.95474	10.07029	0.442755	0	0	0	0	0	0	0	0	0	0	0	0	0	0.002070393	0.005255614	0.011307533	0.018155757	0.032807772	0.027711419	0.015289059	0.023411371	0.032648511	0.033444816	0.020863195	0.001911132	0.002070393	0.001751871	0.771301163	518.3161508	42.49967891	0.350246246	1	0.0224019	-1.649715146	2.855687	3.662606	7.183308	0.0124079	0.000277883	0.000314816	7.87E-06	Reasonable	1	1	0.00031446
BEPMIU	butylamine	9.95474	10.07029	0.442755	0	0	0	0	0	0	0	0	0	0	0	0	0	0.002070393	0.005255614	0.011307533	0.018155757	0.032807772	0.027711419	0.015289059	0.023411371	0.032648511	0.033444816	0.020863195	0.001911132	0.002070393	0.001751871	0.771301163	518.3161508	42.49967891	0.350246246	1	0.0224019	-1.649715146	2.855687	3.662606	7.183308	0.00124079	2.78E-05	2.75E-05	6.88E-07	Reasonable	1	1	2.76E-05
BEPPAP	butylamine	9.78954	9.9082	0.434395	0	0	0	0	0	0	0	0	0	0	0	0	0	0.001911132	0.005255614	0.01082975	0.019270584	0.032011467	0.029304029	0.015289059	0.0216595	0.033922599	0.033126294	0.020703934	0.002070393	0.002070393	0.001114827	0.771460424	518.3161508	42.49967891	0.350246246	1	0.0188369	-1.724990568	2.855687	3.662606	7.183308	620396.825	0.999914437	3.503708434	0.087592711	Reasonable	1	1	3.462857782
BEPPAP	butylamine	9.78954	9.9082	0.434395	0	0	0	0	0	0	0	0	0	0	0	0	0	0.001911132	0.005255614	0.01082975	0.019270584	0.032011467	0.029304029	0.015289059	0.0216595	0.033922599	0.033126294	0.020703934	0.002070393	0.002070393	0.001114827	0.771460424	518.3161508	42.49967891	0.350246246	1	0.0188369	-1.724990568	2.855687	3.662606	7.183308	124079	0.999572332	3.518311765	0.087957794	Reasonable	1	1	3.494311954
BEPPAP	butylamine	9.78954	9.9082	0.434395	0	0	0	0	0	0	0	0	0	0	0	0	0	0.001911132	0.005255614	0.01082975	0.019270584	0.032011467	0.029304029	0.015289059	0.0216595	0.033922599	0.033126294	0.020703934	0.002070393	0.002070393	0.001114827	0.771460424	518.3161508	42.49967891	0.350246246	1	0.0188369	-1.724990568	2.855687	3.662606	7.183308	12407.9	0.99573972	3.558616954	0.088965424	Reasonable	1	1	3.532309759
BEPPAP	butylamine	9.78954	9.9082	0.434395	0	0	0	0	0	0	0	0	0	0	0	0	0	0.001911132	0.005255614	0.01082975	0.019270584	0.032011467	0.029304029	0.015289059	0.0216595	0.033922599	0.033126294	0.020703934	0.002070393	0.002070393	0.001114827	0.771460424	518.3161508	42.49967891	0.350246246	1	0.0188369	-1.724990568	2.855687	3.662606	7.183308	1240.79	0.958970382	3.433762742	0.085844069	Reasonable	1	1	3.447951769
BEPPAP	butylamine	9.78954	9.9082	0.434395	0	0	0	0	0	0	0	0	0	0	0	0	0	0.001911132	0.005255614	0.01082975	0.019270584	0.032011467	0.029304029	0.015289059	0.0216595	0.033922599	0.033126294	0.020703934	0.002070393	0.002070393	0.001114827	0.771460424	518.3161508	42.49967891	0.350246246	1	0.0188369	-1.724990568	2.855687	3.662606	7.183308	124.079	0.700353318	3.235448385	0.08088621	Reasonable	1	1	3.177010517
BEPPAP	butylamine	9.78954	9.9082	0.434395	0	0	0	0	0	0	0	0	0	0	0	0	0	0.001911132	0.005255614	0.01082975	0.019270584	0.032011467	0.029304029	0.015289059	0.0216595	0.033922599	0.033126294	0.020703934	0.002070393	0.002070393	0.001114827	0.771460424	518.3161508	42.49967891	0.350246246	1	0.0188369	-1.724990568	2.855687	3.662606	7.183308	12.4079	0.189447496	2.74758138	0.068689535	Reasonable	1	1	2.72337102
BEPPAP	butylamine	9.78954	9.9082	0.434395	0	0	0	0	0	0	0	0	0	0	0	0	0	0.001911132	0.005255614	0.01082975	0.019270584	0.032011467	0.029304029	0.015289059	0.0216595	0.033922599	0.033126294	0.020703934	0.002070393	0.002070393	0.001114827	0.771460424	518.3161508	42.49967891	0.350246246	1	0.0188369	-1.724990568	2.855687	3.662606	7.183308	1.24079	0.022838833	0.042304751	0.001057619	Reasonable	1	1	0.04210017
BEPPAP	butylamine	9.78954	9.9082	0.434395	0	0	0	0	0	0	0	0	0	0	0	0	0	0.001911132	0.005255614	0.01082975	0.019270584	0.032011467	0.029304029	0.015289059	0.0216595	0.033922599	0.033126294	0.020703934	0.002070393	0.002070393	0.001114827	0.771460424	518.3161508	42.49967891	0.350246246	1	0.0188369	-1.724990568	2.855687	3.662606	7.183308	0.124079	0.002331814	0.003486135	8.72E-05	Reasonable	1	1	0.003464113
BEPPAP	butylamine	9.78954	9.9082	0.434395	0	0	0	0	0	0	0	0	0	0	0	0	0	0.001911132	0.005255614	0.01082975	0.019270584	0.032011467	0.029304029	0.015289059	0.0216595	0.033922599	0.033126294	0.020703934	0.002070393	0.002070393	0.001114827	0.771460424	518.3161508	42.49967891	0.350246246	1	0.0188369	-1.724990568	2.855687	3.662606	7.183308	0.0124079	0.000233672	0.000316105	7.90E-06	Reasonable	1	1	0.000311452
BEPPAP	butylamine	9.78954	9.9082	0.434395	0	0	0	0	0	0	0	0	0	0	0	0	0	0.001911132	0.005255614	0.01082975	0.019270584	0.032011467	0.029304029	0.015289059	0.0216595	0.033922599	0.033126294	0.020703934	0.002070393	0.002070393	0.001114827	0.771460424	518.3161508	42.49967891	0.350246246	1	0.0188369	-1.724990568	2.855687	3.662606	7.183308	0.00124079	2.34E-05	2.64E-05	6.60E-07	Reasonable	1	1	2.67E-05
QATHOK	butylamine	6.48945	9.29834	0.438303	0	0	0	0	0	0	0	0	0	0.000858001	0.000429	0.003003003	0.004719005	0.004933505	0.007293007	0.010939511	0.013513514	0.026598027	0.025954526	0.023380523	0.027670528	0.021879022	0.023809524	0.018447018	0.001716002	0.000643501	0.002359502	0.781853282	518.3161508	42.49967891	0.350246246	1	1.16688	0.067026196	2.855687	3.662606	7.183308	620396.825	0.999998619	3.272536335	0.081813408	Reasonable	1	1	3.254075015
QATHOK	butylamine	6.48945	9.29834	0.438303	0	0	0	0	0	0	0	0	0	0.000858001	0.000429	0.003003003	0.004719005	0.004933505	0.007293007	0.010939511	0.013513514	0.026598027	0.025954526	0.023380523	0.027670528	0.021879022	0.023809524	0.018447018	0.001716002	0.000643501	0.002359502	0.781853282	518.3161508	42.49967891	0.350246246	1	1.16688	0.067026196	2.855687	3.662606	7.183308	124079	0.999993093	3.346625682	0.083665642	Reasonable	1	1	3.325750408
QATHOK	butylamine	6.48945	9.29834	0.438303	0	0	0	0	0	0	0	0	0	0.000858001	0.000429	0.003003003	0.004719005	0.004933505	0.007293007	0.010939511	0.013513514	0.026598027	0.025954526	0.023380523	0.027670528	0.021879022	0.023809524	0.018447018	0.001716002	0.000643501	0.002359502	0.781853282	518.3161508	42.49967891	0.350246246	1	1.16688	0.067026196	2.855687	3.662606	7.183308	12407.9	0.999930937	3.258541579	0.081463539	Reasonable	1	1	3.319205683
QATHOK	butylamine	6.48945	9.29834	0.438303	0	0	0	0	0	0	0	0	0	0.000858001	0.000429	0.003003003	0.004719005	0.004933505	0.007293007	0.010939511	0.013513514	0.026598027	0.025954526	0.023380523	0.027670528	0.021879022	0.023809524	0.018447018	0.001716002	0.000643501	0.002359502	0.781853282	518.3161508	42.49967891	0.350246246	1	1.16688	0.067026196	2.855687	3.662606	7.183308	1240.79	0.999309799	3.129887012	0.078247175	Reasonable	1	1	3.100236385
QATHOK	butylamine	6.48945	9.29834	0.438303	0	0	0	0	0	0	0	0	0	0.000858001	0.000429	0.003003003	0.004719005	0.004933505	0.007293007	0.010939511	0.013513514	0.026598027	0.025954526	0.023380523	0.027670528	0.021879022	0.023809524	0.018447018	0.001716002	0.000643501	0.002359502	0.781853282	518.3161508	42.49967891	0.350246246	1	1.16688	0.067026196	2.855687	3.662606	7.183308	124.079	0.993140598	2.809485882	0.070237147	Reasonable	1	1	2.859044232
QATHOK	butylamine	6.48945	9.29834	0.438303	0	0	0	0	0	0	0	0	0	0.000858001	0.000429	0.003003003	0.004719005	0.004933505	0.007293007	0.010939511	0.013513514	0.026598027	0.025954526	0.023380523	0.027670528	0.021879022	0.023809524	0.018447018	0.001716002	0.000643501	0.002359502	0.781853282	518.3161508	42.49967891	0.350246246	1	1.16688	0.067026196	2.855687	3.662606	7.183308	12.4079	0.935394383	2.532964377	0.063324109	Reasonable	1	1	2.516104652
QATHOK	butylamine	6.48945	9.29834	0.438303	0	0	0	0	0	0	0	0	0	0.000858001	0.000429	0.003003003	0.004719005	0.004933505	0.007293007	0.010939511	0.013513514	0.026598027	0.025954526	0.023380523	0.027670528	0.021879022	0.023809524	0.018447018	0.001716002	0.000643501	0.002359502	0.781853282	518.3161508	42.49967891	0.350246246	1	1.16688	0.067026196	2.855687	3.662606	7.183308	1.24079	0.591478743	2.270868963	0.056771724	Reasonable	1	1	2.270552585
QATHOK	butylamine	6.48945	9.29834	0.438303	0	0	0	0	0	0	0	0	0	0.000858001	0.000429	0.003003003	0.004719005	0.004933505	0.007293007	0.010939511	0.013513514	0.026598027	0.025954526	0.023380523	0.027670528	0.021879022	0.023809524	0.018447018	0.001716002	0.000643501	0.002359502	0.781853282	518.3161508	42.49967891	0.350246246	1	1.16688	0.067026196	2.855687	3.662606	7.183308	0.124079	0.126473762	0.619389118	0.015484728	Reasonable	1	1	0.621904377
QATHOK	butylamine	6.48945	9.29834	0.438303	0	0	0	0	0	0	0	0	0	0.000858001	0.000429	0.003003003	0.004719005	0.004933505	0.007293007	0.010939511	0.013513514	0.026598027	0.025954526	0.023380523	0.027670528	0.021879022	0.023809524	0.018447018	0.001716002	0.000643501	0.002359502	0.781853282	518.3161508	42.49967891	0.350246246	1	1.16688	0.067026196	2.855687	3.662606	7.183308	0.0124079	0.014271894	0.031987292	0.000799682	Reasonable	1	1	0.032083087
QATHOK	butylamine	6.48945	9.29834	0.438303	0	0	0	0	0	0	0	0	0	0.000858001	0.000429	0.003003003	0.004719005	0.004933505	0.007293007	0.010939511	0.013513514	0.026598027	0.025954526	0.023380523	0.027670528	0.021879022	0.023809524	0.018447018	0.001716002	0.000643501	0.002359502	0.781853282	518.3161508	42.49967891	0.350246246	1	1.16688	0.067026196	2.855687	3.662606	7.183308	0.00124079	0.00144576	0.00307388	7.68E-05	Reasonable	1	1	0.00297464
QATHOK	butylamine	6.48945	9.29834	0.438303	0	0	0	0	0	0	0	0	0	0.000858001	0.000429	0.003003003	0.004719005	0.004933505	0.007293007	0.010939511	0.013513514	0.026598027	0.025954526	0.023380523	0.027670528	0.021879022	0.023809524	0.018447018	0.001716002	0.000643501	0.002359502	0.781853282	518.3161508	42.49967891	0.350246246	1	1.16688	0.067026196	2.855687	3.662606	7.183308	0.000124079	0.000144764	0.000238196	5.95E-06	Reasonable	1	1	0.000241633
QATHOK	butylamine	6.48945	9.29834	0.438303	0	0	0	0	0	0	0	0	0	0.000858001	0.000429	0.003003003	0.004719005	0.004933505	0.007293007	0.010939511	0.013513514	0.026598027	0.025954526	0.023380523	0.027670528	0.021879022	0.023809524	0.018447018	0.001716002	0.000643501	0.002359502	0.781853282	518.3161508	42.49967891	0.350246246	1	1.16688	0.067026196	2.855687	3.662606	7.183308	1.24E-05	1.45E-05	2.24E-05	5.60E-07	Reasonable	1	1	2.27E-05
VACFUB01	butylamine	8.34107	8.50715	0.436518	0	0	0	0	0	0	0	0	0	0	0.004504505	0.006583507	0.004158004	0.015939016	0.027027027	0.033264033	0.012127512	0.012820513	0.02044352	0.03049203	0.011088011	0.002425502	0.002772003	0.005544006	0.001732502	0.000693001	0.001386001	0.806999307	518.3161508	42.49967891	0.350246246	1	0.175372	-0.756039745	2.855687	3.662606	7.183308	124079	0.999954046	2.823352546	0.070583814	Reasonable	1	1	2.870165907
VACFUB01	butylamine	8.34107	8.50715	0.436518	0	0	0	0	0	0	0	0	0	0	0.004504505	0.006583507	0.004158004	0.015939016	0.027027027	0.033264033	0.012127512	0.012820513	0.02044352	0.03049203	0.011088011	0.002425502	0.002772003	0.005544006	0.001732502	0.000693001	0.001386001	0.806999307	518.3161508	42.49967891	0.350246246	1	0.175372	-0.756039745	2.855687	3.662606	7.183308	12407.9	0.999540652	2.816645408	0.070416135	Reasonable	1	1	2.7938594
VACFUB01	butylamine	8.34107	8.50715	0.436518	0	0	0	0	0	0	0	0	0	0	0.004504505	0.006583507	0.004158004	0.015939016	0.027027027	0.033264033	0.012127512	0.012820513	0.02044352	0.03049203	0.011088011	0.002425502	0.002772003	0.005544006	0.001732502	0.000693001	0.001386001	0.806999307	518.3161508	42.49967891	0.350246246	1	0.175372	-0.756039745	2.855687	3.662606	7.183308	1240.79	0.995425431	2.743475399	0.068586885	Reasonable	1	1	2.693347553
VACFUB01	butylamine	8.34107	8.50715	0.436518	0	0	0	0	0	0	0	0	0	0	0.004504505	0.006583507	0.004158004	0.015939016	0.027027027	0.033264033	0.012127512	0.012820513	0.02044352	0.03049203	0.011088011	0.002425502	0.002772003	0.005544006	0.001732502	0.000693001	0.001386001	0.806999307	518.3161508	42.49967891	0.350246246	1	0.175372	-0.756039745	2.855687	3.662606	7.183308	124.079	0.956063235	2.648526945	0.066213174	Reasonable	1	1	2.621462539
VACFUB01	butylamine	8.34107	8.50715	0.436518	0	0	0	0	0	0	0	0	0	0	0.004504505	0.006583507	0.004158004	0.015939016	0.027027027	0.033264033	0.012127512	0.012820513	0.02044352	0.03049203	0.011088011	0.002425502	0.002772003	0.005544006	0.001732502	0.000693001	0.001386001	0.806999307	518.3161508	42.49967891	0.350246246	1	0.175372	-0.756039745	2.855687	3.662606	7.183308	12.4079	0.685138364	2.529393151	0.063234829	Reasonable	1	1	2.488332035
VACFUB01	butylamine	8.34107	8.50715	0.436518	0	0	0	0	0	0	0	0	0	0	0.004504505	0.006583507	0.004158004	0.015939016	0.027027027	0.033264033	0.012127512	0.012820513	0.02044352	0.03049203	0.011088011	0.002425502	0.002772003	0.005544006	0.001732502	0.000693001	0.001386001	0.806999307	518.3161508	42.49967891	0.350246246	1	0.175372	-0.756039745	2.855687	3.662606	7.183308	1.24079	0.178712102	2.013341724	0.050333543	Reasonable	1	1	2.053426622
VACFUB01	butylamine	8.34107	8.50715	0.436518	0	0	0	0	0	0	0	0	0	0	0.004504505	0.006583507	0.004158004	0.015939016	0.027027027	0.033264033	0.012127512	0.012820513	0.02044352	0.03049203	0.011088011	0.002425502	0.002772003	0.005544006	0.001732502	0.000693001	0.001386001	0.806999307	518.3161508	42.49967891	0.350246246	1	0.175372	-0.756039745	2.855687	3.662606	7.183308	0.124079	0.021296569	0.036453219	0.00091133	Reasonable	1	1	0.036619924
VACFUB01	butylamine	8.34107	8.50715	0.436518	0	0	0	0	0	0	0	0	0	0	0.004504505	0.006583507	0.004158004	0.015939016	0.027027027	0.033264033	0.012127512	0.012820513	0.02044352	0.03049203	0.011088011	0.002425502	0.002772003	0.005544006	0.001732502	0.000693001	0.001386001	0.806999307	518.3161508	42.49967891	0.350246246	1	0.175372	-0.756039745	2.855687	3.662606	7.183308	0.0124079	0.002171274	0.002985994	7.46E-05	Reasonable	1	1	0.002950629
VACFUB01	butylamine	8.34107	8.50715	0.436518	0	0	0	0	0	0	0	0	0	0	0.004504505	0.006583507	0.004158004	0.015939016	0.027027027	0.033264033	0.012127512	0.012820513	0.02044352	0.03049203	0.011088011	0.002425502	0.002772003	0.005544006	0.001732502	0.000693001	0.001386001	0.806999307	518.3161508	42.49967891	0.350246246	1	0.175372	-0.756039745	2.855687	3.662606	7.183308	0.00124079	0.000217552	0.000249037	6.23E-06	Reasonable	1	1	0.000247899
VACFUB01	butylamine	8.34107	8.50715	0.436518	0	0	0	0	0	0	0	0	0	0	0.004504505	0.006583507	0.004158004	0.015939016	0.027027027	0.033264033	0.012127512	0.012820513	0.02044352	0.03049203	0.011088011	0.002425502	0.002772003	0.005544006	0.001732502	0.000693001	0.001386001	0.806999307	518.3161508	42.49967891	0.350246246	1	0.175372	-0.756039745	2.855687	3.662606	7.183308	0.000124079	2.18E-05	2.37E-05	5.93E-07	Reasonable	1	1	2.35E-05
ECAHAT	butylamine	11.4865	12.33039	0.534409	0.000588668	0	0	0	0	0	0	0	0.000588668	0.001324503	0.002354673	0.003090508	0.001766004	0.003532009	0.005592347	0.004562178	0.01589404	0.00794702	0.015158205	0.023252391	0.028403238	0.019426049	0.028991906	0.022958057	0.059749816	0.006769684	0.001030169	0.747019868	518.3161508	42.49967891	0.350246246	1	0.00543422	-2.264862784	2.855687	3.662606	7.183308	124079	0.998519117	4.590447509	0.114761188	Reasonable	1	1	4.611076085
ECAHAT	butylamine	11.4865	12.33039	0.534409	0.000588668	0	0	0	0	0	0	0	0.000588668	0.001324503	0.002354673	0.003090508	0.001766004	0.003532009	0.005592347	0.004562178	0.01589404	0.00794702	0.015158205	0.023252391	0.028403238	0.019426049	0.028991906	0.022958057	0.059749816	0.006769684	0.001030169	0.747019868	518.3161508	42.49967891	0.350246246	1	0.00543422	-2.264862784	2.855687	3.662606	7.183308	12407.9	0.985385941	4.552143839	0.113803596	Reasonable	1	1	4.577239404
ECAHAT	butylamine	11.4865	12.33039	0.534409	0.000588668	0	0	0	0	0	0	0	0.000588668	0.001324503	0.002354673	0.003090508	0.001766004	0.003532009	0.005592347	0.004562178	0.01589404	0.00794702	0.015158205	0.023252391	0.028403238	0.019426049	0.028991906	0.022958057	0.059749816	0.006769684	0.001030169	0.747019868	518.3161508	42.49967891	0.350246246	1	0.00543422	-2.264862784	2.855687	3.662606	7.183308	1240.79	0.870846518	4.408570687	0.110214267	Reasonable	1	1	4.439208197
ECAHAT	butylamine	11.4865	12.33039	0.534409	0.000588668	0	0	0	0	0	0	0	0.000588668	0.001324503	0.002354673	0.003090508	0.001766004	0.003532009	0.005592347	0.004562178	0.01589404	0.00794702	0.015158205	0.023252391	0.028403238	0.019426049	0.028991906	0.022958057	0.059749816	0.006769684	0.001030169	0.747019868	518.3161508	42.49967891	0.350246246	1	0.00543422	-2.264862784	2.855687	3.662606	7.183308	124.079	0.402725691	4.13559097	0.103389774	Reasonable	1	1	4.083879006
ECAHAT	butylamine	11.4865	12.33039	0.534409	0.000588668	0	0	0	0	0	0	0	0.000588668	0.001324503	0.002354673	0.003090508	0.001766004	0.003532009	0.005592347	0.004562178	0.01589404	0.00794702	0.015158205	0.023252391	0.028403238	0.019426049	0.028991906	0.022958057	0.059749816	0.006769684	0.001030169	0.747019868	518.3161508	42.49967891	0.350246246	1	0.00543422	-2.264862784	2.855687	3.662606	7.183308	12.4079	0.063168012	0.145664281	0.003641607	Reasonable	1	1	0.147513608
ECAHAT	butylamine	11.4865	12.33039	0.534409	0.000588668	0	0	0	0	0	0	0	0.000588668	0.001324503	0.002354673	0.003090508	0.001766004	0.003532009	0.005592347	0.004562178	0.01589404	0.00794702	0.015158205	0.023252391	0.028403238	0.019426049	0.028991906	0.022958057	0.059749816	0.006769684	0.001030169	0.747019868	518.3161508	42.49967891	0.350246246	1	0.00543422	-2.264862784	2.855687	3.662606	7.183308	1.24079	0.006697566	0.010350819	0.00025877	Reasonable	1	1	0.010253301
ECAHAT	butylamine	11.4865	12.33039	0.534409	0.000588668	0	0	0	0	0	0	0	0.000588668	0.001324503	0.002354673	0.003090508	0.001766004	0.003532009	0.005592347	0.004562178	0.01589404	0.00794702	0.015158205	0.023252391	0.028403238	0.019426049	0.028991906	0.022958057	0.059749816	0.006769684	0.001030169	0.747019868	518.3161508	42.49967891	0.350246246	1	0.00543422	-2.264862784	2.855687	3.662606	7.183308	0.124079	0.000673818	0.000875827	2.19E-05	Reasonable	1	1	0.000894102
ECAHAT	butylamine	11.4865	12.33039	0.534409	0.000588668	0	0	0	0	0	0	0	0.000588668	0.001324503	0.002354673	0.003090508	0.001766004	0.003532009	0.005592347	0.004562178	0.01589404	0.00794702	0.015158205	0.023252391	0.028403238	0.019426049	0.028991906	0.022958057	0.059749816	0.006769684	0.001030169	0.747019868	518.3161508	42.49967891	0.350246246	1	0.00543422	-2.264862784	2.855687	3.662606	7.183308	0.0124079	6.74E-05	7.51E-05	1.88E-06	Reasonable	1	1	7.44E-05
FUNCAT	butylamine	8.77545	9.48773	0.592996	0	0	0.000382507	0.000637511	0.000765013	0.00114752	0.000637511	0.000255004	0.000765013	0.000892516	0.001402525	0.003570062	0.004845085	0.006120107	0.009945174	0.013897743	0.016830295	0.019252837	0.013897743	0.021675379	0.028432998	0.019635344	0.028305495	0.002550045	0.002932551	0.00229504	0.001912533	0.797016448	518.3161508	42.49967891	0.350246246	1	0.246625	-0.607962902	2.855687	3.662606	7.183308	124079	0.999967322	4.526010689	0.113150267	Reasonable	1	1	4.537882951
FUNCAT	butylamine	8.77545	9.48773	0.592996	0	0	0.000382507	0.000637511	0.000765013	0.00114752	0.000637511	0.000255004	0.000765013	0.000892516	0.001402525	0.003570062	0.004845085	0.006120107	0.009945174	0.013897743	0.016830295	0.019252837	0.013897743	0.021675379	0.028432998	0.019635344	0.028305495	0.002550045	0.002932551	0.00229504	0.001912533	0.797016448	518.3161508	42.49967891	0.350246246	1	0.246625	-0.607962902	2.855687	3.662606	7.183308	12407.9	0.99967332	4.523905276	0.113097632	Reasonable	1	1	4.465576164
FUNCAT	butylamine	8.77545	9.48773	0.592996	0	0	0.000382507	0.000637511	0.000765013	0.00114752	0.000637511	0.000255004	0.000765013	0.000892516	0.001402525	0.003570062	0.004845085	0.006120107	0.009945174	0.013897743	0.016830295	0.019252837	0.013897743	0.021675379	0.028432998	0.019635344	0.028305495	0.002550045	0.002932551	0.00229504	0.001912533	0.797016448	518.3161508	42.49967891	0.350246246	1	0.246625	-0.607962902	2.855687	3.662606	7.183308	1240.79	0.996742775	4.350830854	0.108770771	Reasonable	1	1	4.329006118
FUNCAT	butylamine	8.77545	9.48773	0.592996	0	0	0.000382507	0.000637511	0.000765013	0.00114752	0.000637511	0.000255004	0.000765013	0.000892516	0.001402525	0.003570062	0.004845085	0.006120107	0.009945174	0.013897743	0.016830295	0.019252837	0.013897743	0.021675379	0.028432998	0.019635344	0.028305495	0.002550045	0.002932551	0.00229504	0.001912533	0.797016448	518.3161508	42.49967891	0.350246246	1	0.246625	-0.607962902	2.855687	3.662606	7.183308	124.079	0.968355415	4.147265067	0.103681627	Reasonable	1	1	4.101688665
FUNCAT	butylamine	8.77545	9.48773	0.592996	0	0	0.000382507	0.000637511	0.000765013	0.00114752	0.000637511	0.000255004	0.000765013	0.000892516	0.001402525	0.003570062	0.004845085	0.006120107	0.009945174	0.013897743	0.016830295	0.019252837	0.013897743	0.021675379	0.028432998	0.019635344	0.028305495	0.002550045	0.002932551	0.00229504	0.001912533	0.797016448	518.3161508	42.49967891	0.350246246	1	0.246625	-0.607962902	2.855687	3.662606	7.183308	12.4079	0.753700547	3.697625795	0.092440645	Reasonable	1	1	3.64657006
FUNCAT	butylamine	8.77545	9.48773	0.592996	0	0	0.000382507	0.000637511	0.000765013	0.00114752	0.000637511	0.000255004	0.000765013	0.000892516	0.001402525	0.003570062	0.004845085	0.006120107	0.009945174	0.013897743	0.016830295	0.019252837	0.013897743	0.021675379	0.028432998	0.019635344	0.028305495	0.002550045	0.002932551	0.00229504	0.001912533	0.797016448	518.3161508	42.49967891	0.350246246	1	0.246625	-0.607962902	2.855687	3.662606	7.183308	1.24079	0.234308981	0.875444845	0.021886121	Reasonable	1	1	0.874765794
FUNCAT	butylamine	8.77545	9.48773	0.592996	0	0	0.000382507	0.000637511	0.000765013	0.00114752	0.000637511	0.000255004	0.000765013	0.000892516	0.001402525	0.003570062	0.004845085	0.006120107	0.009945174	0.013897743	0.016830295	0.019252837	0.013897743	0.021675379	0.028432998	0.019635344	0.028305495	0.002550045	0.002932551	0.00229504	0.001912533	0.797016448	518.3161508	42.49967891	0.350246246	1	0.246625	-0.607962902	2.855687	3.662606	7.183308	0.124079	0.029692368	0.064253998	0.00160635	Reasonable	1	1	0.064840598
FUNCAT	butylamine	8.77545	9.48773	0.592996	0	0	0.000382507	0.000637511	0.000765013	0.00114752	0.000637511	0.000255004	0.000765013	0.000892516	0.001402525	0.003570062	0.004845085	0.006120107	0.009945174	0.013897743	0.016830295	0.019252837	0.013897743	0.021675379	0.028432998	0.019635344	0.028305495	0.002550045	0.002932551	0.00229504	0.001912533	0.797016448	518.3161508	42.49967891	0.350246246	1	0.246625	-0.607962902	2.855687	3.662606	7.183308	0.0124079	0.003050763	0.006612726	0.000165318	Reasonable	1	1	0.006517999
FUNCAT	butylamine	8.77545	9.48773	0.592996	0	0	0.000382507	0.000637511	0.000765013	0.00114752	0.000637511	0.000255004	0.000765013	0.000892516	0.001402525	0.003570062	0.004845085	0.006120107	0.009945174	0.013897743	0.016830295	0.019252837	0.013897743	0.021675379	0.028432998	0.019635344	0.028305495	0.002550045	0.002932551	0.00229504	0.001912533	0.797016448	518.3161508	42.49967891	0.350246246	1	0.246625	-0.607962902	2.855687	3.662606	7.183308	0.00124079	0.000305916	0.000527913	1.32E-05	Reasonable	1	1	0.000518138
FUNCAT	butylamine	8.77545	9.48773	0.592996	0	0	0.000382507	0.000637511	0.000765013	0.00114752	0.000637511	0.000255004	0.000765013	0.000892516	0.001402525	0.003570062	0.004845085	0.006120107	0.009945174	0.013897743	0.016830295	0.019252837	0.013897743	0.021675379	0.028432998	0.019635344	0.028305495	0.002550045	0.002932551	0.00229504	0.001912533	0.797016448	518.3161508	42.49967891	0.350246246	1	0.246625	-0.607962902	2.855687	3.662606	7.183308	0.000124079	3.06E-05	4.46E-05	1.12E-06	Reasonable	1	1	4.46E-05
BEPMIU	tert-butanol	9.95474	10.07029	0.442755	0	0	0	0	0	0	0	0	0	0	0	0	0	0.002070393	0.005255614	0.011307533	0.018155757	0.032807772	0.027711419	0.015289059	0.023411371	0.032648511	0.033444816	0.020863195	0.001911132	0.002070393	0.001751871	0.771301163	515.094675	40.94813123	0.584162214	0.5	0.0338601	-1.470311764	4.051158	4.343743	4.361522	381126.94	0.999922517	3.253078572	0.081326964	Reasonable	1	1	3.234543126
BEPMIU	tert-butanol	9.95474	10.07029	0.442755	0	0	0	0	0	0	0	0	0	0	0	0	0	0.002070393	0.005255614	0.011307533	0.018155757	0.032807772	0.027711419	0.015289059	0.023411371	0.032648511	0.033444816	0.020863195	0.001911132	0.002070393	0.001751871	0.771301163	515.094675	40.94813123	0.584162214	0.5	0.0338601	-1.470311764	4.051158	4.343743	4.361522	76225.4	0.999612703	3.257126371	0.081428159	Reasonable	1	1	3.264978649
BEPMIU	tert-butanol	9.95474	10.07029	0.442755	0	0	0	0	0	0	0	0	0	0	0	0	0	0.002070393	0.005255614	0.011307533	0.018155757	0.032807772	0.027711419	0.015289059	0.023411371	0.032648511	0.033444816	0.020863195	0.001911132	0.002070393	0.001751871	0.771301163	515.094675	40.94813123	0.584162214	0.5	0.0338601	-1.470311764	4.051158	4.343743	4.361522	7622.54	0.996140486	3.205979945	0.080149499	Reasonable	1	1	3.282324893
BEPMIU	tert-butanol	9.95474	10.07029	0.442755	0	0	0	0	0	0	0	0	0	0	0	0	0	0.002070393	0.005255614	0.011307533	0.018155757	0.032807772	0.027711419	0.015289059	0.023411371	0.032648511	0.033444816	0.020863195	0.001911132	0.002070393	0.001751871	0.771301163	515.094675	40.94813123	0.584162214	0.5	0.0338601	-1.470311764	4.051158	4.343743	4.361522	762.254	0.96270048	2.899893163	0.072497329	Reasonable	1	1	2.889858699
BEPMIU	tert-butanol	9.95474	10.07029	0.442755	0	0	0	0	0	0	0	0	0	0	0	0	0	0.002070393	0.005255614	0.011307533	0.018155757	0.032807772	0.027711419	0.015289059	0.023411371	0.032648511	0.033444816	0.020863195	0.001911132	0.002070393	0.001751871	0.771301163	515.094675	40.94813123	0.584162214	0.5	0.0338601	-1.470311764	4.051158	4.343743	4.361522	76.2254	0.720748368	2.122285206	0.05305713	Reasonable	1	1	2.098505803
BEPMIU	tert-butanol	9.95474	10.07029	0.442755	0	0	0	0	0	0	0	0	0	0	0	0	0	0.002070393	0.005255614	0.011307533	0.018155757	0.032807772	0.027711419	0.015289059	0.023411371	0.032648511	0.033444816	0.020863195	0.001911132	0.002070393	0.001751871	0.771301163	515.094675	40.94813123	0.584162214	0.5	0.0338601	-1.470311764	4.051158	4.343743	4.361522	7.62254	0.205150603	0.301879813	0.007546995	Reasonable	1	1	0.303904659
BEPMIU	tert-butanol	9.95474	10.07029	0.442755	0	0	0	0	0	0	0	0	0	0	0	0	0	0.002070393	0.005255614	0.011307533	0.018155757	0.032807772	0.027711419	0.015289059	0.023411371	0.032648511	0.033444816	0.020863195	0.001911132	0.002070393	0.001751871	0.771301163	515.094675	40.94813123	0.584162214	0.5	0.0338601	-1.470311764	4.051158	4.343743	4.361522	0.762254	0.025160602	0.026163493	0.000654087	Reasonable	1	1	0.026246171
BEPMIU	tert-butanol	9.95474	10.07029	0.442755	0	0	0	0	0	0	0	0	0	0	0	0	0	0.002070393	0.005255614	0.011307533	0.018155757	0.032807772	0.027711419	0.015289059	0.023411371	0.032648511	0.033444816	0.020863195	0.001911132	0.002070393	0.001751871	0.771301163	515.094675	40.94813123	0.584162214	0.5	0.0338601	-1.470311764	4.051158	4.343743	4.361522	0.0762254	0.002574355	0.002427896	6.07E-05	Reasonable	1	1	0.002459431
BEPMIU	tert-butanol	9.95474	10.07029	0.442755	0	0	0	0	0	0	0	0	0	0	0	0	0	0.002070393	0.005255614	0.011307533	0.018155757	0.032807772	0.027711419	0.015289059	0.023411371	0.032648511	0.033444816	0.020863195	0.001911132	0.002070393	0.001751871	0.771301163	515.094675	40.94813123	0.584162214	0.5	0.0338601	-1.470311764	4.051158	4.343743	4.361522	0.00762254	0.000258033	0.000277423	6.94E-06	Reasonable	1	1	0.000285471
BEPMIU	tert-butanol	9.95474	10.07029	0.442755	0	0	0	0	0	0	0	0	0	0	0	0	0	0.002070393	0.005255614	0.011307533	0.018155757	0.032807772	0.027711419	0.015289059	0.023411371	0.032648511	0.033444816	0.020863195	0.001911132	0.002070393	0.001751871	0.771301163	515.094675	40.94813123	0.584162214	0.5	0.0338601	-1.470311764	4.051158	4.343743	4.361522	0.000762254	2.58E-05	2.33E-05	5.83E-07	Reasonable	1	1	2.31E-05
BEPPAP	tert-butanol	9.78954	9.9082	0.434395	0	0	0	0	0	0	0	0	0	0	0	0	0	0.001911132	0.005255614	0.01082975	0.019270584	0.032011467	0.029304029	0.015289059	0.0216595	0.033922599	0.033126294	0.020703934	0.002070393	0.002070393	0.001114827	0.771460424	515.094675	40.94813123	0.584162214	0.5	0.0293187	-1.53285529	4.051158	4.343743	4.361522	381126.94	0.999910516	3.282550954	0.082063774	Reasonable	1	1	3.287949682
BEPPAP	tert-butanol	9.78954	9.9082	0.434395	0	0	0	0	0	0	0	0	0	0	0	0	0	0.001911132	0.005255614	0.01082975	0.019270584	0.032011467	0.029304029	0.015289059	0.0216595	0.033922599	0.033126294	0.020703934	0.002070393	0.002070393	0.001114827	0.771460424	515.094675	40.94813123	0.584162214	0.5	0.0293187	-1.53285529	4.051158	4.343743	4.361522	76225.4	0.999552739	3.266671497	0.081666787	Reasonable	1	1	3.180306582
BEPPAP	tert-butanol	9.78954	9.9082	0.434395	0	0	0	0	0	0	0	0	0	0	0	0	0	0.001911132	0.005255614	0.01082975	0.019270584	0.032011467	0.029304029	0.015289059	0.0216595	0.033922599	0.033126294	0.020703934	0.002070393	0.002070393	0.001114827	0.771460424	515.094675	40.94813123	0.584162214	0.5	0.0293187	-1.53285529	4.051158	4.343743	4.361522	7622.54	0.995545319	3.249935347	0.081248384	Reasonable	1	1	3.246477594
BEPPAP	tert-butanol	9.78954	9.9082	0.434395	0	0	0	0	0	0	0	0	0	0	0	0	0	0.001911132	0.005255614	0.01082975	0.019270584	0.032011467	0.029304029	0.015289059	0.0216595	0.033922599	0.033126294	0.020703934	0.002070393	0.002070393	0.001114827	0.771460424	515.094675	40.94813123	0.584162214	0.5	0.0293187	-1.53285529	4.051158	4.343743	4.361522	762.254	0.957170323	2.932456425	0.073311411	Reasonable	1	1	2.950869621
BEPPAP	tert-butanol	9.78954	9.9082	0.434395	0	0	0	0	0	0	0	0	0	0	0	0	0	0.001911132	0.005255614	0.01082975	0.019270584	0.032011467	0.029304029	0.015289059	0.0216595	0.033922599	0.033126294	0.020703934	0.002070393	0.002070393	0.001114827	0.771460424	515.094675	40.94813123	0.584162214	0.5	0.0293187	-1.53285529	4.051158	4.343743	4.361522	76.2254	0.690864709	2.113524491	0.052838112	Reasonable	1	1	2.075311412
BEPPAP	tert-butanol	9.78954	9.9082	0.434395	0	0	0	0	0	0	0	0	0	0	0	0	0	0.001911132	0.005255614	0.01082975	0.019270584	0.032011467	0.029304029	0.015289059	0.0216595	0.033922599	0.033126294	0.020703934	0.002070393	0.002070393	0.001114827	0.771460424	515.094675	40.94813123	0.584162214	0.5	0.0293187	-1.53285529	4.051158	4.343743	4.361522	7.62254	0.182661279	0.273031979	0.006825799	Reasonable	1	1	0.27508896
BEPPAP	tert-butanol	9.78954	9.9082	0.434395	0	0	0	0	0	0	0	0	0	0	0	0	0	0.001911132	0.005255614	0.01082975	0.019270584	0.032011467	0.029304029	0.015289059	0.0216595	0.033922599	0.033126294	0.020703934	0.002070393	0.002070393	0.001114827	0.771460424	515.094675	40.94813123	0.584162214	0.5	0.0293187	-1.53285529	4.051158	4.343743	4.361522	0.762254	0.021859768	0.024441676	0.000611042	Reasonable	1	1	0.024342402
BEPPAP	tert-butanol	9.78954	9.9082	0.434395	0	0	0	0	0	0	0	0	0	0	0	0	0	0.001911132	0.005255614	0.01082975	0.019270584	0.032011467	0.029304029	0.015289059	0.0216595	0.033922599	0.033126294	0.020703934	0.002070393	0.002070393	0.001114827	0.771460424	515.094675	40.94813123	0.584162214	0.5	0.0293187	-1.53285529	4.051158	4.343743	4.361522	0.0762254	0.002229846	0.002444659	6.11E-05	Reasonable	1	1	0.002468316
BEPPAP	tert-butanol	9.78954	9.9082	0.434395	0	0	0	0	0	0	0	0	0	0	0	0	0	0.001911132	0.005255614	0.01082975	0.019270584	0.032011467	0.029304029	0.015289059	0.0216595	0.033922599	0.033126294	0.020703934	0.002070393	0.002070393	0.001114827	0.771460424	515.094675	40.94813123	0.584162214	0.5	0.0293187	-1.53285529	4.051158	4.343743	4.361522	0.00762254	0.000223433	0.00023207	5.80E-06	Reasonable	1	1	0.000230714
BEPPAP	tert-butanol	9.78954	9.9082	0.434395	0	0	0	0	0	0	0	0	0	0	0	0	0	0.001911132	0.005255614	0.01082975	0.019270584	0.032011467	0.029304029	0.015289059	0.0216595	0.033922599	0.033126294	0.020703934	0.002070393	0.002070393	0.001114827	0.771460424	515.094675	40.94813123	0.584162214	0.5	0.0293187	-1.53285529	4.051158	4.343743	4.361522	0.000762254	2.23E-05	2.17E-05	5.43E-07	Reasonable	1	1	2.15E-05
QATHOK	tert-butanol	6.48945	9.29834	0.438303	0	0	0	0	0	0	0	0	0	0.000858001	0.000429	0.003003003	0.004719005	0.004933505	0.007293007	0.010939511	0.013513514	0.026598027	0.025954526	0.023380523	0.027670528	0.021879022	0.023809524	0.018447018	0.001716002	0.000643501	0.002359502	0.781853282	515.094675	40.94813123	0.584162214	0.5	43.5009	1.638498242	4.051158	4.343743	4.361522	381126.94	0.99999994	3.077519936	0.076937998	Reasonable	1	1	3.087012778
QATHOK	tert-butanol	6.48945	9.29834	0.438303	0	0	0	0	0	0	0	0	0	0.000858001	0.000429	0.003003003	0.004719005	0.004933505	0.007293007	0.010939511	0.013513514	0.026598027	0.025954526	0.023380523	0.027670528	0.021879022	0.023809524	0.018447018	0.001716002	0.000643501	0.002359502	0.781853282	515.094675	40.94813123	0.584162214	0.5	43.5009	1.638498242	4.051158	4.343743	4.361522	76225.4	0.999999698	3.075507981	0.0768877	Reasonable	1	1	3.105141921
QATHOK	tert-butanol	6.48945	9.29834	0.438303	0	0	0	0	0	0	0	0	0	0.000858001	0.000429	0.003003003	0.004719005	0.004933505	0.007293007	0.010939511	0.013513514	0.026598027	0.025954526	0.023380523	0.027670528	0.021879022	0.023809524	0.018447018	0.001716002	0.000643501	0.002359502	0.781853282	515.094675	40.94813123	0.584162214	0.5	43.5009	1.638498242	4.051158	4.343743	4.361522	7622.54	0.999996984	3.068349697	0.076708742	Reasonable	1	1	3.108241551
QATHOK	tert-butanol	6.48945	9.29834	0.438303	0	0	0	0	0	0	0	0	0	0.000858001	0.000429	0.003003003	0.004719005	0.004933505	0.007293007	0.010939511	0.013513514	0.026598027	0.025954526	0.023380523	0.027670528	0.021879022	0.023809524	0.018447018	0.001716002	0.000643501	0.002359502	0.781853282	515.094675	40.94813123	0.584162214	0.5	43.5009	1.638498242	4.051158	4.343743	4.361522	762.254	0.999969843	2.992812277	0.074820307	Reasonable	1	1	3.008303498
QATHOK	tert-butanol	6.48945	9.29834	0.438303	0	0	0	0	0	0	0	0	0	0.000858001	0.000429	0.003003003	0.004719005	0.004933505	0.007293007	0.010939511	0.013513514	0.026598027	0.025954526	0.023380523	0.027670528	0.021879022	0.023809524	0.018447018	0.001716002	0.000643501	0.002359502	0.781853282	515.094675	40.94813123	0.584162214	0.5	43.5009	1.638498242	4.051158	4.343743	4.361522	76.2254	0.999698511	2.565260415	0.06413151	Reasonable	1	1	2.550211612
QATHOK	tert-butanol	6.48945	9.29834	0.438303	0	0	0	0	0	0	0	0	0	0.000858001	0.000429	0.003003003	0.004719005	0.004933505	0.007293007	0.010939511	0.013513514	0.026598027	0.025954526	0.023380523	0.027670528	0.021879022	0.023809524	0.018447018	0.001716002	0.000643501	0.002359502	0.781853282	515.094675	40.94813123	0.584162214	0.5	43.5009	1.638498242	4.051158	4.343743	4.361522	7.62254	0.996993271	2.307557095	0.057688927	Reasonable	1	1	2.30408403
QATHOK	tert-butanol	6.48945	9.29834	0.438303	0	0	0	0	0	0	0	0	0	0.000858001	0.000429	0.003003003	0.004719005	0.004933505	0.007293007	0.010939511	0.013513514	0.026598027	0.025954526	0.023380523	0.027670528	0.021879022	0.023809524	0.018447018	0.001716002	0.000643501	0.002359502	0.781853282	515.094675	40.94813123	0.584162214	0.5	43.5009	1.638498242	4.051158	4.343743	4.361522	0.762254	0.970724911	2.111049583	0.05277624	Reasonable	1	1	2.095115393
QATHOK	tert-butanol	6.48945	9.29834	0.438303	0	0	0	0	0	0	0	0	0	0.000858001	0.000429	0.003003003	0.004719005	0.004933505	0.007293007	0.010939511	0.013513514	0.026598027	0.025954526	0.023380523	0.027670528	0.021879022	0.023809524	0.018447018	0.001716002	0.000643501	0.002359502	0.781853282	515.094675	40.94813123	0.584162214	0.5	43.5009	1.638498242	4.051158	4.343743	4.361522	0.0762254	0.768297194	1.293249624	0.032331241	Reasonable	1	1	1.304015396
QATHOK	tert-butanol	6.48945	9.29834	0.438303	0	0	0	0	0	0	0	0	0	0.000858001	0.000429	0.003003003	0.004719005	0.004933505	0.007293007	0.010939511	0.013513514	0.026598027	0.025954526	0.023380523	0.027670528	0.021879022	0.023809524	0.018447018	0.001716002	0.000643501	0.002359502	0.781853282	515.094675	40.94813123	0.584162214	0.5	43.5009	1.638498242	4.051158	4.343743	4.361522	0.00762254	0.249016597	0.286973035	0.007174326	Reasonable	1	1	0.287501906
QATHOK	tert-butanol	6.48945	9.29834	0.438303	0	0	0	0	0	0	0	0	0	0.000858001	0.000429	0.003003003	0.004719005	0.004933505	0.007293007	0.010939511	0.013513514	0.026598027	0.025954526	0.023380523	0.027670528	0.021879022	0.023809524	0.018447018	0.001716002	0.000643501	0.002359502	0.781853282	515.094675	40.94813123	0.584162214	0.5	43.5009	1.638498242	4.051158	4.343743	4.361522	0.000762254	0.032094521	0.03361912	0.000840478	Reasonable	1	1	0.033700112
QATHOK	tert-butanol	6.48945	9.29834	0.438303	0	0	0	0	0	0	0	0	0	0.000858001	0.000429	0.003003003	0.004719005	0.004933505	0.007293007	0.010939511	0.013513514	0.026598027	0.025954526	0.023380523	0.027670528	0.021879022	0.023809524	0.018447018	0.001716002	0.000643501	0.002359502	0.781853282	515.094675	40.94813123	0.584162214	0.5	43.5009	1.638498242	4.051158	4.343743	4.361522	7.62E-05	0.003304915	0.003254945	8.14E-05	Reasonable	1	1	0.003326605
QATHOK	tert-butanol	6.48945	9.29834	0.438303	0	0	0	0	0	0	0	0	0	0.000858001	0.000429	0.003003003	0.004719005	0.004933505	0.007293007	0.010939511	0.013513514	0.026598027	0.025954526	0.023380523	0.027670528	0.021879022	0.023809524	0.018447018	0.001716002	0.000643501	0.002359502	0.781853282	515.094675	40.94813123	0.584162214	0.5	43.5009	1.638498242	4.051158	4.343743	4.361522	7.62E-06	0.000331477	0.000354476	8.86E-06	Reasonable	1	1	0.000358404
QATHOK	tert-butanol	6.48945	9.29834	0.438303	0	0	0	0	0	0	0	0	0	0.000858001	0.000429	0.003003003	0.004719005	0.004933505	0.007293007	0.010939511	0.013513514	0.026598027	0.025954526	0.023380523	0.027670528	0.021879022	0.023809524	0.018447018	0.001716002	0.000643501	0.002359502	0.781853282	515.094675	40.94813123	0.584162214	0.5	43.5009	1.638498242	4.051158	4.343743	4.361522	7.62E-07	3.32E-05	4.44E-05	1.11E-06	Reasonable	1	1	4.47E-05
VACFUB01	tert-butanol	8.34107	8.50715	0.436518	0	0	0	0	0	0	0	0	0	0	0.004504505	0.006583507	0.004158004	0.015939016	0.027027027	0.033264033	0.012127512	0.012820513	0.02044352	0.03049203	0.011088011	0.002425502	0.002772003	0.005544006	0.001732502	0.000693001	0.001386001	0.806999307	515.094675	40.94813123	0.584162214	0.5	0.0336095	-1.473537948	4.051158	4.343743	4.361522	381126.94	0.999921939	2.783267922	0.069581698	Reasonable	1	1	2.748517124
VACFUB01	tert-butanol	8.34107	8.50715	0.436518	0	0	0	0	0	0	0	0	0	0	0.004504505	0.006583507	0.004158004	0.015939016	0.027027027	0.033264033	0.012127512	0.012820513	0.02044352	0.03049203	0.011088011	0.002425502	0.002772003	0.005544006	0.001732502	0.000693001	0.001386001	0.806999307	515.094675	40.94813123	0.584162214	0.5	0.0336095	-1.473537948	4.051158	4.343743	4.361522	76225.4	0.999609817	2.730765151	0.068269129	Reasonable	1	1	2.731217085
VACFUB01	tert-butanol	8.34107	8.50715	0.436518	0	0	0	0	0	0	0	0	0	0	0.004504505	0.006583507	0.004158004	0.015939016	0.027027027	0.033264033	0.012127512	0.012820513	0.02044352	0.03049203	0.011088011	0.002425502	0.002772003	0.005544006	0.001732502	0.000693001	0.001386001	0.806999307	515.094675	40.94813123	0.584162214	0.5	0.0336095	-1.473537948	4.051158	4.343743	4.361522	7622.54	0.99611182	2.64332045	0.066083011	Reasonable	1	1	2.615062018
VACFUB01	tert-butanol	8.34107	8.50715	0.436518	0	0	0	0	0	0	0	0	0	0	0.004504505	0.006583507	0.004158004	0.015939016	0.027027027	0.033264033	0.012127512	0.012820513	0.02044352	0.03049203	0.011088011	0.002425502	0.002772003	0.005544006	0.001732502	0.000693001	0.001386001	0.806999307	515.094675	40.94813123	0.584162214	0.5	0.0336095	-1.473537948	4.051158	4.343743	4.361522	762.254	0.962432815	2.669390426	0.066734761	Reasonable	1	1	2.714617998
VACFUB01	tert-butanol	8.34107	8.50715	0.436518	0	0	0	0	0	0	0	0	0	0	0.004504505	0.006583507	0.004158004	0.015939016	0.027027027	0.033264033	0.012127512	0.012820513	0.02044352	0.03049203	0.011088011	0.002425502	0.002772003	0.005544006	0.001732502	0.000693001	0.001386001	0.806999307	515.094675	40.94813123	0.584162214	0.5	0.0336095	-1.473537948	4.051158	4.343743	4.361522	76.2254	0.719250771	2.570819219	0.06427048	Reasonable	1	1	2.51990178
VACFUB01	tert-butanol	8.34107	8.50715	0.436518	0	0	0	0	0	0	0	0	0	0	0.004504505	0.006583507	0.004158004	0.015939016	0.027027027	0.033264033	0.012127512	0.012820513	0.02044352	0.03049203	0.011088011	0.002425502	0.002772003	0.005544006	0.001732502	0.000693001	0.001386001	0.806999307	515.094675	40.94813123	0.584162214	0.5	0.0336095	-1.473537948	4.051158	4.343743	4.361522	7.62254	0.203941926	0.297222997	0.007430575	Reasonable	1	1	0.300630739
VACFUB01	tert-butanol	8.34107	8.50715	0.436518	0	0	0	0	0	0	0	0	0	0	0.004504505	0.006583507	0.004158004	0.015939016	0.027027027	0.033264033	0.012127512	0.012820513	0.02044352	0.03049203	0.011088011	0.002425502	0.002772003	0.005544006	0.001732502	0.000693001	0.001386001	0.806999307	515.094675	40.94813123	0.584162214	0.5	0.0336095	-1.473537948	4.051158	4.343743	4.361522	0.762254	0.024979038	0.026195342	0.000654884	Reasonable	1	1	0.026292761
VACFUB01	tert-butanol	8.34107	8.50715	0.436518	0	0	0	0	0	0	0	0	0	0	0.004504505	0.006583507	0.004158004	0.015939016	0.027027027	0.033264033	0.012127512	0.012820513	0.02044352	0.03049203	0.011088011	0.002425502	0.002772003	0.005544006	0.001732502	0.000693001	0.001386001	0.806999307	515.094675	40.94813123	0.584162214	0.5	0.0336095	-1.473537948	4.051158	4.343743	4.361522	0.0762254	0.002555351	0.002530167	6.33E-05	Reasonable	1	1	0.002580383
VACFUB01	tert-butanol	8.34107	8.50715	0.436518	0	0	0	0	0	0	0	0	0	0	0.004504505	0.006583507	0.004158004	0.015939016	0.027027027	0.033264033	0.012127512	0.012820513	0.02044352	0.03049203	0.011088011	0.002425502	0.002772003	0.005544006	0.001732502	0.000693001	0.001386001	0.806999307	515.094675	40.94813123	0.584162214	0.5	0.0336095	-1.473537948	4.051158	4.343743	4.361522	0.00762254	0.000256124	0.000257012	6.43E-06	Reasonable	1	1	0.000253762
VACFUB01	tert-butanol	8.34107	8.50715	0.436518	0	0	0	0	0	0	0	0	0	0	0.004504505	0.006583507	0.004158004	0.015939016	0.027027027	0.033264033	0.012127512	0.012820513	0.02044352	0.03049203	0.011088011	0.002425502	0.002772003	0.005544006	0.001732502	0.000693001	0.001386001	0.806999307	515.094675	40.94813123	0.584162214	0.5	0.0336095	-1.473537948	4.051158	4.343743	4.361522	0.000762254	2.56E-05	2.75E-05	6.88E-07	Reasonable	1	1	2.77E-05
ECAHAT	tert-butanol	11.4865	12.33039	0.534409	0.000588668	0	0	0	0	0	0	0	0.000588668	0.001324503	0.002354673	0.003090508	0.001766004	0.003532009	0.005592347	0.004562178	0.01589404	0.00794702	0.015158205	0.023252391	0.028403238	0.019426049	0.028991906	0.022958057	0.059749816	0.006769684	0.001030169	0.747019868	515.094675	40.94813123	0.584162214	0.5	0.00204093	-2.69017189	4.051158	4.343743	4.361522	76225.4	0.993613109	4.300615624	0.107515391	Reasonable	1	1	4.24057099
ECAHAT	tert-butanol	11.4865	12.33039	0.534409	0.000588668	0	0	0	0	0	0	0	0.000588668	0.001324503	0.002354673	0.003090508	0.001766004	0.003532009	0.005592347	0.004562178	0.01589404	0.00794702	0.015158205	0.023252391	0.028403238	0.019426049	0.028991906	0.022958057	0.059749816	0.006769684	0.001030169	0.747019868	515.094675	40.94813123	0.584162214	0.5	0.00204093	-2.69017189	4.051158	4.343743	4.361522	7622.54	0.939602842	4.291651714	0.107291293	Reasonable	1	1	4.31476071
ECAHAT	tert-butanol	11.4865	12.33039	0.534409	0.000588668	0	0	0	0	0	0	0	0.000588668	0.001324503	0.002354673	0.003090508	0.001766004	0.003532009	0.005592347	0.004562178	0.01589404	0.00794702	0.015158205	0.023252391	0.028403238	0.019426049	0.028991906	0.022958057	0.059749816	0.006769684	0.001030169	0.747019868	515.094675	40.94813123	0.584162214	0.5	0.00204093	-2.69017189	4.051158	4.343743	4.361522	762.254	0.608718848	4.058081919	0.101452048	Reasonable	1	1	4.104405022
ECAHAT	tert-butanol	11.4865	12.33039	0.534409	0.000588668	0	0	0	0	0	0	0	0.000588668	0.001324503	0.002354673	0.003090508	0.001766004	0.003532009	0.005592347	0.004562178	0.01589404	0.00794702	0.015158205	0.023252391	0.028403238	0.019426049	0.028991906	0.022958057	0.059749816	0.006769684	0.001030169	0.747019868	515.094675	40.94813123	0.584162214	0.5	0.00204093	-2.69017189	4.051158	4.343743	4.361522	76.2254	0.13462673	0.316490473	0.007912262	Reasonable	1	1	0.313626516
ECAHAT	tert-butanol	11.4865	12.33039	0.534409	0.000588668	0	0	0	0	0	0	0	0.000588668	0.001324503	0.002354673	0.003090508	0.001766004	0.003532009	0.005592347	0.004562178	0.01589404	0.00794702	0.015158205	0.023252391	0.028403238	0.019426049	0.028991906	0.022958057	0.059749816	0.006769684	0.001030169	0.747019868	515.094675	40.94813123	0.584162214	0.5	0.00204093	-2.69017189	4.051158	4.343743	4.361522	7.62254	0.015318756	0.016114146	0.000402854	Reasonable	1	1	0.016145665
ECAHAT	tert-butanol	11.4865	12.33039	0.534409	0.000588668	0	0	0	0	0	0	0	0.000588668	0.001324503	0.002354673	0.003090508	0.001766004	0.003532009	0.005592347	0.004562178	0.01589404	0.00794702	0.015158205	0.023252391	0.028403238	0.019426049	0.028991906	0.022958057	0.059749816	0.006769684	0.001030169	0.747019868	515.094675	40.94813123	0.584162214	0.5	0.00204093	-2.69017189	4.051158	4.343743	4.361522	0.762254	0.001553291	0.001554263	3.89E-05	Reasonable	1	1	0.001557485
ECAHAT	tert-butanol	11.4865	12.33039	0.534409	0.000588668	0	0	0	0	0	0	0	0.000588668	0.001324503	0.002354673	0.003090508	0.001766004	0.003532009	0.005592347	0.004562178	0.01589404	0.00794702	0.015158205	0.023252391	0.028403238	0.019426049	0.028991906	0.022958057	0.059749816	0.006769684	0.001030169	0.747019868	515.094675	40.94813123	0.584162214	0.5	0.00204093	-2.69017189	4.051158	4.343743	4.361522	0.0762254	0.000155547	0.000152592	3.81E-06	Reasonable	1	1	0.000154482
ECAHAT	tert-butanol	11.4865	12.33039	0.534409	0.000588668	0	0	0	0	0	0	0	0.000588668	0.001324503	0.002354673	0.003090508	0.001766004	0.003532009	0.005592347	0.004562178	0.01589404	0.00794702	0.015158205	0.023252391	0.028403238	0.019426049	0.028991906	0.022958057	0.059749816	0.006769684	0.001030169	0.747019868	515.094675	40.94813123	0.584162214	0.5	0.00204093	-2.69017189	4.051158	4.343743	4.361522	0.00762254	1.56E-05	1.47E-05	3.68E-07	Reasonable	1	1	1.48E-05
FUNCAT	tert-butanol	8.77545	9.48773	0.592996	0	0	0.000382507	0.000637511	0.000765013	0.00114752	0.000637511	0.000255004	0.000765013	0.000892516	0.001402525	0.003570062	0.004845085	0.006120107	0.009945174	0.013897743	0.016830295	0.019252837	0.013897743	0.021675379	0.028432998	0.019635344	0.028305495	0.002550045	0.002932551	0.00229504	0.001912533	0.797016448	515.094675	40.94813123	0.584162214	0.5	0.0216363	-1.664817005	4.051158	4.343743	4.361522	76225.4	0.999394026	4.022047778	0.100551194	Reasonable	1	1	3.973926083
FUNCAT	tert-butanol	8.77545	9.48773	0.592996	0	0	0.000382507	0.000637511	0.000765013	0.00114752	0.000637511	0.000255004	0.000765013	0.000892516	0.001402525	0.003570062	0.004845085	0.006120107	0.009945174	0.013897743	0.016830295	0.019252837	0.013897743	0.021675379	0.028432998	0.019635344	0.028305495	0.002550045	0.002932551	0.00229504	0.001912533	0.797016448	515.094675	40.94813123	0.584162214	0.5	0.0216363	-1.664817005	4.051158	4.343743	4.361522	7622.54	0.993973128	3.950562827	0.098764071	Reasonable	1	1	3.955529732
FUNCAT	tert-butanol	8.77545	9.48773	0.592996	0	0	0.000382507	0.000637511	0.000765013	0.00114752	0.000637511	0.000255004	0.000765013	0.000892516	0.001402525	0.003570062	0.004845085	0.006120107	0.009945174	0.013897743	0.016830295	0.019252837	0.013897743	0.021675379	0.028432998	0.019635344	0.028305495	0.002550045	0.002932551	0.00229504	0.001912533	0.797016448	515.094675	40.94813123	0.584162214	0.5	0.0216363	-1.664817005	4.051158	4.343743	4.361522	762.254	0.942832173	3.529123342	0.088228084	Reasonable	1	1	3.458331839
FUNCAT	tert-butanol	8.77545	9.48773	0.592996	0	0	0.000382507	0.000637511	0.000765013	0.00114752	0.000637511	0.000255004	0.000765013	0.000892516	0.001402525	0.003570062	0.004845085	0.006120107	0.009945174	0.013897743	0.016830295	0.019252837	0.013897743	0.021675379	0.028432998	0.019635344	0.028305495	0.002550045	0.002932551	0.00229504	0.001912533	0.797016448	515.094675	40.94813123	0.584162214	0.5	0.0216363	-1.664817005	4.051158	4.343743	4.361522	76.2254	0.622532631	2.919330408	0.07298326	Reasonable	1	1	2.862476502
FUNCAT	tert-butanol	8.77545	9.48773	0.592996	0	0	0.000382507	0.000637511	0.000765013	0.00114752	0.000637511	0.000255004	0.000765013	0.000892516	0.001402525	0.003570062	0.004845085	0.006120107	0.009945174	0.013897743	0.016830295	0.019252837	0.013897743	0.021675379	0.028432998	0.019635344	0.028305495	0.002550045	0.002932551	0.00229504	0.001912533	0.797016448	515.094675	40.94813123	0.584162214	0.5	0.0216363	-1.664817005	4.051158	4.343743	4.361522	7.62254	0.141574578	0.179804115	0.004495103	Reasonable	1	1	0.181375459
FUNCAT	tert-butanol	8.77545	9.48773	0.592996	0	0	0.000382507	0.000637511	0.000765013	0.00114752	0.000637511	0.000255004	0.000765013	0.000892516	0.001402525	0.003570062	0.004845085	0.006120107	0.009945174	0.013897743	0.016830295	0.019252837	0.013897743	0.021675379	0.028432998	0.019635344	0.028305495	0.002550045	0.002932551	0.00229504	0.001912533	0.797016448	515.094675	40.94813123	0.584162214	0.5	0.0216363	-1.664817005	4.051158	4.343743	4.361522	0.762254	0.016224772	0.01673479	0.00041837	Reasonable	1	1	0.016559152
FUNCAT	tert-butanol	8.77545	9.48773	0.592996	0	0	0.000382507	0.000637511	0.000765013	0.00114752	0.000637511	0.000255004	0.000765013	0.000892516	0.001402525	0.003570062	0.004845085	0.006120107	0.009945174	0.013897743	0.016830295	0.019252837	0.013897743	0.021675379	0.028432998	0.019635344	0.028305495	0.002550045	0.002932551	0.00229504	0.001912533	0.797016448	515.094675	40.94813123	0.584162214	0.5	0.0216363	-1.664817005	4.051158	4.343743	4.361522	0.0762254	0.00164652	0.001683548	4.21E-05	Reasonable	1	1	0.00166311
FUNCAT	tert-butanol	8.77545	9.48773	0.592996	0	0	0.000382507	0.000637511	0.000765013	0.00114752	0.000637511	0.000255004	0.000765013	0.000892516	0.001402525	0.003570062	0.004845085	0.006120107	0.009945174	0.013897743	0.016830295	0.019252837	0.013897743	0.021675379	0.028432998	0.019635344	0.028305495	0.002550045	0.002932551	0.00229504	0.001912533	0.797016448	515.094675	40.94813123	0.584162214	0.5	0.0216363	-1.664817005	4.051158	4.343743	4.361522	0.00762254	0.000164896	0.000167607	4.19E-06	Reasonable	1	1	0.000165547
FUNCAT	tert-butanol	8.77545	9.48773	0.592996	0	0	0.000382507	0.000637511	0.000765013	0.00114752	0.000637511	0.000255004	0.000765013	0.000892516	0.001402525	0.003570062	0.004845085	0.006120107	0.009945174	0.013897743	0.016830295	0.019252837	0.013897743	0.021675379	0.028432998	0.019635344	0.028305495	0.002550045	0.002932551	0.00229504	0.001912533	0.797016448	515.094675	40.94813123	0.584162214	0.5	0.0216363	-1.664817005	4.051158	4.343743	4.361522	0.000762254	1.65E-05	1.65E-05	4.13E-07	Reasonable	1	1	1.65E-05
BEPMIU	4-methyl-1-hexene	9.95474	10.07029	0.442755	0	0	0	0	0	0	0	0	0	0	0	0	0	0.002070393	0.005255614	0.011307533	0.018155757	0.032807772	0.027711419	0.015289059	0.023411371	0.032648511	0.033444816	0.020863195	0.001911132	0.002070393	0.001751871	0.771301163	528.1554514	29.38650495	0.298584169	3.2	0.0668396	-1.174966158	3.648254	6.232652	7.288802	577326.405	0.999974086	2.560994536	0.064024863	Reasonable	1	1	2.573827861
BEPMIU	4-methyl-1-hexene	9.95474	10.07029	0.442755	0	0	0	0	0	0	0	0	0	0	0	0	0	0.002070393	0.005255614	0.011307533	0.018155757	0.032807772	0.027711419	0.015289059	0.023411371	0.032648511	0.033444816	0.020863195	0.001911132	0.002070393	0.001751871	0.771301163	528.1554514	29.38650495	0.298584169	3.2	0.0668396	-1.174966158	3.648254	6.232652	7.288802	115465	0.999870443	2.571525147	0.064288129	Reasonable	1	1	2.57844385
BEPMIU	4-methyl-1-hexene	9.95474	10.07029	0.442755	0	0	0	0	0	0	0	0	0	0	0	0	0	0.002070393	0.005255614	0.011307533	0.018155757	0.032807772	0.027711419	0.015289059	0.023411371	0.032648511	0.033444816	0.020863195	0.001911132	0.002070393	0.001751871	0.771301163	528.1554514	29.38650495	0.298584169	3.2	0.0668396	-1.174966158	3.648254	6.232652	7.288802	11546.5	0.998705943	2.532300613	0.063307515	Reasonable	1	1	2.533730282
BEPMIU	4-methyl-1-hexene	9.95474	10.07029	0.442755	0	0	0	0	0	0	0	0	0	0	0	0	0	0.002070393	0.005255614	0.011307533	0.018155757	0.032807772	0.027711419	0.015289059	0.023411371	0.032648511	0.033444816	0.020863195	0.001911132	0.002070393	0.001751871	0.771301163	528.1554514	29.38650495	0.298584169	3.2	0.0668396	-1.174966158	3.648254	6.232652	7.288802	1154.65	0.987208407	2.418560423	0.060464011	Reasonable	1	1	2.407643249
BEPMIU	4-methyl-1-hexene	9.95474	10.07029	0.442755	0	0	0	0	0	0	0	0	0	0	0	0	0	0.002070393	0.005255614	0.011307533	0.018155757	0.032807772	0.027711419	0.015289059	0.023411371	0.032648511	0.033444816	0.020863195	0.001911132	0.002070393	0.001751871	0.771301163	528.1554514	29.38650495	0.298584169	3.2	0.0668396	-1.174966158	3.648254	6.232652	7.288802	115.465	0.885289982	2.236466649	0.055911666	Reasonable	1	1	2.259333894
BEPMIU	4-methyl-1-hexene	9.95474	10.07029	0.442755	0	0	0	0	0	0	0	0	0	0	0	0	0	0.002070393	0.005255614	0.011307533	0.018155757	0.032807772	0.027711419	0.015289059	0.023411371	0.032648511	0.033444816	0.020863195	0.001911132	0.002070393	0.001751871	0.771301163	528.1554514	29.38650495	0.298584169	3.2	0.0668396	-1.174966158	3.648254	6.232652	7.288802	11.5465	0.435590567	1.959305736	0.048982643	Reasonable	1	1	1.922332128
BEPMIU	4-methyl-1-hexene	9.95474	10.07029	0.442755	0	0	0	0	0	0	0	0	0	0	0	0	0	0.002070393	0.005255614	0.011307533	0.018155757	0.032807772	0.027711419	0.015289059	0.023411371	0.032648511	0.033444816	0.020863195	0.001911132	0.002070393	0.001751871	0.771301163	528.1554514	29.38650495	0.298584169	3.2	0.0668396	-1.174966158	3.648254	6.232652	7.288802	1.15465	0.071646898	0.133055494	0.003326387	Reasonable	1	1	0.131767691
BEPMIU	4-methyl-1-hexene	9.95474	10.07029	0.442755	0	0	0	0	0	0	0	0	0	0	0	0	0	0.002070393	0.005255614	0.011307533	0.018155757	0.032807772	0.027711419	0.015289059	0.023411371	0.032648511	0.033444816	0.020863195	0.001911132	0.002070393	0.001751871	0.771301163	528.1554514	29.38650495	0.298584169	3.2	0.0668396	-1.174966158	3.648254	6.232652	7.288802	0.115465	0.007658529	0.008316312	0.000207908	Reasonable	1	1	0.00830602
BEPMIU	4-methyl-1-hexene	9.95474	10.07029	0.442755	0	0	0	0	0	0	0	0	0	0	0	0	0	0.002070393	0.005255614	0.011307533	0.018155757	0.032807772	0.027711419	0.015289059	0.023411371	0.032648511	0.033444816	0.020863195	0.001911132	0.002070393	0.001751871	0.771301163	528.1554514	29.38650495	0.298584169	3.2	0.0668396	-1.174966158	3.648254	6.232652	7.288802	0.0115465	0.000771168	0.000782056	1.96E-05	Reasonable	1	1	0.000786882
BEPMIU	4-methyl-1-hexene	9.95474	10.07029	0.442755	0	0	0	0	0	0	0	0	0	0	0	0	0	0.002070393	0.005255614	0.011307533	0.018155757	0.032807772	0.027711419	0.015289059	0.023411371	0.032648511	0.033444816	0.020863195	0.001911132	0.002070393	0.001751871	0.771301163	528.1554514	29.38650495	0.298584169	3.2	0.0668396	-1.174966158	3.648254	6.232652	7.288802	0.00115465	7.72E-05	7.76E-05	1.94E-06	Reasonable	1	1	7.77E-05
BEPPAP	4-methyl-1-hexene	9.78954	9.9082	0.434395	0	0	0	0	0	0	0	0	0	0	0	0	0	0.001911132	0.005255614	0.01082975	0.019270584	0.032011467	0.029304029	0.015289059	0.0216595	0.033922599	0.033126294	0.020703934	0.002070393	0.002070393	0.001114827	0.771460424	528.1554514	29.38650495	0.298584169	3.2	0.0662284	-1.178955737	3.648254	6.232652	7.288802	577326.405	0.999973847	2.548530271	0.063713257	Reasonable	1	1	2.524928756
BEPPAP	4-methyl-1-hexene	9.78954	9.9082	0.434395	0	0	0	0	0	0	0	0	0	0	0	0	0	0.001911132	0.005255614	0.01082975	0.019270584	0.032011467	0.029304029	0.015289059	0.0216595	0.033922599	0.033126294	0.020703934	0.002070393	0.002070393	0.001114827	0.771460424	528.1554514	29.38650495	0.298584169	3.2	0.0662284	-1.178955737	3.648254	6.232652	7.288802	115465	0.999869248	2.533726435	0.063343161	Reasonable	1	1	2.556519463
BEPPAP	4-methyl-1-hexene	9.78954	9.9082	0.434395	0	0	0	0	0	0	0	0	0	0	0	0	0	0.001911132	0.005255614	0.01082975	0.019270584	0.032011467	0.029304029	0.015289059	0.0216595	0.033922599	0.033126294	0.020703934	0.002070393	0.002070393	0.001114827	0.771460424	528.1554514	29.38650495	0.298584169	3.2	0.0662284	-1.178955737	3.648254	6.232652	7.288802	11546.5	0.998694016	2.551761696	0.063794042	Reasonable	1	1	2.566026429
BEPPAP	4-methyl-1-hexene	9.78954	9.9082	0.434395	0	0	0	0	0	0	0	0	0	0	0	0	0	0.001911132	0.005255614	0.01082975	0.019270584	0.032011467	0.029304029	0.015289059	0.0216595	0.033922599	0.033126294	0.020703934	0.002070393	0.002070393	0.001114827	0.771460424	528.1554514	29.38650495	0.298584169	3.2	0.0662284	-1.178955737	3.648254	6.232652	7.288802	1154.65	0.987091881	2.421898325	0.060547458	Reasonable	1	1	2.36972978
BEPPAP	4-methyl-1-hexene	9.78954	9.9082	0.434395	0	0	0	0	0	0	0	0	0	0	0	0	0	0.001911132	0.005255614	0.01082975	0.019270584	0.032011467	0.029304029	0.015289059	0.0216595	0.033922599	0.033126294	0.020703934	0.002070393	0.002070393	0.001114827	0.771460424	528.1554514	29.38650495	0.298584169	3.2	0.0662284	-1.178955737	3.648254	6.232652	7.288802	115.465	0.884353787	2.251883081	0.056297077	Reasonable	1	1	2.251042675
BEPPAP	4-methyl-1-hexene	9.78954	9.9082	0.434395	0	0	0	0	0	0	0	0	0	0	0	0	0	0.001911132	0.005255614	0.01082975	0.019270584	0.032011467	0.029304029	0.015289059	0.0216595	0.033922599	0.033126294	0.020703934	0.002070393	0.002070393	0.001114827	0.771460424	528.1554514	29.38650495	0.298584169	3.2	0.0662284	-1.178955737	3.648254	6.232652	7.288802	11.5465	0.433333442	1.974786664	0.049369667	Reasonable	1	1	2.00583387
BEPPAP	4-methyl-1-hexene	9.78954	9.9082	0.434395	0	0	0	0	0	0	0	0	0	0	0	0	0	0.001911132	0.005255614	0.01082975	0.019270584	0.032011467	0.029304029	0.015289059	0.0216595	0.033922599	0.033126294	0.020703934	0.002070393	0.002070393	0.001114827	0.771460424	528.1554514	29.38650495	0.298584169	3.2	0.0662284	-1.178955737	3.648254	6.232652	7.288802	1.15465	0.071038281	0.131855817	0.003296395	Reasonable	1	1	0.134147692
BEPPAP	4-methyl-1-hexene	9.78954	9.9082	0.434395	0	0	0	0	0	0	0	0	0	0	0	0	0	0.001911132	0.005255614	0.01082975	0.019270584	0.032011467	0.029304029	0.015289059	0.0216595	0.033922599	0.033126294	0.020703934	0.002070393	0.002070393	0.001114827	0.771460424	528.1554514	29.38650495	0.298584169	3.2	0.0662284	-1.178955737	3.648254	6.232652	7.288802	0.115465	0.007589028	0.008245643	0.000206141	Reasonable	1	1	0.00830329
BEPPAP	4-methyl-1-hexene	9.78954	9.9082	0.434395	0	0	0	0	0	0	0	0	0	0	0	0	0	0.001911132	0.005255614	0.01082975	0.019270584	0.032011467	0.029304029	0.015289059	0.0216595	0.033922599	0.033126294	0.020703934	0.002070393	0.002070393	0.001114827	0.771460424	528.1554514	29.38650495	0.298584169	3.2	0.0662284	-1.178955737	3.648254	6.232652	7.288802	0.0115465	0.000764122	0.000777196	1.94E-05	Reasonable	1	1	0.00078568
BEPPAP	4-methyl-1-hexene	9.78954	9.9082	0.434395	0	0	0	0	0	0	0	0	0	0	0	0	0	0.001911132	0.005255614	0.01082975	0.019270584	0.032011467	0.029304029	0.015289059	0.0216595	0.033922599	0.033126294	0.020703934	0.002070393	0.002070393	0.001114827	0.771460424	528.1554514	29.38650495	0.298584169	3.2	0.0662284	-1.178955737	3.648254	6.232652	7.288802	0.00115465	7.65E-05	7.71E-05	1.93E-06	Reasonable	1	1	7.62E-05
QATHOK	4-methyl-1-hexene	6.48945	9.29834	0.438303	0	0	0	0	0	0	0	0	0	0.000858001	0.000429	0.003003003	0.004719005	0.004933505	0.007293007	0.010939511	0.013513514	0.026598027	0.025954526	0.023380523	0.027670528	0.021879022	0.023809524	0.018447018	0.001716002	0.000643501	0.002359502	0.781853282	528.1554514	29.38650495	0.298584169	3.2	0.169302	-0.771337911	3.648254	6.232652	7.288802	577326.405	0.999989769	2.587435221	0.064685881	Reasonable	1	1	2.580698668
QATHOK	4-methyl-1-hexene	6.48945	9.29834	0.438303	0	0	0	0	0	0	0	0	0	0.000858001	0.000429	0.003003003	0.004719005	0.004933505	0.007293007	0.010939511	0.013513514	0.026598027	0.025954526	0.023380523	0.027670528	0.021879022	0.023809524	0.018447018	0.001716002	0.000643501	0.002359502	0.781853282	528.1554514	29.38650495	0.298584169	3.2	0.169302	-0.771337911	3.648254	6.232652	7.288802	115465	0.999948848	2.633920051	0.065848001	Reasonable	1	1	2.675725786
QATHOK	4-methyl-1-hexene	6.48945	9.29834	0.438303	0	0	0	0	0	0	0	0	0	0.000858001	0.000429	0.003003003	0.004719005	0.004933505	0.007293007	0.010939511	0.013513514	0.026598027	0.025954526	0.023380523	0.027670528	0.021879022	0.023809524	0.018447018	0.001716002	0.000643501	0.002359502	0.781853282	528.1554514	29.38650495	0.298584169	3.2	0.169302	-0.771337911	3.648254	6.232652	7.288802	11546.5	0.999488712	2.589265311	0.064731633	Reasonable	1	1	2.563725375
QATHOK	4-methyl-1-hexene	6.48945	9.29834	0.438303	0	0	0	0	0	0	0	0	0	0.000858001	0.000429	0.003003003	0.004719005	0.004933505	0.007293007	0.010939511	0.013513514	0.026598027	0.025954526	0.023380523	0.027670528	0.021879022	0.023809524	0.018447018	0.001716002	0.000643501	0.002359502	0.781853282	528.1554514	29.38650495	0.298584169	3.2	0.169302	-0.771337911	3.648254	6.232652	7.288802	1154.65	0.994910541	2.519496644	0.062987416	Reasonable	1	1	2.56178079
QATHOK	4-methyl-1-hexene	6.48945	9.29834	0.438303	0	0	0	0	0	0	0	0	0	0.000858001	0.000429	0.003003003	0.004719005	0.004933505	0.007293007	0.010939511	0.013513514	0.026598027	0.025954526	0.023380523	0.027670528	0.021879022	0.023809524	0.018447018	0.001716002	0.000643501	0.002359502	0.781853282	528.1554514	29.38650495	0.298584169	3.2	0.169302	-0.771337911	3.648254	6.232652	7.288802	115.465	0.951334542	2.366105971	0.059152649	Reasonable	1	1	2.3207678
QATHOK	4-methyl-1-hexene	6.48945	9.29834	0.438303	0	0	0	0	0	0	0	0	0	0.000858001	0.000429	0.003003003	0.004719005	0.004933505	0.007293007	0.010939511	0.013513514	0.026598027	0.025954526	0.023380523	0.027670528	0.021879022	0.023809524	0.018447018	0.001716002	0.000643501	0.002359502	0.781853282	528.1554514	29.38650495	0.298584169	3.2	0.169302	-0.771337911	3.648254	6.232652	7.288802	11.5465	0.661572835	2.219004669	0.055475117	Reasonable	1	1	2.229300089
QATHOK	4-methyl-1-hexene	6.48945	9.29834	0.438303	0	0	0	0	0	0	0	0	0	0.000858001	0.000429	0.003003003	0.004719005	0.004933505	0.007293007	0.010939511	0.013513514	0.026598027	0.025954526	0.023380523	0.027670528	0.021879022	0.023809524	0.018447018	0.001716002	0.000643501	0.002359502	0.781853282	528.1554514	29.38650495	0.298584169	3.2	0.169302	-0.771337911	3.648254	6.232652	7.288802	1.15465	0.163519097	1.287597088	0.032189927	Reasonable	1	1	1.256795469
QATHOK	4-methyl-1-hexene	6.48945	9.29834	0.438303	0	0	0	0	0	0	0	0	0	0.000858001	0.000429	0.003003003	0.004719005	0.004933505	0.007293007	0.010939511	0.013513514	0.026598027	0.025954526	0.023380523	0.027670528	0.021879022	0.023809524	0.018447018	0.001716002	0.000643501	0.002359502	0.781853282	528.1554514	29.38650495	0.298584169	3.2	0.169302	-0.771337911	3.648254	6.232652	7.288802	0.115465	0.01917364	0.022349883	0.000558747	Reasonable	1	1	0.022557612
QATHOK	4-methyl-1-hexene	6.48945	9.29834	0.438303	0	0	0	0	0	0	0	0	0	0.000858001	0.000429	0.003003003	0.004719005	0.004933505	0.007293007	0.010939511	0.013513514	0.026598027	0.025954526	0.023380523	0.027670528	0.021879022	0.023809524	0.018447018	0.001716002	0.000643501	0.002359502	0.781853282	528.1554514	29.38650495	0.298584169	3.2	0.169302	-0.771337911	3.648254	6.232652	7.288802	0.0115465	0.001951032	0.002040713	5.10E-05	Reasonable	1	1	0.002009692
QATHOK	4-methyl-1-hexene	6.48945	9.29834	0.438303	0	0	0	0	0	0	0	0	0	0.000858001	0.000429	0.003003003	0.004719005	0.004933505	0.007293007	0.010939511	0.013513514	0.026598027	0.025954526	0.023380523	0.027670528	0.021879022	0.023809524	0.018447018	0.001716002	0.000643501	0.002359502	0.781853282	528.1554514	29.38650495	0.298584169	3.2	0.169302	-0.771337911	3.648254	6.232652	7.288802	0.00115465	0.000195446	0.000193811	4.85E-06	Reasonable	1	1	0.000189311
QATHOK	4-methyl-1-hexene	6.48945	9.29834	0.438303	0	0	0	0	0	0	0	0	0	0.000858001	0.000429	0.003003003	0.004719005	0.004933505	0.007293007	0.010939511	0.013513514	0.026598027	0.025954526	0.023380523	0.027670528	0.021879022	0.023809524	0.018447018	0.001716002	0.000643501	0.002359502	0.781853282	528.1554514	29.38650495	0.298584169	3.2	0.169302	-0.771337911	3.648254	6.232652	7.288802	0.000115465	1.95E-05	1.90E-05	4.75E-07	Reasonable	1	1	1.97E-05
VACFUB01	4-methyl-1-hexene	8.34107	8.50715	0.436518	0	0	0	0	0	0	0	0	0	0	0.004504505	0.006583507	0.004158004	0.015939016	0.027027027	0.033264033	0.012127512	0.012820513	0.02044352	0.03049203	0.011088011	0.002425502	0.002772003	0.005544006	0.001732502	0.000693001	0.001386001	0.806999307	528.1554514	29.38650495	0.298584169	3.2	7.74634	0.889096555	3.648254	6.232652	7.288802	577326.405	0.999999776	2.095295584	0.05238239	Reasonable	1	1	2.134236193
VACFUB01	4-methyl-1-hexene	8.34107	8.50715	0.436518	0	0	0	0	0	0	0	0	0	0	0.004504505	0.006583507	0.004158004	0.015939016	0.027027027	0.033264033	0.012127512	0.012820513	0.02044352	0.03049203	0.011088011	0.002425502	0.002772003	0.005544006	0.001732502	0.000693001	0.001386001	0.806999307	528.1554514	29.38650495	0.298584169	3.2	7.74634	0.889096555	3.648254	6.232652	7.288802	115465	0.999998882	2.015001846	0.050375046	Reasonable	1	1	2.023207931
VACFUB01	4-methyl-1-hexene	8.34107	8.50715	0.436518	0	0	0	0	0	0	0	0	0	0	0.004504505	0.006583507	0.004158004	0.015939016	0.027027027	0.033264033	0.012127512	0.012820513	0.02044352	0.03049203	0.011088011	0.002425502	0.002772003	0.005544006	0.001732502	0.000693001	0.001386001	0.806999307	528.1554514	29.38650495	0.298584169	3.2	7.74634	0.889096555	3.648254	6.232652	7.288802	11546.5	0.99998882	2.016386793	0.05040967	Reasonable	1	1	2.057386227
VACFUB01	4-methyl-1-hexene	8.34107	8.50715	0.436518	0	0	0	0	0	0	0	0	0	0	0.004504505	0.006583507	0.004158004	0.015939016	0.027027027	0.033264033	0.012127512	0.012820513	0.02044352	0.03049203	0.011088011	0.002425502	0.002772003	0.005544006	0.001732502	0.000693001	0.001386001	0.806999307	528.1554514	29.38650495	0.298584169	3.2	7.74634	0.889096555	3.648254	6.232652	7.288802	1154.65	0.99988821	2.02329793	0.050582448	Reasonable	1	1	2.023287375
VACFUB01	4-methyl-1-hexene	8.34107	8.50715	0.436518	0	0	0	0	0	0	0	0	0	0	0.004504505	0.006583507	0.004158004	0.015939016	0.027027027	0.033264033	0.012127512	0.012820513	0.02044352	0.03049203	0.011088011	0.002425502	0.002772003	0.005544006	0.001732502	0.000693001	0.001386001	0.806999307	528.1554514	29.38650495	0.298584169	3.2	7.74634	0.889096555	3.648254	6.232652	7.288802	115.465	0.99888322	1.949474813	0.04873687	Reasonable	1	1	1.991165223
VACFUB01	4-methyl-1-hexene	8.34107	8.50715	0.436518	0	0	0	0	0	0	0	0	0	0	0.004504505	0.006583507	0.004158004	0.015939016	0.027027027	0.033264033	0.012127512	0.012820513	0.02044352	0.03049203	0.011088011	0.002425502	0.002772003	0.005544006	0.001732502	0.000693001	0.001386001	0.806999307	528.1554514	29.38650495	0.298584169	3.2	7.74634	0.889096555	3.648254	6.232652	7.288802	11.5465	0.988943326	1.853799005	0.046344975	Reasonable	1	1	1.88399695
VACFUB01	4-methyl-1-hexene	8.34107	8.50715	0.436518	0	0	0	0	0	0	0	0	0	0	0.004504505	0.006583507	0.004158004	0.015939016	0.027027027	0.033264033	0.012127512	0.012820513	0.02044352	0.03049203	0.011088011	0.002425502	0.002772003	0.005544006	0.001732502	0.000693001	0.001386001	0.806999307	528.1554514	29.38650495	0.298584169	3.2	7.74634	0.889096555	3.648254	6.232652	7.288802	1.15465	0.899439996	1.662874367	0.041571859	Reasonable	1	1	1.64656391
VACFUB01	4-methyl-1-hexene	8.34107	8.50715	0.436518	0	0	0	0	0	0	0	0	0	0	0.004504505	0.006583507	0.004158004	0.015939016	0.027027027	0.033264033	0.012127512	0.012820513	0.02044352	0.03049203	0.011088011	0.002425502	0.002772003	0.005544006	0.001732502	0.000693001	0.001386001	0.806999307	528.1554514	29.38650495	0.298584169	3.2	7.74634	0.889096555	3.648254	6.232652	7.288802	0.115465	0.472137058	1.258597427	0.031464936	Reasonable	1	1	1.254208358
VACFUB01	4-methyl-1-hexene	8.34107	8.50715	0.436518	0	0	0	0	0	0	0	0	0	0	0.004504505	0.006583507	0.004158004	0.015939016	0.027027027	0.033264033	0.012127512	0.012820513	0.02044352	0.03049203	0.011088011	0.002425502	0.002772003	0.005544006	0.001732502	0.000693001	0.001386001	0.806999307	528.1554514	29.38650495	0.298584169	3.2	7.74634	0.889096555	3.648254	6.232652	7.288802	0.0115465	0.082099849	0.121894616	0.003047365	Reasonable	1	1	0.11976107
VACFUB01	4-methyl-1-hexene	8.34107	8.50715	0.436518	0	0	0	0	0	0	0	0	0	0	0.004504505	0.006583507	0.004158004	0.015939016	0.027027027	0.033264033	0.012127512	0.012820513	0.02044352	0.03049203	0.011088011	0.002425502	0.002772003	0.005544006	0.001732502	0.000693001	0.001386001	0.806999307	528.1554514	29.38650495	0.298584169	3.2	7.74634	0.889096555	3.648254	6.232652	7.288802	0.00115465	0.00886502	0.009616692	0.000240417	Reasonable	1	1	0.00951155
VACFUB01	4-methyl-1-hexene	8.34107	8.50715	0.436518	0	0	0	0	0	0	0	0	0	0	0.004504505	0.006583507	0.004158004	0.015939016	0.027027027	0.033264033	0.012127512	0.012820513	0.02044352	0.03049203	0.011088011	0.002425502	0.002772003	0.005544006	0.001732502	0.000693001	0.001386001	0.806999307	528.1554514	29.38650495	0.298584169	3.2	7.74634	0.889096555	3.648254	6.232652	7.288802	0.000115465	0.000893632	0.000907328	2.27E-05	Reasonable	1	1	0.000910189
VACFUB01	4-methyl-1-hexene	8.34107	8.50715	0.436518	0	0	0	0	0	0	0	0	0	0	0.004504505	0.006583507	0.004158004	0.015939016	0.027027027	0.033264033	0.012127512	0.012820513	0.02044352	0.03049203	0.011088011	0.002425502	0.002772003	0.005544006	0.001732502	0.000693001	0.001386001	0.806999307	528.1554514	29.38650495	0.298584169	3.2	7.74634	0.889096555	3.648254	6.232652	7.288802	1.15E-05	8.94E-05	8.98E-05	2.25E-06	Reasonable	1	1	8.79E-05
ECAHAT	4-methyl-1-hexene	11.4865	12.33039	0.534409	0.000588668	0	0	0	0	0	0	0	0.000588668	0.001324503	0.002354673	0.003090508	0.001766004	0.003532009	0.005592347	0.004562178	0.01589404	0.00794702	0.015158205	0.023252391	0.028403238	0.019426049	0.028991906	0.022958057	0.059749816	0.006769684	0.001030169	0.747019868	528.1554514	29.38650495	0.298584169	3.2	0.0279253	-1.554002153	3.648254	6.232652	7.288802	115465	0.99968996	3.419655901	0.085491398	Reasonable	1	1	3.419179901
ECAHAT	4-methyl-1-hexene	11.4865	12.33039	0.534409	0.000588668	0	0	0	0	0	0	0	0.000588668	0.001324503	0.002354673	0.003090508	0.001766004	0.003532009	0.005592347	0.004562178	0.01589404	0.00794702	0.015158205	0.023252391	0.028403238	0.019426049	0.028991906	0.022958057	0.059749816	0.006769684	0.001030169	0.747019868	528.1554514	29.38650495	0.298584169	3.2	0.0279253	-1.554002153	3.648254	6.232652	7.288802	11546.5	0.996908231	3.410706856	0.085267671	Reasonable	1	1	3.373989934
ECAHAT	4-methyl-1-hexene	11.4865	12.33039	0.534409	0.000588668	0	0	0	0	0	0	0	0.000588668	0.001324503	0.002354673	0.003090508	0.001766004	0.003532009	0.005592347	0.004562178	0.01589404	0.00794702	0.015158205	0.023252391	0.028403238	0.019426049	0.028991906	0.022958057	0.059749816	0.006769684	0.001030169	0.747019868	528.1554514	29.38650495	0.298584169	3.2	0.0279253	-1.554002153	3.648254	6.232652	7.288802	1154.65	0.969919337	3.274493861	0.081862347	Reasonable	1	1	3.239740312
ECAHAT	4-methyl-1-hexene	11.4865	12.33039	0.534409	0.000588668	0	0	0	0	0	0	0	0.000588668	0.001324503	0.002354673	0.003090508	0.001766004	0.003532009	0.005592347	0.004562178	0.01589404	0.00794702	0.015158205	0.023252391	0.028403238	0.019426049	0.028991906	0.022958057	0.059749816	0.006769684	0.001030169	0.747019868	528.1554514	29.38650495	0.298584169	3.2	0.0279253	-1.554002153	3.648254	6.232652	7.288802	115.465	0.763279699	3.101221818	0.077530545	Reasonable	1	1	3.156263232
ECAHAT	4-methyl-1-hexene	11.4865	12.33039	0.534409	0.000588668	0	0	0	0	0	0	0	0.000588668	0.001324503	0.002354673	0.003090508	0.001766004	0.003532009	0.005592347	0.004562178	0.01589404	0.00794702	0.015158205	0.023252391	0.028403238	0.019426049	0.028991906	0.022958057	0.059749816	0.006769684	0.001030169	0.747019868	528.1554514	29.38650495	0.298584169	3.2	0.0279253	-1.554002153	3.648254	6.232652	7.288802	11.5465	0.243821727	2.741829264	0.068545732	Reasonable	1	1	2.779649501
ECAHAT	4-methyl-1-hexene	11.4865	12.33039	0.534409	0.000588668	0	0	0	0	0	0	0	0.000588668	0.001324503	0.002354673	0.003090508	0.001766004	0.003532009	0.005592347	0.004562178	0.01589404	0.00794702	0.015158205	0.023252391	0.028403238	0.019426049	0.028991906	0.022958057	0.059749816	0.006769684	0.001030169	0.747019868	528.1554514	29.38650495	0.298584169	3.2	0.0279253	-1.554002153	3.648254	6.232652	7.288802	1.15465	0.031236751	0.03804208	0.000951052	Reasonable	1	1	0.037249007
ECAHAT	4-methyl-1-hexene	11.4865	12.33039	0.534409	0.000588668	0	0	0	0	0	0	0	0.000588668	0.001324503	0.002354673	0.003090508	0.001766004	0.003532009	0.005592347	0.004562178	0.01589404	0.00794702	0.015158205	0.023252391	0.028403238	0.019426049	0.028991906	0.022958057	0.059749816	0.006769684	0.001030169	0.747019868	528.1554514	29.38650495	0.298584169	3.2	0.0279253	-1.554002153	3.648254	6.232652	7.288802	0.115465	0.003214031	0.003354329	8.39E-05	Reasonable	1	1	0.003379289
ECAHAT	4-methyl-1-hexene	11.4865	12.33039	0.534409	0.000588668	0	0	0	0	0	0	0	0.000588668	0.001324503	0.002354673	0.003090508	0.001766004	0.003532009	0.005592347	0.004562178	0.01589404	0.00794702	0.015158205	0.023252391	0.028403238	0.019426049	0.028991906	0.022958057	0.059749816	0.006769684	0.001030169	0.747019868	528.1554514	29.38650495	0.298584169	3.2	0.0279253	-1.554002153	3.648254	6.232652	7.288802	0.0115465	0.000322336	0.000321817	8.05E-06	Reasonable	1	1	0.000323855
ECAHAT	4-methyl-1-hexene	11.4865	12.33039	0.534409	0.000588668	0	0	0	0	0	0	0	0.000588668	0.001324503	0.002354673	0.003090508	0.001766004	0.003532009	0.005592347	0.004562178	0.01589404	0.00794702	0.015158205	0.023252391	0.028403238	0.019426049	0.028991906	0.022958057	0.059749816	0.006769684	0.001030169	0.747019868	528.1554514	29.38650495	0.298584169	3.2	0.0279253	-1.554002153	3.648254	6.232652	7.288802	0.00115465	3.22E-05	3.28E-05	8.20E-07	Reasonable	1	1	3.28E-05
FUNCAT	4-methyl-1-hexene	8.77545	9.48773	0.592996	0	0	0.000382507	0.000637511	0.000765013	0.00114752	0.000637511	0.000255004	0.000765013	0.000892516	0.001402525	0.003570062	0.004845085	0.006120107	0.009945174	0.013897743	0.016830295	0.019252837	0.013897743	0.021675379	0.028432998	0.019635344	0.028305495	0.002550045	0.002932551	0.00229504	0.001912533	0.797016448	528.1554514	29.38650495	0.298584169	3.2	0.890641	-0.050297316	3.648254	6.232652	7.288802	115465	0.999990276	3.353245547	0.083831139	Reasonable	1	1	3.307394313
FUNCAT	4-methyl-1-hexene	8.77545	9.48773	0.592996	0	0	0.000382507	0.000637511	0.000765013	0.00114752	0.000637511	0.000255004	0.000765013	0.000892516	0.001402525	0.003570062	0.004845085	0.006120107	0.009945174	0.013897743	0.016830295	0.019252837	0.013897743	0.021675379	0.028432998	0.019635344	0.028305495	0.002550045	0.002932551	0.00229504	0.001912533	0.797016448	528.1554514	29.38650495	0.298584169	3.2	0.890641	-0.050297316	3.648254	6.232652	7.288802	11546.5	0.999902769	3.414857266	0.085371432	Reasonable	1	1	3.398741406
FUNCAT	4-methyl-1-hexene	8.77545	9.48773	0.592996	0	0	0.000382507	0.000637511	0.000765013	0.00114752	0.000637511	0.000255004	0.000765013	0.000892516	0.001402525	0.003570062	0.004845085	0.006120107	0.009945174	0.013897743	0.016830295	0.019252837	0.013897743	0.021675379	0.028432998	0.019635344	0.028305495	0.002550045	0.002932551	0.00229504	0.001912533	0.797016448	528.1554514	29.38650495	0.298584169	3.2	0.890641	-0.050297316	3.648254	6.232652	7.288802	1154.65	0.99902854	3.315605539	0.082890138	Reasonable	1	1	3.304497855
FUNCAT	4-methyl-1-hexene	8.77545	9.48773	0.592996	0	0	0.000382507	0.000637511	0.000765013	0.00114752	0.000637511	0.000255004	0.000765013	0.000892516	0.001402525	0.003570062	0.004845085	0.006120107	0.009945174	0.013897743	0.016830295	0.019252837	0.013897743	0.021675379	0.028432998	0.019635344	0.028305495	0.002550045	0.002932551	0.00229504	0.001912533	0.797016448	528.1554514	29.38650495	0.298584169	3.2	0.890641	-0.050297316	3.648254	6.232652	7.288802	115.465	0.990369602	3.17661004	0.079415251	Reasonable	1	1	3.20706541
FUNCAT	4-methyl-1-hexene	8.77545	9.48773	0.592996	0	0	0.000382507	0.000637511	0.000765013	0.00114752	0.000637511	0.000255004	0.000765013	0.000892516	0.001402525	0.003570062	0.004845085	0.006120107	0.009945174	0.013897743	0.016830295	0.019252837	0.013897743	0.021675379	0.028432998	0.019635344	0.028305495	0.002550045	0.002932551	0.00229504	0.001912533	0.797016448	528.1554514	29.38650495	0.298584169	3.2	0.890641	-0.050297316	3.648254	6.232652	7.288802	11.5465	0.911377265	3.00196065	0.075049016	Reasonable	1	1	3.010917059
FUNCAT	4-methyl-1-hexene	8.77545	9.48773	0.592996	0	0	0.000382507	0.000637511	0.000765013	0.00114752	0.000637511	0.000255004	0.000765013	0.000892516	0.001402525	0.003570062	0.004845085	0.006120107	0.009945174	0.013897743	0.016830295	0.019252837	0.013897743	0.021675379	0.028432998	0.019635344	0.028305495	0.002550045	0.002932551	0.00229504	0.001912533	0.797016448	528.1554514	29.38650495	0.298584169	3.2	0.890641	-0.050297316	3.648254	6.232652	7.288802	1.15465	0.506995398	2.695906254	0.067397656	Reasonable	1	1	2.681783682
FUNCAT	4-methyl-1-hexene	8.77545	9.48773	0.592996	0	0	0.000382507	0.000637511	0.000765013	0.00114752	0.000637511	0.000255004	0.000765013	0.000892516	0.001402525	0.003570062	0.004845085	0.006120107	0.009945174	0.013897743	0.016830295	0.019252837	0.013897743	0.021675379	0.028432998	0.019635344	0.028305495	0.002550045	0.002932551	0.00229504	0.001912533	0.797016448	528.1554514	29.38650495	0.298584169	3.2	0.890641	-0.050297316	3.648254	6.232652	7.288802	0.115465	0.093248397	0.14577764	0.003644441	Reasonable	1	1	0.1467796
FUNCAT	4-methyl-1-hexene	8.77545	9.48773	0.592996	0	0	0.000382507	0.000637511	0.000765013	0.00114752	0.000637511	0.000255004	0.000765013	0.000892516	0.001402525	0.003570062	0.004845085	0.006120107	0.009945174	0.013897743	0.016830295	0.019252837	0.013897743	0.021675379	0.028432998	0.019635344	0.028305495	0.002550045	0.002932551	0.00229504	0.001912533	0.797016448	528.1554514	29.38650495	0.298584169	3.2	0.890641	-0.050297316	3.648254	6.232652	7.288802	0.0115465	0.010179107	0.011542854	0.000288571	Reasonable	1	1	0.011587745
FUNCAT	4-methyl-1-hexene	8.77545	9.48773	0.592996	0	0	0.000382507	0.000637511	0.000765013	0.00114752	0.000637511	0.000255004	0.000765013	0.000892516	0.001402525	0.003570062	0.004845085	0.006120107	0.009945174	0.013897743	0.016830295	0.019252837	0.013897743	0.021675379	0.028432998	0.019635344	0.028305495	0.002550045	0.002932551	0.00229504	0.001912533	0.797016448	528.1554514	29.38650495	0.298584169	3.2	0.890641	-0.050297316	3.648254	6.232652	7.288802	0.00115465	0.001027322	0.001114491	2.79E-05	Reasonable	1	1	0.001076603
FUNCAT	4-methyl-1-hexene	8.77545	9.48773	0.592996	0	0	0.000382507	0.000637511	0.000765013	0.00114752	0.000637511	0.000255004	0.000765013	0.000892516	0.001402525	0.003570062	0.004845085	0.006120107	0.009945174	0.013897743	0.016830295	0.019252837	0.013897743	0.021675379	0.028432998	0.019635344	0.028305495	0.002550045	0.002932551	0.00229504	0.001912533	0.797016448	528.1554514	29.38650495	0.298584169	3.2	0.890641	-0.050297316	3.648254	6.232652	7.288802	0.000115465	0.000102827	0.000110298	2.76E-06	Reasonable	1	1	0.000112363
FUNCAT	4-methyl-1-hexene	8.77545	9.48773	0.592996	0	0	0.000382507	0.000637511	0.000765013	0.00114752	0.000637511	0.000255004	0.000765013	0.000892516	0.001402525	0.003570062	0.004845085	0.006120107	0.009945174	0.013897743	0.016830295	0.019252837	0.013897743	0.021675379	0.028432998	0.019635344	0.028305495	0.002550045	0.002932551	0.00229504	0.001912533	0.797016448	528.1554514	29.38650495	0.298584169	3.2	0.890641	-0.050297316	3.648254	6.232652	7.288802	1.15E-05	1.03E-05	1.01E-05	2.53E-07	Reasonable	1	1	1.00E-05
BEPMIU	4,4-dimethyl-1-pentene	9.95474	10.07029	0.442755	0	0	0	0	0	0	0	0	0	0	0	0	0	0.002070393	0.005255614	0.011307533	0.018155757	0.032807772	0.027711419	0.015289059	0.023411371	0.032648511	0.033444816	0.020863195	0.001911132	0.002070393	0.001751871	0.771301163	524.3589038	29.54818473	0.250217308	3.1	0.0331718	-1.479230962	3.970075	4.682625	7.739063	803196.095	0.999962469	2.440211555	0.061005289	Reasonable	1	1	2.436838252
BEPMIU	4,4-dimethyl-1-pentene	9.95474	10.07029	0.442755	0	0	0	0	0	0	0	0	0	0	0	0	0	0.002070393	0.005255614	0.011307533	0.018155757	0.032807772	0.027711419	0.015289059	0.023411371	0.032648511	0.033444816	0.020863195	0.001911132	0.002070393	0.001751871	0.771301163	524.3589038	29.54818473	0.250217308	3.1	0.0331718	-1.479230962	3.970075	4.682625	7.739063	160639	0.999812372	2.411493109	0.060287328	Reasonable	1	1	2.416080281
BEPMIU	4,4-dimethyl-1-pentene	9.95474	10.07029	0.442755	0	0	0	0	0	0	0	0	0	0	0	0	0	0.002070393	0.005255614	0.011307533	0.018155757	0.032807772	0.027711419	0.015289059	0.023411371	0.032648511	0.033444816	0.020863195	0.001911132	0.002070393	0.001751871	0.771301163	524.3589038	29.54818473	0.250217308	3.1	0.0331718	-1.479230962	3.970075	4.682625	7.739063	16063.9	0.998126879	2.40627566	0.060156892	Reasonable	1	1	2.384427705
BEPMIU	4,4-dimethyl-1-pentene	9.95474	10.07029	0.442755	0	0	0	0	0	0	0	0	0	0	0	0	0	0.002070393	0.005255614	0.011307533	0.018155757	0.032807772	0.027711419	0.015289059	0.023411371	0.032648511	0.033444816	0.020863195	0.001911132	0.002070393	0.001751871	0.771301163	524.3589038	29.54818473	0.250217308	3.1	0.0331718	-1.479230962	3.970075	4.682625	7.739063	1606.39	0.981579332	2.241971191	0.05604928	Reasonable	1	1	2.256335563
BEPMIU	4,4-dimethyl-1-pentene	9.95474	10.07029	0.442755	0	0	0	0	0	0	0	0	0	0	0	0	0	0.002070393	0.005255614	0.011307533	0.018155757	0.032807772	0.027711419	0.015289059	0.023411371	0.032648511	0.033444816	0.020863195	0.001911132	0.002070393	0.001751871	0.771301163	524.3589038	29.54818473	0.250217308	3.1	0.0331718	-1.479230962	3.970075	4.682625	7.739063	160.639	0.841989286	1.995244292	0.049881107	Reasonable	1	1	1.998034452
BEPMIU	4,4-dimethyl-1-pentene	9.95474	10.07029	0.442755	0	0	0	0	0	0	0	0	0	0	0	0	0	0.002070393	0.005255614	0.011307533	0.018155757	0.032807772	0.027711419	0.015289059	0.023411371	0.032648511	0.033444816	0.020863195	0.001911132	0.002070393	0.001751871	0.771301163	524.3589038	29.54818473	0.250217308	3.1	0.0331718	-1.479230962	3.970075	4.682625	7.739063	16.0639	0.34762831	1.417541831	0.035438546	Reasonable	1	1	1.426346416
BEPMIU	4,4-dimethyl-1-pentene	9.95474	10.07029	0.442755	0	0	0	0	0	0	0	0	0	0	0	0	0	0.002070393	0.005255614	0.011307533	0.018155757	0.032807772	0.027711419	0.015289059	0.023411371	0.032648511	0.033444816	0.020863195	0.001911132	0.002070393	0.001751871	0.771301163	524.3589038	29.54818473	0.250217308	3.1	0.0331718	-1.479230962	3.970075	4.682625	7.739063	1.60639	0.050591012	0.065574174	0.001639354	Reasonable	1	1	0.067139219
BEPMIU	4,4-dimethyl-1-pentene	9.95474	10.07029	0.442755	0	0	0	0	0	0	0	0	0	0	0	0	0	0.002070393	0.005255614	0.011307533	0.018155757	0.032807772	0.027711419	0.015289059	0.023411371	0.032648511	0.033444816	0.020863195	0.001911132	0.002070393	0.001751871	0.771301163	524.3589038	29.54818473	0.250217308	3.1	0.0331718	-1.479230962	3.970075	4.682625	7.739063	0.160639	0.00530044	0.005531496	0.000138287	Reasonable	1	1	0.005466838
BEPMIU	4,4-dimethyl-1-pentene	9.95474	10.07029	0.442755	0	0	0	0	0	0	0	0	0	0	0	0	0	0.002070393	0.005255614	0.011307533	0.018155757	0.032807772	0.027711419	0.015289059	0.023411371	0.032648511	0.033444816	0.020863195	0.001911132	0.002070393	0.001751871	0.771301163	524.3589038	29.54818473	0.250217308	3.1	0.0331718	-1.479230962	3.970075	4.682625	7.739063	0.0160639	0.000532585	0.000537587	1.34E-05	Reasonable	1	1	0.000528876
BEPMIU	4,4-dimethyl-1-pentene	9.95474	10.07029	0.442755	0	0	0	0	0	0	0	0	0	0	0	0	0	0.002070393	0.005255614	0.011307533	0.018155757	0.032807772	0.027711419	0.015289059	0.023411371	0.032648511	0.033444816	0.020863195	0.001911132	0.002070393	0.001751871	0.771301163	524.3589038	29.54818473	0.250217308	3.1	0.0331718	-1.479230962	3.970075	4.682625	7.739063	0.00160639	5.33E-05	5.37E-05	1.34E-06	Reasonable	1	1	5.41E-05
BEPPAP	4,4-dimethyl-1-pentene	9.78954	9.9082	0.434395	0	0	0	0	0	0	0	0	0	0	0	0	0	0.001911132	0.005255614	0.01082975	0.019270584	0.032011467	0.029304029	0.015289059	0.0216595	0.033922599	0.033126294	0.020703934	0.002070393	0.002070393	0.001114827	0.771460424	524.3589038	29.54818473	0.250217308	3.1	0.0329802	-1.481746715	3.970075	4.682625	7.739063	803196.095	0.999962251	2.435530032	0.060888251	Reasonable	1	1	2.439816889
BEPPAP	4,4-dimethyl-1-pentene	9.78954	9.9082	0.434395	0	0	0	0	0	0	0	0	0	0	0	0	0	0.001911132	0.005255614	0.01082975	0.019270584	0.032011467	0.029304029	0.015289059	0.0216595	0.033922599	0.033126294	0.020703934	0.002070393	0.002070393	0.001114827	0.771460424	524.3589038	29.54818473	0.250217308	3.1	0.0329802	-1.481746715	3.970075	4.682625	7.739063	160639	0.999811282	2.445865099	0.061146627	Reasonable	1	1	2.396345975
BEPPAP	4,4-dimethyl-1-pentene	9.78954	9.9082	0.434395	0	0	0	0	0	0	0	0	0	0	0	0	0	0.001911132	0.005255614	0.01082975	0.019270584	0.032011467	0.029304029	0.015289059	0.0216595	0.033922599	0.033126294	0.020703934	0.002070393	0.002070393	0.001114827	0.771460424	524.3589038	29.54818473	0.250217308	3.1	0.0329802	-1.481746715	3.970075	4.682625	7.739063	16063.9	0.998116018	2.438046601	0.060951165	Reasonable	1	1	2.43553713
BEPPAP	4,4-dimethyl-1-pentene	9.78954	9.9082	0.434395	0	0	0	0	0	0	0	0	0	0	0	0	0	0.001911132	0.005255614	0.01082975	0.019270584	0.032011467	0.029304029	0.015289059	0.0216595	0.033922599	0.033126294	0.020703934	0.002070393	0.002070393	0.001114827	0.771460424	524.3589038	29.54818473	0.250217308	3.1	0.0329802	-1.481746715	3.970075	4.682625	7.739063	1606.39	0.981474299	2.249357983	0.05623395	Reasonable	1	1	2.252230928
BEPPAP	4,4-dimethyl-1-pentene	9.78954	9.9082	0.434395	0	0	0	0	0	0	0	0	0	0	0	0	0	0.001911132	0.005255614	0.01082975	0.019270584	0.032011467	0.029304029	0.015289059	0.0216595	0.033922599	0.033126294	0.020703934	0.002070393	0.002070393	0.001114827	0.771460424	524.3589038	29.54818473	0.250217308	3.1	0.0329802	-1.481746715	3.970075	4.682625	7.739063	160.639	0.841217074	2.008929312	0.050223233	Reasonable	1	1	2.007175102
BEPPAP	4,4-dimethyl-1-pentene	9.78954	9.9082	0.434395	0	0	0	0	0	0	0	0	0	0	0	0	0	0.001911132	0.005255614	0.01082975	0.019270584	0.032011467	0.029304029	0.015289059	0.0216595	0.033922599	0.033126294	0.020703934	0.002070393	0.002070393	0.001114827	0.771460424	524.3589038	29.54818473	0.250217308	3.1	0.0329802	-1.481746715	3.970075	4.682625	7.739063	16.0639	0.346315779	1.428358396	0.03570896	Reasonable	1	1	1.448793804
BEPPAP	4,4-dimethyl-1-pentene	9.78954	9.9082	0.434395	0	0	0	0	0	0	0	0	0	0	0	0	0	0.001911132	0.005255614	0.01082975	0.019270584	0.032011467	0.029304029	0.015289059	0.0216595	0.033922599	0.033126294	0.020703934	0.002070393	0.002070393	0.001114827	0.771460424	524.3589038	29.54818473	0.250217308	3.1	0.0329802	-1.481746715	3.970075	4.682625	7.739063	1.60639	0.050313501	0.064881535	0.001622038	Reasonable	1	1	0.063696037
BEPPAP	4,4-dimethyl-1-pentene	9.78954	9.9082	0.434395	0	0	0	0	0	0	0	0	0	0	0	0	0	0.001911132	0.005255614	0.01082975	0.019270584	0.032011467	0.029304029	0.015289059	0.0216595	0.033922599	0.033126294	0.020703934	0.002070393	0.002070393	0.001114827	0.771460424	524.3589038	29.54818473	0.250217308	3.1	0.0329802	-1.481746715	3.970075	4.682625	7.739063	0.160639	0.005269986	0.005515502	0.000137888	Reasonable	1	1	0.005545363
BEPPAP	4,4-dimethyl-1-pentene	9.78954	9.9082	0.434395	0	0	0	0	0	0	0	0	0	0	0	0	0	0.001911132	0.005255614	0.01082975	0.019270584	0.032011467	0.029304029	0.015289059	0.0216595	0.033922599	0.033126294	0.020703934	0.002070393	0.002070393	0.001114827	0.771460424	524.3589038	29.54818473	0.250217308	3.1	0.0329802	-1.481746715	3.970075	4.682625	7.739063	0.0160639	0.00052951	0.0005269	1.32E-05	Reasonable	1	1	0.000534063
BEPPAP	4,4-dimethyl-1-pentene	9.78954	9.9082	0.434395	0	0	0	0	0	0	0	0	0	0	0	0	0	0.001911132	0.005255614	0.01082975	0.019270584	0.032011467	0.029304029	0.015289059	0.0216595	0.033922599	0.033126294	0.020703934	0.002070393	0.002070393	0.001114827	0.771460424	524.3589038	29.54818473	0.250217308	3.1	0.0329802	-1.481746715	3.970075	4.682625	7.739063	0.00160639	5.30E-05	5.39E-05	1.35E-06	Reasonable	1	1	5.30E-05
QATHOK	4,4-dimethyl-1-pentene	6.48945	9.29834	0.438303	0	0	0	0	0	0	0	0	0	0.000858001	0.000429	0.003003003	0.004719005	0.004933505	0.007293007	0.010939511	0.013513514	0.026598027	0.025954526	0.023380523	0.027670528	0.021879022	0.023809524	0.018447018	0.001716002	0.000643501	0.002359502	0.781853282	524.3589038	29.54818473	0.250217308	3.1	0.107279	-0.969485283	3.970075	4.682625	7.739063	803196.095	0.999988395	2.655350582	0.066383765	Reasonable	1	1	2.686627768
QATHOK	4,4-dimethyl-1-pentene	6.48945	9.29834	0.438303	0	0	0	0	0	0	0	0	0	0.000858001	0.000429	0.003003003	0.004719005	0.004933505	0.007293007	0.010939511	0.013513514	0.026598027	0.025954526	0.023380523	0.027670528	0.021879022	0.023809524	0.018447018	0.001716002	0.000643501	0.002359502	0.781853282	524.3589038	29.54818473	0.250217308	3.1	0.107279	-0.969485283	3.970075	4.682625	7.739063	160639	0.999941976	2.588566062	0.064714152	Reasonable	1	1	2.60799989
QATHOK	4,4-dimethyl-1-pentene	6.48945	9.29834	0.438303	0	0	0	0	0	0	0	0	0	0.000858001	0.000429	0.003003003	0.004719005	0.004933505	0.007293007	0.010939511	0.013513514	0.026598027	0.025954526	0.023380523	0.027670528	0.021879022	0.023809524	0.018447018	0.001716002	0.000643501	0.002359502	0.781853282	524.3589038	29.54818473	0.250217308	3.1	0.107279	-0.969485283	3.970075	4.682625	7.739063	16063.9	0.999420061	2.617496127	0.065437403	Reasonable	1	1	2.60666589
QATHOK	4,4-dimethyl-1-pentene	6.48945	9.29834	0.438303	0	0	0	0	0	0	0	0	0	0.000858001	0.000429	0.003003003	0.004719005	0.004933505	0.007293007	0.010939511	0.013513514	0.026598027	0.025954526	0.023380523	0.027670528	0.021879022	0.023809524	0.018447018	0.001716002	0.000643501	0.002359502	0.781853282	524.3589038	29.54818473	0.250217308	3.1	0.107279	-0.969485283	3.970075	4.682625	7.739063	1606.39	0.994230722	2.525564118	0.063139103	Reasonable	1	1	2.548723379
QATHOK	4,4-dimethyl-1-pentene	6.48945	9.29834	0.438303	0	0	0	0	0	0	0	0	0	0.000858001	0.000429	0.003003003	0.004719005	0.004933505	0.007293007	0.010939511	0.013513514	0.026598027	0.025954526	0.023380523	0.027670528	0.021879022	0.023809524	0.018447018	0.001716002	0.000643501	0.002359502	0.781853282	524.3589038	29.54818473	0.250217308	3.1	0.107279	-0.969485283	3.970075	4.682625	7.739063	160.639	0.945154966	2.408318318	0.060207958	Reasonable	1	1	2.406507928
QATHOK	4,4-dimethyl-1-pentene	6.48945	9.29834	0.438303	0	0	0	0	0	0	0	0	0	0.000858001	0.000429	0.003003003	0.004719005	0.004933505	0.007293007	0.010939511	0.013513514	0.026598027	0.025954526	0.023380523	0.027670528	0.021879022	0.023809524	0.018447018	0.001716002	0.000643501	0.002359502	0.781853282	524.3589038	29.54818473	0.250217308	3.1	0.107279	-0.969485283	3.970075	4.682625	7.739063	16.0639	0.632801022	2.253997309	0.056349933	Reasonable	1	1	2.26951576
QATHOK	4,4-dimethyl-1-pentene	6.48945	9.29834	0.438303	0	0	0	0	0	0	0	0	0	0.000858001	0.000429	0.003003003	0.004719005	0.004933505	0.007293007	0.010939511	0.013513514	0.026598027	0.025954526	0.023380523	0.027670528	0.021879022	0.023809524	0.018447018	0.001716002	0.000643501	0.002359502	0.781853282	524.3589038	29.54818473	0.250217308	3.1	0.107279	-0.969485283	3.970075	4.682625	7.739063	1.60639	0.146999251	0.677255269	0.016931382	Reasonable	1	1	0.679913713
QATHOK	4,4-dimethyl-1-pentene	6.48945	9.29834	0.438303	0	0	0	0	0	0	0	0	0	0.000858001	0.000429	0.003003003	0.004719005	0.004933505	0.007293007	0.010939511	0.013513514	0.026598027	0.025954526	0.023380523	0.027670528	0.021879022	0.023809524	0.018447018	0.001716002	0.000643501	0.002359502	0.781853282	524.3589038	29.54818473	0.250217308	3.1	0.107279	-0.969485283	3.970075	4.682625	7.739063	0.160639	0.01694124	0.019077357	0.000476934	Reasonable	1	1	0.019028481
QATHOK	4,4-dimethyl-1-pentene	6.48945	9.29834	0.438303	0	0	0	0	0	0	0	0	0	0.000858001	0.000429	0.003003003	0.004719005	0.004933505	0.007293007	0.010939511	0.013513514	0.026598027	0.025954526	0.023380523	0.027670528	0.021879022	0.023809524	0.018447018	0.001716002	0.000643501	0.002359502	0.781853282	524.3589038	29.54818473	0.250217308	3.1	0.107279	-0.969485283	3.970075	4.682625	7.739063	0.0160639	0.001720354	0.001765721	4.41E-05	Reasonable	1	1	0.001748499
QATHOK	4,4-dimethyl-1-pentene	6.48945	9.29834	0.438303	0	0	0	0	0	0	0	0	0	0.000858001	0.000429	0.003003003	0.004719005	0.004933505	0.007293007	0.010939511	0.013513514	0.026598027	0.025954526	0.023380523	0.027670528	0.021879022	0.023809524	0.018447018	0.001716002	0.000643501	0.002359502	0.781853282	524.3589038	29.54818473	0.250217308	3.1	0.107279	-0.969485283	3.970075	4.682625	7.739063	0.00160639	0.000172302	0.000169857	4.25E-06	Reasonable	1	1	0.000171263
QATHOK	4,4-dimethyl-1-pentene	6.48945	9.29834	0.438303	0	0	0	0	0	0	0	0	0	0.000858001	0.000429	0.003003003	0.004719005	0.004933505	0.007293007	0.010939511	0.013513514	0.026598027	0.025954526	0.023380523	0.027670528	0.021879022	0.023809524	0.018447018	0.001716002	0.000643501	0.002359502	0.781853282	524.3589038	29.54818473	0.250217308	3.1	0.107279	-0.969485283	3.970075	4.682625	7.739063	0.000160639	1.72E-05	1.75E-05	4.38E-07	Reasonable	1	1	1.75E-05
VACFUB01	4,4-dimethyl-1-pentene	8.34107	8.50715	0.436518	0	0	0	0	0	0	0	0	0	0	0.004504505	0.006583507	0.004158004	0.015939016	0.027027027	0.033264033	0.012127512	0.012820513	0.02044352	0.03049203	0.011088011	0.002425502	0.002772003	0.005544006	0.001732502	0.000693001	0.001386001	0.806999307	524.3589038	29.54818473	0.250217308	3.1	3.93418	0.594854226	3.970075	4.682625	7.739063	803196.095	0.999999684	1.734134181	0.043353355	Reasonable	1	1	1.692649341
VACFUB01	4,4-dimethyl-1-pentene	8.34107	8.50715	0.436518	0	0	0	0	0	0	0	0	0	0	0.004504505	0.006583507	0.004158004	0.015939016	0.027027027	0.033264033	0.012127512	0.012820513	0.02044352	0.03049203	0.011088011	0.002425502	0.002772003	0.005544006	0.001732502	0.000693001	0.001386001	0.806999307	524.3589038	29.54818473	0.250217308	3.1	3.93418	0.594854226	3.970075	4.682625	7.739063	160639	0.999998418	1.759229979	0.043980749	Reasonable	1	1	1.753586146
VACFUB01	4,4-dimethyl-1-pentene	8.34107	8.50715	0.436518	0	0	0	0	0	0	0	0	0	0	0.004504505	0.006583507	0.004158004	0.015939016	0.027027027	0.033264033	0.012127512	0.012820513	0.02044352	0.03049203	0.011088011	0.002425502	0.002772003	0.005544006	0.001732502	0.000693001	0.001386001	0.806999307	524.3589038	29.54818473	0.250217308	3.1	3.93418	0.594854226	3.970075	4.682625	7.739063	16063.9	0.999984177	1.741542435	0.043538561	Reasonable	1	1	1.717637633
VACFUB01	4,4-dimethyl-1-pentene	8.34107	8.50715	0.436518	0	0	0	0	0	0	0	0	0	0	0.004504505	0.006583507	0.004158004	0.015939016	0.027027027	0.033264033	0.012127512	0.012820513	0.02044352	0.03049203	0.011088011	0.002425502	0.002772003	0.005544006	0.001732502	0.000693001	0.001386001	0.806999307	524.3589038	29.54818473	0.250217308	3.1	3.93418	0.594854226	3.970075	4.682625	7.739063	1606.39	0.999841793	1.597766736	0.039944168	Reasonable	1	1	1.611200693
VACFUB01	4,4-dimethyl-1-pentene	8.34107	8.50715	0.436518	0	0	0	0	0	0	0	0	0	0	0.004504505	0.006583507	0.004158004	0.015939016	0.027027027	0.033264033	0.012127512	0.012820513	0.02044352	0.03049203	0.011088011	0.002425502	0.002772003	0.005544006	0.001732502	0.000693001	0.001386001	0.806999307	524.3589038	29.54818473	0.250217308	3.1	3.93418	0.594854226	3.970075	4.682625	7.739063	160.639	0.998420178	1.460991573	0.036524789	Reasonable	1	1	1.491989184
VACFUB01	4,4-dimethyl-1-pentene	8.34107	8.50715	0.436518	0	0	0	0	0	0	0	0	0	0	0.004504505	0.006583507	0.004158004	0.015939016	0.027027027	0.033264033	0.012127512	0.012820513	0.02044352	0.03049203	0.011088011	0.002425502	0.002772003	0.005544006	0.001732502	0.000693001	0.001386001	0.806999307	524.3589038	29.54818473	0.250217308	3.1	3.93418	0.594854226	3.970075	4.682625	7.739063	16.0639	0.984423257	1.313858249	0.032846456	Reasonable	1	1	1.298861846
VACFUB01	4,4-dimethyl-1-pentene	8.34107	8.50715	0.436518	0	0	0	0	0	0	0	0	0	0	0.004504505	0.006583507	0.004158004	0.015939016	0.027027027	0.033264033	0.012127512	0.012820513	0.02044352	0.03049203	0.011088011	0.002425502	0.002772003	0.005544006	0.001732502	0.000693001	0.001386001	0.806999307	524.3589038	29.54818473	0.250217308	3.1	3.93418	0.594854226	3.970075	4.682625	7.739063	1.60639	0.863384757	1.159843055	0.028996076	Reasonable	1	1	1.166697577
VACFUB01	4,4-dimethyl-1-pentene	8.34107	8.50715	0.436518	0	0	0	0	0	0	0	0	0	0	0.004504505	0.006583507	0.004158004	0.015939016	0.027027027	0.033264033	0.012127512	0.012820513	0.02044352	0.03049203	0.011088011	0.002425502	0.002772003	0.005544006	0.001732502	0.000693001	0.001386001	0.806999307	524.3589038	29.54818473	0.250217308	3.1	3.93418	0.594854226	3.970075	4.682625	7.739063	0.160639	0.387248422	0.727097498	0.018177437	Reasonable	1	1	0.737115834
VACFUB01	4,4-dimethyl-1-pentene	8.34107	8.50715	0.436518	0	0	0	0	0	0	0	0	0	0	0.004504505	0.006583507	0.004158004	0.015939016	0.027027027	0.033264033	0.012127512	0.012820513	0.02044352	0.03049203	0.011088011	0.002425502	0.002772003	0.005544006	0.001732502	0.000693001	0.001386001	0.806999307	524.3589038	29.54818473	0.250217308	3.1	3.93418	0.594854226	3.970075	4.682625	7.739063	0.0160639	0.059441664	0.073002536	0.001825063	Reasonable	1	1	0.071991773
VACFUB01	4,4-dimethyl-1-pentene	8.34107	8.50715	0.436518	0	0	0	0	0	0	0	0	0	0	0.004504505	0.006583507	0.004158004	0.015939016	0.027027027	0.033264033	0.012127512	0.012820513	0.02044352	0.03049203	0.011088011	0.002425502	0.002772003	0.005544006	0.001732502	0.000693001	0.001386001	0.806999307	524.3589038	29.54818473	0.250217308	3.1	3.93418	0.594854226	3.970075	4.682625	7.739063	0.00160639	0.006280138	0.006576269	0.000164407	Reasonable	1	1	0.006548115
VACFUB01	4,4-dimethyl-1-pentene	8.34107	8.50715	0.436518	0	0	0	0	0	0	0	0	0	0	0.004504505	0.006583507	0.004158004	0.015939016	0.027027027	0.033264033	0.012127512	0.012820513	0.02044352	0.03049203	0.011088011	0.002425502	0.002772003	0.005544006	0.001732502	0.000693001	0.001386001	0.806999307	524.3589038	29.54818473	0.250217308	3.1	3.93418	0.594854226	3.970075	4.682625	7.739063	0.000160639	0.000631584	0.000637177	1.59E-05	Reasonable	1	1	0.000629476
VACFUB01	4,4-dimethyl-1-pentene	8.34107	8.50715	0.436518	0	0	0	0	0	0	0	0	0	0	0.004504505	0.006583507	0.004158004	0.015939016	0.027027027	0.033264033	0.012127512	0.012820513	0.02044352	0.03049203	0.011088011	0.002425502	0.002772003	0.005544006	0.001732502	0.000693001	0.001386001	0.806999307	524.3589038	29.54818473	0.250217308	3.1	3.93418	0.594854226	3.970075	4.682625	7.739063	1.61E-05	6.32E-05	6.55E-05	1.64E-06	Reasonable	1	1	6.61E-05
ECAHAT	4,4-dimethyl-1-pentene	11.4865	12.33039	0.534409	0.000588668	0	0	0	0	0	0	0	0.000588668	0.001324503	0.002354673	0.003090508	0.001766004	0.003532009	0.005592347	0.004562178	0.01589404	0.00794702	0.015158205	0.023252391	0.028403238	0.019426049	0.028991906	0.022958057	0.059749816	0.006769684	0.001030169	0.747019868	524.3589038	29.54818473	0.250217308	3.1	0.0186819	-1.728578957	3.970075	4.682625	7.739063	160639	0.999666893	3.550446171	0.088761154	Reasonable	1	1	3.551431982
ECAHAT	4,4-dimethyl-1-pentene	11.4865	12.33039	0.534409	0.000588668	0	0	0	0	0	0	0	0.000588668	0.001324503	0.002354673	0.003090508	0.001766004	0.003532009	0.005592347	0.004562178	0.01589404	0.00794702	0.015158205	0.023252391	0.028403238	0.019426049	0.028991906	0.022958057	0.059749816	0.006769684	0.001030169	0.747019868	524.3589038	29.54818473	0.250217308	3.1	0.0186819	-1.728578957	3.970075	4.682625	7.739063	16063.9	0.99667889	3.502709309	0.087567733	Reasonable	1	1	3.467782798
ECAHAT	4,4-dimethyl-1-pentene	11.4865	12.33039	0.534409	0.000588668	0	0	0	0	0	0	0	0.000588668	0.001324503	0.002354673	0.003090508	0.001766004	0.003532009	0.005592347	0.004562178	0.01589404	0.00794702	0.015158205	0.023252391	0.028403238	0.019426049	0.028991906	0.022958057	0.059749816	0.006769684	0.001030169	0.747019868	524.3589038	29.54818473	0.250217308	3.1	0.0186819	-1.728578957	3.970075	4.682625	7.739063	1606.39	0.967752772	3.400912199	0.085022805	Reasonable	1	1	3.444367795
ECAHAT	4,4-dimethyl-1-pentene	11.4865	12.33039	0.534409	0.000588668	0	0	0	0	0	0	0	0.000588668	0.001324503	0.002354673	0.003090508	0.001766004	0.003532009	0.005592347	0.004562178	0.01589404	0.00794702	0.015158205	0.023252391	0.028403238	0.019426049	0.028991906	0.022958057	0.059749816	0.006769684	0.001030169	0.747019868	524.3589038	29.54818473	0.250217308	3.1	0.0186819	-1.728578957	3.970075	4.682625	7.739063	160.639	0.750065091	3.15584748	0.078896187	Reasonable	1	1	3.18256354
ECAHAT	4,4-dimethyl-1-pentene	11.4865	12.33039	0.534409	0.000588668	0	0	0	0	0	0	0	0.000588668	0.001324503	0.002354673	0.003090508	0.001766004	0.003532009	0.005592347	0.004562178	0.01589404	0.00794702	0.015158205	0.023252391	0.028403238	0.019426049	0.028991906	0.022958057	0.059749816	0.006769684	0.001030169	0.747019868	524.3589038	29.54818473	0.250217308	3.1	0.0186819	-1.728578957	3.970075	4.682625	7.739063	16.0639	0.230830867	2.720465207	0.06801163	Reasonable	1	1	2.723709766
ECAHAT	4,4-dimethyl-1-pentene	11.4865	12.33039	0.534409	0.000588668	0	0	0	0	0	0	0	0.000588668	0.001324503	0.002354673	0.003090508	0.001766004	0.003532009	0.005592347	0.004562178	0.01589404	0.00794702	0.015158205	0.023252391	0.028403238	0.019426049	0.028991906	0.022958057	0.059749816	0.006769684	0.001030169	0.747019868	524.3589038	29.54818473	0.250217308	3.1	0.0186819	-1.728578957	3.970075	4.682625	7.739063	1.60639	0.029136033	0.034627396	0.000865685	Reasonable	1	1	0.034984978
ECAHAT	4,4-dimethyl-1-pentene	11.4865	12.33039	0.534409	0.000588668	0	0	0	0	0	0	0	0.000588668	0.001324503	0.002354673	0.003090508	0.001766004	0.003532009	0.005592347	0.004562178	0.01589404	0.00794702	0.015158205	0.023252391	0.028403238	0.019426049	0.028991906	0.022958057	0.059749816	0.006769684	0.001030169	0.747019868	524.3589038	29.54818473	0.250217308	3.1	0.0186819	-1.728578957	3.970075	4.682625	7.739063	0.160639	0.002992062	0.003168446	7.92E-05	Reasonable	1	1	0.003141078
ECAHAT	4,4-dimethyl-1-pentene	11.4865	12.33039	0.534409	0.000588668	0	0	0	0	0	0	0	0.000588668	0.001324503	0.002354673	0.003090508	0.001766004	0.003532009	0.005592347	0.004562178	0.01589404	0.00794702	0.015158205	0.023252391	0.028403238	0.019426049	0.028991906	0.022958057	0.059749816	0.006769684	0.001030169	0.747019868	524.3589038	29.54818473	0.250217308	3.1	0.0186819	-1.728578957	3.970075	4.682625	7.739063	0.0160639	0.000300014	0.000307157	7.68E-06	Reasonable	1	1	0.000311053
ECAHAT	4,4-dimethyl-1-pentene	11.4865	12.33039	0.534409	0.000588668	0	0	0	0	0	0	0	0.000588668	0.001324503	0.002354673	0.003090508	0.001766004	0.003532009	0.005592347	0.004562178	0.01589404	0.00794702	0.015158205	0.023252391	0.028403238	0.019426049	0.028991906	0.022958057	0.059749816	0.006769684	0.001030169	0.747019868	524.3589038	29.54818473	0.250217308	3.1	0.0186819	-1.728578957	3.970075	4.682625	7.739063	0.00160639	3.00E-05	2.98E-05	7.45E-07	Reasonable	1	1	2.93E-05
FUNCAT	4,4-dimethyl-1-pentene	8.77545	9.48773	0.592996	0	0	0.000382507	0.000637511	0.000765013	0.00114752	0.000637511	0.000255004	0.000765013	0.000892516	0.001402525	0.003570062	0.004845085	0.006120107	0.009945174	0.013897743	0.016830295	0.019252837	0.013897743	0.021675379	0.028432998	0.019635344	0.028305495	0.002550045	0.002932551	0.00229504	0.001912533	0.797016448	524.3589038	29.54818473	0.250217308	3.1	0.168595	-0.773155309	3.970075	4.682625	7.739063	160639	0.999963078	3.252135566	0.081303389	Reasonable	1	1	3.213916607
FUNCAT	4,4-dimethyl-1-pentene	8.77545	9.48773	0.592996	0	0	0.000382507	0.000637511	0.000765013	0.00114752	0.000637511	0.000255004	0.000765013	0.000892516	0.001402525	0.003570062	0.004845085	0.006120107	0.009945174	0.013897743	0.016830295	0.019252837	0.013897743	0.021675379	0.028432998	0.019635344	0.028305495	0.002550045	0.002932551	0.00229504	0.001912533	0.797016448	524.3589038	29.54818473	0.250217308	3.1	0.168595	-0.773155309	3.970075	4.682625	7.739063	16063.9	0.9996309	3.227840577	0.080696014	Reasonable	1	1	3.278356362
FUNCAT	4,4-dimethyl-1-pentene	8.77545	9.48773	0.592996	0	0	0.000382507	0.000637511	0.000765013	0.00114752	0.000637511	0.000255004	0.000765013	0.000892516	0.001402525	0.003570062	0.004845085	0.006120107	0.009945174	0.013897743	0.016830295	0.019252837	0.013897743	0.021675379	0.028432998	0.019635344	0.028305495	0.002550045	0.002932551	0.00229504	0.001912533	0.797016448	524.3589038	29.54818473	0.250217308	3.1	0.168595	-0.773155309	3.970075	4.682625	7.739063	1606.39	0.996321221	3.162729964	0.079068249	Reasonable	1	1	3.149734002
FUNCAT	4,4-dimethyl-1-pentene	8.77545	9.48773	0.592996	0	0	0.000382507	0.000637511	0.000765013	0.00114752	0.000637511	0.000255004	0.000765013	0.000892516	0.001402525	0.003570062	0.004845085	0.006120107	0.009945174	0.013897743	0.016830295	0.019252837	0.013897743	0.021675379	0.028432998	0.019635344	0.028305495	0.002550045	0.002932551	0.00229504	0.001912533	0.797016448	524.3589038	29.54818473	0.250217308	3.1	0.168595	-0.773155309	3.970075	4.682625	7.739063	160.639	0.964391183	2.997300108	0.074932503	Reasonable	1	1	3.00215403
FUNCAT	4,4-dimethyl-1-pentene	8.77545	9.48773	0.592996	0	0	0.000382507	0.000637511	0.000765013	0.00114752	0.000637511	0.000255004	0.000765013	0.000892516	0.001402525	0.003570062	0.004845085	0.006120107	0.009945174	0.013897743	0.016830295	0.019252837	0.013897743	0.021675379	0.028432998	0.019635344	0.028305495	0.002550045	0.002932551	0.00229504	0.001912533	0.797016448	524.3589038	29.54818473	0.250217308	3.1	0.168595	-0.773155309	3.970075	4.682625	7.739063	16.0639	0.730334162	2.731109908	0.068277748	Reasonable	1	1	2.682945989
FUNCAT	4,4-dimethyl-1-pentene	8.77545	9.48773	0.592996	0	0	0.000382507	0.000637511	0.000765013	0.00114752	0.000637511	0.000255004	0.000765013	0.000892516	0.001402525	0.003570062	0.004845085	0.006120107	0.009945174	0.013897743	0.016830295	0.019252837	0.013897743	0.021675379	0.028432998	0.019635344	0.028305495	0.002550045	0.002932551	0.00229504	0.001912533	0.797016448	524.3589038	29.54818473	0.250217308	3.1	0.168595	-0.773155309	3.970075	4.682625	7.739063	1.60639	0.21311227	1.532125151	0.038303129	Reasonable	1	1	1.506835025
FUNCAT	4,4-dimethyl-1-pentene	8.77545	9.48773	0.592996	0	0	0.000382507	0.000637511	0.000765013	0.00114752	0.000637511	0.000255004	0.000765013	0.000892516	0.001402525	0.003570062	0.004845085	0.006120107	0.009945174	0.013897743	0.016830295	0.019252837	0.013897743	0.021675379	0.028432998	0.019635344	0.028305495	0.002550045	0.002932551	0.00229504	0.001912533	0.797016448	524.3589038	29.54818473	0.250217308	3.1	0.168595	-0.773155309	3.970075	4.682625	7.739063	0.160639	0.026368788	0.030120253	0.000753006	Reasonable	1	1	0.02976238
FUNCAT	4,4-dimethyl-1-pentene	8.77545	9.48773	0.592996	0	0	0.000382507	0.000637511	0.000765013	0.00114752	0.000637511	0.000255004	0.000765013	0.000892516	0.001402525	0.003570062	0.004845085	0.006120107	0.009945174	0.013897743	0.016830295	0.019252837	0.013897743	0.021675379	0.028432998	0.019635344	0.028305495	0.002550045	0.002932551	0.00229504	0.001912533	0.797016448	524.3589038	29.54818473	0.250217308	3.1	0.168595	-0.773155309	3.970075	4.682625	7.739063	0.0160639	0.002700978	0.002781536	6.95E-05	Reasonable	1	1	0.002768387
FUNCAT	4,4-dimethyl-1-pentene	8.77545	9.48773	0.592996	0	0	0.000382507	0.000637511	0.000765013	0.00114752	0.000637511	0.000255004	0.000765013	0.000892516	0.001402525	0.003570062	0.004845085	0.006120107	0.009945174	0.013897743	0.016830295	0.019252837	0.013897743	0.021675379	0.028432998	0.019635344	0.028305495	0.002550045	0.002932551	0.00229504	0.001912533	0.797016448	524.3589038	29.54818473	0.250217308	3.1	0.168595	-0.773155309	3.970075	4.682625	7.739063	0.00160639	0.000270756	0.000276164	6.90E-06	Reasonable	1	1	0.000274988
FUNCAT	4,4-dimethyl-1-pentene	8.77545	9.48773	0.592996	0	0	0.000382507	0.000637511	0.000765013	0.00114752	0.000637511	0.000255004	0.000765013	0.000892516	0.001402525	0.003570062	0.004845085	0.006120107	0.009945174	0.013897743	0.016830295	0.019252837	0.013897743	0.021675379	0.028432998	0.019635344	0.028305495	0.002550045	0.002932551	0.00229504	0.001912533	0.797016448	524.3589038	29.54818473	0.250217308	3.1	0.168595	-0.773155309	3.970075	4.682625	7.739063	0.000160639	2.71E-05	2.66E-05	6.65E-07	Reasonable	1	1	2.71E-05
BEPMIU	2,2-dimethylpentane	9.95474	10.07029	0.442755	0	0	0	0	0	0	0	0	0	0	0	0	0	0.002070393	0.005255614	0.011307533	0.018155757	0.032807772	0.027711419	0.015289059	0.023411371	0.032648511	0.033444816	0.020863195	0.001911132	0.002070393	0.001751871	0.771301163	531.5493533	28.99496799	0.28325304	3.6	0.0529564	-1.276081546	4.365481	4.544825	7.736236	719158.995	0.999973743	2.403586335	0.060089658	Reasonable	1	1	2.411974746
BEPMIU	2,2-dimethylpentane	9.95474	10.07029	0.442755	0	0	0	0	0	0	0	0	0	0	0	0	0	0.002070393	0.005255614	0.011307533	0.018155757	0.032807772	0.027711419	0.015289059	0.023411371	0.032648511	0.033444816	0.020863195	0.001911132	0.002070393	0.001751871	0.771301163	531.5493533	28.99496799	0.28325304	3.6	0.0529564	-1.276081546	4.365481	4.544825	7.736236	143832	0.999868729	2.399806907	0.059995173	Reasonable	1	1	2.315493649
BEPMIU	2,2-dimethylpentane	9.95474	10.07029	0.442755	0	0	0	0	0	0	0	0	0	0	0	0	0	0.002070393	0.005255614	0.011307533	0.018155757	0.032807772	0.027711419	0.015289059	0.023411371	0.032648511	0.033444816	0.020863195	0.001911132	0.002070393	0.001751871	0.771301163	531.5493533	28.99496799	0.28325304	3.6	0.0529564	-1.276081546	4.365481	4.544825	7.736236	14383.2	0.998688838	2.387448747	0.059686219	Reasonable	1	1	2.416286316
BEPMIU	2,2-dimethylpentane	9.95474	10.07029	0.442755	0	0	0	0	0	0	0	0	0	0	0	0	0	0.002070393	0.005255614	0.011307533	0.018155757	0.032807772	0.027711419	0.015289059	0.023411371	0.032648511	0.033444816	0.020863195	0.001911132	0.002070393	0.001751871	0.771301163	531.5493533	28.99496799	0.28325304	3.6	0.0529564	-1.276081546	4.365481	4.544825	7.736236	1438.32	0.987041302	2.249470261	0.056236757	Reasonable	1	1	2.247559754
BEPMIU	2,2-dimethylpentane	9.95474	10.07029	0.442755	0	0	0	0	0	0	0	0	0	0	0	0	0	0.002070393	0.005255614	0.011307533	0.018155757	0.032807772	0.027711419	0.015289059	0.023411371	0.032648511	0.033444816	0.020863195	0.001911132	0.002070393	0.001751871	0.771301163	531.5493533	28.99496799	0.28325304	3.6	0.0529564	-1.276081546	4.365481	4.544825	7.736236	143.832	0.883947973	2.063452322	0.051586308	Reasonable	1	1	2.071256325
BEPMIU	2,2-dimethylpentane	9.95474	10.07029	0.442755	0	0	0	0	0	0	0	0	0	0	0	0	0	0.002070393	0.005255614	0.011307533	0.018155757	0.032807772	0.027711419	0.015289059	0.023411371	0.032648511	0.033444816	0.020863195	0.001911132	0.002070393	0.001751871	0.771301163	531.5493533	28.99496799	0.28325304	3.6	0.0529564	-1.276081546	4.365481	4.544825	7.736236	14.3832	0.432360823	1.728762051	0.043219051	Reasonable	1	1	1.721340954
BEPMIU	2,2-dimethylpentane	9.95474	10.07029	0.442755	0	0	0	0	0	0	0	0	0	0	0	0	0	0.002070393	0.005255614	0.011307533	0.018155757	0.032807772	0.027711419	0.015289059	0.023411371	0.032648511	0.033444816	0.020863195	0.001911132	0.002070393	0.001751871	0.771301163	531.5493533	28.99496799	0.28325304	3.6	0.0529564	-1.276081546	4.365481	4.544825	7.736236	1.43832	0.070777269	0.123960102	0.003099003	Reasonable	1	1	0.122501176
BEPMIU	2,2-dimethylpentane	9.95474	10.07029	0.442755	0	0	0	0	0	0	0	0	0	0	0	0	0	0.002070393	0.005255614	0.011307533	0.018155757	0.032807772	0.027711419	0.015289059	0.023411371	0.032648511	0.033444816	0.020863195	0.001911132	0.002070393	0.001751871	0.771301163	531.5493533	28.99496799	0.28325304	3.6	0.0529564	-1.276081546	4.365481	4.544825	7.736236	0.143832	0.007559247	0.008487309	0.000212183	Reasonable	1	1	0.008446218
BEPMIU	2,2-dimethylpentane	9.95474	10.07029	0.442755	0	0	0	0	0	0	0	0	0	0	0	0	0	0.002070393	0.005255614	0.011307533	0.018155757	0.032807772	0.027711419	0.015289059	0.023411371	0.032648511	0.033444816	0.020863195	0.001911132	0.002070393	0.001751871	0.771301163	531.5493533	28.99496799	0.28325304	3.6	0.0529564	-1.276081546	4.365481	4.544825	7.736236	0.0143832	0.000761103	0.000778733	1.95E-05	Reasonable	1	1	0.000778089
BEPMIU	2,2-dimethylpentane	9.95474	10.07029	0.442755	0	0	0	0	0	0	0	0	0	0	0	0	0	0.002070393	0.005255614	0.011307533	0.018155757	0.032807772	0.027711419	0.015289059	0.023411371	0.032648511	0.033444816	0.020863195	0.001911132	0.002070393	0.001751871	0.771301163	531.5493533	28.99496799	0.28325304	3.6	0.0529564	-1.276081546	4.365481	4.544825	7.736236	0.00143832	7.62E-05	7.53E-05	1.88E-06	Reasonable	1	1	7.64E-05
BEPPAP	2,2-dimethylpentane	9.78954	9.9082	0.434395	0	0	0	0	0	0	0	0	0	0	0	0	0	0.001911132	0.005255614	0.01082975	0.019270584	0.032011467	0.029304029	0.015289059	0.0216595	0.033922599	0.033126294	0.020703934	0.002070393	0.002070393	0.001114827	0.771460424	531.5493533	28.99496799	0.28325304	3.6	0.0523154	-1.28137045	4.365481	4.544825	7.736236	719158.995	0.999973421	2.450265133	0.061256628	Reasonable	1	1	2.452226086
BEPPAP	2,2-dimethylpentane	9.78954	9.9082	0.434395	0	0	0	0	0	0	0	0	0	0	0	0	0	0.001911132	0.005255614	0.01082975	0.019270584	0.032011467	0.029304029	0.015289059	0.0216595	0.033922599	0.033126294	0.020703934	0.002070393	0.002070393	0.001114827	0.771460424	531.5493533	28.99496799	0.28325304	3.6	0.0523154	-1.28137045	4.365481	4.544825	7.736236	143832	0.999867121	2.410595452	0.060264886	Reasonable	1	1	2.414808769
BEPPAP	2,2-dimethylpentane	9.78954	9.9082	0.434395	0	0	0	0	0	0	0	0	0	0	0	0	0	0.001911132	0.005255614	0.01082975	0.019270584	0.032011467	0.029304029	0.015289059	0.0216595	0.033922599	0.033126294	0.020703934	0.002070393	0.002070393	0.001114827	0.771460424	531.5493533	28.99496799	0.28325304	3.6	0.0523154	-1.28137045	4.365481	4.544825	7.736236	14383.2	0.998672795	2.460107047	0.061502676	Reasonable	1	1	2.442000253
BEPPAP	2,2-dimethylpentane	9.78954	9.9082	0.434395	0	0	0	0	0	0	0	0	0	0	0	0	0	0.001911132	0.005255614	0.01082975	0.019270584	0.032011467	0.029304029	0.015289059	0.0216595	0.033922599	0.033126294	0.020703934	0.002070393	0.002070393	0.001114827	0.771460424	531.5493533	28.99496799	0.28325304	3.6	0.0523154	-1.28137045	4.365481	4.544825	7.736236	1438.32	0.986884607	2.253597211	0.05633993	Reasonable	1	1	2.248257716
BEPPAP	2,2-dimethylpentane	9.78954	9.9082	0.434395	0	0	0	0	0	0	0	0	0	0	0	0	0	0.001911132	0.005255614	0.01082975	0.019270584	0.032011467	0.029304029	0.015289059	0.0216595	0.033922599	0.033126294	0.020703934	0.002070393	0.002070393	0.001114827	0.771460424	531.5493533	28.99496799	0.28325304	3.6	0.0523154	-1.28137045	4.365481	4.544825	7.736236	143.832	0.882692837	2.064839114	0.051620978	Reasonable	1	1	2.050184764
BEPPAP	2,2-dimethylpentane	9.78954	9.9082	0.434395	0	0	0	0	0	0	0	0	0	0	0	0	0	0.001911132	0.005255614	0.01082975	0.019270584	0.032011467	0.029304029	0.015289059	0.0216595	0.033922599	0.033126294	0.020703934	0.002070393	0.002070393	0.001114827	0.771460424	531.5493533	28.99496799	0.28325304	3.6	0.0523154	-1.28137045	4.365481	4.544825	7.736236	14.3832	0.429374498	1.739145719	0.043478643	Reasonable	1	1	1.763964371
BEPPAP	2,2-dimethylpentane	9.78954	9.9082	0.434395	0	0	0	0	0	0	0	0	0	0	0	0	0	0.001911132	0.005255614	0.01082975	0.019270584	0.032011467	0.029304029	0.015289059	0.0216595	0.033922599	0.033126294	0.020703934	0.002070393	0.002070393	0.001114827	0.771460424	531.5493533	28.99496799	0.28325304	3.6	0.0523154	-1.28137045	4.365481	4.544825	7.736236	1.43832	0.069980512	0.124406637	0.003110166	Reasonable	1	1	0.122853911
BEPPAP	2,2-dimethylpentane	9.78954	9.9082	0.434395	0	0	0	0	0	0	0	0	0	0	0	0	0	0.001911132	0.005255614	0.01082975	0.019270584	0.032011467	0.029304029	0.015289059	0.0216595	0.033922599	0.033126294	0.020703934	0.002070393	0.002070393	0.001114827	0.771460424	531.5493533	28.99496799	0.28325304	3.6	0.0523154	-1.28137045	4.365481	4.544825	7.736236	0.143832	0.007468431	0.008452743	0.000211319	Reasonable	1	1	0.008430554
BEPPAP	2,2-dimethylpentane	9.78954	9.9082	0.434395	0	0	0	0	0	0	0	0	0	0	0	0	0	0.001911132	0.005255614	0.01082975	0.019270584	0.032011467	0.029304029	0.015289059	0.0216595	0.033922599	0.033126294	0.020703934	0.002070393	0.002070393	0.001114827	0.771460424	531.5493533	28.99496799	0.28325304	3.6	0.0523154	-1.28137045	4.365481	4.544825	7.736236	0.0143832	0.000751897	0.000765591	1.91E-05	Reasonable	1	1	0.000773701
BEPPAP	2,2-dimethylpentane	9.78954	9.9082	0.434395	0	0	0	0	0	0	0	0	0	0	0	0	0	0.001911132	0.005255614	0.01082975	0.019270584	0.032011467	0.029304029	0.015289059	0.0216595	0.033922599	0.033126294	0.020703934	0.002070393	0.002070393	0.001114827	0.771460424	531.5493533	28.99496799	0.28325304	3.6	0.0523154	-1.28137045	4.365481	4.544825	7.736236	0.00143832	7.52E-05	7.44E-05	1.86E-06	Reasonable	1	1	7.32E-05
QATHOK	2,2-dimethylpentane	6.48945	9.29834	0.438303	0	0	0	0	0	0	0	0	0	0.000858001	0.000429	0.003003003	0.004719005	0.004933505	0.007293007	0.010939511	0.013513514	0.026598027	0.025954526	0.023380523	0.027670528	0.021879022	0.023809524	0.018447018	0.001716002	0.000643501	0.002359502	0.781853282	531.5493533	28.99496799	0.28325304	3.6	0.16332	-0.786960629	4.365481	4.544825	7.736236	719158.995	0.999991486	2.45418953	0.061354738	Reasonable	1	1	2.440704263
QATHOK	2,2-dimethylpentane	6.48945	9.29834	0.438303	0	0	0	0	0	0	0	0	0	0.000858001	0.000429	0.003003003	0.004719005	0.004933505	0.007293007	0.010939511	0.013513514	0.026598027	0.025954526	0.023380523	0.027670528	0.021879022	0.023809524	0.018447018	0.001716002	0.000643501	0.002359502	0.781853282	531.5493533	28.99496799	0.28325304	3.6	0.16332	-0.786960629	4.365481	4.544825	7.736236	143832	0.999957432	2.463809903	0.061595248	Reasonable	1	1	2.498602698
QATHOK	2,2-dimethylpentane	6.48945	9.29834	0.438303	0	0	0	0	0	0	0	0	0	0.000858001	0.000429	0.003003003	0.004719005	0.004933505	0.007293007	0.010939511	0.013513514	0.026598027	0.025954526	0.023380523	0.027670528	0.021879022	0.023809524	0.018447018	0.001716002	0.000643501	0.002359502	0.781853282	531.5493533	28.99496799	0.28325304	3.6	0.16332	-0.786960629	4.365481	4.544825	7.736236	14383.2	0.99957448	2.452865584	0.06132164	Reasonable	1	1	2.541213532
QATHOK	2,2-dimethylpentane	6.48945	9.29834	0.438303	0	0	0	0	0	0	0	0	0	0.000858001	0.000429	0.003003003	0.004719005	0.004933505	0.007293007	0.010939511	0.013513514	0.026598027	0.025954526	0.023380523	0.027670528	0.021879022	0.023809524	0.018447018	0.001716002	0.000643501	0.002359502	0.781853282	531.5493533	28.99496799	0.28325304	3.6	0.16332	-0.786960629	4.365481	4.544825	7.736236	1438.32	0.995761031	2.401309266	0.060032732	Reasonable	1	1	2.438708045
QATHOK	2,2-dimethylpentane	6.48945	9.29834	0.438303	0	0	0	0	0	0	0	0	0	0.000858001	0.000429	0.003003003	0.004719005	0.004933505	0.007293007	0.010939511	0.013513514	0.026598027	0.025954526	0.023380523	0.027670528	0.021879022	0.023809524	0.018447018	0.001716002	0.000643501	0.002359502	0.781853282	531.5493533	28.99496799	0.28325304	3.6	0.16332	-0.786960629	4.365481	4.544825	7.736236	143.832	0.959168078	2.288209613	0.05720524	Reasonable	1	1	2.325684666
QATHOK	2,2-dimethylpentane	6.48945	9.29834	0.438303	0	0	0	0	0	0	0	0	0	0.000858001	0.000429	0.003003003	0.004719005	0.004933505	0.007293007	0.010939511	0.013513514	0.026598027	0.025954526	0.023380523	0.027670528	0.021879022	0.023809524	0.018447018	0.001716002	0.000643501	0.002359502	0.781853282	531.5493533	28.99496799	0.28325304	3.6	0.16332	-0.786960629	4.365481	4.544825	7.736236	14.3832	0.70140913	2.150275188	0.05375688	Reasonable	1	1	2.106908895
QATHOK	2,2-dimethylpentane	6.48945	9.29834	0.438303	0	0	0	0	0	0	0	0	0	0.000858001	0.000429	0.003003003	0.004719005	0.004933505	0.007293007	0.010939511	0.013513514	0.026598027	0.025954526	0.023380523	0.027670528	0.021879022	0.023809524	0.018447018	0.001716002	0.000643501	0.002359502	0.781853282	531.5493533	28.99496799	0.28325304	3.6	0.16332	-0.786960629	4.365481	4.544825	7.736236	1.43832	0.190222043	1.42697917	0.035674479	Reasonable	1	1	1.414335246
QATHOK	2,2-dimethylpentane	6.48945	9.29834	0.438303	0	0	0	0	0	0	0	0	0	0.000858001	0.000429	0.003003003	0.004719005	0.004933505	0.007293007	0.010939511	0.013513514	0.026598027	0.025954526	0.023380523	0.027670528	0.021879022	0.023809524	0.018447018	0.001716002	0.000643501	0.002359502	0.781853282	531.5493533	28.99496799	0.28325304	3.6	0.16332	-0.786960629	4.365481	4.544825	7.736236	0.143832	0.022951497	0.030325074	0.000758127	Reasonable	1	1	0.030450806
QATHOK	2,2-dimethylpentane	6.48945	9.29834	0.438303	0	0	0	0	0	0	0	0	0	0.000858001	0.000429	0.003003003	0.004719005	0.004933505	0.007293007	0.010939511	0.013513514	0.026598027	0.025954526	0.023380523	0.027670528	0.021879022	0.023809524	0.018447018	0.001716002	0.000643501	0.002359502	0.781853282	531.5493533	28.99496799	0.28325304	3.6	0.16332	-0.786960629	4.365481	4.544825	7.736236	0.0143832	0.002343559	0.002526265	6.32E-05	Reasonable	1	1	0.002486359
QATHOK	2,2-dimethylpentane	6.48945	9.29834	0.438303	0	0	0	0	0	0	0	0	0	0.000858001	0.000429	0.003003003	0.004719005	0.004933505	0.007293007	0.010939511	0.013513514	0.026598027	0.025954526	0.023380523	0.027670528	0.021879022	0.023809524	0.018447018	0.001716002	0.000643501	0.002359502	0.781853282	531.5493533	28.99496799	0.28325304	3.6	0.16332	-0.786960629	4.365481	4.544825	7.736236	0.00143832	0.000234851	0.000242328	6.06E-06	Reasonable	1	1	0.000236717
QATHOK	2,2-dimethylpentane	6.48945	9.29834	0.438303	0	0	0	0	0	0	0	0	0	0.000858001	0.000429	0.003003003	0.004719005	0.004933505	0.007293007	0.010939511	0.013513514	0.026598027	0.025954526	0.023380523	0.027670528	0.021879022	0.023809524	0.018447018	0.001716002	0.000643501	0.002359502	0.781853282	531.5493533	28.99496799	0.28325304	3.6	0.16332	-0.786960629	4.365481	4.544825	7.736236	0.000143832	2.35E-05	2.35E-05	5.88E-07	Reasonable	1	1	2.34E-05
VACFUB01	2,2-dimethylpentane	8.34107	8.50715	0.436518	0	0	0	0	0	0	0	0	0	0	0.004504505	0.006583507	0.004158004	0.015939016	0.027027027	0.033264033	0.012127512	0.012820513	0.02044352	0.03049203	0.011088011	0.002425502	0.002772003	0.005544006	0.001732502	0.000693001	0.001386001	0.806999307	531.5493533	28.99496799	0.28325304	3.6	7.62055	0.881986317	4.365481	4.544825	7.736236	719158.995	0.999999818	1.759883385	0.043997085	Reasonable	1	1	1.765910052
VACFUB01	2,2-dimethylpentane	8.34107	8.50715	0.436518	0	0	0	0	0	0	0	0	0	0	0.004504505	0.006583507	0.004158004	0.015939016	0.027027027	0.033264033	0.012127512	0.012820513	0.02044352	0.03049203	0.011088011	0.002425502	0.002772003	0.005544006	0.001732502	0.000693001	0.001386001	0.806999307	531.5493533	28.99496799	0.28325304	3.6	7.62055	0.881986317	4.365481	4.544825	7.736236	143832	0.999999088	1.740665451	0.043516636	Reasonable	1	1	1.738401524
VACFUB01	2,2-dimethylpentane	8.34107	8.50715	0.436518	0	0	0	0	0	0	0	0	0	0	0.004504505	0.006583507	0.004158004	0.015939016	0.027027027	0.033264033	0.012127512	0.012820513	0.02044352	0.03049203	0.011088011	0.002425502	0.002772003	0.005544006	0.001732502	0.000693001	0.001386001	0.806999307	531.5493533	28.99496799	0.28325304	3.6	7.62055	0.881986317	4.365481	4.544825	7.736236	14383.2	0.999990877	1.738847904	0.043471198	Reasonable	1	1	1.740391323
VACFUB01	2,2-dimethylpentane	8.34107	8.50715	0.436518	0	0	0	0	0	0	0	0	0	0	0.004504505	0.006583507	0.004158004	0.015939016	0.027027027	0.033264033	0.012127512	0.012820513	0.02044352	0.03049203	0.011088011	0.002425502	0.002772003	0.005544006	0.001732502	0.000693001	0.001386001	0.806999307	531.5493533	28.99496799	0.28325304	3.6	7.62055	0.881986317	4.365481	4.544825	7.736236	1438.32	0.999908774	1.630149928	0.040753748	Reasonable	1	1	1.651522834
VACFUB01	2,2-dimethylpentane	8.34107	8.50715	0.436518	0	0	0	0	0	0	0	0	0	0	0.004504505	0.006583507	0.004158004	0.015939016	0.027027027	0.033264033	0.012127512	0.012820513	0.02044352	0.03049203	0.011088011	0.002425502	0.002772003	0.005544006	0.001732502	0.000693001	0.001386001	0.806999307	531.5493533	28.99496799	0.28325304	3.6	7.62055	0.881986317	4.365481	4.544825	7.736236	143.832	0.999088489	1.477246181	0.036931155	Reasonable	1	1	1.463562163
VACFUB01	2,2-dimethylpentane	8.34107	8.50715	0.436518	0	0	0	0	0	0	0	0	0	0	0.004504505	0.006583507	0.004158004	0.015939016	0.027027027	0.033264033	0.012127512	0.012820513	0.02044352	0.03049203	0.011088011	0.002425502	0.002772003	0.005544006	0.001732502	0.000693001	0.001386001	0.806999307	531.5493533	28.99496799	0.28325304	3.6	7.62055	0.881986317	4.365481	4.544825	7.736236	14.3832	0.990959054	1.350253211	0.03375633	Reasonable	1	1	1.311210607
VACFUB01	2,2-dimethylpentane	8.34107	8.50715	0.436518	0	0	0	0	0	0	0	0	0	0	0.004504505	0.006583507	0.004158004	0.015939016	0.027027027	0.033264033	0.012127512	0.012820513	0.02044352	0.03049203	0.011088011	0.002425502	0.002772003	0.005544006	0.001732502	0.000693001	0.001386001	0.806999307	531.5493533	28.99496799	0.28325304	3.6	7.62055	0.881986317	4.365481	4.544825	7.736236	1.43832	0.916393479	1.218074201	0.030451855	Reasonable	1	1	1.205333586
VACFUB01	2,2-dimethylpentane	8.34107	8.50715	0.436518	0	0	0	0	0	0	0	0	0	0	0.004504505	0.006583507	0.004158004	0.015939016	0.027027027	0.033264033	0.012127512	0.012820513	0.02044352	0.03049203	0.011088011	0.002425502	0.002772003	0.005544006	0.001732502	0.000693001	0.001386001	0.806999307	531.5493533	28.99496799	0.28325304	3.6	7.62055	0.881986317	4.365481	4.544825	7.736236	0.143832	0.522918733	0.973264855	0.024331621	Reasonable	1	1	0.975240133
VACFUB01	2,2-dimethylpentane	8.34107	8.50715	0.436518	0	0	0	0	0	0	0	0	0	0	0.004504505	0.006583507	0.004158004	0.015939016	0.027027027	0.033264033	0.012127512	0.012820513	0.02044352	0.03049203	0.011088011	0.002425502	0.002772003	0.005544006	0.001732502	0.000693001	0.001386001	0.806999307	531.5493533	28.99496799	0.28325304	3.6	7.62055	0.881986317	4.365481	4.544825	7.736236	0.0143832	0.098780745	0.157658063	0.003941452	Reasonable	1	1	0.153902219
VACFUB01	2,2-dimethylpentane	8.34107	8.50715	0.436518	0	0	0	0	0	0	0	0	0	0	0.004504505	0.006583507	0.004158004	0.015939016	0.027027027	0.033264033	0.012127512	0.012820513	0.02044352	0.03049203	0.011088011	0.002425502	0.002772003	0.005544006	0.001732502	0.000693001	0.001386001	0.806999307	531.5493533	28.99496799	0.28325304	3.6	7.62055	0.881986317	4.365481	4.544825	7.736236	0.00143832	0.010841953	0.012440616	0.000311015	Reasonable	1	1	0.012358781
VACFUB01	2,2-dimethylpentane	8.34107	8.50715	0.436518	0	0	0	0	0	0	0	0	0	0	0.004504505	0.006583507	0.004158004	0.015939016	0.027027027	0.033264033	0.012127512	0.012820513	0.02044352	0.03049203	0.011088011	0.002425502	0.002772003	0.005544006	0.001732502	0.000693001	0.001386001	0.806999307	531.5493533	28.99496799	0.28325304	3.6	7.62055	0.881986317	4.365481	4.544825	7.736236	0.000143832	0.001094879	0.001132341	2.83E-05	Reasonable	1	1	0.001105769
VACFUB01	2,2-dimethylpentane	8.34107	8.50715	0.436518	0	0	0	0	0	0	0	0	0	0	0.004504505	0.006583507	0.004158004	0.015939016	0.027027027	0.033264033	0.012127512	0.012820513	0.02044352	0.03049203	0.011088011	0.002425502	0.002772003	0.005544006	0.001732502	0.000693001	0.001386001	0.806999307	531.5493533	28.99496799	0.28325304	3.6	7.62055	0.881986317	4.365481	4.544825	7.736236	1.44E-05	0.000109596	0.000111031	2.78E-06	Reasonable	1	1	0.000109939
VACFUB01	2,2-dimethylpentane	8.34107	8.50715	0.436518	0	0	0	0	0	0	0	0	0	0	0.004504505	0.006583507	0.004158004	0.015939016	0.027027027	0.033264033	0.012127512	0.012820513	0.02044352	0.03049203	0.011088011	0.002425502	0.002772003	0.005544006	0.001732502	0.000693001	0.001386001	0.806999307	531.5493533	28.99496799	0.28325304	3.6	7.62055	0.881986317	4.365481	4.544825	7.736236	1.44E-06	1.10E-05	1.07E-05	2.68E-07	Reasonable	1	1	1.05E-05
ECAHAT	2,2-dimethylpentane	11.4865	12.33039	0.534409	0.000588668	0	0	0	0	0	0	0	0.000588668	0.001324503	0.002354673	0.003090508	0.001766004	0.003532009	0.005592347	0.004562178	0.01589404	0.00794702	0.015158205	0.023252391	0.028403238	0.019426049	0.028991906	0.022958057	0.059749816	0.006769684	0.001030169	0.747019868	531.5493533	28.99496799	0.28325304	3.6	0.0302792	-1.518855603	4.365481	4.544825	7.736236	143832	0.999770438	3.279288842	0.081982221	Reasonable	1	1	3.26473359
ECAHAT	2,2-dimethylpentane	11.4865	12.33039	0.534409	0.000588668	0	0	0	0	0	0	0	0.000588668	0.001324503	0.002354673	0.003090508	0.001766004	0.003532009	0.005592347	0.004562178	0.01589404	0.00794702	0.015158205	0.023252391	0.028403238	0.019426049	0.028991906	0.022958057	0.059749816	0.006769684	0.001030169	0.747019868	531.5493533	28.99496799	0.28325304	3.6	0.0302792	-1.518855603	4.365481	4.544825	7.736236	14383.2	0.997709111	3.291912854	0.082297821	Reasonable	1	1	3.288319394
ECAHAT	2,2-dimethylpentane	11.4865	12.33039	0.534409	0.000588668	0	0	0	0	0	0	0	0.000588668	0.001324503	0.002354673	0.003090508	0.001766004	0.003532009	0.005592347	0.004562178	0.01589404	0.00794702	0.015158205	0.023252391	0.028403238	0.019426049	0.028991906	0.022958057	0.059749816	0.006769684	0.001030169	0.747019868	531.5493533	28.99496799	0.28325304	3.6	0.0302792	-1.518855603	4.365481	4.544825	7.736236	1438.32	0.977553905	3.191790333	0.079794758	Reasonable	1	1	3.128518972
ECAHAT	2,2-dimethylpentane	11.4865	12.33039	0.534409	0.000588668	0	0	0	0	0	0	0	0.000588668	0.001324503	0.002354673	0.003090508	0.001766004	0.003532009	0.005592347	0.004562178	0.01589404	0.00794702	0.015158205	0.023252391	0.028403238	0.019426049	0.028991906	0.022958057	0.059749816	0.006769684	0.001030169	0.747019868	531.5493533	28.99496799	0.28325304	3.6	0.0302792	-1.518855603	4.365481	4.544825	7.736236	143.832	0.813262748	3.026262567	0.075656564	Reasonable	1	1	3.042038999
ECAHAT	2,2-dimethylpentane	11.4865	12.33039	0.534409	0.000588668	0	0	0	0	0	0	0	0.000588668	0.001324503	0.002354673	0.003090508	0.001766004	0.003532009	0.005592347	0.004562178	0.01589404	0.00794702	0.015158205	0.023252391	0.028403238	0.019426049	0.028991906	0.022958057	0.059749816	0.006769684	0.001030169	0.747019868	531.5493533	28.99496799	0.28325304	3.6	0.0302792	-1.518855603	4.365481	4.544825	7.736236	14.3832	0.303384335	2.722826485	0.068070662	Reasonable	1	1	2.713366706
ECAHAT	2,2-dimethylpentane	11.4865	12.33039	0.534409	0.000588668	0	0	0	0	0	0	0	0.000588668	0.001324503	0.002354673	0.003090508	0.001766004	0.003532009	0.005592347	0.004562178	0.01589404	0.00794702	0.015158205	0.023252391	0.028403238	0.019426049	0.028991906	0.022958057	0.059749816	0.006769684	0.001030169	0.747019868	531.5493533	28.99496799	0.28325304	3.6	0.0302792	-1.518855603	4.365481	4.544825	7.736236	1.43832	0.04173363	0.061682892	0.001542072	Reasonable	1	1	0.061943746
ECAHAT	2,2-dimethylpentane	11.4865	12.33039	0.534409	0.000588668	0	0	0	0	0	0	0	0.000588668	0.001324503	0.002354673	0.003090508	0.001766004	0.003532009	0.005592347	0.004562178	0.01589404	0.00794702	0.015158205	0.023252391	0.028403238	0.019426049	0.028991906	0.022958057	0.059749816	0.006769684	0.001030169	0.747019868	531.5493533	28.99496799	0.28325304	3.6	0.0302792	-1.518855603	4.365481	4.544825	7.736236	0.143832	0.004336233	0.004931504	0.000123288	Reasonable	1	1	0.004923003
ECAHAT	2,2-dimethylpentane	11.4865	12.33039	0.534409	0.000588668	0	0	0	0	0	0	0	0.000588668	0.001324503	0.002354673	0.003090508	0.001766004	0.003532009	0.005592347	0.004562178	0.01589404	0.00794702	0.015158205	0.023252391	0.028403238	0.019426049	0.028991906	0.022958057	0.059749816	0.006769684	0.001030169	0.747019868	531.5493533	28.99496799	0.28325304	3.6	0.0302792	-1.518855603	4.365481	4.544825	7.736236	0.0143832	0.000435322	0.000452727	1.13E-05	Reasonable	1	1	0.000454523
ECAHAT	2,2-dimethylpentane	11.4865	12.33039	0.534409	0.000588668	0	0	0	0	0	0	0	0.000588668	0.001324503	0.002354673	0.003090508	0.001766004	0.003532009	0.005592347	0.004562178	0.01589404	0.00794702	0.015158205	0.023252391	0.028403238	0.019426049	0.028991906	0.022958057	0.059749816	0.006769684	0.001030169	0.747019868	531.5493533	28.99496799	0.28325304	3.6	0.0302792	-1.518855603	4.365481	4.544825	7.736236	0.00143832	4.35E-05	4.52E-05	1.13E-06	Reasonable	1	1	4.57E-05
FUNCAT	2,2-dimethylpentane	8.77545	9.48773	0.592996	0	0	0.000382507	0.000637511	0.000765013	0.00114752	0.000637511	0.000255004	0.000765013	0.000892516	0.001402525	0.003570062	0.004845085	0.006120107	0.009945174	0.013897743	0.016830295	0.019252837	0.013897743	0.021675379	0.028432998	0.019635344	0.028305495	0.002550045	0.002932551	0.00229504	0.001912533	0.797016448	531.5493533	28.99496799	0.28325304	3.6	0.308966	-0.51008931	4.365481	4.544825	7.736236	143832	0.999977498	3.161292897	0.079032322	Reasonable	1	1	3.222326966
FUNCAT	2,2-dimethylpentane	8.77545	9.48773	0.592996	0	0	0.000382507	0.000637511	0.000765013	0.00114752	0.000637511	0.000255004	0.000765013	0.000892516	0.001402525	0.003570062	0.004845085	0.006120107	0.009945174	0.013897743	0.016830295	0.019252837	0.013897743	0.021675379	0.028432998	0.019635344	0.028305495	0.002550045	0.002932551	0.00229504	0.001912533	0.797016448	531.5493533	28.99496799	0.28325304	3.6	0.308966	-0.51008931	4.365481	4.544825	7.736236	14383.2	0.999775024	3.182343567	0.079558589	Reasonable	1	1	3.183473635
FUNCAT	2,2-dimethylpentane	8.77545	9.48773	0.592996	0	0	0.000382507	0.000637511	0.000765013	0.00114752	0.000637511	0.000255004	0.000765013	0.000892516	0.001402525	0.003570062	0.004845085	0.006120107	0.009945174	0.013897743	0.016830295	0.019252837	0.013897743	0.021675379	0.028432998	0.019635344	0.028305495	0.002550045	0.002932551	0.00229504	0.001912533	0.797016448	531.5493533	28.99496799	0.28325304	3.6	0.308966	-0.51008931	4.365481	4.544825	7.736236	1438.32	0.997754787	3.094734524	0.077368363	Reasonable	1	1	3.136118567
FUNCAT	2,2-dimethylpentane	8.77545	9.48773	0.592996	0	0	0.000382507	0.000637511	0.000765013	0.00114752	0.000637511	0.000255004	0.000765013	0.000892516	0.001402525	0.003570062	0.004845085	0.006120107	0.009945174	0.013897743	0.016830295	0.019252837	0.013897743	0.021675379	0.028432998	0.019635344	0.028305495	0.002550045	0.002932551	0.00229504	0.001912533	0.797016448	531.5493533	28.99496799	0.28325304	3.6	0.308966	-0.51008931	4.365481	4.544825	7.736236	143.832	0.977992569	2.970911508	0.074272788	Reasonable	1	1	2.952929679
FUNCAT	2,2-dimethylpentane	8.77545	9.48773	0.592996	0	0	0.000382507	0.000637511	0.000765013	0.00114752	0.000637511	0.000255004	0.000765013	0.000892516	0.001402525	0.003570062	0.004845085	0.006120107	0.009945174	0.013897743	0.016830295	0.019252837	0.013897743	0.021675379	0.028432998	0.019635344	0.028305495	0.002550045	0.002932551	0.00229504	0.001912533	0.797016448	531.5493533	28.99496799	0.28325304	3.6	0.308966	-0.51008931	4.365481	4.544825	7.736236	14.3832	0.816308829	2.822797165	0.070569929	Reasonable	1	1	2.829740191
FUNCAT	2,2-dimethylpentane	8.77545	9.48773	0.592996	0	0	0.000382507	0.000637511	0.000765013	0.00114752	0.000637511	0.000255004	0.000765013	0.000892516	0.001402525	0.003570062	0.004845085	0.006120107	0.009945174	0.013897743	0.016830295	0.019252837	0.013897743	0.021675379	0.028432998	0.019635344	0.028305495	0.002550045	0.002932551	0.00229504	0.001912533	0.797016448	531.5493533	28.99496799	0.28325304	3.6	0.308966	-0.51008931	4.365481	4.544825	7.736236	1.43832	0.30766716	2.426126145	0.060653154	Reasonable	1	1	2.437922939
FUNCAT	2,2-dimethylpentane	8.77545	9.48773	0.592996	0	0	0.000382507	0.000637511	0.000765013	0.00114752	0.000637511	0.000255004	0.000765013	0.000892516	0.001402525	0.003570062	0.004845085	0.006120107	0.009945174	0.013897743	0.016830295	0.019252837	0.013897743	0.021675379	0.028432998	0.019635344	0.028305495	0.002550045	0.002932551	0.00229504	0.001912533	0.797016448	531.5493533	28.99496799	0.28325304	3.6	0.308966	-0.51008931	4.365481	4.544825	7.736236	0.143832	0.042548382	0.063147736	0.001578693	Reasonable	1	1	0.063563549
FUNCAT	2,2-dimethylpentane	8.77545	9.48773	0.592996	0	0	0.000382507	0.000637511	0.000765013	0.00114752	0.000637511	0.000255004	0.000765013	0.000892516	0.001402525	0.003570062	0.004845085	0.006120107	0.009945174	0.013897743	0.016830295	0.019252837	0.013897743	0.021675379	0.028432998	0.019635344	0.028305495	0.002550045	0.002932551	0.00229504	0.001912533	0.797016448	531.5493533	28.99496799	0.28325304	3.6	0.308966	-0.51008931	4.365481	4.544825	7.736236	0.0143832	0.004424259	0.005108518	0.000127713	Reasonable	1	1	0.005104026
FUNCAT	2,2-dimethylpentane	8.77545	9.48773	0.592996	0	0	0.000382507	0.000637511	0.000765013	0.00114752	0.000637511	0.000255004	0.000765013	0.000892516	0.001402525	0.003570062	0.004845085	0.006120107	0.009945174	0.013897743	0.016830295	0.019252837	0.013897743	0.021675379	0.028432998	0.019635344	0.028305495	0.002550045	0.002932551	0.00229504	0.001912533	0.797016448	531.5493533	28.99496799	0.28325304	3.6	0.308966	-0.51008931	4.365481	4.544825	7.736236	0.00143832	0.000444195	0.000448676	1.12E-05	Reasonable	1	1	0.000441535
FUNCAT	2,2-dimethylpentane	8.77545	9.48773	0.592996	0	0	0.000382507	0.000637511	0.000765013	0.00114752	0.000637511	0.000255004	0.000765013	0.000892516	0.001402525	0.003570062	0.004845085	0.006120107	0.009945174	0.013897743	0.016830295	0.019252837	0.013897743	0.021675379	0.028432998	0.019635344	0.028305495	0.002550045	0.002932551	0.00229504	0.001912533	0.797016448	531.5493533	28.99496799	0.28325304	3.6	0.308966	-0.51008931	4.365481	4.544825	7.736236	0.000143832	4.44E-05	4.27E-05	1.07E-06	Reasonable	1	1	4.18E-05
BEPMIU	2,4-dimethylpentane	9.95474	10.07029	0.442755	0	0	0	0	0	0	0	0	0	0	0	0	0	0.002070393	0.005255614	0.011307533	0.018155757	0.032807772	0.027711419	0.015289059	0.023411371	0.032648511	0.033444816	0.020863195	0.001911132	0.002070393	0.001751871	0.771301163	531.5937386	28.64844693	0.290652776	3.4	0.0864099	-1.063436497	3.619313	5.077582	7.147753	587172.08	0.999980291	2.464779296	0.061619482	Reasonable	1	1	2.465525333
BEPMIU	2,4-dimethylpentane	9.95474	10.07029	0.442755	0	0	0	0	0	0	0	0	0	0	0	0	0	0.002070393	0.005255614	0.011307533	0.018155757	0.032807772	0.027711419	0.015289059	0.023411371	0.032648511	0.033444816	0.020863195	0.001911132	0.002070393	0.001751871	0.771301163	531.5937386	28.64844693	0.290652776	3.4	0.0864099	-1.063436497	3.619313	5.077582	7.147753	117434	0.999901463	2.429244253	0.060731106	Reasonable	1	1	2.438114688
BEPMIU	2,4-dimethylpentane	9.95474	10.07029	0.442755	0	0	0	0	0	0	0	0	0	0	0	0	0	0.002070393	0.005255614	0.011307533	0.018155757	0.032807772	0.027711419	0.015289059	0.023411371	0.032648511	0.033444816	0.020863195	0.001911132	0.002070393	0.001751871	0.771301163	531.5937386	28.64844693	0.290652776	3.4	0.0864099	-1.063436497	3.619313	5.077582	7.147753	11743.4	0.999015502	2.452556127	0.061313903	Reasonable	1	1	2.414461586
BEPMIU	2,4-dimethylpentane	9.95474	10.07029	0.442755	0	0	0	0	0	0	0	0	0	0	0	0	0	0.002070393	0.005255614	0.011307533	0.018155757	0.032807772	0.027711419	0.015289059	0.023411371	0.032648511	0.033444816	0.020863195	0.001911132	0.002070393	0.001751871	0.771301163	531.5937386	28.64844693	0.290652776	3.4	0.0864099	-1.063436497	3.619313	5.077582	7.147753	1174.34	0.990241484	2.321798125	0.058044953	Reasonable	1	1	2.304853618
BEPMIU	2,4-dimethylpentane	9.95474	10.07029	0.442755	0	0	0	0	0	0	0	0	0	0	0	0	0	0.002070393	0.005255614	0.011307533	0.018155757	0.032807772	0.027711419	0.015289059	0.023411371	0.032648511	0.033444816	0.020863195	0.001911132	0.002070393	0.001751871	0.771301163	531.5937386	28.64844693	0.290652776	3.4	0.0864099	-1.063436497	3.619313	5.077582	7.147753	117.434	0.910293468	2.16295044	0.054073761	Reasonable	1	1	2.167162622
BEPMIU	2,4-dimethylpentane	9.95474	10.07029	0.442755	0	0	0	0	0	0	0	0	0	0	0	0	0	0.002070393	0.005255614	0.011307533	0.018155757	0.032807772	0.027711419	0.015289059	0.023411371	0.032648511	0.033444816	0.020863195	0.001911132	0.002070393	0.001751871	0.771301163	531.5937386	28.64844693	0.290652776	3.4	0.0864099	-1.063436497	3.619313	5.077582	7.147753	11.7434	0.503659523	1.910765368	0.047769134	Reasonable	1	1	1.97286207
BEPMIU	2,4-dimethylpentane	9.95474	10.07029	0.442755	0	0	0	0	0	0	0	0	0	0	0	0	0	0.002070393	0.005255614	0.011307533	0.018155757	0.032807772	0.027711419	0.015289059	0.023411371	0.032648511	0.033444816	0.020863195	0.001911132	0.002070393	0.001751871	0.771301163	531.5937386	28.64844693	0.290652776	3.4	0.0864099	-1.063436497	3.619313	5.077582	7.147753	1.17434	0.092126139	0.21605707	0.005401427	Reasonable	1	1	0.214936847
BEPMIU	2,4-dimethylpentane	9.95474	10.07029	0.442755	0	0	0	0	0	0	0	0	0	0	0	0	0	0.002070393	0.005255614	0.011307533	0.018155757	0.032807772	0.027711419	0.015289059	0.023411371	0.032648511	0.033444816	0.020863195	0.001911132	0.002070393	0.001751871	0.771301163	531.5937386	28.64844693	0.290652776	3.4	0.0864099	-1.063436497	3.619313	5.077582	7.147753	0.117434	0.010045524	0.01114549	0.000278637	Reasonable	1	1	0.011122559
BEPMIU	2,4-dimethylpentane	9.95474	10.07029	0.442755	0	0	0	0	0	0	0	0	0	0	0	0	0	0.002070393	0.005255614	0.011307533	0.018155757	0.032807772	0.027711419	0.015289059	0.023411371	0.032648511	0.033444816	0.020863195	0.001911132	0.002070393	0.001751871	0.771301163	531.5937386	28.64844693	0.290652776	3.4	0.0864099	-1.063436497	3.619313	5.077582	7.147753	0.0117434	0.001013717	0.001035724	2.59E-05	Reasonable	1	1	0.0010226
BEPMIU	2,4-dimethylpentane	9.95474	10.07029	0.442755	0	0	0	0	0	0	0	0	0	0	0	0	0	0.002070393	0.005255614	0.011307533	0.018155757	0.032807772	0.027711419	0.015289059	0.023411371	0.032648511	0.033444816	0.020863195	0.001911132	0.002070393	0.001751871	0.771301163	531.5937386	28.64844693	0.290652776	3.4	0.0864099	-1.063436497	3.619313	5.077582	7.147753	0.00117434	0.000101464	0.00010412	2.60E-06	Reasonable	1	1	0.000103509
BEPPAP	2,4-dimethylpentane	9.78954	9.9082	0.434395	0	0	0	0	0	0	0	0	0	0	0	0	0	0.001911132	0.005255614	0.01082975	0.019270584	0.032011467	0.029304029	0.015289059	0.0216595	0.033922599	0.033126294	0.020703934	0.002070393	0.002070393	0.001114827	0.771460424	531.5937386	28.64844693	0.290652776	3.4	0.085876	-1.066128193	3.619313	5.077582	7.147753	587172.08	0.999980169	2.476353368	0.061908834	Reasonable	1	1	2.457751095
BEPPAP	2,4-dimethylpentane	9.78954	9.9082	0.434395	0	0	0	0	0	0	0	0	0	0	0	0	0	0.001911132	0.005255614	0.01082975	0.019270584	0.032011467	0.029304029	0.015289059	0.0216595	0.033922599	0.033126294	0.020703934	0.002070393	0.002070393	0.001114827	0.771460424	531.5937386	28.64844693	0.290652776	3.4	0.085876	-1.066128193	3.619313	5.077582	7.147753	117434	0.99990085	2.442165368	0.061054134	Reasonable	1	1	2.428885055
BEPPAP	2,4-dimethylpentane	9.78954	9.9082	0.434395	0	0	0	0	0	0	0	0	0	0	0	0	0	0.001911132	0.005255614	0.01082975	0.019270584	0.032011467	0.029304029	0.015289059	0.0216595	0.033922599	0.033126294	0.020703934	0.002070393	0.002070393	0.001114827	0.771460424	531.5937386	28.64844693	0.290652776	3.4	0.085876	-1.066128193	3.619313	5.077582	7.147753	11743.4	0.999009387	2.454047635	0.061351191	Reasonable	1	1	2.413178678
BEPPAP	2,4-dimethylpentane	9.78954	9.9082	0.434395	0	0	0	0	0	0	0	0	0	0	0	0	0	0.001911132	0.005255614	0.01082975	0.019270584	0.032011467	0.029304029	0.015289059	0.0216595	0.033922599	0.033126294	0.020703934	0.002070393	0.002070393	0.001114827	0.771460424	531.5937386	28.64844693	0.290652776	3.4	0.085876	-1.066128193	3.619313	5.077582	7.147753	1174.34	0.99018141	2.320329703	0.058008243	Reasonable	1	1	2.314232818
BEPPAP	2,4-dimethylpentane	9.78954	9.9082	0.434395	0	0	0	0	0	0	0	0	0	0	0	0	0	0.001911132	0.005255614	0.01082975	0.019270584	0.032011467	0.029304029	0.015289059	0.0216595	0.033922599	0.033126294	0.020703934	0.002070393	0.002070393	0.001114827	0.771460424	531.5937386	28.64844693	0.290652776	3.4	0.085876	-1.066128193	3.619313	5.077582	7.147753	117.434	0.909786066	2.163366425	0.054084161	Reasonable	1	1	2.183174351
BEPPAP	2,4-dimethylpentane	9.78954	9.9082	0.434395	0	0	0	0	0	0	0	0	0	0	0	0	0	0.001911132	0.005255614	0.01082975	0.019270584	0.032011467	0.029304029	0.015289059	0.0216595	0.033922599	0.033126294	0.020703934	0.002070393	0.002070393	0.001114827	0.771460424	531.5937386	28.64844693	0.290652776	3.4	0.085876	-1.066128193	3.619313	5.077582	7.147753	11.7434	0.502110112	1.925042255	0.048126056	Reasonable	1	1	1.904270851
BEPPAP	2,4-dimethylpentane	9.78954	9.9082	0.434395	0	0	0	0	0	0	0	0	0	0	0	0	0	0.001911132	0.005255614	0.01082975	0.019270584	0.032011467	0.029304029	0.015289059	0.0216595	0.033922599	0.033126294	0.020703934	0.002070393	0.002070393	0.001114827	0.771460424	531.5937386	28.64844693	0.290652776	3.4	0.085876	-1.066128193	3.619313	5.077582	7.147753	1.17434	0.091609065	0.213014569	0.005325364	Reasonable	1	1	0.212740945
BEPPAP	2,4-dimethylpentane	9.78954	9.9082	0.434395	0	0	0	0	0	0	0	0	0	0	0	0	0	0.001911132	0.005255614	0.01082975	0.019270584	0.032011467	0.029304029	0.015289059	0.0216595	0.033922599	0.033126294	0.020703934	0.002070393	0.002070393	0.001114827	0.771460424	531.5937386	28.64844693	0.290652776	3.4	0.085876	-1.066128193	3.619313	5.077582	7.147753	0.117434	0.009984075	0.011116056	0.000277901	Reasonable	1	1	0.011272675
BEPPAP	2,4-dimethylpentane	9.78954	9.9082	0.434395	0	0	0	0	0	0	0	0	0	0	0	0	0	0.001911132	0.005255614	0.01082975	0.019270584	0.032011467	0.029304029	0.015289059	0.0216595	0.033922599	0.033126294	0.020703934	0.002070393	0.002070393	0.001114827	0.771460424	531.5937386	28.64844693	0.290652776	3.4	0.085876	-1.066128193	3.619313	5.077582	7.147753	0.0117434	0.00100746	0.001031657	2.58E-05	Reasonable	1	1	0.001040609
BEPPAP	2,4-dimethylpentane	9.78954	9.9082	0.434395	0	0	0	0	0	0	0	0	0	0	0	0	0	0.001911132	0.005255614	0.01082975	0.019270584	0.032011467	0.029304029	0.015289059	0.0216595	0.033922599	0.033126294	0.020703934	0.002070393	0.002070393	0.001114827	0.771460424	531.5937386	28.64844693	0.290652776	3.4	0.085876	-1.066128193	3.619313	5.077582	7.147753	0.00117434	0.000100837	0.000101566	2.54E-06	Reasonable	1	1	0.000100825
QATHOK	2,4-dimethylpentane	6.48945	9.29834	0.438303	0	0	0	0	0	0	0	0	0	0.000858001	0.000429	0.003003003	0.004719005	0.004933505	0.007293007	0.010939511	0.013513514	0.026598027	0.025954526	0.023380523	0.027670528	0.021879022	0.023809524	0.018447018	0.001716002	0.000643501	0.002359502	0.781853282	531.5937386	28.64844693	0.290652776	3.4	0.216797	-0.663946732	3.619313	5.077582	7.147753	587172.08	0.999992144	2.515385915	0.062884648	Reasonable	1	1	2.559281355
QATHOK	2,4-dimethylpentane	6.48945	9.29834	0.438303	0	0	0	0	0	0	0	0	0	0.000858001	0.000429	0.003003003	0.004719005	0.004933505	0.007293007	0.010939511	0.013513514	0.026598027	0.025954526	0.023380523	0.027670528	0.021879022	0.023809524	0.018447018	0.001716002	0.000643501	0.002359502	0.781853282	531.5937386	28.64844693	0.290652776	3.4	0.216797	-0.663946732	3.619313	5.077582	7.147753	117434	0.999960723	2.534936334	0.063373408	Reasonable	1	1	2.498477434
QATHOK	2,4-dimethylpentane	6.48945	9.29834	0.438303	0	0	0	0	0	0	0	0	0	0.000858001	0.000429	0.003003003	0.004719005	0.004933505	0.007293007	0.010939511	0.013513514	0.026598027	0.025954526	0.023380523	0.027670528	0.021879022	0.023809524	0.018447018	0.001716002	0.000643501	0.002359502	0.781853282	531.5937386	28.64844693	0.290652776	3.4	0.216797	-0.663946732	3.619313	5.077582	7.147753	11743.4	0.999607371	2.556285844	0.063907146	Reasonable	1	1	2.562669676
QATHOK	2,4-dimethylpentane	6.48945	9.29834	0.438303	0	0	0	0	0	0	0	0	0	0.000858001	0.000429	0.003003003	0.004719005	0.004933505	0.007293007	0.010939511	0.013513514	0.026598027	0.025954526	0.023380523	0.027670528	0.021879022	0.023809524	0.018447018	0.001716002	0.000643501	0.002359502	0.781853282	531.5937386	28.64844693	0.290652776	3.4	0.216797	-0.663946732	3.619313	5.077582	7.147753	1174.34	0.996087536	2.458323316	0.061458083	Reasonable	1	1	2.479581191
QATHOK	2,4-dimethylpentane	6.48945	9.29834	0.438303	0	0	0	0	0	0	0	0	0	0.000858001	0.000429	0.003003003	0.004719005	0.004933505	0.007293007	0.010939511	0.013513514	0.026598027	0.025954526	0.023380523	0.027670528	0.021879022	0.023809524	0.018447018	0.001716002	0.000643501	0.002359502	0.781853282	531.5937386	28.64844693	0.290652776	3.4	0.216797	-0.663946732	3.619313	5.077582	7.147753	117.434	0.962206161	2.321446716	0.058036168	Reasonable	1	1	2.331279615
QATHOK	2,4-dimethylpentane	6.48945	9.29834	0.438303	0	0	0	0	0	0	0	0	0	0.000858001	0.000429	0.003003003	0.004719005	0.004933505	0.007293007	0.010939511	0.013513514	0.026598027	0.025954526	0.023380523	0.027670528	0.021879022	0.023809524	0.018447018	0.001716002	0.000643501	0.002359502	0.781853282	531.5937386	28.64844693	0.290652776	3.4	0.216797	-0.663946732	3.619313	5.077582	7.147753	11.7434	0.717986846	2.220633006	0.055515825	Reasonable	1	1	2.237893474
QATHOK	2,4-dimethylpentane	6.48945	9.29834	0.438303	0	0	0	0	0	0	0	0	0	0.000858001	0.000429	0.003003003	0.004719005	0.004933505	0.007293007	0.010939511	0.013513514	0.026598027	0.025954526	0.023380523	0.027670528	0.021879022	0.023809524	0.018447018	0.001716002	0.000643501	0.002359502	0.781853282	531.5937386	28.64844693	0.290652776	3.4	0.216797	-0.663946732	3.619313	5.077582	7.147753	1.17434	0.202929006	1.730491288	0.043262282	Reasonable	1	1	1.714819849
QATHOK	2,4-dimethylpentane	6.48945	9.29834	0.438303	0	0	0	0	0	0	0	0	0	0.000858001	0.000429	0.003003003	0.004719005	0.004933505	0.007293007	0.010939511	0.013513514	0.026598027	0.025954526	0.023380523	0.027670528	0.021879022	0.023809524	0.018447018	0.001716002	0.000643501	0.002359502	0.781853282	531.5937386	28.64844693	0.290652776	3.4	0.216797	-0.663946732	3.619313	5.077582	7.147753	0.117434	0.024827253	0.031479676	0.000786992	Reasonable	1	1	0.031500248
QATHOK	2,4-dimethylpentane	6.48945	9.29834	0.438303	0	0	0	0	0	0	0	0	0	0.000858001	0.000429	0.003003003	0.004719005	0.004933505	0.007293007	0.010939511	0.013513514	0.026598027	0.025954526	0.023380523	0.027670528	0.021879022	0.023809524	0.018447018	0.001716002	0.000643501	0.002359502	0.781853282	531.5937386	28.64844693	0.290652776	3.4	0.216797	-0.663946732	3.619313	5.077582	7.147753	0.0117434	0.002539469	0.002675562	6.69E-05	Reasonable	1	1	0.002699936
QATHOK	2,4-dimethylpentane	6.48945	9.29834	0.438303	0	0	0	0	0	0	0	0	0	0.000858001	0.000429	0.003003003	0.004719005	0.004933505	0.007293007	0.010939511	0.013513514	0.026598027	0.025954526	0.023380523	0.027670528	0.021879022	0.023809524	0.018447018	0.001716002	0.000643501	0.002359502	0.781853282	531.5937386	28.64844693	0.290652776	3.4	0.216797	-0.663946732	3.619313	5.077582	7.147753	0.00117434	0.000254529	0.000261446	6.54E-06	Reasonable	1	1	0.000258871
QATHOK	2,4-dimethylpentane	6.48945	9.29834	0.438303	0	0	0	0	0	0	0	0	0	0.000858001	0.000429	0.003003003	0.004719005	0.004933505	0.007293007	0.010939511	0.013513514	0.026598027	0.025954526	0.023380523	0.027670528	0.021879022	0.023809524	0.018447018	0.001716002	0.000643501	0.002359502	0.781853282	531.5937386	28.64844693	0.290652776	3.4	0.216797	-0.663946732	3.619313	5.077582	7.147753	0.000117434	2.55E-05	2.64E-05	6.60E-07	Reasonable	1	1	2.70E-05
VACFUB01	2,4-dimethylpentane	8.34107	8.50715	0.436518	0	0	0	0	0	0	0	0	0	0	0.004504505	0.006583507	0.004158004	0.015939016	0.027027027	0.033264033	0.012127512	0.012820513	0.02044352	0.03049203	0.011088011	0.002425502	0.002772003	0.005544006	0.001732502	0.000693001	0.001386001	0.806999307	531.5937386	28.64844693	0.290652776	3.4	13.9207	1.143661074	3.619313	5.077582	7.147753	587172.08	0.999999878	1.914332255	0.047858306	Reasonable	1	1	1.897497729
VACFUB01	2,4-dimethylpentane	8.34107	8.50715	0.436518	0	0	0	0	0	0	0	0	0	0	0.004504505	0.006583507	0.004158004	0.015939016	0.027027027	0.033264033	0.012127512	0.012820513	0.02044352	0.03049203	0.011088011	0.002425502	0.002772003	0.005544006	0.001732502	0.000693001	0.001386001	0.806999307	531.5937386	28.64844693	0.290652776	3.4	13.9207	1.143661074	3.619313	5.077582	7.147753	117434	0.999999388	1.939544786	0.04848862	Reasonable	1	1	1.916097458
VACFUB01	2,4-dimethylpentane	8.34107	8.50715	0.436518	0	0	0	0	0	0	0	0	0	0	0.004504505	0.006583507	0.004158004	0.015939016	0.027027027	0.033264033	0.012127512	0.012820513	0.02044352	0.03049203	0.011088011	0.002425502	0.002772003	0.005544006	0.001732502	0.000693001	0.001386001	0.806999307	531.5937386	28.64844693	0.290652776	3.4	13.9207	1.143661074	3.619313	5.077582	7.147753	11743.4	0.999993883	1.924647751	0.048116194	Reasonable	1	1	1.948852643
VACFUB01	2,4-dimethylpentane	8.34107	8.50715	0.436518	0	0	0	0	0	0	0	0	0	0	0.004504505	0.006583507	0.004158004	0.015939016	0.027027027	0.033264033	0.012127512	0.012820513	0.02044352	0.03049203	0.011088011	0.002425502	0.002772003	0.005544006	0.001732502	0.000693001	0.001386001	0.806999307	531.5937386	28.64844693	0.290652776	3.4	13.9207	1.143661074	3.619313	5.077582	7.147753	1174.34	0.999938833	1.901684291	0.047542107	Reasonable	1	1	1.922828965
VACFUB01	2,4-dimethylpentane	8.34107	8.50715	0.436518	0	0	0	0	0	0	0	0	0	0	0.004504505	0.006583507	0.004158004	0.015939016	0.027027027	0.033264033	0.012127512	0.012820513	0.02044352	0.03049203	0.011088011	0.002425502	0.002772003	0.005544006	0.001732502	0.000693001	0.001386001	0.806999307	531.5937386	28.64844693	0.290652776	3.4	13.9207	1.143661074	3.619313	5.077582	7.147753	117.434	0.999388665	1.86832064	0.046708016	Reasonable	1	1	1.834028386
VACFUB01	2,4-dimethylpentane	8.34107	8.50715	0.436518	0	0	0	0	0	0	0	0	0	0	0.004504505	0.006583507	0.004158004	0.015939016	0.027027027	0.033264033	0.012127512	0.012820513	0.02044352	0.03049203	0.011088011	0.002425502	0.002772003	0.005544006	0.001732502	0.000693001	0.001386001	0.806999307	531.5937386	28.64844693	0.290652776	3.4	13.9207	1.143661074	3.619313	5.077582	7.147753	11.7434	0.993920098	1.769596813	0.04423992	Reasonable	1	1	1.783164072
VACFUB01	2,4-dimethylpentane	8.34107	8.50715	0.436518	0	0	0	0	0	0	0	0	0	0	0.004504505	0.006583507	0.004158004	0.015939016	0.027027027	0.033264033	0.012127512	0.012820513	0.02044352	0.03049203	0.011088011	0.002425502	0.002772003	0.005544006	0.001732502	0.000693001	0.001386001	0.806999307	531.5937386	28.64844693	0.290652776	3.4	13.9207	1.143661074	3.619313	5.077582	7.147753	1.17434	0.942355254	1.53353894	0.038338474	Reasonable	1	1	1.525035414
VACFUB01	2,4-dimethylpentane	8.34107	8.50715	0.436518	0	0	0	0	0	0	0	0	0	0	0.004504505	0.006583507	0.004158004	0.015939016	0.027027027	0.033264033	0.012127512	0.012820513	0.02044352	0.03049203	0.011088011	0.002425502	0.002772003	0.005544006	0.001732502	0.000693001	0.001386001	0.806999307	531.5937386	28.64844693	0.290652776	3.4	13.9207	1.143661074	3.619313	5.077582	7.147753	0.117434	0.620459291	1.21167986	0.030291997	Reasonable	1	1	1.183817785
VACFUB01	2,4-dimethylpentane	8.34107	8.50715	0.436518	0	0	0	0	0	0	0	0	0	0	0.004504505	0.006583507	0.004158004	0.015939016	0.027027027	0.033264033	0.012127512	0.012820513	0.02044352	0.03049203	0.011088011	0.002425502	0.002772003	0.005544006	0.001732502	0.000693001	0.001386001	0.806999307	531.5937386	28.64844693	0.290652776	3.4	13.9207	1.143661074	3.619313	5.077582	7.147753	0.0117434	0.140506808	0.262066422	0.006551661	Reasonable	1	1	0.263495297
VACFUB01	2,4-dimethylpentane	8.34107	8.50715	0.436518	0	0	0	0	0	0	0	0	0	0	0.004504505	0.006583507	0.004158004	0.015939016	0.027027027	0.033264033	0.012127512	0.012820513	0.02044352	0.03049203	0.011088011	0.002425502	0.002772003	0.005544006	0.001732502	0.000693001	0.001386001	0.806999307	531.5937386	28.64844693	0.290652776	3.4	13.9207	1.143661074	3.619313	5.077582	7.147753	0.00117434	0.016084688	0.018097754	0.000452444	Reasonable	1	1	0.018277474
VACFUB01	2,4-dimethylpentane	8.34107	8.50715	0.436518	0	0	0	0	0	0	0	0	0	0	0.004504505	0.006583507	0.004158004	0.015939016	0.027027027	0.033264033	0.012127512	0.012820513	0.02044352	0.03049203	0.011088011	0.002425502	0.002772003	0.005544006	0.001732502	0.000693001	0.001386001	0.806999307	531.5937386	28.64844693	0.290652776	3.4	13.9207	1.143661074	3.619313	5.077582	7.147753	0.000117434	0.001632095	0.001678444	4.20E-05	Reasonable	1	1	0.001642099
VACFUB01	2,4-dimethylpentane	8.34107	8.50715	0.436518	0	0	0	0	0	0	0	0	0	0	0.004504505	0.006583507	0.004158004	0.015939016	0.027027027	0.033264033	0.012127512	0.012820513	0.02044352	0.03049203	0.011088011	0.002425502	0.002772003	0.005544006	0.001732502	0.000693001	0.001386001	0.806999307	531.5937386	28.64844693	0.290652776	3.4	13.9207	1.143661074	3.619313	5.077582	7.147753	1.17E-05	0.00016345	0.000165619	4.14E-06	Reasonable	1	1	0.000165917
VACFUB01	2,4-dimethylpentane	8.34107	8.50715	0.436518	0	0	0	0	0	0	0	0	0	0	0.004504505	0.006583507	0.004158004	0.015939016	0.027027027	0.033264033	0.012127512	0.012820513	0.02044352	0.03049203	0.011088011	0.002425502	0.002772003	0.005544006	0.001732502	0.000693001	0.001386001	0.806999307	531.5937386	28.64844693	0.290652776	3.4	13.9207	1.143661074	3.619313	5.077582	7.147753	1.17E-06	1.63E-05	1.68E-05	4.20E-07	Reasonable	1	1	1.68E-05
ECAHAT	2,4-dimethylpentane	11.4865	12.33039	0.534409	0.000588668	0	0	0	0	0	0	0	0.000588668	0.001324503	0.002354673	0.003090508	0.001766004	0.003532009	0.005592347	0.004562178	0.01589404	0.00794702	0.015158205	0.023252391	0.028403238	0.019426049	0.028991906	0.022958057	0.059749816	0.006769684	0.001030169	0.747019868	531.5937386	28.64844693	0.290652776	3.4	0.0377055	-1.423595296	3.619313	5.077582	7.147753	117434	0.999774211	3.336343672	0.083408592	Reasonable	1	1	3.304122993
ECAHAT	2,4-dimethylpentane	11.4865	12.33039	0.534409	0.000588668	0	0	0	0	0	0	0	0.000588668	0.001324503	0.002354673	0.003090508	0.001766004	0.003532009	0.005592347	0.004562178	0.01589404	0.00794702	0.015158205	0.023252391	0.028403238	0.019426049	0.028991906	0.022958057	0.059749816	0.006769684	0.001030169	0.747019868	531.5937386	28.64844693	0.290652776	3.4	0.0377055	-1.423595296	3.619313	5.077582	7.147753	11743.4	0.997746686	3.355567779	0.083889194	Reasonable	1	1	3.337181106
ECAHAT	2,4-dimethylpentane	11.4865	12.33039	0.534409	0.000588668	0	0	0	0	0	0	0	0.000588668	0.001324503	0.002354673	0.003090508	0.001766004	0.003532009	0.005592347	0.004562178	0.01589404	0.00794702	0.015158205	0.023252391	0.028403238	0.019426049	0.028991906	0.022958057	0.059749816	0.006769684	0.001030169	0.747019868	531.5937386	28.64844693	0.290652776	3.4	0.0377055	-1.423595296	3.619313	5.077582	7.147753	1174.34	0.977914744	3.218747775	0.080468694	Reasonable	1	1	3.149779478
ECAHAT	2,4-dimethylpentane	11.4865	12.33039	0.534409	0.000588668	0	0	0	0	0	0	0	0.000588668	0.001324503	0.002354673	0.003090508	0.001766004	0.003532009	0.005592347	0.004562178	0.01589404	0.00794702	0.015158205	0.023252391	0.028403238	0.019426049	0.028991906	0.022958057	0.059749816	0.006769684	0.001030169	0.747019868	531.5937386	28.64844693	0.290652776	3.4	0.0377055	-1.423595296	3.619313	5.077582	7.147753	117.434	0.815766948	3.047381386	0.076184535	Reasonable	1	1	3.053138919
ECAHAT	2,4-dimethylpentane	11.4865	12.33039	0.534409	0.000588668	0	0	0	0	0	0	0	0.000588668	0.001324503	0.002354673	0.003090508	0.001766004	0.003532009	0.005592347	0.004562178	0.01589404	0.00794702	0.015158205	0.023252391	0.028403238	0.019426049	0.028991906	0.022958057	0.059749816	0.006769684	0.001030169	0.747019868	531.5937386	28.64844693	0.290652776	3.4	0.0377055	-1.423595296	3.619313	5.077582	7.147753	11.7434	0.306898809	2.747938242	0.068698456	Reasonable	1	1	2.688381456
ECAHAT	2,4-dimethylpentane	11.4865	12.33039	0.534409	0.000588668	0	0	0	0	0	0	0	0.000588668	0.001324503	0.002354673	0.003090508	0.001766004	0.003532009	0.005592347	0.004562178	0.01589404	0.00794702	0.015158205	0.023252391	0.028403238	0.019426049	0.028991906	0.022958057	0.059749816	0.006769684	0.001030169	0.747019868	531.5937386	28.64844693	0.290652776	3.4	0.0377055	-1.423595296	3.619313	5.077582	7.147753	1.17434	0.042401574	0.056672555	0.001416814	Reasonable	1	1	0.056629353
ECAHAT	2,4-dimethylpentane	11.4865	12.33039	0.534409	0.000588668	0	0	0	0	0	0	0	0.000588668	0.001324503	0.002354673	0.003090508	0.001766004	0.003532009	0.005592347	0.004562178	0.01589404	0.00794702	0.015158205	0.023252391	0.028403238	0.019426049	0.028991906	0.022958057	0.059749816	0.006769684	0.001030169	0.747019868	531.5937386	28.64844693	0.290652776	3.4	0.0377055	-1.423595296	3.619313	5.077582	7.147753	0.117434	0.004408388	0.004732986	0.000118325	Reasonable	1	1	0.004776199
ECAHAT	2,4-dimethylpentane	11.4865	12.33039	0.534409	0.000588668	0	0	0	0	0	0	0	0.000588668	0.001324503	0.002354673	0.003090508	0.001766004	0.003532009	0.005592347	0.004562178	0.01589404	0.00794702	0.015158205	0.023252391	0.028403238	0.019426049	0.028991906	0.022958057	0.059749816	0.006769684	0.001030169	0.747019868	531.5937386	28.64844693	0.290652776	3.4	0.0377055	-1.423595296	3.619313	5.077582	7.147753	0.0117434	0.000442595	0.000451189	1.13E-05	Reasonable	1	1	0.000451978
ECAHAT	2,4-dimethylpentane	11.4865	12.33039	0.534409	0.000588668	0	0	0	0	0	0	0	0.000588668	0.001324503	0.002354673	0.003090508	0.001766004	0.003532009	0.005592347	0.004562178	0.01589404	0.00794702	0.015158205	0.023252391	0.028403238	0.019426049	0.028991906	0.022958057	0.059749816	0.006769684	0.001030169	0.747019868	531.5937386	28.64844693	0.290652776	3.4	0.0377055	-1.423595296	3.619313	5.077582	7.147753	0.00117434	4.43E-05	4.50E-05	1.13E-06	Reasonable	1	1	4.55E-05
FUNCAT	2,4-dimethylpentane	8.77545	9.48773	0.592996	0	0	0.000382507	0.000637511	0.000765013	0.00114752	0.000637511	0.000255004	0.000765013	0.000892516	0.001402525	0.003570062	0.004845085	0.006120107	0.009945174	0.013897743	0.016830295	0.019252837	0.013897743	0.021675379	0.028432998	0.019635344	0.028305495	0.002550045	0.002932551	0.00229504	0.001912533	0.797016448	531.5937386	28.64844693	0.290652776	3.4	1.02172	0.009331895	3.619313	5.077582	7.147753	117434	0.999991666	3.28159387	0.082039847	Reasonable	1	1	3.331218621
FUNCAT	2,4-dimethylpentane	8.77545	9.48773	0.592996	0	0	0.000382507	0.000637511	0.000765013	0.00114752	0.000637511	0.000255004	0.000765013	0.000892516	0.001402525	0.003570062	0.004845085	0.006120107	0.009945174	0.013897743	0.016830295	0.019252837	0.013897743	0.021675379	0.028432998	0.019635344	0.028305495	0.002550045	0.002932551	0.00229504	0.001912533	0.797016448	531.5937386	28.64844693	0.290652776	3.4	1.02172	0.009331895	3.619313	5.077582	7.147753	11743.4	0.999916663	3.299668179	0.082491704	Reasonable	1	1	3.267462608
FUNCAT	2,4-dimethylpentane	8.77545	9.48773	0.592996	0	0	0.000382507	0.000637511	0.000765013	0.00114752	0.000637511	0.000255004	0.000765013	0.000892516	0.001402525	0.003570062	0.004845085	0.006120107	0.009945174	0.013897743	0.016830295	0.019252837	0.013897743	0.021675379	0.028432998	0.019635344	0.028305495	0.002550045	0.002932551	0.00229504	0.001912533	0.797016448	531.5937386	28.64844693	0.290652776	3.4	1.02172	0.009331895	3.619313	5.077582	7.147753	1174.34	0.999167254	3.205152296	0.080128807	Reasonable	1	1	3.1651168
FUNCAT	2,4-dimethylpentane	8.77545	9.48773	0.592996	0	0	0.000382507	0.000637511	0.000765013	0.00114752	0.000637511	0.000255004	0.000765013	0.000892516	0.001402525	0.003570062	0.004845085	0.006120107	0.009945174	0.013897743	0.016830295	0.019252837	0.013897743	0.021675379	0.028432998	0.019635344	0.028305495	0.002550045	0.002932551	0.00229504	0.001912533	0.797016448	531.5937386	28.64844693	0.290652776	3.4	1.02172	0.009331895	3.619313	5.077582	7.147753	117.434	0.99173449	3.1279569	0.078198923	Reasonable	1	1	3.129736785
FUNCAT	2,4-dimethylpentane	8.77545	9.48773	0.592996	0	0	0.000382507	0.000637511	0.000765013	0.00114752	0.000637511	0.000255004	0.000765013	0.000892516	0.001402525	0.003570062	0.004845085	0.006120107	0.009945174	0.013897743	0.016830295	0.019252837	0.013897743	0.021675379	0.028432998	0.019635344	0.028305495	0.002550045	0.002932551	0.00229504	0.001912533	0.797016448	531.5937386	28.64844693	0.290652776	3.4	1.02172	0.009331895	3.619313	5.077582	7.147753	11.7434	0.923067849	2.985847546	0.074646189	Reasonable	1	1	3.003577024
FUNCAT	2,4-dimethylpentane	8.77545	9.48773	0.592996	0	0	0.000382507	0.000637511	0.000765013	0.00114752	0.000637511	0.000255004	0.000765013	0.000892516	0.001402525	0.003570062	0.004845085	0.006120107	0.009945174	0.013897743	0.016830295	0.019252837	0.013897743	0.021675379	0.028432998	0.019635344	0.028305495	0.002550045	0.002932551	0.00229504	0.001912533	0.797016448	531.5937386	28.64844693	0.290652776	3.4	1.02172	0.009331895	3.619313	5.077582	7.147753	1.17434	0.545422862	2.729704627	0.068242616	Reasonable	1	1	2.757477253
FUNCAT	2,4-dimethylpentane	8.77545	9.48773	0.592996	0	0	0.000382507	0.000637511	0.000765013	0.00114752	0.000637511	0.000255004	0.000765013	0.000892516	0.001402525	0.003570062	0.004845085	0.006120107	0.009945174	0.013897743	0.016830295	0.019252837	0.013897743	0.021675379	0.028432998	0.019635344	0.028305495	0.002550045	0.002932551	0.00229504	0.001912533	0.797016448	531.5937386	28.64844693	0.290652776	3.4	1.02172	0.009331895	3.619313	5.077582	7.147753	0.117434	0.107130633	0.238218041	0.005955451	Reasonable	1	1	0.240776892
FUNCAT	2,4-dimethylpentane	8.77545	9.48773	0.592996	0	0	0.000382507	0.000637511	0.000765013	0.00114752	0.000637511	0.000255004	0.000765013	0.000892516	0.001402525	0.003570062	0.004845085	0.006120107	0.009945174	0.013897743	0.016830295	0.019252837	0.013897743	0.021675379	0.028432998	0.019635344	0.028305495	0.002550045	0.002932551	0.00229504	0.001912533	0.797016448	531.5937386	28.64844693	0.290652776	3.4	1.02172	0.009331895	3.619313	5.077582	7.147753	0.0117434	0.01185621	0.014676671	0.000366917	Reasonable	1	1	0.014868291
FUNCAT	2,4-dimethylpentane	8.77545	9.48773	0.592996	0	0	0.000382507	0.000637511	0.000765013	0.00114752	0.000637511	0.000255004	0.000765013	0.000892516	0.001402525	0.003570062	0.004845085	0.006120107	0.009945174	0.013897743	0.016830295	0.019252837	0.013897743	0.021675379	0.028432998	0.019635344	0.028305495	0.002550045	0.002932551	0.00229504	0.001912533	0.797016448	531.5937386	28.64844693	0.290652776	3.4	1.02172	0.009331895	3.619313	5.077582	7.147753	0.00117434	0.001198409	0.001390248	3.48E-05	Reasonable	1	1	0.001383408
FUNCAT	2,4-dimethylpentane	8.77545	9.48773	0.592996	0	0	0.000382507	0.000637511	0.000765013	0.00114752	0.000637511	0.000255004	0.000765013	0.000892516	0.001402525	0.003570062	0.004845085	0.006120107	0.009945174	0.013897743	0.016830295	0.019252837	0.013897743	0.021675379	0.028432998	0.019635344	0.028305495	0.002550045	0.002932551	0.00229504	0.001912533	0.797016448	531.5937386	28.64844693	0.290652776	3.4	1.02172	0.009331895	3.619313	5.077582	7.147753	0.000117434	0.00011997	0.000137675	3.44E-06	Reasonable	1	1	0.000136057
FUNCAT	2,4-dimethylpentane	8.77545	9.48773	0.592996	0	0	0.000382507	0.000637511	0.000765013	0.00114752	0.000637511	0.000255004	0.000765013	0.000892516	0.001402525	0.003570062	0.004845085	0.006120107	0.009945174	0.013897743	0.016830295	0.019252837	0.013897743	0.021675379	0.028432998	0.019635344	0.028305495	0.002550045	0.002932551	0.00229504	0.001912533	0.797016448	531.5937386	28.64844693	0.290652776	3.4	1.02172	0.009331895	3.619313	5.077582	7.147753	1.17E-05	1.20E-05	1.44E-05	3.60E-07	Reasonable	1	1	1.47E-05
BEPMIU	3,3-dimethylpentane	9.95474	10.07029	0.442755	0	0	0	0	0	0	0	0	0	0	0	0	0	0.002070393	0.005255614	0.011307533	0.018155757	0.032807772	0.027711419	0.015289059	0.023411371	0.032648511	0.033444816	0.020863195	0.001911132	0.002070393	0.001751871	0.771301163	531.5493533	28.99496799	0.28325304	3.6	0.0504184	-1.297410941	4.28856	6.095936	6.514285	719158.995	0.999972421	2.32799005	0.058199751	Reasonable	1	1	2.321018154
BEPMIU	3,3-dimethylpentane	9.95474	10.07029	0.442755	0	0	0	0	0	0	0	0	0	0	0	0	0	0.002070393	0.005255614	0.011307533	0.018155757	0.032807772	0.027711419	0.015289059	0.023411371	0.032648511	0.033444816	0.020863195	0.001911132	0.002070393	0.001751871	0.771301163	531.5493533	28.99496799	0.28325304	3.6	0.0504184	-1.297410941	4.28856	6.095936	6.514285	143832	0.999862122	2.321210151	0.058030254	Reasonable	1	1	2.314226583
BEPMIU	3,3-dimethylpentane	9.95474	10.07029	0.442755	0	0	0	0	0	0	0	0	0	0	0	0	0	0.002070393	0.005255614	0.011307533	0.018155757	0.032807772	0.027711419	0.015289059	0.023411371	0.032648511	0.033444816	0.020863195	0.001911132	0.002070393	0.001751871	0.771301163	531.5493533	28.99496799	0.28325304	3.6	0.0504184	-1.297410941	4.28856	6.095936	6.514285	14383.2	0.998622927	2.32736141	0.058184035	Reasonable	1	1	2.3330363
BEPMIU	3,3-dimethylpentane	9.95474	10.07029	0.442755	0	0	0	0	0	0	0	0	0	0	0	0	0	0.002070393	0.005255614	0.011307533	0.018155757	0.032807772	0.027711419	0.015289059	0.023411371	0.032648511	0.033444816	0.020863195	0.001911132	0.002070393	0.001751871	0.771301163	531.5493533	28.99496799	0.28325304	3.6	0.0504184	-1.297410941	4.28856	6.095936	6.514285	1438.32	0.986397851	2.163055998	0.0540764	Reasonable	1	1	2.140496693
BEPMIU	3,3-dimethylpentane	9.95474	10.07029	0.442755	0	0	0	0	0	0	0	0	0	0	0	0	0	0.002070393	0.005255614	0.011307533	0.018155757	0.032807772	0.027711419	0.015289059	0.023411371	0.032648511	0.033444816	0.020863195	0.001911132	0.002070393	0.001751871	0.771301163	531.5493533	28.99496799	0.28325304	3.6	0.0504184	-1.297410941	4.28856	6.095936	6.514285	143.832	0.878814015	1.92459453	0.048114863	Reasonable	1	1	1.94187873
BEPMIU	3,3-dimethylpentane	9.95474	10.07029	0.442755	0	0	0	0	0	0	0	0	0	0	0	0	0	0.002070393	0.005255614	0.011307533	0.018155757	0.032807772	0.027711419	0.015289059	0.023411371	0.032648511	0.033444816	0.020863195	0.001911132	0.002070393	0.001751871	0.771301163	531.5493533	28.99496799	0.28325304	3.6	0.0504184	-1.297410941	4.28856	6.095936	6.514285	14.3832	0.420349645	1.468704177	0.036717604	Reasonable	1	1	1.465780913
BEPMIU	3,3-dimethylpentane	9.95474	10.07029	0.442755	0	0	0	0	0	0	0	0	0	0	0	0	0	0.002070393	0.005255614	0.011307533	0.018155757	0.032807772	0.027711419	0.015289059	0.023411371	0.032648511	0.033444816	0.020863195	0.001911132	0.002070393	0.001751871	0.771301163	531.5493533	28.99496799	0.28325304	3.6	0.0504184	-1.297410941	4.28856	6.095936	6.514285	1.43832	0.067614536	0.094948809	0.00237372	Reasonable	1	1	0.093790527
BEPMIU	3,3-dimethylpentane	9.95474	10.07029	0.442755	0	0	0	0	0	0	0	0	0	0	0	0	0	0.002070393	0.005255614	0.011307533	0.018155757	0.032807772	0.027711419	0.015289059	0.023411371	0.032648511	0.033444816	0.020863195	0.001911132	0.002070393	0.001751871	0.771301163	531.5493533	28.99496799	0.28325304	3.6	0.0504184	-1.297410941	4.28856	6.095936	6.514285	0.143832	0.00719957	0.007589925	0.000189748	Reasonable	1	1	0.007589957
BEPMIU	3,3-dimethylpentane	9.95474	10.07029	0.442755	0	0	0	0	0	0	0	0	0	0	0	0	0	0.002070393	0.005255614	0.011307533	0.018155757	0.032807772	0.027711419	0.015289059	0.023411371	0.032648511	0.033444816	0.020863195	0.001911132	0.002070393	0.001751871	0.771301163	531.5493533	28.99496799	0.28325304	3.6	0.0504184	-1.297410941	4.28856	6.095936	6.514285	0.0143832	0.000724652	0.000727156	1.82E-05	Reasonable	1	1	0.000718558
BEPMIU	3,3-dimethylpentane	9.95474	10.07029	0.442755	0	0	0	0	0	0	0	0	0	0	0	0	0	0.002070393	0.005255614	0.011307533	0.018155757	0.032807772	0.027711419	0.015289059	0.023411371	0.032648511	0.033444816	0.020863195	0.001911132	0.002070393	0.001751871	0.771301163	531.5493533	28.99496799	0.28325304	3.6	0.0504184	-1.297410941	4.28856	6.095936	6.514285	0.00143832	7.25E-05	7.43E-05	1.86E-06	Reasonable	1	1	7.47E-05
BEPPAP	3,3-dimethylpentane	9.78954	9.9082	0.434395	0	0	0	0	0	0	0	0	0	0	0	0	0	0.001911132	0.005255614	0.01082975	0.019270584	0.032011467	0.029304029	0.015289059	0.0216595	0.033922599	0.033126294	0.020703934	0.002070393	0.002070393	0.001114827	0.771460424	531.5493533	28.99496799	0.28325304	3.6	0.0497125	-1.303534396	4.28856	6.095936	6.514285	719158.995	0.99997203	2.342088178	0.058552204	Reasonable	1	1	2.357810456
BEPPAP	3,3-dimethylpentane	9.78954	9.9082	0.434395	0	0	0	0	0	0	0	0	0	0	0	0	0	0.001911132	0.005255614	0.01082975	0.019270584	0.032011467	0.029304029	0.015289059	0.0216595	0.033922599	0.033126294	0.020703934	0.002070393	0.002070393	0.001114827	0.771460424	531.5493533	28.99496799	0.28325304	3.6	0.0497125	-1.303534396	4.28856	6.095936	6.514285	143832	0.999860164	2.355214732	0.058880368	Reasonable	1	1	2.31966081
BEPPAP	3,3-dimethylpentane	9.78954	9.9082	0.434395	0	0	0	0	0	0	0	0	0	0	0	0	0	0.001911132	0.005255614	0.01082975	0.019270584	0.032011467	0.029304029	0.015289059	0.0216595	0.033922599	0.033126294	0.020703934	0.002070393	0.002070393	0.001114827	0.771460424	531.5493533	28.99496799	0.28325304	3.6	0.0497125	-1.303534396	4.28856	6.095936	6.514285	14383.2	0.9986034	2.364754378	0.059118859	Reasonable	1	1	2.354634174
BEPPAP	3,3-dimethylpentane	9.78954	9.9082	0.434395	0	0	0	0	0	0	0	0	0	0	0	0	0	0.001911132	0.005255614	0.01082975	0.019270584	0.032011467	0.029304029	0.015289059	0.0216595	0.033922599	0.033126294	0.020703934	0.002070393	0.002070393	0.001114827	0.771460424	531.5493533	28.99496799	0.28325304	3.6	0.0497125	-1.303534396	4.28856	6.095936	6.514285	1438.32	0.986207369	2.154080273	0.053852007	Reasonable	1	1	2.171756216
BEPPAP	3,3-dimethylpentane	9.78954	9.9082	0.434395	0	0	0	0	0	0	0	0	0	0	0	0	0	0.001911132	0.005255614	0.01082975	0.019270584	0.032011467	0.029304029	0.015289059	0.0216595	0.033922599	0.033126294	0.020703934	0.002070393	0.002070393	0.001114827	0.771460424	531.5493533	28.99496799	0.28325304	3.6	0.0497125	-1.303534396	4.28856	6.095936	6.514285	143.832	0.877304352	1.945008566	0.048625214	Reasonable	1	1	1.976775565
BEPPAP	3,3-dimethylpentane	9.78954	9.9082	0.434395	0	0	0	0	0	0	0	0	0	0	0	0	0	0.001911132	0.005255614	0.01082975	0.019270584	0.032011467	0.029304029	0.015289059	0.0216595	0.033922599	0.033126294	0.020703934	0.002070393	0.002070393	0.001114827	0.771460424	531.5493533	28.99496799	0.28325304	3.6	0.0497125	-1.303534396	4.28856	6.095936	6.514285	14.3832	0.416918063	1.477463057	0.036936576	Reasonable	1	1	1.469392273
BEPPAP	3,3-dimethylpentane	9.78954	9.9082	0.434395	0	0	0	0	0	0	0	0	0	0	0	0	0	0.001911132	0.005255614	0.01082975	0.019270584	0.032011467	0.029304029	0.015289059	0.0216595	0.033922599	0.033126294	0.020703934	0.002070393	0.002070393	0.001114827	0.771460424	531.5493533	28.99496799	0.28325304	3.6	0.0497125	-1.303534396	4.28856	6.095936	6.514285	1.43832	0.066731047	0.093737031	0.002343426	Reasonable	1	1	0.092633494
BEPPAP	3,3-dimethylpentane	9.78954	9.9082	0.434395	0	0	0	0	0	0	0	0	0	0	0	0	0	0.001911132	0.005255614	0.01082975	0.019270584	0.032011467	0.029304029	0.015289059	0.0216595	0.033922599	0.033126294	0.020703934	0.002070393	0.002070393	0.001114827	0.771460424	531.5493533	28.99496799	0.28325304	3.6	0.0497125	-1.303534396	4.28856	6.095936	6.514285	0.143832	0.007099485	0.007419672	0.000185492	Reasonable	1	1	0.00746623
BEPPAP	3,3-dimethylpentane	9.78954	9.9082	0.434395	0	0	0	0	0	0	0	0	0	0	0	0	0	0.001911132	0.005255614	0.01082975	0.019270584	0.032011467	0.029304029	0.015289059	0.0216595	0.033922599	0.033126294	0.020703934	0.002070393	0.002070393	0.001114827	0.771460424	531.5493533	28.99496799	0.28325304	3.6	0.0497125	-1.303534396	4.28856	6.095936	6.514285	0.0143832	0.000714514	0.000715304	1.79E-05	Reasonable	1	1	0.000715191
BEPPAP	3,3-dimethylpentane	9.78954	9.9082	0.434395	0	0	0	0	0	0	0	0	0	0	0	0	0	0.001911132	0.005255614	0.01082975	0.019270584	0.032011467	0.029304029	0.015289059	0.0216595	0.033922599	0.033126294	0.020703934	0.002070393	0.002070393	0.001114827	0.771460424	531.5493533	28.99496799	0.28325304	3.6	0.0497125	-1.303534396	4.28856	6.095936	6.514285	0.00143832	7.15E-05	7.28E-05	1.82E-06	Reasonable	1	1	7.07E-05
QATHOK	3,3-dimethylpentane	6.48945	9.29834	0.438303	0	0	0	0	0	0	0	0	0	0.000858001	0.000429	0.003003003	0.004719005	0.004933505	0.007293007	0.010939511	0.013513514	0.026598027	0.025954526	0.023380523	0.027670528	0.021879022	0.023809524	0.018447018	0.001716002	0.000643501	0.002359502	0.781853282	531.5493533	28.99496799	0.28325304	3.6	0.193871	-0.71248715	4.28856	6.095936	6.514285	719158.995	0.999992828	2.688593929	0.067214848	Reasonable	1	1	2.711406289
QATHOK	3,3-dimethylpentane	6.48945	9.29834	0.438303	0	0	0	0	0	0	0	0	0	0.000858001	0.000429	0.003003003	0.004719005	0.004933505	0.007293007	0.010939511	0.013513514	0.026598027	0.025954526	0.023380523	0.027670528	0.021879022	0.023809524	0.018447018	0.001716002	0.000643501	0.002359502	0.781853282	531.5493533	28.99496799	0.28325304	3.6	0.193871	-0.71248715	4.28856	6.095936	6.514285	143832	0.99996414	2.684099102	0.067102478	Reasonable	1	1	2.672724129
QATHOK	3,3-dimethylpentane	6.48945	9.29834	0.438303	0	0	0	0	0	0	0	0	0	0.000858001	0.000429	0.003003003	0.004719005	0.004933505	0.007293007	0.010939511	0.013513514	0.026598027	0.025954526	0.023380523	0.027670528	0.021879022	0.023809524	0.018447018	0.001716002	0.000643501	0.002359502	0.781853282	531.5493533	28.99496799	0.28325304	3.6	0.193871	-0.71248715	4.28856	6.095936	6.514285	14383.2	0.999641511	2.686297086	0.067157427	Reasonable	1	1	2.722183693
QATHOK	3,3-dimethylpentane	6.48945	9.29834	0.438303	0	0	0	0	0	0	0	0	0	0.000858001	0.000429	0.003003003	0.004719005	0.004933505	0.007293007	0.010939511	0.013513514	0.026598027	0.025954526	0.023380523	0.027670528	0.021879022	0.023809524	0.018447018	0.001716002	0.000643501	0.002359502	0.781853282	531.5493533	28.99496799	0.28325304	3.6	0.193871	-0.71248715	4.28856	6.095936	6.514285	1438.32	0.996426638	2.672952518	0.066823813	Reasonable	1	1	2.672396348
QATHOK	3,3-dimethylpentane	6.48945	9.29834	0.438303	0	0	0	0	0	0	0	0	0	0.000858001	0.000429	0.003003003	0.004719005	0.004933505	0.007293007	0.010939511	0.013513514	0.026598027	0.025954526	0.023380523	0.027670528	0.021879022	0.023809524	0.018447018	0.001716002	0.000643501	0.002359502	0.781853282	531.5493533	28.99496799	0.28325304	3.6	0.193871	-0.71248715	4.28856	6.095936	6.514285	143.832	0.96537978	2.627170973	0.065679274	Reasonable	1	1	2.634631217
QATHOK	3,3-dimethylpentane	6.48945	9.29834	0.438303	0	0	0	0	0	0	0	0	0	0.000858001	0.000429	0.003003003	0.004719005	0.004933505	0.007293007	0.010939511	0.013513514	0.026598027	0.025954526	0.023380523	0.027670528	0.021879022	0.023809524	0.018447018	0.001716002	0.000643501	0.002359502	0.781853282	531.5493533	28.99496799	0.28325304	3.6	0.193871	-0.71248715	4.28856	6.095936	6.514285	14.3832	0.736042269	2.433852532	0.060846313	Reasonable	1	1	2.470537339
QATHOK	3,3-dimethylpentane	6.48945	9.29834	0.438303	0	0	0	0	0	0	0	0	0	0.000858001	0.000429	0.003003003	0.004719005	0.004933505	0.007293007	0.010939511	0.013513514	0.026598027	0.025954526	0.023380523	0.027670528	0.021879022	0.023809524	0.018447018	0.001716002	0.000643501	0.002359502	0.781853282	531.5493533	28.99496799	0.28325304	3.6	0.193871	-0.71248715	4.28856	6.095936	6.514285	1.43832	0.21804657	2.015297433	0.050382436	Reasonable	1	1	2.065828281
QATHOK	3,3-dimethylpentane	6.48945	9.29834	0.438303	0	0	0	0	0	0	0	0	0	0.000858001	0.000429	0.003003003	0.004719005	0.004933505	0.007293007	0.010939511	0.013513514	0.026598027	0.025954526	0.023380523	0.027670528	0.021879022	0.023809524	0.018447018	0.001716002	0.000643501	0.002359502	0.781853282	531.5493533	28.99496799	0.28325304	3.6	0.193871	-0.71248715	4.28856	6.095936	6.514285	0.143832	0.027128383	0.03332139	0.000833035	Reasonable	1	1	0.033090496
QATHOK	3,3-dimethylpentane	6.48945	9.29834	0.438303	0	0	0	0	0	0	0	0	0	0.000858001	0.000429	0.003003003	0.004719005	0.004933505	0.007293007	0.010939511	0.013513514	0.026598027	0.025954526	0.023380523	0.027670528	0.021879022	0.023809524	0.018447018	0.001716002	0.000643501	0.002359502	0.781853282	531.5493533	28.99496799	0.28325304	3.6	0.193871	-0.71248715	4.28856	6.095936	6.514285	0.0143832	0.002780731	0.002874208	7.19E-05	Reasonable	1	1	0.002817212
QATHOK	3,3-dimethylpentane	6.48945	9.29834	0.438303	0	0	0	0	0	0	0	0	0	0.000858001	0.000429	0.003003003	0.004719005	0.004933505	0.007293007	0.010939511	0.013513514	0.026598027	0.025954526	0.023380523	0.027670528	0.021879022	0.023809524	0.018447018	0.001716002	0.000643501	0.002359502	0.781853282	531.5493533	28.99496799	0.28325304	3.6	0.193871	-0.71248715	4.28856	6.095936	6.514285	0.00143832	0.000278771	0.000279348	6.98E-06	Reasonable	1	1	0.000279071
QATHOK	3,3-dimethylpentane	6.48945	9.29834	0.438303	0	0	0	0	0	0	0	0	0	0.000858001	0.000429	0.003003003	0.004719005	0.004933505	0.007293007	0.010939511	0.013513514	0.026598027	0.025954526	0.023380523	0.027670528	0.021879022	0.023809524	0.018447018	0.001716002	0.000643501	0.002359502	0.781853282	531.5493533	28.99496799	0.28325304	3.6	0.193871	-0.71248715	4.28856	6.095936	6.514285	0.000143832	2.79E-05	2.76E-05	6.90E-07	Reasonable	1	1	2.71E-05
VACFUB01	3,3-dimethylpentane	8.34107	8.50715	0.436518	0	0	0	0	0	0	0	0	0	0	0.004504505	0.006583507	0.004158004	0.015939016	0.027027027	0.033264033	0.012127512	0.012820513	0.02044352	0.03049203	0.011088011	0.002425502	0.002772003	0.005544006	0.001732502	0.000693001	0.001386001	0.806999307	531.5493533	28.99496799	0.28325304	3.6	7.67234	0.88492784	4.28856	6.095936	6.514285	719158.995	0.999999819	1.672789322	0.041819733	Reasonable	1	1	1.65296581
VACFUB01	3,3-dimethylpentane	8.34107	8.50715	0.436518	0	0	0	0	0	0	0	0	0	0	0.004504505	0.006583507	0.004158004	0.015939016	0.027027027	0.033264033	0.012127512	0.012820513	0.02044352	0.03049203	0.011088011	0.002425502	0.002772003	0.005544006	0.001732502	0.000693001	0.001386001	0.806999307	531.5493533	28.99496799	0.28325304	3.6	7.67234	0.88492784	4.28856	6.095936	6.514285	143832	0.999999094	1.655778511	0.041394463	Reasonable	1	1	1.692564813
VACFUB01	3,3-dimethylpentane	8.34107	8.50715	0.436518	0	0	0	0	0	0	0	0	0	0	0.004504505	0.006583507	0.004158004	0.015939016	0.027027027	0.033264033	0.012127512	0.012820513	0.02044352	0.03049203	0.011088011	0.002425502	0.002772003	0.005544006	0.001732502	0.000693001	0.001386001	0.806999307	531.5493533	28.99496799	0.28325304	3.6	7.67234	0.88492784	4.28856	6.095936	6.514285	14383.2	0.999990938	1.66929684	0.041732421	Reasonable	1	1	1.690569633
VACFUB01	3,3-dimethylpentane	8.34107	8.50715	0.436518	0	0	0	0	0	0	0	0	0	0	0.004504505	0.006583507	0.004158004	0.015939016	0.027027027	0.033264033	0.012127512	0.012820513	0.02044352	0.03049203	0.011088011	0.002425502	0.002772003	0.005544006	0.001732502	0.000693001	0.001386001	0.806999307	531.5493533	28.99496799	0.28325304	3.6	7.67234	0.88492784	4.28856	6.095936	6.514285	1438.32	0.99990939	1.512104912	0.037802623	Reasonable	1	1	1.520223916
VACFUB01	3,3-dimethylpentane	8.34107	8.50715	0.436518	0	0	0	0	0	0	0	0	0	0	0.004504505	0.006583507	0.004158004	0.015939016	0.027027027	0.033264033	0.012127512	0.012820513	0.02044352	0.03049203	0.011088011	0.002425502	0.002772003	0.005544006	0.001732502	0.000693001	0.001386001	0.806999307	531.5493533	28.99496799	0.28325304	3.6	7.67234	0.88492784	4.28856	6.095936	6.514285	143.832	0.999094636	1.3906418	0.034766045	Reasonable	1	1	1.3863048
VACFUB01	3,3-dimethylpentane	8.34107	8.50715	0.436518	0	0	0	0	0	0	0	0	0	0	0.004504505	0.006583507	0.004158004	0.015939016	0.027027027	0.033264033	0.012127512	0.012820513	0.02044352	0.03049203	0.011088011	0.002425502	0.002772003	0.005544006	0.001732502	0.000693001	0.001386001	0.806999307	531.5493533	28.99496799	0.28325304	3.6	7.67234	0.88492784	4.28856	6.095936	6.514285	14.3832	0.991019534	1.274735162	0.031868379	Reasonable	1	1	1.276453127
VACFUB01	3,3-dimethylpentane	8.34107	8.50715	0.436518	0	0	0	0	0	0	0	0	0	0	0.004504505	0.006583507	0.004158004	0.015939016	0.027027027	0.033264033	0.012127512	0.012820513	0.02044352	0.03049203	0.011088011	0.002425502	0.002772003	0.005544006	0.001732502	0.000693001	0.001386001	0.806999307	531.5493533	28.99496799	0.28325304	3.6	7.67234	0.88492784	4.28856	6.095936	6.514285	1.43832	0.916910949	1.155759491	0.028893987	Reasonable	1	1	1.168176568
VACFUB01	3,3-dimethylpentane	8.34107	8.50715	0.436518	0	0	0	0	0	0	0	0	0	0	0.004504505	0.006583507	0.004158004	0.015939016	0.027027027	0.033264033	0.012127512	0.012820513	0.02044352	0.03049203	0.011088011	0.002425502	0.002772003	0.005544006	0.001732502	0.000693001	0.001386001	0.806999307	531.5493533	28.99496799	0.28325304	3.6	7.67234	0.88492784	4.28856	6.095936	6.514285	0.143832	0.524608184	0.902978761	0.022574469	Reasonable	1	1	0.89407471
VACFUB01	3,3-dimethylpentane	8.34107	8.50715	0.436518	0	0	0	0	0	0	0	0	0	0	0.004504505	0.006583507	0.004158004	0.015939016	0.027027027	0.033264033	0.012127512	0.012820513	0.02044352	0.03049203	0.011088011	0.002425502	0.002772003	0.005544006	0.001732502	0.000693001	0.001386001	0.806999307	531.5493533	28.99496799	0.28325304	3.6	7.67234	0.88492784	4.28856	6.095936	6.514285	0.0143832	0.099385349	0.136240165	0.003406004	Reasonable	1	1	0.137143418
VACFUB01	3,3-dimethylpentane	8.34107	8.50715	0.436518	0	0	0	0	0	0	0	0	0	0	0.004504505	0.006583507	0.004158004	0.015939016	0.027027027	0.033264033	0.012127512	0.012820513	0.02044352	0.03049203	0.011088011	0.002425502	0.002772003	0.005544006	0.001732502	0.000693001	0.001386001	0.806999307	531.5493533	28.99496799	0.28325304	3.6	7.67234	0.88492784	4.28856	6.095936	6.514285	0.00143832	0.010914832	0.011461135	0.000286528	Reasonable	1	1	0.011511217
VACFUB01	3,3-dimethylpentane	8.34107	8.50715	0.436518	0	0	0	0	0	0	0	0	0	0	0.004504505	0.006583507	0.004158004	0.015939016	0.027027027	0.033264033	0.012127512	0.012820513	0.02044352	0.03049203	0.011088011	0.002425502	0.002772003	0.005544006	0.001732502	0.000693001	0.001386001	0.806999307	531.5493533	28.99496799	0.28325304	3.6	7.67234	0.88492784	4.28856	6.095936	6.514285	0.000143832	0.001102312	0.00109434	2.74E-05	Reasonable	1	1	0.001104131
VACFUB01	3,3-dimethylpentane	8.34107	8.50715	0.436518	0	0	0	0	0	0	0	0	0	0	0.004504505	0.006583507	0.004158004	0.015939016	0.027027027	0.033264033	0.012127512	0.012820513	0.02044352	0.03049203	0.011088011	0.002425502	0.002772003	0.005544006	0.001732502	0.000693001	0.001386001	0.806999307	531.5493533	28.99496799	0.28325304	3.6	7.67234	0.88492784	4.28856	6.095936	6.514285	1.44E-05	0.000110341	0.000109915	2.75E-06	Reasonable	1	1	0.000107424
VACFUB01	3,3-dimethylpentane	8.34107	8.50715	0.436518	0	0	0	0	0	0	0	0	0	0	0.004504505	0.006583507	0.004158004	0.015939016	0.027027027	0.033264033	0.012127512	0.012820513	0.02044352	0.03049203	0.011088011	0.002425502	0.002772003	0.005544006	0.001732502	0.000693001	0.001386001	0.806999307	531.5493533	28.99496799	0.28325304	3.6	7.67234	0.88492784	4.28856	6.095936	6.514285	1.44E-06	1.10E-05	1.06E-05	2.65E-07	Reasonable	1	1	1.03E-05
ECAHAT	3,3-dimethylpentane	11.4865	12.33039	0.534409	0.000588668	0	0	0	0	0	0	0	0.000588668	0.001324503	0.002354673	0.003090508	0.001766004	0.003532009	0.005592347	0.004562178	0.01589404	0.00794702	0.015158205	0.023252391	0.028403238	0.019426049	0.028991906	0.022958057	0.059749816	0.006769684	0.001030169	0.747019868	531.5493533	28.99496799	0.28325304	3.6	0.0266914	-1.573628646	4.28856	6.095936	6.514285	143832	0.999739589	3.547940144	0.088698504	Reasonable	1	1	3.567860453
ECAHAT	3,3-dimethylpentane	11.4865	12.33039	0.534409	0.000588668	0	0	0	0	0	0	0	0.000588668	0.001324503	0.002354673	0.003090508	0.001766004	0.003532009	0.005592347	0.004562178	0.01589404	0.00794702	0.015158205	0.023252391	0.028403238	0.019426049	0.028991906	0.022958057	0.059749816	0.006769684	0.001030169	0.747019868	531.5493533	28.99496799	0.28325304	3.6	0.0266914	-1.573628646	4.28856	6.095936	6.514285	14383.2	0.997401975	3.547940144	0.088698504	Reasonable	1	1	3.608112643
ECAHAT	3,3-dimethylpentane	11.4865	12.33039	0.534409	0.000588668	0	0	0	0	0	0	0	0.000588668	0.001324503	0.002354673	0.003090508	0.001766004	0.003532009	0.005592347	0.004562178	0.01589404	0.00794702	0.015158205	0.023252391	0.028403238	0.019426049	0.028991906	0.022958057	0.059749816	0.006769684	0.001030169	0.747019868	531.5493533	28.99496799	0.28325304	3.6	0.0266914	-1.573628646	4.28856	6.095936	6.514285	1438.32	0.974613345	3.423753224	0.085593831	Reasonable	1	1	3.382236818
ECAHAT	3,3-dimethylpentane	11.4865	12.33039	0.534409	0.000588668	0	0	0	0	0	0	0	0.000588668	0.001324503	0.002354673	0.003090508	0.001766004	0.003532009	0.005592347	0.004562178	0.01589404	0.00794702	0.015158205	0.023252391	0.028403238	0.019426049	0.028991906	0.022958057	0.059749816	0.006769684	0.001030169	0.747019868	531.5493533	28.99496799	0.28325304	3.6	0.0266914	-1.573628646	4.28856	6.095936	6.514285	143.832	0.79334904	3.175271079	0.079381777	Reasonable	1	1	3.131673938
ECAHAT	3,3-dimethylpentane	11.4865	12.33039	0.534409	0.000588668	0	0	0	0	0	0	0	0.000588668	0.001324503	0.002354673	0.003090508	0.001766004	0.003532009	0.005592347	0.004562178	0.01589404	0.00794702	0.015158205	0.023252391	0.028403238	0.019426049	0.028991906	0.022958057	0.059749816	0.006769684	0.001030169	0.747019868	531.5493533	28.99496799	0.28325304	3.6	0.0266914	-1.573628646	4.28856	6.095936	6.514285	14.3832	0.27740848	2.809279327	0.070231983	Reasonable	1	1	2.753310072
ECAHAT	3,3-dimethylpentane	11.4865	12.33039	0.534409	0.000588668	0	0	0	0	0	0	0	0.000588668	0.001324503	0.002354673	0.003090508	0.001766004	0.003532009	0.005592347	0.004562178	0.01589404	0.00794702	0.015158205	0.023252391	0.028403238	0.019426049	0.028991906	0.022958057	0.059749816	0.006769684	0.001030169	0.747019868	531.5493533	28.99496799	0.28325304	3.6	0.0266914	-1.573628646	4.28856	6.095936	6.514285	1.43832	0.036971413	0.047536268	0.001188407	Reasonable	1	1	0.046923003
ECAHAT	3,3-dimethylpentane	11.4865	12.33039	0.534409	0.000588668	0	0	0	0	0	0	0	0.000588668	0.001324503	0.002354673	0.003090508	0.001766004	0.003532009	0.005592347	0.004562178	0.01589404	0.00794702	0.015158205	0.023252391	0.028403238	0.019426049	0.028991906	0.022958057	0.059749816	0.006769684	0.001030169	0.747019868	531.5493533	28.99496799	0.28325304	3.6	0.0266914	-1.573628646	4.28856	6.095936	6.514285	0.143832	0.003824395	0.004062802	0.00010157	Reasonable	1	1	0.004147269
ECAHAT	3,3-dimethylpentane	11.4865	12.33039	0.534409	0.000588668	0	0	0	0	0	0	0	0.000588668	0.001324503	0.002354673	0.003090508	0.001766004	0.003532009	0.005592347	0.004562178	0.01589404	0.00794702	0.015158205	0.023252391	0.028403238	0.019426049	0.028991906	0.022958057	0.059749816	0.006769684	0.001030169	0.747019868	531.5493533	28.99496799	0.28325304	3.6	0.0266914	-1.573628646	4.28856	6.095936	6.514285	0.0143832	0.00038376	0.000396575	9.91E-06	Reasonable	1	1	0.000397986
ECAHAT	3,3-dimethylpentane	11.4865	12.33039	0.534409	0.000588668	0	0	0	0	0	0	0	0.000588668	0.001324503	0.002354673	0.003090508	0.001766004	0.003532009	0.005592347	0.004562178	0.01589404	0.00794702	0.015158205	0.023252391	0.028403238	0.019426049	0.028991906	0.022958057	0.059749816	0.006769684	0.001030169	0.747019868	531.5493533	28.99496799	0.28325304	3.6	0.0266914	-1.573628646	4.28856	6.095936	6.514285	0.00143832	3.84E-05	3.98E-05	9.95E-07	Reasonable	1	1	4.00E-05
FUNCAT	3,3-dimethylpentane	8.77545	9.48773	0.592996	0	0	0.000382507	0.000637511	0.000765013	0.00114752	0.000637511	0.000255004	0.000765013	0.000892516	0.001402525	0.003570062	0.004845085	0.006120107	0.009945174	0.013897743	0.016830295	0.019252837	0.013897743	0.021675379	0.028432998	0.019635344	0.028305495	0.002550045	0.002932551	0.00229504	0.001912533	0.797016448	531.5493533	28.99496799	0.28325304	3.6	0.279715	-0.553284244	4.28856	6.095936	6.514285	143832	0.999975145	2.956274625	0.073906866	Reasonable	1	1	3.030404187
FUNCAT	3,3-dimethylpentane	8.77545	9.48773	0.592996	0	0	0.000382507	0.000637511	0.000765013	0.00114752	0.000637511	0.000255004	0.000765013	0.000892516	0.001402525	0.003570062	0.004845085	0.006120107	0.009945174	0.013897743	0.016830295	0.019252837	0.013897743	0.021675379	0.028432998	0.019635344	0.028305495	0.002550045	0.002932551	0.00229504	0.001912533	0.797016448	531.5493533	28.99496799	0.28325304	3.6	0.279715	-0.553284244	4.28856	6.095936	6.514285	14383.2	0.999751503	2.956274625	0.073906866	Reasonable	1	1	2.957175258
FUNCAT	3,3-dimethylpentane	8.77545	9.48773	0.592996	0	0	0.000382507	0.000637511	0.000765013	0.00114752	0.000637511	0.000255004	0.000765013	0.000892516	0.001402525	0.003570062	0.004845085	0.006120107	0.009945174	0.013897743	0.016830295	0.019252837	0.013897743	0.021675379	0.028432998	0.019635344	0.028305495	0.002550045	0.002932551	0.00229504	0.001912533	0.797016448	531.5493533	28.99496799	0.28325304	3.6	0.279715	-0.553284244	4.28856	6.095936	6.514285	1438.32	0.997520577	2.896810502	0.072420263	Reasonable	1	1	2.847760815
FUNCAT	3,3-dimethylpentane	8.77545	9.48773	0.592996	0	0	0.000382507	0.000637511	0.000765013	0.00114752	0.000637511	0.000255004	0.000765013	0.000892516	0.001402525	0.003570062	0.004845085	0.006120107	0.009945174	0.013897743	0.016830295	0.019252837	0.013897743	0.021675379	0.028432998	0.019635344	0.028305495	0.002550045	0.002932551	0.00229504	0.001912533	0.797016448	531.5493533	28.99496799	0.28325304	3.6	0.279715	-0.553284244	4.28856	6.095936	6.514285	143.832	0.975746974	2.787820302	0.069695508	Reasonable	1	1	2.802290859
FUNCAT	3,3-dimethylpentane	8.77545	9.48773	0.592996	0	0	0.000382507	0.000637511	0.000765013	0.00114752	0.000637511	0.000255004	0.000765013	0.000892516	0.001402525	0.003570062	0.004845085	0.006120107	0.009945174	0.013897743	0.016830295	0.019252837	0.013897743	0.021675379	0.028432998	0.019635344	0.028305495	0.002550045	0.002932551	0.00229504	0.001912533	0.797016448	531.5493533	28.99496799	0.28325304	3.6	0.279715	-0.553284244	4.28856	6.095936	6.514285	14.3832	0.800923587	2.556327704	0.063908193	Reasonable	1	1	2.586637216
FUNCAT	3,3-dimethylpentane	8.77545	9.48773	0.592996	0	0	0.000382507	0.000637511	0.000765013	0.00114752	0.000637511	0.000255004	0.000765013	0.000892516	0.001402525	0.003570062	0.004845085	0.006120107	0.009945174	0.013897743	0.016830295	0.019252837	0.013897743	0.021675379	0.028432998	0.019635344	0.028305495	0.002550045	0.002932551	0.00229504	0.001912533	0.797016448	531.5493533	28.99496799	0.28325304	3.6	0.279715	-0.553284244	4.28856	6.095936	6.514285	1.43832	0.286895838	1.854715986	0.0463679	Reasonable	1	1	1.870295763
FUNCAT	3,3-dimethylpentane	8.77545	9.48773	0.592996	0	0	0.000382507	0.000637511	0.000765013	0.00114752	0.000637511	0.000255004	0.000765013	0.000892516	0.001402525	0.003570062	0.004845085	0.006120107	0.009945174	0.013897743	0.016830295	0.019252837	0.013897743	0.021675379	0.028432998	0.019635344	0.028305495	0.002550045	0.002932551	0.00229504	0.001912533	0.797016448	531.5493533	28.99496799	0.28325304	3.6	0.279715	-0.553284244	4.28856	6.095936	6.514285	0.143832	0.038675958	0.046718069	0.001167952	Reasonable	1	1	0.047198023
FUNCAT	3,3-dimethylpentane	8.77545	9.48773	0.592996	0	0	0.000382507	0.000637511	0.000765013	0.00114752	0.000637511	0.000255004	0.000765013	0.000892516	0.001402525	0.003570062	0.004845085	0.006120107	0.009945174	0.013897743	0.016830295	0.019252837	0.013897743	0.021675379	0.028432998	0.019635344	0.028305495	0.002550045	0.002932551	0.00229504	0.001912533	0.797016448	531.5493533	28.99496799	0.28325304	3.6	0.279715	-0.553284244	4.28856	6.095936	6.514285	0.0143832	0.004007076	0.004125056	0.000103126	Reasonable	1	1	0.00405144
FUNCAT	3,3-dimethylpentane	8.77545	9.48773	0.592996	0	0	0.000382507	0.000637511	0.000765013	0.00114752	0.000637511	0.000255004	0.000765013	0.000892516	0.001402525	0.003570062	0.004845085	0.006120107	0.009945174	0.013897743	0.016830295	0.019252837	0.013897743	0.021675379	0.028432998	0.019635344	0.028305495	0.002550045	0.002932551	0.00229504	0.001912533	0.797016448	531.5493533	28.99496799	0.28325304	3.6	0.279715	-0.553284244	4.28856	6.095936	6.514285	0.00143832	0.000402158	0.00039546	9.89E-06	Reasonable	1	1	0.000397727
FUNCAT	3,3-dimethylpentane	8.77545	9.48773	0.592996	0	0	0.000382507	0.000637511	0.000765013	0.00114752	0.000637511	0.000255004	0.000765013	0.000892516	0.001402525	0.003570062	0.004845085	0.006120107	0.009945174	0.013897743	0.016830295	0.019252837	0.013897743	0.021675379	0.028432998	0.019635344	0.028305495	0.002550045	0.002932551	0.00229504	0.001912533	0.797016448	531.5493533	28.99496799	0.28325304	3.6	0.279715	-0.553284244	4.28856	6.095936	6.514285	0.000143832	4.02E-05	3.98E-05	9.95E-07	Reasonable	1	1	4.05E-05
BEPMIU	methylethylpropylamine	9.95474	10.07029	0.442755	0	0	0	0	0	0	0	0	0	0	0	0	0	0.002070393	0.005255614	0.011307533	0.018155757	0.032807772	0.027711419	0.015289059	0.023411371	0.032648511	0.033444816	0.020863195	0.001911132	0.002070393	0.001751871	0.771301163	533.0231439	30.13916885	0.37965225	1.5	0.134388	-0.871639509	3.422446	4.170289	8.876334	512869.015	0.999985491	2.344745963	0.058618649	Reasonable	1	1	2.275317934
BEPMIU	methylethylpropylamine	9.95474	10.07029	0.442755	0	0	0	0	0	0	0	0	0	0	0	0	0	0.002070393	0.005255614	0.011307533	0.018155757	0.032807772	0.027711419	0.015289059	0.023411371	0.032648511	0.033444816	0.020863195	0.001911132	0.002070393	0.001751871	0.771301163	533.0231439	30.13916885	0.37965225	1.5	0.134388	-0.871639509	3.422446	4.170289	8.876334	102574	0.999927461	2.323234262	0.058080857	Reasonable	1	1	2.342292321
BEPMIU	methylethylpropylamine	9.95474	10.07029	0.442755	0	0	0	0	0	0	0	0	0	0	0	0	0	0.002070393	0.005255614	0.011307533	0.018155757	0.032807772	0.027711419	0.015289059	0.023411371	0.032648511	0.033444816	0.020863195	0.001911132	0.002070393	0.001751871	0.771301163	533.0231439	30.13916885	0.37965225	1.5	0.134388	-0.871639509	3.422446	4.170289	8.876334	10257.4	0.999275085	2.340539119	0.058513478	Reasonable	1	1	2.358808411
BEPMIU	methylethylpropylamine	9.95474	10.07029	0.442755	0	0	0	0	0	0	0	0	0	0	0	0	0	0.002070393	0.005255614	0.011307533	0.018155757	0.032807772	0.027711419	0.015289059	0.023411371	0.032648511	0.033444816	0.020863195	0.001911132	0.002070393	0.001751871	0.771301163	533.0231439	30.13916885	0.37965225	1.5	0.134388	-0.871639509	3.422446	4.170289	8.876334	1025.74	0.992797835	2.24019202	0.056004801	Reasonable	1	1	2.227401241
BEPMIU	methylethylpropylamine	9.95474	10.07029	0.442755	0	0	0	0	0	0	0	0	0	0	0	0	0	0.002070393	0.005255614	0.011307533	0.018155757	0.032807772	0.027711419	0.015289059	0.023411371	0.032648511	0.033444816	0.020863195	0.001911132	0.002070393	0.001751871	0.771301163	533.0231439	30.13916885	0.37965225	1.5	0.134388	-0.871639509	3.422446	4.170289	8.876334	102.574	0.932362577	2.227955932	0.055698898	Reasonable	1	1	2.260401622
BEPMIU	methylethylpropylamine	9.95474	10.07029	0.442755	0	0	0	0	0	0	0	0	0	0	0	0	0	0.002070393	0.005255614	0.011307533	0.018155757	0.032807772	0.027711419	0.015289059	0.023411371	0.032648511	0.033444816	0.020863195	0.001911132	0.002070393	0.001751871	0.771301163	533.0231439	30.13916885	0.37965225	1.5	0.134388	-0.871639509	3.422446	4.170289	8.876334	10.2574	0.579561911	2.048506799	0.05121267	Reasonable	1	1	2.059527104
BEPMIU	methylethylpropylamine	9.95474	10.07029	0.442755	0	0	0	0	0	0	0	0	0	0	0	0	0	0.002070393	0.005255614	0.011307533	0.018155757	0.032807772	0.027711419	0.015289059	0.023411371	0.032648511	0.033444816	0.020863195	0.001911132	0.002070393	0.001751871	0.771301163	533.0231439	30.13916885	0.37965225	1.5	0.134388	-0.871639509	3.422446	4.170289	8.876334	1.02574	0.121147333	0.531509823	0.013287746	Reasonable	1	1	0.522827134
BEPMIU	methylethylpropylamine	9.95474	10.07029	0.442755	0	0	0	0	0	0	0	0	0	0	0	0	0	0.002070393	0.005255614	0.011307533	0.018155757	0.032807772	0.027711419	0.015289059	0.023411371	0.032648511	0.033444816	0.020863195	0.001911132	0.002070393	0.001751871	0.771301163	533.0231439	30.13916885	0.37965225	1.5	0.134388	-0.871639509	3.422446	4.170289	8.876334	0.102574	0.01359728	0.013231939	0.000330798	Reasonable	1	1	0.013012368
BEPMIU	methylethylpropylamine	9.95474	10.07029	0.442755	0	0	0	0	0	0	0	0	0	0	0	0	0	0.002070393	0.005255614	0.011307533	0.018155757	0.032807772	0.027711419	0.015289059	0.023411371	0.032648511	0.033444816	0.020863195	0.001911132	0.002070393	0.001751871	0.771301163	533.0231439	30.13916885	0.37965225	1.5	0.134388	-0.871639509	3.422446	4.170289	8.876334	0.0102574	0.001376574	0.001134091	2.84E-05	Reasonable	1	1	0.001125963
BEPMIU	methylethylpropylamine	9.95474	10.07029	0.442755	0	0	0	0	0	0	0	0	0	0	0	0	0	0.002070393	0.005255614	0.011307533	0.018155757	0.032807772	0.027711419	0.015289059	0.023411371	0.032648511	0.033444816	0.020863195	0.001911132	0.002070393	0.001751871	0.771301163	533.0231439	30.13916885	0.37965225	1.5	0.134388	-0.871639509	3.422446	4.170289	8.876334	0.00102574	0.000137828	0.000124206	3.11E-06	Reasonable	1	1	0.000124687
BEPPAP	methylethylpropylamine	9.78954	9.9082	0.434395	0	0	0	0	0	0	0	0	0	0	0	0	0	0.001911132	0.005255614	0.01082975	0.019270584	0.032011467	0.029304029	0.015289059	0.0216595	0.033922599	0.033126294	0.020703934	0.002070393	0.002070393	0.001114827	0.771460424	533.0231439	30.13916885	0.37965225	1.5	0.0960208	-1.01763468	3.422446	4.170289	8.876334	512869.015	0.999979694	2.384883329	0.059622083	Reasonable	1	1	2.419282876
BEPPAP	methylethylpropylamine	9.78954	9.9082	0.434395	0	0	0	0	0	0	0	0	0	0	0	0	0	0.001911132	0.005255614	0.01082975	0.019270584	0.032011467	0.029304029	0.015289059	0.0216595	0.033922599	0.033126294	0.020703934	0.002070393	0.002070393	0.001114827	0.771460424	533.0231439	30.13916885	0.37965225	1.5	0.0960208	-1.01763468	3.422446	4.170289	8.876334	102574	0.99989848	2.348831056	0.058720776	Reasonable	1	1	2.403422331
BEPPAP	methylethylpropylamine	9.78954	9.9082	0.434395	0	0	0	0	0	0	0	0	0	0	0	0	0	0.001911132	0.005255614	0.01082975	0.019270584	0.032011467	0.029304029	0.015289059	0.0216595	0.033922599	0.033126294	0.020703934	0.002070393	0.002070393	0.001114827	0.771460424	533.0231439	30.13916885	0.37965225	1.5	0.0960208	-1.01763468	3.422446	4.170289	8.876334	10257.4	0.998985723	2.359668499	0.058991712	Reasonable	1	1	2.315083143
BEPPAP	methylethylpropylamine	9.78954	9.9082	0.434395	0	0	0	0	0	0	0	0	0	0	0	0	0	0.001911132	0.005255614	0.01082975	0.019270584	0.032011467	0.029304029	0.015289059	0.0216595	0.033922599	0.033126294	0.020703934	0.002070393	0.002070393	0.001114827	0.771460424	533.0231439	30.13916885	0.37965225	1.5	0.0960208	-1.01763468	3.422446	4.170289	8.876334	1025.74	0.989948979	2.291030772	0.057275769	Reasonable	1	1	2.266692967
BEPPAP	methylethylpropylamine	9.78954	9.9082	0.434395	0	0	0	0	0	0	0	0	0	0	0	0	0	0.001911132	0.005255614	0.01082975	0.019270584	0.032011467	0.029304029	0.015289059	0.0216595	0.033922599	0.033126294	0.020703934	0.002070393	0.002070393	0.001114827	0.771460424	533.0231439	30.13916885	0.37965225	1.5	0.0960208	-1.01763468	3.422446	4.170289	8.876334	102.574	0.907827624	2.172588924	0.054314723	Reasonable	1	1	2.196715974
BEPPAP	methylethylpropylamine	9.78954	9.9082	0.434395	0	0	0	0	0	0	0	0	0	0	0	0	0	0.001911132	0.005255614	0.01082975	0.019270584	0.032011467	0.029304029	0.015289059	0.0216595	0.033922599	0.033126294	0.020703934	0.002070393	0.002070393	0.001114827	0.771460424	533.0231439	30.13916885	0.37965225	1.5	0.0960208	-1.01763468	3.422446	4.170289	8.876334	10.2574	0.496202311	2.059588215	0.051489705	Reasonable	1	1	2.084257141
BEPPAP	methylethylpropylamine	9.78954	9.9082	0.434395	0	0	0	0	0	0	0	0	0	0	0	0	0	0.001911132	0.005255614	0.01082975	0.019270584	0.032011467	0.029304029	0.015289059	0.0216595	0.033922599	0.033126294	0.020703934	0.002070393	0.002070393	0.001114827	0.771460424	533.0231439	30.13916885	0.37965225	1.5	0.0960208	-1.01763468	3.422446	4.170289	8.876334	1.02574	0.08966141	0.600142467	0.015003562	Reasonable	1	1	0.606227836
BEPPAP	methylethylpropylamine	9.78954	9.9082	0.434395	0	0	0	0	0	0	0	0	0	0	0	0	0	0.001911132	0.005255614	0.01082975	0.019270584	0.032011467	0.029304029	0.015289059	0.0216595	0.033922599	0.033126294	0.020703934	0.002070393	0.002070393	0.001114827	0.771460424	533.0231439	30.13916885	0.37965225	1.5	0.0960208	-1.01763468	3.422446	4.170289	8.876334	0.102574	0.009753176	0.013136894	0.000328422	Reasonable	1	1	0.013166225
BEPPAP	methylethylpropylamine	9.78954	9.9082	0.434395	0	0	0	0	0	0	0	0	0	0	0	0	0	0.001911132	0.005255614	0.01082975	0.019270584	0.032011467	0.029304029	0.015289059	0.0216595	0.033922599	0.033126294	0.020703934	0.002070393	0.002070393	0.001114827	0.771460424	533.0231439	30.13916885	0.37965225	1.5	0.0960208	-1.01763468	3.422446	4.170289	8.876334	0.0102574	0.000983955	0.001194099	2.99E-05	Reasonable	1	1	0.001208986
BEPPAP	methylethylpropylamine	9.78954	9.9082	0.434395	0	0	0	0	0	0	0	0	0	0	0	0	0	0.001911132	0.005255614	0.01082975	0.019270584	0.032011467	0.029304029	0.015289059	0.0216595	0.033922599	0.033126294	0.020703934	0.002070393	0.002070393	0.001114827	0.771460424	533.0231439	30.13916885	0.37965225	1.5	0.0960208	-1.01763468	3.422446	4.170289	8.876334	0.00102574	9.85E-05	0.000100426	2.51E-06	Reasonable	1	1	0.000100724
QATHOK	methylethylpropylamine	6.48945	9.29834	0.438303	0	0	0	0	0	0	0	0	0	0.000858001	0.000429	0.003003003	0.004719005	0.004933505	0.007293007	0.010939511	0.013513514	0.026598027	0.025954526	0.023380523	0.027670528	0.021879022	0.023809524	0.018447018	0.001716002	0.000643501	0.002359502	0.781853282	533.0231439	30.13916885	0.37965225	1.5	0.52329	-0.281257564	3.422446	4.170289	8.876334	512869.015	0.999996274	2.54438701	0.063609675	Reasonable	1	1	2.534307677
QATHOK	methylethylpropylamine	6.48945	9.29834	0.438303	0	0	0	0	0	0	0	0	0	0.000858001	0.000429	0.003003003	0.004719005	0.004933505	0.007293007	0.010939511	0.013513514	0.026598027	0.025954526	0.023380523	0.027670528	0.021879022	0.023809524	0.018447018	0.001716002	0.000643501	0.002359502	0.781853282	533.0231439	30.13916885	0.37965225	1.5	0.52329	-0.281257564	3.422446	4.170289	8.876334	102574	0.99998137	2.496638632	0.062415966	Reasonable	1	1	2.56068657
QATHOK	methylethylpropylamine	6.48945	9.29834	0.438303	0	0	0	0	0	0	0	0	0	0.000858001	0.000429	0.003003003	0.004719005	0.004933505	0.007293007	0.010939511	0.013513514	0.026598027	0.025954526	0.023380523	0.027670528	0.021879022	0.023809524	0.018447018	0.001716002	0.000643501	0.002359502	0.781853282	533.0231439	30.13916885	0.37965225	1.5	0.52329	-0.281257564	3.422446	4.170289	8.876334	10257.4	0.999813732	2.472213962	0.061805349	Reasonable	1	1	2.497108055
QATHOK	methylethylpropylamine	6.48945	9.29834	0.438303	0	0	0	0	0	0	0	0	0	0.000858001	0.000429	0.003003003	0.004719005	0.004933505	0.007293007	0.010939511	0.013513514	0.026598027	0.025954526	0.023380523	0.027670528	0.021879022	0.023809524	0.018447018	0.001716002	0.000643501	0.002359502	0.781853282	533.0231439	30.13916885	0.37965225	1.5	0.52329	-0.281257564	3.422446	4.170289	8.876334	1025.74	0.998140433	2.453295093	0.061332377	Reasonable	1	1	2.391061561
QATHOK	methylethylpropylamine	6.48945	9.29834	0.438303	0	0	0	0	0	0	0	0	0	0.000858001	0.000429	0.003003003	0.004719005	0.004933505	0.007293007	0.010939511	0.013513514	0.026598027	0.025954526	0.023380523	0.027670528	0.021879022	0.023809524	0.018447018	0.001716002	0.000643501	0.002359502	0.781853282	533.0231439	30.13916885	0.37965225	1.5	0.52329	-0.281257564	3.422446	4.170289	8.876334	102.574	0.981710422	2.398484055	0.059962101	Reasonable	1	1	2.387876904
QATHOK	methylethylpropylamine	6.48945	9.29834	0.438303	0	0	0	0	0	0	0	0	0	0.000858001	0.000429	0.003003003	0.004719005	0.004933505	0.007293007	0.010939511	0.013513514	0.026598027	0.025954526	0.023380523	0.027670528	0.021879022	0.023809524	0.018447018	0.001716002	0.000643501	0.002359502	0.781853282	533.0231439	30.13916885	0.37965225	1.5	0.52329	-0.281257564	3.422446	4.170289	8.876334	10.2574	0.842954832	2.352422522	0.058810563	Reasonable	1	1	2.368650985
QATHOK	methylethylpropylamine	6.48945	9.29834	0.438303	0	0	0	0	0	0	0	0	0	0.000858001	0.000429	0.003003003	0.004719005	0.004933505	0.007293007	0.010939511	0.013513514	0.026598027	0.025954526	0.023380523	0.027670528	0.021879022	0.023809524	0.018447018	0.001716002	0.000643501	0.002359502	0.781853282	533.0231439	30.13916885	0.37965225	1.5	0.52329	-0.281257564	3.422446	4.170289	8.876334	1.02574	0.349280086	2.18031832	0.054507958	Reasonable	1	1	2.144621756
QATHOK	methylethylpropylamine	6.48945	9.29834	0.438303	0	0	0	0	0	0	0	0	0	0.000858001	0.000429	0.003003003	0.004719005	0.004933505	0.007293007	0.010939511	0.013513514	0.026598027	0.025954526	0.023380523	0.027670528	0.021879022	0.023809524	0.018447018	0.001716002	0.000643501	0.002359502	0.781853282	533.0231439	30.13916885	0.37965225	1.5	0.52329	-0.281257564	3.422446	4.170289	8.876334	0.102574	0.050941609	0.095136996	0.002378425	Reasonable	1	1	0.094803642
QATHOK	methylethylpropylamine	6.48945	9.29834	0.438303	0	0	0	0	0	0	0	0	0	0.000858001	0.000429	0.003003003	0.004719005	0.004933505	0.007293007	0.010939511	0.013513514	0.026598027	0.025954526	0.023380523	0.027670528	0.021879022	0.023809524	0.018447018	0.001716002	0.000643501	0.002359502	0.781853282	533.0231439	30.13916885	0.37965225	1.5	0.52329	-0.281257564	3.422446	4.170289	8.876334	0.0102574	0.005338938	0.007966192	0.000199155	Reasonable	1	1	0.007930662
QATHOK	methylethylpropylamine	6.48945	9.29834	0.438303	0	0	0	0	0	0	0	0	0	0.000858001	0.000429	0.003003003	0.004719005	0.004933505	0.007293007	0.010939511	0.013513514	0.026598027	0.025954526	0.023380523	0.027670528	0.021879022	0.023809524	0.018447018	0.001716002	0.000643501	0.002359502	0.781853282	533.0231439	30.13916885	0.37965225	1.5	0.52329	-0.281257564	3.422446	4.170289	8.876334	0.00102574	0.000536472	0.000490612	1.23E-05	Reasonable	1	1	0.000487715
QATHOK	methylethylpropylamine	6.48945	9.29834	0.438303	0	0	0	0	0	0	0	0	0	0.000858001	0.000429	0.003003003	0.004719005	0.004933505	0.007293007	0.010939511	0.013513514	0.026598027	0.025954526	0.023380523	0.027670528	0.021879022	0.023809524	0.018447018	0.001716002	0.000643501	0.002359502	0.781853282	533.0231439	30.13916885	0.37965225	1.5	0.52329	-0.281257564	3.422446	4.170289	8.876334	0.000102574	5.37E-05	5.95E-05	1.49E-06	Reasonable	1	1	5.97E-05
VACFUB01	methylethylpropylamine	8.34107	8.50715	0.436518	0	0	0	0	0	0	0	0	0	0	0.004504505	0.006583507	0.004158004	0.015939016	0.027027027	0.033264033	0.012127512	0.012820513	0.02044352	0.03049203	0.011088011	0.002425502	0.002772003	0.005544006	0.001732502	0.000693001	0.001386001	0.806999307	533.0231439	30.13916885	0.37965225	1.5	12.0618	1.081412123	3.422446	4.170289	8.876334	512869.015	0.999999838	2.344745963	0.058618649	Reasonable	1	1	2.383014665
VACFUB01	methylethylpropylamine	8.34107	8.50715	0.436518	0	0	0	0	0	0	0	0	0	0	0.004504505	0.006583507	0.004158004	0.015939016	0.027027027	0.033264033	0.012127512	0.012820513	0.02044352	0.03049203	0.011088011	0.002425502	0.002772003	0.005544006	0.001732502	0.000693001	0.001386001	0.806999307	533.0231439	30.13916885	0.37965225	1.5	12.0618	1.081412123	3.422446	4.170289	8.876334	102574	0.999999192	1.719085722	0.042977143	Reasonable	1	1	1.718630092
VACFUB01	methylethylpropylamine	8.34107	8.50715	0.436518	0	0	0	0	0	0	0	0	0	0	0.004504505	0.006583507	0.004158004	0.015939016	0.027027027	0.033264033	0.012127512	0.012820513	0.02044352	0.03049203	0.011088011	0.002425502	0.002772003	0.005544006	0.001732502	0.000693001	0.001386001	0.806999307	533.0231439	30.13916885	0.37965225	1.5	12.0618	1.081412123	3.422446	4.170289	8.876334	10257.4	0.999991917	1.747158542	0.043678964	Reasonable	1	1	1.737542955
VACFUB01	methylethylpropylamine	8.34107	8.50715	0.436518	0	0	0	0	0	0	0	0	0	0	0.004504505	0.006583507	0.004158004	0.015939016	0.027027027	0.033264033	0.012127512	0.012820513	0.02044352	0.03049203	0.011088011	0.002425502	0.002772003	0.005544006	0.001732502	0.000693001	0.001386001	0.806999307	533.0231439	30.13916885	0.37965225	1.5	12.0618	1.081412123	3.422446	4.170289	8.876334	1025.74	0.999919181	1.677934609	0.041948365	Reasonable	1	1	1.655662669
VACFUB01	methylethylpropylamine	8.34107	8.50715	0.436518	0	0	0	0	0	0	0	0	0	0	0.004504505	0.006583507	0.004158004	0.015939016	0.027027027	0.033264033	0.012127512	0.012820513	0.02044352	0.03049203	0.011088011	0.002425502	0.002772003	0.005544006	0.001732502	0.000693001	0.001386001	0.806999307	533.0231439	30.13916885	0.37965225	1.5	12.0618	1.081412123	3.422446	4.170289	8.876334	102.574	0.999192394	1.64145284	0.041036321	Reasonable	1	1	1.663486442
VACFUB01	methylethylpropylamine	8.34107	8.50715	0.436518	0	0	0	0	0	0	0	0	0	0	0.004504505	0.006583507	0.004158004	0.015939016	0.027027027	0.033264033	0.012127512	0.012820513	0.02044352	0.03049203	0.011088011	0.002425502	0.002772003	0.005544006	0.001732502	0.000693001	0.001386001	0.806999307	533.0231439	30.13916885	0.37965225	1.5	12.0618	1.081412123	3.422446	4.170289	8.876334	10.2574	0.991982214	1.579503821	0.039487596	Reasonable	1	1	1.573396356
VACFUB01	methylethylpropylamine	8.34107	8.50715	0.436518	0	0	0	0	0	0	0	0	0	0	0.004504505	0.006583507	0.004158004	0.015939016	0.027027027	0.033264033	0.012127512	0.012820513	0.02044352	0.03049203	0.011088011	0.002425502	0.002772003	0.005544006	0.001732502	0.000693001	0.001386001	0.806999307	533.0231439	30.13916885	0.37965225	1.5	12.0618	1.081412123	3.422446	4.170289	8.876334	1.02574	0.925218385	1.485676204	0.037141905	Reasonable	1	1	1.502698392
VACFUB01	methylethylpropylamine	8.34107	8.50715	0.436518	0	0	0	0	0	0	0	0	0	0	0.004504505	0.006583507	0.004158004	0.015939016	0.027027027	0.033264033	0.012127512	0.012820513	0.02044352	0.03049203	0.011088011	0.002425502	0.002772003	0.005544006	0.001732502	0.000693001	0.001386001	0.806999307	533.0231439	30.13916885	0.37965225	1.5	12.0618	1.081412123	3.422446	4.170289	8.876334	0.102574	0.553018104	1.250116464	0.031252912	Reasonable	1	1	1.244549602
VACFUB01	methylethylpropylamine	8.34107	8.50715	0.436518	0	0	0	0	0	0	0	0	0	0	0.004504505	0.006583507	0.004158004	0.015939016	0.027027027	0.033264033	0.012127512	0.012820513	0.02044352	0.03049203	0.011088011	0.002425502	0.002772003	0.005544006	0.001732502	0.000693001	0.001386001	0.806999307	533.0231439	30.13916885	0.37965225	1.5	12.0618	1.081412123	3.422446	4.170289	8.876334	0.0102574	0.110100745	0.204461927	0.005111548	Reasonable	1	1	0.206454273
VACFUB01	methylethylpropylamine	8.34107	8.50715	0.436518	0	0	0	0	0	0	0	0	0	0	0.004504505	0.006583507	0.004158004	0.015939016	0.027027027	0.033264033	0.012127512	0.012820513	0.02044352	0.03049203	0.011088011	0.002425502	0.002772003	0.005544006	0.001732502	0.000693001	0.001386001	0.806999307	533.0231439	30.13916885	0.37965225	1.5	12.0618	1.081412123	3.422446	4.170289	8.876334	0.00102574	0.012221068	0.013276569	0.000331914	Reasonable	1	1	0.013025864
VACFUB01	methylethylpropylamine	8.34107	8.50715	0.436518	0	0	0	0	0	0	0	0	0	0	0.004504505	0.006583507	0.004158004	0.015939016	0.027027027	0.033264033	0.012127512	0.012820513	0.02044352	0.03049203	0.011088011	0.002425502	0.002772003	0.005544006	0.001732502	0.000693001	0.001386001	0.806999307	533.0231439	30.13916885	0.37965225	1.5	12.0618	1.081412123	3.422446	4.170289	8.876334	0.000102574	0.001235698	0.001260897	3.15E-05	Reasonable	1	1	0.001262844
VACFUB01	methylethylpropylamine	8.34107	8.50715	0.436518	0	0	0	0	0	0	0	0	0	0	0.004504505	0.006583507	0.004158004	0.015939016	0.027027027	0.033264033	0.012127512	0.012820513	0.02044352	0.03049203	0.011088011	0.002425502	0.002772003	0.005544006	0.001732502	0.000693001	0.001386001	0.806999307	533.0231439	30.13916885	0.37965225	1.5	12.0618	1.081412123	3.422446	4.170289	8.876334	1.03E-05	0.000123707	0.000111928	2.80E-06	Reasonable	1	1	0.000110379
ECAHAT	methylethylpropylamine	11.4865	12.33039	0.534409	0.000588668	0	0	0	0	0	0	0	0.000588668	0.001324503	0.002354673	0.003090508	0.001766004	0.003532009	0.005592347	0.004562178	0.01589404	0.00794702	0.015158205	0.023252391	0.028403238	0.019426049	0.028991906	0.022958057	0.059749816	0.006769684	0.001030169	0.747019868	533.0231439	30.13916885	0.37965225	1.5	0.0268225	-1.571500746	3.422446	4.170289	8.876334	102574	0.999636666	3.242181047	0.081054526	Reasonable	1	1	3.191429979
ECAHAT	methylethylpropylamine	11.4865	12.33039	0.534409	0.000588668	0	0	0	0	0	0	0	0.000588668	0.001324503	0.002354673	0.003090508	0.001766004	0.003532009	0.005592347	0.004562178	0.01589404	0.00794702	0.015158205	0.023252391	0.028403238	0.019426049	0.028991906	0.022958057	0.059749816	0.006769684	0.001030169	0.747019868	533.0231439	30.13916885	0.37965225	1.5	0.0268225	-1.571500746	3.422446	4.170289	8.876334	10257.4	0.996378506	3.22273938	0.080568485	Reasonable	1	1	3.279789347
ECAHAT	methylethylpropylamine	11.4865	12.33039	0.534409	0.000588668	0	0	0	0	0	0	0	0.000588668	0.001324503	0.002354673	0.003090508	0.001766004	0.003532009	0.005592347	0.004562178	0.01589404	0.00794702	0.015158205	0.023252391	0.028403238	0.019426049	0.028991906	0.022958057	0.059749816	0.006769684	0.001030169	0.747019868	533.0231439	30.13916885	0.37965225	1.5	0.0268225	-1.571500746	3.422446	4.170289	8.876334	1025.74	0.964928169	3.161841052	0.079046026	Reasonable	1	1	3.196491915
ECAHAT	methylethylpropylamine	11.4865	12.33039	0.534409	0.000588668	0	0	0	0	0	0	0	0.000588668	0.001324503	0.002354673	0.003090508	0.001766004	0.003532009	0.005592347	0.004562178	0.01589404	0.00794702	0.015158205	0.023252391	0.028403238	0.019426049	0.028991906	0.022958057	0.059749816	0.006769684	0.001030169	0.747019868	533.0231439	30.13916885	0.37965225	1.5	0.0268225	-1.571500746	3.422446	4.170289	8.876334	102.574	0.733425114	3.09092205	0.077273051	Reasonable	1	1	3.080059403
ECAHAT	methylethylpropylamine	11.4865	12.33039	0.534409	0.000588668	0	0	0	0	0	0	0	0.000588668	0.001324503	0.002354673	0.003090508	0.001766004	0.003532009	0.005592347	0.004562178	0.01589404	0.00794702	0.015158205	0.023252391	0.028403238	0.019426049	0.028991906	0.022958057	0.059749816	0.006769684	0.001030169	0.747019868	533.0231439	30.13916885	0.37965225	1.5	0.0268225	-1.571500746	3.422446	4.170289	8.876334	10.2574	0.215765689	2.928931446	0.073223286	Reasonable	1	1	2.949665106
ECAHAT	methylethylpropylamine	11.4865	12.33039	0.534409	0.000588668	0	0	0	0	0	0	0	0.000588668	0.001324503	0.002354673	0.003090508	0.001766004	0.003532009	0.005592347	0.004562178	0.01589404	0.00794702	0.015158205	0.023252391	0.028403238	0.019426049	0.028991906	0.022958057	0.059749816	0.006769684	0.001030169	0.747019868	533.0231439	30.13916885	0.37965225	1.5	0.0268225	-1.571500746	3.422446	4.170289	8.876334	1.02574	0.026776219	0.064165572	0.001604139	Reasonable	1	1	0.064362575
ECAHAT	methylethylpropylamine	11.4865	12.33039	0.534409	0.000588668	0	0	0	0	0	0	0	0.000588668	0.001324503	0.002354673	0.003090508	0.001766004	0.003532009	0.005592347	0.004562178	0.01589404	0.00794702	0.015158205	0.023252391	0.028403238	0.019426049	0.028991906	0.022958057	0.059749816	0.006769684	0.001030169	0.747019868	533.0231439	30.13916885	0.37965225	1.5	0.0268225	-1.571500746	3.422446	4.170289	8.876334	0.102574	0.002743742	0.004949418	0.000123735	Reasonable	1	1	0.004985033
ECAHAT	methylethylpropylamine	11.4865	12.33039	0.534409	0.000588668	0	0	0	0	0	0	0	0.000588668	0.001324503	0.002354673	0.003090508	0.001766004	0.003532009	0.005592347	0.004562178	0.01589404	0.00794702	0.015158205	0.023252391	0.028403238	0.019426049	0.028991906	0.022958057	0.059749816	0.006769684	0.001030169	0.747019868	533.0231439	30.13916885	0.37965225	1.5	0.0268225	-1.571500746	3.422446	4.170289	8.876334	0.0102574	0.000275053	0.000449626	1.12E-05	Reasonable	1	1	0.000445319
ECAHAT	methylethylpropylamine	11.4865	12.33039	0.534409	0.000588668	0	0	0	0	0	0	0	0.000588668	0.001324503	0.002354673	0.003090508	0.001766004	0.003532009	0.005592347	0.004562178	0.01589404	0.00794702	0.015158205	0.023252391	0.028403238	0.019426049	0.028991906	0.022958057	0.059749816	0.006769684	0.001030169	0.747019868	533.0231439	30.13916885	0.37965225	1.5	0.0268225	-1.571500746	3.422446	4.170289	8.876334	0.00102574	2.75E-05	3.41E-05	8.53E-07	Reasonable	1	1	3.46E-05
FUNCAT	methylethylpropylamine	8.77545	9.48773	0.592996	0	0	0.000382507	0.000637511	0.000765013	0.00114752	0.000637511	0.000255004	0.000765013	0.000892516	0.001402525	0.003570062	0.004845085	0.006120107	0.009945174	0.013897743	0.016830295	0.019252837	0.013897743	0.021675379	0.028432998	0.019635344	0.028305495	0.002550045	0.002932551	0.00229504	0.001912533	0.797016448	533.0231439	30.13916885	0.37965225	1.5	1.01044	0.00451053	3.422446	4.170289	8.876334	102574	0.999990352	3.022664713	0.075566618	Reasonable	1	1	3.101401098
FUNCAT	methylethylpropylamine	8.77545	9.48773	0.592996	0	0	0.000382507	0.000637511	0.000765013	0.00114752	0.000637511	0.000255004	0.000765013	0.000892516	0.001402525	0.003570062	0.004845085	0.006120107	0.009945174	0.013897743	0.016830295	0.019252837	0.013897743	0.021675379	0.028432998	0.019635344	0.028305495	0.002550045	0.002932551	0.00229504	0.001912533	0.797016448	533.0231439	30.13916885	0.37965225	1.5	1.01044	0.00451053	3.422446	4.170289	8.876334	10257.4	0.999903526	3.022664713	0.075566618	Reasonable	1	1	3.011427154
FUNCAT	methylethylpropylamine	8.77545	9.48773	0.592996	0	0	0.000382507	0.000637511	0.000765013	0.00114752	0.000637511	0.000255004	0.000765013	0.000892516	0.001402525	0.003570062	0.004845085	0.006120107	0.009945174	0.013897743	0.016830295	0.019252837	0.013897743	0.021675379	0.028432998	0.019635344	0.028305495	0.002550045	0.002932551	0.00229504	0.001912533	0.797016448	533.0231439	30.13916885	0.37965225	1.5	1.01044	0.00451053	3.422446	4.170289	8.876334	1025.74	0.999036097	3.021635382	0.075540885	Reasonable	1	1	2.989845749
FUNCAT	methylethylpropylamine	8.77545	9.48773	0.592996	0	0	0.000382507	0.000637511	0.000765013	0.00114752	0.000637511	0.000255004	0.000765013	0.000892516	0.001402525	0.003570062	0.004845085	0.006120107	0.009945174	0.013897743	0.016830295	0.019252837	0.013897743	0.021675379	0.028432998	0.019635344	0.028305495	0.002550045	0.002932551	0.00229504	0.001912533	0.797016448	533.0231439	30.13916885	0.37965225	1.5	1.01044	0.00451053	3.422446	4.170289	8.876334	102.574	0.99044387	2.982774632	0.074569366	Reasonable	1	1	2.930531439
FUNCAT	methylethylpropylamine	8.77545	9.48773	0.592996	0	0	0.000382507	0.000637511	0.000765013	0.00114752	0.000637511	0.000255004	0.000765013	0.000892516	0.001402525	0.003570062	0.004845085	0.006120107	0.009945174	0.013897743	0.016830295	0.019252837	0.013897743	0.021675379	0.028432998	0.019635344	0.028305495	0.002550045	0.002932551	0.00229504	0.001912533	0.797016448	533.0231439	30.13916885	0.37965225	1.5	1.01044	0.00451053	3.422446	4.170289	8.876334	10.2574	0.912006589	2.895229928	0.072380748	Reasonable	1	1	2.942982756
FUNCAT	methylethylpropylamine	8.77545	9.48773	0.592996	0	0	0.000382507	0.000637511	0.000765013	0.00114752	0.000637511	0.000255004	0.000765013	0.000892516	0.001402525	0.003570062	0.004845085	0.006120107	0.009945174	0.013897743	0.016830295	0.019252837	0.013897743	0.021675379	0.028432998	0.019635344	0.028305495	0.002550045	0.002932551	0.00229504	0.001912533	0.797016448	533.0231439	30.13916885	0.37965225	1.5	1.01044	0.00451053	3.422446	4.170289	8.876334	1.02574	0.50894909	2.714256998	0.067856425	Reasonable	1	1	2.766389694
FUNCAT	methylethylpropylamine	8.77545	9.48773	0.592996	0	0	0.000382507	0.000637511	0.000765013	0.00114752	0.000637511	0.000255004	0.000765013	0.000892516	0.001402525	0.003570062	0.004845085	0.006120107	0.009945174	0.013897743	0.016830295	0.019252837	0.013897743	0.021675379	0.028432998	0.019635344	0.028305495	0.002550045	0.002932551	0.00229504	0.001912533	0.797016448	533.0231439	30.13916885	0.37965225	1.5	1.01044	0.00451053	3.422446	4.170289	8.876334	0.102574	0.093911434	0.79692519	0.01992313	Reasonable	1	1	0.798857238
FUNCAT	methylethylpropylamine	8.77545	9.48773	0.592996	0	0	0.000382507	0.000637511	0.000765013	0.00114752	0.000637511	0.000255004	0.000765013	0.000892516	0.001402525	0.003570062	0.004845085	0.006120107	0.009945174	0.013897743	0.016830295	0.019252837	0.013897743	0.021675379	0.028432998	0.019635344	0.028305495	0.002550045	0.002932551	0.00229504	0.001912533	0.797016448	533.0231439	30.13916885	0.37965225	1.5	1.01044	0.00451053	3.422446	4.170289	8.876334	0.0102574	0.010258167	0.016701423	0.000417536	Reasonable	1	1	0.016541761
FUNCAT	methylethylpropylamine	8.77545	9.48773	0.592996	0	0	0.000382507	0.000637511	0.000765013	0.00114752	0.000637511	0.000255004	0.000765013	0.000892516	0.001402525	0.003570062	0.004845085	0.006120107	0.009945174	0.013897743	0.016830295	0.019252837	0.013897743	0.021675379	0.028432998	0.019635344	0.028305495	0.002550045	0.002932551	0.00229504	0.001912533	0.797016448	533.0231439	30.13916885	0.37965225	1.5	1.01044	0.00451053	3.422446	4.170289	8.876334	0.00102574	0.001035376	0.001690986	4.23E-05	Reasonable	1	1	0.001690206
FUNCAT	methylethylpropylamine	8.77545	9.48773	0.592996	0	0	0.000382507	0.000637511	0.000765013	0.00114752	0.000637511	0.000255004	0.000765013	0.000892516	0.001402525	0.003570062	0.004845085	0.006120107	0.009945174	0.013897743	0.016830295	0.019252837	0.013897743	0.021675379	0.028432998	0.019635344	0.028305495	0.002550045	0.002932551	0.00229504	0.001912533	0.797016448	533.0231439	30.13916885	0.37965225	1.5	1.01044	0.00451053	3.422446	4.170289	8.876334	0.000102574	0.000103634	0.000101301	2.53E-06	Reasonable	1	1	9.96E-05
FUNCAT	methylethylpropylamine	8.77545	9.48773	0.592996	0	0	0.000382507	0.000637511	0.000765013	0.00114752	0.000637511	0.000255004	0.000765013	0.000892516	0.001402525	0.003570062	0.004845085	0.006120107	0.009945174	0.013897743	0.016830295	0.019252837	0.013897743	0.021675379	0.028432998	0.019635344	0.028305495	0.002550045	0.002932551	0.00229504	0.001912533	0.797016448	533.0231439	30.13916885	0.37965225	1.5	1.01044	0.00451053	3.422446	4.170289	8.876334	1.03E-05	1.04E-05	1.17E-05	2.93E-07	Reasonable	1	1	1.15E-05
BEPMIU	dimethylbutylamine	9.95474	10.07029	0.442755	0	0	0	0	0	0	0	0	0	0	0	0	0	0.002070393	0.005255614	0.011307533	0.018155757	0.032807772	0.027711419	0.015289059	0.023411371	0.032648511	0.033444816	0.020863195	0.001911132	0.002070393	0.001751871	0.771301163	539.9714105	29.49592825	0.358822922	1.7	0.114255	-0.942124785	3.351923	4.536153	9.373122	506762.22	0.999982729	2.400205709	0.060005143	Reasonable	1	1	2.429096974
BEPMIU	dimethylbutylamine	9.95474	10.07029	0.442755	0	0	0	0	0	0	0	0	0	0	0	0	0	0.002070393	0.005255614	0.011307533	0.018155757	0.032807772	0.027711419	0.015289059	0.023411371	0.032648511	0.033444816	0.020863195	0.001911132	0.002070393	0.001751871	0.771301163	539.9714105	29.49592825	0.358822922	1.7	0.114255	-0.942124785	3.351923	4.536153	9.373122	101352	0.999913651	2.4134252	0.06033563	Reasonable	1	1	2.438361296
BEPMIU	dimethylbutylamine	9.95474	10.07029	0.442755	0	0	0	0	0	0	0	0	0	0	0	0	0	0.002070393	0.005255614	0.011307533	0.018155757	0.032807772	0.027711419	0.015289059	0.023411371	0.032648511	0.033444816	0.020863195	0.001911132	0.002070393	0.001751871	0.771301163	539.9714105	29.49592825	0.358822922	1.7	0.114255	-0.942124785	3.351923	4.536153	9.373122	10135.2	0.999137185	2.402824067	0.060070602	Reasonable	1	1	2.372963381
BEPMIU	dimethylbutylamine	9.95474	10.07029	0.442755	0	0	0	0	0	0	0	0	0	0	0	0	0	0.002070393	0.005255614	0.011307533	0.018155757	0.032807772	0.027711419	0.015289059	0.023411371	0.032648511	0.033444816	0.020863195	0.001911132	0.002070393	0.001751871	0.771301163	539.9714105	29.49592825	0.358822922	1.7	0.114255	-0.942124785	3.351923	4.536153	9.373122	1013.52	0.991438336	2.346089857	0.058652246	Reasonable	1	1	2.316135392
BEPMIU	dimethylbutylamine	9.95474	10.07029	0.442755	0	0	0	0	0	0	0	0	0	0	0	0	0	0.002070393	0.005255614	0.011307533	0.018155757	0.032807772	0.027711419	0.015289059	0.023411371	0.032648511	0.033444816	0.020863195	0.001911132	0.002070393	0.001751871	0.771301163	539.9714105	29.49592825	0.358822922	1.7	0.114255	-0.942124785	3.351923	4.536153	9.373122	101.352	0.920508572	2.272477264	0.056811932	Reasonable	1	1	2.248632803
BEPMIU	dimethylbutylamine	9.95474	10.07029	0.442755	0	0	0	0	0	0	0	0	0	0	0	0	0	0.002070393	0.005255614	0.011307533	0.018155757	0.032807772	0.027711419	0.015289059	0.023411371	0.032648511	0.033444816	0.020863195	0.001911132	0.002070393	0.001751871	0.771301163	539.9714105	29.49592825	0.358822922	1.7	0.114255	-0.942124785	3.351923	4.536153	9.373122	10.1352	0.536607385	2.167326073	0.054183152	Reasonable	1	1	2.164542677
BEPMIU	dimethylbutylamine	9.95474	10.07029	0.442755	0	0	0	0	0	0	0	0	0	0	0	0	0	0.002070393	0.005255614	0.011307533	0.018155757	0.032807772	0.027711419	0.015289059	0.023411371	0.032648511	0.033444816	0.020863195	0.001911132	0.002070393	0.001751871	0.771301163	539.9714105	29.49592825	0.358822922	1.7	0.114255	-0.942124785	3.351923	4.536153	9.373122	1.01352	0.103781821	1.761698872	0.044042472	Reasonable	1	1	1.774804486
BEPMIU	dimethylbutylamine	9.95474	10.07029	0.442755	0	0	0	0	0	0	0	0	0	0	0	0	0	0.002070393	0.005255614	0.011307533	0.018155757	0.032807772	0.027711419	0.015289059	0.023411371	0.032648511	0.033444816	0.020863195	0.001911132	0.002070393	0.001751871	0.771301163	539.9714105	29.49592825	0.358822922	1.7	0.114255	-0.942124785	3.351923	4.536153	9.373122	0.101352	0.011447412	0.020362534	0.000509063	Reasonable	1	1	0.020352995
BEPMIU	dimethylbutylamine	9.95474	10.07029	0.442755	0	0	0	0	0	0	0	0	0	0	0	0	0	0.002070393	0.005255614	0.011307533	0.018155757	0.032807772	0.027711419	0.015289059	0.023411371	0.032648511	0.033444816	0.020863195	0.001911132	0.002070393	0.001751871	0.771301163	539.9714105	29.49592825	0.358822922	1.7	0.114255	-0.942124785	3.351923	4.536153	9.373122	0.0101352	0.001156658	0.001693698	4.23E-05	Reasonable	1	1	0.001686261
BEPMIU	dimethylbutylamine	9.95474	10.07029	0.442755	0	0	0	0	0	0	0	0	0	0	0	0	0	0.002070393	0.005255614	0.011307533	0.018155757	0.032807772	0.027711419	0.015289059	0.023411371	0.032648511	0.033444816	0.020863195	0.001911132	0.002070393	0.001751871	0.771301163	539.9714105	29.49592825	0.358822922	1.7	0.114255	-0.942124785	3.351923	4.536153	9.373122	0.00101352	0.000115786	0.000139604	3.49E-06	Reasonable	1	1	0.000142245
BEPMIU	dimethylbutylamine	9.95474	10.07029	0.442755	0	0	0	0	0	0	0	0	0	0	0	0	0	0.002070393	0.005255614	0.011307533	0.018155757	0.032807772	0.027711419	0.015289059	0.023411371	0.032648511	0.033444816	0.020863195	0.001911132	0.002070393	0.001751871	0.771301163	539.9714105	29.49592825	0.358822922	1.7	0.114255	-0.942124785	3.351923	4.536153	9.373122	0.000101352	1.16E-05	1.31E-05	3.28E-07	Reasonable	1	1	1.31E-05
BEPPAP	dimethylbutylamine	9.78954	9.9082	0.434395	0	0	0	0	0	0	0	0	0	0	0	0	0	0.001911132	0.005255614	0.01082975	0.019270584	0.032011467	0.029304029	0.015289059	0.0216595	0.033922599	0.033126294	0.020703934	0.002070393	0.002070393	0.001114827	0.771460424	539.9714105	29.49592825	0.358822922	1.7	0.133599	-0.874196793	3.351923	4.536153	9.373122	506762.22	0.99998523	2.426378277	0.060659457	Reasonable	1	1	2.444228233
BEPPAP	dimethylbutylamine	9.78954	9.9082	0.434395	0	0	0	0	0	0	0	0	0	0	0	0	0	0.001911132	0.005255614	0.01082975	0.019270584	0.032011467	0.029304029	0.015289059	0.0216595	0.033922599	0.033126294	0.020703934	0.002070393	0.002070393	0.001114827	0.771460424	539.9714105	29.49592825	0.358822922	1.7	0.133599	-0.874196793	3.351923	4.536153	9.373122	101352	0.999926153	2.402217471	0.060055437	Reasonable	1	1	2.436715917
BEPPAP	dimethylbutylamine	9.78954	9.9082	0.434395	0	0	0	0	0	0	0	0	0	0	0	0	0	0.001911132	0.005255614	0.01082975	0.019270584	0.032011467	0.029304029	0.015289059	0.0216595	0.033922599	0.033126294	0.020703934	0.002070393	0.002070393	0.001114827	0.771460424	539.9714105	29.49592825	0.358822922	1.7	0.133599	-0.874196793	3.351923	4.536153	9.373122	10135.2	0.999262021	2.396745809	0.059918645	Reasonable	1	1	2.383267047
BEPPAP	dimethylbutylamine	9.78954	9.9082	0.434395	0	0	0	0	0	0	0	0	0	0	0	0	0	0.001911132	0.005255614	0.01082975	0.019270584	0.032011467	0.029304029	0.015289059	0.0216595	0.033922599	0.033126294	0.020703934	0.002070393	0.002070393	0.001114827	0.771460424	539.9714105	29.49592825	0.358822922	1.7	0.133599	-0.874196793	3.351923	4.536153	9.373122	1013.52	0.992668904	2.390334906	0.059758373	Reasonable	1	1	2.403694284
BEPPAP	dimethylbutylamine	9.78954	9.9082	0.434395	0	0	0	0	0	0	0	0	0	0	0	0	0	0.001911132	0.005255614	0.01082975	0.019270584	0.032011467	0.029304029	0.015289059	0.0216595	0.033922599	0.033126294	0.020703934	0.002070393	0.002070393	0.001114827	0.771460424	539.9714105	29.49592825	0.358822922	1.7	0.133599	-0.874196793	3.351923	4.536153	9.373122	101.352	0.931226696	2.327246677	0.058181167	Reasonable	1	1	2.305276228
BEPPAP	dimethylbutylamine	9.78954	9.9082	0.434395	0	0	0	0	0	0	0	0	0	0	0	0	0	0.001911132	0.005255614	0.01082975	0.019270584	0.032011467	0.029304029	0.015289059	0.0216595	0.033922599	0.033126294	0.020703934	0.002070393	0.002070393	0.001114827	0.771460424	539.9714105	29.49592825	0.358822922	1.7	0.133599	-0.874196793	3.351923	4.536153	9.373122	10.1352	0.575200653	2.176210969	0.054405274	Reasonable	1	1	2.136175718
BEPPAP	dimethylbutylamine	9.78954	9.9082	0.434395	0	0	0	0	0	0	0	0	0	0	0	0	0	0.001911132	0.005255614	0.01082975	0.019270584	0.032011467	0.029304029	0.015289059	0.0216595	0.033922599	0.033126294	0.020703934	0.002070393	0.002070393	0.001114827	0.771460424	539.9714105	29.49592825	0.358822922	1.7	0.133599	-0.874196793	3.351923	4.536153	9.373122	1.01352	0.119257206	1.78046796	0.044511699	Reasonable	1	1	1.768939956
BEPPAP	dimethylbutylamine	9.78954	9.9082	0.434395	0	0	0	0	0	0	0	0	0	0	0	0	0	0.001911132	0.005255614	0.01082975	0.019270584	0.032011467	0.029304029	0.015289059	0.0216595	0.033922599	0.033126294	0.020703934	0.002070393	0.002070393	0.001114827	0.771460424	539.9714105	29.49592825	0.358822922	1.7	0.133599	-0.874196793	3.351923	4.536153	9.373122	0.101352	0.013359629	0.021163236	0.000529081	Reasonable	1	1	0.021119654
BEPPAP	dimethylbutylamine	9.78954	9.9082	0.434395	0	0	0	0	0	0	0	0	0	0	0	0	0	0.001911132	0.005255614	0.01082975	0.019270584	0.032011467	0.029304029	0.015289059	0.0216595	0.033922599	0.033126294	0.020703934	0.002070393	0.002070393	0.001114827	0.771460424	539.9714105	29.49592825	0.358822922	1.7	0.133599	-0.874196793	3.351923	4.536153	9.373122	0.0101352	0.001352222	0.001647824	4.12E-05	Reasonable	1	1	0.001642408
BEPPAP	dimethylbutylamine	9.78954	9.9082	0.434395	0	0	0	0	0	0	0	0	0	0	0	0	0	0.001911132	0.005255614	0.01082975	0.019270584	0.032011467	0.029304029	0.015289059	0.0216595	0.033922599	0.033126294	0.020703934	0.002070393	0.002070393	0.001114827	0.771460424	539.9714105	29.49592825	0.358822922	1.7	0.133599	-0.874196793	3.351923	4.536153	9.373122	0.00101352	0.000135387	0.000144092	3.60E-06	Reasonable	1	1	0.000141619
BEPPAP	dimethylbutylamine	9.78954	9.9082	0.434395	0	0	0	0	0	0	0	0	0	0	0	0	0	0.001911132	0.005255614	0.01082975	0.019270584	0.032011467	0.029304029	0.015289059	0.0216595	0.033922599	0.033126294	0.020703934	0.002070393	0.002070393	0.001114827	0.771460424	539.9714105	29.49592825	0.358822922	1.7	0.133599	-0.874196793	3.351923	4.536153	9.373122	0.000101352	1.35E-05	1.25E-05	3.13E-07	Reasonable	1	1	1.28E-05
QATHOK	dimethylbutylamine	6.48945	9.29834	0.438303	0	0	0	0	0	0	0	0	0	0.000858001	0.000429	0.003003003	0.004719005	0.004933505	0.007293007	0.010939511	0.013513514	0.026598027	0.025954526	0.023380523	0.027670528	0.021879022	0.023809524	0.018447018	0.001716002	0.000643501	0.002359502	0.781853282	539.9714105	29.49592825	0.358822922	1.7	0.986561	-0.005876057	3.351923	4.536153	9.373122	506762.22	0.999998	2.433218548	0.060830464	Reasonable	1	1	2.469661686
QATHOK	dimethylbutylamine	6.48945	9.29834	0.438303	0	0	0	0	0	0	0	0	0	0.000858001	0.000429	0.003003003	0.004719005	0.004933505	0.007293007	0.010939511	0.013513514	0.026598027	0.025954526	0.023380523	0.027670528	0.021879022	0.023809524	0.018447018	0.001716002	0.000643501	0.002359502	0.781853282	539.9714105	29.49592825	0.358822922	1.7	0.986561	-0.005876057	3.351923	4.536153	9.373122	101352	0.999989999	2.394743783	0.059868595	Reasonable	1	1	2.431974803
QATHOK	dimethylbutylamine	6.48945	9.29834	0.438303	0	0	0	0	0	0	0	0	0	0.000858001	0.000429	0.003003003	0.004719005	0.004933505	0.007293007	0.010939511	0.013513514	0.026598027	0.025954526	0.023380523	0.027670528	0.021879022	0.023809524	0.018447018	0.001716002	0.000643501	0.002359502	0.781853282	539.9714105	29.49592825	0.358822922	1.7	0.986561	-0.005876057	3.351923	4.536153	9.373122	10135.2	0.9999	2.397392381	0.05993481	Reasonable	1	1	2.405085953
QATHOK	dimethylbutylamine	6.48945	9.29834	0.438303	0	0	0	0	0	0	0	0	0	0.000858001	0.000429	0.003003003	0.004719005	0.004933505	0.007293007	0.010939511	0.013513514	0.026598027	0.025954526	0.023380523	0.027670528	0.021879022	0.023809524	0.018447018	0.001716002	0.000643501	0.002359502	0.781853282	539.9714105	29.49592825	0.358822922	1.7	0.986561	-0.005876057	3.351923	4.536153	9.373122	1013.52	0.999000898	2.312640112	0.057816003	Reasonable	1	1	2.336836815
QATHOK	dimethylbutylamine	6.48945	9.29834	0.438303	0	0	0	0	0	0	0	0	0	0.000858001	0.000429	0.003003003	0.004719005	0.004933505	0.007293007	0.010939511	0.013513514	0.026598027	0.025954526	0.023380523	0.027670528	0.021879022	0.023809524	0.018447018	0.001716002	0.000643501	0.002359502	0.781853282	539.9714105	29.49592825	0.358822922	1.7	0.986561	-0.005876057	3.351923	4.536153	9.373122	101.352	0.990098023	2.338065411	0.058451635	Reasonable	1	1	2.355280336
QATHOK	dimethylbutylamine	6.48945	9.29834	0.438303	0	0	0	0	0	0	0	0	0	0.000858001	0.000429	0.003003003	0.004719005	0.004933505	0.007293007	0.010939511	0.013513514	0.026598027	0.025954526	0.023380523	0.027670528	0.021879022	0.023809524	0.018447018	0.001716002	0.000643501	0.002359502	0.781853282	539.9714105	29.49592825	0.358822922	1.7	0.986561	-0.005876057	3.351923	4.536153	9.373122	10.1352	0.909082586	2.310811271	0.057770282	Reasonable	1	1	2.321970207
QATHOK	dimethylbutylamine	6.48945	9.29834	0.438303	0	0	0	0	0	0	0	0	0	0.000858001	0.000429	0.003003003	0.004719005	0.004933505	0.007293007	0.010939511	0.013513514	0.026598027	0.025954526	0.023380523	0.027670528	0.021879022	0.023809524	0.018447018	0.001716002	0.000643501	0.002359502	0.781853282	539.9714105	29.49592825	0.358822922	1.7	0.986561	-0.005876057	3.351923	4.536153	9.373122	1.01352	0.499974825	2.206917693	0.055172942	Reasonable	1	1	2.218079351
QATHOK	dimethylbutylamine	6.48945	9.29834	0.438303	0	0	0	0	0	0	0	0	0	0.000858001	0.000429	0.003003003	0.004719005	0.004933505	0.007293007	0.010939511	0.013513514	0.026598027	0.025954526	0.023380523	0.027670528	0.021879022	0.023809524	0.018447018	0.001716002	0.000643501	0.002359502	0.781853282	539.9714105	29.49592825	0.358822922	1.7	0.986561	-0.005876057	3.351923	4.536153	9.373122	0.101352	0.090900769	0.458990195	0.011474755	Reasonable	1	1	0.457217336
QATHOK	dimethylbutylamine	6.48945	9.29834	0.438303	0	0	0	0	0	0	0	0	0	0.000858001	0.000429	0.003003003	0.004719005	0.004933505	0.007293007	0.010939511	0.013513514	0.026598027	0.025954526	0.023380523	0.027670528	0.021879022	0.023809524	0.018447018	0.001716002	0.000643501	0.002359502	0.781853282	539.9714105	29.49592825	0.358822922	1.7	0.986561	-0.005876057	3.351923	4.536153	9.373122	0.0101352	0.009900003	0.012070836	0.000301771	Reasonable	1	1	0.011947299
QATHOK	dimethylbutylamine	6.48945	9.29834	0.438303	0	0	0	0	0	0	0	0	0	0.000858001	0.000429	0.003003003	0.004719005	0.004933505	0.007293007	0.010939511	0.013513514	0.026598027	0.025954526	0.023380523	0.027670528	0.021879022	0.023809524	0.018447018	0.001716002	0.000643501	0.002359502	0.781853282	539.9714105	29.49592825	0.358822922	1.7	0.986561	-0.005876057	3.351923	4.536153	9.373122	0.00101352	0.000998901	0.001310849	3.28E-05	Reasonable	1	1	0.001296433
QATHOK	dimethylbutylamine	6.48945	9.29834	0.438303	0	0	0	0	0	0	0	0	0	0.000858001	0.000429	0.003003003	0.004719005	0.004933505	0.007293007	0.010939511	0.013513514	0.026598027	0.025954526	0.023380523	0.027670528	0.021879022	0.023809524	0.018447018	0.001716002	0.000643501	0.002359502	0.781853282	539.9714105	29.49592825	0.358822922	1.7	0.986561	-0.005876057	3.351923	4.536153	9.373122	0.000101352	0.0001	0.000103438	2.59E-06	Reasonable	1	1	0.000102556
QATHOK	dimethylbutylamine	6.48945	9.29834	0.438303	0	0	0	0	0	0	0	0	0	0.000858001	0.000429	0.003003003	0.004719005	0.004933505	0.007293007	0.010939511	0.013513514	0.026598027	0.025954526	0.023380523	0.027670528	0.021879022	0.023809524	0.018447018	0.001716002	0.000643501	0.002359502	0.781853282	539.9714105	29.49592825	0.358822922	1.7	0.986561	-0.005876057	3.351923	4.536153	9.373122	1.01E-05	1.00E-05	1.11E-05	2.78E-07	Reasonable	1	1	1.10E-05
VACFUB01	dimethylbutylamine	8.34107	8.50715	0.436518	0	0	0	0	0	0	0	0	0	0	0.004504505	0.006583507	0.004158004	0.015939016	0.027027027	0.033264033	0.012127512	0.012820513	0.02044352	0.03049203	0.011088011	0.002425502	0.002772003	0.005544006	0.001732502	0.000693001	0.001386001	0.806999307	539.9714105	29.49592825	0.358822922	1.7	10.8877	1.036936146	3.351923	4.536153	9.373122	506762.22	0.999999819	2.400205709	0.060005143	Reasonable	1	1	2.347520565
VACFUB01	dimethylbutylamine	8.34107	8.50715	0.436518	0	0	0	0	0	0	0	0	0	0	0.004504505	0.006583507	0.004158004	0.015939016	0.027027027	0.033264033	0.012127512	0.012820513	0.02044352	0.03049203	0.011088011	0.002425502	0.002772003	0.005544006	0.001732502	0.000693001	0.001386001	0.806999307	539.9714105	29.49592825	0.358822922	1.7	10.8877	1.036936146	3.351923	4.536153	9.373122	101352	0.999999094	1.829825201	0.04574563	Reasonable	1	1	1.814997383
VACFUB01	dimethylbutylamine	8.34107	8.50715	0.436518	0	0	0	0	0	0	0	0	0	0	0.004504505	0.006583507	0.004158004	0.015939016	0.027027027	0.033264033	0.012127512	0.012820513	0.02044352	0.03049203	0.011088011	0.002425502	0.002772003	0.005544006	0.001732502	0.000693001	0.001386001	0.806999307	539.9714105	29.49592825	0.358822922	1.7	10.8877	1.036936146	3.351923	4.536153	9.373122	10135.2	0.999990938	1.808534921	0.045213373	Reasonable	1	1	1.792372396
VACFUB01	dimethylbutylamine	8.34107	8.50715	0.436518	0	0	0	0	0	0	0	0	0	0	0.004504505	0.006583507	0.004158004	0.015939016	0.027027027	0.033264033	0.012127512	0.012820513	0.02044352	0.03049203	0.011088011	0.002425502	0.002772003	0.005544006	0.001732502	0.000693001	0.001386001	0.806999307	539.9714105	29.49592825	0.358822922	1.7	10.8877	1.036936146	3.351923	4.536153	9.373122	1013.52	0.999909387	1.830418955	0.045760474	Reasonable	1	1	1.838997915
VACFUB01	dimethylbutylamine	8.34107	8.50715	0.436518	0	0	0	0	0	0	0	0	0	0	0.004504505	0.006583507	0.004158004	0.015939016	0.027027027	0.033264033	0.012127512	0.012820513	0.02044352	0.03049203	0.011088011	0.002425502	0.002772003	0.005544006	0.001732502	0.000693001	0.001386001	0.806999307	539.9714105	29.49592825	0.358822922	1.7	10.8877	1.036936146	3.351923	4.536153	9.373122	101.352	0.999094605	1.753462547	0.043836564	Reasonable	1	1	1.758531384
VACFUB01	dimethylbutylamine	8.34107	8.50715	0.436518	0	0	0	0	0	0	0	0	0	0	0.004504505	0.006583507	0.004158004	0.015939016	0.027027027	0.033264033	0.012127512	0.012820513	0.02044352	0.03049203	0.011088011	0.002425502	0.002772003	0.005544006	0.001732502	0.000693001	0.001386001	0.806999307	539.9714105	29.49592825	0.358822922	1.7	10.8877	1.036936146	3.351923	4.536153	9.373122	10.1352	0.991019229	1.709547303	0.042738683	Reasonable	1	1	1.693603338
VACFUB01	dimethylbutylamine	8.34107	8.50715	0.436518	0	0	0	0	0	0	0	0	0	0	0.004504505	0.006583507	0.004158004	0.015939016	0.027027027	0.033264033	0.012127512	0.012820513	0.02044352	0.03049203	0.011088011	0.002425502	0.002772003	0.005544006	0.001732502	0.000693001	0.001386001	0.806999307	539.9714105	29.49592825	0.358822922	1.7	10.8877	1.036936146	3.351923	4.536153	9.373122	1.01352	0.916908337	1.581057139	0.039526428	Reasonable	1	1	1.586316237
VACFUB01	dimethylbutylamine	8.34107	8.50715	0.436518	0	0	0	0	0	0	0	0	0	0	0.004504505	0.006583507	0.004158004	0.015939016	0.027027027	0.033264033	0.012127512	0.012820513	0.02044352	0.03049203	0.011088011	0.002425502	0.002772003	0.005544006	0.001732502	0.000693001	0.001386001	0.806999307	539.9714105	29.49592825	0.358822922	1.7	10.8877	1.036936146	3.351923	4.536153	9.373122	0.101352	0.524599633	1.313120707	0.032828018	Reasonable	1	1	1.293635761
VACFUB01	dimethylbutylamine	8.34107	8.50715	0.436518	0	0	0	0	0	0	0	0	0	0	0.004504505	0.006583507	0.004158004	0.015939016	0.027027027	0.033264033	0.012127512	0.012820513	0.02044352	0.03049203	0.011088011	0.002425502	0.002772003	0.005544006	0.001732502	0.000693001	0.001386001	0.806999307	539.9714105	29.49592825	0.358822922	1.7	10.8877	1.036936146	3.351923	4.536153	9.373122	0.0101352	0.09938228	0.295062727	0.007376568	Reasonable	1	1	0.29887478
VACFUB01	dimethylbutylamine	8.34107	8.50715	0.436518	0	0	0	0	0	0	0	0	0	0	0.004504505	0.006583507	0.004158004	0.015939016	0.027027027	0.033264033	0.012127512	0.012820513	0.02044352	0.03049203	0.011088011	0.002425502	0.002772003	0.005544006	0.001732502	0.000693001	0.001386001	0.806999307	539.9714105	29.49592825	0.358822922	1.7	10.8877	1.036936146	3.351923	4.536153	9.373122	0.00101352	0.010914462	0.018445661	0.000461142	Reasonable	1	1	0.01901125
VACFUB01	dimethylbutylamine	8.34107	8.50715	0.436518	0	0	0	0	0	0	0	0	0	0	0.004504505	0.006583507	0.004158004	0.015939016	0.027027027	0.033264033	0.012127512	0.012820513	0.02044352	0.03049203	0.011088011	0.002425502	0.002772003	0.005544006	0.001732502	0.000693001	0.001386001	0.806999307	539.9714105	29.49592825	0.358822922	1.7	10.8877	1.036936146	3.351923	4.536153	9.373122	0.000101352	0.001102274	0.001450979	3.63E-05	Reasonable	1	1	0.001431224
VACFUB01	dimethylbutylamine	8.34107	8.50715	0.436518	0	0	0	0	0	0	0	0	0	0	0.004504505	0.006583507	0.004158004	0.015939016	0.027027027	0.033264033	0.012127512	0.012820513	0.02044352	0.03049203	0.011088011	0.002425502	0.002772003	0.005544006	0.001732502	0.000693001	0.001386001	0.806999307	539.9714105	29.49592825	0.358822922	1.7	10.8877	1.036936146	3.351923	4.536153	9.373122	1.01E-05	0.000110337	0.000116095	2.90E-06	Reasonable	1	1	0.000117085
VACFUB01	dimethylbutylamine	8.34107	8.50715	0.436518	0	0	0	0	0	0	0	0	0	0	0.004504505	0.006583507	0.004158004	0.015939016	0.027027027	0.033264033	0.012127512	0.012820513	0.02044352	0.03049203	0.011088011	0.002425502	0.002772003	0.005544006	0.001732502	0.000693001	0.001386001	0.806999307	539.9714105	29.49592825	0.358822922	1.7	10.8877	1.036936146	3.351923	4.536153	9.373122	1.01E-06	1.10E-05	1.13E-05	2.83E-07	Reasonable	1	1	1.16E-05
ECAHAT	dimethylbutylamine	11.4865	12.33039	0.534409	0.000588668	0	0	0	0	0	0	0	0.000588668	0.001324503	0.002354673	0.003090508	0.001766004	0.003532009	0.005592347	0.004562178	0.01589404	0.00794702	0.015158205	0.023252391	0.028403238	0.019426049	0.028991906	0.022958057	0.059749816	0.006769684	0.001030169	0.747019868	539.9714105	29.49592825	0.358822922	1.7	0.0457988	-1.339145901	3.351923	4.536153	9.373122	101352	0.999784613	3.184465875	0.079611647	Reasonable	1	1	3.178762631
ECAHAT	dimethylbutylamine	11.4865	12.33039	0.534409	0.000588668	0	0	0	0	0	0	0	0.000588668	0.001324503	0.002354673	0.003090508	0.001766004	0.003532009	0.005592347	0.004562178	0.01589404	0.00794702	0.015158205	0.023252391	0.028403238	0.019426049	0.028991906	0.022958057	0.059749816	0.006769684	0.001030169	0.747019868	539.9714105	29.49592825	0.358822922	1.7	0.0457988	-1.339145901	3.351923	4.536153	9.373122	10135.2	0.997850294	3.184465875	0.079611647	Reasonable	1	1	3.221887643
ECAHAT	dimethylbutylamine	11.4865	12.33039	0.534409	0.000588668	0	0	0	0	0	0	0	0.000588668	0.001324503	0.002354673	0.003090508	0.001766004	0.003532009	0.005592347	0.004562178	0.01589404	0.00794702	0.015158205	0.023252391	0.028403238	0.019426049	0.028991906	0.022958057	0.059749816	0.006769684	0.001030169	0.747019868	539.9714105	29.49592825	0.358822922	1.7	0.0457988	-1.339145901	3.351923	4.536153	9.373122	1013.52	0.978910962	3.15953157	0.078988289	Reasonable	1	1	3.168603117
ECAHAT	dimethylbutylamine	11.4865	12.33039	0.534409	0.000588668	0	0	0	0	0	0	0	0.000588668	0.001324503	0.002354673	0.003090508	0.001766004	0.003532009	0.005592347	0.004562178	0.01589404	0.00794702	0.015158205	0.023252391	0.028403238	0.019426049	0.028991906	0.022958057	0.059749816	0.006769684	0.001030169	0.747019868	539.9714105	29.49592825	0.358822922	1.7	0.0457988	-1.339145901	3.351923	4.536153	9.373122	101.352	0.822751603	3.096875053	0.077421876	Reasonable	1	1	3.129487751
ECAHAT	dimethylbutylamine	11.4865	12.33039	0.534409	0.000588668	0	0	0	0	0	0	0	0.000588668	0.001324503	0.002354673	0.003090508	0.001766004	0.003532009	0.005592347	0.004562178	0.01589404	0.00794702	0.015158205	0.023252391	0.028403238	0.019426049	0.028991906	0.022958057	0.059749816	0.006769684	0.001030169	0.747019868	539.9714105	29.49592825	0.358822922	1.7	0.0457988	-1.339145901	3.351923	4.536153	9.373122	10.1352	0.317023862	2.995616858	0.074890421	Reasonable	1	1	2.988708002
ECAHAT	dimethylbutylamine	11.4865	12.33039	0.534409	0.000588668	0	0	0	0	0	0	0	0.000588668	0.001324503	0.002354673	0.003090508	0.001766004	0.003532009	0.005592347	0.004562178	0.01589404	0.00794702	0.015158205	0.023252391	0.028403238	0.019426049	0.028991906	0.022958057	0.059749816	0.006769684	0.001030169	0.747019868	539.9714105	29.49592825	0.358822922	1.7	0.0457988	-1.339145901	3.351923	4.536153	9.373122	1.01352	0.044358946	0.477276002	0.0119319	Reasonable	1	1	0.463876538
ECAHAT	dimethylbutylamine	11.4865	12.33039	0.534409	0.000588668	0	0	0	0	0	0	0	0.000588668	0.001324503	0.002354673	0.003090508	0.001766004	0.003532009	0.005592347	0.004562178	0.01589404	0.00794702	0.015158205	0.023252391	0.028403238	0.019426049	0.028991906	0.022958057	0.059749816	0.006769684	0.001030169	0.747019868	539.9714105	29.49592825	0.358822922	1.7	0.0457988	-1.339145901	3.351923	4.536153	9.373122	0.101352	0.004620353	0.007227916	0.000180698	Reasonable	1	1	0.007094417
ECAHAT	dimethylbutylamine	11.4865	12.33039	0.534409	0.000588668	0	0	0	0	0	0	0	0.000588668	0.001324503	0.002354673	0.003090508	0.001766004	0.003532009	0.005592347	0.004562178	0.01589404	0.00794702	0.015158205	0.023252391	0.028403238	0.019426049	0.028991906	0.022958057	0.059749816	0.006769684	0.001030169	0.747019868	539.9714105	29.49592825	0.358822922	1.7	0.0457988	-1.339145901	3.351923	4.536153	9.373122	0.0101352	0.000463965	0.000693301	1.73E-05	Reasonable	1	1	0.000716904
ECAHAT	dimethylbutylamine	11.4865	12.33039	0.534409	0.000588668	0	0	0	0	0	0	0	0.000588668	0.001324503	0.002354673	0.003090508	0.001766004	0.003532009	0.005592347	0.004562178	0.01589404	0.00794702	0.015158205	0.023252391	0.028403238	0.019426049	0.028991906	0.022958057	0.059749816	0.006769684	0.001030169	0.747019868	539.9714105	29.49592825	0.358822922	1.7	0.0457988	-1.339145901	3.351923	4.536153	9.373122	0.00101352	4.64E-05	5.44E-05	1.36E-06	Reasonable	1	1	5.39E-05
FUNCAT	dimethylbutylamine	8.77545	9.48773	0.592996	0	0	0.000382507	0.000637511	0.000765013	0.00114752	0.000637511	0.000255004	0.000765013	0.000892516	0.001402525	0.003570062	0.004845085	0.006120107	0.009945174	0.013897743	0.016830295	0.019252837	0.013897743	0.021675379	0.028432998	0.019635344	0.028305495	0.002550045	0.002932551	0.00229504	0.001912533	0.797016448	539.9714105	29.49592825	0.358822922	1.7	2.18387	0.339226782	3.351923	4.536153	9.373122	101352	0.999995482	3.078208258	0.076955206	Reasonable	1	1	3.023050798
FUNCAT	dimethylbutylamine	8.77545	9.48773	0.592996	0	0	0.000382507	0.000637511	0.000765013	0.00114752	0.000637511	0.000255004	0.000765013	0.000892516	0.001402525	0.003570062	0.004845085	0.006120107	0.009945174	0.013897743	0.016830295	0.019252837	0.013897743	0.021675379	0.028432998	0.019635344	0.028305495	0.002550045	0.002932551	0.00229504	0.001912533	0.797016448	539.9714105	29.49592825	0.358822922	1.7	2.18387	0.339226782	3.351923	4.536153	9.373122	10135.2	0.999954823	3.061405467	0.076535137	Reasonable	1	1	3.039898589
FUNCAT	dimethylbutylamine	8.77545	9.48773	0.592996	0	0	0.000382507	0.000637511	0.000765013	0.00114752	0.000637511	0.000255004	0.000765013	0.000892516	0.001402525	0.003570062	0.004845085	0.006120107	0.009945174	0.013897743	0.016830295	0.019252837	0.013897743	0.021675379	0.028432998	0.019635344	0.028305495	0.002550045	0.002932551	0.00229504	0.001912533	0.797016448	539.9714105	29.49592825	0.358822922	1.7	2.18387	0.339226782	3.351923	4.536153	9.373122	1013.52	0.99954841	3.074553423	0.076863836	Reasonable	1	1	3.158031088
FUNCAT	dimethylbutylamine	8.77545	9.48773	0.592996	0	0	0.000382507	0.000637511	0.000765013	0.00114752	0.000637511	0.000255004	0.000765013	0.000892516	0.001402525	0.003570062	0.004845085	0.006120107	0.009945174	0.013897743	0.016830295	0.019252837	0.013897743	0.021675379	0.028432998	0.019635344	0.028305495	0.002550045	0.002932551	0.00229504	0.001912533	0.797016448	539.9714105	29.49592825	0.358822922	1.7	2.18387	0.339226782	3.351923	4.536153	9.373122	101.352	0.995502375	3.041856587	0.076046415	Reasonable	1	1	3.058725107
FUNCAT	dimethylbutylamine	8.77545	9.48773	0.592996	0	0	0.000382507	0.000637511	0.000765013	0.00114752	0.000637511	0.000255004	0.000765013	0.000892516	0.001402525	0.003570062	0.004845085	0.006120107	0.009945174	0.013897743	0.016830295	0.019252837	0.013897743	0.021675379	0.028432998	0.019635344	0.028305495	0.002550045	0.002932551	0.00229504	0.001912533	0.797016448	539.9714105	29.49592825	0.358822922	1.7	2.18387	0.339226782	3.351923	4.536153	9.373122	10.1352	0.956773504	3.009789733	0.075244743	Reasonable	1	1	3.024342072
FUNCAT	dimethylbutylamine	8.77545	9.48773	0.592996	0	0	0.000382507	0.000637511	0.000765013	0.00114752	0.000637511	0.000255004	0.000765013	0.000892516	0.001402525	0.003570062	0.004845085	0.006120107	0.009945174	0.013897743	0.016830295	0.019252837	0.013897743	0.021675379	0.028432998	0.019635344	0.028305495	0.002550045	0.002932551	0.00229504	0.001912533	0.797016448	539.9714105	29.49592825	0.358822922	1.7	2.18387	0.339226782	3.351923	4.536153	9.373122	1.01352	0.688802742	2.860205974	0.071505149	Reasonable	1	1	2.875427715
FUNCAT	dimethylbutylamine	8.77545	9.48773	0.592996	0	0	0.000382507	0.000637511	0.000765013	0.00114752	0.000637511	0.000255004	0.000765013	0.000892516	0.001402525	0.003570062	0.004845085	0.006120107	0.009945174	0.013897743	0.016830295	0.019252837	0.013897743	0.021675379	0.028432998	0.019635344	0.028305495	0.002550045	0.002932551	0.00229504	0.001912533	0.797016448	539.9714105	29.49592825	0.358822922	1.7	2.18387	0.339226782	3.351923	4.536153	9.373122	0.101352	0.181226903	2.591524871	0.064788122	Reasonable	1	1	2.546874312
FUNCAT	dimethylbutylamine	8.77545	9.48773	0.592996	0	0	0.000382507	0.000637511	0.000765013	0.00114752	0.000637511	0.000255004	0.000765013	0.000892516	0.001402525	0.003570062	0.004845085	0.006120107	0.009945174	0.013897743	0.016830295	0.019252837	0.013897743	0.021675379	0.028432998	0.019635344	0.028305495	0.002550045	0.002932551	0.00229504	0.001912533	0.797016448	539.9714105	29.49592825	0.358822922	1.7	2.18387	0.339226782	3.351923	4.536153	9.373122	0.0101352	0.021654656	0.055403135	0.001385078	Reasonable	1	1	0.055431732
FUNCAT	dimethylbutylamine	8.77545	9.48773	0.592996	0	0	0.000382507	0.000637511	0.000765013	0.00114752	0.000637511	0.000255004	0.000765013	0.000892516	0.001402525	0.003570062	0.004845085	0.006120107	0.009945174	0.013897743	0.016830295	0.019252837	0.013897743	0.021675379	0.028432998	0.019635344	0.028305495	0.002550045	0.002932551	0.00229504	0.001912533	0.797016448	539.9714105	29.49592825	0.358822922	1.7	2.18387	0.339226782	3.351923	4.536153	9.373122	0.00101352	0.002208508	0.003427818	8.57E-05	Reasonable	1	1	0.003401631
FUNCAT	dimethylbutylamine	8.77545	9.48773	0.592996	0	0	0.000382507	0.000637511	0.000765013	0.00114752	0.000637511	0.000255004	0.000765013	0.000892516	0.001402525	0.003570062	0.004845085	0.006120107	0.009945174	0.013897743	0.016830295	0.019252837	0.013897743	0.021675379	0.028432998	0.019635344	0.028305495	0.002550045	0.002932551	0.00229504	0.001912533	0.797016448	539.9714105	29.49592825	0.358822922	1.7	2.18387	0.339226782	3.351923	4.536153	9.373122	0.000101352	0.000221291	0.000256971	6.42E-06	Reasonable	1	1	0.000261409
FUNCAT	dimethylbutylamine	8.77545	9.48773	0.592996	0	0	0.000382507	0.000637511	0.000765013	0.00114752	0.000637511	0.000255004	0.000765013	0.000892516	0.001402525	0.003570062	0.004845085	0.006120107	0.009945174	0.013897743	0.016830295	0.019252837	0.013897743	0.021675379	0.028432998	0.019635344	0.028305495	0.002550045	0.002932551	0.00229504	0.001912533	0.797016448	539.9714105	29.49592825	0.358822922	1.7	2.18387	0.339226782	3.351923	4.536153	9.373122	1.01E-05	2.21E-05	2.10E-05	5.25E-07	Reasonable	1	1	2.10E-05
BEPMIU	ethyl tert-butyl ether	9.95474	10.07029	0.442755	0	0	0	0	0	0	0	0	0	0	0	0	0	0.002070393	0.005255614	0.011307533	0.018155757	0.032807772	0.027711419	0.015289059	0.023411371	0.032648511	0.033444816	0.020863195	0.001911132	0.002070393	0.001751871	0.771301163	513.4692436	30.46479714	0.293428909	1.4	0.0505154	-1.296576204	4.376458	4.402087	7.424199	850673.67	0.99997673	2.571420482	0.064285512	Reasonable	1	1	2.508800732
BEPMIU	ethyl tert-butyl ether	9.95474	10.07029	0.442755	0	0	0	0	0	0	0	0	0	0	0	0	0	0.002070393	0.005255614	0.011307533	0.018155757	0.032807772	0.027711419	0.015289059	0.023411371	0.032648511	0.033444816	0.020863195	0.001911132	0.002070393	0.001751871	0.771301163	513.4692436	30.46479714	0.293428909	1.4	0.0505154	-1.296576204	4.376458	4.402087	7.424199	170135	0.999883659	2.626540591	0.065663515	Reasonable	1	1	2.644837043
BEPMIU	ethyl tert-butyl ether	9.95474	10.07029	0.442755	0	0	0	0	0	0	0	0	0	0	0	0	0	0.002070393	0.005255614	0.011307533	0.018155757	0.032807772	0.027711419	0.015289059	0.023411371	0.032648511	0.033444816	0.020863195	0.001911132	0.002070393	0.001751871	0.771301163	513.4692436	30.46479714	0.293428909	1.4	0.0505154	-1.296576204	4.376458	4.402087	7.424199	17013.5	0.998837809	2.557892895	0.063947322	Reasonable	1	1	2.559510388
BEPMIU	ethyl tert-butyl ether	9.95474	10.07029	0.442755	0	0	0	0	0	0	0	0	0	0	0	0	0	0.002070393	0.005255614	0.011307533	0.018155757	0.032807772	0.027711419	0.015289059	0.023411371	0.032648511	0.033444816	0.020863195	0.001911132	0.002070393	0.001751871	0.771301163	513.4692436	30.46479714	0.293428909	1.4	0.0505154	-1.296576204	4.376458	4.402087	7.424199	1701.35	0.988498393	2.407008743	0.060175219	Reasonable	1	1	2.396300268
BEPMIU	ethyl tert-butyl ether	9.95474	10.07029	0.442755	0	0	0	0	0	0	0	0	0	0	0	0	0	0.002070393	0.005255614	0.011307533	0.018155757	0.032807772	0.027711419	0.015289059	0.023411371	0.032648511	0.033444816	0.020863195	0.001911132	0.002070393	0.001751871	0.771301163	513.4692436	30.46479714	0.293428909	1.4	0.0505154	-1.296576204	4.376458	4.402087	7.424199	170.135	0.895772942	2.209470218	0.055236755	Reasonable	1	1	2.246316905
BEPMIU	ethyl tert-butyl ether	9.95474	10.07029	0.442755	0	0	0	0	0	0	0	0	0	0	0	0	0	0.002070393	0.005255614	0.011307533	0.018155757	0.032807772	0.027711419	0.015289059	0.023411371	0.032648511	0.033444816	0.020863195	0.001911132	0.002070393	0.001751871	0.771301163	513.4692436	30.46479714	0.293428909	1.4	0.0505154	-1.296576204	4.376458	4.402087	7.424199	17.0135	0.462204761	1.871437458	0.046785936	Reasonable	1	1	1.883128243
BEPMIU	ethyl tert-butyl ether	9.95474	10.07029	0.442755	0	0	0	0	0	0	0	0	0	0	0	0	0	0.002070393	0.005255614	0.011307533	0.018155757	0.032807772	0.027711419	0.015289059	0.023411371	0.032648511	0.033444816	0.020863195	0.001911132	0.002070393	0.001751871	0.771301163	513.4692436	30.46479714	0.293428909	1.4	0.0505154	-1.296576204	4.376458	4.402087	7.424199	1.70135	0.079142521	0.153133662	0.003828342	Reasonable	1	1	0.151576575
BEPMIU	ethyl tert-butyl ether	9.95474	10.07029	0.442755	0	0	0	0	0	0	0	0	0	0	0	0	0	0.002070393	0.005255614	0.011307533	0.018155757	0.032807772	0.027711419	0.015289059	0.023411371	0.032648511	0.033444816	0.020863195	0.001911132	0.002070393	0.001751871	0.771301163	513.4692436	30.46479714	0.293428909	1.4	0.0505154	-1.296576204	4.376458	4.402087	7.424199	0.170135	0.008521203	0.01007763	0.000251941	Reasonable	1	1	0.010212696
BEPMIU	ethyl tert-butyl ether	9.95474	10.07029	0.442755	0	0	0	0	0	0	0	0	0	0	0	0	0	0.002070393	0.005255614	0.011307533	0.018155757	0.032807772	0.027711419	0.015289059	0.023411371	0.032648511	0.033444816	0.020863195	0.001911132	0.002070393	0.001751871	0.771301163	513.4692436	30.46479714	0.293428909	1.4	0.0505154	-1.296576204	4.376458	4.402087	7.424199	0.0170135	0.000858706	0.000907724	2.27E-05	Reasonable	1	1	0.000931119
BEPMIU	ethyl tert-butyl ether	9.95474	10.07029	0.442755	0	0	0	0	0	0	0	0	0	0	0	0	0	0.002070393	0.005255614	0.011307533	0.018155757	0.032807772	0.027711419	0.015289059	0.023411371	0.032648511	0.033444816	0.020863195	0.001911132	0.002070393	0.001751871	0.771301163	513.4692436	30.46479714	0.293428909	1.4	0.0505154	-1.296576204	4.376458	4.402087	7.424199	0.00170135	8.59E-05	8.49E-05	2.12E-06	Reasonable	1	1	8.52E-05
BEPPAP	ethyl tert-butyl ether	9.78954	9.9082	0.434395	0	0	0	0	0	0	0	0	0	0	0	0	0	0.001911132	0.005255614	0.01082975	0.019270584	0.032011467	0.029304029	0.015289059	0.0216595	0.033922599	0.033126294	0.020703934	0.002070393	0.002070393	0.001114827	0.771460424	513.4692436	30.46479714	0.293428909	1.4	0.0490581	-1.309289276	4.376458	4.402087	7.424199	850673.67	0.999976038	2.568015729	0.064200393	Reasonable	1	1	2.586243054
BEPPAP	ethyl tert-butyl ether	9.78954	9.9082	0.434395	0	0	0	0	0	0	0	0	0	0	0	0	0	0.001911132	0.005255614	0.01082975	0.019270584	0.032011467	0.029304029	0.015289059	0.0216595	0.033922599	0.033126294	0.020703934	0.002070393	0.002070393	0.001114827	0.771460424	513.4692436	30.46479714	0.293428909	1.4	0.0490581	-1.309289276	4.376458	4.402087	7.424199	170135	0.999880204	2.614006524	0.065350163	Reasonable	1	1	2.640011859
BEPPAP	ethyl tert-butyl ether	9.78954	9.9082	0.434395	0	0	0	0	0	0	0	0	0	0	0	0	0	0.001911132	0.005255614	0.01082975	0.019270584	0.032011467	0.029304029	0.015289059	0.0216595	0.033922599	0.033126294	0.020703934	0.002070393	0.002070393	0.001114827	0.771460424	513.4692436	30.46479714	0.293428909	1.4	0.0490581	-1.309289276	4.376458	4.402087	7.424199	17013.5	0.998803327	2.571247005	0.064281175	Reasonable	1	1	2.505066968
BEPPAP	ethyl tert-butyl ether	9.78954	9.9082	0.434395	0	0	0	0	0	0	0	0	0	0	0	0	0	0.001911132	0.005255614	0.01082975	0.019270584	0.032011467	0.029304029	0.015289059	0.0216595	0.033922599	0.033126294	0.020703934	0.002070393	0.002070393	0.001114827	0.771460424	513.4692436	30.46479714	0.293428909	1.4	0.0490581	-1.309289276	4.376458	4.402087	7.424199	1701.35	0.988160776	2.444106856	0.061102671	Reasonable	1	1	2.442301131
BEPPAP	ethyl tert-butyl ether	9.78954	9.9082	0.434395	0	0	0	0	0	0	0	0	0	0	0	0	0	0.001911132	0.005255614	0.01082975	0.019270584	0.032011467	0.029304029	0.015289059	0.0216595	0.033922599	0.033126294	0.020703934	0.002070393	0.002070393	0.001114827	0.771460424	513.4692436	30.46479714	0.293428909	1.4	0.0490581	-1.309289276	4.376458	4.402087	7.424199	170.135	0.893008076	2.218454968	0.055461374	Reasonable	1	1	2.189930727
BEPPAP	ethyl tert-butyl ether	9.78954	9.9082	0.434395	0	0	0	0	0	0	0	0	0	0	0	0	0	0.001911132	0.005255614	0.01082975	0.019270584	0.032011467	0.029304029	0.015289059	0.0216595	0.033922599	0.033126294	0.020703934	0.002070393	0.002070393	0.001114827	0.771460424	513.4692436	30.46479714	0.293428909	1.4	0.0490581	-1.309289276	4.376458	4.402087	7.424199	17.0135	0.454936904	1.886644831	0.047166121	Reasonable	1	1	1.87184657
BEPPAP	ethyl tert-butyl ether	9.78954	9.9082	0.434395	0	0	0	0	0	0	0	0	0	0	0	0	0	0.001911132	0.005255614	0.01082975	0.019270584	0.032011467	0.029304029	0.015289059	0.0216595	0.033922599	0.033126294	0.020703934	0.002070393	0.002070393	0.001114827	0.771460424	513.4692436	30.46479714	0.293428909	1.4	0.0490581	-1.309289276	4.376458	4.402087	7.424199	1.70135	0.077035251	0.146832558	0.003670814	Reasonable	1	1	0.14903741
BEPPAP	ethyl tert-butyl ether	9.78954	9.9082	0.434395	0	0	0	0	0	0	0	0	0	0	0	0	0	0.001911132	0.005255614	0.01082975	0.019270584	0.032011467	0.029304029	0.015289059	0.0216595	0.033922599	0.033126294	0.020703934	0.002070393	0.002070393	0.001114827	0.771460424	513.4692436	30.46479714	0.293428909	1.4	0.0490581	-1.309289276	4.376458	4.402087	7.424199	0.170135	0.008277412	0.009906956	0.000247674	Reasonable	1	1	0.009587412
BEPPAP	ethyl tert-butyl ether	9.78954	9.9082	0.434395	0	0	0	0	0	0	0	0	0	0	0	0	0	0.001911132	0.005255614	0.01082975	0.019270584	0.032011467	0.029304029	0.015289059	0.0216595	0.033922599	0.033126294	0.020703934	0.002070393	0.002070393	0.001114827	0.771460424	513.4692436	30.46479714	0.293428909	1.4	0.0490581	-1.309289276	4.376458	4.402087	7.424199	0.0170135	0.000833954	0.000896913	2.24E-05	Reasonable	1	1	0.000901344
BEPPAP	ethyl tert-butyl ether	9.78954	9.9082	0.434395	0	0	0	0	0	0	0	0	0	0	0	0	0	0.001911132	0.005255614	0.01082975	0.019270584	0.032011467	0.029304029	0.015289059	0.0216595	0.033922599	0.033126294	0.020703934	0.002070393	0.002070393	0.001114827	0.771460424	513.4692436	30.46479714	0.293428909	1.4	0.0490581	-1.309289276	4.376458	4.402087	7.424199	0.00170135	8.35E-05	8.49E-05	2.12E-06	Reasonable	1	1	8.48E-05
QATHOK	ethyl tert-butyl ether	6.48945	9.29834	0.438303	0	0	0	0	0	0	0	0	0	0.000858001	0.000429	0.003003003	0.004719005	0.004933505	0.007293007	0.010939511	0.013513514	0.026598027	0.025954526	0.023380523	0.027670528	0.021879022	0.023809524	0.018447018	0.001716002	0.000643501	0.002359502	0.781853282	513.4692436	30.46479714	0.293428909	1.4	0.235507	-0.62799618	4.376458	4.402087	7.424199	850673.67	0.999995009	2.603744915	0.065093623	Reasonable	1	1	2.666303751
QATHOK	ethyl tert-butyl ether	6.48945	9.29834	0.438303	0	0	0	0	0	0	0	0	0	0.000858001	0.000429	0.003003003	0.004719005	0.004933505	0.007293007	0.010939511	0.013513514	0.026598027	0.025954526	0.023380523	0.027670528	0.021879022	0.023809524	0.018447018	0.001716002	0.000643501	0.002359502	0.781853282	513.4692436	30.46479714	0.293428909	1.4	0.235507	-0.62799618	4.376458	4.402087	7.424199	170135	0.999975043	2.559737673	0.063993442	Reasonable	1	1	2.488866305
QATHOK	ethyl tert-butyl ether	6.48945	9.29834	0.438303	0	0	0	0	0	0	0	0	0	0.000858001	0.000429	0.003003003	0.004719005	0.004933505	0.007293007	0.010939511	0.013513514	0.026598027	0.025954526	0.023380523	0.027670528	0.021879022	0.023809524	0.018447018	0.001716002	0.000643501	0.002359502	0.781853282	513.4692436	30.46479714	0.293428909	1.4	0.235507	-0.62799618	4.376458	4.402087	7.424199	17013.5	0.999750486	2.550151279	0.063753782	Reasonable	1	1	2.567819128
QATHOK	ethyl tert-butyl ether	6.48945	9.29834	0.438303	0	0	0	0	0	0	0	0	0	0.000858001	0.000429	0.003003003	0.004719005	0.004933505	0.007293007	0.010939511	0.013513514	0.026598027	0.025954526	0.023380523	0.027670528	0.021879022	0.023809524	0.018447018	0.001716002	0.000643501	0.002359502	0.781853282	513.4692436	30.46479714	0.293428909	1.4	0.235507	-0.62799618	4.376458	4.402087	7.424199	1701.35	0.997510455	2.470181415	0.061754535	Reasonable	1	1	2.511392649
QATHOK	ethyl tert-butyl ether	6.48945	9.29834	0.438303	0	0	0	0	0	0	0	0	0	0.000858001	0.000429	0.003003003	0.004719005	0.004933505	0.007293007	0.010939511	0.013513514	0.026598027	0.025954526	0.023380523	0.027670528	0.021879022	0.023809524	0.018447018	0.001716002	0.000643501	0.002359502	0.781853282	513.4692436	30.46479714	0.293428909	1.4	0.235507	-0.62799618	4.376458	4.402087	7.424199	170.135	0.975650131	2.369496058	0.059237401	Reasonable	1	1	2.398770385
QATHOK	ethyl tert-butyl ether	6.48945	9.29834	0.438303	0	0	0	0	0	0	0	0	0	0.000858001	0.000429	0.003003003	0.004719005	0.004933505	0.007293007	0.010939511	0.013513514	0.026598027	0.025954526	0.023380523	0.027670528	0.021879022	0.023809524	0.018447018	0.001716002	0.000643501	0.002359502	0.781853282	513.4692436	30.46479714	0.293428909	1.4	0.235507	-0.62799618	4.376458	4.402087	7.424199	17.0135	0.800271565	2.257633214	0.05644083	Reasonable	1	1	2.276270358
QATHOK	ethyl tert-butyl ether	6.48945	9.29834	0.438303	0	0	0	0	0	0	0	0	0	0.000858001	0.000429	0.003003003	0.004719005	0.004933505	0.007293007	0.010939511	0.013513514	0.026598027	0.025954526	0.023380523	0.027670528	0.021879022	0.023809524	0.018447018	0.001716002	0.000643501	0.002359502	0.781853282	513.4692436	30.46479714	0.293428909	1.4	0.235507	-0.62799618	4.376458	4.402087	7.424199	1.70135	0.286060972	1.785291501	0.044632288	Reasonable	1	1	1.795041023
QATHOK	ethyl tert-butyl ether	6.48945	9.29834	0.438303	0	0	0	0	0	0	0	0	0	0.000858001	0.000429	0.003003003	0.004719005	0.004933505	0.007293007	0.010939511	0.013513514	0.026598027	0.025954526	0.023380523	0.027670528	0.021879022	0.023809524	0.018447018	0.001716002	0.000643501	0.002359502	0.781853282	513.4692436	30.46479714	0.293428909	1.4	0.235507	-0.62799618	4.376458	4.402087	7.424199	0.170135	0.038524389	0.057964274	0.001449107	Reasonable	1	1	0.057734406
QATHOK	ethyl tert-butyl ether	6.48945	9.29834	0.438303	0	0	0	0	0	0	0	0	0	0.000858001	0.000429	0.003003003	0.004719005	0.004933505	0.007293007	0.010939511	0.013513514	0.026598027	0.025954526	0.023380523	0.027670528	0.021879022	0.023809524	0.018447018	0.001716002	0.000643501	0.002359502	0.781853282	513.4692436	30.46479714	0.293428909	1.4	0.235507	-0.62799618	4.376458	4.402087	7.424199	0.0170135	0.003990808	0.004874283	0.000121857	Reasonable	1	1	0.004813166
QATHOK	ethyl tert-butyl ether	6.48945	9.29834	0.438303	0	0	0	0	0	0	0	0	0	0.000858001	0.000429	0.003003003	0.004719005	0.004933505	0.007293007	0.010939511	0.013513514	0.026598027	0.025954526	0.023380523	0.027670528	0.021879022	0.023809524	0.018447018	0.001716002	0.000643501	0.002359502	0.781853282	513.4692436	30.46479714	0.293428909	1.4	0.235507	-0.62799618	4.376458	4.402087	7.424199	0.00170135	0.000400519	0.00046211	1.16E-05	Reasonable	1	1	0.000462044
QATHOK	ethyl tert-butyl ether	6.48945	9.29834	0.438303	0	0	0	0	0	0	0	0	0	0.000858001	0.000429	0.003003003	0.004719005	0.004933505	0.007293007	0.010939511	0.013513514	0.026598027	0.025954526	0.023380523	0.027670528	0.021879022	0.023809524	0.018447018	0.001716002	0.000643501	0.002359502	0.781853282	513.4692436	30.46479714	0.293428909	1.4	0.235507	-0.62799618	4.376458	4.402087	7.424199	0.000170135	4.01E-05	4.08E-05	1.02E-06	Reasonable	1	1	3.96E-05
VACFUB01	ethyl tert-butyl ether	8.34107	8.50715	0.436518	0	0	0	0	0	0	0	0	0	0	0.004504505	0.006583507	0.004158004	0.015939016	0.027027027	0.033264033	0.012127512	0.012820513	0.02044352	0.03049203	0.011088011	0.002425502	0.002772003	0.005544006	0.001732502	0.000693001	0.001386001	0.806999307	513.4692436	30.46479714	0.293428909	1.4	2.24221	0.350676285	4.376458	4.402087	7.424199	850673.67	0.999999476	1.831597889	0.045789947	Reasonable	1	1	1.865140626
VACFUB01	ethyl tert-butyl ether	8.34107	8.50715	0.436518	0	0	0	0	0	0	0	0	0	0	0.004504505	0.006583507	0.004158004	0.015939016	0.027027027	0.033264033	0.012127512	0.012820513	0.02044352	0.03049203	0.011088011	0.002425502	0.002772003	0.005544006	0.001732502	0.000693001	0.001386001	0.806999307	513.4692436	30.46479714	0.293428909	1.4	2.24221	0.350676285	4.376458	4.402087	7.424199	170135	0.999997379	1.817482337	0.045437058	Reasonable	1	1	1.770571512
VACFUB01	ethyl tert-butyl ether	8.34107	8.50715	0.436518	0	0	0	0	0	0	0	0	0	0	0.004504505	0.006583507	0.004158004	0.015939016	0.027027027	0.033264033	0.012127512	0.012820513	0.02044352	0.03049203	0.011088011	0.002425502	0.002772003	0.005544006	0.001732502	0.000693001	0.001386001	0.806999307	513.4692436	30.46479714	0.293428909	1.4	2.24221	0.350676285	4.376458	4.402087	7.424199	17013.5	0.999973787	1.817365963	0.045434149	Reasonable	1	1	1.826407593
VACFUB01	ethyl tert-butyl ether	8.34107	8.50715	0.436518	0	0	0	0	0	0	0	0	0	0	0.004504505	0.006583507	0.004158004	0.015939016	0.027027027	0.033264033	0.012127512	0.012820513	0.02044352	0.03049203	0.011088011	0.002425502	0.002772003	0.005544006	0.001732502	0.000693001	0.001386001	0.806999307	513.4692436	30.46479714	0.293428909	1.4	2.24221	0.350676285	4.376458	4.402087	7.424199	1701.35	0.999737931	1.752772217	0.043819305	Reasonable	1	1	1.719526427
VACFUB01	ethyl tert-butyl ether	8.34107	8.50715	0.436518	0	0	0	0	0	0	0	0	0	0	0.004504505	0.006583507	0.004158004	0.015939016	0.027027027	0.033264033	0.012127512	0.012820513	0.02044352	0.03049203	0.011088011	0.002425502	0.002772003	0.005544006	0.001732502	0.000693001	0.001386001	0.806999307	513.4692436	30.46479714	0.293428909	1.4	2.24221	0.350676285	4.376458	4.402087	7.424199	170.135	0.997385473	1.603384738	0.040084618	Reasonable	1	1	1.60000217
VACFUB01	ethyl tert-butyl ether	8.34107	8.50715	0.436518	0	0	0	0	0	0	0	0	0	0	0.004504505	0.006583507	0.004158004	0.015939016	0.027027027	0.033264033	0.012127512	0.012820513	0.02044352	0.03049203	0.011088011	0.002425502	0.002772003	0.005544006	0.001732502	0.000693001	0.001386001	0.806999307	513.4692436	30.46479714	0.293428909	1.4	2.24221	0.350676285	4.376458	4.402087	7.424199	17.0135	0.974455806	1.419213711	0.035480343	Reasonable	1	1	1.44810922
VACFUB01	ethyl tert-butyl ether	8.34107	8.50715	0.436518	0	0	0	0	0	0	0	0	0	0	0.004504505	0.006583507	0.004158004	0.015939016	0.027027027	0.033264033	0.012127512	0.012820513	0.02044352	0.03049203	0.011088011	0.002425502	0.002772003	0.005544006	0.001732502	0.000693001	0.001386001	0.806999307	513.4692436	30.46479714	0.293428909	1.4	2.24221	0.350676285	4.376458	4.402087	7.424199	1.70135	0.792306362	1.222815019	0.030570375	Reasonable	1	1	1.264392032
VACFUB01	ethyl tert-butyl ether	8.34107	8.50715	0.436518	0	0	0	0	0	0	0	0	0	0	0.004504505	0.006583507	0.004158004	0.015939016	0.027027027	0.033264033	0.012127512	0.012820513	0.02044352	0.03049203	0.011088011	0.002425502	0.002772003	0.005544006	0.001732502	0.000693001	0.001386001	0.806999307	513.4692436	30.46479714	0.293428909	1.4	2.24221	0.350676285	4.376458	4.402087	7.424199	0.170135	0.276137795	0.612016565	0.015300414	Reasonable	1	1	0.6214378
VACFUB01	ethyl tert-butyl ether	8.34107	8.50715	0.436518	0	0	0	0	0	0	0	0	0	0	0.004504505	0.006583507	0.004158004	0.015939016	0.027027027	0.033264033	0.012127512	0.012820513	0.02044352	0.03049203	0.011088011	0.002425502	0.002772003	0.005544006	0.001732502	0.000693001	0.001386001	0.806999307	513.4692436	30.46479714	0.293428909	1.4	2.24221	0.350676285	4.376458	4.402087	7.424199	0.0170135	0.036746057	0.0470725	0.001176813	Reasonable	1	1	0.048310616
VACFUB01	ethyl tert-butyl ether	8.34107	8.50715	0.436518	0	0	0	0	0	0	0	0	0	0	0.004504505	0.006583507	0.004158004	0.015939016	0.027027027	0.033264033	0.012127512	0.012820513	0.02044352	0.03049203	0.011088011	0.002425502	0.002772003	0.005544006	0.001732502	0.000693001	0.001386001	0.806999307	513.4692436	30.46479714	0.293428909	1.4	2.24221	0.350676285	4.376458	4.402087	7.424199	0.00170135	0.003800287	0.004102963	0.000102574	Reasonable	1	1	0.004142998
VACFUB01	ethyl tert-butyl ether	8.34107	8.50715	0.436518	0	0	0	0	0	0	0	0	0	0	0.004504505	0.006583507	0.004158004	0.015939016	0.027027027	0.033264033	0.012127512	0.012820513	0.02044352	0.03049203	0.011088011	0.002425502	0.002772003	0.005544006	0.001732502	0.000693001	0.001386001	0.806999307	513.4692436	30.46479714	0.293428909	1.4	2.24221	0.350676285	4.376458	4.402087	7.424199	0.000170135	0.000381333	0.000386764	9.67E-06	Reasonable	1	1	0.000386488
VACFUB01	ethyl tert-butyl ether	8.34107	8.50715	0.436518	0	0	0	0	0	0	0	0	0	0	0.004504505	0.006583507	0.004158004	0.015939016	0.027027027	0.033264033	0.012127512	0.012820513	0.02044352	0.03049203	0.011088011	0.002425502	0.002772003	0.005544006	0.001732502	0.000693001	0.001386001	0.806999307	513.4692436	30.46479714	0.293428909	1.4	2.24221	0.350676285	4.376458	4.402087	7.424199	1.70E-05	3.81E-05	3.91E-05	9.78E-07	Reasonable	1	1	3.94E-05
ECAHAT	ethyl tert-butyl ether	11.4865	12.33039	0.534409	0.000588668	0	0	0	0	0	0	0	0.000588668	0.001324503	0.002354673	0.003090508	0.001766004	0.003532009	0.005592347	0.004562178	0.01589404	0.00794702	0.015158205	0.023252391	0.028403238	0.019426049	0.028991906	0.022958057	0.059749816	0.006769684	0.001030169	0.747019868	513.4692436	30.46479714	0.293428909	1.4	0.0184121	-1.734896675	4.376458	4.402087	7.424199	170135	0.999680872	3.496468857	0.087411721	Reasonable	1	1	3.490610651
ECAHAT	ethyl tert-butyl ether	11.4865	12.33039	0.534409	0.000588668	0	0	0	0	0	0	0	0.000588668	0.001324503	0.002354673	0.003090508	0.001766004	0.003532009	0.005592347	0.004562178	0.01589404	0.00794702	0.015158205	0.023252391	0.028403238	0.019426049	0.028991906	0.022958057	0.059749816	0.006769684	0.001030169	0.747019868	513.4692436	30.46479714	0.293428909	1.4	0.0184121	-1.734896675	4.376458	4.402087	7.424199	17013.5	0.996817863	3.455124833	0.086378121	Reasonable	1	1	3.468825182
ECAHAT	ethyl tert-butyl ether	11.4865	12.33039	0.534409	0.000588668	0	0	0	0	0	0	0	0.000588668	0.001324503	0.002354673	0.003090508	0.001766004	0.003532009	0.005592347	0.004562178	0.01589404	0.00794702	0.015158205	0.023252391	0.028403238	0.019426049	0.028991906	0.022958057	0.059749816	0.006769684	0.001030169	0.747019868	513.4692436	30.46479714	0.293428909	1.4	0.0184121	-1.734896675	4.376458	4.402087	7.424199	1701.35	0.9690646	3.32777749	0.083194437	Reasonable	1	1	3.255812434
ECAHAT	ethyl tert-butyl ether	11.4865	12.33039	0.534409	0.000588668	0	0	0	0	0	0	0	0.000588668	0.001324503	0.002354673	0.003090508	0.001766004	0.003532009	0.005592347	0.004562178	0.01589404	0.00794702	0.015158205	0.023252391	0.028403238	0.019426049	0.028991906	0.022958057	0.059749816	0.006769684	0.001030169	0.747019868	513.4692436	30.46479714	0.293428909	1.4	0.0184121	-1.734896675	4.376458	4.402087	7.424199	170.135	0.758018225	3.116860069	0.077921502	Reasonable	1	1	3.142667543
ECAHAT	ethyl tert-butyl ether	11.4865	12.33039	0.534409	0.000588668	0	0	0	0	0	0	0	0.000588668	0.001324503	0.002354673	0.003090508	0.001766004	0.003532009	0.005592347	0.004562178	0.01589404	0.00794702	0.015158205	0.023252391	0.028403238	0.019426049	0.028991906	0.022958057	0.059749816	0.006769684	0.001030169	0.747019868	513.4692436	30.46479714	0.293428909	1.4	0.0184121	-1.734896675	4.376458	4.402087	7.424199	17.0135	0.238532836	2.650875451	0.066271886	Reasonable	1	1	2.606965239
ECAHAT	ethyl tert-butyl ether	11.4865	12.33039	0.534409	0.000588668	0	0	0	0	0	0	0	0.000588668	0.001324503	0.002354673	0.003090508	0.001766004	0.003532009	0.005592347	0.004562178	0.01589404	0.00794702	0.015158205	0.023252391	0.028403238	0.019426049	0.028991906	0.022958057	0.059749816	0.006769684	0.001030169	0.747019868	513.4692436	30.46479714	0.293428909	1.4	0.0184121	-1.734896675	4.376458	4.402087	7.424199	1.70135	0.030373949	0.041920741	0.001048019	Reasonable	1	1	0.042384721
ECAHAT	ethyl tert-butyl ether	11.4865	12.33039	0.534409	0.000588668	0	0	0	0	0	0	0	0.000588668	0.001324503	0.002354673	0.003090508	0.001766004	0.003532009	0.005592347	0.004562178	0.01589404	0.00794702	0.015158205	0.023252391	0.028403238	0.019426049	0.028991906	0.022958057	0.059749816	0.006769684	0.001030169	0.747019868	513.4692436	30.46479714	0.293428909	1.4	0.0184121	-1.734896675	4.376458	4.402087	7.424199	0.170135	0.00312276	0.003517121	8.79E-05	Reasonable	1	1	0.003516445
ECAHAT	ethyl tert-butyl ether	11.4865	12.33039	0.534409	0.000588668	0	0	0	0	0	0	0	0.000588668	0.001324503	0.002354673	0.003090508	0.001766004	0.003532009	0.005592347	0.004562178	0.01589404	0.00794702	0.015158205	0.023252391	0.028403238	0.019426049	0.028991906	0.022958057	0.059749816	0.006769684	0.001030169	0.747019868	513.4692436	30.46479714	0.293428909	1.4	0.0184121	-1.734896675	4.376458	4.402087	7.424199	0.0170135	0.000313156	0.000336092	8.40E-06	Reasonable	1	1	0.000332753
ECAHAT	ethyl tert-butyl ether	11.4865	12.33039	0.534409	0.000588668	0	0	0	0	0	0	0	0.000588668	0.001324503	0.002354673	0.003090508	0.001766004	0.003532009	0.005592347	0.004562178	0.01589404	0.00794702	0.015158205	0.023252391	0.028403238	0.019426049	0.028991906	0.022958057	0.059749816	0.006769684	0.001030169	0.747019868	513.4692436	30.46479714	0.293428909	1.4	0.0184121	-1.734896675	4.376458	4.402087	7.424199	0.00170135	3.13E-05	3.18E-05	7.95E-07	Reasonable	1	1	3.14E-05
FUNCAT	ethyl tert-butyl ether	8.77545	9.48773	0.592996	0	0	0.000382507	0.000637511	0.000765013	0.00114752	0.000637511	0.000255004	0.000765013	0.000892516	0.001402525	0.003570062	0.004845085	0.006120107	0.009945174	0.013897743	0.016830295	0.019252837	0.013897743	0.021675379	0.028432998	0.019635344	0.028305495	0.002550045	0.002932551	0.00229504	0.001912533	0.797016448	513.4692436	30.46479714	0.293428909	1.4	0.402177	-0.39558277	4.376458	4.402087	7.424199	170135	0.999985386	3.338271439	0.083456786	Reasonable	1	1	3.335093047
FUNCAT	ethyl tert-butyl ether	8.77545	9.48773	0.592996	0	0	0.000382507	0.000637511	0.000765013	0.00114752	0.000637511	0.000255004	0.000765013	0.000892516	0.001402525	0.003570062	0.004845085	0.006120107	0.009945174	0.013897743	0.016830295	0.019252837	0.013897743	0.021675379	0.028432998	0.019635344	0.028305495	0.002550045	0.002932551	0.00229504	0.001912533	0.797016448	513.4692436	30.46479714	0.293428909	1.4	0.402177	-0.39558277	4.376458	4.402087	7.424199	17013.5	0.999853875	3.30237405	0.082559351	Reasonable	1	1	3.315035114
FUNCAT	ethyl tert-butyl ether	8.77545	9.48773	0.592996	0	0	0.000382507	0.000637511	0.000765013	0.00114752	0.000637511	0.000255004	0.000765013	0.000892516	0.001402525	0.003570062	0.004845085	0.006120107	0.009945174	0.013897743	0.016830295	0.019252837	0.013897743	0.021675379	0.028432998	0.019635344	0.028305495	0.002550045	0.002932551	0.00229504	0.001912533	0.797016448	513.4692436	30.46479714	0.293428909	1.4	0.402177	-0.39558277	4.376458	4.402087	7.424199	1701.35	0.998540665	3.246489482	0.081162237	Reasonable	1	1	3.271118242
FUNCAT	ethyl tert-butyl ether	8.77545	9.48773	0.592996	0	0	0.000382507	0.000637511	0.000765013	0.00114752	0.000637511	0.000255004	0.000765013	0.000892516	0.001402525	0.003570062	0.004845085	0.006120107	0.009945174	0.013897743	0.016830295	0.019252837	0.013897743	0.021675379	0.028432998	0.019635344	0.028305495	0.002550045	0.002932551	0.00229504	0.001912533	0.797016448	513.4692436	30.46479714	0.293428909	1.4	0.402177	-0.39558277	4.376458	4.402087	7.424199	170.135	0.985595839	3.135874669	0.078396867	Reasonable	1	1	3.088157679
FUNCAT	ethyl tert-butyl ether	8.77545	9.48773	0.592996	0	0	0.000382507	0.000637511	0.000765013	0.00114752	0.000637511	0.000255004	0.000765013	0.000892516	0.001402525	0.003570062	0.004845085	0.006120107	0.009945174	0.013897743	0.016830295	0.019252837	0.013897743	0.021675379	0.028432998	0.019635344	0.028305495	0.002550045	0.002932551	0.00229504	0.001912533	0.797016448	513.4692436	30.46479714	0.293428909	1.4	0.402177	-0.39558277	4.376458	4.402087	7.424199	17.0135	0.872488638	2.880799354	0.072019984	Reasonable	1	1	2.910988303
FUNCAT	ethyl tert-butyl ether	8.77545	9.48773	0.592996	0	0	0.000382507	0.000637511	0.000765013	0.00114752	0.000637511	0.000255004	0.000765013	0.000892516	0.001402525	0.003570062	0.004845085	0.006120107	0.009945174	0.013897743	0.016830295	0.019252837	0.013897743	0.021675379	0.028432998	0.019635344	0.028305495	0.002550045	0.002932551	0.00229504	0.001912533	0.797016448	513.4692436	30.46479714	0.293428909	1.4	0.402177	-0.39558277	4.376458	4.402087	7.424199	1.70135	0.406261744	2.322363261	0.058059082	Reasonable	1	1	2.350920349
FUNCAT	ethyl tert-butyl ether	8.77545	9.48773	0.592996	0	0	0.000382507	0.000637511	0.000765013	0.00114752	0.000637511	0.000255004	0.000765013	0.000892516	0.001402525	0.003570062	0.004845085	0.006120107	0.009945174	0.013897743	0.016830295	0.019252837	0.013897743	0.021675379	0.028432998	0.019635344	0.028305495	0.002550045	0.002932551	0.00229504	0.001912533	0.797016448	513.4692436	30.46479714	0.293428909	1.4	0.402177	-0.39558277	4.376458	4.402087	7.424199	0.170135	0.064042327	0.095874843	0.002396871	Reasonable	1	1	0.096470581
FUNCAT	ethyl tert-butyl ether	8.77545	9.48773	0.592996	0	0	0.000382507	0.000637511	0.000765013	0.00114752	0.000637511	0.000255004	0.000765013	0.000892516	0.001402525	0.003570062	0.004845085	0.006120107	0.009945174	0.013897743	0.016830295	0.019252837	0.013897743	0.021675379	0.028432998	0.019635344	0.028305495	0.002550045	0.002932551	0.00229504	0.001912533	0.797016448	513.4692436	30.46479714	0.293428909	1.4	0.402177	-0.39558277	4.376458	4.402087	7.424199	0.0170135	0.006795938	0.008199291	0.000204982	Reasonable	1	1	0.00808109
FUNCAT	ethyl tert-butyl ether	8.77545	9.48773	0.592996	0	0	0.000382507	0.000637511	0.000765013	0.00114752	0.000637511	0.000255004	0.000765013	0.000892516	0.001402525	0.003570062	0.004845085	0.006120107	0.009945174	0.013897743	0.016830295	0.019252837	0.013897743	0.021675379	0.028432998	0.019635344	0.028305495	0.002550045	0.002932551	0.00229504	0.001912533	0.797016448	513.4692436	30.46479714	0.293428909	1.4	0.402177	-0.39558277	4.376458	4.402087	7.424199	0.00170135	0.000683776	0.000740371	1.85E-05	Reasonable	1	1	0.000748095
FUNCAT	ethyl tert-butyl ether	8.77545	9.48773	0.592996	0	0	0.000382507	0.000637511	0.000765013	0.00114752	0.000637511	0.000255004	0.000765013	0.000892516	0.001402525	0.003570062	0.004845085	0.006120107	0.009945174	0.013897743	0.016830295	0.019252837	0.013897743	0.021675379	0.028432998	0.019635344	0.028305495	0.002550045	0.002932551	0.00229504	0.001912533	0.797016448	513.4692436	30.46479714	0.293428909	1.4	0.402177	-0.39558277	4.376458	4.402087	7.424199	0.000170135	6.84E-05	7.08E-05	1.77E-06	Reasonable	1	1	7.17E-05
BEPMIU	diisopropyl ether	9.95474	10.07029	0.442755	0	0	0	0	0	0	0	0	0	0	0	0	0	0.002070393	0.005255614	0.011307533	0.018155757	0.032807772	0.027711419	0.015289059	0.023411371	0.032648511	0.033444816	0.020863195	0.001911132	0.002070393	0.001751871	0.771301163	506.0088521	29.6273248	0.304912797	1.5	0.127698	-0.893815905	3.831008	4.870422	8.142	1039767.85	0.999992469	2.686979318	0.067174483	Reasonable	1	1	2.786088405
BEPMIU	diisopropyl ether	9.95474	10.07029	0.442755	0	0	0	0	0	0	0	0	0	0	0	0	0	0.002070393	0.005255614	0.011307533	0.018155757	0.032807772	0.027711419	0.015289059	0.023411371	0.032648511	0.033444816	0.020863195	0.001911132	0.002070393	0.001751871	0.771301163	506.0088521	29.6273248	0.304912797	1.5	0.127698	-0.893815905	3.831008	4.870422	8.142	207954	0.999962344	2.6750271	0.066875678	Reasonable	1	1	2.679484355
BEPMIU	diisopropyl ether	9.95474	10.07029	0.442755	0	0	0	0	0	0	0	0	0	0	0	0	0	0.002070393	0.005255614	0.011307533	0.018155757	0.032807772	0.027711419	0.015289059	0.023411371	0.032648511	0.033444816	0.020863195	0.001911132	0.002070393	0.001751871	0.771301163	506.0088521	29.6273248	0.304912797	1.5	0.127698	-0.893815905	3.831008	4.870422	8.142	20795.4	0.999623569	2.659120491	0.066478012	Reasonable	1	1	2.636911238
BEPMIU	diisopropyl ether	9.95474	10.07029	0.442755	0	0	0	0	0	0	0	0	0	0	0	0	0	0.002070393	0.005255614	0.011307533	0.018155757	0.032807772	0.027711419	0.015289059	0.023411371	0.032648511	0.033444816	0.020863195	0.001911132	0.002070393	0.001751871	0.771301163	506.0088521	29.6273248	0.304912797	1.5	0.127698	-0.893815905	3.831008	4.870422	8.142	2079.54	0.996248402	2.584465182	0.06461163	Reasonable	1	1	2.569682135
BEPMIU	diisopropyl ether	9.95474	10.07029	0.442755	0	0	0	0	0	0	0	0	0	0	0	0	0	0.002070393	0.005255614	0.011307533	0.018155757	0.032807772	0.027711419	0.015289059	0.023411371	0.032648511	0.033444816	0.020863195	0.001911132	0.002070393	0.001751871	0.771301163	506.0088521	29.6273248	0.304912797	1.5	0.127698	-0.893815905	3.831008	4.870422	8.142	207.954	0.963709354	2.42963378	0.060740845	Reasonable	1	1	2.439669129
BEPMIU	diisopropyl ether	9.95474	10.07029	0.442755	0	0	0	0	0	0	0	0	0	0	0	0	0	0.002070393	0.005255614	0.011307533	0.018155757	0.032807772	0.027711419	0.015289059	0.023411371	0.032648511	0.033444816	0.020863195	0.001911132	0.002070393	0.001751871	0.771301163	506.0088521	29.6273248	0.304912797	1.5	0.127698	-0.893815905	3.831008	4.870422	8.142	20.7954	0.726441931	2.204354434	0.055108861	Reasonable	1	1	2.166635065
BEPMIU	diisopropyl ether	9.95474	10.07029	0.442755	0	0	0	0	0	0	0	0	0	0	0	0	0	0.002070393	0.005255614	0.011307533	0.018155757	0.032807772	0.027711419	0.015289059	0.023411371	0.032648511	0.033444816	0.020863195	0.001911132	0.002070393	0.001751871	0.771301163	506.0088521	29.6273248	0.304912797	1.5	0.127698	-0.893815905	3.831008	4.870422	8.142	2.07954	0.209831653	1.499242262	0.037481057	Reasonable	1	1	1.509176296
BEPMIU	diisopropyl ether	9.95474	10.07029	0.442755	0	0	0	0	0	0	0	0	0	0	0	0	0	0.002070393	0.005255614	0.011307533	0.018155757	0.032807772	0.027711419	0.015289059	0.023411371	0.032648511	0.033444816	0.020863195	0.001911132	0.002070393	0.001751871	0.771301163	506.0088521	29.6273248	0.304912797	1.5	0.127698	-0.893815905	3.831008	4.870422	8.142	0.207954	0.025868367	0.032741796	0.000818545	Reasonable	1	1	0.032486864
BEPMIU	diisopropyl ether	9.95474	10.07029	0.442755	0	0	0	0	0	0	0	0	0	0	0	0	0	0.002070393	0.005255614	0.011307533	0.018155757	0.032807772	0.027711419	0.015289059	0.023411371	0.032648511	0.033444816	0.020863195	0.001911132	0.002070393	0.001751871	0.771301163	506.0088521	29.6273248	0.304912797	1.5	0.127698	-0.893815905	3.831008	4.870422	8.142	0.0207954	0.002648498	0.002864116	7.16E-05	Reasonable	1	1	0.002911132
BEPMIU	diisopropyl ether	9.95474	10.07029	0.442755	0	0	0	0	0	0	0	0	0	0	0	0	0	0.002070393	0.005255614	0.011307533	0.018155757	0.032807772	0.027711419	0.015289059	0.023411371	0.032648511	0.033444816	0.020863195	0.001911132	0.002070393	0.001751871	0.771301163	506.0088521	29.6273248	0.304912797	1.5	0.127698	-0.893815905	3.831008	4.870422	8.142	0.00207954	0.000265483	0.000276257	6.91E-06	Reasonable	1	1	0.000278296
BEPMIU	diisopropyl ether	9.95474	10.07029	0.442755	0	0	0	0	0	0	0	0	0	0	0	0	0	0.002070393	0.005255614	0.011307533	0.018155757	0.032807772	0.027711419	0.015289059	0.023411371	0.032648511	0.033444816	0.020863195	0.001911132	0.002070393	0.001751871	0.771301163	506.0088521	29.6273248	0.304912797	1.5	0.127698	-0.893815905	3.831008	4.870422	8.142	0.000207954	2.66E-05	2.53E-05	6.33E-07	Reasonable	1	1	2.51E-05
BEPPAP	diisopropyl ether	9.78954	9.9082	0.434395	0	0	0	0	0	0	0	0	0	0	0	0	0	0.001911132	0.005255614	0.01082975	0.019270584	0.032011467	0.029304029	0.015289059	0.0216595	0.033922599	0.033126294	0.020703934	0.002070393	0.002070393	0.001114827	0.771460424	506.0088521	29.6273248	0.304912797	1.5	0.125612	-0.900968869	3.831008	4.870422	8.142	1039767.85	0.999992344	2.697244087	0.067431102	Reasonable	1	1	2.680252122
BEPPAP	diisopropyl ether	9.78954	9.9082	0.434395	0	0	0	0	0	0	0	0	0	0	0	0	0	0.001911132	0.005255614	0.01082975	0.019270584	0.032011467	0.029304029	0.015289059	0.0216595	0.033922599	0.033126294	0.020703934	0.002070393	0.002070393	0.001114827	0.771460424	506.0088521	29.6273248	0.304912797	1.5	0.125612	-0.900968869	3.831008	4.870422	8.142	207954	0.999961719	2.687659783	0.067191495	Reasonable	1	1	2.731173758
BEPPAP	diisopropyl ether	9.78954	9.9082	0.434395	0	0	0	0	0	0	0	0	0	0	0	0	0	0.001911132	0.005255614	0.01082975	0.019270584	0.032011467	0.029304029	0.015289059	0.0216595	0.033922599	0.033126294	0.020703934	0.002070393	0.002070393	0.001114827	0.771460424	506.0088521	29.6273248	0.304912797	1.5	0.125612	-0.900968869	3.831008	4.870422	8.142	20795.4	0.99961732	2.675756439	0.066893911	Reasonable	1	1	2.745119089
BEPPAP	diisopropyl ether	9.78954	9.9082	0.434395	0	0	0	0	0	0	0	0	0	0	0	0	0	0.001911132	0.005255614	0.01082975	0.019270584	0.032011467	0.029304029	0.015289059	0.0216595	0.033922599	0.033126294	0.020703934	0.002070393	0.002070393	0.001114827	0.771460424	506.0088521	29.6273248	0.304912797	1.5	0.125612	-0.900968869	3.831008	4.870422	8.142	2079.54	0.996186338	2.577266198	0.064431655	Reasonable	1	1	2.601426527
BEPPAP	diisopropyl ether	9.78954	9.9082	0.434395	0	0	0	0	0	0	0	0	0	0	0	0	0	0.001911132	0.005255614	0.01082975	0.019270584	0.032011467	0.029304029	0.015289059	0.0216595	0.033922599	0.033126294	0.020703934	0.002070393	0.002070393	0.001114827	0.771460424	506.0088521	29.6273248	0.304912797	1.5	0.125612	-0.900968869	3.831008	4.870422	8.142	207.954	0.963128907	2.408582674	0.060214567	Reasonable	1	1	2.429726893
BEPPAP	diisopropyl ether	9.78954	9.9082	0.434395	0	0	0	0	0	0	0	0	0	0	0	0	0	0.001911132	0.005255614	0.01082975	0.019270584	0.032011467	0.029304029	0.015289059	0.0216595	0.033922599	0.033126294	0.020703934	0.002070393	0.002070393	0.001114827	0.771460424	506.0088521	29.6273248	0.304912797	1.5	0.125612	-0.900968869	3.831008	4.870422	8.142	20.7954	0.723156706	2.222563668	0.055564092	Reasonable	1	1	2.197436205
BEPPAP	diisopropyl ether	9.78954	9.9082	0.434395	0	0	0	0	0	0	0	0	0	0	0	0	0	0.001911132	0.005255614	0.01082975	0.019270584	0.032011467	0.029304029	0.015289059	0.0216595	0.033922599	0.033126294	0.020703934	0.002070393	0.002070393	0.001114827	0.771460424	506.0088521	29.6273248	0.304912797	1.5	0.125612	-0.900968869	3.831008	4.870422	8.142	2.07954	0.207113887	1.483509129	0.037087728	Reasonable	1	1	1.473961298
BEPPAP	diisopropyl ether	9.78954	9.9082	0.434395	0	0	0	0	0	0	0	0	0	0	0	0	0	0.001911132	0.005255614	0.01082975	0.019270584	0.032011467	0.029304029	0.015289059	0.0216595	0.033922599	0.033126294	0.020703934	0.002070393	0.002070393	0.001114827	0.771460424	506.0088521	29.6273248	0.304912797	1.5	0.125612	-0.900968869	3.831008	4.870422	8.142	0.207954	0.025456554	0.032187571	0.000804689	Reasonable	1	1	0.031748983
BEPPAP	diisopropyl ether	9.78954	9.9082	0.434395	0	0	0	0	0	0	0	0	0	0	0	0	0	0.001911132	0.005255614	0.01082975	0.019270584	0.032011467	0.029304029	0.015289059	0.0216595	0.033922599	0.033126294	0.020703934	0.002070393	0.002070393	0.001114827	0.771460424	506.0088521	29.6273248	0.304912797	1.5	0.125612	-0.900968869	3.831008	4.870422	8.142	0.0207954	0.002605346	0.002830194	7.08E-05	Reasonable	1	1	0.002833914
BEPPAP	diisopropyl ether	9.78954	9.9082	0.434395	0	0	0	0	0	0	0	0	0	0	0	0	0	0.001911132	0.005255614	0.01082975	0.019270584	0.032011467	0.029304029	0.015289059	0.0216595	0.033922599	0.033126294	0.020703934	0.002070393	0.002070393	0.001114827	0.771460424	506.0088521	29.6273248	0.304912797	1.5	0.125612	-0.900968869	3.831008	4.870422	8.142	0.00207954	0.000261147	0.000268	6.70E-06	Reasonable	1	1	0.000264719
BEPPAP	diisopropyl ether	9.78954	9.9082	0.434395	0	0	0	0	0	0	0	0	0	0	0	0	0	0.001911132	0.005255614	0.01082975	0.019270584	0.032011467	0.029304029	0.015289059	0.0216595	0.033922599	0.033126294	0.020703934	0.002070393	0.002070393	0.001114827	0.771460424	506.0088521	29.6273248	0.304912797	1.5	0.125612	-0.900968869	3.831008	4.870422	8.142	0.000207954	2.61E-05	2.59E-05	6.48E-07	Reasonable	1	1	2.57E-05
QATHOK	diisopropyl ether	6.48945	9.29834	0.438303	0	0	0	0	0	0	0	0	0	0.000858001	0.000429	0.003003003	0.004719005	0.004933505	0.007293007	0.010939511	0.013513514	0.026598027	0.025954526	0.023380523	0.027670528	0.021879022	0.023809524	0.018447018	0.001716002	0.000643501	0.002359502	0.781853282	506.0088521	29.6273248	0.304912797	1.5	0.44042	-0.356132967	3.831008	4.870422	8.142	1039767.85	0.999997816	2.660115374	0.066502884	Reasonable	1	1	2.707287568
QATHOK	diisopropyl ether	6.48945	9.29834	0.438303	0	0	0	0	0	0	0	0	0	0.000858001	0.000429	0.003003003	0.004719005	0.004933505	0.007293007	0.010939511	0.013513514	0.026598027	0.025954526	0.023380523	0.027670528	0.021879022	0.023809524	0.018447018	0.001716002	0.000643501	0.002359502	0.781853282	506.0088521	29.6273248	0.304912797	1.5	0.44042	-0.356132967	3.831008	4.870422	8.142	207954	0.999989082	2.626530584	0.065663265	Reasonable	1	1	2.595567506
QATHOK	diisopropyl ether	6.48945	9.29834	0.438303	0	0	0	0	0	0	0	0	0	0.000858001	0.000429	0.003003003	0.004719005	0.004933505	0.007293007	0.010939511	0.013513514	0.026598027	0.025954526	0.023380523	0.027670528	0.021879022	0.023809524	0.018447018	0.001716002	0.000643501	0.002359502	0.781853282	506.0088521	29.6273248	0.304912797	1.5	0.44042	-0.356132967	3.831008	4.870422	8.142	20795.4	0.999890826	2.659433833	0.066485846	Reasonable	1	1	2.672895015
QATHOK	diisopropyl ether	6.48945	9.29834	0.438303	0	0	0	0	0	0	0	0	0	0.000858001	0.000429	0.003003003	0.004719005	0.004933505	0.007293007	0.010939511	0.013513514	0.026598027	0.025954526	0.023380523	0.027670528	0.021879022	0.023809524	0.018447018	0.001716002	0.000643501	0.002359502	0.781853282	506.0088521	29.6273248	0.304912797	1.5	0.44042	-0.356132967	3.831008	4.870422	8.142	2079.54	0.998909334	2.637080588	0.065927015	Reasonable	1	1	2.646150052
QATHOK	diisopropyl ether	6.48945	9.29834	0.438303	0	0	0	0	0	0	0	0	0	0.000858001	0.000429	0.003003003	0.004719005	0.004933505	0.007293007	0.010939511	0.013513514	0.026598027	0.025954526	0.023380523	0.027670528	0.021879022	0.023809524	0.018447018	0.001716002	0.000643501	0.002359502	0.781853282	506.0088521	29.6273248	0.304912797	1.5	0.44042	-0.356132967	3.831008	4.870422	8.142	207.954	0.989199359	2.488083931	0.062202098	Reasonable	1	1	2.510268674
QATHOK	diisopropyl ether	6.48945	9.29834	0.438303	0	0	0	0	0	0	0	0	0	0.000858001	0.000429	0.003003003	0.004719005	0.004933505	0.007293007	0.010939511	0.013513514	0.026598027	0.025954526	0.023380523	0.027670528	0.021879022	0.023809524	0.018447018	0.001716002	0.000643501	0.002359502	0.781853282	506.0088521	29.6273248	0.304912797	1.5	0.44042	-0.356132967	3.831008	4.870422	8.142	20.7954	0.901562305	2.348899759	0.058722494	Reasonable	1	1	2.337155454
QATHOK	diisopropyl ether	6.48945	9.29834	0.438303	0	0	0	0	0	0	0	0	0	0.000858001	0.000429	0.003003003	0.004719005	0.004933505	0.007293007	0.010939511	0.013513514	0.026598027	0.025954526	0.023380523	0.027670528	0.021879022	0.023809524	0.018447018	0.001716002	0.000643501	0.002359502	0.781853282	506.0088521	29.6273248	0.304912797	1.5	0.44042	-0.356132967	3.831008	4.870422	8.142	2.07954	0.478044192	2.134759056	0.053368976	Reasonable	1	1	2.166299608
QATHOK	diisopropyl ether	6.48945	9.29834	0.438303	0	0	0	0	0	0	0	0	0	0.000858001	0.000429	0.003003003	0.004719005	0.004933505	0.007293007	0.010939511	0.013513514	0.026598027	0.025954526	0.023380523	0.027670528	0.021879022	0.023809524	0.018447018	0.001716002	0.000643501	0.002359502	0.781853282	506.0088521	29.6273248	0.304912797	1.5	0.44042	-0.356132967	3.831008	4.870422	8.142	0.207954	0.083902696	0.135080905	0.003377023	Reasonable	1	1	0.13506249
QATHOK	diisopropyl ether	6.48945	9.29834	0.438303	0	0	0	0	0	0	0	0	0	0.000858001	0.000429	0.003003003	0.004719005	0.004933505	0.007293007	0.010939511	0.013513514	0.026598027	0.025954526	0.023380523	0.027670528	0.021879022	0.023809524	0.018447018	0.001716002	0.000643501	0.002359502	0.781853282	506.0088521	29.6273248	0.304912797	1.5	0.44042	-0.356132967	3.831008	4.870422	8.142	0.0207954	0.009075589	0.009751864	0.000243797	Reasonable	1	1	0.009780668
QATHOK	diisopropyl ether	6.48945	9.29834	0.438303	0	0	0	0	0	0	0	0	0	0.000858001	0.000429	0.003003003	0.004719005	0.004933505	0.007293007	0.010939511	0.013513514	0.026598027	0.025954526	0.023380523	0.027670528	0.021879022	0.023809524	0.018447018	0.001716002	0.000643501	0.002359502	0.781853282	506.0088521	29.6273248	0.304912797	1.5	0.44042	-0.356132967	3.831008	4.870422	8.142	0.00207954	0.000915033	0.000989549	2.47E-05	Reasonable	1	1	0.000970404
QATHOK	diisopropyl ether	6.48945	9.29834	0.438303	0	0	0	0	0	0	0	0	0	0.000858001	0.000429	0.003003003	0.004719005	0.004933505	0.007293007	0.010939511	0.013513514	0.026598027	0.025954526	0.023380523	0.027670528	0.021879022	0.023809524	0.018447018	0.001716002	0.000643501	0.002359502	0.781853282	506.0088521	29.6273248	0.304912797	1.5	0.44042	-0.356132967	3.831008	4.870422	8.142	0.000207954	9.16E-05	9.50E-05	2.38E-06	Reasonable	1	1	9.47E-05
VACFUB01	diisopropyl ether	8.34107	8.50715	0.436518	0	0	0	0	0	0	0	0	0	0	0.004504505	0.006583507	0.004158004	0.015939016	0.027027027	0.033264033	0.012127512	0.012820513	0.02044352	0.03049203	0.011088011	0.002425502	0.002772003	0.005544006	0.001732502	0.000693001	0.001386001	0.806999307	506.0088521	29.6273248	0.304912797	1.5	4.43414	0.646809401	3.831008	4.870422	8.142	1039767.85	0.999999783	2.052047882	0.051301197	Reasonable	1	1	2.049127854
VACFUB01	diisopropyl ether	8.34107	8.50715	0.436518	0	0	0	0	0	0	0	0	0	0	0.004504505	0.006583507	0.004158004	0.015939016	0.027027027	0.033264033	0.012127512	0.012820513	0.02044352	0.03049203	0.011088011	0.002425502	0.002772003	0.005544006	0.001732502	0.000693001	0.001386001	0.806999307	506.0088521	29.6273248	0.304912797	1.5	4.43414	0.646809401	3.831008	4.870422	8.142	207954	0.999998916	2.055671552	0.051391789	Reasonable	1	1	2.072953364
VACFUB01	diisopropyl ether	8.34107	8.50715	0.436518	0	0	0	0	0	0	0	0	0	0	0.004504505	0.006583507	0.004158004	0.015939016	0.027027027	0.033264033	0.012127512	0.012820513	0.02044352	0.03049203	0.011088011	0.002425502	0.002772003	0.005544006	0.001732502	0.000693001	0.001386001	0.806999307	506.0088521	29.6273248	0.304912797	1.5	4.43414	0.646809401	3.831008	4.870422	8.142	20795.4	0.999989155	2.068858482	0.051721462	Reasonable	1	1	2.028580075
VACFUB01	diisopropyl ether	8.34107	8.50715	0.436518	0	0	0	0	0	0	0	0	0	0	0.004504505	0.006583507	0.004158004	0.015939016	0.027027027	0.033264033	0.012127512	0.012820513	0.02044352	0.03049203	0.011088011	0.002425502	0.002772003	0.005544006	0.001732502	0.000693001	0.001386001	0.806999307	506.0088521	29.6273248	0.304912797	1.5	4.43414	0.646809401	3.831008	4.870422	8.142	2079.54	0.999891563	2.034898865	0.050872472	Reasonable	1	1	2.024062393
VACFUB01	diisopropyl ether	8.34107	8.50715	0.436518	0	0	0	0	0	0	0	0	0	0	0.004504505	0.006583507	0.004158004	0.015939016	0.027027027	0.033264033	0.012127512	0.012820513	0.02044352	0.03049203	0.011088011	0.002425502	0.002772003	0.005544006	0.001732502	0.000693001	0.001386001	0.806999307	506.0088521	29.6273248	0.304912797	1.5	4.43414	0.646809401	3.831008	4.870422	8.142	207.954	0.99891669	1.967759281	0.049193982	Reasonable	1	1	1.965576927
VACFUB01	diisopropyl ether	8.34107	8.50715	0.436518	0	0	0	0	0	0	0	0	0	0	0.004504505	0.006583507	0.004158004	0.015939016	0.027027027	0.033264033	0.012127512	0.012820513	0.02044352	0.03049203	0.011088011	0.002425502	0.002772003	0.005544006	0.001732502	0.000693001	0.001386001	0.806999307	506.0088521	29.6273248	0.304912797	1.5	4.43414	0.646809401	3.831008	4.870422	8.142	20.7954	0.989271505	1.881130037	0.047028251	Reasonable	1	1	1.898762716
VACFUB01	diisopropyl ether	8.34107	8.50715	0.436518	0	0	0	0	0	0	0	0	0	0	0.004504505	0.006583507	0.004158004	0.015939016	0.027027027	0.033264033	0.012127512	0.012820513	0.02044352	0.03049203	0.011088011	0.002425502	0.002772003	0.005544006	0.001732502	0.000693001	0.001386001	0.806999307	506.0088521	29.6273248	0.304912797	1.5	4.43414	0.646809401	3.831008	4.870422	8.142	2.07954	0.902161942	1.706528771	0.042663219	Reasonable	1	1	1.672881367
VACFUB01	diisopropyl ether	8.34107	8.50715	0.436518	0	0	0	0	0	0	0	0	0	0	0.004504505	0.006583507	0.004158004	0.015939016	0.027027027	0.033264033	0.012127512	0.012820513	0.02044352	0.03049203	0.011088011	0.002425502	0.002772003	0.005544006	0.001732502	0.000693001	0.001386001	0.806999307	506.0088521	29.6273248	0.304912797	1.5	4.43414	0.646809401	3.831008	4.870422	8.142	0.207954	0.479734934	1.337739883	0.033443497	Reasonable	1	1	1.343795718
VACFUB01	diisopropyl ether	8.34107	8.50715	0.436518	0	0	0	0	0	0	0	0	0	0	0.004504505	0.006583507	0.004158004	0.015939016	0.027027027	0.033264033	0.012127512	0.012820513	0.02044352	0.03049203	0.011088011	0.002425502	0.002772003	0.005544006	0.001732502	0.000693001	0.001386001	0.806999307	506.0088521	29.6273248	0.304912797	1.5	4.43414	0.646809401	3.831008	4.870422	8.142	0.0207954	0.084424917	0.135693164	0.003392329	Reasonable	1	1	0.138165309
VACFUB01	diisopropyl ether	8.34107	8.50715	0.436518	0	0	0	0	0	0	0	0	0	0	0.004504505	0.006583507	0.004158004	0.015939016	0.027027027	0.033264033	0.012127512	0.012820513	0.02044352	0.03049203	0.011088011	0.002425502	0.002772003	0.005544006	0.001732502	0.000693001	0.001386001	0.806999307	506.0088521	29.6273248	0.304912797	1.5	4.43414	0.646809401	3.831008	4.870422	8.142	0.00207954	0.009136722	0.010141164	0.000253529	Reasonable	1	1	0.010008216
VACFUB01	diisopropyl ether	8.34107	8.50715	0.436518	0	0	0	0	0	0	0	0	0	0	0.004504505	0.006583507	0.004158004	0.015939016	0.027027027	0.033264033	0.012127512	0.012820513	0.02044352	0.03049203	0.011088011	0.002425502	0.002772003	0.005544006	0.001732502	0.000693001	0.001386001	0.806999307	506.0088521	29.6273248	0.304912797	1.5	4.43414	0.646809401	3.831008	4.870422	8.142	0.000207954	0.000921248	0.000944033	2.36E-05	Reasonable	1	1	0.000942077
VACFUB01	diisopropyl ether	8.34107	8.50715	0.436518	0	0	0	0	0	0	0	0	0	0	0.004504505	0.006583507	0.004158004	0.015939016	0.027027027	0.033264033	0.012127512	0.012820513	0.02044352	0.03049203	0.011088011	0.002425502	0.002772003	0.005544006	0.001732502	0.000693001	0.001386001	0.806999307	506.0088521	29.6273248	0.304912797	1.5	4.43414	0.646809401	3.831008	4.870422	8.142	2.08E-05	9.22E-05	9.10E-05	2.28E-06	Reasonable	1	1	9.04E-05
ECAHAT	diisopropyl ether	11.4865	12.33039	0.534409	0.000588668	0	0	0	0	0	0	0	0.000588668	0.001324503	0.002354673	0.003090508	0.001766004	0.003532009	0.005592347	0.004562178	0.01589404	0.00794702	0.015158205	0.023252391	0.028403238	0.019426049	0.028991906	0.022958057	0.059749816	0.006769684	0.001030169	0.747019868	506.0088521	29.6273248	0.304912797	1.5	0.0338871	-1.469965596	3.831008	4.870422	8.142	207954	0.999858115	3.49449093	0.087362273	Reasonable	1	1	3.504547554
ECAHAT	diisopropyl ether	11.4865	12.33039	0.534409	0.000588668	0	0	0	0	0	0	0	0.000588668	0.001324503	0.002354673	0.003090508	0.001766004	0.003532009	0.005592347	0.004562178	0.01589404	0.00794702	0.015158205	0.023252391	0.028403238	0.019426049	0.028991906	0.022958057	0.059749816	0.006769684	0.001030169	0.747019868	506.0088521	29.6273248	0.304912797	1.5	0.0338871	-1.469965596	3.831008	4.870422	8.142	20795.4	0.998582959	3.579032813	0.08947582	Reasonable	1	1	3.460832354
ECAHAT	diisopropyl ether	11.4865	12.33039	0.534409	0.000588668	0	0	0	0	0	0	0	0.000588668	0.001324503	0.002354673	0.003090508	0.001766004	0.003532009	0.005592347	0.004562178	0.01589404	0.00794702	0.015158205	0.023252391	0.028403238	0.019426049	0.028991906	0.022958057	0.059749816	0.006769684	0.001030169	0.747019868	506.0088521	29.6273248	0.304912797	1.5	0.0338871	-1.469965596	3.831008	4.870422	8.142	2079.54	0.986008033	3.435242793	0.08588107	Reasonable	1	1	3.394880058
ECAHAT	diisopropyl ether	11.4865	12.33039	0.534409	0.000588668	0	0	0	0	0	0	0	0.000588668	0.001324503	0.002354673	0.003090508	0.001766004	0.003532009	0.005592347	0.004562178	0.01589404	0.00794702	0.015158205	0.023252391	0.028403238	0.019426049	0.028991906	0.022958057	0.059749816	0.006769684	0.001030169	0.747019868	506.0088521	29.6273248	0.304912797	1.5	0.0338871	-1.469965596	3.831008	4.870422	8.142	207.954	0.875729437	3.214002769	0.080350069	Reasonable	1	1	3.183218936
ECAHAT	diisopropyl ether	11.4865	12.33039	0.534409	0.000588668	0	0	0	0	0	0	0	0.000588668	0.001324503	0.002354673	0.003090508	0.001766004	0.003532009	0.005592347	0.004562178	0.01589404	0.00794702	0.015158205	0.023252391	0.028403238	0.019426049	0.028991906	0.022958057	0.059749816	0.006769684	0.001030169	0.747019868	506.0088521	29.6273248	0.304912797	1.5	0.0338871	-1.469965596	3.831008	4.870422	8.142	20.7954	0.413385074	2.919221518	0.072980538	Reasonable	1	1	2.96500097
ECAHAT	diisopropyl ether	11.4865	12.33039	0.534409	0.000588668	0	0	0	0	0	0	0	0.000588668	0.001324503	0.002354673	0.003090508	0.001766004	0.003532009	0.005592347	0.004562178	0.01589404	0.00794702	0.015158205	0.023252391	0.028403238	0.019426049	0.028991906	0.022958057	0.059749816	0.006769684	0.001030169	0.747019868	506.0088521	29.6273248	0.304912797	1.5	0.0338871	-1.469965596	3.831008	4.870422	8.142	2.07954	0.06583053	0.097728695	0.002443217	Reasonable	1	1	0.095575133
ECAHAT	diisopropyl ether	11.4865	12.33039	0.534409	0.000588668	0	0	0	0	0	0	0	0.000588668	0.001324503	0.002354673	0.003090508	0.001766004	0.003532009	0.005592347	0.004562178	0.01589404	0.00794702	0.015158205	0.023252391	0.028403238	0.019426049	0.028991906	0.022958057	0.059749816	0.006769684	0.001030169	0.747019868	506.0088521	29.6273248	0.304912797	1.5	0.0338871	-1.469965596	3.831008	4.870422	8.142	0.207954	0.006997646	0.007735846	0.000193396	Reasonable	1	1	0.007792157
ECAHAT	diisopropyl ether	11.4865	12.33039	0.534409	0.000588668	0	0	0	0	0	0	0	0.000588668	0.001324503	0.002354673	0.003090508	0.001766004	0.003532009	0.005592347	0.004562178	0.01589404	0.00794702	0.015158205	0.023252391	0.028403238	0.019426049	0.028991906	0.022958057	0.059749816	0.006769684	0.001030169	0.747019868	506.0088521	29.6273248	0.304912797	1.5	0.0338871	-1.469965596	3.831008	4.870422	8.142	0.0207954	0.0007042	0.000722697	1.81E-05	Reasonable	1	1	0.000751712
ECAHAT	diisopropyl ether	11.4865	12.33039	0.534409	0.000588668	0	0	0	0	0	0	0	0.000588668	0.001324503	0.002354673	0.003090508	0.001766004	0.003532009	0.005592347	0.004562178	0.01589404	0.00794702	0.015158205	0.023252391	0.028403238	0.019426049	0.028991906	0.022958057	0.059749816	0.006769684	0.001030169	0.747019868	506.0088521	29.6273248	0.304912797	1.5	0.0338871	-1.469965596	3.831008	4.870422	8.142	0.00207954	7.05E-05	6.96E-05	1.74E-06	Reasonable	1	1	7.00E-05
FUNCAT	diisopropyl ether	8.77545	9.48773	0.592996	0	0	0.000382507	0.000637511	0.000765013	0.00114752	0.000637511	0.000255004	0.000765013	0.000892516	0.001402525	0.003570062	0.004845085	0.006120107	0.009945174	0.013897743	0.016830295	0.019252837	0.013897743	0.021675379	0.028432998	0.019635344	0.028305495	0.002550045	0.002932551	0.00229504	0.001912533	0.797016448	506.0088521	29.6273248	0.304912797	1.5	1.43641	0.15727842	3.831008	4.870422	8.142	207954	0.999996652	3.525924395	0.08814811	Reasonable	1	1	3.578786684
FUNCAT	diisopropyl ether	8.77545	9.48773	0.592996	0	0	0.000382507	0.000637511	0.000765013	0.00114752	0.000637511	0.000255004	0.000765013	0.000892516	0.001402525	0.003570062	0.004845085	0.006120107	0.009945174	0.013897743	0.016830295	0.019252837	0.013897743	0.021675379	0.028432998	0.019635344	0.028305495	0.002550045	0.002932551	0.00229504	0.001912533	0.797016448	506.0088521	29.6273248	0.304912797	1.5	1.43641	0.15727842	3.831008	4.870422	8.142	20795.4	0.999966524	3.524258978	0.088106474	Reasonable	1	1	3.539864636
FUNCAT	diisopropyl ether	8.77545	9.48773	0.592996	0	0	0.000382507	0.000637511	0.000765013	0.00114752	0.000637511	0.000255004	0.000765013	0.000892516	0.001402525	0.003570062	0.004845085	0.006120107	0.009945174	0.013897743	0.016830295	0.019252837	0.013897743	0.021675379	0.028432998	0.019635344	0.028305495	0.002550045	0.002932551	0.00229504	0.001912533	0.797016448	506.0088521	29.6273248	0.304912797	1.5	1.43641	0.15727842	3.831008	4.870422	8.142	2079.54	0.999665336	3.510621698	0.087765542	Reasonable	1	1	3.5123239
FUNCAT	diisopropyl ether	8.77545	9.48773	0.592996	0	0	0.000382507	0.000637511	0.000765013	0.00114752	0.000637511	0.000255004	0.000765013	0.000892516	0.001402525	0.003570062	0.004845085	0.006120107	0.009945174	0.013897743	0.016830295	0.019252837	0.013897743	0.021675379	0.028432998	0.019635344	0.028305495	0.002550045	0.002932551	0.00229504	0.001912533	0.797016448	506.0088521	29.6273248	0.304912797	1.5	1.43641	0.15727842	3.831008	4.870422	8.142	207.954	0.99666341	3.408527532	0.085213188	Reasonable	1	1	3.489110153
FUNCAT	diisopropyl ether	8.77545	9.48773	0.592996	0	0	0.000382507	0.000637511	0.000765013	0.00114752	0.000637511	0.000255004	0.000765013	0.000892516	0.001402525	0.003570062	0.004845085	0.006120107	0.009945174	0.013897743	0.016830295	0.019252837	0.013897743	0.021675379	0.028432998	0.019635344	0.028305495	0.002550045	0.002932551	0.00229504	0.001912533	0.797016448	506.0088521	29.6273248	0.304912797	1.5	1.43641	0.15727842	3.831008	4.870422	8.142	20.7954	0.967606846	3.259443224	0.081486081	Reasonable	1	1	3.371935831
FUNCAT	diisopropyl ether	8.77545	9.48773	0.592996	0	0	0.000382507	0.000637511	0.000765013	0.00114752	0.000637511	0.000255004	0.000765013	0.000892516	0.001402525	0.003570062	0.004845085	0.006120107	0.009945174	0.013897743	0.016830295	0.019252837	0.013897743	0.021675379	0.028432998	0.019635344	0.028305495	0.002550045	0.002932551	0.00229504	0.001912533	0.797016448	506.0088521	29.6273248	0.304912797	1.5	1.43641	0.15727842	3.831008	4.870422	8.142	2.07954	0.749189383	2.992598287	0.074814957	Reasonable	1	1	3.033309417
FUNCAT	diisopropyl ether	8.77545	9.48773	0.592996	0	0	0.000382507	0.000637511	0.000765013	0.00114752	0.000637511	0.000255004	0.000765013	0.000892516	0.001402525	0.003570062	0.004845085	0.006120107	0.009945174	0.013897743	0.016830295	0.019252837	0.013897743	0.021675379	0.028432998	0.019635344	0.028305495	0.002550045	0.002932551	0.00229504	0.001912533	0.797016448	506.0088521	29.6273248	0.304912797	1.5	1.43641	0.15727842	3.831008	4.870422	8.142	0.207954	0.230003502	1.297852758	0.032446319	Reasonable	1	1	1.289756117
FUNCAT	diisopropyl ether	8.77545	9.48773	0.592996	0	0	0.000382507	0.000637511	0.000765013	0.00114752	0.000637511	0.000255004	0.000765013	0.000892516	0.001402525	0.003570062	0.004845085	0.006120107	0.009945174	0.013897743	0.016830295	0.019252837	0.013897743	0.021675379	0.028432998	0.019635344	0.028305495	0.002550045	0.002932551	0.00229504	0.001912533	0.797016448	506.0088521	29.6273248	0.304912797	1.5	1.43641	0.15727842	3.831008	4.870422	8.142	0.0207954	0.02900434	0.036666064	0.000916652	Reasonable	1	1	0.03626029
FUNCAT	diisopropyl ether	8.77545	9.48773	0.592996	0	0	0.000382507	0.000637511	0.000765013	0.00114752	0.000637511	0.000255004	0.000765013	0.000892516	0.001402525	0.003570062	0.004845085	0.006120107	0.009945174	0.013897743	0.016830295	0.019252837	0.013897743	0.021675379	0.028432998	0.019635344	0.028305495	0.002550045	0.002932551	0.00229504	0.001912533	0.797016448	506.0088521	29.6273248	0.304912797	1.5	1.43641	0.15727842	3.831008	4.870422	8.142	0.00207954	0.002978176	0.003471585	8.68E-05	Reasonable	1	1	0.003460244
FUNCAT	diisopropyl ether	8.77545	9.48773	0.592996	0	0	0.000382507	0.000637511	0.000765013	0.00114752	0.000637511	0.000255004	0.000765013	0.000892516	0.001402525	0.003570062	0.004845085	0.006120107	0.009945174	0.013897743	0.016830295	0.019252837	0.013897743	0.021675379	0.028432998	0.019635344	0.028305495	0.002550045	0.002932551	0.00229504	0.001912533	0.797016448	506.0088521	29.6273248	0.304912797	1.5	1.43641	0.15727842	3.831008	4.870422	8.142	0.000207954	0.000298618	0.000333495	8.34E-06	Reasonable	1	1	0.000332183
FUNCAT	diisopropyl ether	8.77545	9.48773	0.592996	0	0	0.000382507	0.000637511	0.000765013	0.00114752	0.000637511	0.000255004	0.000765013	0.000892516	0.001402525	0.003570062	0.004845085	0.006120107	0.009945174	0.013897743	0.016830295	0.019252837	0.013897743	0.021675379	0.028432998	0.019635344	0.028305495	0.002550045	0.002932551	0.00229504	0.001912533	0.797016448	506.0088521	29.6273248	0.304912797	1.5	1.43641	0.15727842	3.831008	4.870422	8.142	2.08E-05	2.99E-05	2.95E-05	7.38E-07	Reasonable	1	1	2.95E-05
[truncated: 19 more columns]
