# Supplementary material for: Efficient Exploration of Adsorption Space for Separations in Metal–Organic Frameworks Combining the Use of Molecular Simulations, Machine Learning, and Ideal Adsorbed Solution Theory
Source: J Phys Chem C Nanomater Interfaces. 2023 Sep 14;127(38):19229–39. doi: 10.1021/acs.jpcc.3c04533 (PMC10544990; doi:10.1021/acs.jpcc.3c04533)
Supplement: Supplementary file 2 — jp3c04533_si_002.zip [file jp3c04533_si_002.zip › Data S6.json]

{
    "ABUWOJ": {
        "C2H3N_acetonitrile": {
            "pressure (Pa)": [
                111535.0,
                11153.5,
                1115.35,
                111.535,
                0.2315355809144839
            ],
            "loading (mol/kg)": [
                4.44546,
                4.35381,
                3.36864,
                0.245988,
                0.0002453219
            ],
            "Uncertainty (mol/kg)": [
                null,
                null,
                null,
                null,
                7.2841e-06
            ],
            "Label": "Reasonable",
            "KH (mol/(kgPa))": 0.00191999
        },
        "C2H4O_acetaldehyde": {
            "pressure (Pa)": [
                1160790.0,
                116079.0,
                11607.9,
                1160.79,
                150.8152537,
                0.2141859220269426
            ],
            "loading (mol/kg)": [
                4.80162,
                4.85823,
                4.22746,
                2.81212,
                0.1849642746,
                0.0002471858
            ],
            "Uncertainty (mol/kg)": [
                null,
                null,
                null,
                null,
                0.002184396,
                1.16962e-05
            ],
            "Label": "Reasonable",
            "KH (mol/(kgPa))": 0.0022418
        },
        "C2H4_ethene": {
            "pressure (Pa)": [
                35504300.0,
                3550430.0,
                355043.0,
                35504.3,
                3.430555217782534
            ],
            "loading (mol/kg)": [
                5.64244,
                5.06417,
                4.12764,
                2.52104,
                0.0005540562
            ],
            "Uncertainty (mol/kg)": [
                null,
                null,
                null,
                null,
                1.86e-05
            ],
            "Label": "Reasonable",
            "KH (mol/(kgPa))": 0.000164476
        },
        "C2H6O_dimethylether": {
            "pressure (Pa)": [
                6234610.0,
                623461.0,
                62346.1,
                6234.61,
                0.1688250045487267
            ],
            "loading (mol/kg)": [
                4.2682,
                4.19521,
                3.60225,
                2.74868,
                0.0003192833
            ],
            "Uncertainty (mol/kg)": [
                null,
                null,
                null,
                null,
                1.10342e-05
            ],
            "Label": "Reasonable",
            "KH (mol/(kgPa))": 0.00252818
        },
        "C2H6_ethane": {
            "pressure (Pa)": [
                38452800.0,
                3845280.0,
                384528.0,
                38452.8,
                1.4308778517151324
            ],
            "loading (mol/kg)": [
                4.96931,
                4.73656,
                4.06059,
                3.00017,
                0.0004927456
            ],
            "Uncertainty (mol/kg)": [
                null,
                null,
                null,
                null,
                1.87644e-05
            ],
            "Label": "Reasonable",
            "KH (mol/(kgPa))": 0.000347291
        },
        "C2H7N_dimethylamine": {
            "pressure (Pa)": [
                1933020.466,
                193302.0466,
                19330.20466,
                1933.020466,
                0.0448969403844185
            ],
            "loading (mol/kg)": [
                3.7728425501,
                3.7591594517,
                3.2949821782999997,
                2.6170692858,
                0.0002844639
            ],
            "Uncertainty (mol/kg)": [
                0.0148601604,
                0.0205377993,
                0.0131576246,
                0.008530735,
                1.44706e-05
            ],
            "Label": "Reasonable",
            "KH (mol/(kgPa))": 0.00840334
        },
        "C2H7N_ethylamine": {
            "pressure (Pa)": [
                1436356.294,
                143635.6294,
                14363.56294,
                1436.356294,
                125.7437112,
                0.0648250746522881
            ],
            "loading (mol/kg)": [
                4.0456032589,
                4.0169202715,
                3.5999964854,
                2.7029056039,
                0.6299870504,
                0.0
            ],
            "Uncertainty (mol/kg)": [
                0.0695791536,
                0.0318208946,
                0.0143608624,
                0.0153659219,
                0.0049813421,
                0.0
            ],
            "Label": "Reasonable",
            "KH (mol/(kgPa))": 0.0062408
        },
        "C3H5N_propionitrile": {
            "pressure (Pa)": [
                62871.8,
                6287.18,
                628.717,
                62.8717,
                62.0544666,
                0.0278812639783874
            ],
            "loading (mol/kg)": [
                3.77727,
                3.68527,
                3.23665,
                2.3560836693,
                2.3466498025,
                0.000298701
            ],
            "Uncertainty (mol/kg)": [
                null,
                null,
                null,
                0.0246659156,
                0.0367071931,
                1.73492e-05
            ],
            "Label": "Reasonable",
            "KH (mol/(kgPa))": 0.0135477
        },
        "C3H6O_acetone": {
            "pressure (Pa)": [
                319253.0,
                31925.3,
                3192.53,
                319.253,
                0.0050730117041663
            ],
            "loading (mol/kg)": [
                3.32229,
                3.45412,
                3.17716,
                2.8947,
                0.0001366204
            ],
            "Uncertainty (mol/kg)": [
                null,
                null,
                null,
                null,
                1.28799e-05
            ],
            "Label": "Reasonable",
            "KH (mol/(kgPa))": 0.0654895
        },
        "C3H6O_propionaldehyde": {
            "pressure (Pa)": [
                443120.562,
                44312.0562,
                4431.20562,
                443.120562,
                88.56772901,
                0.0138625570223613
            ],
            "loading (mol/kg)": [
                2.9583251188,
                2.9535848073,
                2.951136189,
                2.382262597,
                1.1763582906,
                0.000139793
            ],
            "Uncertainty (mol/kg)": [
                0.016364627,
                0.0164194732,
                0.0169133892,
                0.00605878,
                0.018426066,
                9.5211e-06
            ],
            "Label": "Reasonable",
            "KH (mol/(kgPa))": 0.0213404
        },
        "C3H6_propene": {
            "pressure (Pa)": [
                15604100.0,
                1560410.0,
                156041.0,
                15604.1,
                1560.41,
                0.1555916034295851
            ],
            "loading (mol/kg)": [
                3.94697,
                3.87952,
                3.56434,
                2.97516,
                1.9575777409,
                0.000395981
            ],
            "Uncertainty (mol/kg)": [
                null,
                null,
                null,
                null,
                0.0051148617,
                3.0219e-05
            ],
            "Label": "Reasonable",
            "KH (mol/(kgPa))": 0.00253675
        },
        "C3H8O_isopropylalcohol": {
            "pressure (Pa)": [
                116349.0,
                11634.9,
                1163.49,
                116.349,
                0.0334600453408101
            ],
            "loading (mol/kg)": [
                2.81756,
                2.80512,
                2.37244,
                0.682777,
                0.0002618591
            ],
            "Uncertainty (mol/kg)": [
                null,
                null,
                null,
                null,
                2.72337e-05
            ],
            "Label": "Reasonable",
            "KH (mol/(kgPa))": 0.00842067
        },
        "C3H8O_propylalcohol": {
            "pressure (Pa)": [
                38784.0,
                3878.4,
                387.84,
                38.784,
                0.0849347380707759
            ],
            "loading (mol/kg)": [
                2.7942,
                2.78118,
                2.16919,
                0.248471,
                0.0014532128
            ],
            "Uncertainty (mol/kg)": [
                null,
                null,
                null,
                null,
                2.53491e-05
            ],
            "Label": "Reasonable",
            "KH (mol/(kgPa))": 0.00328982
        },
        "C3H8_propane": {
            "pressure (Pa)": [
                10232100.0,
                1023210.0,
                102321.0,
                10232.1,
                1058.796262,
                0.1038790651036238
            ],
            "loading (mol/kg)": [
                3.68806,
                3.61198,
                3.23064,
                2.72582,
                1.9558317362,
                0.0003683
            ],
            "Uncertainty (mol/kg)": [
                null,
                null,
                null,
                null,
                0.005390107,
                1.38872e-05
            ],
            "Label": "Reasonable",
            "KH (mol/(kgPa))": 0.00355034
        },
        "C3H9N_propylamine": {
            "pressure (Pa)": [
                420665.182,
                42066.5182,
                4206.65182,
                420.665182,
                31.07661099,
                0.0054560045014983
            ],
            "loading (mol/kg)": [
                3.5922497318,
                3.1189544643000002,
                2.7826678861,
                2.5278119848,
                1.8660295399,
                0.0002845036
            ],
            "Uncertainty (mol/kg)": [
                0.1795874618,
                0.0445120495,
                0.0740936079,
                0.0174471389,
                0.0315191894,
                1.31515e-05
            ],
            "Label": "Reasonable",
            "KH (mol/(kgPa))": 0.0658403
        },
        "C4H10O_methyl-isopropyl-ether": {
            "pressure (Pa)": [
                916849.2417,
                91684.92417,
                9168.492417,
                916.8492417,
                5.757813238,
                0.0056268990744696
            ],
            "loading (mol/kg)": [
                2.568651293,
                2.5587911467,
                2.5380340859,
                2.5174452525,
                0.2702165554,
                0.0002197031
            ],
            "Uncertainty (mol/kg)": [
                0.0107527902,
                0.0135626634,
                0.0030022531,
                0.0013597695,
                0.0058400332,
                6.2099e-06
            ],
            "Label": "Reasonable",
            "KH (mol/(kgPa))": 0.0456495
        },
        "C4H10O_methyl-propyl-ether": {
            "pressure (Pa)": [
                734989.652,
                73498.9652,
                7349.89652,
                734.989652,
                5.149109421,
                0.0011730390425007
            ],
            "loading (mol/kg)": [
                2.5439345803,
                2.5469684256,
                2.5362483839,
                2.4963656168,
                1.0215026938,
                0.0002647937
            ],
            "Uncertainty (mol/kg)": [
                0.0044688455,
                0.009381357,
                0.0022184862,
                0.0083440647,
                0.0174486381,
                2.47466e-05
            ],
            "Label": "Reasonable",
            "KH (mol/(kgPa))": 0.216867
        },
        "C4H10_isobutane": {
            "pressure (Pa)": [
                3723029.398,
                372302.9398,
                37230.29398,
                3723.0293979999997,
                0.0323785134101449
            ],
            "loading (mol/kg)": [
                2.6404742443,
                2.6338377051,
                2.5474634317,
                2.5045238972,
                0.0002678474
            ],
            "Uncertainty (mol/kg)": [
                0.0213059271,
                0.0260377544,
                0.0041377567,
                0.003240463,
                2.24581e-05
            ],
            "Label": "Reasonable",
            "KH (mol/(kgPa))": 0.00815502
        },
        "C4H11N_dimethylethylamine": {
            "pressure (Pa)": [
                839015.6633,
                83901.56633,
                8390.156633,
                839.0156633,
                0.0020226417679078
            ],
            "loading (mol/kg)": [
                2.5379299847,
                2.5379586968,
                2.5376530954,
                2.5334581947,
                0.0004317125
            ],
            "Uncertainty (mol/kg)": [
                0.000224655,
                0.0003207514,
                0.0005609568,
                0.0034076572,
                6.65744e-05
            ],
            "Label": "Reasonable",
            "KH (mol/(kgPa))": 0.125476
        },
        "C4H8_1-butene": {
            "pressure (Pa)": [
                3357260.298,
                335726.0298,
                33572.60298,
                3357.260298,
                0.0132131730453484
            ],
            "loading (mol/kg)": [
                3.0902704855,
                3.0861251964,
                2.7395314119,
                2.5440818685,
                0.0003141674
            ],
            "Uncertainty (mol/kg)": [
                0.0351165129,
                0.0242856741,
                0.01330857,
                0.0072543745,
                1.22428e-05
            ],
            "Label": "Reasonable",
            "KH (mol/(kgPa))": 0.0233878
        },
        "C4H8_isobutene": {
            "pressure (Pa)": [
                3216899.611,
                321689.9611,
                32168.99611,
                3216.899611,
                0.019903215303696
            ],
            "loading (mol/kg)": [
                3.1388763759,
                3.1254093321,
                2.7302499889,
                2.5399368175,
                0.0003229318
            ],
            "Uncertainty (mol/kg)": [
                0.047762812,
                0.0215345995,
                0.0223647047,
                0.0039372913,
                9.3666e-06
            ],
            "Label": "Reasonable",
            "KH (mol/(kgPa))": 0.0157707
        },
        "C5H10O_1-methyl-3-buten-1-ol": {
            "pressure (Pa)": [
                8808.221097,
                880.8221097,
                88.08221097,
                8.808221097,
                0.965455724,
                0.0002262128625707
            ],
            "loading (mol/kg)": [
                2.5368641473,
                2.5355818984,
                2.5167517602,
                2.3053644654,
                0.5323315407,
                9.10538e-05
            ],
            "Uncertainty (mol/kg)": [
                0.0004610365,
                0.001142963,
                0.0045170964,
                0.0091069337,
                0.0515660244,
                9.076e-06
            ],
            "Label": "Reasonable",
            "KH (mol/(kgPa))": 1.12145
        },
        "C5H10O_methylpropylketone": {
            "pressure (Pa)": [
                51802.9,
                5180.29,
                518.029,
                51.8029,
                1.567062542,
                0.00152504964539
            ],
            "loading (mol/kg)": [
                2.41911,
                2.3015,
                2.38792,
                2.19495,
                2.2009574888,
                0.0068481125
            ],
            "Uncertainty (mol/kg)": [
                null,
                null,
                null,
                null,
                0.0277243301,
                0.0004428798
            ],
            "Label": "Reasonable",
            "KH (mol/(kgPa))": 0.158625
        },
        "C5H10_2-pentene": {
            "pressure (Pa)": [
                763041.7627,
                76304.17627,
                7630.417627,
                763.0417627,
                2.650764674,
                0.0008153336869818
            ],
            "loading (mol/kg)": [
                2.5424958028,
                2.538319105,
                2.5373761664,
                2.5292600421,
                1.0319216948,
                0.0002615418
            ],
            "Uncertainty (mol/kg)": [
                0.0175617783,
                0.0010449518,
                0.0010748952,
                0.0025870718,
                0.0134455723,
                1.67522e-05
            ],
            "Label": "Reasonable",
            "KH (mol/(kgPa))": 0.311835
        },
        "C5H12O_3-methyl-1-butanol": {
            "pressure (Pa)": [
                6301.872,
                630.1872,
                63.018719999999995,
                6.301872,
                0.235984057,
                0.0006673998569211
            ],
            "loading (mol/kg)": [
                2.537520996,
                2.5375393971,
                2.5343317721000003,
                2.5083013621,
                0.093814672,
                0.0001299976
            ],
            "Uncertainty (mol/kg)": [
                0.0006343908,
                0.0008450723,
                0.0018784709,
                0.0085226866,
                0.0302689437,
                1.36818e-05
            ],
            "Label": "Reasonable",
            "KH (mol/(kgPa))": 0.38021
        },
        "C5H12O_methyl-tert-butyl-ether": {
            "pressure (Pa)": [
                392256.706,
                39225.6706,
                3922.5670600000003,
                392.256706,
                0.0705229399063981
            ],
            "loading (mol/kg)": [
                2.5375705283000003,
                2.5373513011,
                2.5328918447,
                2.4896245402,
                0.0007038033
            ],
            "Uncertainty (mol/kg)": [
                0.0001968528,
                0.0003953431,
                0.0020130452,
                0.0085646826,
                4.82551e-05
            ],
            "Label": "Reasonable",
            "KH (mol/(kgPa))": 0.00359822
        },
        "C5H12_isopentane": {
            "pressure (Pa)": [
                1013326.698,
                101332.6698,
                10133.26698,
                1013.326698,
                0.0056268742445338
            ],
            "loading (mol/kg)": [
                2.5379791205,
                2.5379784859,
                2.5369546062,
                2.5281899217,
                0.0002604711
            ],
            "Uncertainty (mol/kg)": [
                0.0001220904,
                8.13654e-05,
                0.0002476945,
                0.0011867455,
                2.52e-05
            ],
            "Label": "Reasonable",
            "KH (mol/(kgPa))": 0.0451046
        },
        "C5H12_neopentane": {
            "pressure (Pa)": [
                1707029.575,
                170702.9575,
                17070.29575,
                1707.029575,
                327.7496784,
                0.2568625628328052
            ],
            "loading (mol/kg)": [
                2.5353978872,
                2.5349707749,
                2.5106249003,
                2.1943832516,
                0.4603920754,
                0.0002595986
            ],
            "Uncertainty (mol/kg)": [
                0.0003923008,
                0.0008456285,
                0.0033726746,
                0.0225234453,
                0.0179987505,
                1.65907e-05
            ],
            "Label": "Reasonable",
            "KH (mol/(kgPa))": 0.000987064
        },
        "C5H13N_methyldiethylamine": {
            "pressure (Pa)": [
                299769.8039,
                29976.98039,
                2997.698039,
                299.7698039,
                0.006642002
            ],
            "loading (mol/kg)": [
                2.5322832593,
                2.5344245709,
                2.5269758045,
                2.5213738921,
                0.0042052117
            ],
            "Uncertainty (mol/kg)": [
                0.0173406608,
                0.0064755818,
                0.0263733344,
                0.0190019137,
                0.0018184288
            ],
            "Label": "Reasonable",
            "KH (mol/(kgPa))": 0.381253
        },
        "C6H10O_4-hexen-2-one": {
            "pressure (Pa)": [
                11203.887,
                1120.3887,
                112.03887,
                11.203887,
                9.79246113365044e-06
            ],
            "loading (mol/kg)": [
                2.5198744386,
                2.4772744921,
                2.4985544779,
                2.3538430154,
                5.9645e-05
            ],
            "Uncertainty (mol/kg)": [
                0.0503367086,
                0.043665247,
                0.0609195082,
                0.1018144227,
                1.01987e-05
            ],
            "Label": "Reasonable",
            "KH (mol/(kgPa))": 25.7328
        },
        "C6H10O_4-methyl-4-penten-2-one": {
            "pressure (Pa)": [
                15717.974,
                1571.7974,
                157.17974,
                15.717974,
                2.1872166106744966e-05
            ],
            "loading (mol/kg)": [
                2.5325781135,
                2.5178090713,
                2.5274419398,
                2.4924436,
                5.72259e-05
            ],
            "Uncertainty (mol/kg)": [
                0.0130358823,
                0.0441199321,
                0.0289674456,
                0.033980692,
                1.03402e-05
            ],
            "Label": "Reasonable",
            "KH (mol/(kgPa))": 11.579
        },
        "C6H10O_4-methyl-4-pentenal": {
            "pressure (Pa)": [
                26661.10183,
                2666.110183,
                266.6110183,
                26.66110183,
                5.833552668422288e-05
            ],
            "loading (mol/kg)": [
                2.5341769489,
                2.5341963811,
                2.528754963,
                2.528307903,
                9.30367e-05
            ],
            "Uncertainty (mol/kg)": [
                0.0124085563,
                0.0147793162,
                0.0218321694,
                0.0057606977,
                7.6052e-06
            ],
            "Label": "Reasonable",
            "KH (mol/(kgPa))": 4.34414
        },
        "C6H10O_5-hexen-2-one": {
            "pressure (Pa)": [
                14658.93063,
                1465.893063,
                146.5893063,
                14.65893063,
                8.693324574809998e-06
            ],
            "loading (mol/kg)": [
                2.2991235503,
                2.3806148241,
                2.2917070652,
                1.9615735209,
                7.59443e-05
            ],
            "Uncertainty (mol/kg)": [
                0.2056849969,
                0.0860249455,
                0.0610034712,
                0.0381896225,
                8.4425e-06
            ],
            "Label": "Reasonable",
            "KH (mol/(kgPa))": 26.447
        },
        "C6H10_1,5-hexadiene": {
            "pressure (Pa)": [
                287264.733,
                28726.4733,
                2872.64733,
                287.264733,
                2.215923382,
                0.000138038001186
            ],
            "loading (mol/kg)": [
                2.537124658,
                2.536903091,
                2.5350934755,
                2.501108863,
                1.6747508251,
                0.0002690371
            ],
            "Uncertainty (mol/kg)": [
                0.0020027522,
                0.0028594695,
                0.0053161419,
                0.0290962924,
                0.0064036902,
                2.60468e-05
            ],
            "Label": "Reasonable",
            "KH (mol/(kgPa))": 1.83799
        },
        "C6H12_2-hexene": {
            "pressure (Pa)": [
                224680.4832,
                22468.04832,
                2246.804832,
                224.6804832,
                1.190848256,
                7.749533905387985e-05
            ],
            "loading (mol/kg)": [
                2.5368719202,
                2.5358873808,
                2.4994431649,
                2.4166929212,
                1.7056743474,
                0.0002812516
            ],
            "Uncertainty (mol/kg)": [
                0.0041883777,
                0.0063153644,
                0.0945825134,
                0.1279850917,
                0.0109203816,
                2.18161e-05
            ],
            "Label": "Reasonable",
            "KH (mol/(kgPa))": 3.27358
        },
        "C6H14_2,2-dimethylbutane": {
            "pressure (Pa)": [
                479506.9467,
                47950.69467,
                4795.069467,
                479.5069467,
                0.0559910699893861
            ],
            "loading (mol/kg)": [
                2.5374201071,
                2.5376590044,
                2.533477508,
                2.4892408926,
                0.0002873192
            ],
            "Uncertainty (mol/kg)": [
                0.0007918914,
                0.0004003198,
                0.0021527825,
                0.013519521,
                3.77002e-05
            ],
            "Label": "Reasonable",
            "KH (mol/(kgPa))": 0.00453183
        },
        "C6H14_2,3-dimethylbutane": {
            "pressure (Pa)": [
                382356.082,
                38235.6082,
                3823.56082,
                382.356082,
                0.0257299825449531
            ],
            "loading (mol/kg)": [
                2.5377610434,
                2.5378538025,
                2.5350056736,
                2.506776488,
                0.0002496049
            ],
            "Uncertainty (mol/kg)": [
                0.0003749323,
                0.0001657823,
                0.0018126274,
                0.0040440306,
                1.63597e-05
            ],
            "Label": "Reasonable",
            "KH (mol/(kgPa))": 0.00986305
        },
        "C6H14_2-methylpentane": {
            "pressure (Pa)": [
                294963.7449,
                29496.37449,
                2949.637449,
                294.9637449,
                0.0005421817323658
            ],
            "loading (mol/kg)": [
                2.5376382238,
                2.5362120575,
                2.5340403285,
                2.4719842884,
                0.0002875572
            ],
            "Uncertainty (mol/kg)": [
                0.0005729094,
                0.0027805702,
                0.0032725856,
                0.0300633131,
                2.60782e-05
            ],
            "Label": "Reasonable",
            "KH (mol/(kgPa))": 0.468042
        },
        "C6H14_3-methylpentane": {
            "pressure (Pa)": [
                294963.745,
                29496.3745,
                2949.63745,
                294.963745,
                0.0012904874687148
            ],
            "loading (mol/kg)": [
                2.5378597511,
                2.5378854889,
                2.5358154816,
                2.5179711518,
                0.000273796
            ],
            "Uncertainty (mol/kg)": [
                0.0003311774,
                0.0002118076,
                0.0023216126,
                0.0090013835,
                1.51498e-05
            ],
            "Label": "Reasonable",
            "KH (mol/(kgPa))": 0.196659
        },
        "C7H10_1,3,5-heptatriene": {
            "pressure (Pa)": [
                31238.49935,
                3123.849935,
                312.3849935,
                31.23849935,
                8.641754033068542e-06
            ],
            "loading (mol/kg)": [
                1.9777345445,
                2.059039269,
                1.9852298292,
                1.9202475744,
                0.0009298515
            ],
            "Uncertainty (mol/kg)": [
                0.0672607569,
                0.0085546775,
                0.0076856422,
                0.037000309,
                8.77316e-05
            ],
            "Label": "Reasonable",
            "KH (mol/(kgPa))": 22.8858
        },
        "C7H12_1,5-heptadiene": {
            "pressure (Pa)": [
                69970.116,
                6997.0116,
                699.70116,
                69.970116,
                0.50651367,
                0.011606676,
                9.420891567959303e-06
            ],
            "loading (mol/kg)": [
                2.1371198313,
                1.9803056651,
                1.9815835516999998,
                1.9173690282,
                1.8220890875,
                0.4566499057,
                0.0002469082
            ],
            "Uncertainty (mol/kg)": [
                0.1042105748,
                0.0483903362,
                0.0646455045,
                0.0297038933,
                0.035079553,
                0.0156442502,
                3.14746e-05
            ],
            "Label": "Reasonable",
            "KH (mol/(kgPa))": 22.6849
        },
        "C7H14_4,4-dimethyl-1-pentene": {
            "pressure (Pa)": [
                160639.219,
                16063.9219,
                1606.39219,
                160.639219,
                16.0639219,
                2.919513497,
                0.0109095846948053
            ],
            "loading (mol/kg)": [
                2.5317327722,
                2.5307980032,
                2.4852943278,
                2.3173783758,
                1.2357727782,
                0.096564688,
                0.0002986613
            ],
            "Uncertainty (mol/kg)": [
                0.0092567899,
                0.004192978,
                0.0426500275,
                0.114671647,
                0.4269885776,
                0.0277160577,
                9.64648e-05
            ],
            "Label": "Reasonable",
            "KH (mol/(kgPa))": 0.0232065
        },
        "C7H14_4-methyl-1-hexene": {
            "pressure (Pa)": [
                115465.281,
                11546.5281,
                1154.65281,
                115.465281,
                11.5465281,
                1.390201983,
                0.0003044053822634
            ],
            "loading (mol/kg)": [
                2.5188906131,
                2.5110629581,
                2.4834595296,
                2.3254724902,
                1.9406546967,
                1.4178221009,
                0.0003433554
            ],
            "Uncertainty (mol/kg)": [
                0.0387305816,
                0.040300736,
                0.0409071452,
                0.0432353058,
                0.0696132805,
                0.0636436519,
                3.35463e-05
            ],
            "Label": "Reasonable",
            "KH (mol/(kgPa))": 0.827479
        },
        "CH4_methane": {
            "pressure (Pa)": [
                45200000.0,
                4520000.0,
                452000.0,
                45200.0,
                41.74662921
            ],
            "loading (mol/kg)": [
                7.4309,
                5.84997,
                3.16838,
                0.69384,
                0.000743183
            ],
            "Uncertainty (mol/kg)": [
                null,
                null,
                null,
                null,
                null
            ],
            "Label": "Reasonable",
            "KH (mol/(kgPa))": 1.78e-05
        },
        "CHN_hydrogen-cyanide": {
            "pressure (Pa)": [
                1070957.742,
                107095.7742,
                10709.57742,
                1070.957742,
                4.828683492025149
            ],
            "loading (mol/kg)": [
                7.196235295,
                6.7815731812,
                1.5138409813999998,
                0.1118341297,
                0.0004807293
            ],
            "Uncertainty (mol/kg)": [
                0.0176580252,
                0.0133735995,
                0.0146835562,
                0.0005935134,
                2.41639e-05
            ],
            "Label": "Reasonable",
            "KH (mol/(kgPa))": 0.000149031
        }
    },
    "ACOLIP": {
        "C2H3N_acetonitrile": {
            "pressure (Pa)": [
                111535.0,
                11153.5,
                1115.35,
                111.535,
                0.1202074679579733
            ],
            "loading (mol/kg)": [
                5.41162,
                5.5131,
                3.06165,
                0.585935,
                9.78612e-05
            ],
            "Uncertainty (mol/kg)": [
                null,
                null,
                null,
                null,
                6.8732e-06
            ],
            "Label": "Reasonable",
            "KH (mol/(kgPa))": 0.0045019
        },
        "C2H4O_acetaldehyde": {
            "pressure (Pa)": [
                1160790.0,
                116079.0,
                11607.9,
                1160.79,
                52.18142071,
                0.0875244686169283
            ],
            "loading (mol/kg)": [
                5.81264,
                5.81046,
                4.97123,
                3.28457,
                0.0285604842,
                4.77008e-05
            ],
            "Uncertainty (mol/kg)": [
                null,
                null,
                null,
                null,
                0.0003996584,
                3.7178e-06
            ],
            "Label": "Reasonable",
            "KH (mol/(kgPa))": 0.00664116
        },
        "C2H4_ethene": {
            "pressure (Pa)": [
                35504300.0,
                3550430.0,
                355043.0,
                35504.3,
                8.888313782991201
            ],
            "loading (mol/kg)": [
                6.06183,
                5.73451,
                3.71645,
                1.31773,
                0.0005975442
            ],
            "Uncertainty (mol/kg)": [
                null,
                null,
                null,
                null,
                1.29105e-05
            ],
            "Label": "Reasonable",
            "KH (mol/(kgPa))": 6.82e-05
        },
        "C2H6O_dimethylether": {
            "pressure (Pa)": [
                6234610.0,
                623461.0,
                62346.1,
                6234.61,
                0.2829218194783902
            ],
            "loading (mol/kg)": [
                4.64187,
                4.58647,
                2.85542,
                1.88793,
                0.000182001
            ],
            "Uncertainty (mol/kg)": [
                null,
                null,
                null,
                null,
                7.2258e-06
            ],
            "Label": "Reasonable",
            "KH (mol/(kgPa))": 0.00164069
        },
        "C2H6_ethane": {
            "pressure (Pa)": [
                38452800.0,
                3845280.0,
                384528.0,
                38452.8,
                5.121284629417504
            ],
            "loading (mol/kg)": [
                6.03569,
                5.71909,
                3.80497,
                1.67906,
                0.0005972206
            ],
            "Uncertainty (mol/kg)": [
                null,
                null,
                null,
                null,
                2.59505e-05
            ],
            "Label": "Reasonable",
            "KH (mol/(kgPa))": 0.000117855
        },
        "C2H7N_dimethylamine": {
            "pressure (Pa)": [
                1933020.466,
                193302.0466,
                19330.20466,
                1933.020466,
                67.75544995,
                0.0153410158543436
            ],
            "loading (mol/kg)": [
                2.7582072635,
                2.6512717104,
                2.0252931998,
                1.3415214862,
                0.1001775242,
                2.3214e-05
            ],
            "Uncertainty (mol/kg)": [
                0.0370300098,
                0.056181989,
                0.0077878354,
                0.0126135183,
                0.0026574332,
                2.8439e-06
            ],
            "Label": "Reasonable",
            "KH (mol/(kgPa))": 0.0179793
        },
        "C2H7N_ethylamine": {
            "pressure (Pa)": [
                1436356.294,
                143635.6294,
                14363.56294,
                1436.356294,
                0.0412822874369849
            ],
            "loading (mol/kg)": [
                3.7366290933,
                3.6174731718,
                1.9887855528,
                0.9007159533,
                0.0
            ],
            "Uncertainty (mol/kg)": [
                0.2167222824,
                0.14042301,
                0.0256545652,
                0.0219222993,
                0.0
            ],
            "Label": "Reasonable",
            "KH (mol/(kgPa))": 0.00905141
        },
        "C3H5N_propionitrile": {
            "pressure (Pa)": [
                62871.8,
                6287.18,
                628.717,
                62.8717,
                0.0132463157241052
            ],
            "loading (mol/kg)": [
                3.4129,
                3.28826,
                2.13612,
                1.09771,
                2.57382e-05
            ],
            "Uncertainty (mol/kg)": [
                null,
                null,
                null,
                null,
                2.6585e-06
            ],
            "Label": "Reasonable",
            "KH (mol/(kgPa))": 0.0257649
        },
        "C3H6O_acetone": {
            "pressure (Pa)": [
                319253.0,
                31925.3,
                3192.53,
                319.253,
                0.0025880117013545
            ],
            "loading (mol/kg)": [
                2.08344,
                2.1188,
                2.07101,
                1.99508,
                2.47458e-05
            ],
            "Uncertainty (mol/kg)": [
                null,
                null,
                null,
                null,
                5.2022e-06
            ],
            "Label": "Reasonable",
            "KH (mol/(kgPa))": 0.0805035
        },
        "C3H6O_propionaldehyde": {
            "pressure (Pa)": [
                443120.562,
                44312.0562,
                4431.20562,
                443.120562,
                0.0235557817924761
            ],
            "loading (mol/kg)": [
                1.8077413621,
                1.8037999912,
                1.804677225,
                0.7074597867,
                4.1207e-05
            ],
            "Uncertainty (mol/kg)": [
                0.0029608327,
                0.0092145794,
                0.0033813543,
                0.0076754301,
                2.4937e-06
            ],
            "Label": "Reasonable",
            "KH (mol/(kgPa))": 0.0076743
        },
        "C3H6_propene": {
            "pressure (Pa)": [
                15604100.0,
                1560410.0,
                156041.0,
                15604.1,
                1560.41,
                0.8814674237951657
            ],
            "loading (mol/kg)": [
                4.73296,
                4.25636,
                2.46553,
                1.7903,
                0.6278057484,
                0.0004661349
            ],
            "Uncertainty (mol/kg)": [
                null,
                null,
                null,
                null,
                0.0042136166,
                1.35155e-05
            ],
            "Label": "Reasonable",
            "KH (mol/(kgPa))": 0.000536941
        },
        "C3H8O_isopropylalcohol": {
            "pressure (Pa)": [
                116349.0,
                11634.9,
                1163.49,
                116.349,
                0.035184469
            ],
            "loading (mol/kg)": [
                2.00194,
                2.02253,
                1.77015,
                0.886282,
                0.0103692694
            ],
            "Uncertainty (mol/kg)": [
                null,
                null,
                null,
                null,
                0.0017057074
            ],
            "Label": "Reasonable",
            "KH (mol/(kgPa))": 0.0568984
        },
        "C3H8O_propylalcohol": {
            "pressure (Pa)": [
                38784.0,
                3878.4,
                387.84,
                38.784,
                0.014742832
            ],
            "loading (mol/kg)": [
                2.11138,
                2.05709,
                1.88836,
                1.09186,
                0.0363319671
            ],
            "Uncertainty (mol/kg)": [
                null,
                null,
                null,
                null,
                0.0081411724
            ],
            "Label": "Reasonable",
            "KH (mol/(kgPa))": 0.143214
        },
        "C3H8_propane": {
            "pressure (Pa)": [
                10232100.0,
                1023210.0,
                102321.0,
                10232.1,
                1058.796262,
                0.4448184401754879
            ],
            "loading (mol/kg)": [
                2.4871,
                2.40241,
                2.05402,
                1.62642,
                0.4722234721,
                0.0002409637
            ],
            "Uncertainty (mol/kg)": [
                null,
                null,
                null,
                null,
                0.0034895001,
                4.1575e-06
            ],
            "Label": "Reasonable",
            "KH (mol/(kgPa))": 0.000559127
        },
        "C3H9N_propylamine": {
            "pressure (Pa)": [
                420665.182,
                42066.5182,
                4206.65182,
                420.665182,
                0.024048911
            ],
            "loading (mol/kg)": [
                2.7853208654,
                2.0542935845,
                1.869126216,
                0.8707829534999999,
                0.0033578285
            ],
            "Uncertainty (mol/kg)": [
                0.355889737,
                0.0053418239,
                0.0200311996,
                0.0235554907,
                0.0012141528
            ],
            "Label": "Reasonable",
            "KH (mol/(kgPa))": 0.115819
        },
        "C4H10O_methyl-isopropyl-ether": {
            "pressure (Pa)": [
                916849.2417,
                91684.92417,
                9168.492417,
                916.8492417,
                0.1169187727650278
            ],
            "loading (mol/kg)": [
                2.0551280364,
                2.0547939795,
                1.911407973,
                0.9154785111,
                0.000146576
            ],
            "Uncertainty (mol/kg)": [
                0.0025373468,
                0.0031750495,
                0.0112124932,
                0.0163264183,
                7.7384e-06
            ],
            "Label": "Reasonable",
            "KH (mol/(kgPa))": 0.00175774
        },
        "C4H10O_methyl-propyl-ether": {
            "pressure (Pa)": [
                734989.652,
                73498.9652,
                7349.89652,
                734.989652,
                0.0386832661399016
            ],
            "loading (mol/kg)": [
                2.0664755505000003,
                2.0658297015000002,
                2.0286251606,
                1.6768551763,
                0.0002302412
            ],
            "Uncertainty (mol/kg)": [
                0.000664943,
                0.0002531696,
                0.0023868231,
                0.0140194448,
                1.45178e-05
            ],
            "Label": "Reasonable",
            "KH (mol/(kgPa))": 0.00534204
        },
        "C4H10_isobutane": {
            "pressure (Pa)": [
                3723029.398,
                372302.9398,
                37230.29398,
                3723.0293979999997,
                0.7899079928827283
            ],
            "loading (mol/kg)": [
                2.0354586133000003,
                2.0297716635,
                1.7473398014,
                0.6788631654999999,
                0.0002068762
            ],
            "Uncertainty (mol/kg)": [
                0.0030309595,
                0.0022698421,
                0.0116136978,
                0.0059259892,
                1.82639e-05
            ],
            "Label": "Reasonable",
            "KH (mol/(kgPa))": 0.000257683
        },
        "C4H11N_dimethylethylamine": {
            "pressure (Pa)": [
                839015.6633,
                83901.56633,
                8390.156633,
                839.0156633,
                0.0524529074707865
            ],
            "loading (mol/kg)": [
                2.056751936,
                2.0569262998,
                2.0044746417,
                1.5638019635,
                0.0003109508
            ],
            "Uncertainty (mol/kg)": [
                0.0155940273,
                0.0143499502,
                0.0483551561,
                0.2214940857,
                0.0002054896
            ],
            "Label": "Reasonable",
            "KH (mol/(kgPa))": 0.00392114
        },
        "C4H8_1-butene": {
            "pressure (Pa)": [
                3357260.298,
                335726.0298,
                33572.60298,
                3357.260298,
                0.1212938220817261
            ],
            "loading (mol/kg)": [
                2.0911661396,
                2.0865683482,
                2.0328344415,
                1.6999880557,
                0.0002162395
            ],
            "Uncertainty (mol/kg)": [
                0.0036528157,
                0.0035446039,
                0.001812534,
                0.0054439488,
                9.7964e-06
            ],
            "Label": "Reasonable",
            "KH (mol/(kgPa))": 0.00172405
        },
        "C4H8_isobutene": {
            "pressure (Pa)": [
                3216899.611,
                321689.9611,
                32168.99611,
                3216.899611,
                0.0516621550258555
            ],
            "loading (mol/kg)": [
                2.0700405573,
                2.0696954327,
                2.0543600766,
                1.9090390686,
                0.0002151824
            ],
            "Uncertainty (mol/kg)": [
                0.00024114,
                0.0003462033,
                0.0017864913,
                0.0066326893,
                1.0244e-05
            ],
            "Label": "Reasonable",
            "KH (mol/(kgPa))": 0.00400688
        },
        "C5H10O_1-methyl-3-buten-1-ol": {
            "pressure (Pa)": [
                8808.221097,
                880.8221097,
                88.08221097,
                8.808221097,
                0.000662676457
            ],
            "loading (mol/kg)": [
                1.3299452626,
                1.0687209005,
                0.1404676255,
                0.0139182033,
                0.0007777977
            ],
            "Uncertainty (mol/kg)": [
                0.0711009055,
                0.0503183322,
                0.0198612022,
                0.0006709233,
                0.0002923905
            ],
            "Label": "Reasonable",
            "KH (mol/(kgPa))": 2.00693
        },
        "C5H10O_methylpropylketone": {
            "pressure (Pa)": [
                51802.9,
                5180.29,
                518.029,
                51.8029,
                0.3612124252416773
            ],
            "loading (mol/kg)": [
                1.56971,
                1.29895,
                0.282622,
                0.0315071,
                0.0145651958
            ],
            "Uncertainty (mol/kg)": [
                null,
                null,
                null,
                null,
                0.0018555693
            ],
            "Label": "Reasonable",
            "KH (mol/(kgPa))": 0.000434567
        },
        "C5H10_2-pentene": {
            "pressure (Pa)": [
                763041.7627,
                76304.17627,
                7630.417627,
                763.0417627,
                0.0461085115835414
            ],
            "loading (mol/kg)": [
                2.0664866613,
                2.0672728514,
                2.0401244933,
                1.7445738431,
                0.0002431858
            ],
            "Uncertainty (mol/kg)": [
                0.0007379489,
                0.0013562179,
                0.004617781,
                0.0250106627,
                3.83253e-05
            ],
            "Label": "Reasonable",
            "KH (mol/(kgPa))": 0.00448179
        },
        "C5H12O_3-methyl-1-butanol": {
            "pressure (Pa)": [
                6301.872,
                630.1872,
                63.018719999999995,
                6.301872,
                0.00080628659
            ],
            "loading (mol/kg)": [
                0.5675539998,
                0.5370505748,
                0.0682363212,
                0.0068572277,
                0.0005256369
            ],
            "Uncertainty (mol/kg)": [
                0.0403134525,
                0.0583130006,
                0.010438693,
                0.0004030682,
                0.0002931525
            ],
            "Label": "Reasonable",
            "KH (mol/(kgPa))": 0.703911
        },
        "C5H12O_methyl-tert-butyl-ether": {
            "pressure (Pa)": [
                392256.706,
                39225.6706,
                3922.5670600000003,
                392.256706,
                15.6575892169448
            ],
            "loading (mol/kg)": [
                0.0012197262,
                0.0011847542,
                0.00010118360000000001,
                8.6513e-06,
                4.531e-07
            ],
            "Uncertainty (mol/kg)": [
                0.0002906917,
                0.000281403,
                5.90973e-05,
                3.7027e-06,
                5.178e-07
            ],
            "Label": "Large Uncertainty",
            "KH (mol/(kgPa))": 7.79e-09
        },
        "C5H12_isopentane": {
            "pressure (Pa)": [
                1013326.698,
                101332.6698,
                10133.26698,
                1013.326698,
                0.4066249608444401
            ],
            "loading (mol/kg)": [
                2.0208935254,
                2.0194788751,
                1.6480761658,
                0.4596048201,
                0.0002221293
            ],
            "Uncertainty (mol/kg)": [
                0.0098344293,
                0.0068125491,
                0.0138144275,
                0.0452199806,
                5.81965e-05
            ],
            "Label": "Reasonable",
            "KH (mol/(kgPa))": 0.000496992
        },
        "C5H12_neopentane": {
            "pressure (Pa)": [
                1707029.575,
                170702.9575,
                17070.29575,
                1707.029575,
                19.608794736842103
            ],
            "loading (mol/kg)": [
                0.0003725671,
                0.0002687298,
                2.77877e-05,
                2.4595e-06,
                4.31e-08
            ],
            "Uncertainty (mol/kg)": [
                7.21033e-05,
                3.98674e-05,
                1.72657e-05,
                1.651e-06,
                1.057e-07
            ],
            "Label": "Large Uncertainty",
            "KH (mol/(kgPa))": 1.9e-09
        },
        "C5H13N_methyldiethylamine": {
            "pressure (Pa)": [
                299769.8039,
                29976.98039,
                2997.698039,
                299.7698039,
                0.378817733411215
            ],
            "loading (mol/kg)": [
                0.3242679798,
                0.3835912556,
                0.0842625737,
                0.0157378253,
                4.9837e-06
            ],
            "Uncertainty (mol/kg)": [
                0.2422090238,
                0.2213464786,
                0.0771553265,
                0.0250758665,
                1.05537e-05
            ],
            "Label": "Large Uncertainty",
            "KH (mol/(kgPa))": 8.56e-05
        },
        "C6H10O_4-hexen-2-one": {
            "pressure (Pa)": [
                11203.887,
                1120.3887,
                112.03887,
                11.203887,
                0.0075927760928931
            ],
            "loading (mol/kg)": [
                2.0574752801,
                2.0354026711,
                1.8128096896,
                0.2063673175,
                8.30827e-05
            ],
            "Uncertainty (mol/kg)": [
                0.0080823005,
                0.0219235585,
                0.0682134367,
                0.0436104467,
                3.21781e-05
            ],
            "Label": "Reasonable",
            "KH (mol/(kgPa))": 0.0270978
        },
        "C6H10O_4-methyl-4-penten-2-one": {
            "pressure (Pa)": [
                15717.974,
                1571.7974,
                157.17974,
                15.717974,
                0.0231561941741118
            ],
            "loading (mol/kg)": [
                2.0203432074,
                2.0048412327,
                1.1805631678,
                0.0723480214,
                8.61463e-05
            ],
            "Uncertainty (mol/kg)": [
                0.015874678,
                0.026633837,
                0.1384154261,
                0.0123943343,
                3.58219e-05
            ],
            "Label": "Reasonable",
            "KH (mol/(kgPa))": 0.00872485
        },
        "C6H10O_4-methyl-4-pentenal": {
            "pressure (Pa)": [
                26661.10183,
                2666.110183,
                266.6110183,
                26.66110183,
                0.003472897
            ],
            "loading (mol/kg)": [
                2.0627031066,
                2.0612622004,
                1.9979330681,
                1.0780217229,
                0.0014220719
            ],
            "Uncertainty (mol/kg)": [
                0.0044157331,
                0.0020422411,
                0.0099357655,
                0.092722692,
                0.0005585806
            ],
            "Label": "Reasonable",
            "KH (mol/(kgPa))": 0.593943
        },
        "C6H10O_5-hexen-2-one": {
            "pressure (Pa)": [
                14658.93063,
                1465.893063,
                146.5893063,
                14.65893063,
                0.0093492799952609
            ],
            "loading (mol/kg)": [
                2.0122829305,
                2.0179532033,
                1.7084651055,
                0.1350302044,
                6.42483e-05
            ],
            "Uncertainty (mol/kg)": [
                0.0131186384,
                0.031617456,
                0.1192830221,
                0.0227576382,
                2.41261e-05
            ],
            "Label": "Reasonable",
            "KH (mol/(kgPa))": 0.0215234
        },
        "C6H10_1,5-hexadiene": {
            "pressure (Pa)": [
                287264.733,
                28726.4733,
                2872.64733,
                287.264733,
                0.0482720046536644
            ],
            "loading (mol/kg)": [
                2.064207463,
                2.0634203668,
                2.0004162085,
                1.2906908585,
                0.0002332832
            ],
            "Uncertainty (mol/kg)": [
                0.0011912226,
                0.0017633475,
                0.0079766742,
                0.0431837292,
                4.092e-05
            ],
            "Label": "Reasonable",
            "KH (mol/(kgPa))": 0.0042762
        },
        "C6H12_2-hexene": {
            "pressure (Pa)": [
                224680.4832,
                22468.04832,
                2246.804832,
                224.6804832,
                0.0797147258308303
            ],
            "loading (mol/kg)": [
                2.0621163281,
                2.0637509933,
                2.006703766,
                1.2850390533,
                0.0004117892
            ],
            "Uncertainty (mol/kg)": [
                0.0014445496,
                0.0031682238,
                0.0116932785,
                0.1021028034,
                5.46839e-05
            ],
            "Label": "Reasonable",
            "KH (mol/(kgPa))": 0.00258687
        },
        "C6H14_2,2-dimethylbutane": {
            "pressure (Pa)": [
                479506.9467,
                47950.69467,
                4795.069467,
                479.5069467,
                3.017365967365968
            ],
            "loading (mol/kg)": [
                2.5889e-06,
                6.235e-06,
                3.236e-07,
                8.63e-08,
                0.0
            ],
            "Uncertainty (mol/kg)": [
                2.3594e-06,
                9.3528e-06,
                3.61e-07,
                1.614e-07,
                0.0
            ],
            "Label": "Large Uncertainty",
            "KH (mol/(kgPa))": 8.58e-11
        },
        "C6H14_2,3-dimethylbutane": {
            "pressure (Pa)": [
                382356.082,
                38235.6082,
                3823.56082,
                382.356082,
                31.5123953
            ],
            "loading (mol/kg)": [
                0.2168052796,
                0.1998922575,
                0.0222407162,
                0.0025298057,
                0.0002227334
            ],
            "Uncertainty (mol/kg)": [
                0.0659346561,
                0.0646586595,
                0.0037478263,
                0.0005883905,
                0.0001444536
            ],
            "Label": "Reasonable",
            "KH (mol/(kgPa))": 6.88e-06
        },
        "C6H14_2-methylpentane": {
            "pressure (Pa)": [
                294963.7449,
                29496.37449,
                2949.637449,
                294.9637449,
                0.4526201273368638
            ],
            "loading (mol/kg)": [
                1.986260062,
                1.9731056331,
                1.1892592617,
                0.1563896524,
                0.0002371882
            ],
            "Uncertainty (mol/kg)": [
                0.0248754759,
                0.0133018827,
                0.0483384133,
                0.0204515428,
                4.66583e-05
            ],
            "Label": "Reasonable",
            "KH (mol/(kgPa))": 0.000438836
        },
        "C6H14_3-methylpentane": {
            "pressure (Pa)": [
                294963.745,
                29496.3745,
                2949.63745,
                294.963745,
                1.2928854302909305
            ],
            "loading (mol/kg)": [
                1.8002524597,
                1.7811638392,
                0.4116859284,
                0.0464780717,
                0.0002046541
            ],
            "Uncertainty (mol/kg)": [
                0.0624506278,
                0.0387873844,
                0.0462254584,
                0.002374589,
                4.89176e-05
            ],
            "Label": "Reasonable",
            "KH (mol/(kgPa))": 0.000139243
        },
        "C7H10_1,3,5-heptatriene": {
            "pressure (Pa)": [
                31238.49935,
                3123.849935,
                312.3849935,
                31.23849935,
                0.0548396587373108
            ],
            "loading (mol/kg)": [
                2.0690454845,
                2.0685777315,
                2.0626404332,
                2.0281120368,
                0.026679289
            ],
            "Uncertainty (mol/kg)": [
                0.0009783973,
                0.0031218964,
                0.0111517227,
                0.0273166294,
                0.0039550388
            ],
            "Label": "Reasonable",
            "KH (mol/(kgPa))": 0.0037729
        },
        "C7H12_1,5-heptadiene": {
            "pressure (Pa)": [
                69970.116,
                6997.0116,
                699.70116,
                97.88819228,
                69.970116,
                0.1184718947023748
            ],
            "loading (mol/kg)": [
                2.0623350486,
                2.0593946402000003,
                1.9684074347,
                0.7798911713,
                0.46729829030000003,
                0.0004618416
            ],
            "Uncertainty (mol/kg)": [
                0.0038932246,
                0.0033874109,
                0.0633008442,
                0.2582194531,
                0.161767391,
                0.0001662488
            ],
            "Label": "Reasonable",
            "KH (mol/(kgPa))": 0.00174078
        },
        "C7H14_4,4-dimethyl-1-pentene": {
            "pressure (Pa)": [
                160639.219,
                16063.9219,
                1606.39219,
                160.639219,
                1.3176510067114096
            ],
            "loading (mol/kg)": [
                1.9633000000000003e-06,
                1.6828e-06,
                5.609e-07,
                0.0,
                0.0
            ],
            "Uncertainty (mol/kg)": [
                4.628e-06,
                4.033e-06,
                1.9364e-06,
                0.0,
                0.0
            ],
            "Label": "Large Uncertainty",
            "KH (mol/(kgPa))": 1.49e-10
        },
        "C7H14_4-methyl-1-hexene": {
            "pressure (Pa)": [
                115465.281,
                11546.5281,
                4749.474432,
                1154.65281,
                115.465281,
                1.226469098701012
            ],
            "loading (mol/kg)": [
                1.8874010313,
                1.8543290962,
                1.4259106365,
                0.29146973660000003,
                0.024618315,
                0.0002310611
            ],
            "Uncertainty (mol/kg)": [
                0.0647096086,
                0.0348133906,
                0.1513974779,
                0.0802939808,
                0.0062269185,
                7.08654e-05
            ],
            "Label": "Reasonable",
            "KH (mol/(kgPa))": 0.000153889
        },
        "CH4_methane": {
            "pressure (Pa)": [
                45200000.0,
                4520000.0,
                452000.0,
                45200.0,
                58.17790909
            ],
            "loading (mol/kg)": [
                6.39957,
                5.28088,
                2.39253,
                0.429333,
                0.000630359
            ],
            "Uncertainty (mol/kg)": [
                null,
                null,
                null,
                null,
                null
            ],
            "Label": "Reasonable",
            "KH (mol/(kgPa))": 1.1e-05
        },
        "CHN_hydrogen-cyanide": {
            "pressure (Pa)": [
                1070957.742,
                107095.7742,
                10709.57742,
                1070.957742,
                0.9385318233953988
            ],
            "loading (mol/kg)": [
                6.0763835108,
                5.595152584,
                1.2503297992,
                0.1127590684,
                9.89399e-05
            ],
            "Uncertainty (mol/kg)": [
                0.0189863706,
                0.0078262132,
                0.0079312709,
                0.0010799805,
                6.0553e-06
            ],
            "Label": "Reasonable",
            "KH (mol/(kgPa))": 0.000647435
        }
    },
    "AFITIT": {
        "C2H3N_acetonitrile": {
            "pressure (Pa)": [
                111535.0,
                11153.5,
                1115.35,
                111.535,
                0.0452320291173794
            ],
            "loading (mol/kg)": [
                4.82187,
                4.88967,
                2.94489,
                0.647349,
                4.22607e-05
            ],
            "Uncertainty (mol/kg)": [
                null,
                null,
                null,
                null,
                4.458e-06
            ],
            "Label": "Reasonable",
            "KH (mol/(kgPa))": 0.0106603
        },
        "C2H4O_acetaldehyde": {
            "pressure (Pa)": [
                1160790.0,
                116079.0,
                11607.9,
                1160.79,
                22.51076323,
                0.0509721027170691
            ],
            "loading (mol/kg)": [
                5.33158,
                5.49514,
                4.37561,
                2.27733,
                0.0237754227,
                5.27303e-05
            ],
            "Uncertainty (mol/kg)": [
                null,
                null,
                null,
                null,
                0.0002856302,
                9.2828e-06
            ],
            "Label": "Reasonable",
            "KH (mol/(kgPa))": 0.0104598
        },
        "C2H4_ethene": {
            "pressure (Pa)": [
                35504300.0,
                3550430.0,
                355043.0,
                35504.3,
                5.337734303912649
            ],
            "loading (mol/kg)": [
                5.86617,
                5.14292,
                3.80542,
                1.66351,
                0.0005941358
            ],
            "Uncertainty (mol/kg)": [
                null,
                null,
                null,
                null,
                1.97263e-05
            ],
            "Label": "Reasonable",
            "KH (mol/(kgPa))": 0.0001099
        },
        "C2H6O_dimethylether": {
            "pressure (Pa)": [
                6234610.0,
                623461.0,
                62346.1,
                6234.61,
                0.0944735879965822
            ],
            "loading (mol/kg)": [
                4.677,
                4.63757,
                4.16367,
                3.04906,
                0.0001133008
            ],
            "Uncertainty (mol/kg)": [
                null,
                null,
                null,
                null,
                1.10349e-05
            ],
            "Label": "Reasonable",
            "KH (mol/(kgPa))": 0.00495059
        },
        "C2H6_ethane": {
            "pressure (Pa)": [
                38452800.0,
                3845280.0,
                384528.0,
                38452.8,
                1.9398781715212785
            ],
            "loading (mol/kg)": [
                5.16543,
                4.77035,
                3.92094,
                2.44846,
                0.0005089929
            ],
            "Uncertainty (mol/kg)": [
                null,
                null,
                null,
                null,
                2.46851e-05
            ],
            "Label": "Reasonable",
            "KH (mol/(kgPa))": 0.000266276
        },
        "C2H7N_dimethylamine": {
            "pressure (Pa)": [
                1933020.466,
                193302.0466,
                19330.20466,
                1933.020466,
                22.14624824,
                0.0281531525185345
            ],
            "loading (mol/kg)": [
                4.2796451738,
                4.2420086226,
                3.7232888368,
                2.5046642411,
                0.1072324731,
                0.0001509721
            ],
            "Uncertainty (mol/kg)": [
                0.0248051821,
                0.0601472366,
                0.0387939802,
                0.011002937,
                0.0013024204,
                7.6227e-06
            ],
            "Label": "Reasonable",
            "KH (mol/(kgPa))": 0.0152013
        },
        "C2H7N_ethylamine": {
            "pressure (Pa)": [
                1436356.294,
                143635.6294,
                14363.56294,
                1436.356294,
                0.0219500783156914
            ],
            "loading (mol/kg)": [
                4.2406453802,
                4.2202545427,
                3.7340389273,
                2.4063286501,
                0.0
            ],
            "Uncertainty (mol/kg)": [
                0.0126425254,
                0.0407021947,
                0.0307509478,
                0.0469326296,
                0.0
            ],
            "Label": "Reasonable",
            "KH (mol/(kgPa))": 0.0193195
        },
        "C3H5N_propionitrile": {
            "pressure (Pa)": [
                62871.8,
                6287.18,
                628.717,
                62.8717,
                61.0485178,
                0.0044015695953054
            ],
            "loading (mol/kg)": [
                3.96636,
                3.90576,
                3.38989,
                2.6456948079,
                2.5894797054,
                7.09444e-05
            ],
            "Uncertainty (mol/kg)": [
                null,
                null,
                null,
                0.0097463743,
                0.05469331,
                6.431e-06
            ],
            "Label": "Reasonable",
            "KH (mol/(kgPa))": 0.0901124
        },
        "C3H6O_acetone": {
            "pressure (Pa)": [
                319253.0,
                31925.3,
                3192.53,
                319.253,
                0.0012710901290511
            ],
            "loading (mol/kg)": [
                3.68864,
                3.76371,
                3.52726,
                3.1285,
                6.12876e-05
            ],
            "Uncertainty (mol/kg)": [
                null,
                null,
                null,
                null,
                8.2615e-06
            ],
            "Label": "Reasonable",
            "KH (mol/(kgPa))": 0.290195
        },
        "C3H6O_propionaldehyde": {
            "pressure (Pa)": [
                443120.562,
                44312.0562,
                4431.20562,
                443.120562,
                68.81745163,
                0.0017102065466871
            ],
            "loading (mol/kg)": [
                3.440952674,
                3.4427738043,
                3.4458689707,
                2.8385850432,
                0.7266523458,
                2.80623e-05
            ],
            "Uncertainty (mol/kg)": [
                0.0141170694,
                0.0118625189,
                0.0132489513,
                0.0203751509,
                0.0096331809,
                2.1928e-06
            ],
            "Label": "Reasonable",
            "KH (mol/(kgPa))": 0.201201
        },
        "C3H6_propene": {
            "pressure (Pa)": [
                15604100.0,
                1560410.0,
                156041.0,
                15604.1,
                1560.41,
                0.1948021499920127
            ],
            "loading (mol/kg)": [
                4.14613,
                4.09237,
                3.68446,
                2.97079,
                1.2074882309,
                0.0004043929
            ],
            "Uncertainty (mol/kg)": [
                null,
                null,
                null,
                null,
                0.0074490702,
                1.95443e-05
            ],
            "Label": "Reasonable",
            "KH (mol/(kgPa))": 0.00212838
        },
        "C3H8O_isopropylalcohol": {
            "pressure (Pa)": [
                116349.0,
                11634.9,
                1163.49,
                116.349,
                0.0044329152249699
            ],
            "loading (mol/kg)": [
                3.3938,
                3.48826,
                3.22353,
                1.72155,
                8.02188e-05
            ],
            "Uncertainty (mol/kg)": [
                null,
                null,
                null,
                null,
                8.9315e-06
            ],
            "Label": "Reasonable",
            "KH (mol/(kgPa))": 0.0765591
        },
        "C3H8O_propylalcohol": {
            "pressure (Pa)": [
                38784.0,
                3878.4,
                387.84,
                84.93696,
                38.784,
                0.0127729121998893
            ],
            "loading (mol/kg)": [
                3.37187,
                3.38126,
                3.4967466036,
                3.3182495801,
                0.508907,
                0.0003215447
            ],
            "Uncertainty (mol/kg)": [
                null,
                null,
                0.1239924479,
                0.0858051937,
                null,
                1.47051e-05
            ],
            "Label": "Reasonable",
            "KH (mol/(kgPa))": 0.0263986
        },
        "C3H8_propane": {
            "pressure (Pa)": [
                10232100.0,
                1023210.0,
                102321.0,
                10232.1,
                1058.796262,
                0.0955037650898509
            ],
            "loading (mol/kg)": [
                3.88601,
                3.86253,
                3.44698,
                2.92448,
                1.3389728026,
                0.0003811112
            ],
            "Uncertainty (mol/kg)": [
                null,
                null,
                null,
                null,
                0.0053268654,
                1.74544e-05
            ],
            "Label": "Reasonable",
            "KH (mol/(kgPa))": 0.00406896
        },
        "C3H9N_propylamine": {
            "pressure (Pa)": [
                420665.182,
                42066.5182,
                4206.65182,
                420.665182,
                20.25149003,
                0.0018579317066585
            ],
            "loading (mol/kg)": [
                4.0046603178,
                3.5385548696,
                3.3148950172000005,
                2.9643985056999997,
                0.7478434595,
                0.0001327579
            ],
            "Uncertainty (mol/kg)": [
                0.1585143919,
                0.1109620076,
                0.0369463897,
                0.0364924952,
                0.0145971656,
                1.06237e-05
            ],
            "Label": "Reasonable",
            "KH (mol/(kgPa))": 0.215544
        },
        "C4H10O_methyl-isopropyl-ether": {
            "pressure (Pa)": [
                916849.2417,
                91684.92417,
                9168.492417,
                916.8492417,
                1.26314113,
                0.000654124872041
            ],
            "loading (mol/kg)": [
                3.215442386,
                3.2094525049,
                3.0541289759,
                2.7450872511,
                0.1460831591,
                7.97408e-05
            ],
            "Uncertainty (mol/kg)": [
                0.0143124176,
                0.029353466,
                0.0279478756,
                0.0326843312,
                0.0034078263,
                8.3166e-06
            ],
            "Label": "Reasonable",
            "KH (mol/(kgPa))": 0.491564
        },
        "C4H10O_methyl-propyl-ether": {
            "pressure (Pa)": [
                734989.652,
                73498.9652,
                7349.89652,
                734.989652,
                4.760477956,
                0.0017866224778187
            ],
            "loading (mol/kg)": [
                2.9500174367,
                2.9601161674000003,
                2.7225226166,
                2.3530104137,
                0.4956210602,
                0.0003077765
            ],
            "Uncertainty (mol/kg)": [
                0.0474536699,
                0.0467252758,
                0.0461556969,
                0.0099842674,
                0.0052772519,
                2.34486e-05
            ],
            "Label": "Reasonable",
            "KH (mol/(kgPa))": 0.165117
        },
        "C4H10_isobutane": {
            "pressure (Pa)": [
                3723029.398,
                372302.9398,
                37230.29398,
                3723.0293979999997,
                0.0101583094878085
            ],
            "loading (mol/kg)": [
                3.3537658774000003,
                3.3310648996,
                3.202654077,
                2.908058103,
                0.0003433443
            ],
            "Uncertainty (mol/kg)": [
                0.0277685074,
                0.0242231132,
                0.010024407,
                0.0140322049,
                1.32436e-05
            ],
            "Label": "Reasonable",
            "KH (mol/(kgPa))": 0.033015
        },
        "C4H11N_dimethylethylamine": {
            "pressure (Pa)": [
                839015.6633,
                83901.56633,
                8390.156633,
                839.0156633,
                0.0002760184031947
            ],
            "loading (mol/kg)": [
                3.2260754947,
                3.1733859579,
                3.0993205841,
                2.8764783617,
                0.0001087114
            ],
            "Uncertainty (mol/kg)": [
                0.0349040592,
                0.0554185388,
                0.1015780537,
                0.1042402859,
                3.7728e-05
            ],
            "Label": "Reasonable",
            "KH (mol/(kgPa))": 1.16879
        },
        "C4H8_1-butene": {
            "pressure (Pa)": [
                3357260.298,
                335726.0298,
                33572.60298,
                3357.260298,
                0.013539100193461
            ],
            "loading (mol/kg)": [
                3.4291968361,
                3.42374946,
                3.2029510493,
                2.846758139,
                0.0003456868
            ],
            "Uncertainty (mol/kg)": [
                0.0224859934,
                0.0349983882,
                0.0133255212,
                0.0088928335,
                1.87688e-05
            ],
            "Label": "Reasonable",
            "KH (mol/(kgPa))": 0.0253281
        },
        "C4H8_isobutene": {
            "pressure (Pa)": [
                3216899.611,
                321689.9611,
                32168.99611,
                3216.899611,
                0.014776067701336
            ],
            "loading (mol/kg)": [
                3.6030850047,
                3.5929852223,
                3.3455262353,
                3.0014895401,
                0.0003606024
            ],
            "Uncertainty (mol/kg)": [
                0.0311679704,
                0.0128275142,
                0.0229989336,
                0.0104902853,
                2.23222e-05
            ],
            "Label": "Reasonable",
            "KH (mol/(kgPa))": 0.0243846
        },
        "C5H10O_1-methyl-3-buten-1-ol": {
            "pressure (Pa)": [
                8808.221097,
                880.8221097,
                88.08221097,
                8.808221097,
                0.044745686,
                1.021570361904762e-05
            ],
            "loading (mol/kg)": [
                2.81570331,
                2.7094538764,
                2.5530224859,
                2.3247040602,
                0.0720881083,
                1.5298e-05
            ],
            "Uncertainty (mol/kg)": [
                0.1476589901,
                0.0653580752,
                0.1357580217,
                0.0819992568,
                0.0014949397,
                2.342e-06
            ],
            "Label": "Reasonable",
            "KH (mol/(kgPa))": 27.5625
        },
        "C5H10O_methylpropylketone": {
            "pressure (Pa)": [
                51802.9,
                5180.29,
                518.029,
                51.8029,
                0.67435788,
                0.0002654152515076
            ],
            "loading (mol/kg)": [
                2.31548,
                2.34102,
                2.07788,
                1.6888,
                1.193675817,
                0.0024561405
            ],
            "Uncertainty (mol/kg)": [
                null,
                null,
                null,
                null,
                0.007955256,
                0.0001571674
            ],
            "Label": "Reasonable",
            "KH (mol/(kgPa))": 0.872399
        },
        "C5H10_2-pentene": {
            "pressure (Pa)": [
                763041.7627,
                76304.17627,
                7630.417627,
                763.0417627,
                1.325293262,
                0.0008167876944439
            ],
            "loading (mol/kg)": [
                2.96459628,
                2.9935026495,
                2.7818679753,
                2.5131217362,
                0.3971494605,
                0.0003074418
            ],
            "Uncertainty (mol/kg)": [
                0.0447771635,
                0.0603904656,
                0.0258583428,
                0.0165033731,
                0.0018527049,
                2.14956e-05
            ],
            "Label": "Reasonable",
            "KH (mol/(kgPa))": 0.362958
        },
        "C5H12O_3-methyl-1-butanol": {
            "pressure (Pa)": [
                6301.872,
                630.1872,
                63.018719999999995,
                6.301872,
                0.190361781,
                1.686353737330478e-05
            ],
            "loading (mol/kg)": [
                2.7169688239,
                2.6737917223,
                2.6736068556,
                2.505729316,
                0.9135054674,
                2.72495e-05
            ],
            "Uncertainty (mol/kg)": [
                0.0338112817,
                0.0181231237,
                0.0109063406,
                0.0933318668,
                0.3290604995,
                5.14e-06
            ],
            "Label": "Reasonable",
            "KH (mol/(kgPa))": 16.1115
        },
        "C5H12O_methyl-tert-butyl-ether": {
            "pressure (Pa)": [
                392256.706,
                39225.6706,
                3922.5670600000003,
                392.256706,
                0.0003550344089046
            ],
            "loading (mol/kg)": [
                2.8467546492,
                2.8450409872000004,
                2.6395222592,
                2.3385817775,
                8.42824e-05
            ],
            "Uncertainty (mol/kg)": [
                0.0287771682,
                0.0435366163,
                0.0387587064,
                0.0153630985,
                1.08914e-05
            ],
            "Label": "Reasonable",
            "KH (mol/(kgPa))": 0.801825
        },
        "C5H12_isopentane": {
            "pressure (Pa)": [
                1013326.698,
                101332.6698,
                10133.26698,
                1013.326698,
                0.0011951392289111
            ],
            "loading (mol/kg)": [
                3.0428364282,
                3.0240385419,
                2.8325714023,
                2.6152306726,
                0.000312079
            ],
            "Uncertainty (mol/kg)": [
                0.0581641709,
                0.0445133733,
                0.0397289467,
                0.0195568633,
                1.7968e-05
            ],
            "Label": "Reasonable",
            "KH (mol/(kgPa))": 0.254601
        },
        "C5H12_neopentane": {
            "pressure (Pa)": [
                1707029.575,
                170702.9575,
                17070.29575,
                1707.029575,
                11.53951993,
                0.0041297853889622
            ],
            "loading (mol/kg)": [
                3.005851906,
                2.9806473162,
                2.7181652225,
                2.5037682568,
                0.6094513184,
                0.0003127005
            ],
            "Uncertainty (mol/kg)": [
                0.0195992948,
                0.0256854278,
                0.0168742359,
                0.0066829021,
                0.007607973,
                1.13146e-05
            ],
            "Label": "Reasonable",
            "KH (mol/(kgPa))": 0.0727847
        },
        "C5H13N_methyldiethylamine": {
            "pressure (Pa)": [
                299769.8039,
                29976.98039,
                2997.698039,
                299.7698039,
                0.000163
            ],
            "loading (mol/kg)": [
                2.6144886722,
                2.6782101649,
                2.5590949284,
                2.3843461043,
                0.0040798312
            ],
            "Uncertainty (mol/kg)": [
                0.1633311667,
                0.1290636175,
                0.2308274333,
                0.0634539964,
                0.0026520566
            ],
            "Label": "Reasonable",
            "KH (mol/(kgPa))": 16.0663
        },
        "C6H10O_4-hexen-2-one": {
            "pressure (Pa)": [
                11203.887,
                1120.3887,
                112.03887,
                11.203887,
                1.7473299681457886e-06
            ],
            "loading (mol/kg)": [
                2.358720724,
                2.2958183431,
                2.2246994105,
                2.0499023977,
                3.67152e-05
            ],
            "Uncertainty (mol/kg)": [
                0.0536442843,
                0.0587914726,
                0.0662496695,
                0.0454628,
                7.2287e-06
            ],
            "Label": "Reasonable",
            "KH (mol/(kgPa))": 134.99
        },
        "C6H10O_4-methyl-4-penten-2-one": {
            "pressure (Pa)": [
                15717.974,
                1571.7974,
                157.17974,
                15.717974,
                2.5428862511625977e-06
            ],
            "loading (mol/kg)": [
                2.4469812962,
                2.5058132159,
                2.3553649659,
                2.1227040617,
                2.94964e-05
            ],
            "Uncertainty (mol/kg)": [
                0.1150880316,
                0.0808775931,
                0.0801137277,
                0.0581515984,
                3.9492e-06
            ],
            "Label": "Reasonable",
            "KH (mol/(kgPa))": 96.2285
        },
        "C6H10O_4-methyl-4-pentenal": {
            "pressure (Pa)": [
                26661.10183,
                2666.110183,
                266.6110183,
                26.66110183,
                3.809935986958022e-06
            ],
            "loading (mol/kg)": [
                2.6618765462,
                2.6184496092,
                2.5024583184,
                2.4386606225,
                3.92489e-05
            ],
            "Uncertainty (mol/kg)": [
                0.099318359,
                0.0731366218,
                0.0503052981,
                0.0605149642,
                5.4036e-06
            ],
            "Label": "Reasonable",
            "KH (mol/(kgPa))": 69.8667
        },
        "C6H10O_5-hexen-2-one": {
            "pressure (Pa)": [
                14658.93063,
                1465.893063,
                146.5893063,
                14.65893063,
                1.9168159066626524e-06
            ],
            "loading (mol/kg)": [
                2.2282026507,
                2.2130031391,
                2.134002394,
                1.9896741059,
                4.00616e-05
            ],
            "Uncertainty (mol/kg)": [
                0.0105795535,
                0.0815203184,
                0.0294547084,
                0.0194683424,
                1.1689e-05
            ],
            "Label": "Reasonable",
            "KH (mol/(kgPa))": 116.245
        },
        "C6H10_1,5-hexadiene": {
            "pressure (Pa)": [
                287264.733,
                28726.4733,
                2872.64733,
                287.264733,
                0.618401802,
                0.0001051962990979
            ],
            "loading (mol/kg)": [
                2.5960553084,
                2.5581209722,
                2.3890046776,
                2.1886819127,
                0.6847627614,
                0.0002781366
            ],
            "Uncertainty (mol/kg)": [
                0.0884007546,
                0.0227643956,
                0.0305167661,
                0.0153919247,
                0.00564001,
                1.74151e-05
            ],
            "Label": "Reasonable",
            "KH (mol/(kgPa))": 2.46782
        },
        "C6H12_2-hexene": {
            "pressure (Pa)": [
                224680.4832,
                22468.04832,
                2246.804832,
                224.6804832,
                0.515352428,
                5.085278109336996e-05
            ],
            "loading (mol/kg)": [
                2.4482003549,
                2.460832481,
                2.3177644606,
                2.1449908941,
                0.9129017704,
                0.000268432
            ],
            "Uncertainty (mol/kg)": [
                0.0489513963,
                0.0534957143,
                0.0861405029,
                0.0389196293,
                0.0077512174,
                1.49596e-05
            ],
            "Label": "Reasonable",
            "KH (mol/(kgPa))": 4.81429
        },
        "C6H14_2,2-dimethylbutane": {
            "pressure (Pa)": [
                479506.9467,
                47950.69467,
                4795.069467,
                479.5069467,
                0.0006261541416101
            ],
            "loading (mol/kg)": [
                2.6720188762,
                2.6557356452,
                2.5065142464,
                2.1401715485,
                0.0002770371
            ],
            "Uncertainty (mol/kg)": [
                0.0218724831,
                0.0340850161,
                0.025987265,
                0.062090143,
                2.12617e-05
            ],
            "Label": "Reasonable",
            "KH (mol/(kgPa))": 0.426735
        },
        "C6H14_2,3-dimethylbutane": {
            "pressure (Pa)": [
                382356.082,
                38235.6082,
                3823.56082,
                382.356082,
                0.0003867138958598
            ],
            "loading (mol/kg)": [
                2.6717173623,
                2.6553019949,
                2.5995343109,
                2.3684605733,
                0.0002692447
            ],
            "Uncertainty (mol/kg)": [
                0.0091231899,
                0.0054151554,
                0.031808589,
                0.0625276031,
                2.17875e-05
            ],
            "Label": "Reasonable",
            "KH (mol/(kgPa))": 0.690877
        },
        "C6H14_2-methylpentane": {
            "pressure (Pa)": [
                294963.7449,
                29496.37449,
                2949.637449,
                294.9637449,
                6.199645990446284e-05
            ],
            "loading (mol/kg)": [
                2.5152335762,
                2.5100063,
                2.3960625498,
                2.1948449002,
                0.0002721608
            ],
            "Uncertainty (mol/kg)": [
                0.0968709414,
                0.0547051227,
                0.0370686302,
                0.0422716915,
                1.06409e-05
            ],
            "Label": "Reasonable",
            "KH (mol/(kgPa))": 4.05706
        },
        "C6H14_3-methylpentane": {
            "pressure (Pa)": [
                294963.745,
                29496.3745,
                2949.63745,
                294.963745,
                0.0001525868696174
            ],
            "loading (mol/kg)": [
                2.6406683656,
                2.6157550591,
                2.4841673215,
                2.2688748495,
                0.0002781844
            ],
            "Uncertainty (mol/kg)": [
                0.0237352521,
                0.0511460693,
                0.0595976751,
                0.0509484348,
                1.84321e-05
            ],
            "Label": "Reasonable",
            "KH (mol/(kgPa))": 1.7306
        },
        "C7H10_1,3,5-heptatriene": {
            "pressure (Pa)": [
                31238.49935,
                3123.849935,
                312.3849935,
                31.23849935,
                1.2009321008320777e-05
            ],
            "loading (mol/kg)": [
                2.1995791986,
                2.169607324,
                2.1051955571,
                1.9790215879,
                0.0006952459
            ],
            "Uncertainty (mol/kg)": [
                0.08828914,
                0.0248252493,
                0.0371571066,
                0.0344671931,
                0.0001057072
            ],
            "Label": "Reasonable",
            "KH (mol/(kgPa))": 18.3156
        },
        "C7H12_1,5-heptadiene": {
            "pressure (Pa)": [
                69970.116,
                6997.0116,
                699.70116,
                69.970116,
                0.260988533,
                0.032730591,
                7.2535736037422e-06
            ],
            "loading (mol/kg)": [
                2.2065806116999997,
                2.2108709814,
                2.1063588738,
                2.0004141571000003,
                1.3645349831,
                0.7037921732,
                0.0002709657
            ],
            "Uncertainty (mol/kg)": [
                0.0333782591,
                0.0607990756,
                0.0348498025,
                0.0378118655,
                0.012817384,
                0.0023458959,
                3.36477e-05
            ],
            "Label": "Reasonable",
            "KH (mol/(kgPa))": 30.4206
        },
        "C7H14_4,4-dimethyl-1-pentene": {
            "pressure (Pa)": [
                160639.219,
                16063.9219,
                1606.39219,
                160.639219,
                16.0639219,
                0.718699866,
                7.666129935499468e-05
            ],
            "loading (mol/kg)": [
                2.2831804803,
                2.2782399459000002,
                2.2118232815,
                1.8936775779,
                1.6532649419,
                1.2657784583,
                0.0002343461
            ],
            "Uncertainty (mol/kg)": [
                0.0574412664,
                0.069716136,
                0.1500917846,
                0.1253740906,
                0.0210736311,
                0.0212531122,
                3.5292e-05
            ],
            "Label": "Reasonable",
            "KH (mol/(kgPa))": 2.97827
        },
        "C7H14_4-methyl-1-hexene": {
            "pressure (Pa)": [
                115465.281,
                11546.5281,
                1154.65281,
                115.465281,
                11.5465281,
                0.454702277,
                2.5813279789520215e-05
            ],
            "loading (mol/kg)": [
                2.3591066159,
                2.3163030243000002,
                2.2767468618,
                2.0806545655,
                1.8011961462,
                1.394816881,
                0.0002564804
            ],
            "Uncertainty (mol/kg)": [
                0.1007920037,
                0.0746059853,
                0.0731703546,
                0.0557601194,
                0.0201681774,
                0.0078116681,
                2.50971e-05
            ],
            "Label": "Reasonable",
            "KH (mol/(kgPa))": 9.13912
        },
        "CH4_methane": {
            "pressure (Pa)": [
                45200000.0,
                4520000.0,
                452000.0,
                45200.0,
                65.31267857
            ],
            "loading (mol/kg)": [
                7.31502,
                5.26219,
                2.30777,
                0.436121,
                0.00072871
            ],
            "Uncertainty (mol/kg)": [
                null,
                null,
                null,
                null,
                null
            ],
            "Label": "Reasonable",
            "KH (mol/(kgPa))": 1.12e-05
        },
        "CHN_hydrogen-cyanide": {
            "pressure (Pa)": [
                1070957.742,
                107095.7742,
                10709.57742,
                1070.957742,
                2.761646743185078
            ],
            "loading (mol/kg)": [
                7.256751530599999,
                6.5041034019,
                0.6174636419,
                0.0616587019,
                0.0001543185
            ],
            "Uncertainty (mol/kg)": [
                0.0239329005,
                0.0132058922,
                0.0051758927,
                0.0003099868,
                6.2302e-06
            ],
            "Label": "Reasonable",
            "KH (mol/(kgPa))": 0.000262769
        }
    },
    "AGARUW": {
        "C2H3N_acetonitrile": {
            "pressure (Pa)": [
                111535.0,
                11153.5,
                1115.35,
                111.535,
                13.693185,
                0.700539901,
                0.0270922704343963
            ],
            "loading (mol/kg)": [
                1.78097,
                1.76598,
                1.55126,
                1.27697,
                1.319678356,
                0.6320607647,
                0.0696624314
            ],
            "Uncertainty (mol/kg)": [
                null,
                null,
                null,
                null,
                0.0041847166,
                0.0100057017,
                0.0016245722
            ],
            "Label": "Reasonable",
            "KH (mol/(kgPa))": 0.00657372
        },
        "C2H4O_acetaldehyde": {
            "pressure (Pa)": [
                1111911.937,
                111191.1937,
                11119.11937,
                1111.911937,
                7.341135061,
                0.0280956936718791
            ],
            "loading (mol/kg)": [
                2.6136937585,
                2.5892596529,
                1.9441736896,
                1.5909345546,
                0.437979094,
                0.0022850903
            ],
            "Uncertainty (mol/kg)": [
                0.0414290582,
                0.0435757182,
                0.0084667428,
                0.0029312994,
                0.0073690529,
                0.0001064581
            ],
            "Label": "Reasonable",
            "KH (mol/(kgPa))": 0.00708678
        },
        "C2H4_ethene": {
            "pressure (Pa)": [
                35504300.0,
                3550430.0,
                355043.0,
                35504.3,
                2.80439784219853
            ],
            "loading (mol/kg)": [
                2.86444,
                2.51639,
                1.81399,
                1.20307,
                0.0002836771
            ],
            "Uncertainty (mol/kg)": [
                null,
                null,
                null,
                null,
                1.193e-05
            ],
            "Label": "Reasonable",
            "KH (mol/(kgPa))": 0.000102141
        },
        "C2H6O_dimethylether": {
            "pressure (Pa)": [
                6234610.0,
                623461.0,
                62346.1,
                6234.61,
                0.0311189343982345
            ],
            "loading (mol/kg)": [
                1.77672,
                1.79205,
                1.59125,
                1.52087,
                0.0001023879
            ],
            "Uncertainty (mol/kg)": [
                null,
                null,
                null,
                null,
                8.6977e-06
            ],
            "Label": "Reasonable",
            "KH (mol/(kgPa))": 0.00570945
        },
        "C2H6_ethane": {
            "pressure (Pa)": [
                38452800.0,
                3845280.0,
                384528.0,
                38452.8,
                0.957294623804215
            ],
            "loading (mol/kg)": [
                2.49874,
                2.21101,
                1.73703,
                1.41613,
                0.0002462098
            ],
            "Uncertainty (mol/kg)": [
                null,
                null,
                null,
                null,
                1.4001e-05
            ],
            "Label": "Reasonable",
            "KH (mol/(kgPa))": 0.000261021
        },
        "C2H7N_dimethylamine": {
            "pressure (Pa)": [
                1933020.466,
                193302.0466,
                19330.20466,
                1933.020466,
                3.941474978,
                0.0078190353845317
            ],
            "loading (mol/kg)": [
                1.8705165589,
                1.8324682523,
                1.5781471968,
                1.5046456918,
                0.0388150183,
                7.70872e-05
            ],
            "Uncertainty (mol/kg)": [
                0.0645410547,
                0.0497635301,
                0.0079019588,
                0.0024927889,
                0.0004436013,
                6.3456e-06
            ],
            "Label": "Reasonable",
            "KH (mol/(kgPa))": 0.0239226
        },
        "C2H7N_ethylamine": {
            "pressure (Pa)": [
                1436356.294,
                143635.6294,
                14363.56294,
                1436.356294,
                7.565685801,
                0.0039044563405201
            ],
            "loading (mol/kg)": [
                2.0059808207,
                1.9889773948,
                1.6519663147,
                1.5334645527,
                0.124245255,
                0.0
            ],
            "Uncertainty (mol/kg)": [
                0.0314951011,
                0.0402670045,
                0.0181995782,
                0.0036267311,
                0.0027592119,
                0.0
            ],
            "Label": "Reasonable",
            "KH (mol/(kgPa))": 0.0513767
        },
        "C3H5N_propionitrile": {
            "pressure (Pa)": [
                62871.8,
                6287.18,
                628.717,
                62.8717,
                1.014516918,
                0.017527773,
                0.0023715456949527
            ],
            "loading (mol/kg)": [
                1.5649,
                1.54822,
                1.51582,
                1.40237,
                1.475363703,
                0.6101850257,
                0.1637415046
            ],
            "Uncertainty (mol/kg)": [
                null,
                null,
                null,
                null,
                0.0026995216,
                0.0084885295,
                0.0056783501
            ],
            "Label": "Reasonable",
            "KH (mol/(kgPa))": 0.0659865
        },
        "C3H6O_acetone": {
            "pressure (Pa)": [
                319253.0,
                31925.3,
                3192.53,
                319.253,
                0.0004718064533825
            ],
            "loading (mol/kg)": [
                1.54803,
                1.55114,
                1.54759,
                1.5437,
                0.0006320813
            ],
            "Uncertainty (mol/kg)": [
                null,
                null,
                null,
                null,
                2.10759e-05
            ],
            "Label": "Reasonable",
            "KH (mol/(kgPa))": 0.328107
        },
        "C3H6O_propionaldehyde": {
            "pressure (Pa)": [
                443120.562,
                44312.0562,
                4431.20562,
                443.120562,
                0.000918550736684
            ],
            "loading (mol/kg)": [
                1.5481162261,
                1.5479025733,
                1.5479918271,
                1.5456847257,
                0.0007680663
            ],
            "Uncertainty (mol/kg)": [
                0.0002086042,
                0.0001210297,
                0.0003032667,
                0.0003121799,
                5.06406e-05
            ],
            "Label": "Reasonable",
            "KH (mol/(kgPa))": 0.168539
        },
        "C3H6_propene": {
            "pressure (Pa)": [
                15604100.0,
                1560410.0,
                156041.0,
                15604.1,
                1560.41,
                241.707509,
                0.0653924451481565
            ],
            "loading (mol/kg)": [
                1.64787,
                1.60839,
                1.55142,
                1.48998,
                1.1534263772,
                0.4743927018,
                0.0001607536
            ],
            "Uncertainty (mol/kg)": [
                null,
                null,
                null,
                null,
                0.0031726165,
                0.0024678587,
                6.1447e-06
            ],
            "Label": "Reasonable",
            "KH (mol/(kgPa))": 0.00251997
        },
        "C3H8O_isopropylalcohol": {
            "pressure (Pa)": [
                116349.0,
                11634.9,
                1163.49,
                116.349,
                7.6264093,
                1.185669518,
                7.350388370270078e-05
            ],
            "loading (mol/kg)": [
                1.54722,
                1.54634,
                1.54783,
                1.54508,
                1.2906768998,
                0.4572540165,
                2.70664e-05
            ],
            "Uncertainty (mol/kg)": [
                null,
                null,
                null,
                null,
                0.009482868,
                0.0122890907,
                3.7484e-06
            ],
            "Label": "Reasonable",
            "KH (mol/(kgPa))": 2.10495
        },
        "C3H8O_propylalcohol": {
            "pressure (Pa)": [
                38784.0,
                3878.4,
                387.84,
                38.784,
                1.44350186,
                0.199853952,
                9.172117937049678e-05
            ],
            "loading (mol/kg)": [
                1.54796,
                1.54801,
                1.54684,
                1.54244,
                1.1357991665,
                0.281952962,
                0.0001180617
            ],
            "Uncertainty (mol/kg)": [
                null,
                null,
                null,
                null,
                0.0144704296,
                0.0062482513,
                1.2981e-05
            ],
            "Label": "Reasonable",
            "KH (mol/(kgPa))": 1.68768
        },
        "C3H8_propane": {
            "pressure (Pa)": [
                10232100.0,
                1023210.0,
                102321.0,
                10232.1,
                1058.796262,
                0.0277751119784373
            ],
            "loading (mol/kg)": [
                1.55707,
                1.5493,
                1.54348,
                1.49849,
                1.2307318106,
                0.0001558676
            ],
            "Uncertainty (mol/kg)": [
                null,
                null,
                null,
                null,
                0.0031639989,
                8.6069e-06
            ],
            "Label": "Reasonable",
            "KH (mol/(kgPa))": 0.00560599
        },
        "C3H9N_propylamine": {
            "pressure (Pa)": [
                420665.182,
                42066.5182,
                4206.65182,
                420.665182,
                0.0002250064291227
            ],
            "loading (mol/kg)": [
                1.5538201474000002,
                1.5479687034,
                1.5470936051,
                1.5394665671,
                8.03768e-05
            ],
            "Uncertainty (mol/kg)": [
                0.0143117395,
                9.15171e-05,
                0.0009429989,
                0.0029394259,
                1.25289e-05
            ],
            "Label": "Reasonable",
            "KH (mol/(kgPa))": 0.690567
        },
        "C4H10O_methyl-isopropyl-ether": {
            "pressure (Pa)": [
                916849.2417,
                91684.92417,
                9168.492417,
                916.8492417,
                13.94252642,
                1.635672125,
                8.883359320103539e-05
            ],
            "loading (mol/kg)": [
                1.5443720178,
                1.545200796,
                1.5119874079,
                1.3369151963,
                0.8661641213,
                0.4211733083,
                3.14928e-05
            ],
            "Uncertainty (mol/kg)": [
                0.0020255443,
                0.0015162273,
                0.0105942429,
                0.0096164684,
                0.0038316687,
                0.0047028066,
                2.6611e-06
            ],
            "Label": "Reasonable",
            "KH (mol/(kgPa))": 1.7385
        },
        "C4H10O_methyl-propyl-ether": {
            "pressure (Pa)": [
                734989.652,
                73498.9652,
                7349.89652,
                734.989652,
                1.62271761,
                0.0003630825214408
            ],
            "loading (mol/kg)": [
                1.4808901569,
                1.4753764017,
                1.3568391317,
                1.1633147287,
                0.4231043828,
                0.0001489498
            ],
            "Uncertainty (mol/kg)": [
                0.0143649807,
                0.0204671719,
                0.0296454331,
                0.0177729137,
                0.001735228,
                1.01331e-05
            ],
            "Label": "Reasonable",
            "KH (mol/(kgPa))": 0.407866
        },
        "C4H10_isobutane": {
            "pressure (Pa)": [
                3723029.398,
                372302.9398,
                37230.29398,
                3723.0293979999997,
                0.0017571878410395
            ],
            "loading (mol/kg)": [
                1.5478593251,
                1.5478958006999999,
                1.5463966031999998,
                1.5332124650999999,
                0.0001594232
            ],
            "Uncertainty (mol/kg)": [
                0.000225968,
                8.64817e-05,
                0.0005127753,
                0.0014381275,
                5.9157e-06
            ],
            "Label": "Reasonable",
            "KH (mol/(kgPa))": 0.0880873
        },
        "C4H11N_dimethylethylamine": {
            "pressure (Pa)": [
                839015.6633,
                83901.56633,
                8390.156633,
                839.0156633,
                7.988800580818007e-05
            ],
            "loading (mol/kg)": [
                1.5446186147,
                1.5468535632,
                1.5399652756,
                1.5118608804,
                0.0001205289
            ],
            "Uncertainty (mol/kg)": [
                0.0132853588,
                0.0031066664,
                0.0109179745,
                0.0325474526,
                2.21204e-05
            ],
            "Label": "Reasonable",
            "KH (mol/(kgPa))": 1.93348
        },
        "C4H8_1-butene": {
            "pressure (Pa)": [
                3357260.298,
                335726.0298,
                33572.60298,
                3357.260298,
                0.0032817167265797
            ],
            "loading (mol/kg)": [
                1.5464696268,
                1.5464678611,
                1.5337288793,
                1.4474962536,
                0.0001581171
            ],
            "Uncertainty (mol/kg)": [
                0.0011534315,
                0.0005416226,
                0.0031219382,
                0.0054263999,
                5.8345e-06
            ],
            "Label": "Reasonable",
            "KH (mol/(kgPa))": 0.0471238
        },
        "C4H8_isobutene": {
            "pressure (Pa)": [
                3216899.611,
                321689.9611,
                32168.99611,
                3216.899611,
                0.0034619581665678
            ],
            "loading (mol/kg)": [
                1.5477895669,
                1.5477286857,
                1.5453114804,
                1.5229072816,
                0.0001579236
            ],
            "Uncertainty (mol/kg)": [
                0.0001421567,
                0.0002923908,
                0.0005364396,
                0.0019390779,
                1.07493e-05
            ],
            "Label": "Reasonable",
            "KH (mol/(kgPa))": 0.0447085
        },
        "C5H10O_1-methyl-3-buten-1-ol": {
            "pressure (Pa)": [
                8808.221097,
                880.8221097,
                88.08221097,
                8.808221097,
                0.00397777
            ],
            "loading (mol/kg)": [
                1.4711366536,
                1.494483532,
                1.4038993853,
                1.2934704706,
                0.2498442164
            ],
            "Uncertainty (mol/kg)": [
                0.0541814596,
                0.084372186,
                0.0718187289,
                0.033341585,
                0.0082750926
            ],
            "Label": "Reasonable",
            "KH (mol/(kgPa))": 1882.97
        },
        "C5H10O_methylpropylketone": {
            "pressure (Pa)": [
                51802.9,
                5180.29,
                518.029,
                51.8029,
                0.167167958,
                0.007826956,
                4.731334369233757e-05
            ],
            "loading (mol/kg)": [
                0.974371,
                0.999241,
                0.92479,
                0.947674,
                0.7837612085,
                0.4606966727,
                0.00566181
            ],
            "Uncertainty (mol/kg)": [
                null,
                null,
                null,
                null,
                0.0078087902,
                0.0116846227,
                0.0003397401
            ],
            "Label": "Reasonable",
            "KH (mol/(kgPa))": 2.0594
        },
        "C5H10_2-pentene": {
            "pressure (Pa)": [
                763041.7627,
                76304.17627,
                7630.417627,
                763.0417627,
                2.05460847,
                0.00015376333549
            ],
            "loading (mol/kg)": [
                1.5090656648,
                1.4992238027,
                1.3987018401,
                1.2670962684,
                0.7273413776,
                0.0001540051
            ],
            "Uncertainty (mol/kg)": [
                0.0232006099,
                0.0134681667,
                0.0333042786,
                0.0191952054,
                0.0029348463,
                1.14934e-05
            ],
            "Label": "Reasonable",
            "KH (mol/(kgPa))": 0.981421
        },
        "C5H12O_3-methyl-1-butanol": {
            "pressure (Pa)": [
                6301.872,
                630.1872,
                63.018719999999995,
                6.301872,
                0.011078806,
                1.195572241999687e-07
            ],
            "loading (mol/kg)": [
                1.3756015102,
                1.3918866971000001,
                1.3281788958,
                1.2584276461,
                0.9709585343,
                6.43401e-05
            ],
            "Uncertainty (mol/kg)": [
                0.0557142459,
                0.078129098,
                0.0984628145,
                0.0690087076,
                0.018944244,
                1.34491e-05
            ],
            "Label": "Reasonable",
            "KH (mol/(kgPa))": 1150.58
        },
        "C5H12O_methyl-tert-butyl-ether": {
            "pressure (Pa)": [
                392256.706,
                39225.6706,
                3922.5670600000003,
                392.256706,
                1.940194462498652e-05
            ],
            "loading (mol/kg)": [
                1.5474952228999999,
                1.5473958827,
                1.5436288652,
                1.5011119919,
                3.20975e-05
            ],
            "Uncertainty (mol/kg)": [
                0.0008389524,
                0.0007901102,
                0.0031375232,
                0.0276222618,
                6.1394e-06
            ],
            "Label": "Reasonable",
            "KH (mol/(kgPa))": 7.97598
        },
        "C5H12_isopentane": {
            "pressure (Pa)": [
                1013326.698,
                101332.6698,
                10133.26698,
                1013.326698,
                0.0001155271746171
            ],
            "loading (mol/kg)": [
                1.5172530424,
                1.5087161964,
                1.4009075937,
                1.2471188775,
                0.0001565448
            ],
            "Uncertainty (mol/kg)": [
                0.0192296691,
                0.0186573701,
                0.0359068239,
                0.0212393252,
                5.3183e-06
            ],
            "Label": "Reasonable",
            "KH (mol/(kgPa))": 1.31333
        },
        "C5H12_neopentane": {
            "pressure (Pa)": [
                1707029.575,
                170702.9575,
                17070.29575,
                1707.029575,
                13.39969562,
                1.280272181,
                0.0002856686291538
            ],
            "loading (mol/kg)": [
                1.5479725976,
                1.5480064367,
                1.5472343068,
                1.5414423411,
                1.1407538157,
                0.5288344125,
                0.0001604391
            ],
            "Uncertainty (mol/kg)": [
                5.77157e-05,
                4.14466e-05,
                0.0006810584,
                0.0014564014,
                0.0076237056,
                0.0042504406,
                1.14485e-05
            ],
            "Label": "Reasonable",
            "KH (mol/(kgPa))": 0.541877
        },
        "C5H13N_methyldiethylamine": {
            "pressure (Pa)": [
                299769.8039,
                29976.98039,
                2997.698039,
                299.7698039,
                3.3720216528757747e-06
            ],
            "loading (mol/kg)": [
                1.1952501671,
                1.1641995505,
                1.1758315435,
                1.1117771038,
                7.75468e-05
            ],
            "Uncertainty (mol/kg)": [
                0.0969544201,
                0.0739756031,
                0.0390524228,
                0.068022847,
                3.30785e-05
            ],
            "Label": "Reasonable",
            "KH (mol/(kgPa))": 35.4461
        },
        "C6H10O_4-hexen-2-one": {
            "pressure (Pa)": [
                11203.887,
                1120.3887,
                112.03887,
                11.203887,
                1.703497650810618e-07
            ],
            "loading (mol/kg)": [
                1.0582008162,
                1.0401152426,
                1.0033033791,
                0.9599040785,
                8.26505e-05
            ],
            "Uncertainty (mol/kg)": [
                0.0454669335,
                0.0388132069,
                0.0343239815,
                0.013675327,
                7.6651e-06
            ],
            "Label": "Reasonable",
            "KH (mol/(kgPa))": 621.193
        },
        "C6H10O_4-methyl-4-penten-2-one": {
            "pressure (Pa)": [
                15717.974,
                1571.7974,
                157.17974,
                15.717974,
                2.69660587081125e-07
            ],
            "loading (mol/kg)": [
                1.0994844151,
                1.0353594673,
                1.0131708079,
                0.9704228181,
                4.50139e-05
            ],
            "Uncertainty (mol/kg)": [
                0.0236109851,
                0.0312595453,
                0.0280870769,
                0.0121879193,
                4.0399e-06
            ],
            "Label": "Reasonable",
            "KH (mol/(kgPa))": 407.729
        },
        "C6H10O_4-methyl-4-pentenal": {
            "pressure (Pa)": [
                26661.10183,
                2666.110183,
                266.6110183,
                26.66110183,
                2.869764725969352e-07
            ],
            "loading (mol/kg)": [
                1.151338129,
                1.1643033413,
                1.163077033,
                1.1424108158,
                0.0006473439
            ],
            "Uncertainty (mol/kg)": [
                0.035293451,
                0.0132634354,
                0.0154213232,
                0.0533199708,
                5.46715e-05
            ],
            "Label": "Reasonable",
            "KH (mol/(kgPa))": 401.196
        },
        "C6H10O_5-hexen-2-one": {
            "pressure (Pa)": [
                14658.93063,
                1465.893063,
                146.5893063,
                14.65893063,
                1.4472768149296145e-07
            ],
            "loading (mol/kg)": [
                0.9646693355,
                0.9600727174,
                0.9419858135,
                0.8388836183,
                7.52247e-05
            ],
            "Uncertainty (mol/kg)": [
                0.0054417854,
                0.0167704563,
                0.0404492027,
                0.0353860247,
                9.1876e-06
            ],
            "Label": "Reasonable",
            "KH (mol/(kgPa))": 666.541
        },
        "C6H10_1,5-hexadiene": {
            "pressure (Pa)": [
                287264.733,
                28726.4733,
                2872.64733,
                287.264733,
                10.07961729,
                0.091981109,
                1.3547781749759542e-05
            ],
            "loading (mol/kg)": [
                1.2085352901,
                1.2071476236,
                1.1317404899,
                1.0248242799,
                0.8596713562,
                0.4559652064,
                0.0001222946
            ],
            "Uncertainty (mol/kg)": [
                0.0342530412,
                0.0285145667,
                0.0203700792,
                0.0193132521,
                0.0082740374,
                0.0014713053,
                4.7062e-06
            ],
            "Label": "Reasonable",
            "KH (mol/(kgPa))": 8.92054
        },
        "C6H12_2-hexene": {
            "pressure (Pa)": [
                224680.4832,
                22468.04832,
                2246.804832,
                224.6804832,
                10.02318421,
                0.038212201,
                5.183972080804715e-06
            ],
            "loading (mol/kg)": [
                1.1198779367,
                1.1311696043,
                1.035596655,
                0.9665092212,
                0.8496384329,
                0.4936031875,
                0.000116296
            ],
            "Uncertainty (mol/kg)": [
                0.0449920775,
                0.0380681217,
                0.048729817,
                0.0126832245,
                0.0109245305,
                0.0036152849,
                6.2076e-06
            ],
            "Label": "Reasonable",
            "KH (mol/(kgPa))": 21.6027
        },
        "C6H14_2,2-dimethylbutane": {
            "pressure (Pa)": [
                479506.9467,
                47950.69467,
                4795.069467,
                479.5069467,
                2.397266382661484e-05
            ],
            "loading (mol/kg)": [
                1.3055296966,
                1.3318790577,
                1.2253967807,
                1.1538976081,
                0.0001301557
            ],
            "Uncertainty (mol/kg)": [
                0.0643210052,
                0.0775317251,
                0.0625152205,
                0.011965352,
                1.12232e-05
            ],
            "Label": "Reasonable",
            "KH (mol/(kgPa))": 5.44591
        },
        "C6H14_2,3-dimethylbutane": {
            "pressure (Pa)": [
                382356.082,
                38235.6082,
                3823.56082,
                382.356082,
                1.0361217823708751e-05
            ],
            "loading (mol/kg)": [
                1.1554830117,
                1.1831901429,
                1.061446848,
                0.9801128278,
                0.0001200451
            ],
            "Uncertainty (mol/kg)": [
                0.0375458054,
                0.0506861401,
                0.0338732527,
                0.0102903647,
                4.5008e-06
            ],
            "Label": "Reasonable",
            "KH (mol/(kgPa))": 11.152
        },
        "C6H14_2-methylpentane": {
            "pressure (Pa)": [
                294963.7449,
                29496.37449,
                2949.637449,
                294.9637449,
                3.911838008710298e-06
            ],
            "loading (mol/kg)": [
                1.0428216882,
                1.1138579021,
                0.992977926,
                0.9652211851,
                0.0001055323
            ],
            "Uncertainty (mol/kg)": [
                0.0420629384,
                0.0362921223,
                0.0197079056,
                0.0037870302,
                3.8355e-06
            ],
            "Label": "Decreasing",
            "KH (mol/(kgPa))": 26.6581
        },
        "C6H14_3-methylpentane": {
            "pressure (Pa)": [
                294963.745,
                29496.3745,
                2949.63745,
                294.963745,
                5.878696165752291e-06
            ],
            "loading (mol/kg)": [
                1.1508253188,
                1.1455330775,
                1.1180851934,
                1.0041946349,
                0.000118352
            ],
            "Uncertainty (mol/kg)": [
                0.0437979749,
                0.0435320881,
                0.0555220419,
                0.0167215533,
                9.3512e-06
            ],
            "Label": "Reasonable",
            "KH (mol/(kgPa))": 19.5762
        },
        "C7H10_1,3,5-heptatriene": {
            "pressure (Pa)": [
                31238.49935,
                3123.849935,
                312.3849935,
                31.23849935,
                8.317940995754804e-07
            ],
            "loading (mol/kg)": [
                0.8133374203,
                0.7931067325,
                0.7752870336,
                0.7740007632,
                0.0001631724
            ],
            "Uncertainty (mol/kg)": [
                0.0222680712,
                0.0355705268,
                0.0050372418,
                2.85806e-05,
                1.67044e-05
            ],
            "Label": "Reasonable",
            "KH (mol/(kgPa))": 97.7811
        },
        "C7H12_1,5-heptadiene": {
            "pressure (Pa)": [
                69970.116,
                6997.0116,
                699.70116,
                69.970116,
                0.524470839,
                0.004757968,
                0.00034555,
                4.32792893781091e-07
            ],
            "loading (mol/kg)": [
                0.9283018058,
                0.9095113451000001,
                0.8505355423000001,
                0.7962042256999999,
                0.7713212631,
                0.5542101817,
                0.105189887,
                9.82033e-05
            ],
            "Uncertainty (mol/kg)": [
                0.0475904323,
                0.0227838845,
                0.0176712509,
                0.0165811637,
                0.0015276484,
                0.0055454138,
                0.0012087362,
                4.5919e-06
            ],
            "Label": "Reasonable",
            "KH (mol/(kgPa))": 214.491
        },
        "C7H14_4,4-dimethyl-1-pentene": {
            "pressure (Pa)": [
                160639.219,
                16063.9219,
                1606.39219,
                160.639219,
                2.563960140305468e-06
            ],
            "loading (mol/kg)": [
                0.9984983812,
                1.0576098788,
                1.0301241888,
                0.9834736801999999,
                0.0001084591
            ],
            "Uncertainty (mol/kg)": [
                0.032677909,
                0.0225711389,
                0.0484225198,
                0.0292211298,
                6.3728e-06
            ],
            "Label": "Decreasing",
            "KH (mol/(kgPa))": 38.9436
        },
        "C7H14_4-methyl-1-hexene": {
            "pressure (Pa)": [
                115465.281,
                11546.5281,
                1154.65281,
                115.465281,
                1.103259616,
                6.163347923860004e-07
            ],
            "loading (mol/kg)": [
                0.967485377,
                0.9675137979,
                0.9670618206,
                0.9509854487999999,
                0.7925318075,
                9.99449e-05
            ],
            "Uncertainty (mol/kg)": [
                0.0001323933,
                2.74776e-05,
                0.001296311,
                0.0185876241,
                0.0120270407,
                5.2496e-06
            ],
            "Label": "Reasonable",
            "KH (mol/(kgPa))": 156.974
        },
        "CH4_methane": {
            "pressure (Pa)": [
                45200000.0,
                4520000.0,
                452000.0,
                45200.0,
                33.98004484
            ],
            "loading (mol/kg)": [
                3.03102,
                2.45892,
                1.36121,
                0.339079,
                0.000301963
            ],
            "Uncertainty (mol/kg)": [
                null,
                null,
                null,
                null,
                null
            ],
            "Label": "Reasonable",
            "KH (mol/(kgPa))": 8.92e-06
        },
        "CHN_hydrogen-cyanide": {
            "pressure (Pa)": [
                1070957.742,
                107095.7742,
                10709.57742,
                1070.957742,
                2.11958917033744
            ],
            "loading (mol/kg)": [
                3.1180852367000003,
                3.0611099281,
                1.9821698226,
                0.684437883,
                0.0025297279
            ],
            "Uncertainty (mol/kg)": [
                0.0070750615,
                0.0026099832,
                0.0016008075,
                0.0122808921,
                9.33251e-05
            ],
            "Label": "Reasonable",
            "KH (mol/(kgPa))": 0.000147108
        }
    },
    "AHOKIR01": {
        "C2H3N_acetonitrile": {
            "pressure (Pa)": [
                111535.0,
                11153.5,
                1115.35,
                111.535,
                1.8702580645161289
            ],
            "loading (mol/kg)": [
                2.36935,
                2.37319,
                1.813955656,
                1.0685621174,
                0.0592918767
            ],
            "Uncertainty (mol/kg)": [
                0.01913412,
                0.01481976,
                0.0124588029,
                0.0168423936,
                0.0092432606
            ],
            "Label": "Reasonable",
            "KH (mol/(kgPa))": 1.55e-05
        },
        "C2H4O_acetaldehyde": {
            "pressure (Pa)": [
                1160790.0,
                116079.0,
                11607.9,
                1160.79,
                0.4844270174123112
            ],
            "loading (mol/kg)": [
                1.7185,
                1.66984,
                1.21904,
                0.361593,
                0.0024624118
            ],
            "Uncertainty (mol/kg)": [
                null,
                null,
                null,
                null,
                0.0001992515
            ],
            "Label": "Reasonable",
            "KH (mol/(kgPa))": 0.000354749
        },
        "C2H4_ethene": {
            "pressure (Pa)": [
                35504300.0,
                3550430.0,
                355043.0,
                35504.3,
                739.5625000000001
            ],
            "loading (mol/kg)": [
                0.887475,
                0.320276,
                0.0406496,
                0.00429276,
                8.83062e-05
            ],
            "Uncertainty (mol/kg)": [
                null,
                null,
                null,
                null,
                3.4234e-06
            ],
            "Label": "Reasonable",
            "KH (mol/(kgPa))": 1.2e-07
        },
        "C2H6O_dimethylether": {
            "pressure (Pa)": [
                6234610.0,
                623461.0,
                62346.1,
                6234.61,
                189.6910448
            ],
            "loading (mol/kg)": [
                2.54186,
                2.63887,
                1.18957,
                0.0746145,
                0.0022052368
            ],
            "Uncertainty (mol/kg)": [
                null,
                null,
                null,
                null,
                9.47044e-05
            ],
            "Label": "Reasonable",
            "KH (mol/(kgPa))": 1.34e-05
        },
        "C2H6_ethane": {
            "pressure (Pa)": [
                38452800.0,
                3845280.0,
                384528.0,
                38452.8,
                748.2506082725062
            ],
            "loading (mol/kg)": [
                0.307531,
                0.113843,
                0.0156865,
                0.00153365,
                3.13774e-05
            ],
            "Uncertainty (mol/kg)": [
                null,
                null,
                null,
                null,
                1.4377e-06
            ],
            "Label": "Reasonable",
            "KH (mol/(kgPa))": 4.11e-08
        },
        "C2H7N_dimethylamine": {
            "pressure (Pa)": [
                1933020.466,
                193302.0466,
                19330.20466,
                1933.020466,
                0.2952368316831683
            ],
            "loading (mol/kg)": [
                0.0002981892,
                0.0002475017,
                2.63575e-05,
                2.6138e-06,
                0.0
            ],
            "Uncertainty (mol/kg)": [
                1.22196e-05,
                3.67073e-05,
                4.3483e-06,
                1.0518e-06,
                0.0
            ],
            "Label": "Large Uncertainty",
            "KH (mol/(kgPa))": 1.01e-07
        },
        "C2H7N_ethylamine": {
            "pressure (Pa)": [
                1436356.294,
                143635.6294,
                14363.56294,
                1436.356294,
                0.0058348460630492
            ],
            "loading (mol/kg)": [
                0.0148792659,
                0.0123011644,
                0.0011975567,
                0.0001197447,
                0.0
            ],
            "Uncertainty (mol/kg)": [
                0.0080749451,
                0.0050717324,
                0.0005545669,
                7.01973e-05,
                0.0
            ],
            "Label": "Reasonable",
            "KH (mol/(kgPa))": 0.000255007
        },
        "C3H5N_propionitrile": {
            "pressure (Pa)": [
                62871.8,
                6287.18,
                628.717,
                62.8717,
                0.5121573032168809
            ],
            "loading (mol/kg)": [
                0.747806,
                0.538053,
                0.0795305,
                0.00846013,
                0.0006004822
            ],
            "Uncertainty (mol/kg)": [
                null,
                null,
                null,
                null,
                0.000133166
            ],
            "Label": "Reasonable",
            "KH (mol/(kgPa))": 0.000146011
        },
        "C3H6O_acetone": {
            "pressure (Pa)": [
                309521.374,
                30952.1374,
                3095.21374,
                309.521374,
                41.30289855,
                4.130289855072464
            ],
            "loading (mol/kg)": [
                0.0746432816,
                0.0691880466,
                0.0067932511,
                0.0006629439,
                2.565e-07,
                9.71e-06
            ],
            "Uncertainty (mol/kg)": [
                0.0083792084,
                0.0020676821,
                0.0006888882,
                0.0001021755,
                3.573e-07,
                4.5359e-06
            ],
            "Label": "Large Uncertainty",
            "KH (mol/(kgPa))": 3.45e-09
        },
        "C3H6O_propionaldehyde": {
            "pressure (Pa)": [
                443120.562,
                44312.0562,
                4431.20562,
                443.120562,
                1.2728884156908666
            ],
            "loading (mol/kg)": [
                0.1087046707,
                0.1034102434,
                0.1036589176,
                0.0120219922,
                3.36736e-05
            ],
            "Uncertainty (mol/kg)": [
                0.0152931504,
                0.0137006848,
                0.011663389,
                0.0009055659,
                5.9988e-06
            ],
            "Label": "Reasonable",
            "KH (mol/(kgPa))": 8.54e-06
        },
        "C3H6_propene": {
            "pressure (Pa)": [
                15604100.0,
                1560410.0,
                156041.0,
                15604.1,
                1560.41,
                1508.319797
            ],
            "loading (mol/kg)": [
                0.0297139,
                0.0186341,
                0.00273122,
                0.000304939,
                2.95331e-05,
                2.7298e-05
            ],
            "Uncertainty (mol/kg)": [
                null,
                null,
                null,
                null,
                5.0398e-06,
                3.2709e-06
            ],
            "Label": "Reasonable",
            "KH (mol/(kgPa))": 1.97e-08
        },
        "C3H8O_isopropylalcohol": {
            "pressure (Pa)": [
                116349.0,
                11634.9,
                1163.49,
                116.349,
                0.0
            ],
            "loading (mol/kg)": [
                0.0,
                0.0,
                0.0,
                0.0,
                0.0
            ],
            "Uncertainty (mol/kg)": [
                null,
                null,
                null,
                null,
                0.0
            ],
            "Label": "No Adsorption",
            "KH (mol/(kgPa))": 2.95e-11
        },
        "C3H8O_propylalcohol": {
            "pressure (Pa)": [
                38784.0,
                3878.4,
                387.84,
                38.784,
                0.54175
            ],
            "loading (mol/kg)": [
                0.00114851,
                0.001109833,
                9.36396e-05,
                1.22139e-05,
                1.8687e-06
            ],
            "Uncertainty (mol/kg)": [
                null,
                null,
                null,
                null,
                8.013e-07
            ],
            "Label": "Large Uncertainty",
            "KH (mol/(kgPa))": 2.12e-06
        },
        "C3H8_propane": {
            "pressure (Pa)": [
                10232100.0,
                1023210.0,
                102321.0,
                10232.1,
                1058.796262
            ],
            "loading (mol/kg)": [
                0.0015361,
                0.00112469,
                0.000124378,
                1.18067e-05,
                1.3557e-06
            ],
            "Uncertainty (mol/kg)": [
                null,
                null,
                null,
                null,
                4.117e-07
            ],
            "Label": "Large Uncertainty",
            "KH (mol/(kgPa))": 1.26e-09
        },
        "C3H9N_propylamine": {
            "pressure (Pa)": [
                420665.182,
                42066.5182,
                4206.65182,
                420.665182,
                0.0
            ],
            "loading (mol/kg)": [
                0.0,
                0.0,
                0.0,
                0.0,
                0.0
            ],
            "Uncertainty (mol/kg)": [
                0.0,
                0.0,
                0.0,
                0.0,
                0.0
            ],
            "Label": "No Adsorption",
            "KH (mol/(kgPa))": 9.68e-12
        },
        "C4H10O_methyl-isopropyl-ether": {
            "pressure (Pa)": [
                916849.2417,
                91684.92417,
                9168.492417,
                916.8492417,
                0.0
            ],
            "loading (mol/kg)": [
                0.0,
                0.0,
                0.0,
                0.0,
                0.0
            ],
            "Uncertainty (mol/kg)": [
                0.0,
                0.0,
                0.0,
                0.0,
                0.0
            ],
            "Label": "No Adsorption",
            "KH (mol/(kgPa))": 5.11e-14
        },
        "C4H10O_methyl-propyl-ether": {
            "pressure (Pa)": [
                734989.652,
                73498.9652,
                46630.04061,
                26520.94516,
                7349.89652,
                734.989652
            ],
            "loading (mol/kg)": [
                6.25594e-05,
                6.03609e-05,
                4.26264e-05,
                2.42201e-05,
                6.3512e-06,
                6.84e-07
            ],
            "Uncertainty (mol/kg)": [
                1.04408e-05,
                9.7841e-06,
                5.62e-06,
                5.7291e-06,
                9.862e-07,
                2.608e-07
            ],
            "Label": "Large Uncertainty",
            "KH (mol/(kgPa))": 7.22e-10
        },
        "C4H10_isobutane": {
            "pressure (Pa)": [
                3723029.398,
                372302.9398,
                37230.29398,
                3723.0293979999997,
                0.0
            ],
            "loading (mol/kg)": [
                0.0,
                0.0,
                0.0,
                0.0,
                0.0
            ],
            "Uncertainty (mol/kg)": [
                0.0,
                0.0,
                0.0,
                0.0,
                0.0
            ],
            "Label": "No Adsorption",
            "KH (mol/(kgPa))": 1.97e-16
        },
        "C4H11N_dimethylethylamine": {
            "pressure (Pa)": [
                839015.6633,
                83901.56633,
                8390.156633,
                839.0156633,
                0.0
            ],
            "loading (mol/kg)": [
                0.0,
                0.0,
                0.0,
                0.0,
                0.0
            ],
            "Uncertainty (mol/kg)": [
                0.0,
                0.0,
                0.0,
                0.0,
                0.0
            ],
            "Label": "No Adsorption",
            "KH (mol/(kgPa))": 1.1499999999999999e-23
        },
        "C4H8_1-butene": {
            "pressure (Pa)": [
                3357260.298,
                335726.0298,
                33572.60298,
                3357.260298,
                32.29886304909561
            ],
            "loading (mol/kg)": [
                0.0001249966,
                0.0001032193,
                1.29467e-05,
                1.258e-06,
                0.0
            ],
            "Uncertainty (mol/kg)": [
                1.53044e-05,
                1.27791e-05,
                1.992e-06,
                6.257e-07,
                0.0
            ],
            "Label": "Large Uncertainty",
            "KH (mol/(kgPa))": 3.87e-10
        },
        "C4H8_isobutene": {
            "pressure (Pa)": [
                3216899.611,
                321689.9611,
                32168.99611,
                3216.899611,
                32.733147058823526
            ],
            "loading (mol/kg)": [
                0.0004451708,
                0.0003951428,
                4.47149e-05,
                3.9939e-06,
                6.11e-08
            ],
            "Uncertainty (mol/kg)": [
                1.827e-05,
                2.92355e-05,
                3.7298e-06,
                1.3348e-06,
                1.338e-07
            ],
            "Label": "Large Uncertainty",
            "KH (mol/(kgPa))": 1.36e-09
        },
        "C5H10O_1-methyl-3-buten-1-ol": {
            "pressure (Pa)": [
                8808.221097,
                880.8221097,
                88.08221097,
                8.808221097,
                0.0
            ],
            "loading (mol/kg)": [
                0.0,
                0.0,
                0.0,
                0.0,
                0.0
            ],
            "Uncertainty (mol/kg)": [
                0.0,
                0.0,
                0.0,
                0.0,
                0.0
            ],
            "Label": "No Adsorption",
            "KH (mol/(kgPa))": 1.03e-15
        },
        "C5H10O_methylpropylketone": {
            "pressure (Pa)": [
                51802.9,
                5180.29,
                518.029,
                51.8029,
                0.0
            ],
            "loading (mol/kg)": [
                0.0,
                0.0,
                0.0,
                0.0,
                0.0
            ],
            "Uncertainty (mol/kg)": [
                null,
                null,
                null,
                null,
                0.0
            ],
            "Label": "No Adsorption",
            "KH (mol/(kgPa))": 1.36e-13
        },
        "C5H10_2-pentene": {
            "pressure (Pa)": [
                763041.7627,
                76304.17627,
                25786.52086,
                7630.417627,
                763.0417627,
                10.78335616438356
            ],
            "loading (mol/kg)": [
                1.57437e-05,
                8.1955e-06,
                4.0916e-06,
                1.026e-06,
                1.099e-07,
                0.0
            ],
            "Uncertainty (mol/kg)": [
                6.0674e-06,
                5.0562e-06,
                3.5534e-06,
                1.0963e-06,
                1.795e-07,
                0.0
            ],
            "Label": "Large Uncertainty",
            "KH (mol/(kgPa))": 1.46e-10
        },
        "C5H12O_3-methyl-1-butanol": {
            "pressure (Pa)": [
                6301.872,
                630.1872,
                63.018719999999995,
                6.301872,
                0.0
            ],
            "loading (mol/kg)": [
                0.0,
                0.0,
                0.0,
                0.0,
                0.0
            ],
            "Uncertainty (mol/kg)": [
                0.0,
                0.0,
                0.0,
                0.0,
                0.0
            ],
            "Label": "No Adsorption",
            "KH (mol/(kgPa))": 3.67e-15
        },
        "C5H12O_methyl-tert-butyl-ether": {
            "pressure (Pa)": [
                392256.706,
                39225.6706,
                3922.5670600000003,
                392.256706,
                0.0
            ],
            "loading (mol/kg)": [
                0.0,
                0.0,
                0.0,
                0.0,
                0.0
            ],
            "Uncertainty (mol/kg)": [
                0.0,
                0.0,
                0.0,
                0.0,
                0.0
            ],
            "Label": "No Adsorption",
            "KH (mol/(kgPa))": 2.03e-130
        },
        "C5H12_isopentane": {
            "pressure (Pa)": [
                1013326.698,
                101332.6698,
                10133.26698,
                1013.326698,
                0.0
            ],
            "loading (mol/kg)": [
                0.0,
                0.0,
                0.0,
                0.0,
                0.0
            ],
            "Uncertainty (mol/kg)": [
                0.0,
                0.0,
                0.0,
                0.0,
                0.0
            ],
            "Label": "No Adsorption",
            "KH (mol/(kgPa))": 5.69e-19
        },
        "C5H12_neopentane": {
            "pressure (Pa)": [
                1707029.575,
                170702.9575,
                17070.29575,
                1707.029575,
                0.0
            ],
            "loading (mol/kg)": [
                0.0,
                0.0,
                0.0,
                0.0,
                0.0
            ],
            "Uncertainty (mol/kg)": [
                0.0,
                0.0,
                0.0,
                0.0,
                0.0
            ],
            "Label": "No Adsorption",
            "KH (mol/(kgPa))": 3.47e-64
        },
        "C5H13N_methyldiethylamine": {
            "pressure (Pa)": [
                299769.8039,
                29976.98039,
                2997.698039,
                299.7698039,
                0.0
            ],
            "loading (mol/kg)": [
                0.0,
                0.0,
                0.0,
                0.0,
                0.0
            ],
            "Uncertainty (mol/kg)": [
                0.0,
                0.0,
                0.0,
                0.0,
                0.0
            ],
            "Label": "No Adsorption",
            "KH (mol/(kgPa))": 2.6800000000000004e-47
        },
        "C6H10O_4-hexen-2-one": {
            "pressure (Pa)": [
                11203.887,
                1120.3887,
                508.2396694214876,
                112.03887,
                11.203887
            ],
            "loading (mol/kg)": [
                1.22994e-05,
                6.3878e-06,
                1.7344e-06,
                6.107e-07,
                2.44e-08
            ],
            "Uncertainty (mol/kg)": [
                7.3196e-06,
                9.9693e-06,
                1.7092e-06,
                8.248e-07,
                5.98e-08
            ],
            "Label": "Large Uncertainty",
            "KH (mol/(kgPa))": 2.42e-12
        },
        "C6H10O_4-methyl-4-penten-2-one": {
            "pressure (Pa)": [
                15717.974,
                1571.7974,
                157.17974,
                15.717974,
                3.844162436548224
            ],
            "loading (mol/kg)": [
                7.573e-07,
                6.84e-07,
                3.66e-08,
                3.66e-08,
                0.0
            ],
            "Uncertainty (mol/kg)": [
                1.4067e-06,
                6.883e-07,
                5.98e-08,
                1.466e-07,
                0.0
            ],
            "Label": "Large Uncertainty",
            "KH (mol/(kgPa))": 1.97e-11
        },
        "C6H10O_4-methyl-4-pentenal": {
            "pressure (Pa)": [
                26661.10183,
                2666.110183,
                266.6110183,
                26.66110183,
                1.1502336170212768
            ],
            "loading (mol/kg)": [
                0.0002703049,
                0.0003471423,
                4.88188e-05,
                3.3222e-06,
                1.344e-07
            ],
            "Uncertainty (mol/kg)": [
                0.0002041974,
                0.0002351739,
                5.06731e-05,
                4.1416e-06,
                2.491e-07
            ],
            "Label": "Large Uncertainty",
            "KH (mol/(kgPa))": 2.35e-08
        },
        "C6H10O_5-hexen-2-one": {
            "pressure (Pa)": [
                14658.93063,
                1465.893063,
                146.5893063,
                72.69539078156312,
                14.65893063
            ],
            "loading (mol/kg)": [
                3.6275e-06,
                2.455e-06,
                1.71e-07,
                7.33e-08,
                0.0
            ],
            "Uncertainty (mol/kg)": [
                7.2738e-06,
                2.1048e-06,
                2.72e-07,
                9.14e-08,
                0.0
            ],
            "Label": "Large Uncertainty",
            "KH (mol/(kgPa))": 4.99e-12
        },
        "C6H10_1,5-hexadiene": {
            "pressure (Pa)": [
                287264.733,
                28726.4733,
                2872.64733,
                287.264733,
                2.7182926829268297
            ],
            "loading (mol/kg)": [
                2.6748e-06,
                1.942e-06,
                1.466e-07,
                2.44e-08,
                0.0
            ],
            "Uncertainty (mol/kg)": [
                2.7652e-06,
                2.3839e-06,
                1.466e-07,
                5.98e-08,
                0.0
            ],
            "Label": "Large Uncertainty",
            "KH (mol/(kgPa))": 9.84e-11
        },
        "C6H12_2-hexene": {
            "pressure (Pa)": [
                224680.4832,
                22468.04832,
                2246.804832,
                224.6804832,
                4.042857142857143
            ],
            "loading (mol/kg)": [
                1.1603e-06,
                5.618e-07,
                1.22e-08,
                1.22e-08,
                0.0
            ],
            "Uncertainty (mol/kg)": [
                1.32e-06,
                7.855e-07,
                4.89e-08,
                4.89e-08,
                0.0
            ],
            "Label": "Large Uncertainty",
            "KH (mol/(kgPa))": 2.87e-11
        },
        "C6H14_2,2-dimethylbutane": {
            "pressure (Pa)": [
                479506.9467,
                47950.69467,
                4795.069467,
                479.5069467,
                0.0
            ],
            "loading (mol/kg)": [
                0.0,
                0.0,
                0.0,
                0.0,
                0.0
            ],
            "Uncertainty (mol/kg)": [
                0.0,
                0.0,
                0.0,
                0.0,
                0.0
            ],
            "Label": "No Adsorption",
            "KH (mol/(kgPa))": 8.98e-66
        },
        "C6H14_2,3-dimethylbutane": {
            "pressure (Pa)": [
                382356.082,
                38235.6082,
                3823.56082,
                382.356082,
                0.0
            ],
            "loading (mol/kg)": [
                0.0,
                0.0,
                0.0,
                0.0,
                0.0
            ],
            "Uncertainty (mol/kg)": [
                0.0,
                0.0,
                0.0,
                0.0,
                0.0
            ],
            "Label": "No Adsorption",
            "KH (mol/(kgPa))": 1.34e-27
        },
        "C6H14_2-methylpentane": {
            "pressure (Pa)": [
                294963.7449,
                29496.37449,
                2949.637449,
                294.9637449,
                0.0
            ],
            "loading (mol/kg)": [
                0.0,
                0.0,
                0.0,
                0.0,
                0.0
            ],
            "Uncertainty (mol/kg)": [
                0.0,
                0.0,
                0.0,
                0.0,
                0.0
            ],
            "Label": "No Adsorption",
            "KH (mol/(kgPa))": 2.63e-19
        },
        "C6H14_3-methylpentane": {
            "pressure (Pa)": [
                294963.745,
                29496.3745,
                2949.63745,
                294.963745,
                0.0
            ],
            "loading (mol/kg)": [
                0.0,
                0.0,
                0.0,
                0.0,
                0.0
            ],
            "Uncertainty (mol/kg)": [
                0.0,
                0.0,
                0.0,
                0.0,
                0.0
            ],
            "Label": "No Adsorption",
            "KH (mol/(kgPa))": 1.4500000000000002e-21
        },
        "C7H10_1,3,5-heptatriene": {
            "pressure (Pa)": [
                31238.49935,
                3123.849935,
                312.3849935,
                201.49341040462429,
                31.23849935
            ],
            "loading (mol/kg)": [
                0.0003485836,
                0.0003023052,
                2.93377e-05,
                2.95942e-05,
                1.3191e-06
            ],
            "Uncertainty (mol/kg)": [
                0.0003134341,
                0.0001703469,
                3.79876e-05,
                5.00053e-05,
                2.1925e-06
            ],
            "Label": "Large Uncertainty",
            "KH (mol/(kgPa))": 1.73e-10
        },
        "C7H12_1,5-heptadiene": {
            "pressure (Pa)": [
                69970.116,
                6997.0116,
                699.70116,
                69.970116,
                0.7079710144927537
            ],
            "loading (mol/kg)": [
                1.954e-07,
                2.076e-07,
                1.22e-08,
                0.0,
                0.0
            ],
            "Uncertainty (mol/kg)": [
                4.849e-07,
                2.849e-07,
                4.89e-08,
                0.0,
                0.0
            ],
            "Label": "Large Uncertainty",
            "KH (mol/(kgPa))": 2.76e-11
        },
        "C7H14_4,4-dimethyl-1-pentene": {
            "pressure (Pa)": [
                160639.219,
                16063.9219,
                1606.39219,
                160.639219,
                0.0
            ],
            "loading (mol/kg)": [
                0.0,
                0.0,
                0.0,
                0.0,
                0.0
            ],
            "Uncertainty (mol/kg)": [
                0.0,
                0.0,
                0.0,
                0.0,
                0.0
            ],
            "Label": "No Adsorption",
            "KH (mol/(kgPa))": 2.85e-69
        },
        "C7H14_4-methyl-1-hexene": {
            "pressure (Pa)": [
                115465.281,
                11546.5281,
                1154.65281,
                115.465281,
                0.0
            ],
            "loading (mol/kg)": [
                0.0,
                0.0,
                0.0,
                0.0,
                0.0
            ],
            "Uncertainty (mol/kg)": [
                0.0,
                0.0,
                0.0,
                0.0,
                0.0
            ],
            "Label": "No Adsorption",
            "KH (mol/(kgPa))": 1.17e-22
        },
        "CH4_methane": {
            "pressure (Pa)": [
                45200000.0,
                4520000.0,
                452000.0,
                45200.0,
                1456.637097
            ],
            "loading (mol/kg)": [
                1.80623,
                0.449241,
                0.0554656,
                0.00568372,
                0.000180423
            ],
            "Uncertainty (mol/kg)": [
                null,
                null,
                null,
                null,
                null
            ],
            "Label": "Reasonable",
            "KH (mol/(kgPa))": 1.24e-07
        },
        "CHN_hydrogen-cyanide": {
            "pressure (Pa)": [
                1070957.742,
                107095.7742,
                10709.57742,
                1070.957742,
                0.472532369502675
            ],
            "loading (mol/kg)": [
                5.7322429212,
                5.665474147,
                3.2803856464999996,
                0.6999518245999999,
                0.0003821839
            ],
            "Uncertainty (mol/kg)": [
                0.0034320887,
                0.0062735612,
                0.0297629012,
                0.0161518985,
                3.04929e-05
            ],
            "Label": "Reasonable",
            "KH (mol/(kgPa))": 0.00121309
        }
    },
    "AMIKOX": {
        "C2H3N_acetonitrile": {
            "pressure (Pa)": [
                111535.0,
                11153.5,
                1115.35,
                111.535,
                0.0
            ],
            "loading (mol/kg)": [
                0.0,
                0.0,
                0.0,
                0.0,
                0.0
            ],
            "Uncertainty (mol/kg)": [
                null,
                null,
                null,
                null,
                0.0
            ],
            "Label": "No Adsorption",
            "KH (mol/(kgPa))": 2.8e-11
        },
        "C2H4O_acetaldehyde": {
            "pressure (Pa)": [
                1160790.0,
                116079.0,
                11607.9,
                1160.79,
                0.0
            ],
            "loading (mol/kg)": [
                0.0,
                0.0,
                0.0,
                0.0,
                0.0
            ],
            "Uncertainty (mol/kg)": [
                null,
                null,
                null,
                null,
                0.0
            ],
            "Label": "No Adsorption",
            "KH (mol/(kgPa))": 2.3e-12
        },
        "C2H4_ethene": {
            "pressure (Pa)": [
                35504300.0,
                3550430.0,
                355043.0,
                35504.3,
                1400.3309090909092
            ],
            "loading (mol/kg)": [
                0.000385091,
                9.52743e-05,
                9.1281e-06,
                1.141e-06,
                5.71e-08
            ],
            "Uncertainty (mol/kg)": [
                null,
                null,
                null,
                null,
                2.282e-07
            ],
            "Label": "Large Uncertainty",
            "KH (mol/(kgPa))": 2.75e-11
        },
        "C2H6O_dimethylether": {
            "pressure (Pa)": [
                6234610.0,
                623461.0,
                62346.1,
                6234.61,
                0.0
            ],
            "loading (mol/kg)": [
                0.0,
                0.0,
                0.0,
                0.0,
                0.0
            ],
            "Uncertainty (mol/kg)": [
                null,
                null,
                null,
                null,
                0.0
            ],
            "Label": "No Adsorption",
            "KH (mol/(kgPa))": 6.66e-19
        },
        "C2H6_ethane": {
            "pressure (Pa)": [
                38452800.0,
                3845280.0,
                384528.0,
                38452.8,
                521.0045662100457
            ],
            "loading (mol/kg)": [
                1.141e-06,
                2.853e-07,
                0.0,
                0.0,
                0.0
            ],
            "Uncertainty (mol/kg)": [
                null,
                null,
                null,
                null,
                0.0
            ],
            "Label": "No Adsorption",
            "KH (mol/(kgPa))": 2.19e-13
        },
        "C2H7N_dimethylamine": {
            "pressure (Pa)": [
                1933020.466,
                193302.0466,
                19330.20466,
                1933.020466,
                0.0
            ],
            "loading (mol/kg)": [
                0.0,
                0.0,
                0.0,
                0.0,
                0.0
            ],
            "Uncertainty (mol/kg)": [
                0.0,
                0.0,
                0.0,
                0.0,
                0.0
            ],
            "Label": "No Adsorption",
            "KH (mol/(kgPa))": 2.1900000000000003e-27
        },
        "C2H7N_ethylamine": {
            "pressure (Pa)": [
                1436356.294,
                143635.6294,
                14363.56294,
                1436.356294,
                0.0
            ],
            "loading (mol/kg)": [
                0.0,
                0.0,
                0.0,
                0.0,
                0.0
            ],
            "Uncertainty (mol/kg)": [
                0.0,
                0.0,
                0.0,
                0.0,
                0.0
            ],
            "Label": "No Adsorption",
            "KH (mol/(kgPa))": 2.34e-22
        },
        "C3H5N_propionitrile": {
            "pressure (Pa)": [
                62871.8,
                6287.18,
                628.717,
                62.8717,
                0.0
            ],
            "loading (mol/kg)": [
                0.0,
                0.0,
                0.0,
                0.0,
                0.0
            ],
            "Uncertainty (mol/kg)": [
                null,
                null,
                null,
                null,
                0.0
            ],
            "Label": "No Adsorption",
            "KH (mol/(kgPa))": 1.3e-17
        },
        "C3H6O_acetone": {
            "pressure (Pa)": [
                319253.0,
                31925.3,
                3192.53,
                319.253,
                0.0
            ],
            "loading (mol/kg)": [
                0.0,
                0.0,
                0.0,
                0.0,
                0.0
            ],
            "Uncertainty (mol/kg)": [
                null,
                null,
                null,
                null,
                0.0
            ],
            "Label": "No Adsorption",
            "KH (mol/(kgPa))": 9.650000000000001e-27
        },
        "C3H6O_propionaldehyde": {
            "pressure (Pa)": [
                443120.562,
                44312.0562,
                4431.20562,
                443.120562,
                0.0
            ],
            "loading (mol/kg)": [
                0.0,
                0.0,
                0.0,
                0.0,
                0.0
            ],
            "Uncertainty (mol/kg)": [
                0.0,
                0.0,
                0.0,
                0.0,
                0.0
            ],
            "Label": "No Adsorption",
            "KH (mol/(kgPa))": 1.34e-26
        },
        "C3H6_propene": {
            "pressure (Pa)": [
                15604100.0,
                1560410.0,
                156041.0,
                15604.1,
                1560.41,
                0.0
            ],
            "loading (mol/kg)": [
                0.0,
                0.0,
                0.0,
                0.0,
                0.0,
                0.0
            ],
            "Uncertainty (mol/kg)": [
                null,
                null,
                null,
                null,
                0.0,
                0.0
            ],
            "Label": "No Adsorption",
            "KH (mol/(kgPa))": 2.7400000000000004e-21
        },
        "C3H8O_isopropylalcohol": {
            "pressure (Pa)": [
                116349.0,
                11634.9,
                1163.49,
                116.349,
                0.0
            ],
            "loading (mol/kg)": [
                0.0,
                0.0,
                0.0,
                0.0,
                0.0
            ],
            "Uncertainty (mol/kg)": [
                null,
                null,
                null,
                null,
                0.0
            ],
            "Label": "No Adsorption",
            "KH (mol/(kgPa))": 6.540000000000001e-31
        },
        "C3H8O_propylalcohol": {
            "pressure (Pa)": [
                38784.0,
                3878.4,
                387.84,
                38.784,
                0.0
            ],
            "loading (mol/kg)": [
                0.0,
                0.0,
                0.0,
                0.0,
                0.0
            ],
            "Uncertainty (mol/kg)": [
                null,
                null,
                null,
                null,
                0.0
            ],
            "Label": "No Adsorption",
            "KH (mol/(kgPa))": 6.7e-28
        },
        "C3H8_propane": {
            "pressure (Pa)": [
                10232100.0,
                1023210.0,
                102321.0,
                10232.1,
                1058.796262,
                0.0
            ],
            "loading (mol/kg)": [
                0.0,
                0.0,
                0.0,
                0.0,
                0.0,
                0.0
            ],
            "Uncertainty (mol/kg)": [
                null,
                null,
                null,
                null,
                0.0,
                0.0
            ],
            "Label": "No Adsorption",
            "KH (mol/(kgPa))": 4e-26
        },
        "C3H9N_propylamine": {
            "pressure (Pa)": [
                420665.182,
                42066.5182,
                4206.65182,
                420.665182,
                0.0
            ],
            "loading (mol/kg)": [
                0.0,
                0.0,
                0.0,
                0.0,
                0.0
            ],
            "Uncertainty (mol/kg)": [
                0.0,
                0.0,
                0.0,
                0.0,
                0.0
            ],
            "Label": "No Adsorption",
            "KH (mol/(kgPa))": 2.72e-44
        },
        "C4H10O_methyl-isopropyl-ether": {
            "pressure (Pa)": [
                916849.2417,
                91684.92417,
                9168.492417,
                916.8492417,
                0.0
            ],
            "loading (mol/kg)": [
                0.0,
                0.0,
                0.0,
                0.0,
                0.0
            ],
            "Uncertainty (mol/kg)": [
                0.0,
                0.0,
                0.0,
                0.0,
                0.0
            ],
            "Label": "No Adsorption",
            "KH (mol/(kgPa))": 7.27e-51
        },
        "C4H10O_methyl-propyl-ether": {
            "pressure (Pa)": [
                734989.652,
                73498.9652,
                7349.89652,
                734.989652,
                0.0
            ],
            "loading (mol/kg)": [
                0.0,
                0.0,
                0.0,
                0.0,
                0.0
            ],
            "Uncertainty (mol/kg)": [
                0.0,
                0.0,
                0.0,
                0.0,
                0.0
            ],
            "Label": "No Adsorption",
            "KH (mol/(kgPa))": 4.45e-44
        },
        "C4H10_isobutane": {
            "pressure (Pa)": [
                3723029.398,
                372302.9398,
                37230.29398,
                3723.0293979999997,
                0.0
            ],
            "loading (mol/kg)": [
                0.0,
                0.0,
                0.0,
                0.0,
                0.0
            ],
            "Uncertainty (mol/kg)": [
                0.0,
                0.0,
                0.0,
                0.0,
                0.0
            ],
            "Label": "No Adsorption",
            "KH (mol/(kgPa))": 1.29e-48
        },
        "C4H11N_dimethylethylamine": {
            "pressure (Pa)": [
                839015.6633,
                83901.56633,
                8390.156633,
                839.0156633,
                0.0
            ],
            "loading (mol/kg)": [
                0.0,
                0.0,
                0.0,
                0.0,
                0.0
            ],
            "Uncertainty (mol/kg)": [
                0.0,
                0.0,
                0.0,
                0.0,
                0.0
            ],
            "Label": "No Adsorption",
            "KH (mol/(kgPa))": 3.03e-85
        },
        "C4H8_1-butene": {
            "pressure (Pa)": [
                3357260.298,
                335726.0298,
                33572.60298,
                3357.260298,
                0.0
            ],
            "loading (mol/kg)": [
                0.0,
                0.0,
                0.0,
                0.0,
                0.0
            ],
            "Uncertainty (mol/kg)": [
                0.0,
                0.0,
                0.0,
                0.0,
                0.0
            ],
            "Label": "No Adsorption",
            "KH (mol/(kgPa))": 4e-35
        },
        "C4H8_isobutene": {
            "pressure (Pa)": [
                3216899.611,
                321689.9611,
                32168.99611,
                3216.899611,
                0.0
            ],
            "loading (mol/kg)": [
                0.0,
                0.0,
                0.0,
                0.0,
                0.0
            ],
            "Uncertainty (mol/kg)": [
                0.0,
                0.0,
                0.0,
                0.0,
                0.0
            ],
            "Label": "No Adsorption",
            "KH (mol/(kgPa))": 3.98e-34
        },
        "C5H10O_1-methyl-3-buten-1-ol": {
            "pressure (Pa)": [
                8808.221097,
                880.8221097,
                88.08221097,
                8.808221097,
                0.0
            ],
            "loading (mol/kg)": [
                0.0,
                0.0,
                0.0,
                0.0,
                0.0
            ],
            "Uncertainty (mol/kg)": [
                0.0,
                0.0,
                0.0,
                0.0,
                0.0
            ],
            "Label": "No Adsorption",
            "KH (mol/(kgPa))": 2.57e-60
        },
        "C5H10O_methylpropylketone": {
            "pressure (Pa)": [
                51802.9,
                5180.29,
                518.029,
                51.8029,
                0.0
            ],
            "loading (mol/kg)": [
                0.0,
                0.0,
                0.0,
                0.0,
                0.0
            ],
            "Uncertainty (mol/kg)": [
                null,
                null,
                null,
                null,
                0.0
            ],
            "Label": "No Adsorption",
            "KH (mol/(kgPa))": 1.09e-71
        },
        "C5H10_2-pentene": {
            "pressure (Pa)": [
                763041.7627,
                76304.17627,
                7630.417627,
                763.0417627,
                0.0
            ],
            "loading (mol/kg)": [
                0.0,
                0.0,
                0.0,
                0.0,
                0.0
            ],
            "Uncertainty (mol/kg)": [
                0.0,
                0.0,
                0.0,
                0.0,
                0.0
            ],
            "Label": "No Adsorption",
            "KH (mol/(kgPa))": 3.66e-48
        },
        "C5H12O_3-methyl-1-butanol": {
            "pressure (Pa)": [
                6301.872,
                630.1872,
                63.018719999999995,
                6.301872,
                0.0
            ],
            "loading (mol/kg)": [
                0.0,
                0.0,
                0.0,
                0.0,
                0.0
            ],
            "Uncertainty (mol/kg)": [
                0.0,
                0.0,
                0.0,
                0.0,
                0.0
            ],
            "Label": "No Adsorption",
            "KH (mol/(kgPa))": 1e-70
        },
        "C5H12O_methyl-tert-butyl-ether": {
            "pressure (Pa)": [
                392256.706,
                39225.6706,
                3922.5670600000003,
                392.256706,
                0.0
            ],
            "loading (mol/kg)": [
                0.0,
                0.0,
                0.0,
                0.0,
                0.0
            ],
            "Uncertainty (mol/kg)": [
                0.0,
                0.0,
                0.0,
                0.0,
                0.0
            ],
            "Label": "No Adsorption",
            "KH (mol/(kgPa))": 2.18e-110
        },
        "C5H12_isopentane": {
            "pressure (Pa)": [
                1013326.698,
                101332.6698,
                10133.26698,
                1013.326698,
                0.0
            ],
            "loading (mol/kg)": [
                0.0,
                0.0,
                0.0,
                0.0,
                0.0
            ],
            "Uncertainty (mol/kg)": [
                0.0,
                0.0,
                0.0,
                0.0,
                0.0
            ],
            "Label": "No Adsorption",
            "KH (mol/(kgPa))": 3.99e-62
        },
        "C5H12_neopentane": {
            "pressure (Pa)": [
                1707029.575,
                170702.9575,
                17070.29575,
                1707.029575,
                0.0
            ],
            "loading (mol/kg)": [
                0.0,
                0.0,
                0.0,
                0.0,
                0.0
            ],
            "Uncertainty (mol/kg)": [
                0.0,
                0.0,
                0.0,
                0.0,
                0.0
            ],
            "Label": "No Adsorption",
            "KH (mol/(kgPa))": 2.4500000000000002e-117
        },
        "C5H13N_methyldiethylamine": {
            "pressure (Pa)": [
                299769.8039,
                29976.98039,
                2997.698039,
                299.7698039,
                0.0
            ],
            "loading (mol/kg)": [
                0.0,
                0.0,
                0.0,
                0.0,
                0.0
            ],
            "Uncertainty (mol/kg)": [
                0.0,
                0.0,
                0.0,
                0.0,
                0.0
            ],
            "Label": "No Adsorption",
            "KH (mol/(kgPa))": 5.11e-137
        },
        "C6H10O_4-hexen-2-one": {
            "pressure (Pa)": [
                11203.887,
                1120.3887,
                112.03887,
                11.203887,
                0.0
            ],
            "loading (mol/kg)": [
                0.0,
                0.0,
                0.0,
                0.0,
                0.0
            ],
            "Uncertainty (mol/kg)": [
                0.0,
                0.0,
                0.0,
                0.0,
                0.0
            ],
            "Label": "No Adsorption",
            "KH (mol/(kgPa))": 1.76e-70
        },
        "C6H10O_4-methyl-4-penten-2-one": {
            "pressure (Pa)": [
                15717.974,
                1571.7974,
                157.17974,
                15.717974,
                0.0
            ],
            "loading (mol/kg)": [
                0.0,
                0.0,
                0.0,
                0.0,
                0.0
            ],
            "Uncertainty (mol/kg)": [
                0.0,
                0.0,
                0.0,
                0.0,
                0.0
            ],
            "Label": "No Adsorption",
            "KH (mol/(kgPa))": 1.9e-91
        },
        "C6H10O_4-methyl-4-pentenal": {
            "pressure (Pa)": [
                26661.10183,
                2666.110183,
                266.6110183,
                26.66110183,
                0.0
            ],
            "loading (mol/kg)": [
                0.0,
                0.0,
                0.0,
                0.0,
                0.0
            ],
            "Uncertainty (mol/kg)": [
                0.0,
                0.0,
                0.0,
                0.0,
                0.0
            ],
            "Label": "No Adsorption",
            "KH (mol/(kgPa))": 3.35e-76
        },
        "C6H10O_5-hexen-2-one": {
            "pressure (Pa)": [
                14658.93063,
                1465.893063,
                146.5893063,
                14.65893063,
                0.0
            ],
            "loading (mol/kg)": [
                0.0,
                0.0,
                0.0,
                0.0,
                0.0
            ],
            "Uncertainty (mol/kg)": [
                0.0,
                0.0,
                0.0,
                0.0,
                0.0
            ],
            "Label": "No Adsorption",
            "KH (mol/(kgPa))": 6.72e-70
        },
        "C6H10_1,5-hexadiene": {
            "pressure (Pa)": [
                287264.733,
                28726.4733,
                2872.64733,
                287.264733,
                0.0
            ],
            "loading (mol/kg)": [
                0.0,
                0.0,
                0.0,
                0.0,
                0.0
            ],
            "Uncertainty (mol/kg)": [
                0.0,
                0.0,
                0.0,
                0.0,
                0.0
            ],
            "Label": "No Adsorption",
            "KH (mol/(kgPa))": 2.68e-56
        },
        "C6H12_2-hexene": {
            "pressure (Pa)": [
                224680.4832,
                22468.04832,
                2246.804832,
                224.6804832,
                0.0
            ],
            "loading (mol/kg)": [
                0.0,
                0.0,
                0.0,
                0.0,
                0.0
            ],
            "Uncertainty (mol/kg)": [
                0.0,
                0.0,
                0.0,
                0.0,
                0.0
            ],
            "Label": "No Adsorption",
            "KH (mol/(kgPa))": 1.2e-65
        },
        "C6H14_2,2-dimethylbutane": {
            "pressure (Pa)": [
                479506.9467,
                47950.69467,
                4795.069467,
                479.5069467,
                0.0
            ],
            "loading (mol/kg)": [
                0.0,
                0.0,
                0.0,
                0.0,
                0.0
            ],
            "Uncertainty (mol/kg)": [
                0.0,
                0.0,
                0.0,
                0.0,
                0.0
            ],
            "Label": "No Adsorption",
            "KH (mol/(kgPa))": 3.34e-140
        },
        "C6H14_2,3-dimethylbutane": {
            "pressure (Pa)": [
                382356.082,
                38235.6082,
                3823.56082,
                382.356082,
                0.0
            ],
            "loading (mol/kg)": [
                0.0,
                0.0,
                0.0,
                0.0,
                0.0
            ],
            "Uncertainty (mol/kg)": [
                0.0,
                0.0,
                0.0,
                0.0,
                0.0
            ],
            "Label": "No Adsorption",
            "KH (mol/(kgPa))": 5.1e-86
        },
        "C6H14_2-methylpentane": {
            "pressure (Pa)": [
                294963.7449,
                29496.37449,
                2949.637449,
                294.9637449,
                0.0
            ],
            "loading (mol/kg)": [
                0.0,
                0.0,
                0.0,
                0.0,
                0.0
            ],
            "Uncertainty (mol/kg)": [
                0.0,
                0.0,
                0.0,
                0.0,
                0.0
            ],
            "Label": "No Adsorption",
            "KH (mol/(kgPa))": 3.46e-85
        },
        "C6H14_3-methylpentane": {
            "pressure (Pa)": [
                294963.745,
                29496.3745,
                2949.63745,
                294.963745,
                0.0
            ],
            "loading (mol/kg)": [
                0.0,
                0.0,
                0.0,
                0.0,
                0.0
            ],
            "Uncertainty (mol/kg)": [
                0.0,
                0.0,
                0.0,
                0.0,
                0.0
            ],
            "Label": "No Adsorption",
            "KH (mol/(kgPa))": 6.6600000000000006e-80
        },
        "C7H10_1,3,5-heptatriene": {
            "pressure (Pa)": [
                31238.49935,
                3123.849935,
                312.3849935,
                31.23849935,
                0.0
            ],
            "loading (mol/kg)": [
                0.0,
                0.0,
                0.0,
                0.0,
                0.0
            ],
            "Uncertainty (mol/kg)": [
                0.0,
                0.0,
                0.0,
                0.0,
                0.0
            ],
            "Label": "No Adsorption",
            "KH (mol/(kgPa))": 8.72e-71
        },
        "C7H12_1,5-heptadiene": {
            "pressure (Pa)": [
                69970.116,
                6997.0116,
                699.70116,
                69.970116,
                0.0
            ],
            "loading (mol/kg)": [
                0.0,
                0.0,
                0.0,
                0.0,
                0.0
            ],
            "Uncertainty (mol/kg)": [
                0.0,
                0.0,
                0.0,
                0.0,
                0.0
            ],
            "Label": "No Adsorption",
            "KH (mol/(kgPa))": 2.12e-74
        },
        "C7H14_4,4-dimethyl-1-pentene": {
            "pressure (Pa)": [
                160639.219,
                16063.9219,
                1606.39219,
                160.639219,
                0.0
            ],
            "loading (mol/kg)": [
                0.0,
                0.0,
                0.0,
                0.0,
                0.0
            ],
            "Uncertainty (mol/kg)": [
                0.0,
                0.0,
                0.0,
                0.0,
                0.0
            ],
            "Label": "No Adsorption",
            "KH (mol/(kgPa))": 1.1999999999999999e-141
        },
        "C7H14_4-methyl-1-hexene": {
            "pressure (Pa)": [
                115465.281,
                11546.5281,
                1154.65281,
                115.465281,
                0.0
            ],
            "loading (mol/kg)": [
                0.0,
                0.0,
                0.0,
                0.0,
                0.0
            ],
            "Uncertainty (mol/kg)": [
                0.0,
                0.0,
                0.0,
                0.0,
                0.0
            ],
            "Label": "No Adsorption",
            "KH (mol/(kgPa))": 2.85e-88
        },
        "CH4_methane": {
            "pressure (Pa)": [
                45200000.0,
                4520000.0,
                452000.0,
                45200.0,
                28654.70779
            ],
            "loading (mol/kg)": [
                0.0882565,
                0.0129861,
                0.00153808,
                0.000127223,
                8.72587e-05
            ],
            "Uncertainty (mol/kg)": [
                null,
                null,
                null,
                null,
                4.1195e-06
            ],
            "Label": "Reasonable",
            "KH (mol/(kgPa))": 3.08e-09
        },
        "CHN_hydrogen-cyanide": {
            "pressure (Pa)": [
                1070957.742,
                107095.7742,
                10709.57742,
                1070.957742,
                131.2956826
            ],
            "loading (mol/kg)": [
                0.034005581800000004,
                0.0233089917,
                0.0023776920000000003,
                0.00023541869999999998,
                2.7099e-05
            ],
            "Uncertainty (mol/kg)": [
                0.0016182117,
                0.0007620979,
                0.0001274857,
                1.59482e-05,
                3.404e-06
            ],
            "Label": "Reasonable",
            "KH (mol/(kgPa))": 2.59e-07
        }
    },
    "AMILUE": {
        "C2H3N_acetonitrile": {
            "pressure (Pa)": [
                111535.0,
                11153.5,
                1115.35,
                111.535,
                0.0667230897492342
            ],
            "loading (mol/kg)": [
                7.12289,
                7.2032,
                2.87772,
                1.09471,
                0.0001137362
            ],
            "Uncertainty (mol/kg)": [
                null,
                null,
                null,
                null,
                8.1682e-06
            ],
            "Label": "Reasonable",
            "KH (mol/(kgPa))": 0.0106753
        },
        "C2H4O_acetaldehyde": {
            "pressure (Pa)": [
                1160790.0,
                116079.0,
                11607.9,
                1160.79,
                0.078651498882128
            ],
            "loading (mol/kg)": [
                7.5811,
                7.52834,
                6.49843,
                2.26658,
                0.0002104328
            ],
            "Uncertainty (mol/kg)": [
                null,
                null,
                null,
                null,
                8.8719e-06
            ],
            "Label": "Reasonable",
            "KH (mol/(kgPa))": 0.00963885
        },
        "C2H4_ethene": {
            "pressure (Pa)": [
                35504300.0,
                3550430.0,
                355043.0,
                35504.3,
                3.0545896651712225
            ],
            "loading (mol/kg)": [
                7.70059,
                6.90453,
                4.6497,
                1.34554,
                0.0007585294
            ],
            "Uncertainty (mol/kg)": [
                null,
                null,
                null,
                null,
                1.26352e-05
            ],
            "Label": "Reasonable",
            "KH (mol/(kgPa))": 0.000252099
        },
        "C2H6O_dimethylether": {
            "pressure (Pa)": [
                6234610.0,
                623461.0,
                62346.1,
                6234.61,
                0.1418107397866565
            ],
            "loading (mol/kg)": [
                6.56198,
                6.56521,
                5.83626,
                3.18856,
                0.0003483581
            ],
            "Uncertainty (mol/kg)": [
                null,
                null,
                null,
                null,
                7.1181e-06
            ],
            "Label": "Reasonable",
            "KH (mol/(kgPa))": 0.00462728
        },
        "C2H6_ethane": {
            "pressure (Pa)": [
                38452800.0,
                3845280.0,
                384528.0,
                38452.8,
                1.0625598644668472
            ],
            "loading (mol/kg)": [
                7.09977,
                6.60284,
                5.26928,
                2.00679,
                0.0006909371
            ],
            "Uncertainty (mol/kg)": [
                null,
                null,
                null,
                null,
                2.08589e-05
            ],
            "Label": "Reasonable",
            "KH (mol/(kgPa))": 0.000668176
        },
        "C2H7N_dimethylamine": {
            "pressure (Pa)": [
                1933020.466,
                193302.0466,
                19330.20466,
                1933.020466,
                0.0302126362267387
            ],
            "loading (mol/kg)": [
                6.0931938363,
                6.0725950403999995,
                5.3948228943,
                1.4778136703,
                0.0003813946
            ],
            "Uncertainty (mol/kg)": [
                0.0321341979,
                0.0111782991,
                0.0234652873,
                0.0106327781,
                2.80582e-05
            ],
            "Label": "Reasonable",
            "KH (mol/(kgPa))": 0.0201677
        },
        "C2H7N_ethylamine": {
            "pressure (Pa)": [
                1436356.294,
                143635.6294,
                14363.56294,
                1436.356294,
                0.212657735
            ],
            "loading (mol/kg)": [
                6.1594611774,
                6.1479089086,
                5.4578445828,
                1.2208493071,
                0.0067112111
            ],
            "Uncertainty (mol/kg)": [
                0.0086331607,
                0.0096916512,
                0.0124596638,
                0.0053301319,
                0.0003032101
            ],
            "Label": "Reasonable",
            "KH (mol/(kgPa))": 0.0289642
        },
        "C3H5N_propionitrile": {
            "pressure (Pa)": [
                62871.8,
                6287.18,
                628.717,
                85.505648,
                62.8717,
                0.0069381042818699
            ],
            "loading (mol/kg)": [
                5.87067,
                5.84841,
                5.01616,
                0.866604794,
                0.814313155,
                0.0001579438
            ],
            "Uncertainty (mol/kg)": [
                null,
                null,
                null,
                0.0050888161,
                0.0013000177,
                1.00415e-05
            ],
            "Label": "Reasonable",
            "KH (mol/(kgPa))": 0.0846149
        },
        "C3H6O_acetone": {
            "pressure (Pa)": [
                319253.0,
                31925.3,
                3192.53,
                319.253,
                0.0010733592484735
            ],
            "loading (mol/kg)": [
                5.67982,
                5.68362,
                5.16692,
                3.95742,
                0.0001678637
            ],
            "Uncertainty (mol/kg)": [
                null,
                null,
                null,
                null,
                8.3729e-06
            ],
            "Label": "Reasonable",
            "KH (mol/(kgPa))": 0.529163
        },
        "C3H6O_propionaldehyde": {
            "pressure (Pa)": [
                443120.562,
                44312.0562,
                4431.20562,
                443.120562,
                0.0037260745038679
            ],
            "loading (mol/kg)": [
                4.9515058867,
                4.9517626422,
                4.9609885616,
                1.5171466496,
                0.0001096551
            ],
            "Uncertainty (mol/kg)": [
                0.0278056716,
                0.0153569612,
                0.0227798833,
                0.0086584425,
                6.1265e-06
            ],
            "Label": "Reasonable",
            "KH (mol/(kgPa))": 0.132888
        },
        "C3H6_propene": {
            "pressure (Pa)": [
                15604100.0,
                1560410.0,
                156041.0,
                15604.1,
                1560.41,
                0.1098619520826645
            ],
            "loading (mol/kg)": [
                5.88592,
                5.79763,
                5.14074,
                3.1424,
                0.9525515682,
                0.0005850653
            ],
            "Uncertainty (mol/kg)": [
                null,
                null,
                null,
                null,
                0.0010642418,
                2.22326e-05
            ],
            "Label": "Reasonable",
            "KH (mol/(kgPa))": 0.00535756
        },
        "C3H8O_isopropylalcohol": {
            "pressure (Pa)": [
                116349.0,
                11634.9,
                1163.49,
                116.349,
                0.0103111866469434
            ],
            "loading (mol/kg)": [
                4.91426,
                5.02612,
                4.19711,
                1.8746,
                0.0002481761
            ],
            "Uncertainty (mol/kg)": [
                null,
                null,
                null,
                null,
                2.48876e-05
            ],
            "Label": "Reasonable",
            "KH (mol/(kgPa))": 0.0476595
        },
        "C3H8O_propylalcohol": {
            "pressure (Pa)": [
                38784.0,
                3878.4,
                387.84,
                38.784,
                0.0246040516573826
            ],
            "loading (mol/kg)": [
                4.92487,
                4.99704,
                2.7447,
                1.12556,
                0.0009244568
            ],
            "Uncertainty (mol/kg)": [
                null,
                null,
                null,
                null,
                0.0001130509
            ],
            "Label": "Reasonable",
            "KH (mol/(kgPa))": 0.0200165
        },
        "C3H8_propane": {
            "pressure (Pa)": [
                10232100.0,
                1023210.0,
                102321.0,
                10232.1,
                1058.796262,
                0.0577197182250841
            ],
            "loading (mol/kg)": [
                5.46604,
                5.38984,
                4.76035,
                3.19012,
                0.9872012251,
                0.0005202136
            ],
            "Uncertainty (mol/kg)": [
                null,
                null,
                null,
                null,
                0.0009120684,
                1.7161e-05
            ],
            "Label": "Reasonable",
            "KH (mol/(kgPa))": 0.00946997
        },
        "C3H9N_propylamine": {
            "pressure (Pa)": [
                420665.182,
                42066.5182,
                4206.65182,
                420.665182,
                0.0029392929805284
            ],
            "loading (mol/kg)": [
                5.564140397999999,
                5.1323807532,
                4.7752720119,
                3.9694159397,
                0.000484079
            ],
            "Uncertainty (mol/kg)": [
                0.1396615471,
                0.050899547,
                0.0210244419,
                0.0200021302,
                2.58239e-05
            ],
            "Label": "Reasonable",
            "KH (mol/(kgPa))": 0.189302
        },
        "C4H10O_methyl-isopropyl-ether": {
            "pressure (Pa)": [
                916849.2417,
                91684.92417,
                9168.492417,
                916.8492417,
                8.352496592,
                0.0046099618651484
            ],
            "loading (mol/kg)": [
                4.345723461,
                4.347522358,
                4.0730400561,
                3.5828816322,
                0.175477818,
                0.0001204388
            ],
            "Uncertainty (mol/kg)": [
                0.0297168123,
                0.0221231526,
                0.0157905838,
                0.0115014038,
                0.0026088992,
                1.72054e-05
            ],
            "Label": "Reasonable",
            "KH (mol/(kgPa))": 0.0942681
        },
        "C4H10O_methyl-propyl-ether": {
            "pressure (Pa)": [
                734989.652,
                73498.9652,
                7349.89652,
                734.989652,
                6.898133032,
                0.0024056370714497
            ],
            "loading (mol/kg)": [
                4.0638427048,
                4.0488147194,
                3.7604241587000002,
                3.1878003969,
                0.344402607,
                0.0004618262
            ],
            "Uncertainty (mol/kg)": [
                0.0249183534,
                0.0234366584,
                0.0148680226,
                0.006812798,
                0.0025267697,
                7.7969e-06
            ],
            "Label": "Reasonable",
            "KH (mol/(kgPa))": 0.16893
        },
        "C4H10_isobutane": {
            "pressure (Pa)": [
                3723029.398,
                372302.9398,
                37230.29398,
                3723.0293979999997,
                0.0428300199092922
            ],
            "loading (mol/kg)": [
                4.4290095288,
                4.4039303064999995,
                4.1055921765,
                3.6594590806,
                0.0004466634
            ],
            "Uncertainty (mol/kg)": [
                0.0093640516,
                0.0128370184,
                0.0065772579,
                0.0043805935,
                2.08827e-05
            ],
            "Label": "Reasonable",
            "KH (mol/(kgPa))": 0.0103409
        },
        "C4H11N_dimethylethylamine": {
            "pressure (Pa)": [
                839015.6633,
                83901.56633,
                8390.156633,
                839.0156633,
                0.0067405059851464
            ],
            "loading (mol/kg)": [
                4.1604290282,
                4.1969794918,
                4.0808957788,
                3.8660374971,
                0.0009041403
            ],
            "Uncertainty (mol/kg)": [
                0.0347570264,
                0.0861549483,
                0.0314543818,
                0.0391088074,
                0.0007654195
            ],
            "Label": "Reasonable",
            "KH (mol/(kgPa))": 0.0617228
        },
        "C4H8_1-butene": {
            "pressure (Pa)": [
                3357260.298,
                335726.0298,
                33572.60298,
                3357.260298,
                0.0135554598755107
            ],
            "loading (mol/kg)": [
                4.8869195061,
                4.8703053503,
                4.4716021915,
                3.665789046,
                0.0004977225
            ],
            "Uncertainty (mol/kg)": [
                0.014499877,
                0.0134897885,
                0.0056857831,
                0.004565563,
                6.9852e-06
            ],
            "Label": "Reasonable",
            "KH (mol/(kgPa))": 0.0360513
        },
        "C4H8_isobutene": {
            "pressure (Pa)": [
                3216899.611,
                321689.9611,
                32168.99611,
                3216.899611,
                0.0248635361246502
            ],
            "loading (mol/kg)": [
                4.8613931737,
                4.8451336615,
                4.4499511718,
                3.7336048737,
                0.0004821129
            ],
            "Uncertainty (mol/kg)": [
                0.0136116237,
                0.0107500363,
                0.0061682899,
                0.0052442059,
                3.02039e-05
            ],
            "Label": "Reasonable",
            "KH (mol/(kgPa))": 0.0195523
        },
        "C5H10O_1-methyl-3-buten-1-ol": {
            "pressure (Pa)": [
                8808.221097,
                880.8221097,
                88.08221097,
                8.808221097,
                0.316654556,
                0.0001195238463968
            ],
            "loading (mol/kg)": [
                3.7985395528,
                3.7442161526,
                3.6140792252,
                3.2438942154,
                0.0749574669,
                2.57977e-05
            ],
            "Uncertainty (mol/kg)": [
                0.0846926365,
                0.0950865729,
                0.0585345894,
                0.0527862756,
                0.0176106751,
                3.3407e-06
            ],
            "Label": "Reasonable",
            "KH (mol/(kgPa))": 3.17806
        },
        "C5H10O_methylpropylketone": {
            "pressure (Pa)": [
                51802.9,
                5180.29,
                518.029,
                51.8029,
                0.001990778585827
            ],
            "loading (mol/kg)": [
                3.57508,
                3.62533,
                3.26278,
                1.23969,
                0.0085529156
            ],
            "Uncertainty (mol/kg)": [
                null,
                null,
                null,
                null,
                0.0003611892
            ],
            "Label": "Reasonable",
            "KH (mol/(kgPa))": 0.179582
        },
        "C5H10_2-pentene": {
            "pressure (Pa)": [
                763041.7627,
                76304.17627,
                7630.417627,
                763.0417627,
                7.520708417,
                0.0024578439610218
            ],
            "loading (mol/kg)": [
                4.0949155097,
                4.0850852811,
                3.8254313454,
                3.405668488,
                0.4027118688,
                0.0004692438
            ],
            "Uncertainty (mol/kg)": [
                0.0218055452,
                0.0540318869,
                0.0443956913,
                0.0027332867,
                0.0087614939,
                2.93481e-05
            ],
            "Label": "Reasonable",
            "KH (mol/(kgPa))": 0.166606
        },
        "C5H12O_3-methyl-1-butanol": {
            "pressure (Pa)": [
                6301.872,
                630.1872,
                63.018719999999995,
                6.301872,
                0.135111191
            ],
            "loading (mol/kg)": [
                3.6800012764999996,
                3.6563724442,
                3.5379971163,
                3.2573174419,
                0.0106718409
            ],
            "Uncertainty (mol/kg)": [
                0.0311699568,
                0.093739968,
                0.0421729591,
                0.1105787496,
                0.0010000697
            ],
            "Label": "Reasonable",
            "KH (mol/(kgPa))": 9.3439
        },
        "C5H12O_methyl-tert-butyl-ether": {
            "pressure (Pa)": [
                392256.706,
                39225.6706,
                3922.5670600000003,
                392.256706,
                0.0054357812204139
            ],
            "loading (mol/kg)": [
                3.6596233993,
                3.6810487638,
                3.4573977016,
                3.1485482662,
                7.93294e-05
            ],
            "Uncertainty (mol/kg)": [
                0.0246315618,
                0.0328058317,
                0.017641516,
                0.0161129627,
                5.4494e-06
            ],
            "Label": "Reasonable",
            "KH (mol/(kgPa))": 0.0673247
        },
        "C5H12_isopentane": {
            "pressure (Pa)": [
                1013326.698,
                101332.6698,
                10133.26698,
                1013.326698,
                0.0132953326362426
            ],
            "loading (mol/kg)": [
                3.967101238,
                3.9530316394,
                3.7347794131,
                3.381036793,
                0.0004335262
            ],
            "Uncertainty (mol/kg)": [
                0.0382976079,
                0.0389241925,
                0.0389225549,
                0.0193407004,
                2.54002e-05
            ],
            "Label": "Reasonable",
            "KH (mol/(kgPa))": 0.0298383
        },
        "C5H12_neopentane": {
            "pressure (Pa)": [
                1707029.575,
                170702.9575,
                17070.29575,
                1707.029575,
                23.21560222,
                0.0715626074287316
            ],
            "loading (mol/kg)": [
                3.8282416844,
                3.8117581852,
                3.6575524648,
                3.4794761408,
                0.1460028907,
                0.0003842842
            ],
            "Uncertainty (mol/kg)": [
                0.0253971001,
                0.0195817224,
                0.0084984918,
                0.0065278638,
                0.0031557243,
                1.30409e-05
            ],
            "Label": "Reasonable",
            "KH (mol/(kgPa))": 0.0053495
        },
        "C5H13N_methyldiethylamine": {
            "pressure (Pa)": [
                299769.8039,
                29976.98039,
                2997.698039,
                299.7698039,
                0.0026815243925977
            ],
            "loading (mol/kg)": [
                3.4704288689,
                3.4362595077,
                3.4273361898,
                3.2545382925,
                0.000209986
            ],
            "Uncertainty (mol/kg)": [
                0.0480654955,
                0.0952136704,
                0.0526894956,
                0.0701677217,
                0.000140415
            ],
            "Label": "Reasonable",
            "KH (mol/(kgPa))": 0.12942
        },
        "C6H10O_4-hexen-2-one": {
            "pressure (Pa)": [
                11203.887,
                1120.3887,
                112.03887,
                11.203887,
                9.40600304028376e-06
            ],
            "loading (mol/kg)": [
                3.489796436,
                3.4379340932,
                3.2996801895,
                3.0290143661,
                0.0001105487
            ],
            "Uncertainty (mol/kg)": [
                0.0438092092,
                0.0538617257,
                0.0264893682,
                0.032196848,
                2.44473e-05
            ],
            "Label": "Reasonable",
            "KH (mol/(kgPa))": 37.1018
        },
        "C6H10O_4-methyl-4-penten-2-one": {
            "pressure (Pa)": [
                15717.974,
                1571.7974,
                157.17974,
                15.717974,
                4.4742560887505664e-05
            ],
            "loading (mol/kg)": [
                3.5077944023,
                3.4735184842,
                3.3567217601,
                3.105912945,
                0.0001173705
            ],
            "Uncertainty (mol/kg)": [
                0.0513927065,
                0.0445971342,
                0.0416610477,
                0.023974175,
                2.43881e-05
            ],
            "Label": "Reasonable",
            "KH (mol/(kgPa))": 7.83995
        },
        "C6H10O_4-methyl-4-pentenal": {
            "pressure (Pa)": [
                26661.10183,
                2666.110183,
                266.6110183,
                26.66110183,
                5.198325064662781e-05
            ],
            "loading (mol/kg)": [
                3.60755962,
                3.5837966159,
                3.4891429146,
                3.3283698364,
                5.09102e-05
            ],
            "Uncertainty (mol/kg)": [
                0.0500830972,
                0.0553866909,
                0.0194335117,
                0.0489129805,
                1.62481e-05
            ],
            "Label": "Reasonable",
            "KH (mol/(kgPa))": 6.93985
        },
        "C6H10O_5-hexen-2-one": {
            "pressure (Pa)": [
                14658.93063,
                1465.893063,
                146.5893063,
                14.65893063,
                6.9728646173267206e-06
            ],
            "loading (mol/kg)": [
                3.4136077106,
                3.3852353513,
                3.2680565772,
                3.0396973482,
                0.0001213921
            ],
            "Uncertainty (mol/kg)": [
                0.0108791525,
                0.0313735856,
                0.0641937343,
                0.0157950172,
                2.73428e-05
            ],
            "Label": "Reasonable",
            "KH (mol/(kgPa))": 48.9556
        },
        "C6H10_1,5-hexadiene": {
            "pressure (Pa)": [
                287264.733,
                28726.4733,
                2872.64733,
                287.264733,
                1.808553585,
                0.0004200359212447
            ],
            "loading (mol/kg)": [
                3.655963256,
                3.6474642296,
                3.4583279971,
                3.1745803644,
                0.3650528494,
                0.0004021877
            ],
            "Uncertainty (mol/kg)": [
                0.0237145813,
                0.026075969,
                0.0144211758,
                0.0047571535,
                0.002900104,
                3.64438e-05
            ],
            "Label": "Reasonable",
            "KH (mol/(kgPa))": 0.870393
        },
        "C6H12_2-hexene": {
            "pressure (Pa)": [
                224680.4832,
                22468.04832,
                2246.804832,
                224.6804832,
                0.397724987,
                0.0001506580774418
            ],
            "loading (mol/kg)": [
                3.529406517,
                3.5132198401,
                3.3713731173,
                3.1327092921,
                0.2950423119,
                0.0004487784
            ],
            "Uncertainty (mol/kg)": [
                0.0190804606,
                0.0208650058,
                0.0248781935,
                0.015956131,
                0.0080645734,
                1.82267e-05
            ],
            "Label": "Reasonable",
            "KH (mol/(kgPa))": 2.34266
        },
        "C6H14_2,2-dimethylbutane": {
            "pressure (Pa)": [
                479506.9467,
                47950.69467,
                4795.069467,
                479.5069467,
                0.0113935497592046
            ],
            "loading (mol/kg)": [
                3.3807510523,
                3.3791988718,
                3.2830933506,
                3.0310648352,
                0.0003511583
            ],
            "Uncertainty (mol/kg)": [
                0.0321057459,
                0.0306637265,
                0.013387235,
                0.0209929694,
                1.3744e-05
            ],
            "Label": "Reasonable",
            "KH (mol/(kgPa))": 0.0296725
        },
        "C6H14_2,3-dimethylbutane": {
            "pressure (Pa)": [
                382356.082,
                38235.6082,
                3823.56082,
                382.356082,
                0.0078492513014707
            ],
            "loading (mol/kg)": [
                3.5703889395,
                3.5537211626,
                3.4035663043,
                3.1407741667,
                0.0003766581
            ],
            "Uncertainty (mol/kg)": [
                0.0223936159,
                0.061650689,
                0.0414580236,
                0.031487233,
                2.60745e-05
            ],
            "Label": "Reasonable",
            "KH (mol/(kgPa))": 0.045487
        },
        "C6H14_2-methylpentane": {
            "pressure (Pa)": [
                294963.7449,
                29496.37449,
                2949.637449,
                294.9637449,
                0.0037094199722016
            ],
            "loading (mol/kg)": [
                3.4187349855,
                3.4124739827,
                3.2626900332,
                3.0545341747,
                0.000358993
            ],
            "Uncertainty (mol/kg)": [
                0.0394738564,
                0.0234798003,
                0.0331351319,
                0.033420151,
                3.14402e-05
            ],
            "Label": "Reasonable",
            "KH (mol/(kgPa))": 0.0921636
        },
        "C6H14_3-methylpentane": {
            "pressure (Pa)": [
                294963.745,
                29496.3745,
                2949.63745,
                294.963745,
                0.0055243743172782
            ],
            "loading (mol/kg)": [
                3.4084229419,
                3.3968541102,
                3.2933806987,
                3.0053727839,
                0.0003641167
            ],
            "Uncertainty (mol/kg)": [
                0.0380435656,
                0.0153461866,
                0.0471966694,
                0.021932004,
                3.12438e-05
            ],
            "Label": "Reasonable",
            "KH (mol/(kgPa))": 0.0616979
        },
        "C7H10_1,3,5-heptatriene": {
            "pressure (Pa)": [
                31238.49935,
                3123.849935,
                312.3849935,
                31.23849935,
                1.002282097334382e-05
            ],
            "loading (mol/kg)": [
                3.2753676887,
                3.3166287322,
                3.1532110041,
                2.9854693934,
                0.0066944098
            ],
            "Uncertainty (mol/kg)": [
                0.0395028548,
                0.0715082625,
                0.0405488582,
                0.0389162921,
                0.0013931812
            ],
            "Label": "Reasonable",
            "KH (mol/(kgPa))": 32.6791
        },
        "C7H12_1,5-heptadiene": {
            "pressure (Pa)": [
                69970.116,
                6997.0116,
                699.70116,
                69.970116,
                0.27155402,
                1.1306369545724437e-05
            ],
            "loading (mol/kg)": [
                3.1800408048000004,
                3.1353428306,
                3.0617505854,
                2.8455402786,
                0.430416914,
                0.0004916753
            ],
            "Uncertainty (mol/kg)": [
                0.0551112432,
                0.0178750261,
                0.0174078186,
                0.0155904046,
                0.0061807978,
                4.60276e-05
            ],
            "Label": "Reasonable",
            "KH (mol/(kgPa))": 28.1261
        },
        "C7H14_4,4-dimethyl-1-pentene": {
            "pressure (Pa)": [
                160639.219,
                16063.9219,
                1606.39219,
                160.639219,
                16.0639219,
                1.850563803,
                0.003098232014385
            ],
            "loading (mol/kg)": [
                3.2005356355,
                3.1525160157,
                2.9818307283,
                2.6691020777000003,
                2.2715890382,
                0.8317668676,
                0.0003351614
            ],
            "Uncertainty (mol/kg)": [
                0.0657043756,
                0.0439525576,
                0.0578865429,
                0.0526448465,
                0.0309942762,
                0.0559363291,
                1.32533e-05
            ],
            "Label": "Reasonable",
            "KH (mol/(kgPa))": 0.103302
        },
        "C7H14_4-methyl-1-hexene": {
            "pressure (Pa)": [
                115465.281,
                11546.5281,
                1154.65281,
                115.465281,
                0.901783845,
                0.0015349014564513
            ],
            "loading (mol/kg)": [
                3.1569546176,
                3.1959104919,
                3.0026186576,
                2.8232184595,
                0.4406201665,
                0.0003276544
            ],
            "Uncertainty (mol/kg)": [
                0.0389913014,
                0.0548754083,
                0.061900677,
                0.0397592037,
                0.0170771701,
                3.01127e-05
            ],
            "Label": "Reasonable",
            "KH (mol/(kgPa))": 0.205678
        },
        "CH4_methane": {
            "pressure (Pa)": [
                45200000.0,
                4520000.0,
                452000.0,
                45200.0,
                57.75579618
            ],
            "loading (mol/kg)": [
                9.06766,
                6.33238,
                2.16809,
                0.508137,
                0.000903098
            ],
            "Uncertainty (mol/kg)": [
                null,
                null,
                null,
                null,
                null
            ],
            "Label": "Reasonable",
            "KH (mol/(kgPa))": 1.57e-05
        },
        "CHN_hydrogen-cyanide": {
            "pressure (Pa)": [
                1070957.742,
                107095.7742,
                10709.57742,
                1070.957742,
                3.218385621037874
            ],
            "loading (mol/kg)": [
                9.5037640035,
                8.6179392195,
                0.7263386708,
                0.10634869150000001,
                0.0003147258
            ],
            "Uncertainty (mol/kg)": [
                0.0164362448,
                0.0259925565,
                0.0052176478,
                0.0012874114,
                5.6112e-06
            ],
            "Label": "Reasonable",
            "KH (mol/(kgPa))": 0.000295296
        }
    },
    "AMIMEP": {
        "C2H3N_acetonitrile": {
            "pressure (Pa)": [
                111535.0,
                11153.5,
                1115.35,
                111.535,
                0.0070836075865086
            ],
            "loading (mol/kg)": [
                7.44728,
                7.33612,
                2.22832,
                0.956077,
                2.08228e-05
            ],
            "Uncertainty (mol/kg)": [
                null,
                null,
                null,
                null,
                2.0151e-06
            ],
            "Label": "Reasonable",
            "KH (mol/(kgPa))": 0.105134
        },
        "C2H4O_acetaldehyde": {
            "pressure (Pa)": [
                1160790.0,
                116079.0,
                11607.9,
                1160.79,
                0.0120247962545517
            ],
            "loading (mol/kg)": [
                7.62817,
                7.78988,
                6.70447,
                1.88896,
                4.56673e-05
            ],
            "Uncertainty (mol/kg)": [
                null,
                null,
                null,
                null,
                2.2967e-06
            ],
            "Label": "Reasonable",
            "KH (mol/(kgPa))": 0.063437
        },
        "C2H4_ethene": {
            "pressure (Pa)": [
                35504300.0,
                3550430.0,
                355043.0,
                35504.3,
                2.38200362863759
            ],
            "loading (mol/kg)": [
                7.98238,
                7.22788,
                4.79837,
                1.36358,
                0.0007702069
            ],
            "Uncertainty (mol/kg)": [
                null,
                null,
                null,
                null,
                1.56297e-05
            ],
            "Label": "Reasonable",
            "KH (mol/(kgPa))": 0.000335112
        },
        "C2H6O_dimethylether": {
            "pressure (Pa)": [
                6234610.0,
                623461.0,
                62346.1,
                6234.61,
                0.0366765284384075
            ],
            "loading (mol/kg)": [
                6.7315,
                6.72332,
                5.91102,
                3.05128,
                0.0001487686
            ],
            "Uncertainty (mol/kg)": [
                null,
                null,
                null,
                null,
                9.421e-06
            ],
            "Label": "Reasonable",
            "KH (mol/(kgPa))": 0.0183537
        },
        "C2H6_ethane": {
            "pressure (Pa)": [
                38452800.0,
                3845280.0,
                384528.0,
                38452.8,
                0.7854644474972626
            ],
            "loading (mol/kg)": [
                7.38141,
                6.90954,
                5.45707,
                2.01722,
                0.000699159
            ],
            "Uncertainty (mol/kg)": [
                null,
                null,
                null,
                null,
                2.81607e-05
            ],
            "Label": "Reasonable",
            "KH (mol/(kgPa))": 0.000939751
        },
        "C2H7N_dimethylamine": {
            "pressure (Pa)": [
                1933020.466,
                193302.0466,
                19330.20466,
                1933.020466,
                0.0153651533881937
            ],
            "loading (mol/kg)": [
                6.253187204700001,
                6.2274830589,
                5.5364633846,
                1.4592260214,
                0.0003332251
            ],
            "Uncertainty (mol/kg)": [
                0.0292868415,
                0.040329427,
                0.0085393043,
                0.0068742906,
                2.59181e-05
            ],
            "Label": "Reasonable",
            "KH (mol/(kgPa))": 0.0406972
        },
        "C2H7N_ethylamine": {
            "pressure (Pa)": [
                1436356.294,
                143635.6294,
                14363.56294,
                1436.356294,
                0.038492347
            ],
            "loading (mol/kg)": [
                6.3887673542,
                6.3562767788,
                5.6216255041,
                1.2045222622,
                0.0047884495
            ],
            "Uncertainty (mol/kg)": [
                0.0536311239,
                0.021429141,
                0.030532677,
                0.0050002789,
                0.0003769194
            ],
            "Label": "Reasonable",
            "KH (mol/(kgPa))": 0.165975
        },
        "C3H5N_propionitrile": {
            "pressure (Pa)": [
                62871.8,
                6287.18,
                628.717,
                110.02565,
                62.8717,
                0.0009706614789789
            ],
            "loading (mol/kg)": [
                5.96752,
                5.95708,
                5.20736,
                0.8868769781,
                0.7900994659,
                4.69482e-05
            ],
            "Uncertainty (mol/kg)": [
                null,
                null,
                null,
                0.0194333545,
                0.0016153811,
                6.4566e-06
            ],
            "Label": "Reasonable",
            "KH (mol/(kgPa))": 0.614789
        },
        "C3H6O_acetone": {
            "pressure (Pa)": [
                319253.0,
                31925.3,
                3192.53,
                319.253,
                8.112680727929857e-05
            ],
            "loading (mol/kg)": [
                5.67452,
                5.78123,
                5.34359,
                4.06811,
                2.56487e-05
            ],
            "Uncertainty (mol/kg)": [
                null,
                null,
                null,
                null,
                4.2606e-06
            ],
            "Label": "Reasonable",
            "KH (mol/(kgPa))": 6.99463
        },
        "C3H6O_propionaldehyde": {
            "pressure (Pa)": [
                443120.562,
                44312.0562,
                4431.20562,
                1441.091092,
                443.120562,
                0.0002816213218973
            ],
            "loading (mol/kg)": [
                5.0917979863,
                5.0876498616,
                5.0816585131,
                4.6915512859,
                1.4418700778,
                1.5848e-05
            ],
            "Uncertainty (mol/kg)": [
                0.0206576581,
                0.0148813144,
                0.0114930024,
                0.0190165102,
                0.0077820555,
                4.2154e-06
            ],
            "Label": "Reasonable",
            "KH (mol/(kgPa))": 1.80803
        },
        "C3H6_propene": {
            "pressure (Pa)": [
                15604100.0,
                1560410.0,
                156041.0,
                15604.1,
                1560.41,
                0.0686927831588122
            ],
            "loading (mol/kg)": [
                6.05237,
                5.93287,
                5.27413,
                3.20636,
                0.9654995334,
                0.0005851249
            ],
            "Uncertainty (mol/kg)": [
                null,
                null,
                null,
                null,
                0.0007356593,
                2.35729e-05
            ],
            "Label": "Reasonable",
            "KH (mol/(kgPa))": 0.00881078
        },
        "C3H8O_isopropylalcohol": {
            "pressure (Pa)": [
                116349.0,
                11634.9,
                1163.49,
                116.349,
                0.0014451334090223
            ],
            "loading (mol/kg)": [
                5.12966,
                5.07105,
                4.27614,
                1.33135,
                7.24182e-05
            ],
            "Uncertainty (mol/kg)": [
                null,
                null,
                null,
                null,
                9.334e-06
            ],
            "Label": "Reasonable",
            "KH (mol/(kgPa))": 0.354961
        },
        "C3H8O_propylalcohol": {
            "pressure (Pa)": [
                38784.0,
                3878.4,
                387.84,
                264.50688,
                38.784,
                0.0063857448897049
            ],
            "loading (mol/kg)": [
                5.5975490849,
                5.6758654641,
                5.3268515953,
                5.1831787777,
                0.7781896639,
                0.0004642987
            ],
            "Uncertainty (mol/kg)": [
                0.0763029148,
                0.0955081128,
                0.0378830808,
                0.0797786535,
                0.0562537535,
                1.85791e-05
            ],
            "Label": "Reasonable",
            "KH (mol/(kgPa))": 0.0787479
        },
        "C3H8_propane": {
            "pressure (Pa)": [
                10232100.0,
                1023210.0,
                102321.0,
                10232.1,
                1058.796262,
                0.0367189119001088
            ],
            "loading (mol/kg)": [
                5.59912,
                5.53398,
                4.8967,
                3.25383,
                0.9983223508,
                0.0005424961
            ],
            "Uncertainty (mol/kg)": [
                null,
                null,
                null,
                null,
                0.0027422196,
                2.61588e-05
            ],
            "Label": "Reasonable",
            "KH (mol/(kgPa))": 0.0152486
        },
        "C3H9N_propylamine": {
            "pressure (Pa)": [
                420665.182,
                42066.5182,
                4206.65182,
                420.665182,
                13.57237515,
                0.0007660515758252
            ],
            "loading (mol/kg)": [
                5.6639172336,
                5.2410719698,
                4.8947037639,
                4.0790149012,
                0.6510361524,
                0.0002463887
            ],
            "Uncertainty (mol/kg)": [
                0.0719312591,
                0.0382689719,
                0.0517962861,
                0.0112597644,
                0.039097485,
                3.35617e-05
            ],
            "Label": "Reasonable",
            "KH (mol/(kgPa))": 0.739365
        },
        "C4H10O_methyl-isopropyl-ether": {
            "pressure (Pa)": [
                916849.2417,
                91684.92417,
                9168.492417,
                916.8492417,
                27.98590625,
                0.0003031085877344
            ],
            "loading (mol/kg)": [
                4.4605459771,
                4.4558379294,
                4.1634269813,
                3.6913617309,
                0.5863767578,
                4.25394e-05
            ],
            "Uncertainty (mol/kg)": [
                0.0229654002,
                0.0296995073,
                0.0321444017,
                0.0182680505,
                0.0090038139,
                5.4266e-06
            ],
            "Label": "Reasonable",
            "KH (mol/(kgPa))": 1.4716
        },
        "C4H10O_methyl-propyl-ether": {
            "pressure (Pa)": [
                734989.652,
                73498.9652,
                7349.89652,
                734.989652,
                2.587105108,
                0.0004819134785459
            ],
            "loading (mol/kg)": [
                4.2044300479,
                4.187021168399999,
                3.8705507812,
                3.3016865702,
                0.3697148724,
                0.0004871175
            ],
            "Uncertainty (mol/kg)": [
                0.0414487302,
                0.0559180235,
                0.0076971841,
                0.003198801,
                0.003708804,
                3.45859e-05
            ],
            "Label": "Reasonable",
            "KH (mol/(kgPa))": 0.872445
        },
        "C4H10_isobutane": {
            "pressure (Pa)": [
                3723029.398,
                372302.9398,
                37230.29398,
                3723.0293979999997,
                0.0115555344501101
            ],
            "loading (mol/kg)": [
                4.5413943721,
                4.5231582986,
                4.1909778064,
                3.7221798952999996,
                0.000463137
            ],
            "Uncertainty (mol/kg)": [
                0.0151846913,
                0.0124469243,
                0.0067980955,
                0.0039269255,
                1.69477e-05
            ],
            "Label": "Reasonable",
            "KH (mol/(kgPa))": 0.0393006
        },
        "C4H11N_dimethylethylamine": {
            "pressure (Pa)": [
                839015.6633,
                83901.56633,
                8390.156633,
                839.0156633,
                0.0014769775634783
            ],
            "loading (mol/kg)": [
                4.3498466222,
                4.3271866627,
                4.1405808674,
                3.9349321208,
                0.0007428899
            ],
            "Uncertainty (mol/kg)": [
                0.1466093172,
                0.065403006,
                0.0386788824,
                0.0531144983,
                0.0004213596
            ],
            "Label": "Reasonable",
            "KH (mol/(kgPa))": 0.29451
        },
        "C4H8_1-butene": {
            "pressure (Pa)": [
                3357260.298,
                335726.0298,
                33572.60298,
                3357.260298,
                0.0062128431844174
            ],
            "loading (mol/kg)": [
                5.0086823441,
                4.9893720621,
                4.5860876992,
                3.7599486591,
                0.0005141067
            ],
            "Uncertainty (mol/kg)": [
                0.0070391591,
                0.0061604453,
                0.0093949153,
                0.005987107,
                1.83466e-05
            ],
            "Label": "Reasonable",
            "KH (mol/(kgPa))": 0.0806182
        },
        "C4H8_isobutene": {
            "pressure (Pa)": [
                3216899.611,
                321689.9611,
                32168.99611,
                3216.899611,
                0.0079036582291423
            ],
            "loading (mol/kg)": [
                4.9857303585,
                4.9624242355,
                4.5658033014,
                3.8275574798,
                0.0005071956
            ],
            "Uncertainty (mol/kg)": [
                0.0218808689,
                0.0138203312,
                0.0095028007,
                0.0072288807,
                4.01521e-05
            ],
            "Label": "Reasonable",
            "KH (mol/(kgPa))": 0.0630813
        },
        "C5H10O_1-methyl-3-buten-1-ol": {
            "pressure (Pa)": [
                8808.221097,
                880.8221097,
                88.08221097,
                8.808221097,
                0.022941086,
                1.2313768744172027e-05
            ],
            "loading (mol/kg)": [
                3.9220215414,
                3.8331160468,
                3.7278746896,
                3.4173094102,
                0.026715856,
                1.52224e-05
            ],
            "Uncertainty (mol/kg)": [
                0.0763667671,
                0.0937980615,
                0.0466126878,
                0.1244598054,
                0.002395163,
                2.2483e-06
            ],
            "Label": "Reasonable",
            "KH (mol/(kgPa))": 31.8507
        },
        "C5H10O_methylpropylketone": {
            "pressure (Pa)": [
                51802.9,
                5180.29,
                518.029,
                51.8029,
                3.0955745848037334e-05
            ],
            "loading (mol/kg)": [
                3.70175,
                3.73783,
                3.30547,
                1.11247,
                0.0015483675
            ],
            "Uncertainty (mol/kg)": [
                null,
                null,
                null,
                null,
                0.0001794707
            ],
            "Label": "Reasonable",
            "KH (mol/(kgPa))": 11.9582
        },
        "C5H10_2-pentene": {
            "pressure (Pa)": [
                763041.7627,
                76304.17627,
                7630.417627,
                763.0417627,
                2.334652415,
                0.0005112082927536
            ],
            "loading (mol/kg)": [
                4.2124432377,
                4.1926128315,
                3.9491387211,
                3.5250105141,
                0.3801589131,
                0.0004739803
            ],
            "Uncertainty (mol/kg)": [
                0.0458770994,
                0.02661015,
                0.0279659433,
                0.0277944114,
                0.0087951654,
                8.9674e-06
            ],
            "Label": "Reasonable",
            "KH (mol/(kgPa))": 0.824017
        },
        "C5H12O_3-methyl-1-butanol": {
            "pressure (Pa)": [
                6301.872,
                630.1872,
                63.018719999999995,
                6.301872,
                0.076732616,
                0.0002099555841499
            ],
            "loading (mol/kg)": [
                3.7622361035000003,
                3.8067431272000003,
                3.6466521685,
                3.4549817157,
                0.0408029707,
                0.0001109062
            ],
            "Uncertainty (mol/kg)": [
                0.0844602177,
                0.0321995869,
                0.0614919169,
                0.0620587591,
                0.0051819638,
                2.74429e-05
            ],
            "Label": "Reasonable",
            "KH (mol/(kgPa))": 1.79192
        },
        "C5H12O_methyl-tert-butyl-ether": {
            "pressure (Pa)": [
                392256.706,
                39225.6706,
                3922.5670600000003,
                392.256706,
                0.0030478113812803
            ],
            "loading (mol/kg)": [
                3.7609992445,
                3.7679846379,
                3.5653278568,
                3.3354568715,
                9.17218e-05
            ],
            "Uncertainty (mol/kg)": [
                0.0291599565,
                0.0286898152,
                0.0483326161,
                0.0307750136,
                1.41798e-05
            ],
            "Label": "Reasonable",
            "KH (mol/(kgPa))": 0.1234
        },
        "C5H12_isopentane": {
            "pressure (Pa)": [
                1013326.698,
                101332.6698,
                10133.26698,
                1013.326698,
                0.0025677057995364
            ],
            "loading (mol/kg)": [
                4.0101915636,
                4.0075408962,
                3.7852263984,
                3.4979393293,
                0.0004286705
            ],
            "Uncertainty (mol/kg)": [
                0.0273526469,
                0.0190683315,
                0.0110425319,
                0.0300821363,
                5.86343e-05
            ],
            "Label": "Reasonable",
            "KH (mol/(kgPa))": 0.156178
        },
        "C5H12_neopentane": {
            "pressure (Pa)": [
                1707029.575,
                170702.9575,
                17070.29575,
                1707.029575,
                15.70467209,
                0.0339526753400495
            ],
            "loading (mol/kg)": [
                3.8690431657,
                3.8587958844,
                3.7095192496,
                3.5630583457,
                0.2233482819,
                0.0003931615
            ],
            "Uncertainty (mol/kg)": [
                0.0103844852,
                0.0097576061,
                0.0135460244,
                0.0057144733,
                0.0179581124,
                3.01039e-05
            ],
            "Label": "Reasonable",
            "KH (mol/(kgPa))": 0.0113954
        },
        "C5H13N_methyldiethylamine": {
            "pressure (Pa)": [
                299769.8039,
                29976.98039,
                2997.698039,
                299.7698039,
                0.014463113
            ],
            "loading (mol/kg)": [
                3.5713185499,
                3.5618899429,
                3.492883847,
                3.3726424468,
                0.0085903907
            ],
            "Uncertainty (mol/kg)": [
                0.0566000704,
                0.0800803608,
                0.0855349876,
                0.0355575629,
                0.0036387862
            ],
            "Label": "Reasonable",
            "KH (mol/(kgPa))": 0.246926
        },
        "C6H10O_4-hexen-2-one": {
            "pressure (Pa)": [
                11203.887,
                1120.3887,
                112.03887,
                11.203887,
                1.5713382774512193e-07
            ],
            "loading (mol/kg)": [
                3.6142037452,
                3.5282604266,
                3.3869472332,
                3.1425799748,
                1.63246e-05
            ],
            "Uncertainty (mol/kg)": [
                0.0629976539,
                0.0379131993,
                0.0579751922,
                0.0382266656,
                3.0356e-06
            ],
            "Label": "Reasonable",
            "KH (mol/(kgPa))": 2300.08
        },
        "C6H10O_4-methyl-4-penten-2-one": {
            "pressure (Pa)": [
                15717.974,
                1571.7974,
                157.17974,
                15.717974,
                9.600290128597703e-07
            ],
            "loading (mol/kg)": [
                3.5803898023,
                3.5661463524,
                3.4473212928,
                3.2095040248,
                2.8866e-05
            ],
            "Uncertainty (mol/kg)": [
                0.0249565844,
                0.0547546614,
                0.0275460815,
                0.0416508805,
                4.9755e-06
            ],
            "Label": "Reasonable",
            "KH (mol/(kgPa))": 372.946
        },
        "C6H10O_4-methyl-4-pentenal": {
            "pressure (Pa)": [
                26661.10183,
                2666.110183,
                266.6110183,
                26.66110183,
                9.195552367141996e-07
            ],
            "loading (mol/kg)": [
                3.7762823173,
                3.6873761375,
                3.5917098025,
                3.404675426,
                1.20349e-05
            ],
            "Uncertainty (mol/kg)": [
                0.0599754674,
                0.0363482304,
                0.0392324803,
                0.0213926345,
                2.7002e-06
            ],
            "Label": "Reasonable",
            "KH (mol/(kgPa))": 410.664
        },
        "C6H10O_5-hexen-2-one": {
            "pressure (Pa)": [
                14658.93063,
                1465.893063,
                146.5893063,
                14.65893063,
                1.1511674266607807e-07
            ],
            "loading (mol/kg)": [
                3.5203275491,
                3.5305988407,
                3.3833480987,
                3.1401731342,
                1.79928e-05
            ],
            "Uncertainty (mol/kg)": [
                0.0441260434,
                0.0424310904,
                0.0361786182,
                0.0125303359,
                7.5958e-06
            ],
            "Label": "Reasonable",
            "KH (mol/(kgPa))": 3058.05
        },
        "C6H10_1,5-hexadiene": {
            "pressure (Pa)": [
                287264.733,
                28726.4733,
                2872.64733,
                287.264733,
                13.21935398,
                0.376221416,
                5.925919500944488e-05
            ],
            "loading (mol/kg)": [
                3.7551188916,
                3.7478229132,
                3.5595972556,
                3.2793123513,
                1.3721520134,
                0.3390842326,
                0.0004209551
            ],
            "Uncertainty (mol/kg)": [
                0.0175920866,
                0.0129892948,
                0.0231989886,
                0.014382844,
                0.0141173697,
                0.0032482521,
                3.48292e-05
            ],
            "Label": "Reasonable",
            "KH (mol/(kgPa))": 6.33677
        },
        "C6H12_2-hexene": {
            "pressure (Pa)": [
                224680.4832,
                22468.04832,
                2246.804832,
                224.6804832,
                10.84202674,
                0.127077442,
                2.037567665056542e-05
            ],
            "loading (mol/kg)": [
                3.6234677058,
                3.6112731461,
                3.4620303522,
                3.2350819229,
                2.2522091382,
                0.3255606156,
                0.0004913774
            ],
            "Uncertainty (mol/kg)": [
                0.0241795372,
                0.0408953631,
                0.0314276605,
                0.0102245428,
                0.0282983327,
                0.0073854556,
                2.77966e-05
            ],
            "Label": "Reasonable",
            "KH (mol/(kgPa))": 17.7833
        },
        "C6H14_2,2-dimethylbutane": {
            "pressure (Pa)": [
                479506.9467,
                47950.69467,
                4795.069467,
                479.5069467,
                0.0079379767629157
            ],
            "loading (mol/kg)": [
                3.4743254215,
                3.4548264232,
                3.357155048,
                3.2761299418,
                0.0003634316
            ],
            "Uncertainty (mol/kg)": [
                0.0381293136,
                0.0399796314,
                0.0238708181,
                0.007431807,
                4.00803e-05
            ],
            "Label": "Reasonable",
            "KH (mol/(kgPa))": 0.0437684
        },
        "C6H14_2,3-dimethylbutane": {
            "pressure (Pa)": [
                382356.082,
                38235.6082,
                3823.56082,
                382.356082,
                0.0063522414354343
            ],
            "loading (mol/kg)": [
                3.5820225932,
                3.5955109097,
                3.4543404079,
                3.3208746557,
                0.0003873823
            ],
            "Uncertainty (mol/kg)": [
                0.0572767554,
                0.0497817366,
                0.0333016289,
                0.008357054,
                2.61065e-05
            ],
            "Label": "Reasonable",
            "KH (mol/(kgPa))": 0.0563899
        },
        "C6H14_2-methylpentane": {
            "pressure (Pa)": [
                294963.7449,
                29496.37449,
                2949.637449,
                294.9637449,
                0.0003369391624938
            ],
            "loading (mol/kg)": [
                3.505750904,
                3.4811265968,
                3.3407220122,
                3.1528174554,
                0.0004399012
            ],
            "Uncertainty (mol/kg)": [
                0.0568591122,
                0.0552777694,
                0.0215767483,
                0.01605789,
                4.96005e-05
            ],
            "Label": "Reasonable",
            "KH (mol/(kgPa))": 1.04047
        },
        "C6H14_3-methylpentane": {
            "pressure (Pa)": [
                294963.745,
                29496.3745,
                2949.63745,
                294.963745,
                0.0010737656807865
            ],
            "loading (mol/kg)": [
                3.5176456326,
                3.5160174888,
                3.3872242455,
                3.1901742009,
                0.0003718322
            ],
            "Uncertainty (mol/kg)": [
                0.0483944766,
                0.0494731934,
                0.0287731147,
                0.0451353102,
                5.3393e-05
            ],
            "Label": "Reasonable",
            "KH (mol/(kgPa))": 0.327599
        },
        "C7H10_1,3,5-heptatriene": {
            "pressure (Pa)": [
                31238.49935,
                3123.849935,
                312.3849935,
                31.23849935,
                9.471193977338992e-07
            ],
            "loading (mol/kg)": [
                3.394599047,
                3.349098157,
                3.2968227235,
                3.0730926299,
                0.0040283115
            ],
            "Uncertainty (mol/kg)": [
                0.0578056856,
                0.0629552603,
                0.0370114509,
                0.0358517631,
                0.0008749114
            ],
            "Label": "Reasonable",
            "KH (mol/(kgPa))": 358.413
        },
        "C7H12_1,5-heptadiene": {
            "pressure (Pa)": [
                69970.116,
                6997.0116,
                699.70116,
                69.970116,
                0.940927387,
                1.361747556384182e-06
            ],
            "loading (mol/kg)": [
                3.2392842347000004,
                3.31581259,
                3.1186331994,
                2.9358100418,
                0.9559444404,
                0.0004833044
            ],
            "Uncertainty (mol/kg)": [
                0.0305364303,
                0.0348382019,
                0.0388588991,
                0.0254386767,
                0.0360144627,
                2.62961e-05
            ],
            "Label": "Reasonable",
            "KH (mol/(kgPa))": 237.877
        },
        "C7H14_4,4-dimethyl-1-pentene": {
            "pressure (Pa)": [
                160639.219,
                16063.9219,
                1606.39219,
                160.639219,
                16.0639219,
                1.389529244,
                0.0013993597421259
            ],
            "loading (mol/kg)": [
                3.2846751418999998,
                3.2878385457,
                3.1859296179000003,
                2.9779885415,
                2.5965549963,
                0.4813564385,
                0.0002522573
            ],
            "Uncertainty (mol/kg)": [
                0.0648892229,
                0.0293375982,
                0.0573405027,
                0.0218487496,
                0.0236873409,
                0.0325640297,
                8.75297e-05
            ],
            "Label": "Reasonable",
            "KH (mol/(kgPa))": 0.234727
        },
        "C7H14_4-methyl-1-hexene": {
            "pressure (Pa)": [
                115465.281,
                11546.5281,
                1154.65281,
                115.465281,
                11.5465281,
                0.442232026,
                0.0004371021186906
            ],
            "loading (mol/kg)": [
                3.2395255294,
                3.2578086406,
                3.18648966,
                2.9776676195,
                2.7079030766,
                0.2985866338,
                0.0003655169
            ],
            "Uncertainty (mol/kg)": [
                0.0630569911,
                0.0292930065,
                0.047527448,
                0.0264978055,
                0.0229597402,
                0.0452651741,
                7.26331e-05
            ],
            "Label": "Reasonable",
            "KH (mol/(kgPa))": 0.741137
        },
        "CH4_methane": {
            "pressure (Pa)": [
                45200000.0,
                4520000.0,
                452000.0,
                45200.0,
                50.58043716
            ],
            "loading (mol/kg)": [
                9.25622,
                6.54613,
                2.24661,
                0.548337,
                0.000918469
            ],
            "Uncertainty (mol/kg)": [
                null,
                null,
                null,
                null,
                null
            ],
            "Label": "Reasonable",
            "KH (mol/(kgPa))": 1.83e-05
        },
        "CHN_hydrogen-cyanide": {
            "pressure (Pa)": [
                1070957.742,
                107095.7742,
                10709.57742,
                1070.957742,
                1.4658321414794202
            ],
            "loading (mol/kg)": [
                9.7123692363,
                8.8453120892,
                0.835678732,
                0.1318170835,
                0.0001797497
            ],
            "Uncertainty (mol/kg)": [
                0.0259198782,
                0.0238400968,
                0.0055314203,
                0.001488717,
                8.5914e-06
            ],
            "Label": "Reasonable",
            "KH (mol/(kgPa))": 0.000662584
        }
    },
    "AMUCOB": {
        "C2H3N_acetonitrile": {
            "pressure (Pa)": [
                136931.85,
                13693.185,
                1369.3185,
                136.93185,
                1.2360808823529412
            ],
            "loading (mol/kg)": [
                1.3743311698,
                1.3716482056,
                0.1449981341,
                0.0067282357,
                5.58242e-05
            ],
            "Uncertainty (mol/kg)": [
                0.0491725075,
                0.019143197,
                0.0338618211,
                0.0004245686,
                6.6607e-06
            ],
            "Label": "Reasonable",
            "KH (mol/(kgPa))": 1.36e-05
        },
        "C2H4O_acetaldehyde": {
            "pressure (Pa)": [
                1160790.0,
                500000.0,
                116079.0,
                28799.20261,
                11607.9,
                1160.79,
                6.594424778761062
            ],
            "loading (mol/kg)": [
                0.596136,
                0.5102600339,
                0.52897,
                0.1939690791,
                0.111061,
                0.0130746,
                5.40287e-05
            ],
            "Uncertainty (mol/kg)": [
                null,
                0.0085064519,
                null,
                0.0024974667,
                null,
                null,
                3.0942e-06
            ],
            "Label": "Reasonable",
            "KH (mol/(kgPa))": 9.04e-06
        },
        "C2H4_ethene": {
            "pressure (Pa)": [
                35504300.0,
                3550430.0,
                355043.0,
                35504.3,
                56.18369565217392
            ],
            "loading (mol/kg)": [
                1.03378,
                0.882462,
                0.404333,
                0.0618515,
                0.0001072413
            ],
            "Uncertainty (mol/kg)": [
                null,
                null,
                null,
                null,
                7.1618e-06
            ],
            "Label": "Reasonable",
            "KH (mol/(kgPa))": 1.84e-06
        },
        "C2H6O_dimethylether": {
            "pressure (Pa)": [
                6234610.0,
                623461.0,
                62346.1,
                6234.61,
                10.135065104166667
            ],
            "loading (mol/kg)": [
                0.778373,
                0.803268,
                0.294016,
                0.0351268,
                6.02858e-05
            ],
            "Uncertainty (mol/kg)": [
                null,
                null,
                null,
                null,
                7.9806e-06
            ],
            "Label": "Reasonable",
            "KH (mol/(kgPa))": 7.68e-06
        },
        "C2H6_ethane": {
            "pressure (Pa)": [
                38452800.0,
                3845280.0,
                384528.0,
                38452.8,
                48.020653266331664
            ],
            "loading (mol/kg)": [
                0.955611,
                0.850655,
                0.454405,
                0.0758584,
                9.41286e-05
            ],
            "Uncertainty (mol/kg)": [
                null,
                null,
                null,
                null,
                7.8452e-06
            ],
            "Label": "Reasonable",
            "KH (mol/(kgPa))": 1.99e-06
        },
        "C2H7N_dimethylamine": {
            "pressure (Pa)": [
                1933020.466,
                193302.0466,
                38580.58299,
                19330.20466,
                1933.020466,
                200.8034812
            ],
            "loading (mol/kg)": [
                0.0234940073,
                0.021002972999999998,
                0.0041256073,
                0.0022476874,
                0.0002352671,
                2.15462e-05
            ],
            "Uncertainty (mol/kg)": [
                0.0019322664,
                0.0022191734,
                0.0001858433,
                0.0002511297,
                3.08439e-05,
                4.0665e-06
            ],
            "Label": "Reasonable",
            "KH (mol/(kgPa))": 1.17e-07
        },
        "C2H7N_ethylamine": {
            "pressure (Pa)": [
                1436356.294,
                143635.6294,
                14363.56294,
                1436.356294,
                17.631426666666666
            ],
            "loading (mol/kg)": [
                0.0005289428,
                0.0004694732,
                4.67922e-05,
                4.8152e-06,
                0.0
            ],
            "Uncertainty (mol/kg)": [
                0.0001090499,
                0.0001378547,
                9.232e-06,
                4.1387e-06,
                0.0
            ],
            "Label": "Large Uncertainty",
            "KH (mol/(kgPa))": 3e-09
        },
        "C3H5N_propionitrile": {
            "pressure (Pa)": [
                62871.8,
                6287.18,
                628.717,
                62.8717,
                8.49471338
            ],
            "loading (mol/kg)": [
                0.0400101,
                0.0312855,
                0.00338428,
                0.000223079,
                7.889e-07
            ],
            "Uncertainty (mol/kg)": [
                null,
                null,
                null,
                null,
                6.529e-07
            ],
            "Label": "Large Uncertainty",
            "KH (mol/(kgPa))": 4.71e-06
        },
        "C3H6O_acetone": {
            "pressure (Pa)": [
                319253.0,
                31925.3,
                3192.53,
                319.253,
                0.0
            ],
            "loading (mol/kg)": [
                0.0,
                0.0,
                0.0,
                0.0,
                0.0
            ],
            "Uncertainty (mol/kg)": [
                null,
                null,
                null,
                null,
                0.0
            ],
            "Label": "No Adsorption",
            "KH (mol/(kgPa))": 4.63e-14
        },
        "C3H6O_propionaldehyde": {
            "pressure (Pa)": [
                443120.562,
                44312.0562,
                4431.20562,
                1489.879582,
                443.120562,
                0.1878983870967742
            ],
            "loading (mol/kg)": [
                0.0001048473,
                0.000104412,
                0.0001049017,
                4.35277e-05,
                1.39561e-05,
                0.0
            ],
            "Uncertainty (mol/kg)": [
                1.51151e-05,
                9.3048e-06,
                1.68971e-05,
                5.771e-06,
                1.9962e-06,
                0.0
            ],
            "Label": "Reasonable",
            "KH (mol/(kgPa))": 5.58e-08
        },
        "C3H6_propene": {
            "pressure (Pa)": [
                15604100.0,
                1560410.0,
                299598.72,
                156041.0,
                15604.1,
                1560.41,
                71.47448979591836
            ],
            "loading (mol/kg)": [
                0.5633159966,
                0.455976,
                0.1790107125,
                0.105536,
                0.011028,
                0.001148124,
                5.21788e-05
            ],
            "Uncertainty (mol/kg)": [
                0.0128371635,
                null,
                0.0040537804,
                null,
                null,
                7.83299e-05,
                5.2685e-06
            ],
            "Label": "Reasonable",
            "KH (mol/(kgPa))": 7.84e-07
        },
        "C3H8O_isopropylalcohol": {
            "pressure (Pa)": [
                116349.0,
                11634.9,
                1163.49,
                116.349,
                0.0
            ],
            "loading (mol/kg)": [
                0.0,
                0.0,
                0.0,
                0.0,
                0.0
            ],
            "Uncertainty (mol/kg)": [
                null,
                null,
                null,
                null,
                0.0
            ],
            "Label": "No Adsorption",
            "KH (mol/(kgPa))": 6.86e-16
        },
        "C3H8O_propylalcohol": {
            "pressure (Pa)": [
                38784.0,
                3878.4,
                387.84,
                38.784,
                1.088191111111111
            ],
            "loading (mol/kg)": [
                2.44843e-05,
                8.1614e-06,
                0.0,
                1.3602e-06,
                2.72e-08
            ],
            "Uncertainty (mol/kg)": [
                null,
                null,
                null,
                5.96e-07,
                1.088e-07
            ],
            "Label": "Large Uncertainty",
            "KH (mol/(kgPa))": 2.25e-09
        },
        "C3H8_propane": {
            "pressure (Pa)": [
                10232100.0,
                1023210.0,
                331520.04,
                102321.0,
                10232.1,
                1389.685714,
                1058.796262
            ],
            "loading (mol/kg)": [
                0.0243195,
                0.0166066,
                0.0061553571,
                0.0020624,
                0.000205668,
                2.53821e-05,
                2.06212e-05
            ],
            "Uncertainty (mol/kg)": [
                null,
                null,
                0.0002560862,
                null,
                null,
                5.6951e-06,
                2.1185e-06
            ],
            "Label": "Reasonable",
            "KH (mol/(kgPa))": 1.75e-08
        },
        "C3H9N_propylamine": {
            "pressure (Pa)": [
                420665.182,
                42066.5182,
                4206.65182,
                3333.9215686274515,
                420.665182
            ],
            "loading (mol/kg)": [
                3.4006e-06,
                0.0,
                0.0,
                0.0,
                0.0
            ],
            "Uncertainty (mol/kg)": [
                6.0171e-06,
                0.0,
                0.0,
                0.0,
                0.0
            ],
            "Label": "Large Uncertainty",
            "KH (mol/(kgPa))": 1.02e-13
        },
        "C4H10O_methyl-isopropyl-ether": {
            "pressure (Pa)": [
                916849.2417,
                91684.92417,
                9168.492417,
                916.8492417,
                0.0
            ],
            "loading (mol/kg)": [
                0.0,
                0.0,
                0.0,
                0.0,
                0.0
            ],
            "Uncertainty (mol/kg)": [
                0.0,
                0.0,
                0.0,
                0.0,
                0.0
            ],
            "Label": "No Adsorption",
            "KH (mol/(kgPa))": 1.0199999999999999e-23
        },
        "C4H10O_methyl-propyl-ether": {
            "pressure (Pa)": [
                734989.652,
                73498.9652,
                31915.9778,
                7349.89652,
                734.989652,
                75.15880783
            ],
            "loading (mol/kg)": [
                0.0086432629,
                0.0081102665,
                0.0040713337,
                0.0009284997,
                7.943800000000001e-05,
                6.9916e-06
            ],
            "Uncertainty (mol/kg)": [
                0.0008308187,
                0.0012711922,
                0.0005517432,
                0.0001492548,
                1.74349e-05,
                2.0618e-06
            ],
            "Label": "Large Uncertainty",
            "KH (mol/(kgPa))": 1.15e-07
        },
        "C4H10_isobutane": {
            "pressure (Pa)": [
                3723029.398,
                372302.9398,
                37230.29398,
                3723.0293979999997,
                0.0
            ],
            "loading (mol/kg)": [
                0.0,
                0.0,
                0.0,
                0.0,
                0.0
            ],
            "Uncertainty (mol/kg)": [
                0.0,
                0.0,
                0.0,
                0.0,
                0.0
            ],
            "Label": "No Adsorption",
            "KH (mol/(kgPa))": 5.4699999999999996e-30
        },
        "C4H11N_dimethylethylamine": {
            "pressure (Pa)": [
                839015.6633,
                83901.56633,
                8390.156633,
                839.0156633,
                0.0
            ],
            "loading (mol/kg)": [
                0.0,
                0.0,
                0.0,
                0.0,
                0.0
            ],
            "Uncertainty (mol/kg)": [
                0.0,
                0.0,
                0.0,
                0.0,
                0.0
            ],
            "Label": "No Adsorption",
            "KH (mol/(kgPa))": 2.5999999999999998e-46
        },
        "C4H8_1-butene": {
            "pressure (Pa)": [
                3357260.298,
                335726.0298,
                33572.60298,
                3357.260298,
                248.5596612
            ],
            "loading (mol/kg)": [
                0.0075562137,
                0.006558777,
                0.0007707935,
                7.91932e-05,
                6.1755e-06
            ],
            "Uncertainty (mol/kg)": [
                0.0003993057,
                0.0004724576,
                8.97929e-05,
                1.10819e-05,
                1.2944e-06
            ],
            "Label": "Large Uncertainty",
            "KH (mol/(kgPa))": 3.04e-08
        },
        "C4H8_isobutene": {
            "pressure (Pa)": [
                3216899.611,
                321689.9611,
                32168.99611,
                3216.899611,
                0.0
            ],
            "loading (mol/kg)": [
                0.0,
                0.0,
                0.0,
                0.0,
                0.0
            ],
            "Uncertainty (mol/kg)": [
                0.0,
                0.0,
                0.0,
                0.0,
                0.0
            ],
            "Label": "No Adsorption",
            "KH (mol/(kgPa))": 1.23e-24
        },
        "C5H10O_1-methyl-3-buten-1-ol": {
            "pressure (Pa)": [
                8808.221097,
                880.8221097,
                88.08221097,
                8.808221097,
                0.0
            ],
            "loading (mol/kg)": [
                0.0,
                0.0,
                0.0,
                0.0,
                0.0
            ],
            "Uncertainty (mol/kg)": [
                0.0,
                0.0,
                0.0,
                0.0,
                0.0
            ],
            "Label": "No Adsorption",
            "KH (mol/(kgPa))": 3.51e-17
        },
        "C5H10O_methylpropylketone": {
            "pressure (Pa)": [
                51802.9,
                5180.29,
                518.029,
                51.8029,
                0.0
            ],
            "loading (mol/kg)": [
                0.0,
                0.0,
                0.0,
                0.0,
                0.0
            ],
            "Uncertainty (mol/kg)": [
                null,
                null,
                null,
                null,
                0.0
            ],
            "Label": "No Adsorption",
            "KH (mol/(kgPa))": 3.8e-17
        },
        "C5H10_2-pentene": {
            "pressure (Pa)": [
                763041.7627,
                76304.17627,
                26587.86114,
                7630.417627,
                763.0417627,
                6.948018518518519
            ],
            "loading (mol/kg)": [
                0.0002626351,
                0.0002631248,
                0.0001172799,
                3.34075e-05,
                4.8425e-06,
                2.72e-08
            ],
            "Uncertainty (mol/kg)": [
                0.0001363124,
                0.0001315675,
                2.02513e-05,
                2.11573e-05,
                7.1245e-06,
                1.088e-07
            ],
            "Label": "Large Uncertainty",
            "KH (mol/(kgPa))": 3.78e-09
        },
        "C5H12O_3-methyl-1-butanol": {
            "pressure (Pa)": [
                6301.872,
                630.1872,
                63.018719999999995,
                6.301872,
                0.0
            ],
            "loading (mol/kg)": [
                0.0,
                0.0,
                0.0,
                0.0,
                0.0
            ],
            "Uncertainty (mol/kg)": [
                0.0,
                0.0,
                0.0,
                0.0,
                0.0
            ],
            "Label": "No Adsorption",
            "KH (mol/(kgPa))": 1.11e-33
        },
        "C5H12O_methyl-tert-butyl-ether": {
            "pressure (Pa)": [
                392256.706,
                39225.6706,
                3922.5670600000003,
                392.256706,
                0.0
            ],
            "loading (mol/kg)": [
                0.0,
                0.0,
                0.0,
                0.0,
                0.0
            ],
            "Uncertainty (mol/kg)": [
                0.0,
                0.0,
                0.0,
                0.0,
                0.0
            ],
            "Label": "No Adsorption",
            "KH (mol/(kgPa))": 2.4499999999999998e-55
        },
        "C5H12_isopentane": {
            "pressure (Pa)": [
                1013326.698,
                101332.6698,
                10133.26698,
                1013.326698,
                0.0
            ],
            "loading (mol/kg)": [
                0.0,
                0.0,
                0.0,
                0.0,
                0.0
            ],
            "Uncertainty (mol/kg)": [
                0.0,
                0.0,
                0.0,
                0.0,
                0.0
            ],
            "Label": "No Adsorption",
            "KH (mol/(kgPa))": 1.76e-32
        },
        "C5H12_neopentane": {
            "pressure (Pa)": [
                1707029.575,
                170702.9575,
                17070.29575,
                1707.029575,
                0.0
            ],
            "loading (mol/kg)": [
                0.0,
                0.0,
                0.0,
                0.0,
                0.0
            ],
            "Uncertainty (mol/kg)": [
                0.0,
                0.0,
                0.0,
                0.0,
                0.0
            ],
            "Label": "No Adsorption",
            "KH (mol/(kgPa))": 2.8500000000000004e-56
        },
        "C5H13N_methyldiethylamine": {
            "pressure (Pa)": [
                299769.8039,
                29976.98039,
                2997.698039,
                299.7698039,
                0.0
            ],
            "loading (mol/kg)": [
                0.0,
                0.0,
                0.0,
                0.0,
                0.0
            ],
            "Uncertainty (mol/kg)": [
                0.0,
                0.0,
                0.0,
                0.0,
                0.0
            ],
            "Label": "No Adsorption",
            "KH (mol/(kgPa))": 4.160000000000001e-56
        },
        "C6H10O_4-hexen-2-one": {
            "pressure (Pa)": [
                11203.887,
                1120.3887,
                112.03887,
                11.203887,
                0.0
            ],
            "loading (mol/kg)": [
                0.0,
                0.0,
                0.0,
                0.0,
                0.0
            ],
            "Uncertainty (mol/kg)": [
                0.0,
                0.0,
                0.0,
                0.0,
                0.0
            ],
            "Label": "No Adsorption",
            "KH (mol/(kgPa))": 1.82e-15
        },
        "C6H10O_4-methyl-4-penten-2-one": {
            "pressure (Pa)": [
                15717.974,
                1571.7974,
                157.17974,
                15.717974,
                0.0
            ],
            "loading (mol/kg)": [
                0.0,
                0.0,
                0.0,
                0.0,
                0.0
            ],
            "Uncertainty (mol/kg)": [
                0.0,
                0.0,
                0.0,
                0.0,
                0.0
            ],
            "Label": "No Adsorption",
            "KH (mol/(kgPa))": 4.63e-34
        },
        "C6H10O_4-methyl-4-pentenal": {
            "pressure (Pa)": [
                26661.10183,
                2666.110183,
                266.6110183,
                26.66110183,
                0.0
            ],
            "loading (mol/kg)": [
                0.0,
                0.0,
                0.0,
                0.0,
                0.0
            ],
            "Uncertainty (mol/kg)": [
                0.0,
                0.0,
                0.0,
                0.0,
                0.0
            ],
            "Label": "No Adsorption",
            "KH (mol/(kgPa))": 5.989999999999999e-28
        },
        "C6H10O_5-hexen-2-one": {
            "pressure (Pa)": [
                14658.93063,
                1465.893063,
                146.5893063,
                14.65893063,
                0.0
            ],
            "loading (mol/kg)": [
                0.0,
                0.0,
                0.0,
                0.0,
                0.0
            ],
            "Uncertainty (mol/kg)": [
                0.0,
                0.0,
                0.0,
                0.0,
                0.0
            ],
            "Label": "No Adsorption",
            "KH (mol/(kgPa))": 1.53e-16
        },
        "C6H10_1,5-hexadiene": {
            "pressure (Pa)": [
                287264.733,
                28726.4733,
                2872.64733,
                287.264733,
                4.603342105263159
            ],
            "loading (mol/kg)": [
                5.24781e-05,
                4.63298e-05,
                3.7543e-06,
                1.36e-07,
                0.0
            ],
            "Uncertainty (mol/kg)": [
                2.11158e-05,
                1.02813e-05,
                3.5537e-06,
                1.721e-07,
                0.0
            ],
            "Label": "Large Uncertainty",
            "KH (mol/(kgPa))": 1.14e-09
        },
        "C6H12_2-hexene": {
            "pressure (Pa)": [
                224680.4832,
                22468.04832,
                2246.804832,
                224.6804832,
                3.888959156785244
            ],
            "loading (mol/kg)": [
                2.95172e-05,
                2.47292e-05,
                1.8227e-06,
                5.44e-08,
                0.0
            ],
            "Uncertainty (mol/kg)": [
                4.57021e-05,
                1.62095e-05,
                1.4251e-06,
                2.176e-07,
                0.0
            ],
            "Label": "Large Uncertainty",
            "KH (mol/(kgPa))": 7.59e-10
        },
        "C6H14_2,2-dimethylbutane": {
            "pressure (Pa)": [
                479506.9467,
                47950.69467,
                4795.069467,
                479.5069467,
                0.0
            ],
            "loading (mol/kg)": [
                0.0,
                0.0,
                0.0,
                0.0,
                0.0
            ],
            "Uncertainty (mol/kg)": [
                0.0,
                0.0,
                0.0,
                0.0,
                0.0
            ],
            "Label": "No Adsorption",
            "KH (mol/(kgPa))": 1.8400000000000002e-57
        },
        "C6H14_2,3-dimethylbutane": {
            "pressure (Pa)": [
                382356.082,
                38235.6082,
                3823.56082,
                382.356082,
                0.0
            ],
            "loading (mol/kg)": [
                0.0,
                0.0,
                0.0,
                0.0,
                0.0
            ],
            "Uncertainty (mol/kg)": [
                0.0,
                0.0,
                0.0,
                0.0,
                0.0
            ],
            "Label": "No Adsorption",
            "KH (mol/(kgPa))": 8.000000000000001e-66
        },
        "C6H14_2-methylpentane": {
            "pressure (Pa)": [
                294963.7449,
                29496.37449,
                2949.637449,
                294.9637449,
                0.0
            ],
            "loading (mol/kg)": [
                0.0,
                0.0,
                0.0,
                0.0,
                0.0
            ],
            "Uncertainty (mol/kg)": [
                0.0,
                0.0,
                0.0,
                0.0,
                0.0
            ],
            "Label": "No Adsorption",
            "KH (mol/(kgPa))": 6.63e-32
        },
        "C6H14_3-methylpentane": {
            "pressure (Pa)": [
                294963.745,
                29496.3745,
                2949.63745,
                294.963745,
                0.0
            ],
            "loading (mol/kg)": [
                0.0,
                0.0,
                0.0,
                0.0,
                0.0
            ],
            "Uncertainty (mol/kg)": [
                0.0,
                0.0,
                0.0,
                0.0,
                0.0
            ],
            "Label": "No Adsorption",
            "KH (mol/(kgPa))": 1.13e-35
        },
        "C7H10_1,3,5-heptatriene": {
            "pressure (Pa)": [
                31238.49935,
                3123.849935,
                312.3849935,
                69.61856402439025,
                31.23849935
            ],
            "loading (mol/kg)": [
                0.0022834889,
                0.0012686957,
                0.0001451104,
                2.78577e-05,
                8.9776e-06
            ],
            "Uncertainty (mol/kg)": [
                0.00149519,
                0.0006228761,
                7.25154e-05,
                1.66029e-05,
                6.7761e-06
            ],
            "Label": "Large Uncertainty",
            "KH (mol/(kgPa))": 3.28e-09
        },
        "C7H12_1,5-heptadiene": {
            "pressure (Pa)": [
                69970.116,
                6997.0116,
                699.70116,
                69.970116,
                3.2333333333333334
            ],
            "loading (mol/kg)": [
                2.3668e-06,
                6.801000000000001e-07,
                3.8090000000000003e-07,
                5.4400000000000004e-08,
                0.0
            ],
            "Uncertainty (mol/kg)": [
                2.6014e-06,
                1.3104e-06,
                8.671e-07,
                1.333e-07,
                0.0
            ],
            "Label": "Large Uncertainty",
            "KH (mol/(kgPa))": 7.32e-11
        },
        "C7H14_4,4-dimethyl-1-pentene": {
            "pressure (Pa)": [
                160639.219,
                16063.9219,
                1606.39219,
                160.639219,
                0.0
            ],
            "loading (mol/kg)": [
                0.0,
                0.0,
                0.0,
                0.0,
                0.0
            ],
            "Uncertainty (mol/kg)": [
                0.0,
                0.0,
                0.0,
                0.0,
                0.0
            ],
            "Label": "No Adsorption",
            "KH (mol/(kgPa))": 2e-63
        },
        "C7H14_4-methyl-1-hexene": {
            "pressure (Pa)": [
                115465.281,
                11546.5281,
                1154.65281,
                115.465281,
                0.0
            ],
            "loading (mol/kg)": [
                0.0,
                0.0,
                0.0,
                0.0,
                0.0
            ],
            "Uncertainty (mol/kg)": [
                0.0,
                0.0,
                0.0,
                0.0,
                0.0
            ],
            "Label": "No Adsorption",
            "KH (mol/(kgPa))": 3.0600000000000004e-36
        },
        "CH4_methane": {
            "pressure (Pa)": [
                45200000.0,
                4520000.0,
                452000.0,
                45200.0,
                146.0084906
            ],
            "loading (mol/kg)": [
                1.54769,
                0.999244,
                0.342658,
                0.0477833,
                0.000154904
            ],
            "Uncertainty (mol/kg)": [
                null,
                null,
                null,
                null,
                null
            ],
            "Label": "Reasonable",
            "KH (mol/(kgPa))": 1.06e-06
        },
        "CHN_hydrogen-cyanide": {
            "pressure (Pa)": [
                1070957.742,
                107095.7742,
                10709.57742,
                1070.957742,
                16.2408818853211
            ],
            "loading (mol/kg)": [
                1.4162049004,
                0.9833352198,
                0.0806226095,
                0.0079886611,
                0.0001218231
            ],
            "Uncertainty (mol/kg)": [
                0.0134445465,
                0.0325975641,
                0.0009039814,
                0.0002088909,
                5.5928e-06
            ],
            "Label": "Reasonable",
            "KH (mol/(kgPa))": 8.72e-06
        }
    },
    "APEBED": {
        "C2H3N_acetonitrile": {
            "pressure (Pa)": [
                111535.0,
                11153.5,
                1115.35,
                111.535,
                13.693185,
                0.0183262389391945
            ],
            "loading (mol/kg)": [
                2.13114,
                2.14719,
                2.10676,
                1.92093,
                1.6907785964,
                0.0001546902
            ],
            "Uncertainty (mol/kg)": [
                null,
                null,
                null,
                null,
                0.0493891977,
                3.9371e-06
            ],
            "Label": "Reasonable",
            "KH (mol/(kgPa))": 0.0116289
        },
        "C2H4O_acetaldehyde": {
            "pressure (Pa)": [
                1160790.0,
                116079.0,
                11607.9,
                1160.79,
                51.15325876,
                7.670232984,
                0.0118234667662106
            ],
            "loading (mol/kg)": [
                2.15381,
                2.13829,
                2.11911,
                2.08989,
                0.8395067807,
                0.083290727,
                0.0001172485
            ],
            "Uncertainty (mol/kg)": [
                null,
                null,
                null,
                null,
                0.0096225481,
                0.0016273082,
                5.7662e-06
            ],
            "Label": "Reasonable",
            "KH (mol/(kgPa))": 0.0182164
        },
        "C2H4_ethene": {
            "pressure (Pa)": [
                35504300.0,
                3550430.0,
                355043.0,
                35504.3,
                0.7685030273290343
            ],
            "loading (mol/kg)": [
                3.97791,
                2.8886,
                2.15285,
                1.98971,
                0.0003979138
            ],
            "Uncertainty (mol/kg)": [
                null,
                null,
                null,
                null,
                4.8005e-06
            ],
            "Label": "Reasonable",
            "KH (mol/(kgPa))": 0.000517618
        },
        "C2H6O_dimethylether": {
            "pressure (Pa)": [
                6234610.0,
                623461.0,
                62346.1,
                6234.61,
                0.0104653995620697
            ],
            "loading (mol/kg)": [
                2.12209,
                2.12267,
                2.12201,
                2.11332,
                0.0001373845
            ],
            "Uncertainty (mol/kg)": [
                null,
                null,
                null,
                null,
                4.2855e-06
            ],
            "Label": "Reasonable",
            "KH (mol/(kgPa))": 0.0202772
        },
        "C2H6_ethane": {
            "pressure (Pa)": [
                38452800.0,
                3845280.0,
                384528.0,
                38452.8,
                0.1670612383480461
            ],
            "loading (mol/kg)": [
                2.16498,
                2.13673,
                2.12042,
                2.07769,
                0.0002149065
            ],
            "Uncertainty (mol/kg)": [
                null,
                null,
                null,
                null,
                7.7388e-06
            ],
            "Label": "Reasonable",
            "KH (mol/(kgPa))": 0.00129592
        },
        "C2H7N_dimethylamine": {
            "pressure (Pa)": [
                1933020.466,
                193302.0466,
                19330.20466,
                1933.020466,
                23.3981804,
                0.0021605559318704
            ],
            "loading (mol/kg)": [
                2.1225776797,
                2.1225615385,
                2.1214616814,
                2.1103006222,
                1.1002374654,
                0.0001020212
            ],
            "Uncertainty (mol/kg)": [
                3.72958e-05,
                7.59197e-05,
                0.0003239128,
                0.0009517885,
                0.0122800353,
                4.5246e-06
            ],
            "Label": "Reasonable",
            "KH (mol/(kgPa))": 0.0982422
        },
        "C2H7N_ethylamine": {
            "pressure (Pa)": [
                1436356.294,
                143635.6294,
                14363.56294,
                1436.356294,
                16.68988867,
                0.054147027
            ],
            "loading (mol/kg)": [
                2.1224497588,
                2.1224670056,
                2.1202138853,
                2.0985529961,
                0.4819159689,
                0.0022323651
            ],
            "Uncertainty (mol/kg)": [
                0.0001176389,
                5.21535e-05,
                0.0003253578,
                0.0020529645,
                0.0082237144,
                7.36476e-05
            ],
            "Label": "Reasonable",
            "KH (mol/(kgPa))": 0.0391979
        },
        "C3H5N_propionitrile": {
            "pressure (Pa)": [
                62871.8,
                6287.18,
                628.717,
                62.8717,
                0.731199034,
                0.0374972,
                0.001801509158504
            ],
            "loading (mol/kg)": [
                2.12243,
                2.1216,
                2.11245,
                2.08547,
                2.0676438613,
                0.0055761295,
                0.0002519502
            ],
            "Uncertainty (mol/kg)": [
                null,
                null,
                null,
                null,
                0.0140913745,
                0.0002088272,
                9.7578e-06
            ],
            "Label": "Reasonable",
            "KH (mol/(kgPa))": 0.117814
        },
        "C3H6O_acetone": {
            "pressure (Pa)": [
                319253.0,
                31925.3,
                3192.53,
                319.253,
                0.0002214448980187
            ],
            "loading (mol/kg)": [
                2.12268,
                2.12268,
                2.12268,
                2.12094,
                0.0001340236
            ],
            "Uncertainty (mol/kg)": [
                null,
                null,
                null,
                null,
                8.086e-06
            ],
            "Label": "Reasonable",
            "KH (mol/(kgPa))": 0.958559
        },
        "C3H6O_propionaldehyde": {
            "pressure (Pa)": [
                443120.562,
                44312.0562,
                4431.20562,
                443.120562,
                0.896664956,
                0.0015196930402749
            ],
            "loading (mol/kg)": [
                2.1224792847,
                2.1224153979,
                2.1223914883,
                2.1207645288,
                0.1063701404,
                0.0001518452
            ],
            "Uncertainty (mol/kg)": [
                7.15066e-05,
                0.0001629841,
                0.0002064735,
                0.0004854324,
                0.0032655022,
                8.5839e-06
            ],
            "Label": "Reasonable",
            "KH (mol/(kgPa))": 0.139665
        },
        "C3H6_propene": {
            "pressure (Pa)": [
                15604100.0,
                1560410.0,
                156041.0,
                15604.1,
                1560.41,
                63.508687,
                0.0151975427090344
            ],
            "loading (mol/kg)": [
                2.12258,
                2.12232,
                2.12189,
                2.11377,
                2.0367084288,
                0.7769200424,
                0.000212887
            ],
            "Uncertainty (mol/kg)": [
                null,
                null,
                null,
                null,
                0.0020396198,
                0.0045055834,
                8.4657e-06
            ],
            "Label": "Reasonable",
            "KH (mol/(kgPa))": 0.0139666
        },
        "C3H8O_isopropylalcohol": {
            "pressure (Pa)": [
                116349.0,
                11634.9,
                1163.49,
                116.349,
                7.6264093,
                0.0057606529527709
            ],
            "loading (mol/kg)": [
                2.11598,
                2.12128,
                2.09946,
                1.88477,
                0.9648180988,
                0.0002825521
            ],
            "Uncertainty (mol/kg)": [
                null,
                null,
                null,
                null,
                0.0274355412,
                8.4739e-06
            ],
            "Label": "Reasonable",
            "KH (mol/(kgPa))": 0.0367316
        },
        "C3H8O_propylalcohol": {
            "pressure (Pa)": [
                38784.0,
                3878.4,
                387.84,
                38.784,
                10.47168,
                0.0128473136547037
            ],
            "loading (mol/kg)": [
                2.11743,
                2.1212,
                2.08439,
                2.0900964212,
                1.998769734,
                0.0013476946
            ],
            "Uncertainty (mol/kg)": [
                null,
                null,
                null,
                0.0086165518,
                0.0193834167,
                8.01387e-05
            ],
            "Label": "Reasonable",
            "KH (mol/(kgPa))": 0.0164815
        },
        "C3H8_propane": {
            "pressure (Pa)": [
                10232100.0,
                1023210.0,
                102321.0,
                10232.1,
                1058.796262,
                9.822816,
                0.0110952209206901
            ],
            "loading (mol/kg)": [
                2.12266,
                2.12254,
                2.12184,
                2.11319,
                2.0401669357,
                0.1870259303,
                0.0002116193
            ],
            "Uncertainty (mol/kg)": [
                null,
                null,
                null,
                null,
                0.0027127214,
                0.0030467829,
                6.9912e-06
            ],
            "Label": "Reasonable",
            "KH (mol/(kgPa))": 0.0191313
        },
        "C3H9N_propylamine": {
            "pressure (Pa)": [
                420665.182,
                42066.5182,
                4206.65182,
                420.665182,
                4.420187918,
                0.0006118653491737
            ],
            "loading (mol/kg)": [
                2.1226771507,
                2.1225666388,
                2.1217388383,
                2.1167418021,
                1.5328494461,
                0.0001613088
            ],
            "Uncertainty (mol/kg)": [
                6.073e-06,
                0.000151102,
                0.0007935292,
                0.0034517399,
                0.0379608329,
                3.98264e-05
            ],
            "Label": "Reasonable",
            "KH (mol/(kgPa))": 0.346919
        },
        "C4H10O_methyl-isopropyl-ether": {
            "pressure (Pa)": [
                916849.2417,
                91684.92417,
                9168.492417,
                916.8492417,
                0.0001818193617017
            ],
            "loading (mol/kg)": [
                1.9642127464,
                1.9603151988,
                1.6207072489,
                1.3824817489,
                0.0001370749
            ],
            "Uncertainty (mol/kg)": [
                0.0385897247,
                0.0271676415,
                0.0248039912,
                0.0250877072,
                6.3392e-06
            ],
            "Label": "Reasonable",
            "KH (mol/(kgPa))": 1.08031
        },
        "C4H10O_methyl-propyl-ether": {
            "pressure (Pa)": [
                734989.652,
                73498.9652,
                7349.89652,
                734.989652,
                10.68440297,
                0.916682233,
                0.0001049967166063
            ],
            "loading (mol/kg)": [
                1.8491916732,
                1.7833361277000002,
                1.6929286488,
                1.5048656425,
                1.1853715471,
                0.7499875986,
                0.0002088922
            ],
            "Uncertainty (mol/kg)": [
                0.0956030044,
                0.0738618344,
                0.0342840673,
                0.0353610069,
                0.0154850075,
                0.0042154297,
                1.25771e-05
            ],
            "Label": "Reasonable",
            "KH (mol/(kgPa))": 1.76119
        },
        "C4H10_isobutane": {
            "pressure (Pa)": [
                3723029.398,
                372302.9398,
                37230.29398,
                3723.0293979999997,
                0.0027445604024864
            ],
            "loading (mol/kg)": [
                2.1197584823,
                2.1195271987999997,
                2.0937052845,
                1.8922249737999999,
                0.0002174714
            ],
            "Uncertainty (mol/kg)": [
                0.000517957,
                0.0005791657,
                0.0035068472,
                0.0118519537,
                1.47047e-05
            ],
            "Label": "Reasonable",
            "KH (mol/(kgPa))": 0.0772349
        },
        "C4H11N_dimethylethylamine": {
            "pressure (Pa)": [
                839015.6633,
                83901.56633,
                8390.156633,
                839.0156633,
                0.0003375691473833
            ],
            "loading (mol/kg)": [
                1.9819427295,
                2.0231878501,
                1.8875755115,
                1.7178649491,
                0.0002382265
            ],
            "Uncertainty (mol/kg)": [
                0.1112325585,
                0.1412428324,
                0.1213925186,
                0.1868161493,
                0.0001272306
            ],
            "Label": "Reasonable",
            "KH (mol/(kgPa))": 0.587122
        },
        "C4H8_1-butene": {
            "pressure (Pa)": [
                3357260.298,
                335726.0298,
                33572.60298,
                3357.260298,
                0.0017490716468077
            ],
            "loading (mol/kg)": [
                2.1226033877,
                2.1225918898,
                2.1220468773,
                2.1162955679,
                0.0002169407
            ],
            "Uncertainty (mol/kg)": [
                5.99553e-05,
                9.04752e-05,
                0.0003241889,
                0.0011348192,
                1.31617e-05
            ],
            "Label": "Reasonable",
            "KH (mol/(kgPa))": 0.121356
        },
        "C4H8_isobutene": {
            "pressure (Pa)": [
                3216899.611,
                321689.9611,
                32168.99611,
                3216.899611,
                0.0008259999272956
            ],
            "loading (mol/kg)": [
                2.1222498732,
                2.1221621211,
                2.1179777613,
                2.0772770193,
                0.0002253282
            ],
            "Uncertainty (mol/kg)": [
                0.0001289838,
                0.0002010539,
                0.0003235975,
                0.004226606,
                1.27956e-05
            ],
            "Label": "Reasonable",
            "KH (mol/(kgPa))": 0.256931
        },
        "C5H10O_1-methyl-3-buten-1-ol": {
            "pressure (Pa)": [
                8808.221097,
                880.8221097,
                88.08221097,
                8.808221097,
                0.499627852,
                0.0001296047166941
            ],
            "loading (mol/kg)": [
                1.4475810017,
                1.4407479959,
                1.4146597444,
                1.2523639198,
                0.3829043889,
                5.94645e-05
            ],
            "Uncertainty (mol/kg)": [
                0.0433833016,
                0.0234399225,
                0.0381859331,
                0.0281754637,
                0.1017890845,
                2.4656e-06
            ],
            "Label": "Reasonable",
            "KH (mol/(kgPa))": 1.11692
        },
        "C5H10O_methylpropylketone": {
            "pressure (Pa)": [
                51802.9,
                5180.29,
                518.029,
                51.8029,
                0.408206852,
                0.037829249,
                0.0010348156695416
            ],
            "loading (mol/kg)": [
                1.24657,
                1.31196,
                1.2618,
                1.15602,
                1.1335478804,
                0.3762980232,
                0.0113244907
            ],
            "Uncertainty (mol/kg)": [
                null,
                null,
                null,
                null,
                0.0471749297,
                0.0229722917,
                0.0010131927
            ],
            "Label": "Reasonable",
            "KH (mol/(kgPa))": 0.120463
        },
        "C5H10_2-pentene": {
            "pressure (Pa)": [
                763041.7627,
                76304.17627,
                7630.417627,
                763.0417627,
                10.62615834,
                0.826525411,
                0.0001252232154031
            ],
            "loading (mol/kg)": [
                1.9379670039,
                1.8763465118,
                1.8028432204,
                1.7043679558,
                1.3166194226,
                0.7754890032,
                0.0002192845
            ],
            "Uncertainty (mol/kg)": [
                0.188351298,
                0.1367700932,
                0.0840807652,
                0.0767254646,
                0.0085680452,
                0.0094107038,
                1.1429e-05
            ],
            "Label": "Reasonable",
            "KH (mol/(kgPa))": 1.54761
        },
        "C5H12O_3-methyl-1-butanol": {
            "pressure (Pa)": [
                6301.872,
                630.1872,
                63.018719999999995,
                6.301872,
                0.162707868,
                6.710727248628132e-05
            ],
            "loading (mol/kg)": [
                1.3011831706,
                1.281281643,
                1.2438560173,
                1.1333859967,
                0.1965917523,
                5.63247e-05
            ],
            "Uncertainty (mol/kg)": [
                0.0469296291,
                0.037560516,
                0.0612494572,
                0.020170755,
                0.0568431277,
                7.9684e-06
            ],
            "Label": "Reasonable",
            "KH (mol/(kgPa))": 1.93896
        },
        "C5H12O_methyl-tert-butyl-ether": {
            "pressure (Pa)": [
                392256.706,
                39225.6706,
                3922.5670600000003,
                392.256706,
                0.7776421177387915
            ],
            "loading (mol/kg)": [
                0.3989304064,
                0.4209825761,
                0.0503615833,
                0.0060658049,
                8.2991e-06
            ],
            "Uncertainty (mol/kg)": [
                0.060867073,
                0.0490952559,
                0.0075183435,
                0.0007371007,
                2.5371e-06
            ],
            "Label": "Decreasing",
            "KH (mol/(kgPa))": 5.13e-05
        },
        "C5H12_isopentane": {
            "pressure (Pa)": [
                1013326.698,
                101332.6698,
                10133.26698,
                1013.326698,
                0.0010162602886185
            ],
            "loading (mol/kg)": [
                1.8176018514,
                1.8666183934,
                1.5434194719,
                1.323755485,
                0.000169092
            ],
            "Uncertainty (mol/kg)": [
                0.0744587129,
                0.067015643,
                0.0403174252,
                0.0095008568,
                1.81721e-05
            ],
            "Label": "Reasonable",
            "KH (mol/(kgPa))": 0.178852
        },
        "C5H12_neopentane": {
            "pressure (Pa)": [
                1707029.575,
                170702.9575,
                17070.29575,
                1707.029575,
                219.2104593
            ],
            "loading (mol/kg)": [
                0.0201892833,
                0.0176407275,
                0.0018220838,
                0.0001842456,
                2.65482e-05
            ],
            "Uncertainty (mol/kg)": [
                0.0036572962,
                0.0009896731,
                0.000344312,
                3.61067e-05,
                1.55532e-05
            ],
            "Label": "Reasonable",
            "KH (mol/(kgPa))": 9.21e-08
        },
        "C5H13N_methyldiethylamine": {
            "pressure (Pa)": [
                299769.8039,
                29976.98039,
                2997.698039,
                299.7698039,
                0.0005507161149002
            ],
            "loading (mol/kg)": [
                1.1029632206,
                1.1309020204,
                0.9660982804,
                0.5494914738,
                9.4046e-06
            ],
            "Uncertainty (mol/kg)": [
                0.3744415035,
                0.3350093363,
                0.3681397547,
                0.2791914454,
                2.7252e-05
            ],
            "Label": "Large Uncertainty",
            "KH (mol/(kgPa))": 0.200278
        },
        "C6H10O_4-hexen-2-one": {
            "pressure (Pa)": [
                11203.887,
                1120.3887,
                112.03887,
                11.203887,
                1.7234056202837486e-06
            ],
            "loading (mol/kg)": [
                1.1755056757,
                1.1799737227,
                1.1324290519,
                1.1091480134,
                0.0001054559
            ],
            "Uncertainty (mol/kg)": [
                0.005949204,
                0.0110447744,
                0.0061471617,
                0.006058424,
                2.7072e-05
            ],
            "Label": "Reasonable",
            "KH (mol/(kgPa))": 68.2083
        },
        "C6H10O_4-methyl-4-penten-2-one": {
            "pressure (Pa)": [
                15717.974,
                1571.7974,
                157.17974,
                15.717974,
                0.000530982840051
            ],
            "loading (mol/kg)": [
                1.2741676623,
                1.2534805961,
                1.16039866,
                0.9242327775,
                0.0001066646
            ],
            "Uncertainty (mol/kg)": [
                0.0333137452,
                0.0861067265,
                0.0166341716,
                0.0350093003,
                1.31395e-05
            ],
            "Label": "Reasonable",
            "KH (mol/(kgPa))": 0.239964
        },
        "C6H10O_4-methyl-4-pentenal": {
            "pressure (Pa)": [
                26661.10183,
                2666.110183,
                266.6110183,
                26.66110183,
                1.72716082804539e-05
            ],
            "loading (mol/kg)": [
                1.243070464,
                1.2555601432,
                1.2239085277,
                1.2205648666,
                0.0001356451
            ],
            "Uncertainty (mol/kg)": [
                0.044875667,
                0.0482206682,
                0.0318856537,
                0.0345640753,
                2.68648e-05
            ],
            "Label": "Reasonable",
            "KH (mol/(kgPa))": 7.19719
        },
        "C6H10O_5-hexen-2-one": {
            "pressure (Pa)": [
                14658.93063,
                1465.893063,
                146.5893063,
                14.65893063,
                2.6973862570266894e-06
            ],
            "loading (mol/kg)": [
                1.1722651856,
                1.1448735799,
                1.0946693107,
                1.0881933129,
                8.24307e-05
            ],
            "Uncertainty (mol/kg)": [
                0.0135596289,
                0.0141714042,
                0.029758932,
                0.0193089078,
                1.32568e-05
            ],
            "Label": "Reasonable",
            "KH (mol/(kgPa))": 43.4593
        },
        "C6H10_1,5-hexadiene": {
            "pressure (Pa)": [
                287264.733,
                28726.4733,
                2872.64733,
                287.264733,
                10.07590106,
                0.161055026,
                1.879650158413727e-05
            ],
            "loading (mol/kg)": [
                1.3728325676,
                1.3620326586,
                1.3329495728,
                1.2837122722,
                1.1122141196,
                0.6428428869,
                0.0001562527
            ],
            "Uncertainty (mol/kg)": [
                0.0728020596,
                0.0325488853,
                0.0216642952,
                0.0272885181,
                0.0211835757,
                0.0119350637,
                8.812e-06
            ],
            "Label": "Reasonable",
            "KH (mol/(kgPa))": 7.30366
        },
        "C6H12_2-hexene": {
            "pressure (Pa)": [
                224680.4832,
                22468.04832,
                2246.804832,
                224.6804832,
                10.00952055,
                0.062761306,
                5.555942718625781e-06
            ],
            "loading (mol/kg)": [
                1.1740818153,
                1.1608546232,
                1.1386138447,
                1.0940399217,
                1.0606529575,
                0.7323988621,
                0.0001331981
            ],
            "Uncertainty (mol/kg)": [
                0.0081954304,
                0.008014783,
                0.0253212069,
                0.0319907307,
                0.0040792118,
                0.0132444428,
                1.56423e-05
            ],
            "Label": "Reasonable",
            "KH (mol/(kgPa))": 21.132
        },
        "C6H14_2,2-dimethylbutane": {
            "pressure (Pa)": [
                479506.9467,
                47950.69467,
                4795.069467,
                479.5069467,
                152.7135263
            ],
            "loading (mol/kg)": [
                0.032049824,
                0.0306143331,
                0.0031906219,
                0.00029433,
                0.0001128852
            ],
            "Uncertainty (mol/kg)": [
                0.0090945441,
                0.0078966897,
                0.0011955954,
                0.0001842428,
                7.62496e-05
            ],
            "Label": "Reasonable",
            "KH (mol/(kgPa))": 6.08e-07
        },
        "C6H14_2,3-dimethylbutane": {
            "pressure (Pa)": [
                382356.082,
                38235.6082,
                3823.56082,
                382.356082,
                0.5177351323609977
            ],
            "loading (mol/kg)": [
                1.0017449982,
                0.9998815664,
                0.4885836416,
                0.0727617985,
                9.94121e-05
            ],
            "Uncertainty (mol/kg)": [
                0.0208493397,
                0.0258947471,
                0.0365326255,
                0.0212520329,
                5.40761e-05
            ],
            "Label": "Reasonable",
            "KH (mol/(kgPa))": 0.000193486
        },
        "C6H14_2-methylpentane": {
            "pressure (Pa)": [
                294963.7449,
                29496.37449,
                2949.637449,
                294.9637449,
                5.46757864251355e-05
            ],
            "loading (mol/kg)": [
                1.2377996613,
                1.1933947271,
                1.221089242,
                1.160149319,
                0.0001419689
            ],
            "Uncertainty (mol/kg)": [
                0.0268639261,
                0.0029780041,
                0.0308097198,
                0.0267409184,
                7.2067e-06
            ],
            "Label": "Reasonable",
            "KH (mol/(kgPa))": 2.26389
        },
        "C6H14_3-methylpentane": {
            "pressure (Pa)": [
                294963.745,
                29496.3745,
                2949.63745,
                294.963745,
                0.0002198226162281
            ],
            "loading (mol/kg)": [
                1.163008921,
                1.1949323719,
                1.1927348099,
                1.0754785708,
                0.0001379446
            ],
            "Uncertainty (mol/kg)": [
                0.0103318408,
                0.0390927018,
                0.0673540925,
                0.0085591166,
                3.757e-05
            ],
            "Label": "Reasonable",
            "KH (mol/(kgPa))": 0.529067
        },
        "C7H10_1,3,5-heptatriene": {
            "pressure (Pa)": [
                31238.49935,
                3123.849935,
                312.3849935,
                31.23849935,
                1.976763298265163e-07
            ],
            "loading (mol/kg)": [
                1.057297548,
                1.0693076491,
                1.0087378241,
                1.0087294955,
                0.0010719675
            ],
            "Uncertainty (mol/kg)": [
                0.0439199065,
                0.0266350597,
                0.0307502354,
                0.0433336329,
                0.0001510156
            ],
            "Label": "Reasonable",
            "KH (mol/(kgPa))": 534.863
        },
        "C7H12_1,5-heptadiene": {
            "pressure (Pa)": [
                69970.116,
                6997.0116,
                699.70116,
                69.970116,
                0.131042132,
                0.000863647,
                4.7083522070666283e-07
            ],
            "loading (mol/kg)": [
                1.0787070323999999,
                1.1165599798999999,
                1.0759990251,
                1.0550281244,
                1.0440400635,
                0.3227260801,
                0.0001540416
            ],
            "Uncertainty (mol/kg)": [
                0.0110383153,
                0.0099569762,
                0.0048924443,
                0.0123362952,
                0.0168848433,
                0.0095073152,
                1.43655e-05
            ],
            "Label": "Reasonable",
            "KH (mol/(kgPa))": 229.105
        },
        "C7H14_4,4-dimethyl-1-pentene": {
            "pressure (Pa)": [
                160639.219,
                16063.9219,
                1606.39219,
                160.639219,
                0.8365501119834713
            ],
            "loading (mol/kg)": [
                0.2024451271,
                0.1662293988,
                0.0162358827,
                0.00212374,
                1.04807e-05
            ],
            "Uncertainty (mol/kg)": [
                0.1202102278,
                0.1008807859,
                0.0060621493,
                0.0014583997,
                1.00913e-05
            ],
            "Label": "Reasonable",
            "KH (mol/(kgPa))": 2.42e-05
        },
        "C7H14_4-methyl-1-hexene": {
            "pressure (Pa)": [
                115465.281,
                11546.5281,
                1154.65281,
                115.465281,
                2.8783812768240343e-05
            ],
            "loading (mol/kg)": [
                1.1106176589,
                1.0894788602,
                1.1409253533,
                1.0913997664,
                0.0001033479
            ],
            "Uncertainty (mol/kg)": [
                0.0449355972,
                0.0186028937,
                0.0361510833,
                0.0072486788,
                2.66439e-05
            ],
            "Label": "Reasonable",
            "KH (mol/(kgPa))": 3.85848
        },
        "CH4_methane": {
            "pressure (Pa)": [
                45200000.0,
                4520000.0,
                452000.0,
                45200.0,
                11.88226629
            ],
            "loading (mol/kg)": [
                4.19444,
                3.80498,
                2.34617,
                0.9894,
                0.000426821
            ],
            "Uncertainty (mol/kg)": [
                null,
                null,
                null,
                null,
                null
            ],
            "Label": "Reasonable",
            "KH (mol/(kgPa))": 3.53e-05
        },
        "CHN_hydrogen-cyanide": {
            "pressure (Pa)": [
                1070957.742,
                107095.7742,
                10709.57742,
                1070.957742,
                0.7314699018201135
            ],
            "loading (mol/kg)": [
                4.1446035548,
                4.089638589100001,
                2.7848528937,
                0.4287198283,
                0.000273059
            ],
            "Uncertainty (mol/kg)": [
                0.0031648862,
                0.0051126209,
                0.0129295749,
                0.0012012486,
                1.03086e-05
            ],
            "Label": "Reasonable",
            "KH (mol/(kgPa))": 0.000566613
        }
    },
    "AROFET": {
        "C2H3N_acetonitrile": {
            "pressure (Pa)": [
                111535.0,
                11153.5,
                1115.35,
                111.535,
                5.04227027,
                0.0020252663302495
            ],
            "loading (mol/kg)": [
                7.51309,
                7.45476,
                6.63167,
                4.10858,
                0.0362157197,
                1.46293e-05
            ],
            "Uncertainty (mol/kg)": [
                null,
                null,
                null,
                null,
                0.0009916455,
                2.3212e-06
            ],
            "Label": "Reasonable",
            "KH (mol/(kgPa))": 0.370968
        },
        "C2H4O_acetaldehyde": {
            "pressure (Pa)": [
                1160790.0,
                116079.0,
                11607.9,
                1160.79,
                13.67137961,
                0.044498271
            ],
            "loading (mol/kg)": [
                7.72223,
                7.54411,
                7.00134,
                6.10504,
                0.0210269768,
                0.0072884749
            ],
            "Uncertainty (mol/kg)": [
                null,
                null,
                null,
                null,
                0.000419183,
                0.0007496505
            ],
            "Label": "Reasonable",
            "KH (mol/(kgPa))": 0.17354
        },
        "C2H4_ethene": {
            "pressure (Pa)": [
                35504300.0,
                3550430.0,
                355043.0,
                35504.3,
                10.273897435897435
            ],
            "loading (mol/kg)": [
                8.01364,
                7.35947,
                5.72061,
                2.24208,
                0.0008105825
            ],
            "Uncertainty (mol/kg)": [
                null,
                null,
                null,
                null,
                2.10548e-05
            ],
            "Label": "Reasonable",
            "KH (mol/(kgPa))": 7.8e-05
        },
        "C2H6O_dimethylether": {
            "pressure (Pa)": [
                6234610.0,
                623461.0,
                62346.1,
                6234.61,
                0.0513974344174771
            ],
            "loading (mol/kg)": [
                7.12389,
                7.02392,
                6.39275,
                5.45103,
                6.29458e-05
            ],
            "Uncertainty (mol/kg)": [
                null,
                null,
                null,
                null,
                5.9711e-06
            ],
            "Label": "Reasonable",
            "KH (mol/(kgPa))": 0.0138604
        },
        "C2H6_ethane": {
            "pressure (Pa)": [
                38452800.0,
                3845280.0,
                384528.0,
                38452.8,
                4.813263970684465
            ],
            "loading (mol/kg)": [
                7.35563,
                6.82769,
                5.71241,
                3.54054,
                0.0007515179
            ],
            "Uncertainty (mol/kg)": [
                null,
                null,
                null,
                null,
                1.68172e-05
            ],
            "Label": "Reasonable",
            "KH (mol/(kgPa))": 0.00015282
        },
        "C2H7N_dimethylamine": {
            "pressure (Pa)": [
                1933020.466,
                193302.0466,
                19330.20466,
                1933.020466,
                35.15793444,
                0.0178500573214237
            ],
            "loading (mol/kg)": [
                5.9792158509,
                5.8862039266999995,
                5.2136217606,
                3.9668932389,
                0.1023905971,
                4.72715e-05
            ],
            "Uncertainty (mol/kg)": [
                0.0962456477,
                0.0825746238,
                0.0486330045,
                0.0169350537,
                0.0016886594,
                3.5605e-06
            ],
            "Label": "Reasonable",
            "KH (mol/(kgPa))": 0.0334969
        },
        "C2H7N_ethylamine": {
            "pressure (Pa)": [
                1436356.294,
                143635.6294,
                14363.56294,
                1436.356294,
                0.0104874218238052
            ],
            "loading (mol/kg)": [
                5.7813485917,
                5.7663471435,
                5.1563974253,
                4.1245137105,
                0.0
            ],
            "Uncertainty (mol/kg)": [
                0.054254903,
                0.0668333745,
                0.0575777996,
                0.0352622936,
                0.0
            ],
            "Label": "Reasonable",
            "KH (mol/(kgPa))": 0.0551265
        },
        "C3H5N_propionitrile": {
            "pressure (Pa)": [
                62871.8,
                6287.18,
                628.717,
                62.8717,
                5.113110562,
                0.003181667
            ],
            "loading (mol/kg)": [
                5.7438,
                5.73375,
                5.54716,
                4.65347,
                0.1273718131,
                0.0185289497
            ],
            "Uncertainty (mol/kg)": [
                null,
                null,
                null,
                null,
                0.0041651867,
                0.0005773694
            ],
            "Label": "Reasonable",
            "KH (mol/(kgPa))": 1.80528
        },
        "C3H6O_acetone": {
            "pressure (Pa)": [
                319253.0,
                31925.3,
                3192.53,
                319.253,
                0.0015064603721853
            ],
            "loading (mol/kg)": [
                5.14289,
                5.33287,
                5.15408,
                4.86536,
                3.32394e-05
            ],
            "Uncertainty (mol/kg)": [
                null,
                null,
                null,
                null,
                3.4988e-06
            ],
            "Label": "Reasonable",
            "KH (mol/(kgPa))": 0.341389
        },
        "C3H6O_propionaldehyde": {
            "pressure (Pa)": [
                443120.562,
                44312.0562,
                4431.20562,
                443.120562,
                89.97302036,
                0.0008825469797318
            ],
            "loading (mol/kg)": [
                4.8829735804,
                4.8695734432,
                4.8658731765,
                4.0660840505,
                1.4371560869,
                1.19423e-05
            ],
            "Uncertainty (mol/kg)": [
                0.0217560068,
                0.0301107187,
                0.0231144017,
                0.0438670049,
                0.0282255677,
                3.602e-06
            ],
            "Label": "Reasonable",
            "KH (mol/(kgPa))": 0.553282
        },
        "C3H6_propene": {
            "pressure (Pa)": [
                15604100.0,
                1560410.0,
                156041.0,
                15604.1,
                1560.41,
                0.6487064706341947
            ],
            "loading (mol/kg)": [
                5.6459,
                5.55553,
                5.05128,
                4.22965,
                1.2234529623,
                0.0005664623
            ],
            "Uncertainty (mol/kg)": [
                null,
                null,
                null,
                null,
                0.0100111942,
                1.93728e-05
            ],
            "Label": "Reasonable",
            "KH (mol/(kgPa))": 0.000870332
        },
        "C3H8O_isopropylalcohol": {
            "pressure (Pa)": [
                116349.0,
                11634.9,
                1163.49,
                116.349,
                7.6264093,
                0.0024799391450186
            ],
            "loading (mol/kg)": [
                4.77609,
                4.71427,
                4.57356,
                3.55123,
                0.0902347462,
                2.52281e-05
            ],
            "Uncertainty (mol/kg)": [
                null,
                null,
                null,
                null,
                0.0138229342,
                5.0706e-06
            ],
            "Label": "Reasonable",
            "KH (mol/(kgPa))": 0.192589
        },
        "C3H8O_propylalcohol": {
            "pressure (Pa)": [
                38784.0,
                3878.4,
                387.84,
                38.784,
                14.970624,
                0.76834264,
                0.0018282807151007
            ],
            "loading (mol/kg)": [
                4.80655,
                4.824,
                4.54144,
                2.92547,
                2.5454912625,
                0.0148081324,
                3.37867e-05
            ],
            "Uncertainty (mol/kg)": [
                null,
                null,
                null,
                null,
                1.8592583626,
                0.0003713761,
                6.6566e-06
            ],
            "Label": "Reasonable",
            "KH (mol/(kgPa))": 0.2629
        },
        "C3H8_propane": {
            "pressure (Pa)": [
                10232100.0,
                1023210.0,
                102321.0,
                10232.1,
                1058.796262,
                0.3514527927339969
            ],
            "loading (mol/kg)": [
                5.16973,
                5.09145,
                4.76414,
                4.02149,
                1.2631355268,
                0.000524316
            ],
            "Uncertainty (mol/kg)": [
                null,
                null,
                null,
                null,
                0.0057164762,
                2.31189e-05
            ],
            "Label": "Reasonable",
            "KH (mol/(kgPa))": 0.00147096
        },
        "C3H9N_propylamine": {
            "pressure (Pa)": [
                420665.182,
                42066.5182,
                4206.65182,
                420.665182,
                1.103660076,
                0.0009222551086381
            ],
            "loading (mol/kg)": [
                4.984032613,
                4.7939406258999995,
                4.706481117,
                4.2486515036000005,
                0.0413999643,
                2.81639e-05
            ],
            "Uncertainty (mol/kg)": [
                0.1285988214,
                0.0408020112,
                0.0361333602,
                0.0560288592,
                0.0012709749,
                3.6348e-06
            ],
            "Label": "Reasonable",
            "KH (mol/(kgPa))": 0.540418
        },
        "C4H10O_methyl-isopropyl-ether": {
            "pressure (Pa)": [
                916849.2417,
                91684.92417,
                9168.492417,
                916.8492417,
                13.17604045,
                0.000512197524386
            ],
            "loading (mol/kg)": [
                4.1188261484,
                4.0811554605,
                3.7825397179,
                3.135154724,
                0.8277595949,
                3.30901e-05
            ],
            "Uncertainty (mol/kg)": [
                0.0682623027,
                0.0557095689,
                0.0461692815,
                0.0587882707,
                0.0051066965,
                4.315e-06
            ],
            "Label": "Reasonable",
            "KH (mol/(kgPa))": 0.804148
        },
        "C4H10O_methyl-propyl-ether": {
            "pressure (Pa)": [
                734989.652,
                73498.9652,
                7349.89652,
                734.989652,
                20.39245734,
                0.009597426696704
            ],
            "loading (mol/kg)": [
                4.2240002429,
                4.242968718399999,
                3.9957838110000004,
                3.497229022,
                1.0899042023,
                0.0004356445
            ],
            "Uncertainty (mol/kg)": [
                0.0843831811,
                0.0475690986,
                0.0387770342,
                0.0530129102,
                0.0219718279,
                6.3412e-06
            ],
            "Label": "Reasonable",
            "KH (mol/(kgPa))": 0.0440118
        },
        "C4H10_isobutane": {
            "pressure (Pa)": [
                3723029.398,
                372302.9398,
                37230.29398,
                3723.0293979999997,
                0.0438263454411384
            ],
            "loading (mol/kg)": [
                4.3446984595,
                4.326394572,
                3.9340300663,
                3.0595337495,
                0.0004441037
            ],
            "Uncertainty (mol/kg)": [
                0.0157886063,
                0.0346622126,
                0.0244874288,
                0.030382015,
                1.59293e-05
            ],
            "Label": "Reasonable",
            "KH (mol/(kgPa))": 0.00991344
        },
        "C4H11N_dimethylethylamine": {
            "pressure (Pa)": [
                839015.6633,
                83901.56633,
                8390.156633,
                839.0156633,
                0.0004659175353706
            ],
            "loading (mol/kg)": [
                3.8809299985,
                3.9257074892,
                3.6116845096,
                2.9344832177,
                7.85703e-05
            ],
            "Uncertainty (mol/kg)": [
                0.2665802422,
                0.1663425558,
                0.2853841231,
                0.1707662262,
                1.75091e-05
            ],
            "Label": "Reasonable",
            "KH (mol/(kgPa))": 0.832965
        },
        "C4H8_1-butene": {
            "pressure (Pa)": [
                3357260.298,
                335726.0298,
                33572.60298,
                3357.260298,
                0.057242438865988
            ],
            "loading (mol/kg)": [
                4.7630860956,
                4.7669396215,
                4.6244032486,
                3.9916288917,
                0.0004897829
            ],
            "Uncertainty (mol/kg)": [
                0.0111961634,
                0.0086668135,
                0.0110844289,
                0.0113841555,
                1.31222e-05
            ],
            "Label": "Reasonable",
            "KH (mol/(kgPa))": 0.0083209
        },
        "C4H8_isobutene": {
            "pressure (Pa)": [
                3216899.611,
                321689.9611,
                32168.99611,
                3216.899611,
                0.0609147533151187
            ],
            "loading (mol/kg)": [
                4.7154415115,
                4.6985298952,
                4.449255735,
                3.7187392151,
                0.0004749545
            ],
            "Uncertainty (mol/kg)": [
                0.0195279498,
                0.0224199917,
                0.0284623547,
                0.0160037017,
                2.41382e-05
            ],
            "Label": "Reasonable",
            "KH (mol/(kgPa))": 0.00774105
        },
        "C5H10O_1-methyl-3-buten-1-ol": {
            "pressure (Pa)": [
                8808.221097,
                880.8221097,
                88.08221097,
                8.808221097,
                0.180030054
            ],
            "loading (mol/kg)": [
                3.5410756118,
                3.5105436724,
                3.31313022,
                2.8433666334,
                0.1222225992
            ],
            "Uncertainty (mol/kg)": [
                0.1797491135,
                0.1195983861,
                0.0993286511,
                0.1026617311,
                0.009909177
            ],
            "Label": "Reasonable",
            "KH (mol/(kgPa))": 43.9704
        },
        "C5H10O_methylpropylketone": {
            "pressure (Pa)": [
                51802.9,
                5180.29,
                518.029,
                51.8029,
                1.468094186,
                0.078100547,
                0.0012991172339738
            ],
            "loading (mol/kg)": [
                3.33916,
                3.17609,
                3.05628,
                2.89566,
                2.9003473461,
                0.2083676111,
                0.0024748391
            ],
            "Uncertainty (mol/kg)": [
                null,
                null,
                null,
                null,
                0.0265202224,
                0.0081813812,
                0.0001029353
            ],
            "Label": "Reasonable",
            "KH (mol/(kgPa))": 0.257033
        },
        "C5H10_2-pentene": {
            "pressure (Pa)": [
                763041.7627,
                76304.17627,
                7630.417627,
                763.0417627,
                31.13685269,
                0.0050423003301389
            ],
            "loading (mol/kg)": [
                4.2872057711,
                4.2485938821,
                4.0773694085,
                3.5493942579,
                2.2023878782,
                0.0004402224
            ],
            "Uncertainty (mol/kg)": [
                0.0580799494,
                0.0676999702,
                0.1156850209,
                0.0785681326,
                0.0252457815,
                1.48333e-05
            ],
            "Label": "Reasonable",
            "KH (mol/(kgPa))": 0.0850248
        },
        "C5H12O_3-methyl-1-butanol": {
            "pressure (Pa)": [
                6301.872,
                630.1872,
                63.018719999999995,
                6.301872,
                0.014907336
            ],
            "loading (mol/kg)": [
                3.1774643917,
                3.1506669038,
                2.8556498686,
                2.5304636408000003,
                0.0157253993
            ],
            "Uncertainty (mol/kg)": [
                0.0969661813,
                0.099081316,
                0.0551167877,
                0.0507321671,
                0.0004057571
            ],
            "Label": "Reasonable",
            "KH (mol/(kgPa))": 155.762
        },
        "C5H12O_methyl-tert-butyl-ether": {
            "pressure (Pa)": [
                392256.706,
                39225.6706,
                3922.5670600000003,
                392.256706,
                0.0001276717476957
            ],
            "loading (mol/kg)": [
                2.3880745062999997,
                2.3883830153,
                2.3758329198,
                2.266348109,
                1.77144e-05
            ],
            "Uncertainty (mol/kg)": [
                0.0018552644,
                0.0009225555,
                0.0018298104,
                0.0113756379,
                5.0881e-06
            ],
            "Label": "Reasonable",
            "KH (mol/(kgPa))": 1.87048
        },
        "C5H12_isopentane": {
            "pressure (Pa)": [
                1013326.698,
                101332.6698,
                10133.26698,
                1013.326698,
                0.0039682009665614
            ],
            "loading (mol/kg)": [
                3.6423838898,
                3.8035431087,
                3.1239125075,
                2.4946933683,
                0.000368917
            ],
            "Uncertainty (mol/kg)": [
                0.0329722453,
                0.1291402759,
                0.0540365437,
                0.0125415555,
                1.03825e-05
            ],
            "Label": "Reasonable",
            "KH (mol/(kgPa))": 0.0917893
        },
        "C5H12_neopentane": {
            "pressure (Pa)": [
                1707029.575,
                170702.9575,
                17070.29575,
                1707.029575,
                117.7850407,
                0.0118401107967593
            ],
            "loading (mol/kg)": [
                2.4026189631,
                2.4100264627,
                2.3521752571,
                2.0215817129,
                1.0578382766,
                0.0002423288
            ],
            "Uncertainty (mol/kg)": [
                0.0246189399,
                0.0138764949,
                0.0033177063,
                0.0124858034,
                0.0036547947,
                1.81578e-05
            ],
            "Label": "Reasonable",
            "KH (mol/(kgPa))": 0.0202922
        },
        "C5H13N_methyldiethylamine": {
            "pressure (Pa)": [
                299769.8039,
                29976.98039,
                2997.698039,
                299.7698039,
                8.095110974704663e-05
            ],
            "loading (mol/kg)": [
                2.6395566453,
                2.6519583579,
                2.4885070168,
                2.3672919482,
                7.82717e-05
            ],
            "Uncertainty (mol/kg)": [
                0.3382945577,
                0.1722147556,
                0.0563556681,
                0.0211484795,
                7.70117e-05
            ],
            "Label": "Reasonable",
            "KH (mol/(kgPa))": 3.26068
        },
        "C6H10O_4-hexen-2-one": {
            "pressure (Pa)": [
                11203.887,
                1120.3887,
                112.03887,
                11.203887,
                4.702694805084243e-06
            ],
            "loading (mol/kg)": [
                3.0934185347,
                3.090782823,
                3.0361772314,
                2.9726070655,
                1.77641e-05
            ],
            "Uncertainty (mol/kg)": [
                0.0753970127,
                0.0597816943,
                0.0483402782,
                0.0182749254,
                2.6443e-06
            ],
            "Label": "Reasonable",
            "KH (mol/(kgPa))": 65.7797
        },
        "C6H10O_4-methyl-4-penten-2-one": {
            "pressure (Pa)": [
                15717.974,
                1571.7974,
                157.17974,
                15.717974,
                6.203067764342373e-06
            ],
            "loading (mol/kg)": [
                3.1077245438,
                3.2095514154,
                3.051037462,
                2.8463426005,
                1.56245e-05
            ],
            "Uncertainty (mol/kg)": [
                0.2234890243,
                0.1287254151,
                0.1442997177,
                0.0704730517,
                4.3311e-06
            ],
            "Label": "Reasonable",
            "KH (mol/(kgPa))": 50.0998
        },
        "C6H10O_4-methyl-4-pentenal": {
            "pressure (Pa)": [
                26661.10183,
                2666.110183,
                266.6110183,
                26.66110183,
                0.001836934
            ],
            "loading (mol/kg)": [
                3.1859602812,
                3.2805469446,
                3.1256467758,
                2.9513697054,
                0.61301371
            ],
            "Uncertainty (mol/kg)": [
                0.0277645796,
                0.1360655108,
                0.0471867049,
                0.0851187651,
                0.115104555
            ],
            "Label": "Reasonable",
            "KH (mol/(kgPa))": 173.439
        },
        "C6H10O_5-hexen-2-one": {
            "pressure (Pa)": [
                14658.93063,
                1465.893063,
                146.5893063,
                14.65893063,
                6.468464482091517e-06
            ],
            "loading (mol/kg)": [
                3.136260878,
                3.1216404882,
                3.1584579,
                2.9303087926,
                2.40338e-05
            ],
            "Uncertainty (mol/kg)": [
                0.045168006,
                0.0752362793,
                0.0438886055,
                0.0231735601,
                2.304e-06
            ],
            "Label": "Reasonable",
            "KH (mol/(kgPa))": 48.4854
        },
        "C6H10_1,5-hexadiene": {
            "pressure (Pa)": [
                287264.733,
                28726.4733,
                2872.64733,
                287.264733,
                0.882105393,
                0.0008109233387658
            ],
            "loading (mol/kg)": [
                3.5675842458,
                3.7044729638,
                3.2996523086,
                3.017265631,
                0.5390610724,
                0.0003672252
            ],
            "Uncertainty (mol/kg)": [
                0.108034153,
                0.1673467754,
                0.1329488446,
                0.0374264418,
                0.0067114309,
                1.91455e-05
            ],
            "Label": "Reasonable",
            "KH (mol/(kgPa))": 0.439941
        },
        "C6H12_2-hexene": {
            "pressure (Pa)": [
                224680.4832,
                22468.04832,
                2246.804832,
                224.6804832,
                1.452821921,
                0.0004193672930857
            ],
            "loading (mol/kg)": [
                3.3314495826,
                3.3032519615,
                3.0832861544,
                2.9883206717,
                1.5133887551,
                0.0003625976
            ],
            "Uncertainty (mol/kg)": [
                0.1377740692,
                0.1395774119,
                0.0538247225,
                0.017401106,
                0.0311304454,
                1.71063e-05
            ],
            "Label": "Reasonable",
            "KH (mol/(kgPa))": 0.794399
        },
        "C6H14_2,2-dimethylbutane": {
            "pressure (Pa)": [
                479506.9467,
                47950.69467,
                4795.069467,
                479.5069467,
                0.0015402886651427
            ],
            "loading (mol/kg)": [
                2.3853372355,
                2.3856257412,
                2.3588259643,
                2.1023026393,
                0.0002416322
            ],
            "Uncertainty (mol/kg)": [
                0.00137353,
                0.0008906481,
                0.0068090903,
                0.02229612,
                7.5752e-06
            ],
            "Label": "Reasonable",
            "KH (mol/(kgPa))": 0.154863
        },
        "C6H14_2,3-dimethylbutane": {
            "pressure (Pa)": [
                382356.082,
                38235.6082,
                3823.56082,
                382.356082,
                0.0005316938883802
            ],
            "loading (mol/kg)": [
                2.5494881456,
                2.5393370557,
                2.4076410912,
                2.262544442,
                0.0002608891
            ],
            "Uncertainty (mol/kg)": [
                0.0264263709,
                0.0376952226,
                0.022425419,
                0.0268260021,
                5.0901e-06
            ],
            "Label": "Reasonable",
            "KH (mol/(kgPa))": 0.479503
        },
        "C6H14_2-methylpentane": {
            "pressure (Pa)": [
                294963.7449,
                29496.37449,
                2949.637449,
                294.9637449,
                0.0003801697198073
            ],
            "loading (mol/kg)": [
                3.0099595413,
                3.0257597788,
                2.9800564128,
                2.8035723587,
                0.0003120917
            ],
            "Uncertainty (mol/kg)": [
                0.0469730004,
                0.0511157867,
                0.0159408404,
                0.0698441203,
                1.18908e-05
            ],
            "Label": "Reasonable",
            "KH (mol/(kgPa))": 0.791741
        },
        "C6H14_3-methylpentane": {
            "pressure (Pa)": [
                294963.745,
                29496.3745,
                2949.63745,
                294.963745,
                0.0003860269371143
            ],
            "loading (mol/kg)": [
                2.9735770774,
                2.9641629757,
                2.8278009621,
                2.5122778327,
                0.0003122409
            ],
            "Uncertainty (mol/kg)": [
                0.0112526928,
                0.0185637355,
                0.03339481,
                0.0501780689,
                2.75346e-05
            ],
            "Label": "Reasonable",
            "KH (mol/(kgPa))": 0.770303
        },
        "C7H10_1,3,5-heptatriene": {
            "pressure (Pa)": [
                31238.49935,
                3123.849935,
                312.3849935,
                31.23849935,
                0.0001039143347621
            ],
            "loading (mol/kg)": [
                3.0546138275,
                2.93836854,
                2.9668470535,
                2.861001753,
                0.0007775421
            ],
            "Uncertainty (mol/kg)": [
                0.0783264205,
                0.1361372176,
                0.0597420675,
                0.0523728198,
                0.0001316992
            ],
            "Label": "Reasonable",
            "KH (mol/(kgPa))": 2.93955
        },
        "C7H12_1,5-heptadiene": {
            "pressure (Pa)": [
                69970.116,
                6997.0116,
                699.70116,
                69.970116,
                2.726035719,
                0.121336509,
                6.467882382712466e-05
            ],
            "loading (mol/kg)": [
                2.9853028568,
                2.9827669627999995,
                2.9548796917,
                2.8393809461000004,
                2.5162173431,
                1.1628028338,
                0.0003386632
            ],
            "Uncertainty (mol/kg)": [
                0.000894604,
                0.0074562052,
                0.0377819809,
                0.0529290207,
                0.0407093473,
                0.0185942031,
                2.08287e-05
            ],
            "Label": "Reasonable",
            "KH (mol/(kgPa))": 4.61558
        },
        "C7H14_4,4-dimethyl-1-pentene": {
            "pressure (Pa)": [
                160639.219,
                16063.9219,
                1606.39219,
                160.639219,
                16.0639219,
                1.717233251,
                0.0002541630892722
            ],
            "loading (mol/kg)": [
                2.3847512675,
                2.3858621486000002,
                2.3590594359,
                2.1328746351,
                1.5079614353,
                1.0908276393,
                0.0002335214
            ],
            "Uncertainty (mol/kg)": [
                0.0037179092,
                0.0032011322,
                0.0151270834,
                0.062373487,
                0.0283953656,
                0.0129118621,
                1.08407e-05
            ],
            "Label": "Reasonable",
            "KH (mol/(kgPa))": 0.938276
        },
        "C7H14_4-methyl-1-hexene": {
            "pressure (Pa)": [
                115465.281,
                11546.5281,
                1154.65281,
                115.465281,
                11.5465281,
                0.045724251,
                7.427202265502908e-05
            ],
            "loading (mol/kg)": [
                2.7944997068,
                2.8944278051,
                2.8268800628,
                2.4832880400999997,
                2.3385955875,
                0.2386758317,
                0.0002964174
            ],
            "Uncertainty (mol/kg)": [
                0.1260179924,
                0.1843552742,
                0.0582969964,
                0.049145186,
                0.0428820475,
                0.0031191524,
                2.57783e-05
            ],
            "Label": "Reasonable",
            "KH (mol/(kgPa))": 3.76252
        },
        "CH4_methane": {
            "pressure (Pa)": [
                45200000.0,
                4520000.0,
                452000.0,
                45200.0,
                80.1393913
            ],
            "loading (mol/kg)": [
                9.21603,
                7.36984,
                3.34661,
                0.492841,
                0.000938216
            ],
            "Uncertainty (mol/kg)": [
                null,
                null,
                null,
                null,
                null
            ],
            "Label": "Reasonable",
            "KH (mol/(kgPa))": 1.15e-05
        },
        "CHN_hydrogen-cyanide": {
            "pressure (Pa)": [
                1070957.742,
                107095.7742,
                10709.57742,
                1070.957742,
                0.0652237541152863
            ],
            "loading (mol/kg)": [
                9.393785962699999,
                8.9624256235,
                1.8479086234,
                0.18659210199999998,
                1.36839e-05
            ],
            "Uncertainty (mol/kg)": [
                0.0093527356,
                0.0119605777,
                0.0155490028,
                0.0025900199,
                4.8957e-06
            ],
            "Label": "Reasonable",
            "KH (mol/(kgPa))": 0.0144024
        }
    },
    "ATOXEN": {
        "C2H3N_acetonitrile": {
            "pressure (Pa)": [
                111535.0,
                11153.5,
                1115.35,
                111.535,
                0.1313454771442728
            ],
            "loading (mol/kg)": [
                0.781985,
                0.751256,
                0.338299,
                0.0617808,
                3.94459e-05
            ],
            "Uncertainty (mol/kg)": [
                null,
                null,
                null,
                null,
                4.2069e-06
            ],
            "Label": "Reasonable",
            "KH (mol/(kgPa))": 0.000595365
        },
        "C2H4O_acetaldehyde": {
            "pressure (Pa)": [
                1160790.0,
                116079.0,
                11607.9,
                1160.79,
                0.1585901857152626
            ],
            "loading (mol/kg)": [
                0.974007,
                0.966487,
                0.729131,
                0.339254,
                8.34097e-05
            ],
            "Uncertainty (mol/kg)": [
                null,
                null,
                null,
                null,
                4.2872e-06
            ],
            "Label": "Reasonable",
            "KH (mol/(kgPa))": 0.000614166
        },
        "C2H4_ethene": {
            "pressure (Pa)": [
                35504300.0,
                3550430.0,
                355043.0,
                35504.3,
                3.182463768115942
            ],
            "loading (mol/kg)": [
                1.97631,
                1.62511,
                0.991425,
                0.574052,
                0.0002003873
            ],
            "Uncertainty (mol/kg)": [
                null,
                null,
                null,
                null,
                4.5513e-06
            ],
            "Label": "Reasonable",
            "KH (mol/(kgPa))": 6.21e-05
        },
        "C2H6O_dimethylether": {
            "pressure (Pa)": [
                6234610.0,
                623461.0,
                62346.1,
                6234.61,
                0.082320761078597
            ],
            "loading (mol/kg)": [
                0.791063,
                0.788099,
                0.763585,
                0.699197,
                5.35662e-05
            ],
            "Uncertainty (mol/kg)": [
                null,
                null,
                null,
                null,
                2.9851e-06
            ],
            "Label": "Reasonable",
            "KH (mol/(kgPa))": 0.000960952
        },
        "C2H6_ethane": {
            "pressure (Pa)": [
                38452800.0,
                3845280.0,
                384528.0,
                38452.8,
                0.9760047902792384
            ],
            "loading (mol/kg)": [
                1.33658,
                1.10556,
                0.835636,
                0.66075,
                0.000131535
            ],
            "Uncertainty (mol/kg)": [
                null,
                null,
                null,
                null,
                5.3984e-06
            ],
            "Label": "Reasonable",
            "KH (mol/(kgPa))": 0.000136944
        },
        "C2H7N_dimethylamine": {
            "pressure (Pa)": [
                1933020.466,
                193302.0466,
                19330.20466,
                1933.020466,
                0.0153693374888726
            ],
            "loading (mol/kg)": [
                0.7769353794,
                0.7767086138,
                0.768786312,
                0.7001643242,
                6.73139e-05
            ],
            "Uncertainty (mol/kg)": [
                0.0003376317,
                0.0003560703,
                0.0020662229,
                0.0032837429,
                8.6928e-06
            ],
            "Label": "Reasonable",
            "KH (mol/(kgPa))": 0.0050551
        },
        "C2H7N_ethylamine": {
            "pressure (Pa)": [
                1436356.294,
                143635.6294,
                14363.56294,
                1436.356294,
                0.0254181394448326
            ],
            "loading (mol/kg)": [
                0.7785220258,
                0.7789155298,
                0.7542739478,
                0.6013194621,
                0.0
            ],
            "Uncertainty (mol/kg)": [
                0.0016577884,
                0.0033276883,
                0.0024304541,
                0.0059407348,
                0.0
            ],
            "Label": "Reasonable",
            "KH (mol/(kgPa))": 0.00306286
        },
        "C3H5N_propionitrile": {
            "pressure (Pa)": [
                62871.8,
                6287.18,
                628.717,
                62.8717,
                1.884297576,
                0.0238304203730547
            ],
            "loading (mol/kg)": [
                0.746364,
                0.730796,
                0.512068,
                0.154093,
                0.0029716911,
                3.72923e-05
            ],
            "Uncertainty (mol/kg)": [
                null,
                null,
                null,
                null,
                7.12895e-05,
                5.0324e-06
            ],
            "Label": "Reasonable",
            "KH (mol/(kgPa))": 0.00313198
        },
        "C3H6O_acetone": {
            "pressure (Pa)": [
                319253.0,
                31925.3,
                3192.53,
                319.253,
                0.012026381073395
            ],
            "loading (mol/kg)": [
                0.775164,
                0.770655,
                0.734363,
                0.516769,
                3.67579e-05
            ],
            "Uncertainty (mol/kg)": [
                null,
                null,
                null,
                null,
                2.5929e-06
            ],
            "Label": "Reasonable",
            "KH (mol/(kgPa))": 0.00644553
        },
        "C3H6O_propionaldehyde": {
            "pressure (Pa)": [
                443120.562,
                44312.0562,
                4431.20562,
                443.120562,
                0.0220653734206544
            ],
            "loading (mol/kg)": [
                0.7189935733,
                0.7198902397,
                0.7170730776,
                0.4690241865,
                6.7735e-05
            ],
            "Uncertainty (mol/kg)": [
                0.0051461601,
                0.0046573688,
                0.0028805839,
                0.0179424707,
                4.0145e-06
            ],
            "Label": "Reasonable",
            "KH (mol/(kgPa))": 0.00325847
        },
        "C3H6_propene": {
            "pressure (Pa)": [
                15604100.0,
                1560410.0,
                156041.0,
                15604.1,
                1560.41,
                0.0988973881708072
            ],
            "loading (mol/kg)": [
                0.780515,
                0.77926,
                0.770739,
                0.711978,
                0.4291964857,
                7.69649e-05
            ],
            "Uncertainty (mol/kg)": [
                null,
                null,
                null,
                null,
                0.0023564708,
                4.5393e-06
            ],
            "Label": "Reasonable",
            "KH (mol/(kgPa))": 0.000789217
        },
        "C3H8O_isopropylalcohol": {
            "pressure (Pa)": [
                116349.0,
                11634.9,
                1163.49,
                116.349,
                7.6264093,
                0.2524570389425252
            ],
            "loading (mol/kg)": [
                0.55253,
                0.506667,
                0.179772,
                0.0194509,
                0.0040301246,
                0.000129689
            ],
            "Uncertainty (mol/kg)": [
                null,
                null,
                null,
                null,
                0.0002695687,
                1.34759e-05
            ],
            "Label": "Reasonable",
            "KH (mol/(kgPa))": 0.000218861
        },
        "C3H8O_propylalcohol": {
            "pressure (Pa)": [
                31125.088,
                3112.5088,
                311.25088,
                31.125088,
                0.08843306297991
            ],
            "loading (mol/kg)": [
                0.6965551505,
                0.6845490769,
                0.361398701,
                0.0743002757,
                0.0002373719
            ],
            "Uncertainty (mol/kg)": [
                0.0043075973,
                0.0045544813,
                0.0069292723,
                0.0021003646,
                2.0445e-05
            ],
            "Label": "Reasonable",
            "KH (mol/(kgPa))": 0.000458289
        },
        "C3H8_propane": {
            "pressure (Pa)": [
                10232100.0,
                1023210.0,
                102321.0,
                10232.1,
                1058.796262,
                0.0868506887681171
            ],
            "loading (mol/kg)": [
                0.776182,
                0.776298,
                0.766276,
                0.688274,
                0.3746422532,
                7.33701e-05
            ],
            "Uncertainty (mol/kg)": [
                null,
                null,
                null,
                null,
                0.0054053349,
                3.0058e-06
            ],
            "Label": "Reasonable",
            "KH (mol/(kgPa))": 0.000893697
        },
        "C3H9N_propylamine": {
            "pressure (Pa)": [
                420665.182,
                42066.5182,
                4206.65182,
                420.665182,
                0.0046034778843875
            ],
            "loading (mol/kg)": [
                0.777251206,
                0.7752838479999999,
                0.7648276790999999,
                0.6646192117,
                6.64071e-05
            ],
            "Uncertainty (mol/kg)": [
                3.53385e-05,
                0.002252116,
                0.0046056631,
                0.0164952528,
                1.75403e-05
            ],
            "Label": "Reasonable",
            "KH (mol/(kgPa))": 0.016884
        },
        "C4H10O_methyl-isopropyl-ether": {
            "pressure (Pa)": [
                916849.2417,
                91684.92417,
                21053.17542,
                9168.492417,
                916.8492417,
                1.4335255153508777
            ],
            "loading (mol/kg)": [
                0.3268438175,
                0.3132625297,
                0.1691132806,
                0.0909902467,
                0.0111576621,
                2.02088e-05
            ],
            "Uncertainty (mol/kg)": [
                0.0173335795,
                0.0184339227,
                0.0060177947,
                0.0079324415,
                0.0017284135,
                1.10874e-05
            ],
            "Label": "Reasonable",
            "KH (mol/(kgPa))": 2.28e-05
        },
        "C4H10O_methyl-propyl-ether": {
            "pressure (Pa)": [
                734989.652,
                73498.9652,
                7349.89652,
                734.989652,
                0.3701253477740285
            ],
            "loading (mol/kg)": [
                0.5780580669,
                0.5684767849,
                0.3364556717,
                0.0942883221,
                6.27799e-05
            ],
            "Uncertainty (mol/kg)": [
                0.012522822,
                0.0089280463,
                0.014260879,
                0.0073889477,
                5.379e-06
            ],
            "Label": "Reasonable",
            "KH (mol/(kgPa))": 0.000156179
        },
        "C4H10_isobutane": {
            "pressure (Pa)": [
                3723029.398,
                372302.9398,
                37230.29398,
                3723.0293979999997,
                4.152001500925927
            ],
            "loading (mol/kg)": [
                0.4484161621,
                0.4291418346,
                0.2043469062,
                0.0373327939,
                4.61336e-05
            ],
            "Uncertainty (mol/kg)": [
                0.0086480535,
                0.0063375691,
                0.014132849,
                0.001165793,
                1.12749e-05
            ],
            "Label": "Reasonable",
            "KH (mol/(kgPa))": 1.08e-05
        },
        "C4H11N_dimethylethylamine": {
            "pressure (Pa)": [
                839015.6633,
                83901.56633,
                8390.156633,
                839.0156633,
                11.1
            ],
            "loading (mol/kg)": [
                0.4810972502,
                0.5029540235,
                0.3001707536,
                0.152559071,
                0.0041594089
            ],
            "Uncertainty (mol/kg)": [
                0.0750152357,
                0.0623219629,
                0.0924041105,
                0.0637200412,
                0.0026697718
            ],
            "Label": "Reasonable",
            "KH (mol/(kgPa))": 0.000433339
        },
        "C4H8_1-butene": {
            "pressure (Pa)": [
                3357260.298,
                335726.0298,
                33572.60298,
                3357.260298,
                0.0622118342990129
            ],
            "loading (mol/kg)": [
                0.7752216672,
                0.7749673413,
                0.7574322622,
                0.6221860387,
                7.66249e-05
            ],
            "Uncertainty (mol/kg)": [
                0.0002988406,
                0.0004174482,
                0.0017195825,
                0.0079182038,
                5.0657e-06
            ],
            "Label": "Reasonable",
            "KH (mol/(kgPa))": 0.0012461
        },
        "C4H8_isobutene": {
            "pressure (Pa)": [
                3216899.611,
                321689.9611,
                32168.99611,
                3216.899611,
                0.4416573146591162
            ],
            "loading (mol/kg)": [
                0.7144072059,
                0.7070083076,
                0.515851436,
                0.2182039917,
                6.1614e-05
            ],
            "Uncertainty (mol/kg)": [
                0.0085669356,
                0.0067128331,
                0.0085744569,
                0.0046442632,
                6.7188e-06
            ],
            "Label": "Reasonable",
            "KH (mol/(kgPa))": 0.000161756
        },
        "C5H10O_1-methyl-3-buten-1-ol": {
            "pressure (Pa)": [
                8808.221097,
                880.8221097,
                88.08221097,
                8.808221097,
                0.841831399
            ],
            "loading (mol/kg)": [
                0.0660837648,
                0.0501937238,
                0.0051133496,
                0.0005225129,
                8.43813e-05
            ],
            "Uncertainty (mol/kg)": [
                0.0175019552,
                0.0144836161,
                0.001177626,
                9.11415e-05,
                8.06337e-05
            ],
            "Label": "Reasonable",
            "KH (mol/(kgPa))": 7.85e-05
        },
        "C5H10O_methylpropylketone": {
            "pressure (Pa)": [
                51802.9,
                5180.29,
                911.73104,
                518.029,
                51.8029,
                0.728633795620438
            ],
            "loading (mol/kg)": [
                0.2343395659,
                0.2148044515,
                0.0675420986,
                0.00190914,
                0.000246132,
                6.60509e-05
            ],
            "Uncertainty (mol/kg)": [
                0.0473137944,
                0.037802888,
                0.0061676122,
                null,
                null,
                4.56819e-05
            ],
            "Label": "Reasonable",
            "KH (mol/(kgPa))": 1.37e-06
        },
        "C5H10_2-pentene": {
            "pressure (Pa)": [
                763041.7627,
                76304.17627,
                7630.417627,
                763.0417627,
                0.2603180769002199
            ],
            "loading (mol/kg)": [
                0.657055842,
                0.6528092667,
                0.4494345668,
                0.1821022154,
                7.98473e-05
            ],
            "Uncertainty (mol/kg)": [
                0.0176694497,
                0.0163550137,
                0.0122848067,
                0.0065904436,
                1.51649e-05
            ],
            "Label": "Reasonable",
            "KH (mol/(kgPa))": 0.000252405
        },
        "C5H12O_3-methyl-1-butanol": {
            "pressure (Pa)": [
                6301.872,
                630.1872,
                63.018719999999995,
                6.301872,
                0.0324483437110834
            ],
            "loading (mol/kg)": [
                0.0002605602,
                0.0002768017,
                1.4508900000000001e-05,
                1.927e-06,
                1.62e-08
            ],
            "Uncertainty (mol/kg)": [
                4.33492e-05,
                0.0001283694,
                1.75785e-05,
                1.8043e-06,
                6.48e-08
            ],
            "Label": "Large Uncertainty",
            "KH (mol/(kgPa))": 8.03e-07
        },
        "C5H12O_methyl-tert-butyl-ether": {
            "pressure (Pa)": [
                392256.706,
                39225.6706,
                3922.5670600000003,
                392.256706,
                1.4438653846153846
            ],
            "loading (mol/kg)": [
                2.2524299999999997e-05,
                2.37712e-05,
                1.5869e-06,
                1.295e-07,
                0.0
            ],
            "Uncertainty (mol/kg)": [
                1.05617e-05,
                1.39129e-05,
                1.5107e-06,
                1.943e-07,
                0.0
            ],
            "Label": "Large Uncertainty",
            "KH (mol/(kgPa))": 1.56e-09
        },
        "C5H12_isopentane": {
            "pressure (Pa)": [
                1013326.698,
                101332.6698,
                10133.26698,
                1013.326698,
                7.680036795811518
            ],
            "loading (mol/kg)": [
                0.1466887028,
                0.1339825771,
                0.0211900949,
                0.0021624016,
                2.3755e-05
            ],
            "Uncertainty (mol/kg)": [
                0.0178095835,
                0.0152835125,
                0.0046971574,
                0.000654748,
                1.50214e-05
            ],
            "Label": "Reasonable",
            "KH (mol/(kgPa))": 1.91e-06
        },
        "C5H12_neopentane": {
            "pressure (Pa)": [
                1707029.575,
                170702.9575,
                17070.29575,
                1707.029575,
                13.391187050359711
            ],
            "loading (mol/kg)": [
                3.72275e-05,
                3.81343e-05,
                3.7406e-06,
                3.724e-07,
                1.62e-08
            ],
            "Uncertainty (mol/kg)": [
                7.4532e-06,
                2.71916e-05,
                2.7848e-06,
                2.631e-07,
                6.48e-08
            ],
            "Label": "Large Uncertainty",
            "KH (mol/(kgPa))": 2.78e-10
        },
        "C5H13N_methyldiethylamine": {
            "pressure (Pa)": [
                299769.8039,
                29976.98039,
                2997.698039,
                299.7698039,
                4.588091796178344
            ],
            "loading (mol/kg)": [
                0.0720330412,
                0.0393882252,
                0.0013583749,
                0.0073191644,
                2.5099e-06
            ],
            "Uncertainty (mol/kg)": [
                0.0472063052,
                0.0482614263,
                0.0027862202,
                0.0117499546,
                6.2245e-06
            ],
            "Label": "Large Uncertainty",
            "KH (mol/(kgPa))": 1.57e-06
        },
        "C6H10O_4-hexen-2-one": {
            "pressure (Pa)": [
                11203.887,
                1120.3887,
                112.03887,
                11.203887,
                0.1338570107198645
            ],
            "loading (mol/kg)": [
                0.2245130098,
                0.1237680874,
                0.0168521915,
                0.0021314894,
                2.4759e-05
            ],
            "Uncertainty (mol/kg)": [
                0.0602027833,
                0.016762524,
                0.0094727255,
                0.0017654195,
                1.77187e-05
            ],
            "Label": "Reasonable",
            "KH (mol/(kgPa))": 0.000167726
        },
        "C6H10O_4-methyl-4-penten-2-one": {
            "pressure (Pa)": [
                15717.974,
                1571.7974,
                157.17974,
                15.717974,
                0.0644232561538461
            ],
            "loading (mol/kg)": [
                0.0083750233,
                0.0115003851,
                0.001006341,
                8.73122e-05,
                1.781e-07
            ],
            "Uncertainty (mol/kg)": [
                0.0076191076,
                0.0027944914,
                0.0006179117,
                0.0001418124,
                2.591e-07
            ],
            "Label": "Large Uncertainty",
            "KH (mol/(kgPa))": 1.3e-05
        },
        "C6H10O_4-methyl-4-pentenal": {
            "pressure (Pa)": [
                26661.10183,
                2666.110183,
                266.6110183,
                26.66110183,
                0.2594185420560747
            ],
            "loading (mol/kg)": [
                0.0083273352,
                0.0069596655,
                0.0008992087,
                7.17184e-05,
                7.449e-07
            ],
            "Uncertainty (mol/kg)": [
                0.0084858463,
                0.0029240419,
                0.0003053764,
                6.55298e-05,
                1.8188e-06
            ],
            "Label": "Large Uncertainty",
            "KH (mol/(kgPa))": 3.21e-06
        },
        "C6H10O_5-hexen-2-one": {
            "pressure (Pa)": [
                14658.93063,
                1465.893063,
                146.5893063,
                14.65893063,
                0.0220821768707483
            ],
            "loading (mol/kg)": [
                0.00324608,
                0.0038902179,
                0.000473497,
                6.42535e-05,
                1.619e-07
            ],
            "Uncertainty (mol/kg)": [
                0.0013415781,
                0.0026414767,
                0.0002322294,
                0.0001249435,
                3.397e-07
            ],
            "Label": "Large Uncertainty",
            "KH (mol/(kgPa))": 1.47e-05
        },
        "C6H10_1,5-hexadiene": {
            "pressure (Pa)": [
                287264.733,
                28726.4733,
                2872.64733,
                287.264733,
                0.7147676163522013
            ],
            "loading (mol/kg)": [
                0.340944153,
                0.3318796354,
                0.1142885455,
                0.0170709416,
                4.3818e-05
            ],
            "Uncertainty (mol/kg)": [
                0.0259820491,
                0.019148741,
                0.0139170354,
                0.0035494583,
                2.22991e-05
            ],
            "Label": "Reasonable",
            "KH (mol/(kgPa))": 4.77e-05
        },
        "C6H12_2-hexene": {
            "pressure (Pa)": [
                224680.4832,
                22468.04832,
                2246.804832,
                224.6804832,
                0.8816522714285715
            ],
            "loading (mol/kg)": [
                0.2962351632,
                0.2989909865,
                0.0846467053,
                0.0142741178,
                3.88306e-05
            ],
            "Uncertainty (mol/kg)": [
                0.0163077422,
                0.0367823043,
                0.0123851128,
                0.0043069189,
                2.12004e-05
            ],
            "Label": "Reasonable",
            "KH (mol/(kgPa))": 3.36e-05
        },
        "C6H14_2,2-dimethylbutane": {
            "pressure (Pa)": [
                479506.9467,
                47950.69467,
                4795.069467,
                479.5069467,
                1.379120879120879
            ],
            "loading (mol/kg)": [
                5.02e-07,
                5.668e-07,
                6.48e-08,
                0.0,
                0.0
            ],
            "Uncertainty (mol/kg)": [
                9.296e-07,
                5.121e-07,
                1.888e-07,
                0.0,
                0.0
            ],
            "Label": "Large Uncertainty",
            "KH (mol/(kgPa))": 3.64e-11
        },
        "C6H14_2,3-dimethylbutane": {
            "pressure (Pa)": [
                382356.082,
                38235.6082,
                3823.56082,
                382.356082,
                3.796973180076629
            ],
            "loading (mol/kg)": [
                9.9101e-06,
                2.6233e-06,
                3.886e-07,
                4.86e-08,
                0.0
            ],
            "Uncertainty (mol/kg)": [
                2.05908e-05,
                4.6725e-06,
                1.0055e-06,
                1.295e-07,
                0.0
            ],
            "Label": "Large Uncertainty",
            "KH (mol/(kgPa))": 2.61e-10
        },
        "C6H14_2-methylpentane": {
            "pressure (Pa)": [
                294963.7449,
                29496.37449,
                2949.637449,
                294.9637449,
                2.8411621428571427
            ],
            "loading (mol/kg)": [
                0.0007955254,
                0.0006837134,
                5.23031e-05,
                7.0925e-06,
                4.86e-08
            ],
            "Uncertainty (mol/kg)": [
                0.0003161967,
                0.0004679649,
                4.67963e-05,
                9.29e-06,
                1.295e-07
            ],
            "Label": "Large Uncertainty",
            "KH (mol/(kgPa))": 2.8e-08
        },
        "C6H14_3-methylpentane": {
            "pressure (Pa)": [
                294963.745,
                29496.3745,
                2949.63745,
                294.963745,
                2.266126530612245
            ],
            "loading (mol/kg)": [
                0.0003331206,
                0.0006882636,
                7.53294e-05,
                7.7888e-06,
                6.48e-08
            ],
            "Uncertainty (mol/kg)": [
                0.0004736357,
                0.0003697227,
                7.54943e-05,
                9.608e-06,
                1.212e-07
            ],
            "Label": "Large Uncertainty",
            "KH (mol/(kgPa))": 1.47e-08
        },
        "C7H10_1,3,5-heptatriene": {
            "pressure (Pa)": [
                31238.49935,
                3123.849935,
                312.3849935,
                31.23849935,
                0.1600771812340196
            ],
            "loading (mol/kg)": [
                0.3806507308,
                0.3640913558,
                0.1863634777,
                0.0358388196,
                0.0001954485
            ],
            "Uncertainty (mol/kg)": [
                0.0437817547,
                0.0383116479,
                0.0338722093,
                0.0291018243,
                0.0001500011
            ],
            "Label": "Reasonable",
            "KH (mol/(kgPa))": 0.000237792
        },
        "C7H12_1,5-heptadiene": {
            "pressure (Pa)": [
                69970.116,
                6997.0116,
                699.70116,
                69.970116,
                0.5721934679758308
            ],
            "loading (mol/kg)": [
                0.18939603789999998,
                0.1996929819,
                0.0418309423,
                0.0037780819,
                2.37064e-05
            ],
            "Uncertainty (mol/kg)": [
                0.0498734357,
                0.0435687271,
                0.0185968608,
                0.0018540169,
                1.85518e-05
            ],
            "Label": "Decreasing",
            "KH (mol/(kgPa))": 3.31e-05
        },
        "C7H14_4,4-dimethyl-1-pentene": {
            "pressure (Pa)": [
                160639.219,
                16063.9219,
                1606.39219,
                160.639219,
                0.1116810344827586
            ],
            "loading (mol/kg)": [
                2.591e-07,
                8.1e-08,
                1.62e-08,
                0.0,
                0.0
            ],
            "Uncertainty (mol/kg)": [
                8.774e-07,
                2.509e-07,
                6.48e-08,
                0.0,
                0.0
            ],
            "Label": "Large Uncertainty",
            "KH (mol/(kgPa))": 2.32e-10
        },
        "C7H14_4-methyl-1-hexene": {
            "pressure (Pa)": [
                115465.281,
                11546.5281,
                1154.65281,
                115.465281,
                3.8997034482758623
            ],
            "loading (mol/kg)": [
                5.6545699999999996e-05,
                0.0004078833,
                2.1520399999999998e-05,
                7.7078e-06,
                1.62e-08
            ],
            "Uncertainty (mol/kg)": [
                0.000208164,
                0.0014849634,
                5.14176e-05,
                2.276e-05,
                6.48e-08
            ],
            "Label": "Large Uncertainty",
            "KH (mol/(kgPa))": 1.45e-09
        },
        "CH4_methane": {
            "pressure (Pa)": [
                45200000.0,
                4520000.0,
                452000.0,
                45200.0,
                31.94931694
            ],
            "loading (mol/kg)": [
                2.33869,
                2.11349,
                1.17963,
                0.264908,
                0.000229114
            ],
            "Uncertainty (mol/kg)": [
                null,
                null,
                null,
                null,
                null
            ],
            "Label": "Reasonable",
            "KH (mol/(kgPa))": 7.32e-06
        },
        "CHN_hydrogen-cyanide": {
            "pressure (Pa)": [
                1070957.742,
                107095.7742,
                10709.57742,
                1070.957742,
                3.015371000662252
            ],
            "loading (mol/kg)": [
                2.2766051055000003,
                2.2100719226,
                0.7336182353,
                0.0685185475,
                0.0001897809
            ],
            "Uncertainty (mol/kg)": [
                0.0025463404,
                0.0043056274,
                0.0053881414,
                0.0012002984,
                6.9588e-06
            ],
            "Label": "Reasonable",
            "KH (mol/(kgPa))": 7.55e-05
        }
    },
    "BAEDTA01": {
        "C2H3N_acetonitrile": {
            "pressure (Pa)": [
                111535.0,
                11153.5,
                1115.35,
                111.535,
                13.693185,
                0.0047680996728285
            ],
            "loading (mol/kg)": [
                1.29123,
                1.29734,
                1.11242,
                0.908884,
                0.8877703689,
                0.0008123061
            ],
            "Uncertainty (mol/kg)": [
                null,
                null,
                null,
                null,
                0.0007433827,
                7.42186e-05
            ],
            "Label": "Reasonable",
            "KH (mol/(kgPa))": 0.0270806
        },
        "C2H4O_acetaldehyde": {
            "pressure (Pa)": [
                1160790.0,
                116079.0,
                11607.9,
                1160.79,
                34.66706551,
                0.427529089,
                0.001983154912075
            ],
            "loading (mol/kg)": [
                1.32139,
                1.32097,
                1.23135,
                0.979174,
                0.8900688493,
                0.0956901029,
                0.000281942
            ],
            "Uncertainty (mol/kg)": [
                null,
                null,
                null,
                null,
                0.0005420332,
                0.0056097181,
                2.32417e-05
            ],
            "Label": "Reasonable",
            "KH (mol/(kgPa))": 0.0666307
        },
        "C2H4_ethene": {
            "pressure (Pa)": [
                35504300.0,
                3550430.0,
                355043.0,
                35504.3,
                0.377869633798981
            ],
            "loading (mol/kg)": [
                1.33193,
                1.331,
                1.31915,
                1.20959,
                0.00013612
            ],
            "Uncertainty (mol/kg)": [
                null,
                null,
                null,
                null,
                5.3416e-06
            ],
            "Label": "Reasonable",
            "KH (mol/(kgPa))": 0.000352484
        },
        "C2H6O_dimethylether": {
            "pressure (Pa)": [
                6234610.0,
                623461.0,
                62346.1,
                6234.61,
                0.0072936358917505
            ],
            "loading (mol/kg)": [
                1.13815,
                1.11623,
                0.899626,
                0.615138,
                0.0004060281
            ],
            "Uncertainty (mol/kg)": [
                null,
                null,
                null,
                null,
                3.08681e-05
            ],
            "Label": "Reasonable",
            "KH (mol/(kgPa))": 0.0156047
        },
        "C2H6_ethane": {
            "pressure (Pa)": [
                38452800.0,
                3845280.0,
                384528.0,
                38452.8,
                0.1482272328720786
            ],
            "loading (mol/kg)": [
                1.33213,
                1.33145,
                1.32327,
                1.25797,
                0.0001327472
            ],
            "Uncertainty (mol/kg)": [
                null,
                null,
                null,
                null,
                3.1252e-06
            ],
            "Label": "Reasonable",
            "KH (mol/(kgPa))": 0.000898708
        },
        "C2H7N_dimethylamine": {
            "pressure (Pa)": [
                1933020.466,
                193302.0466,
                19330.20466,
                1933.020466,
                1.250158651,
                5.504118599057584e-05
            ],
            "loading (mol/kg)": [
                1.0068904318,
                0.9800376794,
                0.7314808883,
                0.6144148395,
                0.3374455999,
                8.53196e-05
            ],
            "Uncertainty (mol/kg)": [
                0.0338945412,
                0.0153326856,
                0.0041171904,
                0.0084960978,
                0.0085486847,
                9.3145e-06
            ],
            "Label": "Reasonable",
            "KH (mol/(kgPa))": 1.82934
        },
        "C2H7N_ethylamine": {
            "pressure (Pa)": [
                1436356.294,
                143635.6294,
                14363.56294,
                1436.356294,
                3.028088107,
                0.000356757
            ],
            "loading (mol/kg)": [
                1.3177920511,
                1.3154248375,
                1.2078837595,
                0.9778624523,
                0.8817156597,
                0.0013148411
            ],
            "Uncertainty (mol/kg)": [
                0.0040748166,
                0.002894186,
                0.0069527991,
                0.0037284026,
                0.0051873359,
                0.0002431438
            ],
            "Label": "Reasonable",
            "KH (mol/(kgPa))": 3.69381
        },
        "C3H5N_propionitrile": {
            "pressure (Pa)": [
                62871.8,
                6287.18,
                628.717,
                62.8717,
                0.402411456,
                0.027548574,
                0.0002579275709811
            ],
            "loading (mol/kg)": [
                0.807873,
                0.794813,
                0.705835,
                0.630842,
                0.4321178218,
                0.0846936982,
                0.0006683579
            ],
            "Uncertainty (mol/kg)": [
                null,
                null,
                null,
                null,
                0.008734325,
                0.0077490987,
                4.27663e-05
            ],
            "Label": "Reasonable",
            "KH (mol/(kgPa))": 0.313217
        },
        "C3H6O_acetone": {
            "pressure (Pa)": [
                319253.0,
                31925.3,
                3192.53,
                319.253,
                1.943244885384082e-05
            ],
            "loading (mol/kg)": [
                0.905111,
                0.827518,
                0.710722,
                0.61508,
                0.0001188812
            ],
            "Uncertainty (mol/kg)": [
                null,
                null,
                null,
                null,
                5.473e-06
            ],
            "Label": "Reasonable",
            "KH (mol/(kgPa))": 4.65773
        },
        "C3H6O_propionaldehyde": {
            "pressure (Pa)": [
                443120.562,
                44312.0562,
                4431.20562,
                443.120562,
                0.824016464,
                7.211307548211182e-05
            ],
            "loading (mol/kg)": [
                0.8754022572,
                0.8795112293,
                0.8873837448,
                0.8705162339,
                0.6766188563,
                0.000154719
            ],
            "Uncertainty (mol/kg)": [
                0.0366849815,
                0.048688892,
                0.0268696276,
                0.0686977863,
                0.0647921033,
                1.527e-05
            ],
            "Label": "Reasonable",
            "KH (mol/(kgPa))": 1.21393
        },
        "C3H6_propene": {
            "pressure (Pa)": [
                15604100.0,
                1560410.0,
                156041.0,
                15604.1,
                1560.41,
                0.0165930848141277
            ],
            "loading (mol/kg)": [
                1.2835,
                1.20394,
                1.11326,
                0.791343,
                0.5673671386,
                0.0001276949
            ],
            "Uncertainty (mol/kg)": [
                null,
                null,
                null,
                null,
                0.0019982418,
                9.0256e-06
            ],
            "Label": "Reasonable",
            "KH (mol/(kgPa))": 0.00773515
        },
        "C3H8O_isopropylalcohol": {
            "pressure (Pa)": [
                116349.0,
                11634.9,
                1163.49,
                116.349,
                7.6264093,
                8.8957407746658e-08
            ],
            "loading (mol/kg)": [
                0.8006900669,
                0.7787405904,
                0.8339751723,
                0.7307484886,
                0.7200396334,
                0.0015445253
            ],
            "Uncertainty (mol/kg)": [
                0.0266529765,
                0.0278320293,
                0.0207261926,
                0.0412206975,
                0.0265926416,
                0.000207037
            ],
            "Label": "Decreasing",
            "KH (mol/(kgPa))": 758.753
        },
        "C3H8O_propylalcohol": {
            "pressure (Pa)": [
                38784.0,
                3878.4,
                387.84,
                38.784,
                0.0328,
                7.401052966498637e-06
            ],
            "loading (mol/kg)": [
                0.7734907477,
                0.7734888323,
                0.7885293762,
                0.7819134478,
                0.7002496443,
                0.0817885143
            ],
            "Uncertainty (mol/kg)": [
                0.033169684,
                0.0331654056,
                0.055626316,
                0.023437184,
                0.0494191024,
                0.0043052086
            ],
            "Label": "Reasonable",
            "KH (mol/(kgPa))": 9.02023
        },
        "C3H8_propane": {
            "pressure (Pa)": [
                10232100.0,
                1023210.0,
                102321.0,
                10232.1,
                151.844364,
                0.0082371311729619
            ],
            "loading (mol/kg)": [
                1.14207,
                1.10612,
                0.895175,
                0.651564,
                0.4056234201,
                0.0001123021
            ],
            "Uncertainty (mol/kg)": [
                null,
                null,
                null,
                null,
                0.0024271787,
                2.8e-06
            ],
            "Label": "Reasonable",
            "KH (mol/(kgPa))": 0.0138649
        },
        "C3H9N_propylamine": {
            "pressure (Pa)": [
                420665.182,
                42066.5182,
                4206.65182,
                420.665182,
                0.04045941,
                3.286232168421053e-06
            ],
            "loading (mol/kg)": [
                0.6712129204,
                0.6111832008,
                0.6037018758,
                0.6151636035,
                0.4355998396,
                0.0002801931
            ],
            "Uncertainty (mol/kg)": [
                0.0218728302,
                0.0276659165,
                0.0496940992,
                0.0316594998,
                0.0325763779,
                0.0001170536
            ],
            "Label": "Reasonable",
            "KH (mol/(kgPa))": 20.425
        },
        "C4H10O_methyl-isopropyl-ether": {
            "pressure (Pa)": [
                916849.2417,
                91684.92417,
                9168.492417,
                916.8492417,
                10.78744915,
                3.139291804,
                0.0004398000185563
            ],
            "loading (mol/kg)": [
                0.5119360176,
                0.511852433,
                0.4858991107,
                0.4597013082,
                0.3474786715,
                0.2649857672,
                0.0001199916
            ],
            "Uncertainty (mol/kg)": [
                0.0033224014,
                0.0051900058,
                0.016915556,
                0.0042075591,
                0.0048952881,
                0.0089792471,
                3.95023e-05
            ],
            "Label": "Reasonable",
            "KH (mol/(kgPa))": 0.116402
        },
        "C4H10O_methyl-propyl-ether": {
            "pressure (Pa)": [
                734989.652,
                73498.9652,
                7349.89652,
                734.989652,
                7.07045644442888e-06
            ],
            "loading (mol/kg)": [
                0.44415617520000006,
                0.44415617520000006,
                0.44413629920000003,
                0.44411924090000005,
                4.61506e-05
            ],
            "Uncertainty (mol/kg)": [
                0.0,
                0.0,
                6.97461e-05,
                5.46163e-05,
                2.7565e-06
            ],
            "Label": "Reasonable",
            "KH (mol/(kgPa))": 6.28186
        },
        "C4H10_isobutane": {
            "pressure (Pa)": [
                3723029.398,
                372302.9398,
                37230.29398,
                3723.0293979999997,
                0.0115369578099148
            ],
            "loading (mol/kg)": [
                0.5976017239,
                0.5820266936,
                0.5591404085,
                0.5405020747,
                6.09049e-05
            ],
            "Uncertainty (mol/kg)": [
                0.0233784863,
                0.0163510178,
                0.0028018547,
                0.0028402486,
                5.4727e-06
            ],
            "Label": "Reasonable",
            "KH (mol/(kgPa))": 0.00517989
        },
        "C4H11N_dimethylethylamine": {
            "pressure (Pa)": [
                839015.6633,
                83901.56633,
                8390.156633,
                839.0156633,
                0.0113205811913852
            ],
            "loading (mol/kg)": [
                0.4841665408,
                0.4856999067,
                0.4821947233,
                0.426259846,
                0.0001609372
            ],
            "Uncertainty (mol/kg)": [
                0.0140866896,
                0.0214835723,
                0.0468988071,
                0.010496045,
                6.58701e-05
            ],
            "Label": "Reasonable",
            "KH (mol/(kgPa))": 0.00427687
        },
        "C4H8_1-butene": {
            "pressure (Pa)": [
                3357260.298,
                335726.0298,
                33572.60298,
[truncated: 10,352,982 more chars]
