# Supplementary material for: Efficient Exploration of Adsorption Space for Separations in Metal–Organic Frameworks Combining the Use of Molecular Simulations, Machine Learning, and Ideal Adsorbed Solution Theory
Source: J Phys Chem C Nanomater Interfaces. 2023 Sep 14;127(38):19229–39. doi: 10.1021/acs.jpcc.3c04533 (PMC10544990; doi:10.1021/acs.jpcc.3c04533)
Supplement: Supplementary file 2 — jp3c04533_si_002.zip [file jp3c04533_si_002.zip › Data S7.xlsx]

## Sheet: pair_1
MOFs	Reasonable	No_Adsorption_1	No_Adsorption_2	Cat_predicted_1	Cat_predicted_2	Loading1_GCMC	Loading2_GCMC	Selectivity_GCMC	Loading1_ML	Loading2_ML	Selectivity_ML
ABUWOJ	Yes	1	1	1	1	[0.23456239082366453, 0.2300385482138283, 0.2279639710664823, 0.24202655909290813, 0.23580549811232612, 0.22329008850748538, 0.3551535004951806, 0.22699217932453802, 0.33334601408736936, 0.3451161353417601, 0.2503079943687466, 0.24553327459691265, 0.24334264418334922, 0.2581859293592025, 0.25162015874216587, 0.2384115948934381, 0.37732053513756963, 0.24231971707529532, 0.3544188642694697, 0.36675…	[1.8436559646145163, 1.8481774987314028, 1.8481568957422714, 1.8428928922772418, 1.8433611220388229, 1.8633947077081545, 1.8114955685829737, 1.8582528476558444, 1.8276779540088053, 1.7889694450473914, 1.8364963569535815, 1.8411195108004084, 1.8411540737055285, 1.835539575396844, 1.8361698779690132, 1.8564567059595933, 1.8016407427116143, 1.8512359539531413, 1.8183713856662198, 1.779373096774166, …	[0.12722676861933316, 0.12446777886416634, 0.12334665503327065, 0.13132969371531877, 0.12792148824941957, 0.11982973203896055, 0.1960554067338935, 0.12215354848554918, 0.1823877195411875, 0.19291337607648054, 0.13629648293120644, 0.13336085634667438, 0.13216853910199647, 0.14065941852731922, 0.13703533739507961, 0.12842292207951292, 0.20943161763186585, 0.13089618130948905, 0.19491005361350688, 0…	[0.2703776092955457, 0.2760943724589347, 0.19825995160959092, 0.37397026515115694, 0.32648587394002737, 0.09103917984162464, 0.25027950266121174, 0.3606215264411823, 0.23041388944338093, 0.266322969072151, 0.3051321116098332, 0.3114946395191116, 0.22435584729545976, 0.4207737085382792, 0.367866065451141, 0.10363328408034408, 0.2826813847993487, 0.40622776901681706, 0.26033024889134426, 0.30061203…	[2.0533689851186363, 2.05623638686387, 2.087569239253552, 1.944979604530526, 1.9638928662106974, 2.096326290911548, 2.02882020289706, 1.846417335991163, 2.152051348126387, 2.033862438765638, 2.0335668695036406, 2.0358781043040253, 2.0726466955316813, 1.9188637400961976, 1.9407850588593847, 2.0892812705191264, 2.010559638357899, 1.8222213429671683, 2.1342722324571954, 2.0144040340503797, 2.0215627…	[0.13167512086480856, 0.13427170836132718, 0.09497167704985074, 0.19227464610942532, 0.166244238449716, 0.04342796263936468, 0.12336209108319424, 0.19530878497065204, 0.1070670965374424, 0.13094443557047242, 0.1500477393616817, 0.1530025981715627, 0.10824606421303624, 0.21928274517146523, 0.18954498014702303, 0.04960236112899925, 0.14059835848999006, 0.22292998080866855, 0.121976121383365, 0.1492…
ACOLIP	Yes	1	1	1	1	[1.9179308288635883, 1.9441759209652631, 2.038572672757367, 1.9724779645162858, 1.8095496771632964, 1.8690969246214024, 2.0385637305020343, 1.8237150598801717, 2.0410772536693047, 1.8346682775765997, 1.851081151782302, 1.8774702903223064, 1.9719297338419195, 1.9056986138003023, 1.7430878844129818, 1.80252386873776, 1.9718711501141752, 1.7571103715490175, 1.9744143483676906, 1.7679935416440569, 1.…	[0.8650068630158063, 0.8553819616588583, 0.7960903682250672, 0.837099920634971, 0.9286839831377108, 0.8994402596963491, 0.7945669129061437, 0.9200633890135517, 0.7934285206872467, 0.9105111981826584, 0.890580826286728, 0.8808982978943801, 0.8211697365264191, 0.8624851425037883, 0.9544591187825107, 0.9251659026152399, 0.8196399155472129, 0.9457934273756046, 0.8184926721253999, 0.9362454929133311, …	[2.2172434819497404, 2.2728745848169236, 2.56073023129584, 2.356323200962782, 1.9485096222392428, 2.078066780391184, 2.5656287688168997, 1.9821624049571982, 2.5724777978757025, 2.014987054786937, 2.0785099983573363, 2.1313133364090295, 2.4013667895059814, 2.2095437009709786, 1.826257248855698, 1.9483250124571416, 2.4057773574847228, 1.8578162214815364, 2.412256597533953, 1.8883867052246746, 2.013…	[2.736771810553609, 2.7078150337605003, 2.678560782594977, 2.6701232620775706, 2.763820360630607, 2.66872676239042, 2.7725230021914933, 2.7573995676625143, 2.730180920836689, 2.6683171948111246, 2.7321116771228087, 2.6986039482394393, 2.6651454184777434, 2.654509772504326, 2.7677702910523188, 2.6554570302550866, 2.776074387537324, 2.754606875091701, 2.7248219792036608, 2.6528259086967387, 2.84287…	[0.06538563652757198, 0.08501311939200534, 0.105856336405858, 0.10864784155938971, 0.05927058436840092, 0.11832193885668434, 0.04737362075594427, 0.048517324970150606, 0.07076563087504574, 0.11112199471217617, 0.07917967784244746, 0.10185317838408522, 0.1256685714739843, 0.1292924029139751, 0.07006692738406342, 0.13912548226956503, 0.0572157136324635, 0.06010603656313817, 0.08525880743952956, 0.1…	[41.85585636074003, 31.85173127543352, 25.30373592682495, 24.57594392814525, 46.63055696316181, 22.554792358692456, 58.524616821559015, 56.833297576874934, 38.58060596757061, 24.01250267080334, 34.50521335233508, 26.495039144120632, 21.20773226923708, 20.53105760800585, 39.50180769139653, 19.086776821444968, 48.51944005050761, 45.82912187527345, 31.959419337835108, 20.10532320175406, 67.432068085…
AFITIT	Yes	1	1	1	1	[0.7634559815733464, 0.7466071309063307, 0.7779653896493347, 0.7591567312219343, 0.7467491382937226, 0.7532683390171405, 0.7629075642207793, 0.7567337623616165, 0.7413033113418089, 0.7542638327191303, 0.7731095357127122, 0.7561484222654383, 0.7877151562340281, 0.7687829739423668, 0.756297286897995, 0.7628334326744075, 0.7725501726563302, 0.766344184674586, 0.7507964610422898, 0.7638526639508818, …	[1.7470262234318952, 1.7598768194910475, 1.736290208535497, 1.7510388547782634, 1.7687844942980686, 1.723274700775252, 1.73451936136005, 1.7540322173256109, 1.7458311414794028, 1.7483143063265705, 1.7447812600252224, 1.7576207457288309, 1.734056122718098, 1.7487914617368883, 1.7665143625479094, 1.721071267617147, 1.7322963683775292, 1.7517803736338684, 1.7435986901051255, 1.7460722311437502, 1.75…	[0.43700316076171847, 0.4242382890878964, 0.4480618423261873, 0.43354647965139953, 0.42218209210956786, 0.4371144882927061, 0.43983802153847257, 0.4314252354585684, 0.42461340832403455, 0.4314234745947564, 0.4430982573148088, 0.4302113661908827, 0.45426162735684733, 0.4396081469764363, 0.42812971291507607, 0.4432317516581191, 0.44596882309457336, 0.43746590395055773, 0.4306016432009493, 0.4374691…	[0.49027119309907075, 0.6148011521563359, 0.6898754885666514, 0.5815540455771554, 0.49093233610864623, 0.5564989924075191, 0.6165593352496389, 0.5456244755182664, 0.4248664359215664, 0.7385548952195844, 0.5036808403071948, 0.6286693892542228, 0.7036105226605391, 0.5953473797378099, 0.5043897152654385, 0.5703517071467168, 0.6300400850353538, 0.559137559464817, 0.4379777768551717, 0.752343601814947…	[1.9586135713781851, 1.8958439217806928, 1.8099256961832952, 1.916564782260637, 1.9671619705977093, 1.9598942941715995, 1.8187452608664005, 1.8992712556986786, 2.0217124570521627, 1.7865731068117294, 1.958918826327592, 1.8979821589208343, 1.8133060239878676, 1.9181719063412155, 1.9674849658060256, 1.9610694773207678, 1.821026363000742, 1.9004250341958837, 2.0210926307912147, 1.790758450523097, 1.…	[0.2503154273326564, 0.32428890643005936, 0.38116232617804996, 0.3034356317928359, 0.2495637590835897, 0.2839433708554868, 0.339002579699329, 0.2872809630963163, 0.21015176240297773, 0.413391924687364, 0.25712185392155895, 0.3312303997692345, 0.3880263526137422, 0.3103722756910746, 0.25636267825752035, 0.29083707321065283, 0.34598075999139016, 0.29421710901708986, 0.21670346533484353, 0.420125674…
AGARUW	Yes	1	1	1	1	[1.510826348401174, 1.5105153124847186, 1.5102183730519902, 1.510810497191565, 1.510960957474803, 1.5104326112089537, 1.510258442128889, 1.510324441535108, 1.5102491201494013, 1.5104146546289023, 1.508514876940395, 1.5081586595153673, 1.5078152325355028, 1.5084921286561197, 1.5086682852260547, 1.5080589442554868, 1.5078599819736527, 1.5079407731813463, 1.5078494646929534, 1.5080386032800943, 1.50…	[0.0006627334470892916, 0.0008438638040529179, 0.0010052916786001734, 0.0006568825684837794, 0.0005818649368532839, 0.0008751891267823734, 0.0009781502102819972, 0.0009574701729938097, 0.0009841035460114158, 0.0008863693667171654, 0.0007647438980461051, 0.0009725182025258008, 0.0011595110774384016, 0.0007604484241720718, 0.0006723717609512561, 0.001011139786189321, 0.001128989076101791, 0.0011024…	[2279.689300482245, 1789.9989373048113, 1502.268849131335, 2299.9704508506406, 2596.7554698278527, 1725.8356679567632, 1543.994394985088, 1577.4114788480963, 1534.6445262497632, 1704.0465423833466, 1972.575238317821, 1550.7767932758627, 1300.3888120384124, 1983.68762523043, 2243.8007852852497, 1491.444570625495, 1335.5842088216114, 1367.825974799444, 1327.643762746459, 1472.9127783102288, 1928.03…	[1.892585707636254, 1.8905589855363567, 1.885267250376353, 1.9076224900304002, 1.906761129518487, 1.908335062838247, 1.9029487663254743, 1.9089138944214228, 1.8971950241998705, 1.90644604794327, 1.907422144005508, 1.9078554449365592, 1.906343364095076, 1.9133692573277796, 1.913078294807977, 1.913630008754273, 1.9116881818310576, 1.9138224545075244, 1.9093990515782338, 1.9129631985920694, 0.434108…	[0.00898628505227371, 0.008427884059766083, 0.010545568435260173, 0.000739871854405234, 0.0011469365312592732, 0.00037679765115825487, 0.0030795541252387434, 0.00010673269317682339, 0.006248324884498255, 0.0013070997806826719, 0.0035060910998409344, 0.0027336280313168333, 0.0033285901797990335, 0.00025684939769433874, 0.0003939295158621434, 0.00012487347509860977, 0.0010960990259818355, 3.5309867…	[210.60824318692093, 224.32190240510135, 178.77341197395975, 2578.3147158150705, 1662.4818179127733, 5064.615071171839, 617.9299628896595, 17884.996973316665, 303.6325830154423, 1458.5313807853076, 544.0309705848899, 697.9206472423807, 572.7179559876528, 7449.3819121381275, 4856.3974461803555, 15324.551569043166, 1744.0834600857843, 54200.782149993, 813.5194108264576, 4230.979189875597, 0.5518916…
AHOKIR01	No
AMIKOX	No
AMILUE	Yes	1	1	1	1	[1.173147380708478, 1.1971893430406295, 1.1992304493368313, 1.1698578289635868, 1.2028620826339742, 1.1994008122033588, 1.195425674706325, 1.2077182454901167, 1.17673394815966, 1.2211077257762413, 1.275160082927205, 1.3010556800807556, 1.3029340147044977, 1.2716898533087555, 1.3071366525215509, 1.303382414664248, 1.2989496524698723, 1.3121436509310858, 1.2789329326408188, 1.3264888711506537, 1.22…	[2.509694148035045, 2.491117663908566, 2.5158111397198155, 2.5058530253460174, 2.4888952947043212, 2.4938113614957684, 2.509506211821046, 2.5030985609430587, 2.5146598109142064, 2.498068690074822, 2.4600200879817553, 2.4406810033991193, 2.4649518778855017, 2.456367872540826, 2.438247904727082, 2.443243492686769, 2.4588933855046307, 2.4520533789914616, 2.4647675476945863, 2.4465323496566, 2.481488…	[0.46744635461934236, 0.4805832178806995, 0.47667745420285756, 0.4668501373108459, 0.48329155717933614, 0.48095089737820734, 0.47635892235502914, 0.4824892892092515, 0.467949558446181, 0.48882071603069754, 0.5183535244923017, 0.5330707610985559, 0.5285839558953936, 0.5177114826833086, 0.5360966987759439, 0.5334639869360518, 0.5282659509059165, 0.5351203453290136, 0.5188858210329267, 0.54219142916…	[1.4187572405676148, 1.4501310067237434, 1.723894318785691, 1.8730701441137474, 1.5763733130519821, 1.1442902819991618, 1.2352291775361712, 1.2625158559384455, 1.5608241485124612, 1.439922077505053, 0.7713836311124808, 0.7829594574841773, 0.9394608789935124, 1.029675596980182, 0.8514721971770179, 0.6117598395758149, 0.6643364705221829, 0.6787517188981359, 0.8477178908700973, 0.7763238175329807, 0…	[2.486651498624679, 2.3694867153312855, 2.1941062375503737, 2.118540674963907, 2.2526664080193615, 2.523166265720278, 2.5252209827826655, 2.49405978523728, 2.3246682770359746, 2.362661109596244, 2.8976649611971275, 2.7784111724411558, 2.6782273314337055, 2.645421214903165, 2.6919657836382718, 2.8409639407455107, 2.8751380768177652, 2.8505208348815905, 2.7678410839225496, 2.7671680977490376, 2.970…	[0.5705492874060973, 0.6120021679551793, 0.785693185353844, 0.8841322549285765, 0.6997810716403391, 0.45351362593321054, 0.48915686427372046, 0.5062091387750484, 0.6714180100149865, 0.6094492653460241, 0.2662087030219653, 0.28180114781076726, 0.3507771233484505, 0.3892293564364846, 0.3163012703773032, 0.2153353060212655, 0.23106245779245424, 0.23811498256469715, 0.30627404723277035, 0.28054812360…
AMIMEP	Yes	1	1	1	1	[0.6949355546130568, 0.6883249028131092, 0.6934767675092105, 0.6876505489252368, 0.6793161641948524, 0.7076769008715945, 0.7066829307140697, 0.6779256103434673, 0.7211914081317566, 0.7054504882447044, 0.7273711111102872, 0.7206213973034985, 0.7259132333262136, 0.7198422442975674, 0.7113424416745762, 0.7405142672337814, 0.7394249296771819, 0.7099324820609105, 0.7543206092728579, 0.7381701166811433…	[2.8564131467649174, 2.8724060474014106, 2.8717394489934684, 2.8390178249007336, 2.863894501204898, 2.8775251904658745, 2.851103183967143, 2.8713052530278658, 2.850615819552293, 2.8553734797200288, 2.848216916411249, 2.8641731772122103, 2.8634922972217174, 2.830919185615432, 2.8557288399666887, 2.8692032770551132, 2.8428902685182624, 2.8631157691119284, 2.842348984228603, 2.847147447287796, 2.857…	[0.2432895799405344, 0.23963356553848592, 0.2414831776442222, 0.2422142414513655, 0.23720013565759857, 0.24593247809483845, 0.24786297973641272, 0.2361036360131258, 0.25299495048933823, 0.24706067113639868, 0.2553777090920358, 0.2515984030005134, 0.2535062636733913, 0.2542786272230078, 0.24909313227472737, 0.25809055536623704, 0.2600961907905704, 0.24795800774801188, 0.26538634539895395, 0.259266…	[0.8009851015587764, 0.817989652265717, 1.1882072775621968, 1.161880891123634, 1.5084104430136793, 0.4776935898232466, 0.7683621338573059, 0.6973941604777685, 1.3801475521222768, 1.3739976902632474, 0.34936940198316857, 0.3573062682508431, 0.5157552626926946, 0.5047990325189913, 0.6550798229426193, 0.2109605407174439, 0.33421482671041675, 0.30407645989675164, 0.598926705893857, 0.592382154479794,…	[2.877600352304949, 2.898123315794408, 2.608793594097, 2.637202674780186, 2.371304925751157, 3.026945328888149, 2.8356481927966617, 2.8764337837021525, 2.466624507824759, 2.4104119857494624, 3.1523015679658517, 3.181245239410335, 3.0152055537292988, 3.0361555620527736, 2.8802942220357965, 3.1863306585276114, 3.094316898383056, 3.1108794110101203, 2.934862039652371, 2.8674148716046335, 3.167523624…	[0.2783517526737825, 0.282248049214392, 0.45546235633619736, 0.4405732264094864, 0.6361098594419952, 0.15781374881941193, 0.27096525436729435, 0.24245096981866832, 0.5595288410311737, 0.5700260778598951, 0.1108299426468303, 0.11231648029658732, 0.1710514435922263, 0.16626257192753716, 0.2274350369941054, 0.06620798759628035, 0.10800924329536565, 0.09774614175675048, 0.20407320610027677, 0.2065910…
AMUCOB	No
APEBED	Yes	1	1	1	1	[2.042369907101791, 2.0273337296907328, 2.0488151278067797, 2.035911837125439, 2.0369517085119497, 2.031836444488172, 2.0331705237813464, 2.036981862772791, 2.0339869372699027, 2.031358910558137, 2.077108903358536, 2.0636110812529647, 2.0829107358410255, 2.0713168223659864, 2.0722616821689117, 2.067671618301972, 2.0688805768681586, 2.0723167621514738, 2.0696197436230053, 2.067237908611116, 2.0703…	[0.05806582210632456, 0.06593208097639247, 0.05459182724206759, 0.06143939712431526, 0.06084888123890921, 0.06351572229459701, 0.06277402934833928, 0.06072120657846531, 0.062322456519339355, 0.0637849001996313, 0.05065486756745768, 0.05764315779950394, 0.04756296592562953, 0.053649216203397146, 0.05311971638693368, 0.05548809551543298, 0.05482421755807075, 0.052994218573444156, 0.0544203242160955…	[35.17335728687349, 30.74882059943833, 37.52970419403722, 33.13691104432577, 33.475581917674454, 31.989503875342226, 32.3887210186729, 33.54646551926726, 32.63650136510158, 31.847018717603618, 41.00511960854356, 35.79975768209429, 43.79270079788357, 38.6085197314556, 39.01115862656684, 37.263337281541546, 37.736618396364065, 39.10458193245119, 38.03027220868499, 37.09418106619473, 39.726724752598…	[1.8553538919962609, 1.4530524656648915, 1.948771475393911, 1.8266912173713237, 1.9174038539950917, 1.1377360533120109, 1.864497216062781, 1.924000288395065, 2.089136748825933, 1.7041071448853784, 2.1127270340220656, 1.9097172012902714, 2.1451312875934514, 2.1017669131809384, 2.1361549375215017, 1.6979007405646358, 2.116282646084554, 2.1380578189074115, 2.1967038177576717, 2.072710573416858, 1.89…	[0.222913564403287, 0.43101386909187905, 0.17966930968776104, 0.23662222372283168, 0.19206670464765319, 0.5614678999536824, 0.21836024519979483, 0.18947330067676477, 0.10231459684613053, 0.26730819587472815, 0.07027776204917478, 0.17682679856873648, 0.05476497266126257, 0.07568077055049446, 0.058372682651180736, 0.2724311411258539, 0.06846746109344133, 0.057607269078564324, 0.02648360857495306, 0…	[8.32319871140557, 3.3712429456768707, 10.846434924142528, 7.719863285162197, 9.98301010845463, 2.026359927977836, 8.538629430264685, 10.1544665212612, 20.41875561478052, 6.375065079126847, 30.062525789363463, 10.799930874436559, 39.169768254276654, 27.77147877714369, 36.59511333900109, 6.232403291150417, 30.90931973067244, 37.11437554853617, 82.94578933760597, 25.4873839927012, 14.15282052835440…
AROFET	Yes	1	1	1	1	[2.8165548581853885, 2.8354842758067846, 2.846955476901832, 2.8206456620125806, 2.8405026919923198, 2.8494829485558646, 2.8020537527955796, 2.844642199358989, 2.8375032591690856, 2.830182240576683, 2.305589652792248, 2.323269141443556, 2.332637616256872, 2.3108014600471867, 2.3267608387141916, 2.3349186202720302, 2.292850944877161, 2.3312216798999152, 2.324390451413811, 2.3178210372722297, 2.2613…	[1.459790095119273, 1.4528454389333902, 1.4420179694481596, 1.465207902343152, 1.4451611983347639, 1.4406816446135082, 1.4689691651964896, 1.4464839629094606, 1.448368149008672, 1.4523859399994759, 1.7142829065516567, 1.708409933176594, 1.6977442376873682, 1.7204331210345207, 1.7005841642761939, 1.6965184084158231, 1.7229073233184797, 1.702343327611163, 1.7037756900641967, 1.7074782967571227, 1.7…	[1.9294245574088926, 1.9516764824539503, 1.9742857143391372, 1.925082206765211, 1.9655265414442247, 1.9778713494474316, 1.907496644029813, 1.966590900625867, 1.959103602983261, 1.9486433754499886, 1.344929500248023, 1.35990144773023, 1.3739629117718828, 1.3431509959873762, 1.3682126927863711, 1.3763001973272622, 1.3308034122583663, 1.369419224717281, 1.3642584906973465, 1.3574527077001695, 1.3040…	[5.294894405835513, 5.254568251896407, 5.197862240226943, 5.249222516964722, 5.044470017773315, 5.119010568404138, 5.352686186951807, 5.231788758843223, 5.323718644884082, 5.276827821339297, 4.581024558923291, 4.4556859488502, 4.373017676810713, 4.469582883793844, 4.0475992244052, 4.182392279634973, 4.733380249292121, 4.446671160334961, 4.642807694061106, 4.533404139716624, 3.8414003819473517, 3.…	[0.14579481143572606, 0.1634142414611137, 0.20704067659854064, 0.1720235463418362, 0.2945058917993661, 0.24727314104763262, 0.11371295962050154, 0.18537563305001273, 0.12745815454555567, 0.15535113949475507, 0.44920671579062343, 0.5063270407503276, 0.5868334288295137, 0.5146932599416353, 0.7794927589808586, 0.6867776207356169, 0.36212238164215177, 0.5394364186789863, 0.4066093583631173, 0.4752594…	[36.317440611868264, 32.154897914125755, 25.10551223857226, 30.514558202013472, 17.128587774433697, 20.701846333638212, 47.07190987566874, 28.222634619037184, 41.76836440057898, 33.967100843296045, 10.198032215214075, 8.800015780803065, 7.451889176683488, 8.683973993171548, 5.192606573661057, 6.089878518690163, 13.071217050509826, 8.243179374548559, 11.418349328583101, 9.538797621915892, 3.721870…
ATOXEN	No
BAEDTA01	Yes	1	1	1	1	[0.46651072286493556, 0.48422353996578993, 0.484546004541351, 0.4833911920685156, 0.47067656349693027, 0.4827878832323475, 0.48267213666871234, 0.4859505013146877, 0.4943499875322885, 0.46970057432988105, 0.44371412709684055, 0.46134492507432034, 0.461661449428001, 0.4605100058680911, 0.44785694226509815, 0.4598949584503461, 0.4598183989080047, 0.46309038935391367, 0.47155137695695704, 0.44688583…	[0.13875740654322832, 0.12972172128495585, 0.12951492776119042, 0.13011005593479513, 0.13666744395831082, 0.130310156979552, 0.13068567370047002, 0.12901538500738413, 0.12522557470982834, 0.13715649887026699, 0.1482494503794023, 0.13920558975132316, 0.13899761165090374, 0.13959487338403653, 0.14616231607739866, 0.13979445431355597, 0.1401745877620876, 0.13849832385844954, 0.1346922489234058, 0.14…	[3.3620599756568623, 3.7327868854138195, 3.7412367278217857, 3.715248514770971, 3.4439552673605713, 3.7049136799682127, 3.6933821665486533, 3.7666089302983097, 3.947675933432864, 3.4245593770526286, 2.993023758005716, 3.314126436290862, 3.3213624604390772, 3.298903424635027, 3.064106770365765, 3.2897940101315575, 3.280326386180889, 3.3436533847673804, 3.5009540691915375, 3.0472758337814168, 2.719…	[1.0034877080487057, 1.0036138423652854, 1.0033823256732974, 1.0036385643296213, 1.0035129747170095, 1.0036189273512308, 1.0035770519384142, 1.0036514657774842, 1.003586966776233, 1.0035749136685537, 0.5540492992771815, 0.6775516486494051, 0.4956032695687428, 0.7459881661611402, 0.5713156253147181, 0.7385964578643593, 0.6319670848334888, 0.8127668099743257, 0.6274204211997381, 0.6290571822489966,…	[5.9663643690667236e-05, 1.4811915550842918e-05, 9.776784431448042e-05, 6.528556102278802e-06, 5.054642319144787e-05, 1.3680382656521894e-05, 2.7743782450243163e-05, 2.347423605968555e-06, 2.3953208112565998e-05, 2.848925847847275e-05, 0.13365996846739983, 0.08048348780356597, 0.1587236982769762, 0.053883717454012006, 0.1261351675654191, 0.06045030229918176, 0.10036891835205886, 0.029215839200596…	[16819.081872562103, 67757.19446416717, 10262.907326112398, 153730.55674275354, 19853.293494499874, 73361.9046008755, 36173.04359051512, 427554.4742864483, 41897.81018308546, 35226.43154881977, 4.145214948276126, 8.418517476567223, 3.1224276837596405, 13.844407947499478, 4.529392050939397, 12.218242585601708, 6.29644211783543, 27.81938948916893, 6.257378614378222, 6.194606365380265, 5.11836821847…
BALMUW	No
BALMUW01	No
BARZAW	Yes	1	1	1	1	[0.20381924853661246, 0.11149053685452992, 0.10631871017894354, 0.09518003515342789, 0.0734961467109599, 0.08187451134870112, 0.07805102453117883, 0.24473212617692564, 0.12585080679085694, 0.22698010648954153, 0.20921945863992758, 0.11368450708159945, 0.10840355261271963, 0.09686924925964228, 0.07452334782174719, 0.08312824027371178, 0.07918487942166148, 0.25131295368553863, 0.12864792669083516, …	[0.4945474586502122, 0.5354926280765218, 0.519381441846148, 0.5435447596692746, 0.5769912571042309, 0.5729372224051574, 0.5827059405922299, 0.5073738862229886, 0.4898562498450864, 0.4929563578201882, 0.4911778513997116, 0.5337805915544139, 0.5177780480080495, 0.5421382634058892, 0.5759923163233239, 0.5717718699091173, 0.5816095725461083, 0.5030741178232763, 0.4878959229070757, 0.4892879558601111,…	[0.4121328397741732, 0.20820181457026138, 0.20470255887663663, 0.1751098386291888, 0.12737826753184778, 0.14290311075443246, 0.13394581914138737, 0.48235065465976096, 0.256913751392692, 0.460446655953944, 0.4259545865997703, 0.21297984392902075, 0.2093629751778012, 0.1786799711407162, 0.12938253811690556, 0.14538707594503547, 0.13614782692625632, 0.49955452841209724, 0.2636790361442257, 0.4766679…	[0.08367618489096268, 0.06368826710874342, 0.08364256954252303, 0.16422610971205867, 0.048744424402526354, 0.08678420778930078, 0.20325397319100286, 0.13477780176712983, 0.09498833642095093, 0.05744486429882894, 0.14740665322627475, 0.1145249665578131, 0.1474134270863711, 0.27577647821332096, 0.08953574600421317, 0.15265224643616163, 0.33268893046115366, 0.2284986241400172, 0.16575650937089959, 0…	[0.596491013674084, 0.6139294421233066, 0.5857272210256684, 0.5198545243288896, 0.6676019357871257, 0.567671692424485, 0.5385026982802418, 0.6392127774616269, 0.588333137862696, 0.6140336636031108, 0.5681860574012396, 0.5909767195270399, 0.5579075122934426, 0.4739846365358987, 0.6477345329825229, 0.5397569935891021, 0.4818024599839854, 0.5971183343223309, 0.5571431510678027, 0.5930373272238518, 0…	[0.1402807133263577, 0.10373874054398544, 0.14280123330456848, 0.3159078204120041, 0.07301420470726316, 0.15287746235619334, 0.37744281289604165, 0.21084966777783287, 0.1614533166804538, 0.0935532816910169, 0.25943377403606305, 0.1937893029855181, 0.26422556398350855, 0.5818257744150198, 0.1382290760258555, 0.28281661608699854, 0.6905089909092865, 0.3826689133559098, 0.29751152653176477, 0.175548…
BENXUP	No
BEPMIU	Yes	1	1	1	1	[1.7101981661037855, 1.683429933634346, 1.7008860564501544, 1.6989361795996119, 1.7029020000917616, 1.7082834043722162, 1.715803660809572, 1.6830180006056998, 1.7000599005824633, 1.6725027047251262, 1.6654166291298864, 1.639082135640761, 1.656163668648531, 1.6542194482919261, 1.6582983764109411, 1.6634557449358351, 1.6708677849956435, 1.6386002243063542, 1.6553989036228733, 1.6282083314596885, 1.…	[1.6583428347683924, 1.6746634185066502, 1.648554854671036, 1.6454055044016291, 1.673131782683062, 1.6466808732464215, 1.6443485435465817, 1.6615018158013235, 1.6571022479394748, 1.6592962045593767, 1.6712994094965483, 1.6875762890072328, 1.6614284989350014, 1.658256571833686, 1.6861222643963643, 1.659577631613336, 1.6572674123691225, 1.6743545994031617, 1.6700101263551557, 1.6720923155672134, 1.…	[1.0312693673757967, 1.0052347922757596, 1.0317436824324302, 1.0325334241649142, 1.017793109733986, 1.0374101212485365, 1.043454970385338, 1.0129498412819966, 1.025923356688704, 1.0079590974350818, 0.9964801158109462, 0.9712640230356638, 0.996831142423616, 0.9975654409514593, 0.9834982975001614, 1.0023368074193246, 1.0082065045900341, 0.9786458763815309, 0.9912508178832593, 0.973755047075473, 1.0…	[1.3382810694893597, 1.1068432662147623, 1.5686532838900282, 1.5682014915249325, 1.5367212527526941, 1.6269384303077983, 1.5917148756557746, 1.3191177195901262, 1.5655718932019869, 1.1916769507824247, 1.401851128248231, 1.1635132598913973, 1.6386901089794457, 1.6381182545014068, 1.6059138562235051, 1.6986215694863256, 1.6622082120537482, 1.3824795064098871, 1.6355438894588155, 1.251022601336392, …	[1.9270318149909265, 2.00445478157206, 1.7685110103451354, 1.7853004976158278, 1.7850662421933148, 1.7166650557087577, 1.776482122911418, 1.8492253980809112, 1.7669756001425245, 1.9620358586893318, 1.908399340206809, 1.9873029130680815, 1.7493547548984019, 1.7660357474185784, 1.765991852150293, 1.697487813616364, 1.7571291235365893, 1.831305977861469, 1.7478427373062122, 1.944396933382792, 2.1736…	[0.6944779318527551, 0.5521916864328982, 0.8869909628574472, 0.8783963784355523, 0.860876317320595, 0.947732013823795, 0.895992622232058, 0.7133352813340548, 0.8860178335658442, 0.6073675695093983, 0.7345690698553248, 0.5854735341252617, 0.9367397346884146, 0.9275680047223568, 0.9093551899846678, 1.0006679022145946, 0.9459795468577785, 0.7549145381070045, 0.9357500274764579, 0.6433987730889432, 0…
BEPPAP	Yes	1	1	1	1	[1.4945074055438492, 1.5301048750529718, 1.5342074252194562, 1.513249359663882, 1.5348971102378532, 1.5356654491801047, 1.5138723389750062, 1.517690944305903, 1.5419439811829165, 1.5282806223505663, 1.5174049543192647, 1.5533668436700963, 1.557486230650117, 1.5363293752508382, 1.558228002718965, 1.5589838113346552, 1.5369614384202397, 1.5408336457879104, 1.5653307907121539, 1.5515106481655656, 1.…	[1.7685566018056815, 1.7457598853670704, 1.7506726317539678, 1.759649850033392, 1.7367745975085747, 1.7422722853511932, 1.7585238983297757, 1.7515427982782845, 1.7369534057165772, 1.7510112553673665, 1.760596748510905, 1.737723964332286, 1.742607909410931, 1.7516411129530154, 1.7287450967426716, 1.7342247097840076, 1.7505162495093873, 1.7435392200519226, 1.7288967597545222, 1.7429681696987989, 1.…	[0.8450435818779957, 0.8764692601074665, 0.876353121304216, 0.8599718629448728, 0.883762989417097, 0.8814153000606089, 0.8608767503318342, 0.8664880731420032, 0.8877290410371084, 0.8727988570410012, 0.8618696789044229, 0.8939088575365143, 0.8937674517824309, 0.8770799930933384, 0.9013636571724787, 0.8989514464528775, 0.8780046679663784, 0.883739022367403, 0.9053928650629247, 0.8901543213113761, 0…	[1.2648324080995927, 1.0759697945035929, 1.5947959704006738, 1.4614842158145613, 1.481543077393183, 1.566566132440691, 1.5196501613271656, 1.2828484780286127, 1.4437461095590312, 1.2128563512376342, 1.4527915036169086, 1.2453626651262668, 1.812130950346242, 1.6669836248257315, 1.6898846013927464, 1.7818126320141237, 1.7303503728927228, 1.4731274041874527, 1.6482652458425633, 1.3963150180363264, 1…	[1.9412323843331363, 2.0208332822389194, 1.7416889939484967, 1.8413034848219, 1.7901737373513145, 1.750622900590314, 1.7985653641607193, 1.9011176528132625, 1.8307886425782791, 1.9406791484960297, 1.8736564751507352, 1.9591015234659417, 1.6675420981479996, 1.7690376820572569, 1.7184163403509762, 1.6770908865432474, 1.7254099988555949, 1.833799109306443, 1.7593552028425603, 1.875148210027094, 2.01…	[0.6515615638331191, 0.5324386746597451, 0.915660589199218, 0.7937226143662696, 0.8275973702894492, 0.8948621270248672, 0.8449235104870896, 0.6747864742249178, 0.788592454629727, 0.6249649006522088, 0.7753777295275175, 0.6356805148734892, 1.0867077672934466, 0.942310976037071, 0.9833964922887067, 1.0624424986809895, 1.0028633043974502, 0.8033199474857423, 0.9368575732629142, 0.7446424824287095, 0…
BERFIP	No
BERGAI	Yes	1	1	1	1	[0.25336407807962025, 0.257639643973018, 0.2536775846427657, 0.2547120087628338, 0.2553203043596321, 0.2561797328015526, 0.2553073282867601, 0.2526528948009567, 0.3203775998298528, 0.2559592486411016, 0.2359397564430782, 0.23994474043348823, 0.23623341666064138, 0.23720236372587802, 0.23777216010339944, 0.238577201050984, 0.23776000525279314, 0.2352735976010506, 0.2987444541070177, 0.238370669189…	[0.45957738106103174, 0.4581579737457979, 0.45947332340827546, 0.45912995854540967, 0.45892802557594164, 0.4586427043675618, 0.4589323331877845, 0.45981342191743124, 0.4378347600976542, 0.4587159051003556, 0.4642519025992994, 0.462910575440248, 0.46415356701802196, 0.46382908589462424, 0.46363826011368114, 0.4633686348585969, 0.4636423307682461, 0.4644749649505451, 0.4437453429271458, 0.463437808…	[0.5512979718337652, 0.5623380116395518, 0.5521051423857195, 0.5547710490724639, 0.5563406245221402, 0.5585605752844311, 0.5563071281410331, 0.5494682903065097, 0.7317317605354041, 0.5579907864435267, 0.5082149477946679, 0.5183392930811538, 0.5089552972270253, 0.5114003647881781, 0.5128398162073579, 0.5148755938644596, 0.5128090976051076, 0.5065366604335744, 0.6732340042970674, 0.5143530908103432…	[0.0860885309367296, 0.2510394433394595, 0.1793313878896035, 0.1670514062930879, 0.21900270580810308, 0.11496545601737175, 0.14501032936835917, 0.0759955878693954, 0.18032933791665032, 0.2877237763920178, 0.1706677878195985, 0.5076185026213134, 0.3587083656489822, 0.3346404583357152, 0.4384073623904228, 0.2289156082437557, 0.2898899012879385, 0.15209443636362116, 0.36291844958612934, 0.5903368655…	[0.6123572427500061, 0.4415299619690576, 0.48802405212462113, 0.4888615391539229, 0.47096976404463864, 0.5343661299693715, 0.502748825308206, 0.5626429004535087, 0.4737268831548348, 0.4082359319150056, 0.5818722946873988, 0.36543872792940724, 0.43254145022457763, 0.4374139124864196, 0.4034082779875081, 0.4976737620182957, 0.45779609053791637, 0.5375858300323432, 0.41880584239331164, 0.32260131299…	[0.14058547025608562, 0.5685671754186692, 0.3674642409710776, 0.3417151747756743, 0.4650037487063521, 0.21514360579694913, 0.2884349441880084, 0.13506895369716823, 0.3806609764591104, 0.7047977747630545, 0.29330798076799125, 1.389065974199022, 0.8293040249963074, 0.7650430148266142, 1.086758468560723, 0.459971221539584, 0.63322930728245, 0.2829212153052297, 0.8665553649208719, 1.829927039281679, …
BIBBUL	No
BOJCIN	Yes	1	1	1	1	[0.10512662095324408, 0.11630313514191583, 0.12795904954815784, 0.10032646860475561, 0.10438845970913108, 0.10288042331211021, 0.10404788726261066, 0.10326342628896734, 0.1107373750375173, 0.10999868147241566, 0.1058408599967158, 0.11704502501252875, 0.12870002788244742, 0.10103820796113741, 0.1051025213817026, 0.10359428188826263, 0.10476342671625842, 0.10397873735342504, 0.11146296671703894, 0.…	[1.0007983768667754, 1.0156022038204475, 0.9800623501057809, 1.0180968028561783, 1.003676119346617, 1.010190427092107, 1.008466558399613, 1.0116116078604172, 1.0021764450507644, 0.9869078425743, 1.0007343457913658, 1.0155541216080297, 0.9800566421152027, 1.0180203348084582, 1.0036100838155888, 1.0101201541547564, 1.008398618829432, 1.0115415296952721, 1.0021214580308648, 0.9868558371211629, 1.001…	[0.1050427572458367, 0.11451642651464504, 0.13056215202466134, 0.09854315259933907, 0.1040061207963052, 0.10184260368439406, 0.10317435555595374, 0.10207813501406135, 0.11049688463981808, 0.11145790592309975, 0.10576319324087796, 0.11525237554764635, 0.1313189690798699, 0.09924969522357122, 0.10472445731325969, 0.1025563953576867, 0.1038908867585219, 0.10279235632050494, 0.11122700329764412, 0.11…	[0.0672493039113241, 0.07196282920721084, 0.09382444238164896, 0.06936832993407051, 0.10615646121716622, 0.12006274217055062, 0.04081345324880317, 0.08777395823867572, 0.039806098689795406, 0.0688439714522804, 0.06612495760385823, 0.07028362046717664, 0.08989125908529147, 0.06837683638971916, 0.10061952690558772, 0.11301516003484205, 0.04180109796710447, 0.0845643148192742, 0.04117385039797381, 0…	[0.9964720293946564, 0.9826352527573846, 1.0058380630850594, 1.0559885954186652, 0.9936833657468968, 1.0211038171117883, 0.9829048092335688, 1.0098663694720285, 1.074681348606491, 0.9746725925125264, 1.0003102730350646, 0.9869258293284886, 1.012468347367943, 1.0600935152770472, 1.0015591770374415, 1.0307194493205905, 0.9843769448762796, 1.0158120666768684, 1.0760405473533232, 0.9786432989668219, …	[0.06748739746581463, 0.07323452828022918, 0.09327986862405567, 0.0656904158198491, 0.10683127531009266, 0.11758132734255208, 0.04152330201805394, 0.08691640883591867, 0.037039908379735864, 0.07063292020432556, 0.06610444717640154, 0.07121469352463712, 0.08878426601579864, 0.06450075904091292, 0.10046288747831646, 0.10964686861137352, 0.0424645235594767, 0.0832479920187582, 0.03826421829479087, 0…
BONWAD	No
BONWIL	No
BOWQAG	No
BUVYEX	Yes	1	1	1	1	[0.29659844303814276, 0.2954158327161471, 0.28069232782763587, 0.3054411028784987, 0.31647534514129916, 0.287896597042697, 0.298706003966058, 0.29420614439769033, 0.30023193243908236, 0.27686883857242567, 0.2919423441460035, 0.2907679536618721, 0.27621149885054386, 0.3006909260396484, 0.31160980818787587, 0.28334153348639196, 0.29402118055725873, 0.28957678657690844, 0.29554224033798504, 0.272437…	[1.1472648711593783, 1.17719647460184, 1.1757597439047418, 1.144337587667972, 1.112200640811653, 1.1522312130178367, 1.1795893590097823, 1.1618867766535839, 1.1356255831354538, 1.1608148117901163, 1.1488714181855995, 1.1788570534765483, 1.177359823410233, 1.1459880978357655, 1.1138364729083818, 1.1538284368219713, 1.181268471268746, 1.1635218404686702, 1.1372437378186073, 1.1623805448799862, 1.14…	[0.2585265621690418, 0.25094862165303783, 0.23873272518707453, 0.2669152059410654, 0.2845487887062754, 0.24986009213260246, 0.2532288051638662, 0.2532141257731241, 0.264375809155465, 0.2385124963606043, 0.25411228752392934, 0.2466524272848629, 0.23460244978505795, 0.2623857321097075, 0.2797626184517188, 0.24556643296711347, 0.2489029274111279, 0.24887954527803793, 0.2598759003983407, 0.2343785481…	[0.1331334151145162, 0.12339389354385145, 0.11254798535225113, 0.15092053125961682, 0.1399747924142319, 0.07645957242616178, 0.19423061808298897, 0.06573231473160458, 0.07685466278030455, 0.08893129282862731, 0.14327528144068255, 0.13316945790405985, 0.12191195979524665, 0.16182287193697167, 0.15061762968475134, 0.08361253899495272, 0.20654203803702828, 0.0722496256313243, 0.08403306743728971, 0.…	[0.9628603520739817, 0.9774499269716709, 1.0297053126537106, 0.9624270246965406, 1.0236457036331623, 0.9441120082219742, 0.9075339575244795, 0.9654577085922406, 0.9447902230760123, 0.9045302998635346, 0.9603414548054334, 0.9751554956103625, 1.0270267417215977, 0.9598787036132281, 1.0208399340064933, 0.9420594154663297, 0.9054180248226841, 0.963479296923869, 0.94273078921721, 0.9024857692880315, 0…	[0.13826866463838658, 0.12624062894571964, 0.10930116021466131, 0.15681244124166507, 0.13674144473759628, 0.08098570059516184, 0.21402022092132003, 0.06808409539497137, 0.08134574311118932, 0.09831764932810351, 0.14919201990474348, 0.13656228007073615, 0.11870378330255207, 0.16858679261017995, 0.14754284650054972, 0.08875505899334768, 0.22811787746049922, 0.07498824921510817, 0.08913792611681431,…
CEGDUO	Yes	1	1	1	1	[0.24568863069189117, 0.24683155495536102, 0.24024976840146503, 0.2434900570136899, 0.24400041100997513, 0.23758840185929608, 0.2526751748304032, 0.24356483117007738, 0.24658135616732516, 0.24636965957137502, 0.24777201169972846, 0.2489203816986031, 0.24230961232799245, 0.24556236302950243, 0.246075641356766, 0.23963765580376548, 0.25479160924765365, 0.2456417470331455, 0.24866664758525, 0.248459…	[0.6726441691526868, 0.6743807634066487, 0.6918542399888783, 0.6730244406054491, 0.6739210985969355, 0.6975469489651513, 0.6684415059223973, 0.6864151612307272, 0.6625381258231794, 0.6848391381289864, 0.6718511014099231, 0.6735826801060535, 0.6910459712945508, 0.6722334051324874, 0.6731288907571711, 0.6967405368355298, 0.6676425939833188, 0.6856130898114053, 0.661753674163799, 0.6840331398759293,…	[0.365257950576423, 0.3660121527021118, 0.3472548905754008, 0.3617848659324282, 0.3620607983901525, 0.3406056068509386, 0.3780064113190145, 0.35483603062230007, 0.37217685527298044, 0.3597482180187143, 0.3687900655067214, 0.36954688570586663, 0.35064181312578785, 0.3652933060967205, 0.36556987040025435, 0.34394102701725465, 0.38162875098711824, 0.3582804218348796, 0.375769198258655, 0.36322726758…	[0.38983465585558824, 0.5384065789034588, 0.46842032146309104, 0.38964294420296774, 0.31130061178649887, 0.6765802511761541, 0.5362176626447183, 0.42740508360366947, 0.3687044950644866, 0.5405039618010901, 0.48604580152818433, 0.6509494619355641, 0.5800852141189006, 0.4878468847639652, 0.3955815598222815, 0.8022715769493918, 0.6574261044995624, 0.5298050136456721, 0.46126145950560926, 0.653901357…	[0.6853839691768793, 0.5773330692664539, 0.5552112121685261, 0.6402874254054927, 0.7038897895238168, 0.4206007184476575, 0.49119771453703065, 0.6394293213112908, 0.7128096818639464, 0.5675250787742705, 0.6298033365033584, 0.5067360758473888, 0.49386974452277893, 0.5862715981369062, 0.6589736056681247, 0.34436636878307514, 0.42421626757509934, 0.5803168640844828, 0.6592478428343568, 0.497085026193…	[0.5687828624351474, 0.9325753322731812, 0.8436795064594428, 0.6085438019592649, 0.44225760398811087, 1.608604601706957, 1.0916534152650126, 0.668416460363721, 0.5172551726575187, 0.9523878010262734, 0.7717421826100352, 1.284592696201893, 1.1745712721872257, 0.8321175481027535, 0.6002995513321152, 2.3297036228725414, 1.5497427957148715, 0.9129581551649391, 0.6996783751653568, 1.315471847047629, 2…
CESYEF	Yes	1	1	1	1	[0.026833459178405003, 0.02606205762518624, 0.026176400268831786, 0.024436071724346406, 0.02795176189214515, 0.019361663670294363, 0.023769503106392482, 0.026006083833427087, 0.021625017800337095, 0.025386815619417732, 0.024654095235089334, 0.023937555195099047, 0.02404364971421171, 0.022427595532768196, 0.02569296025839054, 0.017725113549383206, 0.021809174899612645, 0.02388550468749641, 0.01982…	[0.7973509612447028, 0.7976221411559913, 0.7979948361859296, 0.8000528284534623, 0.7981952086094469, 0.7978493556710505, 0.7999180341566523, 0.7979239862457407, 0.8015849127789603, 0.7980215376279785, 0.7985903932449053, 0.7988308407058082, 0.799208659984208, 0.8011992447961997, 0.799480567301591, 0.7987813126822566, 0.801036764871015, 0.799130891689989, 0.8026170874969394, 0.7992034742405092, 0.…	[0.03365325996035259, 0.03267469178753561, 0.03280271886713411, 0.03054307272631286, 0.03501870418495811, 0.024267317548949785, 0.029714923393935597, 0.032592182064593134, 0.026977825375189248, 0.03181219355918255, 0.030872015796374115, 0.029965737394351204, 0.030084320801387215, 0.027992532042979, 0.03213706662703446, 0.022190195574134562, 0.027226184684699724, 0.029889352214858986, 0.0246948530…	[0.01963463084984387, 0.014266763379224884, 0.025748939353976603, 0.012114167533811834, 0.019432270287980842, 0.019643417568081394, 0.04637530751081594, 0.0185899429087341, 0.019955330223647462, 0.01283345430724234, 0.010222578580682498, 0.007413648524046547, 0.013414535909738165, 0.006288653393176651, 0.010122893929585071, 0.010229971450025821, 0.024254600650723743, 0.009681965024198767, 0.01038…	[0.7293667244785981, 0.755433495998946, 0.6578123983169003, 0.7605273885900713, 0.7944782066279333, 0.755207395773426, 0.6550717454856013, 0.8102730958478885, 0.6737303371658748, 0.8158226363732501, 0.7347617907160476, 0.7594841923644954, 0.6642220840129781, 0.763987833104105, 0.8002884667237999, 0.7607941867201454, 0.6666869659629587, 0.815938539733581, 0.6788003072677852, 0.8197546653086782, 0.…	[0.026920107801572748, 0.018885531889685746, 0.039143286778812104, 0.0159286407242612, 0.024459160900660526, 0.02601062658816271, 0.07079424174589939, 0.022942811508854497, 0.02961916529926778, 0.015730691617351564, 0.013912779229742316, 0.00976142571310892, 0.020195859536455973, 0.008231352805221605, 0.012649056372167788, 0.013446437457846754, 0.03638079321933427, 0.01186604695417391, 0.01529681…
CESYEF01	Yes	1	1	1	1	[0.018561748512258967, 0.02091591625203795, 0.02062296149522818, 0.02165112594532807, 0.0204431347143482, 0.02078132544672001, 0.02037856665967572, 0.021205544107643817, 0.02032400818573912, 0.0213462651828306, 0.018458593172515785, 0.020803989540831777, 0.020512141841787835, 0.02153657960398365, 0.02033291591176154, 0.020669901559588883, 0.020268669873248633, 0.02109253830197531, 0.0202143065841…	[0.8032462440488473, 0.8018012819072684, 0.8009470459056541, 0.8007473658618544, 0.8024903934902574, 0.8015341223927606, 0.8003700888319564, 0.8024065890823514, 0.8005318000484588, 0.8004084549462305, 0.8032933437773769, 0.8018514837080406, 0.8009967868795621, 0.8007984102317084, 0.8025400331382211, 0.801584123329051, 0.8004194571098757, 0.8024572141096039, 0.8005811104700518, 0.8004590827033395,…	[0.02310841619214616, 0.02608615965577486, 0.025748220935017243, 0.027038647728831043, 0.02547461612024442, 0.025926937938316408, 0.025461429586175293, 0.026427430178377412, 0.025388133468912593, 0.026669215012558298, 0.022978645740691413, 0.025944941131276433, 0.02560826981803117, 0.02689388406472, 0.025335702983254934, 0.02578631606841827, 0.025322560181675217, 0.026284938226120026, 0.025249542…	[0.028037396673239717, 0.03077004305080747, 0.024710627734768002, 0.011777809554271946, 0.03221870327958938, 0.08610668802625855, 0.021755978153210252, 0.04632540554746124, 0.018869496470110866, 0.02412475402460936, 0.004376215461740216, 0.0048150687034843685, 0.003845612707905461, 0.0018018873468892227, 0.005044785874160979, 0.013978048927058336, 0.0033750141522370532, 0.0073249757368043025, 0.0…	[0.7563700146471184, 0.7645659970094651, 0.7803230987797707, 0.7485215202896205, 0.7342681557443076, 0.7734363761502964, 0.7794867156999024, 0.7278327581344971, 0.7790196469022821, 0.7300549359293462, 0.7700777306373909, 0.7797975569113661, 0.7927609321363835, 0.7541696305991221, 0.7496011040156298, 0.8177831731179429, 0.7904073678536432, 0.7498875107155294, 0.788470754962366, 0.7414136196250551,…	[0.03706836089519024, 0.04024511052173635, 0.03166717449913916, 0.015734764111678227, 0.04387866071480406, 0.11133002103527395, 0.027910646474167973, 0.06364842064294764, 0.024222106008679137, 0.03304512145226304, 0.005682823028940255, 0.006174767618605995, 0.004850910977086187, 0.002389233501033156, 0.006729960571210406, 0.017092610103194655, 0.004269967980437642, 0.009768099391087259, 0.0036998…
CICYIX	No
CIGYAU	No
COYTEQ	Yes	1	1	1	1	[2.618368920866297, 2.6183689176517144, 2.6183689194194173, 2.618368916404618, 2.618368915563609, 2.618368917812398, 2.618368915140806, 2.6183689180386085, 2.6183689180075653, 2.6183689168470594, 2.6300372392348903, 2.6300372367877918, 2.6300372383306287, 2.630037236084283, 2.63003723545474, 2.630037237178235, 2.630037235369368, 2.630037237248605, 2.6300372373188425, 2.630037236354998, 2.63638213…	[1.9586920664410534e-07, 1.976294953767476e-07, 1.9664198426737904e-07, 1.9829494637515942e-07, 1.987574717306817e-07, 1.9751847718361045e-07, 1.9897397759126895e-07, 1.9740264010477853e-07, 1.9741183776785166e-07, 1.9805659460711062e-07, 1.784096982525425e-07, 1.7974556177692111e-07, 1.7888643488381103e-07, 1.8011481148108964e-07, 1.804603291810285e-07, 1.7951265927100296e-07, 1.8049434020795883…	[13367945.710955359, 13248877.211674461, 13315411.401967727, 13204415.766859015, 13173687.976427495, 13256323.940663021, 13159353.53375426, 13264102.833927728, 13263484.842720836, 13220306.660533963, 14741559.81987044, 14632000.98399026, 14702273.205002217, 14602004.213076124, 14574046.53637987, 14650984.770983616, 14571300.309689144, 14653561.078887371, 14657237.618684664, 14613728.56816953, 159…	[2.6316695535836168, 2.631779704626525, 2.631737573088196, 2.6317911797780376, 2.631722920863479, 2.6317754129535964, 2.6317894054908235, 2.63178664778006, 2.6317387788763194, 2.631707508588635, 2.772510604103148, 2.77251294102936, 2.772512111907904, 2.7725131411763906, 2.7725117402736776, 2.7725128602772044, 2.772513118059231, 2.7725130625614134, 2.772512079009764, 2.7725115718601785, 2.72969024…	[7.286152349339977e-05, 9.631209827736215e-06, 3.3367503802537246e-05, 3.287944655846826e-06, 4.2213569207525234e-05, 1.2037284223883053e-05, 4.2520377880814104e-06, 5.842106145838153e-06, 3.309371849416458e-05, 4.9923445993695374e-05, 1.4263304959019573e-06, 1.5488260712896445e-07, 5.976201286651637e-07, 5.001484006776768e-08, 8.072286726796064e-07, 1.9774757717376484e-07, 6.201305232390902e-08,…	[36118.782965360435, 273255.35957564285, 78871.27513830028, 800436.581284306, 62343.056279503915, 218635.3137472585, 618947.7931893758, 450485.9347095078, 79523.8159574112, 52714.86084756614, 1943806.5806409877, 17900737.80667187, 4639254.902776702, 55433809.9935893, 3434605.130006455, 14020464.371307774, 44708541.414438546, 30154706.013465084, 4453744.5707862, 3151273.0743939355, 2129007.6299286…
CUMDIY	Yes	1	1	1	1	[0.012729235677975919, 0.012156238186645928, 0.012402064279077696, 0.012484457287804134, 0.012624911428740048, 0.012475054998837621, 0.013349138438363118, 0.012549328355417411, 0.012616315671544727, 0.012476627682526331, 0.013510848335789815, 0.012909196940604585, 0.013167196469360088, 0.013253971022311328, 0.013401459120460089, 0.013243681239330628, 0.014160728429698424, 0.013322014128676741, 0.…	[0.6111342201917855, 0.6124609300777025, 0.6111132165549661, 0.6122143323165872, 0.6120061042723409, 0.6101798131979416, 0.6065317988077567, 0.6117310936789774, 0.6097729668306193, 0.6120628553646175, 0.6108060867852323, 0.6121436994080222, 0.6107917742601753, 0.6118905077263012, 0.6116795390321552, 0.6098574673215755, 0.6061941978987422, 0.611406247881562, 0.6094480014548724, 0.6117392869861473,…	[0.020828870741326253, 0.019848185557083085, 0.020294217083034076, 0.020392298299459273, 0.020628734485827936, 0.02044488317870773, 0.022008967154901297, 0.020514452322417037, 0.020690185294897214, 0.020384552947742218, 0.022119701535555283, 0.021088507409434278, 0.021557586438207887, 0.021660690687229672, 0.021909281356157297, 0.021716027021027335, 0.023360052733569402, 0.021789136396357867, 0.0…	[1.2004896650781254, 1.100392783274352, 0.10864323678813158, 1.1987670055644242, 0.09660227156938417, 0.00024432952512795056, 0.0006979670517982862, 1.199036556481659, 0.0014168217382510356, 1.1917713472014595, 1.3107859809363678, 1.3007572282389284, 0.3982936280918804, 1.310584852462133, 0.35759458280347295, 0.0014888231379490693, 0.003930930500524156, 1.3106017852115606, 0.007575500473490398, 1…	[0.001594149198444985, 0.05075103870426575, 0.5754753000502326, 0.0025398283031029087, 0.594655638527814, 0.565611819451623, 0.6163530627895621, 0.0024219072230320126, 0.6665048856855615, 0.007000498598869429, 0.00014471434968701938, 0.004665897590555265, 0.4404056720402928, 0.000245417822505087, 0.47020450797086705, 0.5651745222476399, 0.6150227841037719, 0.0002396009495104865, 0.663606951598515…	[753.0597928030479, 21.682172648455794, 0.18878870522965666, 471.9874190313929, 0.16245077875414068, 0.00043197386745707524, 0.0011324143481000095, 495.0794750017599, 0.0021257484658851436, 170.24092360991673, 9057.747098136895, 278.7796352135821, 0.9043789700679433, 5340.218730181943, 0.7605086228259402, 0.0026342715025938815, 0.006391520122709627, 5469.93569052697, 0.011415643635501875, 1466.13…
CUTKOS	Yes	1	1	1	1	[0.1305792221341122, 0.11968171985002672, 0.1378617377096469, 0.12970976312852672, 0.12217571707514306, 0.1096636122671578, 0.11584573499564137, 0.13560536316358301, 0.1310515060041537, 0.12650387003253433, 0.12780340709100027, 0.11695632352163393, 0.1350610918229613, 0.1269412797739549, 0.11943492167447782, 0.10702348866787953, 0.11313983458609053, 0.1328145616249305, 0.12827785486667428, 0.1237…	[1.5886619359988097, 1.5921760804977443, 1.584688831020503, 1.5860299330883725, 1.593581071864361, 1.571742494626995, 1.5945869399189447, 1.5839187903270737, 1.5853264783149925, 1.5922211533598887, 1.5888361837334104, 1.5924156058359513, 1.5848155598962614, 1.5862076275159704, 1.593807474478856, 1.5720216678866274, 1.5948491680211623, 1.5840594882703671, 1.5854947341472263, 1.5924218034381763, 1.…	[0.08219446766817357, 0.07516864580242404, 0.08699609349860006, 0.081782670315655, 0.07666739975281417, 0.06977199677558067, 0.07264936899679486, 0.08561383575453448, 0.08266531077147299, 0.07945119292353776, 0.08043837898422655, 0.07344585364085074, 0.085221962252694, 0.0800281612393626, 0.0749368562934684, 0.06808016126886995, 0.07094077412127368, 0.08384442794503291, 0.08090714658580671, 0.077…	[0.08221398322173525, 0.05690725503540949, 0.10526122633763005, 0.07894542777026894, 0.08222177749693706, 0.15972920384428382, 0.1312719307000264, 0.08465449802844263, 0.07996073449414975, 0.10803924901320844, 0.0764447408627773, 0.05405777608725834, 0.09694978039526317, 0.07362526201391607, 0.0766301965236437, 0.14421119584082506, 0.1195667471866242, 0.07852094020540247, 0.07445489385206912, 0.0…	[1.50198141701619, 1.5927465763801198, 1.5647455725118535, 1.530714458749651, 1.568451312122755, 1.5207072468486118, 1.5305161356399621, 1.473216755432212, 1.5038922025046884, 1.5512380670454062, 1.5073423019306622, 1.5960522735588847, 1.572410124596685, 1.5358447813553624, 1.5739584073839357, 1.5335270664504326, 1.5406348513785124, 1.4787286513103786, 1.5090569861000633, 1.5591007818343507, 1.49…	[0.054737017575796715, 0.0357290079158382, 0.06727050594471815, 0.05157423536376258, 0.05242226957345422, 0.10503612985030054, 0.08576971365619548, 0.05746235081585582, 0.0531691928191246, 0.06964711046511858, 0.05071491774951445, 0.033869677693400393, 0.06165680243259072, 0.04793795760333461, 0.04868629066952929, 0.09403889829908413, 0.07760875140507147, 0.05310030351803961, 0.049338689352273486…
DAJHUS	No
DEGJIK	Yes	1	1	1	1	[0.050299033348199435, 0.05178727679103898, 0.051839661076742885, 0.05058478199763796, 0.05050661480960959, 0.049975414216772776, 0.05108828660556844, 0.050065155521990305, 0.051004517301413796, 0.05152693995322573, 0.050743652286491095, 0.05223575746614788, 0.05228827668783224, 0.05103016356274701, 0.0509517894573648, 0.05041915961990944, 0.051534987841936164, 0.050509145309900465, 0.05145100179…	[1.1670175314716207, 1.1662719844165748, 1.1662600719364076, 1.166878687085187, 1.166919643344451, 1.167182111495104, 1.1666308248047463, 1.1671401008049485, 1.1666750563022237, 1.1664011422686749, 1.1669564047418661, 1.166213772122033, 1.166201962055655, 1.166818108789743, 1.1668589139956544, 1.1671203683600748, 1.1665712255100145, 1.167078527308625, 1.1666152925287487, 1.1663424107901588, 1.168…	[0.04310049505834917, 0.044404116263622215, 0.044449486288826265, 0.0433505064043946, 0.04328199897711471, 0.04281715228890604, 0.04379130528641642, 0.04289558339008451, 0.04371784330683524, 0.04417600265120175, 0.04348376004475996, 0.04479089401516853, 0.044836382023971305, 0.04373446313382722, 0.04366576699739259, 0.04319962275249604, 0.044176460652375106, 0.043278274878708056, 0.04410280074383…	[0.13401566154676586, 0.09502105021523535, 0.09340591203473762, 0.11096120914447927, 0.20579435321880687, 0.1275986773418372, 0.25689813537742023, 0.1525159406612949, 0.16307502379467317, 0.1796350797329492, 0.10608539043044446, 0.07508834745626433, 0.07386226122097657, 0.08777192290803096, 0.16340631692808666, 0.10098300884558428, 0.2037179513433055, 0.12078660803176373, 0.1292165126042214, 0.14…	[1.1327141915600962, 1.1399152012535745, 1.2191783791374575, 1.1572472352626286, 1.1336462410322288, 1.1366128315964126, 1.0455428067786912, 1.1143191338060663, 1.1336800693965363, 1.040621946298607, 1.146212514860101, 1.1494501620508513, 1.229169945223326, 1.1685846637444082, 1.1546046024605812, 1.1494846072492146, 1.0693401367092028, 1.1295255647087814, 1.1498961877162632, 1.057590108691658, 1.…	[0.1183137481152108, 0.08335799900794365, 0.07661381930084775, 0.09588375393206056, 0.1815331324447591, 0.11226221787644292, 0.24570790761683042, 0.13686917511715135, 0.14384571820291314, 0.17262280540199448, 0.09255298564192743, 0.06532544857994674, 0.06009117088162829, 0.07510959678932459, 0.14152577997684315, 0.08785068387061107, 0.19050809405717156, 0.10693570097539616, 0.11237232889766355, 0…
DEYLUQ	Yes	1	1	1	1	[0.5125814068734741, 0.4646230597292384, 0.48455084481028377, 0.5142108644382376, 0.4813565016845593, 0.5038669586831274, 0.5043491601323871, 0.4882546198625508, 0.49197765583202585, 0.486952801460543, 0.4928907814649357, 0.4462264049509781, 0.4655395292820963, 0.49457705381872624, 0.4625044130527009, 0.48430636828273754, 0.4849651314400987, 0.4691908639798354, 0.47289955744668666, 0.467952226798…	[0.657043170986407, 0.6856903342452276, 0.6653308985623401, 0.6670373345252271, 0.6769013985041129, 0.6579562117506206, 0.6726645143790035, 0.6689766233473746, 0.6781978168876343, 0.6736195865311444, 0.6664908623628045, 0.6945877149887247, 0.6743983777701181, 0.6765965749827911, 0.6860042013157435, 0.6671903231261199, 0.6821116285434731, 0.6781364841532052, 0.6874855974462993, 0.6827919424603874,…	[0.7801335277618744, 0.6775989634456075, 0.7282854980240819, 0.7708876817280913, 0.7111176055306001, 0.7658062188401432, 0.7497781573894925, 0.7298530364476105, 0.7254191086750993, 0.7228899087809244, 0.7395311913468221, 0.6424334829449463, 0.6903034536076309, 0.7309777674108172, 0.6742005546986825, 0.7258893774320951, 0.7109761967783113, 0.6918826444881786, 0.6878683120101664, 0.685351126306609,…	[0.8510040940758773, 0.36352236366967317, 0.7971102944058716, 0.8670213260299755, 0.5274634206412276, 0.8524088250200181, 0.7993124091754621, 0.6035310696806813, 0.465802682706389, 0.27150493287495486, 1.1498184690555164, 0.54018890613995, 1.091670597716155, 1.1663234152096984, 0.7890278629482146, 1.1555994733344384, 1.0903163146309494, 0.8752724711970437, 0.6996236726717006, 0.40560740281349794,…	[0.5068150762898699, 0.7900944164507668, 0.5459981541096616, 0.4957254823104043, 0.6486663628414427, 0.4979948718057357, 0.5523096829508928, 0.6459367601115089, 0.6914661116750633, 0.7861855404488058, 0.2821998641658296, 0.6581655538321126, 0.32193378635998765, 0.27129897481892784, 0.4705693540639739, 0.27456557492920475, 0.3271161772863766, 0.4471285887183633, 0.5293004817499326, 0.6923239158113…	[1.6791215058274047, 0.4600999021138195, 1.4599138997194763, 1.7489948710909315, 0.8131505668502785, 1.7116819334487783, 1.4472178088656305, 0.934350089591577, 0.6736449911883476, 0.34534460239495396, 4.074482716192403, 0.8207492826003219, 3.3909786545219722, 4.2990336251293755, 1.6767514844176323, 4.208828705610321, 3.333116459344115, 1.9575408356372377, 1.321789223313492, 0.5858636305206618, 4.…
DOGZIJ	Yes	1	1	1	1	[0.05418044656116218, 0.05698435852699752, 0.05525224801193729, 0.05614023591916026, 0.054745267565678234, 0.05500053544504255, 0.05451030769294171, 0.05585284776285992, 0.05471166334433697, 0.05532958432661715, 0.052084231590268766, 0.0548114835344494, 0.05313243463944631, 0.053981419487397445, 0.05263659473332422, 0.052887269539190596, 0.052407321401246675, 0.053701490579926014, 0.0526045333522…	[1.3930898670203289, 1.356922306627457, 1.356025912219445, 1.401937367266845, 1.3733505000815511, 1.3606071422910375, 1.3795122319122104, 1.4071790082937805, 1.371390045167146, 1.3969320780881174, 1.3940135368744673, 1.3578536961704226, 1.3569353088224096, 1.4028923152303765, 1.3742669678705763, 1.3615171944283666, 1.3804305402291137, 1.4081332975013348, 1.372304933872608, 1.3978731452085598, 1.3…	[0.038892283867550045, 0.04199529939825993, 0.04074571696163565, 0.04004475323217098, 0.03986256062267236, 0.04042352398094187, 0.03951418945911213, 0.039691359403223395, 0.03989504192271476, 0.03960792739640059, 0.037362787528625714, 0.040366266033693574, 0.03915620316900462, 0.03847866219049954, 0.03830157892456988, 0.038844364034194466, 0.03796447548353175, 0.038136652741055654, 0.038332976916…	[0.0970106513573196, 0.07592494344606458, 0.08850045217586336, 0.09508854201211961, 0.11274054329002828, 0.06696793792399319, 0.12956989825653925, 0.041099806323294144, 0.10195104072550686, 0.034770419994620466, 0.07509620323389252, 0.05906626436541389, 0.06862157287513286, 0.07362618466234765, 0.08704813636026164, 0.052082336441978315, 0.09976970034749985, 0.032329567903069616, 0.078865315258203…	[1.3308019157939335, 1.366664483476256, 1.3365010011234215, 1.3252721779949925, 1.3165307917938753, 1.2575554950347039, 1.2888603250506527, 1.3372069427683015, 1.3310007401600683, 1.334507645622938, 1.3433446874887276, 1.3765737369224347, 1.347941896000732, 1.3375895213902784, 1.3312345819095204, 1.265604068980859, 1.3055906319963262, 1.342231986201553, 1.3443242718712785, 1.3386946068654892, 1.3…	[0.07289638691228116, 0.05555492541442318, 0.0662180216112615, 0.07175019863163452, 0.08563456623480149, 0.053252471313120955, 0.10053059725571667, 0.0307355615715013, 0.07659728326916336, 0.02605486758256068, 0.05590240831954953, 0.042908173228312925, 0.05090840568034068, 0.05504393050703721, 0.06538902875810208, 0.04115215628527345, 0.07641729183897866, 0.024086423386884572, 0.05866539562543496…
DOQGUM	No
DOTWAL	Yes	1	1	1	1	[2.412796150685163, 2.412796166995834, 2.4127961673847493, 2.4127961513218876, 2.412796150767029, 2.412796150475024, 2.412796151637888, 2.4127961519863796, 2.412796150746902, 2.412796152263819, 2.3929402131339317, 2.392940213419445, 2.392940213634356, 2.392940196275876, 2.39294021319564, 2.3929402131626145, 2.392940196582977, 2.392940196901443, 2.392940213088052, 2.392940197160578, 2.402861552154…	[1.1121225131744399e-08, 9.900268282284702e-10, 7.525317180125417e-10, 1.065606321704936e-08, 1.113091360569912e-08, 1.1233132250919807e-08, 1.042840926957807e-08, 1.0251114865655038e-08, 1.1073678535423253e-08, 1.0084308271557496e-08, 8.648766550916212e-10, 6.882628708540649e-10, 5.568411020665084e-10, 1.1352266613880562e-08, 8.307365004933904e-10, 8.45502689873256e-10, 1.1126352764053533e-08, 1…	[216954168.45740163, 2437101801.890796, 3206238500.82627, 226424721.98001707, 216765329.0859842, 214792819.72109392, 231367612.1895731, 235369146.0496774, 217885695.61855003, 239262434.99209973, 2766799403.1824503, 3476782367.251697, 4297348390.328676, 210789640.3128867, 2880504482.196734, 2830198226.242574, 215069596.23947653, 218164566.0151868, 2680025711.068892, 221322446.30626148, 2370542665.…	[2.2952736346376725, 2.295273571447323, 2.295273636658607, 2.2952736373114373, 2.2952736371073725, 2.295273641305081, 2.2952736491089047, 2.295273644428229, 2.2952736435426133, 2.295273648977756, 2.221310712601716, 2.2213106760125876, 2.221310703366752, 2.22131071128361, 2.2213106855572065, 2.2213107038260267, 2.2213106994729124, 2.221310691670078, 2.221310704419229, 2.221310705967949, 2.43824014…	[6.641424215939026e-09, 5.7371383818542886e-08, 7.57768123196467e-09, 7.181053368119529e-09, 7.361026668039901e-09, 3.481928266694938e-09, 5.151224732979837e-10, 3.5555619365128076e-09, 3.3639484119917437e-09, 5.889006249667982e-10, 6.878865088231169e-10, 2.886637816548714e-08, 6.349016385557349e-09, 1.6757560329659755e-09, 1.6938196387853487e-08, 4.287685891654205e-09, 9.082495887848967e-09, 1.4…	[345599612.373676, 40007289.67435979, 302899207.0788797, 319629101.69994885, 311814335.23030007, 659196130.8507268, 4455782397.560346, 645544553.9726323, 682315351.6149244, 3897556823.117927, 3229181971.313968, 76951485.33280158, 349866903.5442651, 1325557341.036117, 131142102.42302573, 518067498.40274256, 244570515.29686865, 148765742.26492727, 421847104.9240875, 442524338.1472873, 182278280.492…
EBEMII	Yes	1	1	1	1	[0.3497629724638837, 0.37481693514203424, 0.3460710357060449, 0.32729549533569136, 0.36673189129415656, 0.3348216639893508, 0.33638585470455573, 0.3321350169884704, 0.3251727965137294, 0.37293702062190415, 0.32241187249332715, 0.34607942183099466, 0.3189566224954204, 0.3010681856788394, 0.3384800834211549, 0.308316048340776, 0.3098112946210944, 0.3056990716691481, 0.29910859794376593, 0.344383462…	[0.6603991436026145, 0.6492001833131141, 0.6686081732382049, 0.6493314863264158, 0.65586953512277, 0.6736002703764956, 0.6786758641123818, 0.6766919825906045, 0.658426073388646, 0.653864155051099, 0.6725942076811112, 0.6617698198900147, 0.6808195895282513, 0.6607495818930091, 0.668410672664054, 0.6855638584238987, 0.6907270958218273, 0.6884287994146006, 0.6699103593737621, 0.6665660227214724, 0.6…	[0.5296236008966547, 0.5773518627631952, 0.5175991702733048, 0.504049937863573, 0.5591537213654988, 0.4970628408480431, 0.4956502396685403, 0.4908215636262541, 0.49386379072171277, 0.5703585641466451, 0.4793557078121438, 0.5229604183045287, 0.4684891965526867, 0.4556464263152412, 0.5063953902353029, 0.44972622834813686, 0.4485292331734588, 0.4440532876153593, 0.4464904800447857, 0.516653191114406…	[0.32595896405069985, 0.36390569918268384, 0.2438911554278529, 0.3654179536287608, 0.27373078077264706, 0.2310234288675882, 0.3609802467629625, 0.3905240171539798, 0.3166207009856502, 0.29371134657638187, 0.28675629737946395, 0.32115809222223357, 0.21281500371338866, 0.32250518085475055, 0.23974903657818575, 0.20121846094161439, 0.3182798213899052, 0.3459343218885038, 0.2783785014765453, 0.257664…	[0.6771746606372272, 0.6435440660806973, 0.7660685278492347, 0.6404529945334342, 0.7537514900622952, 0.7626843510571797, 0.6296031769606371, 0.6597364733303505, 0.6936760674776267, 0.7141383785537208, 0.6959486285919401, 0.663554303796403, 0.7820014274014565, 0.6604650136586878, 0.7712090569000232, 0.7777845395865063, 0.6491410134326144, 0.6814541054472707, 0.7123055328907619, 0.7319333058694331,…	[0.481351389823077, 0.5654712992677208, 0.3183672825100728, 0.5705617067103658, 0.363157863542033, 0.3029083113444765, 0.5733456563951409, 0.5919394075373976, 0.4564388420332265, 0.4112807200912639, 0.4120365866078882, 0.48399669836332465, 0.27214145173693616, 0.4883001736431316, 0.31087424924946905, 0.2587072006452946, 0.49030921603129446, 0.5076414084576549, 0.3908133358824225, 0.35203261097972…
ECIWUJ	No
ECODEG	Yes	1	1	1	1	[0.31368862189131147, 0.35973371078607497, 0.34591905496217423, 0.3756757652127248, 0.3475590436458995, 0.3400571404295005, 0.33637220317969724, 0.35576503035592594, 0.36541519702442604, 0.3508087308191741, 0.31148437896436215, 0.3572854775269863, 0.34354415540303757, 0.3731448038407887, 0.345174428682666, 0.33771315739896773, 0.334044796263648, 0.3533362040854114, 0.3629359720789704, 0.348407523…	[2.0445857970478216, 1.9805732063347201, 1.970770598900625, 1.9694301327192105, 2.00163838258042, 1.981686337156858, 2.048625084776308, 2.0173683360515753, 2.014485343802985, 1.9843410249128177, 2.0457449489868136, 1.9818261613012227, 1.971978904511225, 1.9707198270288317, 2.0028711759424747, 1.9828851895463824, 2.0498517978108795, 2.018632367105692, 2.0157746626837176, 1.9855721510376767, 2.0270…	[0.15342404429505802, 0.18163111044595207, 0.1755247694252907, 0.19075353777289156, 0.1736372796757836, 0.17159988140069804, 0.16419412496670963, 0.17635105300216755, 0.18139382257037825, 0.1767885289952048, 0.15225963486730326, 0.1802809370991453, 0.1742128957957532, 0.18934442061374235, 0.1723398053897501, 0.17031402482572638, 0.1629604621272563, 0.1750374212972834, 0.18004788868403213, 0.17546…	[0.13722954633375617, 0.1819716012739961, 0.10280993247070734, 0.08066444619379033, 0.05865989181499039, 0.19045962334992503, 0.13024474397282734, 0.19905023542497743, 0.19559863150656753, 0.11214859162646211, 0.1399276150493697, 0.1856253888447576, 0.10474768976234128, 0.08215088097392281, 0.05969310439462343, 0.19429422829361687, 0.13279115425188268, 0.20307186543561867, 0.19955859245611998, 0.…	[2.1148915623747793, 2.2182339260141934, 2.217791865185232, 2.1395074223954995, 2.225329715321264, 2.2383697466400005, 2.110627892777972, 2.2485915565290786, 2.2096628594106034, 2.1732845390659628, 2.1130795563515394, 2.2156116690184864, 2.2164478261400986, 2.1385215426765276, 2.2246227849793754, 2.2355836444856108, 2.1089263804106504, 2.245650288450748, 2.2068157021677433, 2.171821947676063, 2.1…	[0.0648872730759128, 0.08203445053289286, 0.046356889519080534, 0.037702344637568205, 0.026360090107600907, 0.08508854430141512, 0.06170900347640221, 0.08852218396311644, 0.08851967198233161, 0.05160327127466774, 0.06621975714486107, 0.08378065138417937, 0.047259262558305905, 0.03841480169103395, 0.026832910638904944, 0.08690984511935913, 0.06296623508783913, 0.09042898018449522, 0.09042830004340…
EDADIX	Yes	1	1	1	1	[0.49108129137703566, 0.48838228236384584, 0.5012113787358115, 0.4949086785516411, 0.4762428042001603, 0.5054661173615153, 0.49488669740223784, 0.49216026694614395, 0.47219685722632665, 0.4720336153978367, 0.5006903857507755, 0.49799143723753864, 0.5109460933691355, 0.5045594899799614, 0.4856907997223801, 0.5152348438732213, 0.504580075328962, 0.5018223079151322, 0.4816320067873792, 0.48150020330…	[1.1094949747618255, 1.124331475069379, 1.1202151091598347, 1.1104917477436054, 1.106515311011607, 1.1160539383816612, 1.1325184858485233, 1.130244630427156, 1.1226392179515714, 1.1385619202028712, 1.1081014608076782, 1.1229035531342417, 1.1188236836028347, 1.1091045724202084, 1.105098253056105, 1.114676109273233, 1.13109095528798, 1.1288184806424546, 1.1211813855184285, 1.1370795697834621, 1.107…	[0.44261695865946193, 0.434375709648891, 0.4474242265056769, 0.44566623710373354, 0.4303987477270115, 0.45290473872120246, 0.4369789134448, 0.43544579084630614, 0.4206131851405679, 0.41458756614109216, 0.45184525376027385, 0.44348549423282874, 0.4566815136803214, 0.45492508328493125, 0.43950010632920794, 0.46222830074751814, 0.446100353795592, 0.4445553616641052, 0.42957545764521865, 0.4234533942…	[0.4365140083883809, 0.49899772337890486, 0.42050461091192787, 0.5065510800084864, 0.3518777662097921, 0.5623850402086062, 0.46875567234191967, 0.5282681022705127, 0.5492096380668083, 0.5205559099457424, 0.37233181206948923, 0.42768665465306094, 0.3580037708248266, 0.4338854083702494, 0.2976778750618495, 0.4840667798073844, 0.40077375953917466, 0.45318411425935046, 0.47192443960997205, 0.44690538…	[1.1120314269264386, 1.0666057545322745, 1.0658267292971262, 0.987148226337842, 1.1302356055643725, 1.0227077194635932, 1.0654132327561983, 0.9853328370596454, 0.9842946314748083, 1.0632627813082562, 1.1361139092247545, 1.0926307662463324, 1.0882801260831363, 1.0119482284353625, 1.1505306840416274, 1.0506075077589287, 1.0901047488760085, 1.010954026058845, 1.010886063196908, 1.0901461357979094, 1…	[0.3925374749478699, 0.46783708156321, 0.39453374488856674, 0.5131459151658588, 0.3113313405430059, 0.5498981082332842, 0.4399754554664767, 0.5361316322786215, 0.5579728066218398, 0.48958349628794656, 0.3277240152121329, 0.3914283469450095, 0.3289628857905633, 0.4287624565943529, 0.25873093103102257, 0.46074940092514344, 0.36764701736453015, 0.44827371233296004, 0.46684236413104746, 0.40994997533…
EDUSIF	Yes	1	1	1	1	[0.9928221780181308, 0.9932095604792646, 0.8800381698081361, 0.8845161527695352, 0.8711379745145752, 0.8820204788601638, 0.8825297180853902, 0.882748611637313, 0.8684228731787051, 0.8847796627336436, 0.9300948520933847, 0.930388731056405, 0.8220987919119161, 0.8263446947766885, 0.8136210049441791, 0.8239560110520442, 0.8244162774012551, 0.8246463250916697, 0.8110195531391069, 0.8266518746357673, …	[8.5692355784049, 8.611854908732594, 8.594727591433578, 8.615478834414919, 8.57771250550315, 8.617360094662498, 8.633373498402092, 8.620802301426412, 8.581904217695918, 8.58223834299705, 8.589756027412092, 8.632526761659076, 8.614226416315827, 8.63509199416976, 8.597065218844898, 8.636952936012346, 8.653024112015853, 8.640414361569075, 8.601241431783588, 8.601745938120295, 8.611362303627798, 8.65…	[0.11585889650648831, 0.11533050324293435, 0.10239279377339149, 0.102665930677735, 0.10155830869310256, 0.10235390759711642, 0.10222304389457183, 0.10239750092532014, 0.10119232878269767, 0.10309427766657259, 0.10827954241368626, 0.10777710359250535, 0.09543501089718458, 0.09569610785092036, 0.09463938963272134, 0.09539892334210891, 0.09527493125281433, 0.09544059932583097, 0.09429098805925863, 0…	[1.3957379767589286, 1.2456240860793042, 1.2466353591910695, 1.261981463117328, 1.2178645721216312, 1.2787994608968674, 1.172318389642091, 1.176481365243315, 1.2746844694904695, 1.2299847760302796, 1.5042514540149632, 1.3438709461231053, 1.3449615399090455, 1.36138647358514, 1.3142151577412124, 1.379361462860571, 1.265489568305475, 1.2699375872318401, 1.374962165718458, 1.327174280045299, 1.46154…	[8.500063979034785, 8.532102975419992, 8.501888402770435, 8.443234356425183, 8.453773835808247, 8.445741398436107, 8.496739526346754, 8.520891517223792, 8.449737654446034, 8.452771838415403, 8.450133072675088, 8.487144465213975, 8.45704565177075, 8.398163788750216, 8.410153605817305, 8.40008309946117, 8.454464808999957, 8.478361240902125, 8.404201246522293, 8.408734863494148, 8.469375552751613, 8…	[0.1642032319052521, 0.1459926221785888, 0.1466304072851438, 0.14946659181110825, 0.14406164581349884, 0.1514135231672689, 0.13797273483634012, 0.13807021986669146, 0.1508549166398987, 0.14551259628709656, 0.17801512012623927, 0.15834194311540142, 0.1590344424388244, 0.1621052539376273, 0.15626529779814838, 0.16420807348311248, 0.14968298962677504, 0.14978573702489642, 0.16360414575834026, 0.1578…
ERUFUS	Yes	1	1	1	1	[2.1060889452954696, 2.1060889547151804, 2.106088882366914, 2.1060888918801446, 2.10608885550606, 2.1060888782364926, 2.1060888046334427, 2.1060888566262066, 2.106088889096076, 2.106088886417693, 2.1352487825613853, 2.1352489928172376, 2.135249032110118, 2.1352490121928516, 2.1352488540371946, 2.1352489011602027, 2.1352490047310497, 2.1352488578321944, 2.135248987133982, 2.135249065682288, 2.1340…	[2.497200384691242e-09, 3.536257207749738e-10, 1.7974890604896607e-08, 9.39209572117834e-09, 2.6712696243369928e-08, 1.9178388187415426e-08, 3.6024397265612376e-08, 2.6393762137709384e-08, 1.8011165002690903e-08, 1.527531053980069e-08, 6.486291940699968e-08, 1.774462457782388e-08, 9.390389965456258e-09, 8.497859170521529e-09, 5.680402422105153e-08, 4.123883938491744e-08, 1.558748508020956e-08, 5.…	[843380033.9798802, 5955700705.535978, 117168383.8672813, 224240569.3471694, 78842241.76841713, 109815739.34448135, 58462846.41780367, 79794947.21660723, 116932407.6916414, 137875356.50618422, 32919406.065632008, 120332159.37888807, 227386619.7213218, 251269051.3394102, 37589746.20755606, 51777618.69654221, 136984830.69870198, 38289981.69337442, 95968987.42241322, 1779187199.7904718, 270922200.38…	[1.952872412769657, 1.9528724050329689, 1.9521405854187508, 1.9528724144563536, 1.9528721221026795, 1.9527344912331173, 1.9528722958247062, 1.9504326796900164, 1.952872258364886, 1.952872267742601, 2.073928873422064, 2.0739288379174083, 2.073284695978892, 2.0739289983251514, 2.0739286200361318, 2.0738118069007463, 2.073928732796428, 2.0714985025203108, 2.073928469319889, 2.0739287360575234, 2.055…	[1.3010900220417361e-08, 1.0999808463910478e-08, 0.00037640467865422185, 1.309496685278937e-08, 1.99618761928265e-08, 6.219396477014629e-05, 2.881521220644255e-08, 0.002945049034292586, 1.1775154715661544e-08, 1.1087075106387261e-08, 2.6294243371923354e-08, 2.4982792250000083e-08, 0.00031188319609135853, 2.2282961191756388e-09, 2.0674637182313626e-08, 4.976761547883902e-05, 4.16253990996348e-08, …	[150095103.31230664, 177536946.34231064, 5186.281404360687, 149131527.89236504, 97830088.87734029, 31397.491677045306, 67772268.40578602, 662.2751122235624, 165846844.94781783, 176139536.2621429, 78873875.32270953, 83014293.08476923, 6647.631940297207, 930724144.101819, 100312697.23128682, 41669.9049562164, 49823635.9928288, 735.757290487676, 75418526.18285832, 151712011.98676285, 143697491.80209…
EZABEN	No
EZUCIM	Yes	1	1	1	1	[0.4831344338339551, 0.4841921857275963, 0.48638388919613224, 0.4971001006701173, 0.49878688317812564, 0.4973671788273018, 0.4873122170529416, 0.4745907269783073, 0.47988175185547177, 0.5034527881439461, 0.5475538763100326, 0.5487357320906474, 0.5511771852275649, 0.56312143101896, 0.5649919431498848, 0.5634134891659234, 0.5522055499687574, 0.5380282899715118, 0.5439324978090171, 0.570194889212281…	[2.7657761666461855, 2.7611296177660627, 2.7592262381955215, 2.7413552997686907, 2.7469802728349912, 2.7460076682775014, 2.764226859248803, 2.7809877881914247, 2.7660915458389423, 2.736138008759181, 2.7366675660227964, 2.7320091565993283, 2.730003844693644, 2.7117243955077353, 2.7171990716069505, 2.716314469294744, 2.7349027305128053, 2.752201643161815, 2.7371598477502106, 2.7062123998225465, 2.7…	[0.17468312861333601, 0.17536017962073797, 0.17627546536894978, 0.18133370041893565, 0.18157643435253287, 0.18112373995637354, 0.17629241081369562, 0.17065545163251167, 0.1734872992823981, 0.18400124062903478, 0.2000805224237716, 0.2008542799957841, 0.20189612051239325, 0.20766174908918897, 0.20793174451356952, 0.20741835878531634, 0.2019104898349407, 0.1954901419771729, 0.19872149529597208, 0.21…	[0.8873307079957609, 0.7248284184956061, 0.8126013902782862, 0.7945514560868938, 1.027064672839438, 0.7925668805184516, 0.9581305631906389, 0.7225899730657094, 0.7779474324417319, 0.6943171254542317, 0.569579572092571, 0.46134817106117115, 0.5202652359989448, 0.5075032896279449, 0.6618172302781158, 0.5065535352471198, 0.6169743399063679, 0.45943120703969254, 0.4969668894769763, 0.4409675515022415…	[2.9476971966821166, 3.0652610215260143, 3.0592002638596507, 3.0043762425570764, 2.7682991120569698, 3.0368808466534616, 2.906646632232181, 3.003585926926852, 3.182071862542082, 3.0507449560762723, 3.1306441485506147, 3.2151085976286224, 3.229494270720291, 3.167705921282639, 2.9744353176345757, 3.2015541210138325, 3.103145539487799, 3.15085075790239, 3.342798727688118, 3.193479144754234, 2.984622…	[0.3010250540640765, 0.236465479907077, 0.2656254315476113, 0.2644646981400164, 0.3710092844975423, 0.2609805654350361, 0.32963434652351786, 0.24057576198761668, 0.24447827266234276, 0.22758937094080472, 0.18193686189350766, 0.14349380652381358, 0.16109805201261662, 0.160211617567849, 0.2225018060921987, 0.15822113764133716, 0.1988222376473534, 0.1458117957149925, 0.14866790673355287, 0.138083742…
FAKLOU	Yes	1	1	1	1	[0.8429349431985773, 0.8446246509771643, 0.8585826545648682, 0.8509989485755791, 0.8487513784806767, 0.8331881378574161, 0.8568728382353799, 0.8449427704937225, 0.8508069132095597, 0.8521799870181682, 0.8678820067418533, 0.8695907515932285, 0.8836966376271814, 0.8760419088834496, 0.8737635517189033, 0.8580360056023859, 0.8819696526107632, 0.8699133653688538, 0.8758422656833569, 0.877234201334608,…	[3.8472866338111755, 3.8442839324977474, 3.816556727683934, 3.835551608395266, 3.8369023783204113, 3.8702511699314472, 3.8202494495064023, 3.844139288306041, 3.8334057538108337, 3.832627539553259, 3.842628073768039, 3.839639864709232, 3.8120416806765944, 3.830955151584424, 3.8322939592461194, 3.865493626915083, 3.8157176651119804, 3.8394967654191614, 3.828814647024911, 3.8280436322578706, 3.84732…	[0.21909855527544989, 0.21970922694786132, 0.22496263407720826, 0.22187133311227264, 0.2212074467352527, 0.2152801204042202, 0.22429761447805263, 0.21980024841036785, 0.22194543647349685, 0.22234876158028666, 0.22585636446746138, 0.22647716510753566, 0.23181714987710608, 0.22867454047879734, 0.22800013804024266, 0.22197320405030777, 0.231141224277368, 0.22656963100055758, 0.22875023902342967, 0.2…	[3.3467230118830624, 1.8646288286025794, 1.9323746991877888, 1.5374968410582657, 1.8965840235437263, 1.5619927941233946, 1.7165997641851825, 3.112609609796017, 1.9368541334977754, 1.6964491315713026, 3.162132892056887, 1.7526060799370482, 1.8162127541052138, 1.4473090371339667, 1.7829165299955059, 1.4694838714658696, 1.614865963672001, 2.9333477675649435, 1.8184222921738065, 1.5949300063148584, 3…	[2.800965243238484, 3.4058352021689586, 3.381536703952166, 3.594525739603005, 3.4110972421674277, 3.53216258906988, 3.52193436682342, 2.8438358444365583, 3.280772845377909, 3.4623630712663167, 2.938999837574914, 3.484339768686505, 3.463208393714614, 3.658403265302522, 3.4913265486224936, 3.5966170196824727, 3.594259657635282, 2.972357008826804, 3.3612580155403995, 3.532917750935992, 2.56171610205…	[1.194846319482912, 0.5474806377640106, 0.571448683945772, 0.42773287839304036, 0.5560040916155846, 0.4422199586612779, 0.4874025422948059, 1.0945109985462997, 0.5903652050237178, 0.4899685840719319, 1.0759214245707782, 0.5029951716212021, 0.5244306861237293, 0.39561221991591605, 0.5106702295432541, 0.40857390804306515, 0.44929028993259934, 0.9868759906209055, 0.5409945573254225, 0.45144838310835…
FAQVEA	No
FECWOB01	No
FECZAQ	Yes	1	1	1	1	[0.8155068023472151, 0.8140635146052578, 0.834175243416451, 0.8280947021477196, 0.8216993767674586, 0.8373783712126553, 0.8334868701161738, 0.8246433726893674, 0.8085023310304872, 0.8276232130980216, 0.8233670545186552, 0.8219141647210089, 0.8421599826091707, 0.8360394439896874, 0.8296016874556233, 0.8453841313194385, 0.8414666268185036, 0.8325654943787529, 0.8163170378102994, 0.8355638759090608,…	[2.8396655361940533, 2.842265099100395, 2.810590950398528, 2.823796149820038, 2.8352960685363113, 2.803318772799568, 2.8084144717948343, 2.8320956714896623, 2.8601233976985587, 2.8172139582890035, 2.8370598848202118, 2.8396601968736452, 2.8079716982179765, 2.8211775568538613, 2.8326806157705713, 2.8006995412025772, 2.8057989139956874, 2.829476690014926, 2.8575137433871545, 2.814602906909578, 2.84…	[0.2871841038857775, 0.28641364764423877, 0.2967971000184744, 0.29325583654489173, 0.2898107840962272, 0.298709650624712, 0.29678200226033563, 0.29117779494207935, 0.28268092617299684, 0.2937736449384438, 0.290218426098127, 0.2894410273545772, 0.2999175465848288, 0.29634414252253843, 0.29286806385334324, 0.301847491629339, 0.2999026846226076, 0.2942471649675831, 0.28567387985426723, 0.29686741026…	[0.4132312158961135, 0.43551001403099, 0.4070509366872084, 0.33001171190051937, 0.3656791180007205, 0.3748912385440515, 0.5004426791086019, 0.5264206178866075, 0.40357238348920743, 0.4047617622855713, 0.8140924416875646, 0.8540045351787586, 0.8011200992883623, 0.650946087566313, 0.7192097555198793, 0.7399044995577321, 0.979835114558682, 1.0247773147368409, 0.7925100545257872, 0.7964871101588971, …	[3.0413873359337242, 3.1271610553314275, 3.082941008281693, 3.1921115690319226, 3.202693178559005, 3.0651945575077333, 3.0326759263820846, 3.175282921253678, 3.15863619009309, 3.0925760134683586, 2.8344622384054725, 2.9041763775662535, 2.8769644561131553, 3.0206484728423475, 3.0120658488312726, 2.8765197204855313, 2.782183617400411, 2.909239400254165, 2.9504820709914865, 2.8872591888488897, 2.994…	[0.13586931562902987, 0.13926689618000282, 0.13203331999987963, 0.10338351425498658, 0.11417862955116148, 0.12230585416700931, 0.16501686670676313, 0.1657869962903224, 0.12776792235680473, 0.1308817505286237, 0.28721230809041665, 0.294060836585424, 0.2784602005026832, 0.2154987888921052, 0.23877623917118002, 0.25722211959417496, 0.3521820445029471, 0.35224922178879864, 0.26860358255268785, 0.2758…
FEFCUQ	Yes	1	1	1	1	[1.3887102235861872, 1.3859580974922943, 1.4033653540728088, 1.3351812956384737, 1.4015025339322327, 1.3771754990898077, 1.3547162001893516, 1.419343209415878, 1.3743896458116927, 1.3763657294683298, 1.4299156241297317, 1.4271071681621197, 1.4448808531021453, 1.3752415992662756, 1.4429809980297326, 1.4181338089203905, 1.395195900680673, 1.4611983894490777, 1.4152913804314415, 1.4173084033271455, …	[3.978763580335785, 3.9732209855912712, 3.9642887424903113, 4.06907037476713, 3.9575058053477217, 4.001281070976638, 4.029880295053259, 3.9399415616518416, 3.9920219261358585, 3.9950383276013612, 3.9635149677649055, 3.958015858867468, 3.9489716360282108, 4.053943768449728, 3.9422292356103092, 3.98604610315619, 4.0147300879150984, 3.924582450902743, 3.9768444535397154, 3.9798332530981484, 3.953327…	[0.3490305959493547, 0.34882482059729786, 0.35400180088578365, 0.32812932013123147, 0.35413783399594817, 0.3441836438532584, 0.336167851400521, 0.36024473642721005, 0.3442840924328427, 0.3445187796970914, 0.3607695784572969, 0.36056125570211, 0.3658878782313501, 0.33923548964079064, 0.36603173275547485, 0.35577456261669893, 0.3475192279751031, 0.37231945250964693, 0.35588301150972024, 0.356122559…	[1.046820087731375, 1.052570723222866, 0.7338939276739469, 1.1421213848950664, 0.8674248529362207, 0.8906274831404803, 1.167816004326978, 0.7715076797285155, 0.8967204248938528, 1.0665450719943075, 1.609182729312268, 1.6154925878041668, 1.1485611665087923, 1.7463020523451875, 1.3453385691753987, 1.3798685214328898, 1.7767550969034862, 1.2034900640907904, 1.389204815701149, 1.6357790673604782, 1.3…	[4.36280842076711, 4.406697778771611, 4.348386044166798, 4.302584841727395, 4.347119774257589, 4.31287569885434, 4.451803382964965, 4.406745013163988, 4.290035029434417, 4.440884699687429, 4.082823734471758, 4.120898727836734, 4.13904235023891, 3.9999778730546987, 4.102099163404113, 4.063318507691995, 4.131566576837642, 4.184798266777824, 4.0399418962194025, 4.152929116297721, 4.257485034996365, …	[0.23994179591945344, 0.23885702538835676, 0.16877386695195543, 0.26545005546864, 0.19954013185301792, 0.20650432456865478, 0.2623242546595119, 0.1750742730572883, 0.20902403331006675, 0.24016499957077833, 0.39413475426963696, 0.3920243360729759, 0.27749442245801037, 0.43657792812028073, 0.32796344397949023, 0.3395915232391341, 0.4300439225315447, 0.2875861600414597, 0.34386752368918316, 0.393885…
FEFDAX	Yes	1	1	1	1	[0.7965370860201018, 0.8080060505444807, 0.8002084811594324, 0.8170112371138528, 0.8155659659577918, 0.813446769086206, 0.7760542005170866, 0.7918152273854709, 0.7999943361663071, 0.8116583258291066, 0.7869753673734285, 0.7983316215060011, 0.7906107633635697, 0.8072502589079131, 0.8058194745443984, 0.8037209693390213, 0.7667031894806482, 0.7823011185817683, 0.7903988375765812, 0.8019494954834093,…	[4.495214677837964, 4.464411727597647, 4.470029225387014, 4.4507649806355145, 4.444375457651663, 4.441721994374852, 4.531429239909434, 4.50702901274179, 4.467675346897992, 4.44621565386724, 4.498714014934991, 4.467802289375533, 4.47346146621116, 4.454091591325504, 4.447694265428857, 4.44504352670294, 4.5350799024921225, 4.510570945269816, 4.4711034286348115, 4.449553639759812, 4.482259400616529, …	[0.17719667315270632, 0.18098824657000853, 0.17901638687611726, 0.1835664746776168, 0.18350519071328053, 0.18313770427694093, 0.17126035946499674, 0.1756845197017671, 0.1790627729299447, 0.18255037294989065, 0.17493340647144934, 0.17868553033433007, 0.17673355841671862, 0.1812379117843155, 0.18117690345937018, 0.18081284570348674, 0.16906056915542514, 0.17343727170551626, 0.1767793678210478, 0.18…	[1.4172337907903483, 0.741635710947049, 0.6998076012794425, 1.136818061901065, 0.7976608811969673, 0.8273430140244084, 1.1945306062878815, 0.8911952866905156, 1.1773234345101473, 0.6951453228259306, 2.60470937368291, 1.4256957229215768, 1.3503430796422, 2.1347949259267205, 1.5263458287858997, 1.579616128210932, 2.2274604084814595, 1.6916963814236814, 2.2034111162894345, 1.3368688848992536, 2.5101…	[4.2786514894745125, 4.427292848722597, 4.39476292902817, 4.344887705450622, 4.448213355696464, 4.449213537355137, 4.380875348006571, 4.610522408220339, 4.320422582824114, 4.5504393358280355, 3.6398488559462256, 4.061879106183761, 4.051523674252927, 3.8202710718207147, 4.054487685785056, 4.041196227875549, 3.8239061282202615, 4.176242845262419, 3.7760511989281027, 4.200086668036017, 3.71228452126…	[0.33123375303568076, 0.16751449165171728, 0.15923671255554928, 0.26164498117521817, 0.17932163262256026, 0.18595264243402165, 0.27266938942497615, 0.1932959451843369, 0.27250191663903645, 0.1527644413040914, 0.715609212571488, 0.3509941299708091, 0.33329265437186273, 0.558807185614002, 0.3764583708410891, 0.39087835362088663, 0.5825091761648902, 0.40507615196342384, 0.5835225743006108, 0.3182955…
FERHAN	Yes	1	1	1	1	[2.7857632275692294, 2.7497798793325456, 2.7498825937788927, 2.8729123657704583, 2.7262264100150855, 2.7679649474648174, 2.7054707137967675, 2.801770412031926, 2.673053516281067, 2.711658853453859, 2.831244535798317, 2.794937980718985, 2.7950066707479664, 2.9192130660820874, 2.7711666053190744, 2.8133312966224215, 2.750246533466015, 2.8474498344551034, 2.7174495016563416, 2.756456549519087, 2.791…	[3.7312137729064427, 3.7345961441347963, 3.76303921834049, 3.6876534081410304, 3.7392817897592887, 3.6992241869576343, 3.7185365284220975, 3.6893300195441197, 3.7914930963090847, 3.7476660216677593, 3.7181334818081404, 3.7216219354260414, 3.7500027204391153, 3.674405378236893, 3.7263714174556744, 3.686270135557696, 3.705736453114146, 3.676292256710963, 3.7786384603098577, 3.7347830618059774, 3.71…	[0.7466104589872504, 0.7362991266541872, 0.7307610774759871, 0.7790624681343662, 0.7290775510637787, 0.7482555280709505, 0.7275633016155395, 0.7594252607355882, 0.7050134204077048, 0.7235593667567891, 0.7614693097089871, 0.7509999750684047, 0.7453345714961718, 0.7944722385211691, 0.7436635522529841, 0.7631918424765125, 0.7421592356236836, 0.7745439251346701, 0.7191610232627293, 0.7380499761038826…	[3.110985214833849, 3.6456503454978795, 3.0313301520571523, 3.256304275579729, 3.0431032385394925, 2.9650798387200616, 3.1512449836834175, 2.760191013828314, 2.821938478000072, 3.1975871051755798, 3.7640912830686544, 4.330776322852896, 3.6672263309945765, 3.914173843577579, 3.6709084147001065, 3.592961265848851, 3.799222486364504, 3.3651823463318253, 3.4370115647954425, 3.8536254476898684, 3.1952…	[3.4705725323643777, 3.242864956123166, 3.5199859542320393, 3.438199113555129, 3.6081860437501487, 3.471229039945677, 3.483165335240137, 3.7078756881092434, 3.623704886601928, 3.4596372631846974, 3.168635337993032, 2.9063437525271945, 3.2147559530675314, 3.121075160547504, 3.2958329145550187, 3.1669190078545806, 3.1714949808419566, 3.4222189692411806, 3.3349666564568947, 3.1486332721561965, 3.535…	[0.8963896261561332, 1.1242066490046634, 0.8611767749847463, 0.9470958975999156, 0.8433886727682866, 0.8541873222996728, 0.9047072649125809, 0.7444130402429477, 0.7787440109799615, 0.9242550192190112, 1.1879218911485017, 1.490111525550649, 1.1407479710848023, 1.2541107285897428, 1.1138029475003675, 1.1345289402531615, 1.197927951743408, 0.9833334385023287, 1.0305984793404086, 1.2239041878163508, …
FEWGUL	Yes	1	1	1	1	[1.6225598377864026, 1.6225604668487565, 1.6225601008481616, 1.6225602434395232, 1.6225600857634654, 1.62255978499058, 1.6225602156726628, 1.6225600763757662, 1.6225602739908964, 1.6225606707955715, 1.618480098753682, 1.618480648134374, 1.6184803286125036, 1.618480453104101, 1.6184803154231167, 1.6184800527477408, 1.6184804287799608, 1.6184803071452294, 1.6184804797367391, 1.6184808261443462, 1.6…	[4.439185783960347e-06, 4.126008671869306e-06, 4.308253158397157e-06, 4.237124914205336e-06, 4.315987648512163e-06, 4.465410040642671e-06, 4.251181949676112e-06, 4.320569628479916e-06, 4.222193439449084e-06, 4.024674128342007e-06, 3.886339957585621e-06, 3.6121426596530607e-06, 3.7716448693151984e-06, 3.709388674874249e-06, 3.778424360687041e-06, 3.909249111455079e-06, 3.7217332167266887e-06, 3.78…	[365508.4325709077, 393251.8314639529, 376616.70314931514, 382938.9683555815, 375941.78155787947, 363361.8794741318, 381672.72887397395, 375543.0917442761, 384293.21092465386, 403153.3036101973, 416453.55692433007, 448066.6464845068, 429117.900728115, 436319.9963559949, 428347.9463722344, 414013.0256742116, 434872.76882340177, 427889.1572192814, 437860.2806344476, 459342.5585826106, 395930.653051…	[1.7525768597738114, 1.7589421975421715, 1.75922766646463, 1.7593205131934864, 1.7584660575847169, 1.7589347253813747, 1.7570032941652303, 1.75920461530325, 1.7591898756506394, 1.758978668807357, 1.6466735896955762, 1.6467303332433203, 1.6467308590630754, 1.646731895462965, 1.6467269117491288, 1.6467298394954757, 1.6467140344495124, 1.646731437739228, 1.6467311717682303, 1.6467295226655947, 1.665…	[0.0034334817940615205, 0.0002722561839847166, 0.00016151211429294918, 0.00011146013802192345, 0.0004996991728283848, 0.0002836193256192202, 0.0012267981258525789, 0.00016035933101147284, 0.00017024499212205203, 0.0002728723243838858, 3.116037104551189e-05, 1.2691116128637805e-06, 1.1092186642280211e-06, 5.612961520253062e-07, 2.974175390873893e-06, 1.539646653710432e-06, 9.704320785954642e-06, 7…	[510.4372077361914, 6460.614307445489, 10892.233527905895, 15784.302302294296, 3519.049366504834, 6201.744967629159, 1432.1861577218979, 10970.391334305257, 10333.28413201982, 6446.160022929873, 52845.12136554776, 1297545.7135148533, 1484586.3238418773, 2933802.2174588535, 553675.1184217405, 1069550.4942819064, 169688.74697885622, 2148210.4757767017, 1813893.740062352, 943905.3255653837, 2099.462…
FEZREJ	Yes	1	1	1	1	[4.848557167081665, 4.848557167092562, 4.84855716802913, 4.848557166206338, 4.848557167172369, 4.848557166206156, 4.848557166212218, 4.848557166901953, 4.848557166855104, 4.848557167182719, 4.827714942822036, 4.827714942747449, 4.827714939858165, 4.827714940502458, 4.827714941404728, 4.827714947052003, 4.827714946905432, 4.827714940842702, 4.827714940821461, 4.827714940146283, 4.793473364337514, …	[7.134431877670075e-09, 7.131668794145038e-09, 6.64517714965775e-09, 7.565559036425894e-09, 7.098881064184865e-09, 7.715995558536033e-09, 7.710003225410871e-09, 7.2173006985247425e-09, 7.238633985775301e-09, 7.134283845873747e-09, 5.966473984566431e-09, 6.011458588120259e-09, 7.691927169146615e-09, 7.218617896752479e-09, 6.782117863924687e-09, 3.618047098213182e-09, 3.7006143659337736e-09, 7.0670…	[679599616.3698856, 679862919.4716856, 729635502.3851918, 640872292.8288566, 683003014.606656, 628377392.0582815, 628865776.6357595, 671796474.8085147, 669816594.7308627, 679613717.6385233, 809140365.8693492, 803085452.8862423, 627633989.9866444, 668786602.858472, 711829997.3942089, 1334342758.9530911, 1304571206.1616714, 683131221.739992, 682443093.8652192, 640422138.8955461, 627672478.6159729, …	[5.698220023387011, 5.69822009425338, 5.698220062714131, 5.698220130799562, 5.698220137146434, 5.698220070128321, 5.698220112377337, 5.698220130244196, 5.698220119548158, 5.698220108464821, 4.605921440199207, 4.605921489563734, 4.605921483089444, 4.605921486484101, 4.605921436332563, 4.6059214428408435, 4.605921449640931, 4.605921488663979, 4.60592148957076, 4.605921487854797, 4.8329203753268, 4.…	[6.49070960541341e-08, 2.5063369457625583e-08, 4.132660599990232e-08, 7.349223600706347e-09, 4.1528996473539e-09, 3.887270130244839e-08, 1.565409732604029e-08, 7.611243564255659e-09, 1.3139520893805918e-08, 1.8124688299259167e-08, 3.3568622428078116e-08, 1.049308181359011e-09, 5.0668842808233895e-09, 2.9952416491775014e-09, 3.422401104804209e-08, 3.09079431871563e-08, 2.44003941488753e-08, 1.6348…	[87790401.50917484, 227352515.54613638, 137882604.31373435, 775349947.2042048, 1372106388.5512295, 146586675.97585815, 364008220.5761208, 748658229.3863897, 433670311.54342526, 314389964.3613585, 137209128.85441, 4389484015.647697, 909024407.8637145, 1537746207.4717395, 134581578.70119265, 149020638.96489948, 188764223.2965009, 2817391951.4970107, 4248123831.2827587, 2206929623.034197, 120818520.…
FIJCUX	Yes	1	1	1	1	[1.0644583135120516, 1.1024875716212648, 1.086206051627102, 1.120481899239697, 1.056081236268856, 0.8091068492528362, 1.0534627170401862, 1.0684767873608758, 1.0362174575700196, 1.0406518129250124, 1.0486577228175733, 1.0860281585783562, 1.0700069423930358, 1.1038492681299752, 1.0404130249790493, 0.7969117062633035, 1.0377420238136184, 1.052643339807131, 1.0208190332302867, 1.025156561408176, 1.0…	[2.049473441768618, 2.008907027486287, 2.003903661698662, 2.0009624697312396, 2.0612837425124835, 2.087156082952264, 2.037216721833303, 2.0482440734393736, 2.0376981513555545, 2.041921697633208, 2.0587239701197997, 2.018305216627874, 2.013276001422002, 2.0106443043615996, 2.070468147962586, 2.0942279266416888, 2.0462914593854413, 2.0575706313736917, 2.0468131607249744, 2.0509833403193096, 2.05809…	[0.5193813648999834, 0.5487996988097502, 0.5420450455718768, 0.5599714718238544, 0.5123415153808988, 0.38765996269352393, 0.5171088111294164, 0.5216550123182875, 0.5085235302788532, 0.5096433492681096, 0.5093726687199113, 0.5380891599699973, 0.5314755362092811, 0.5490027578400839, 0.5025013429947486, 0.38052768570479045, 0.5071330474717817, 0.5115952394326104, 0.4987358166432328, 0.49983661069064…	[0.809931027620277, 0.9141139235223426, 0.7237155321072793, 0.7994758644738998, 1.0585699554565062, 0.9639414314132889, 0.9173261272548656, 1.0926060552964558, 0.877353074166721, 0.7977580110547888, 0.664411678810937, 0.7526717765964716, 0.590768032225237, 0.6549289079582882, 0.8742913549847151, 0.7949731681575105, 0.7551316652288317, 0.904084959720445, 0.721238978813402, 0.6532937307090068, 0.69…	[2.3488817910561473, 2.1637107610747397, 2.221099438850129, 2.1844765205270926, 2.0037771447630206, 2.171503121673565, 2.186255586921931, 2.027298851335046, 2.2450808772318713, 2.1618411107729685, 2.417376827049859, 2.236934230149732, 2.2813947797586316, 2.2499248363386375, 2.0810720376499483, 2.2467956331633636, 2.258792832416742, 2.1074913583978674, 2.3157423087173163, 2.226568542085387, 2.4052…	[0.3448155759494823, 0.4224751015557605, 0.3258366192204116, 0.3659805252935354, 0.5282872689825492, 0.4439051557385673, 0.4195877795543501, 0.5389467145295017, 0.3907890727074721, 0.3690178741996213, 0.27484820379525937, 0.33647470115654254, 0.2589503743353614, 0.29108923879611526, 0.4201158533522026, 0.35382531300287084, 0.3343076241396146, 0.4289863187898137, 0.31145044770240193, 0.29340831793…
FIJCUX01	Yes	1	1	1	1	[1.1786261834090594, 1.1620803489475962, 1.0778970491244817, 1.191309222961542, 1.1876895509133636, 1.1734624453157847, 1.2201960845062854, 1.1759707103677928, 1.1321860938841184, 1.1873730969378309, 1.153442920941122, 1.1372416778777232, 1.0544557484897281, 1.1659786106250776, 1.1623639194714275, 1.1483790797339042, 1.1945378143436036, 1.1509069381762773, 1.1078670002069806, 1.1621401187199882, …	[1.850737530449164, 1.8935149292919742, 1.9459575014783936, 1.8657252242150622, 1.8552855526947425, 1.8869882121116168, 1.8946593619141878, 1.8789562785940335, 1.9206492471638148, 1.8840156996228443, 1.8604905517172068, 1.9032814404699343, 1.955335599425028, 1.8756071840234358, 1.8650783795041928, 1.8967088767456615, 1.904837372102448, 1.8887937545994746, 1.9303216093737467, 1.8939186738201932, 1…	[0.6368413478506665, 0.6137159686309539, 0.5539160276139514, 0.6385234050007247, 0.6401653638644913, 0.6218705754407614, 0.6440187133551609, 0.625863796707253, 0.5894809245134142, 0.6302352454788608, 0.6199670940959686, 0.5975162966948965, 0.5392709818200997, 0.6216539478825693, 0.6232252393491512, 0.6054587996151903, 0.6271075063091306, 0.6093343624065144, 0.5739287146904009, 0.6136166957876041,…	[1.0296750882708563, 1.1596922771565388, 1.1875865886740653, 1.2157844932971067, 1.1982013918925611, 1.119084777096913, 1.0231431151849797, 1.3088396362604329, 1.0327694573602197, 1.2354205462827967, 0.92510836104316, 1.0447111071653221, 1.0701433351461687, 1.0973036586954, 1.079135327818387, 1.0075951359020434, 0.9185699706074193, 1.182642596775262, 0.9273783123435626, 1.1140377102669086, 0.8834…	[2.127098469346523, 1.9449566847201758, 1.9268749300714056, 1.9773301460589037, 1.8898562381147097, 2.0348960922217207, 2.0960346807143146, 1.8846942034931697, 2.03334670542594, 1.8366623959769335, 2.170387026851184, 1.9908260692908313, 1.9727958304608986, 2.0256285255156286, 1.934715204199827, 2.0804106902566564, 2.1379412627050627, 1.9336825858887148, 2.075398767099165, 1.8834545272191745, 2.19…	[0.4840749514465064, 0.5962560946818133, 0.6163278011147595, 0.6148616586462993, 0.634017216615306, 0.5499468898557295, 0.48813272251597445, 0.694457293832907, 0.5079160649801127, 0.6726443297303247, 0.4262411955094088, 0.5247626215470784, 0.5424501200897988, 0.5417102123480803, 0.5577747698864565, 0.4843251097588516, 0.42965164040343407, 0.6116012035303732, 0.44684343416074285, 0.591486385345192…
FIPWOS	Yes	1	1	1	1	[0.1511730417301165, 0.14835016957538227, 0.14894937584844084, 0.14807808802828265, 0.15178833573885922, 0.15172904203203147, 0.14780236078292983, 0.1480959419622934, 0.15272138304227226, 0.15337812655143912, 0.1244472657992562, 0.12207164678953746, 0.1225750304984856, 0.12184203672796738, 0.12496724340324339, 0.12491688169388342, 0.12160888745098583, 0.12185784088078415, 0.1257507330007164, 0.12…	[1.6403015976331927, 1.641875012934888, 1.643704129447332, 1.6438891348242906, 1.6342046136255202, 1.6355110960210946, 1.6471760656187733, 1.6417745337749883, 1.6394488440734558, 1.634788553472158, 1.6538244119487169, 1.6551749739207047, 1.6570694921178755, 1.6571830439671464, 1.6477271431376361, 1.6490397603308875, 1.6604741145145434, 1.6550523844579392, 1.653093725415602, 1.6484483865283532, 1.…	[0.09216173534686888, 0.09035411855754054, 0.09061811866258593, 0.09007790421591307, 0.09288208739180667, 0.09277163719718017, 0.0897307603406724, 0.0902047990851529, 0.09315410090064973, 0.09382138517282644, 0.07524817320396113, 0.07375150586066413, 0.07397096566048314, 0.07352358399485465, 0.07584219506469875, 0.0757512855049767, 0.07323744850219446, 0.07362778485147156, 0.07606993545940753, 0.…	[0.37960220317467613, 0.18780038661884085, 0.17863029615492373, 0.1475320018476748, 0.1720134904374592, 0.1603356937692527, 0.2918341803198712, 0.1666667151696759, 0.2541783082107222, 0.2287042175924867, 0.7253594373810476, 0.3665301951976094, 0.349103543878674, 0.2898001259016828, 0.3365126075213113, 0.3142562463248522, 0.5625183430680999, 0.32632799345630015, 0.49193453843352314, 0.443956840460…	[1.3004441906975466, 1.539548252896302, 1.554740015411049, 1.6110631757734148, 1.5660658018464904, 1.5868781045500204, 1.3961097769935908, 1.575458374346398, 1.443110507998112, 1.4777150631898888, 1.1280888115511307, 1.4413496401536463, 1.4604621606089412, 1.5304236710287085, 1.474644195579184, 1.5005559395257932, 1.2560169401096535, 1.486362094363788, 1.3176813985271199, 1.3625135396050239, 1.17…	[0.2919019561854945, 0.12198408608859002, 0.11489399795739913, 0.09157431196132322, 0.10983797119804573, 0.10103844353862197, 0.20903383468047362, 0.10578934860073345, 0.17613225515440203, 0.15476882065395706, 0.6429985209973609, 0.254296518337173, 0.23903634979020263, 0.189359411637228, 0.2281991876617681, 0.20942654522040924, 0.4478588823961169, 0.21954811327180626, 0.3733334469040836, 0.325836…
FIPWUY	Yes	1	1	1	1	[0.13400302965198427, 0.1283030049688909, 0.12052233478933098, 0.12491175886331031, 0.13200642088332268, 0.128364178378397, 0.1325589303035496, 0.13052136153565116, 0.1269314391208629, 0.12959895324068132, 0.14288943543597976, 0.13684748921337725, 0.12859734535778133, 0.13325195218486907, 0.14077317063337988, 0.13691214459984075, 0.14135892269360237, 0.13919898770769373, 0.13539337481656988, 0.13…	[1.6444917013017644, 1.649904770788169, 1.6575647240725822, 1.6515850637862697, 1.6426453383173905, 1.6434425609126242, 1.6487183848495728, 1.6426693207321756, 1.6505529129707142, 1.6493445974090835, 1.6398559234125933, 1.6454398080730077, 1.6533345821239032, 1.647226514902478, 1.6380796763822547, 1.6389932073983668, 1.6441177487485659, 1.6381518854892818, 1.6461310340439108, 1.644838829900677, 1…	[0.08148598715694869, 0.07776388506810597, 0.07271048486915888, 0.07563144133608794, 0.08036209509384461, 0.07810688455525623, 0.0804011961785967, 0.07945686930920143, 0.07690237503044234, 0.07857603162144847, 0.08713535951293953, 0.08316772727994275, 0.07778059368514682, 0.08089473486453566, 0.08593792637991908, 0.08353429653144588, 0.08597858809151529, 0.08497318773717853, 0.08224945160286568, …	[0.14414050905819423, 0.08379612296694872, 0.11187053099106745, 0.1969881549666159, 0.06586863552089917, 0.06052590465978167, 0.12583948677310772, 0.05706686719603772, 0.06846923621063047, 0.11811236057962085, 0.4299412157197967, 0.2522262809092215, 0.33095686208929065, 0.5655984005611027, 0.2001063086916805, 0.18417328147372664, 0.37054162916642336, 0.17425112230174158, 0.20776237923139088, 0.35…	[1.4002445510917498, 1.584019313872443, 1.6584238972595486, 1.5734324617272333, 1.585394280419955, 1.6366763271157547, 1.6323341899364827, 1.5884169751529023, 1.5780395474754498, 1.44909526619338, 1.2620863885708828, 1.4943670091047672, 1.5350018103434535, 1.3700966754910382, 1.5144243478188304, 1.5693594263653943, 1.496160170843237, 1.5265789604825395, 1.504654413214296, 1.3326288002889606, 1.31…	[0.10293952506068316, 0.052900947755550286, 0.06745593281423835, 0.12519644773972213, 0.041547163588512015, 0.036980986195629714, 0.07709174233372174, 0.03592688071754233, 0.043388796130089176, 0.08150765745711773, 0.34065910195469146, 0.1687846957089364, 0.21560682199797518, 0.41281641703012967, 0.13213357866299907, 0.11735570474143603, 0.24766173862092974, 0.11414484727777342, 0.138079799192933…
FIPXEJ	Yes	1	1	1	1	[2.8982056279804524, 2.865249919290764, 2.9104346725912134, 2.905939567205294, 2.9173933805163, 2.9052663265299805, 2.905926145771769, 2.879628102345815, 2.910150847494928, 2.884542492120211, 2.9167083276297183, 2.8814038522353966, 2.929887492567526, 2.9250978645265375, 2.9371302679701783, 2.9242957037838244, 2.92477714689883, 2.896343062965657, 2.929445256790745, 2.9021156639484684, 2.9102604671…	[0.0648705071688515, 0.07892748051556712, 0.06004446167675464, 0.062264802295432804, 0.05603012507348046, 0.061945015322457955, 0.06036214699844164, 0.07009188584750116, 0.0594217502275464, 0.07078157998812935, 0.0696258472168695, 0.08451889976841549, 0.0644836946004331, 0.06682474927966266, 0.060275253691052404, 0.06651722034345772, 0.06490511130946468, 0.07529786834019116, 0.0638615253153669, 0…	[44.67678386476478, 36.30231068538468, 48.4713259360929, 46.67066239795076, 52.06830034183035, 46.90072819267971, 48.14153058284674, 41.08361570711649, 48.974505738234825, 40.75272821832986, 41.891171802115394, 34.09182869311522, 45.43609839234998, 43.772672491219616, 48.728625565389905, 43.962987158579345, 45.06235468811729, 38.46514020662785, 45.87183350733148, 38.241405621549745, 42.5318212765…	[2.33197488025378, 2.3766116507893686, 2.3547413882827324, 2.426145607371639, 2.5117689062901154, 2.4093930874173144, 2.2013264387965643, 2.4663334292149517, 2.4816544352669, 2.510759470786735, 2.0491640115667678, 2.1107435655932947, 2.0749693837607066, 2.194797874671396, 2.3523734979493978, 2.160663870719918, 1.885270374535007, 2.2290932284103016, 2.2947946067391047, 2.3473406984966863, 2.141819…	[0.13038469263580968, 0.11162278904946721, 0.1155316747075042, 0.08667486968966061, 0.05191051213971682, 0.09184053242777293, 0.2024786848048041, 0.059800568303366435, 0.06409132832975908, 0.05132990069564953, 0.238883980404843, 0.20897369392157628, 0.21913366051693906, 0.1701943033918911, 0.10541768826969185, 0.18080324001403655, 0.3364493759599004, 0.1335275121335529, 0.1289912693050759, 0.1055…	[17.885342467059754, 21.291455544406258, 20.381781829479387, 27.991338389759964, 48.38651754252982, 26.234528739390285, 10.87189222371092, 41.2426419880045, 38.72059606095901, 48.914169650819815, 8.578072117242836, 10.100522826501862, 9.468966925783231, 12.895836293754396, 22.314789259381982, 11.950360350578762, 5.60342954762889, 16.693887220640974, 17.790309523288045, 22.236725101388707, 9.50335…
FIQCEN	Yes	1	1	1	1	[4.131999198864557, 4.101338890701188, 4.113944913266237, 4.102345421497538, 4.148320364200364, 4.096946347659142, 4.0701797521190315, 4.082398763063327, 4.115276114615236, 4.116261677819871, 4.06762893115761, 4.037092310121775, 4.049455942813452, 4.038010097189657, 4.083760262252654, 4.032909541635201, 4.0060103204473565, 4.018248069826519, 4.051038764223363, 4.052053148964896, 3.957136042277524…	[3.2140820241276593, 3.2205693971155736, 3.207602054115154, 3.2157043682740767, 3.2039676167557616, 3.2318427071289353, 3.2236905412229357, 3.2251861775170867, 3.2212394356491028, 3.222740455337922, 3.2697621576684983, 3.2758585923112897, 3.2629747079838185, 3.2709722805020323, 3.2598005875995666, 3.287154988814825, 3.2785565153332628, 3.2802393738966793, 3.276734138504181, 3.2782617177975735, 3.…	[1.2855923302038417, 1.2734825383283013, 1.2825608800157429, 1.2757221907495608, 1.2947447853423766, 1.2676812329455034, 1.2625838926136417, 1.2657870083661855, 1.2775443107618538, 1.2772550985301914, 1.2440137034487027, 1.232376855215046, 1.2410319739547102, 1.2344984154283016, 1.2527638278818245, 1.2268693004613256, 1.2218823441694275, 1.224986231737454, 1.2363037686275793, 1.2360371128901744, …	[2.5806792635646394, 3.152806517565207, 3.2670793098296174, 2.9981810496125547, 2.9048379982950583, 3.1783318141430734, 3.15281382082152, 3.136082783767635, 2.885150765905497, 3.3724780030009542, 2.7383545391420108, 3.3400349881133446, 3.4591353356556027, 3.177483006166934, 3.0805276650356843, 3.366621801851765, 3.3397325568464766, 3.321723808466339, 3.0592507979650505, 3.571475074263049, 3.31429…	[4.181626094505784, 3.8014265397392775, 3.7697180883459, 3.9106984662070934, 3.9035262323604982, 3.7967659794717026, 3.816899676515261, 3.853890373578666, 3.949439345888982, 3.618766297855317, 4.110616921025263, 3.7287588539408016, 3.6964574536344896, 3.837968011250158, 3.8321009766643885, 3.7239325456486334, 3.743954568225597, 3.7805528755356694, 3.8774962521993293, 3.5471450155240176, 3.7656567…	[0.6171473023270493, 0.829374574151693, 0.8666640935113443, 0.7666612692132281, 0.7441574170076669, 0.8371155428929858, 0.8260143278641173, 0.8137446786934716, 0.7305216040116389, 0.9319413649341416, 0.6661663180374917, 0.8957497974381938, 0.9357974165925964, 0.827907631552124, 0.803874345638224, 0.9040501568122168, 0.8920334090563774, 0.8786344002649829, 0.788975823311198, 1.0068590538679842, 0.…
FIRVEH	Yes	1	1	1	1	[2.501845604661248, 2.481040362527006, 2.5323351303807873, 2.576062116337965, 2.44443543330369, 2.540769980254544, 2.517686100653754, 2.551571404060479, 2.489018212730963, 2.5503185251998195, 2.5594393723494093, 2.539295835527533, 2.5883519064105904, 2.630266762333219, 2.5044229195961942, 2.5968649181355534, 2.574251314174067, 2.606522863108956, 2.546522075814468, 2.604840501987145, 2.55212664266…	[0.5142821015234261, 0.5322647554212404, 0.49279556391316576, 0.4575836448507568, 0.5583997652502631, 0.48256989065918765, 0.5049547036817084, 0.47954338551273995, 0.5297668503691028, 0.48450831243277337, 0.4665849634865663, 0.48378264570729074, 0.44619044185018764, 0.4127216219379853, 0.5087057540787749, 0.43636326243322976, 0.4577810416231693, 0.43364680644225967, 0.481492580153287, 0.438481341…	[4.864733960700139, 4.661289963795333, 5.138713324186911, 5.629707585327182, 4.377572458699271, 5.265081865724914, 4.985964250450363, 5.320835363691388, 4.698327596369605, 5.263725017212542, 5.485473327781381, 5.248836141724513, 5.801002584631009, 6.372980291128139, 4.923126777151365, 5.951153870412988, 5.623324428304107, 6.010704620410979, 5.288808552363906, 5.940595996840119, 5.437656853669252,…	[3.41662145530397, 3.3513154087422685, 3.1368081128226355, 3.392653397758973, 3.1574372245646267, 3.2759483511458805, 3.3396126229903405, 3.2474883538946755, 3.403485905869265, 3.35313930042039, 3.0048104777948854, 2.8098641637678687, 2.303179833697728, 2.9326631867216957, 2.386160146688689, 2.628503688153387, 2.791962067445165, 2.5729605423120065, 2.948767595429091, 2.833008804173055, 2.87793159…	[0.05997079066610948, 0.09660364395345594, 0.21513449559679557, 0.07385746324579595, 0.21514055490572936, 0.14207094807531762, 0.10579411885434704, 0.16105481196240382, 0.06516099115277113, 0.09879597260652546, 0.20940204977863974, 0.32367614612354106, 0.615277376474063, 0.252979700655058, 0.5984618654219672, 0.43947505121000363, 0.34234577058264015, 0.4804684349721862, 0.23486748847482655, 0.320…	[56.971425878411196, 34.69139746278046, 14.58068406984639, 45.9351465466435, 14.676160084964723, 23.058537973640934, 31.567091433392253, 20.163870388751626, 52.23195420538847, 33.94004038782969, 14.349479773341713, 8.681097440820976, 3.743319552713667, 11.592484215642386, 3.9871548791270777, 5.9810077521268745, 8.15538647576545, 5.355108379723118, 12.55502672838069, 8.8496414927812, 10.4187301393…
FUDQIF	Yes	1	1	1	1	[2.75628935304882, 2.756289318813315, 2.756289318684186, 2.7562893576744205, 2.7562893185617043, 2.756289318795901, 2.75628935160955, 2.756289356874999, 2.7562893498436245, 2.756289350260229, 2.721040622971988, 2.721040616953389, 2.7210406408510877, 2.7210406152831332, 2.7210406170818575, 2.721040617082176, 2.721040638704599, 2.7210406086429115, 2.721040641299943, 2.72104061725781, 2.759318833919…	[7.019760258591063e-09, 2.391938825133914e-08, 2.398833955546596e-08, 4.717381739004651e-09, 2.4052863512874482e-08, 2.3930701731804162e-08, 7.71773753264498e-09, 5.113052139762194e-09, 8.589322002981202e-09, 8.379088518557546e-09, 1.5856484993567776e-08, 1.8835451339990807e-08, 6.877168888770802e-09, 1.9661232495350017e-08, 1.8778314074265753e-08, 1.8773124967865088e-08, 7.951504228909107e-09, 2…	[392647220.34852445, 115232433.61623192, 114901213.24617237, 584283721.3882095, 114592980.46099082, 115177956.32097, 357136964.0326354, 539069284.1640362, 320897196.41282105, 328948589.5936951, 171604275.7317139, 144463786.28454554, 395662907.929172, 138396238.17716786, 144903350.0196291, 144943402.96247533, 342204513.8090692, 118374167.33855024, 409082494.75500536, 145706943.35615805, 218413598.…	[2.714147623127168, 2.7141479674797115, 2.714148082503425, 2.7141479598514096, 2.7141480494868477, 2.714147900849574, 2.7141480621156724, 2.714147962073129, 2.7141479770087837, 2.7141479118065837, 2.7025108454021045, 2.702511202813989, 2.702511329287466, 2.7025112039726413, 2.702511274689538, 2.7025111147323306, 2.70251130112661, 2.7025112379878635, 2.702511216598376, 2.702511141460961, 2.7625323…	[2.952350868481075e-07, 8.587688124525795e-08, 2.5514441618981755e-08, 9.056133287178764e-08, 4.218836772541671e-08, 1.2259853227670716e-07, 3.6020814402433786e-08, 8.970847407659577e-08, 8.255561032031513e-08, 1.1413246089534537e-07, 3.040009830620342e-07, 8.617751831177853e-08, 1.991441208855113e-08, 8.630526356853478e-08, 4.735357040409389e-08, 1.343607579675796e-07, 3.427117370099151e-08, 6.8…	[9193174.334741393, 31605106.381638475, 106376934.40581527, 29970273.998660874, 64334037.930832006, 22138502.3984112, 75349436.35067528, 30255201.52929709, 32876602.40749127, 23780683.343850285, 8889809.559762616, 31359816.988888815, 135706307.4355657, 31313399.579929262, 57070908.31013443, 20113842.431466706, 78856689.43542552, 39269533.51864826, 33529827.428648096, 23004267.51843703, 8856235.77…
FUSWIA	Yes	1	1	1	1	[1.3937128951210893, 1.4308445367850373, 1.3993898872769783, 1.4294204018782548, 1.4165539139153138, 1.3839364695103098, 1.3817915870795057, 1.413490142722507, 1.3772780112240892, 1.3993188512985892, 1.423107624586094, 1.4606678661974652, 1.4287781824095411, 1.4594839675573144, 1.4459888743596687, 1.4128844544351273, 1.410755539074031, 1.443324401156352, 1.406832989146431, 1.428788286699949, 1.42…	[2.0894668358735236, 2.085391950462955, 2.0754125609288816, 2.0520568141415465, 2.0980183207027774, 2.0896785089149694, 2.0736359896147754, 2.0543732746099646, 2.053273412194101, 2.0473400476202146, 2.0739129747872815, 2.0689978397371673, 2.059526091530784, 2.035818890934675, 2.081697638298451, 2.073855259785668, 2.0578070946900984, 2.0384316789023225, 2.0383376244779647, 2.0313721293867126, 2.07…	[0.6670184332159707, 0.6861273903293773, 0.6742707033876005, 0.6965793500587047, 0.6751866272744501, 0.6622724326283547, 0.6663616922159056, 0.688039588614132, 0.6707718529079613, 0.6834814045302969, 0.6861944748342491, 0.7059784394859588, 0.6937412389602567, 0.7169026547775296, 0.6946200292284516, 0.6812840229655893, 0.6855625790747348, 0.7080563043121315, 0.6901864402894161, 0.7033611744645288,…	[1.8715505527089142, 1.9454369329891237, 1.866248290717999, 2.125609504005008, 1.9488597521208946, 1.9080210121768109, 2.0244663125936753, 1.5394868678171032, 1.4568756882907958, 1.9379250498674707, 1.0449912087892934, 1.0858059912360285, 1.0414589001150376, 1.2090674048039793, 1.1008150694351928, 1.0651760339872764, 1.1485154385631018, 0.842511876820775, 0.7908632596985468, 1.0971810546980436, 1…	[1.7293717607947685, 1.6793451230386318, 1.7879894874837012, 1.6219170457378596, 1.7563013031139287, 1.7273452804403808, 1.6891254535403202, 1.9809902041786258, 1.895291630968825, 1.7594082859819415, 2.1529641722113624, 2.108996923751789, 2.2039779864042193, 2.0928147026939876, 2.1998655117325985, 2.1514134086001873, 2.148300000798093, 2.3280551057216123, 2.228992341164382, 2.2071041552071526, 1.…	[1.0822141283542206, 1.1584497470472428, 1.0437691629520898, 1.3105537731357915, 1.1096386187640805, 1.1045973458707499, 1.1985292793679108, 0.7771299749841104, 0.7686815392869528, 1.101464091824427, 0.48537324600063236, 0.5148447487085185, 0.4725359810939734, 0.5777231033629496, 0.5004010761404222, 0.4951052316255345, 0.5346159466259035, 0.3618951607932953, 0.35480752674341415, 0.497113401789171…
GALCED	Yes	1	1	1	1	[0.9566831648753444, 0.9579629914547817, 0.9547172168406732, 0.986102091838266, 0.9780597957486685, 0.9694217005891459, 0.9785301097388486, 0.9473607067974997, 0.9823232717704007, 0.9812841159912608, 0.9936947537240866, 0.9950134462551127, 0.9916240164929386, 1.024245698030142, 1.0159236517617767, 1.0068630069253137, 1.0163995680593316, 0.9840266605710811, 1.02034764287794, 1.0192085223710967, 0.…	[1.6654477650100934, 1.6654146873808318, 1.6705896296719775, 1.6380511224399223, 1.6423506502700138, 1.6601601191407267, 1.643243503493206, 1.6726839442984633, 1.6387983955742766, 1.6461004111095725, 1.6459380744677559, 1.6458770710987702, 1.6510863596035175, 1.6180957561247948, 1.6225393488186597, 1.6404085442732041, 1.6234154134105223, 1.6533279322923449, 1.6189199691366354, 1.6261912882514202,…	[0.5744300031346504, 0.5752098853897784, 0.5714851809705853, 0.6019971405834024, 0.5955243452960967, 0.5839326516835639, 0.595486979050086, 0.5663716149286231, 0.5994167888028531, 0.5961265238551366, 0.6037254797969334, 0.6045490661042213, 0.6005888248819775, 0.6329944900684528, 0.6261319039821447, 0.6137879557140519, 0.6260871737838483, 0.5951793599753225, 0.6302644122810395, 0.6267457769171865,…	[0.826806850325724, 0.6323207321067466, 0.7398965821799456, 0.6693471600285099, 0.7258609531773841, 1.1134666298196239, 0.7957846862929222, 0.7214020518888015, 0.9307408505896259, 0.8576561693210102, 0.8684927138136652, 0.6673670585673727, 0.7787534061466429, 0.7061187341212515, 0.7641401246520377, 1.1634296743352537, 0.8364896818549679, 0.7595928689511082, 0.9757014242123188, 0.9000137572913114,…	[1.8504019265266345, 1.7893376661117226, 1.8555103948645726, 1.930644748868224, 1.8021962988738034, 1.6740005117194126, 1.8175802690532963, 1.8363221328469173, 1.7506192871386381, 1.739698289303831, 1.8404426767136135, 1.7806397474792333, 1.8457934349862601, 1.921276838496572, 1.7928232398228166, 1.6644506632081788, 1.8080447309067615, 1.8267705597884671, 1.741308905914678, 1.729991545240953, 1.7…	[0.44682554556010023, 0.3533825638851028, 0.39875636602615105, 0.3466961803412525, 0.40276464535576745, 0.6651531000285963, 0.43782643322124865, 0.3928515803326868, 0.5316637703169078, 0.4929913276308477, 0.47189337913229074, 0.3747906107971207, 0.42190712751800413, 0.36752576202074033, 0.4262216752207859, 0.6989871794053528, 0.46264877608169336, 0.41581186256858993, 0.5603264423090977, 0.5202417…
GAXWEJ	Yes	1	1	1	1	[2.030350903596544, 2.030350884540372, 2.030350906247871, 2.0303509456510858, 2.0303509041272063, 2.0303509493456007, 2.0303508878613847, 2.0303509314777033, 2.0303509386511944, 2.0303509095407253, 2.0282154467639035, 2.028215428706699, 2.0282154490259496, 2.028215479179284, 2.028215402296397, 2.0282154421639698, 2.02821543668913, 2.028215470188627, 2.0282154758926008, 2.028215430156645, 1.747711…	[1.5069988803875872e-08, 2.0901289892848985e-08, 1.4249379118468545e-08, 2.437386112231188e-09, 1.5424267402744614e-08, 1.2944933286540937e-09, 1.987100553880116e-08, 6.6013399793779165e-09, 4.450455834896227e-09, 1.3443499805303378e-08, 1.0847701587633724e-08, 1.6365392605759514e-08, 1.014979384172961e-08, 1.0828798537179097e-09, 2.5113036651367658e-08, 1.2476377721525575e-08, 1.3928156251145564…	[134728096.35229158, 97139980.11362071, 142486973.59847376, 833003411.0978414, 131633538.96250029, 1568452231.0026815, 102176554.87523346, 307566484.6562009, 456211905.9200903, 151028447.87038, 186971906.47980672, 123933197.17810522, 199828240.91334695, 1872982928.0835752, 80763446.90819938, 162564446.78367475, 145619807.82792506, 542139161.3494812, 998595904.0758406, 126276929.9844193, 141453774…	[1.9023346016709883, 1.9023345977869237, 1.9023345821145632, 1.9023345738960573, 1.902334595617481, 1.9023345690148816, 1.9023345736135813, 1.9023345879183307, 1.9023345371197433, 1.9023344526421788, 1.731883374122197, 1.7318833693980256, 1.731883345699338, 1.7318833666528617, 1.7318833690971227, 1.7318833688508564, 1.7318833443799018, 1.7318833709078671, 1.7318832183291815, 1.7318832802216613, 2…	[7.486673168807462e-10, 1.9937554676114463e-09, 6.7416257987284744e-09, 8.859834917332382e-09, 2.7750418074936464e-09, 1.2372339125605674e-08, 9.458635709232593e-09, 6.627379288185023e-09, 2.3561646366145422e-08, 5.658815217696536e-08, 9.96763646543409e-11, 1.8699406189265985e-09, 9.874608956623201e-09, 2.5225574020579853e-09, 2.0091677327806007e-09, 2.161581634504532e-09, 1.0381905339632886e-08,…	[2540961197.019914, 954146397.9361289, 282177421.1308731, 214714449.1568962, 685515652.5860147, 153757066.44492376, 201121454.73122606, 287041755.90338135, 80738608.31105226, 33617186.27413564, 17375065594.818256, 926170249.4019185, 175387537.19839317, 686558555.7101433, 861990435.5622272, 801211178.5210606, 166817485.58893552, 1082630415.9676769, 28532410.67416997, 44720326.77801012, 141046418.6…
GAYFOD	Yes	1	1	1	1	[0.20064332019161035, 0.19979952142807483, 0.20249415129984005, 0.1999391776641065, 0.19893815943681714, 0.20063822204672233, 0.19842893105427922, 0.20052037297586559, 0.19994393813629135, 0.2000507930728482, 0.1773709630600072, 0.17660848046601044, 0.17904144756229645, 0.17673380463496902, 0.17583037360606543, 0.1773642885453917, 0.1753730064835802, 0.1772601285280348, 0.17673979396959744, 0.176…	[2.0076011944138963, 2.0111661488820083, 2.0028857395197974, 2.011813496788559, 2.0145361544284155, 2.0105668079669345, 2.0128155638416425, 2.007739367860431, 2.009392154975116, 2.009986273738607, 2.0175804078847785, 2.0211274735538276, 2.012920370338475, 2.021784372327214, 2.024477648554947, 2.0205616118806753, 2.022725640125399, 2.017713951855345, 2.0193503626530593, 2.019952310735851, 2.017892…	[0.09994182148819981, 0.09934510957194752, 0.10110119978605925, 0.09938256104915676, 0.09875134730121629, 0.09979187025851965, 0.09858276864451479, 0.09987370680964047, 0.09950468734599366, 0.09952843742596834, 0.0879127108723077, 0.08738116856898334, 0.08894611540554405, 0.08741476442986654, 0.08685221777161703, 0.08777969822969496, 0.08670133161149228, 0.0878519615553231, 0.08752309516878164, 0…	[0.14267799930983507, 0.15443514312130233, 0.10958642365400895, 0.16073186890292904, 0.14379092526949366, 0.1439536078666016, 0.10712697518597762, 0.13982688915623245, 0.12290746124301345, 0.1377237281643841, 0.06658673181727623, 0.07318162859261301, 0.049544999784115674, 0.07651317114598016, 0.0675344701046835, 0.06763026361273389, 0.048089098140757944, 0.06543072067752864, 0.0564941549887938, 0…	[2.2746131237627267, 2.1036225111696942, 2.2254007270092493, 2.0874757574167937, 2.140013973872438, 2.1354597757910025, 2.296947517684896, 2.15466825115749, 2.206988243566723, 2.173324572026292, 2.3091715676972226, 2.140074777789284, 2.2518316239138576, 2.1252726861348163, 2.174284305768445, 2.169705638984673, 2.3234799452971147, 2.1881227688487273, 2.2367117640058747, 2.206492821629472, 2.277855…	[0.06272627103892431, 0.07341390496692798, 0.04924345639146251, 0.0769981966649669, 0.06719158240322068, 0.06741106037142718, 0.04663884323049374, 0.0648948575174472, 0.055690129569690036, 0.06337006903482338, 0.02883576636260015, 0.03419582780570419, 0.0220020889918948, 0.0360015783598729, 0.03106055170683632, 0.031170248349624917, 0.020697014509677016, 0.029902673473826507, 0.025257682236004646…
GAYFUJ	Yes	1	1	1	1	[0.6576170686068545, 0.6554244718774289, 0.6597728095883303, 0.6561809041643496, 0.658251337240575, 0.6687842422793047, 0.6543334204043642, 0.6525601186869213, 0.6551382804181874, 0.654293852160717, 0.6611931897075894, 0.6589857159166043, 0.6633620524451749, 0.6597458696036262, 0.6618289990480748, 0.672431034314494, 0.6578858277978983, 0.6561047476204963, 0.658697206236658, 0.6578467963893492, 0.…	[1.6858861831924452, 1.6875780900985142, 1.6853905245687866, 1.6880984924902513, 1.687548421834524, 1.681149152577114, 1.689547652787866, 1.6875658264633377, 1.6880941953812545, 1.6889448907342377, 1.6830711895121895, 1.6847732580160368, 1.682564411473982, 1.6852890873775317, 1.6847284037046983, 1.6782786815919322, 1.6867467942452838, 1.6847764129866323, 1.68529040548516, 1.686144825372979, 1.670…	[0.3900720435121966, 0.38838171443619995, 0.3914658353482411, 0.38871008242911453, 0.3900636738618699, 0.3978137461831351, 0.38728319933721345, 0.3866872085544084, 0.3880934382753594, 0.38739798779122675, 0.3928492115055605, 0.3911420796722615, 0.3942565573843606, 0.3914734122145494, 0.39284017387771253, 0.40066708925639166, 0.3900323569858996, 0.38943134683219366, 0.39085086112920264, 0.39014845…	[1.233242836720175, 0.7013649255062712, 1.0536768399138863, 1.231265576795926, 0.8468982098032044, 0.7023289412660568, 1.5387828550607643, 0.8290622199184596, 0.9305252557786491, 1.0098630273814089, 0.9760674341120799, 0.5360192830092622, 0.8249462368225597, 0.9740114232112727, 0.6536921024627599, 0.5365126801480822, 1.2400515727566503, 0.6398913694188337, 0.7214149176238129, 0.7883823236058248, …	[1.4804113839055062, 1.8835138132303273, 1.6176252310389807, 1.4729833736140525, 1.6805692959982828, 1.7950070422891118, 1.3206378821982212, 1.7840751760466387, 1.5908241874611615, 1.6842768749746604, 1.5934814955654717, 1.9615562716818011, 1.7191561864017992, 1.585512783950563, 1.7671230315077076, 1.8714518304930563, 1.4498045494203966, 1.871462785549654, 1.6816361724010793, 1.7824587800879708, …	[0.8330406332506912, 0.3723704708612636, 0.6513726539967003, 0.835899168213245, 0.5039353103854813, 0.39126807010762504, 1.1651815200843987, 0.4647013932202073, 0.5849328059712865, 0.5995825522431412, 0.6125376647475327, 0.2732622513804763, 0.4798553170140844, 0.6143195015964266, 0.3699188402886869, 0.2866826019276871, 0.8553232732318288, 0.3419204348382999, 0.4289958371873982, 0.4423004517203563…
GEDLIM	No
GEHSAN	Yes	1	1	1	1	[2.1512354496450405, 2.1512355277628488, 2.1512354787258245, 2.1512354821482305, 2.1512354802862426, 2.151235517712862, 2.151235479319471, 2.151235488680566, 2.1512354829905407, 2.1512355258903972, 2.1358171855377925, 2.1358172185442323, 2.135817142502413, 2.1358171357601377, 2.1358171316605556, 2.135817210037113, 2.1358171425821233, 2.135817216305247, 2.1358171390588336, 2.1358172212196713, 2.13…	[1.587494493571038e-08, 2.2442643741397492e-10, 1.0689125139063165e-08, 1.020374508222873e-08, 1.0667796931896633e-08, 2.1456536434149564e-09, 1.057602907072007e-08, 8.486832525064499e-09, 9.961271553326274e-09, 6.295486010738671e-10, 7.652510664217168e-09, 1.1573219836654584e-09, 1.7420438942976833e-08, 1.933999666841946e-08, 2.03516975888185e-08, 2.6223432738309875e-09, 1.7426110696812635e-08, …	[135511364.50280708, 9585481784.370617, 201254588.26037908, 210828030.76832175, 201656958.22856024, 1002601479.6540143, 203406729.02225712, 253479196.42896652, 215959927.55284327, 3417107944.0425687, 279100190.6766086, 1845482284.6963418, 122604094.50609635, 110435238.03950505, 104945404.30052394, 814468964.2088286, 122564190.01015413, 1414097146.8699667, 115422331.0772093, 4395958000.76039, 3451…	[2.0131572816652383, 2.0131571959950056, 2.0131573558770723, 2.0131573554403333, 2.013157300809472, 2.0131573529985753, 2.0131573306688533, 2.013157356560937, 2.013157268689914, 2.013157329188056, 2.0467795759355747, 2.0467796200490422, 2.046779659620374, 2.046779692388663, 2.0467796853276528, 2.046779662717372, 2.046779697464816, 2.046779694857754, 2.046779462895588, 2.046779706538337, 2.0845002…	[2.5069283965380277e-08, 3.9843657112001674e-08, 6.588866636772604e-10, 7.834719065549079e-10, 1.9206879323073857e-08, 1.555144516595504e-09, 7.508420163432736e-09, 4.180314713682917e-10, 2.1401725340429804e-08, 7.418971299863653e-09, 4.240324198196103e-08, 2.1153519561713867e-08, 1.3521654544234928e-08, 4.297652353089831e-09, 7.348499846827088e-09, 1.3262112871022106e-08, 2.737084058172177e-09, …	[80303740.8027023, 50526416.04499212, 3055392477.7314487, 2569533557.7412252, 104814387.95687126, 1294514645.7550745, 268119962.23563337, 4815803341.24489, 94065185.71130697, 271352623.9446504, 48269412.43799956, 96758348.60850036, 151370503.72974035, 476255295.7353832, 278530275.2930457, 154332848.96780008, 747795703.0050638, 628705515.8397837, 35578748.743626915, 7189809529.330708, 103155437.15…
GIFKIP	Yes	1	1	1	1	[3.3764973606215793, 3.3766720754564385, 3.376396467286005, 3.377313021066484, 3.377486347448711, 3.3781120801656805, 3.3764084272370054, 3.3762054800846992, 3.375871372757999, 3.3756606268457, 3.3742811063128033, 3.3744640086290825, 3.3741712957347874, 3.3751425092594385, 3.37532194009787, 3.375978781899123, 3.3741869690145387, 3.373971896602937, 3.3736212043963145, 3.3733998306195425, 3.3863212…	[0.01870553117857285, 0.018611282093781732, 0.018720888870175544, 0.01833568051820325, 0.01822320688504334, 0.017901981831184906, 0.018743824282752952, 0.01882887965088399, 0.01900035543515124, 0.019106940061601387, 0.019683569666210467, 0.019584851151117806, 0.019701548969875776, 0.019292773301153938, 0.01917588228523641, 0.018838614689956446, 0.01972414765924832, 0.019814418875463154, 0.0199944…	[180.50796464359968, 181.43145960828932, 180.3544954889925, 184.19349190304465, 185.3398454374557, 188.70045294544286, 180.13444728799516, 179.30995060166478, 177.67411690165193, 176.6719640069243, 171.42627905065498, 172.2997015699292, 171.2642645963518, 174.94335607299988, 176.01912078363895, 179.20525672723593, 171.06883538424736, 170.27861971672746, 168.7279136338139, 167.77720455103076, 168.…	[2.8336516946795833, 2.998187266068801, 2.7015624195834036, 2.9472303914594637, 2.984091262204881, 2.963505317902482, 2.9497577125300163, 2.9439002799692364, 2.830469224251051, 2.913349430890297, 2.525467426418095, 2.769893994441543, 2.320535388040395, 2.6891335687919717, 2.7506827654321357, 2.7203060958770484, 2.679714513446763, 2.6730030269409295, 2.5114242817974026, 2.632007343820683, 2.010137…	[0.24227184454491693, 0.13616707350898136, 0.3067464686316293, 0.16683127008764423, 0.14606813649466283, 0.16004711396505153, 0.15829592951846802, 0.162578510502022, 0.23641852380179856, 0.18772997534396388, 0.4229681033016588, 0.26219643131109965, 0.5206085224475134, 0.3117282152708529, 0.2772277790102837, 0.2986662838307858, 0.3032935522486644, 0.3094783865173693, 0.41843282659498665, 0.3443036…	[11.696165932951518, 22.018445346635474, 8.807150842305864, 17.66593510863489, 20.42944706365797, 18.516455839057517, 18.634450813126403, 18.10756090013891, 11.972281946164145, 15.518829241586914, 5.970822401747263, 10.56419410665062, 4.457351902598456, 8.626532463400691, 9.922103676811188, 9.108179406746434, 8.835382399589287, 8.637123441868884, 6.001977192454557, 7.64443692872308, 2.85772333867…
GIMSIG	Yes	1	1	1	1	[1.1818324582218325, 1.2013133515035803, 1.2000169853853493, 1.174450752110616, 1.1815109155574206, 1.2008392387412048, 1.1839885642248043, 1.1823984045311957, 1.197518782331989, 1.19011381948977, 1.1829456266681477, 1.2025373163755393, 1.2012184034431654, 1.1755499646143628, 1.1826567410803606, 1.2020489333504154, 1.1851131033184463, 1.1835418249574199, 1.198738593921532, 1.1913025991054471, 1.2…	[1.8292197041615679, 1.8059560428041828, 1.8124470805870803, 1.8286547667804973, 1.8180571158424528, 1.810290919339271, 1.8269196381056607, 1.8194867491447166, 1.8047563554127397, 1.8098526280307656, 1.8245625640954264, 1.8012067806125256, 1.8076989806473351, 1.8240417521861851, 1.8134125932155867, 1.8055401199684564, 1.822251969921143, 1.8148356216839503, 1.8000306203743754, 1.8051654268226065, …	[0.6460855716418884, 0.6651952334555449, 0.6620976679753016, 0.6422484842113401, 0.6498755761091318, 0.6633404752311817, 0.6480791708235651, 0.6498527153808644, 0.6635348747992755, 0.6575749876301747, 0.6483447868254512, 0.6676286861226447, 0.6645013446945743, 0.6444753598460234, 0.6521719025802315, 0.6657558699783507, 0.6503563299041084, 0.6521482225807507, 0.6659545567464931, 0.6599409568807991…	[1.1824637307972314, 0.9053465226536687, 1.0221440181091193, 1.615501896895308, 1.2046572267477897, 1.616670712306022, 1.1918058486372587, 1.104120175768958, 1.0938972036524617, 2.828280700636845, 1.437652326168351, 1.1066051893870037, 1.249336797389576, 1.947251505867345, 1.4697334433647125, 1.9465462329609557, 1.4502958397142933, 1.3524254381979097, 1.3328268229982203, 3.2389487720377748, 0.660…	[2.0249438338044237, 2.0821098226707133, 2.012113932094117, 1.7528045276913113, 1.9386420482053521, 1.7682635947460164, 1.9829284380527268, 1.9122957842129327, 2.046376401756175, 1.0922438271002048, 1.8745101175032657, 1.9663737998875004, 1.882285437043847, 1.5579766037144989, 1.7888874805320705, 1.5724713099981498, 1.8314273872917655, 1.7747707989854107, 1.9068218082107864, 0.8494538691896061, 2…	[0.5839489032027335, 0.4348216951843513, 0.5079950999818972, 0.9216668894752058, 0.621392292539497, 0.9142702010659399, 0.6010332121756419, 0.577379391244851, 0.5345532731484259, 2.589422462698315, 0.766948288379055, 0.5627644090102881, 0.6637339761559623, 1.2498592733836593, 0.8215907704421791, 1.2378898238615534, 0.7918937162225838, 0.7620282230083205, 0.6989781726111269, 3.8129778314245466, 0.…
GIMVAA	No
GITWIQ	Yes	1	1	1	1	[1.0160635927872745, 1.0131946820553956, 0.9974214978897616, 0.9741485692638635, 1.0157107117335429, 1.0180495444077684, 0.9864071554376751, 0.9835826567027941, 0.9623955707727954, 1.131494170183556, 0.9975489800060101, 0.994678634658471, 0.9790353354204918, 0.9560475520818836, 0.9972402867703103, 0.9995108674495632, 0.9681888481202909, 0.9653485674430091, 0.944393338191495, 1.1123803737144897, 1…	[0.7143662279280321, 0.7143998323572865, 0.7250142157626086, 0.7478700606747636, 0.7178355548276087, 0.7123869650833735, 0.73859340589893, 0.7371475004019765, 0.7553356477927655, 0.6474170944416793, 0.7240546807568614, 0.7240706412279697, 0.734644267809128, 0.7574737119682906, 0.7275412732759337, 0.7220765912115608, 0.7482274969946894, 0.7467545690470438, 0.7648999619614302, 0.6573395236145539, 0…	[1.422328706291581, 1.4182459683846558, 1.375726815012338, 1.3025639352174907, 1.4149629464612827, 1.4290681810673247, 1.3355212049816978, 1.3343091527359627, 1.274129684710497, 1.7477051191540376, 1.3777260288729332, 1.3737314814637012, 1.3326658606350965, 1.2621527809824584, 1.3706992625724042, 1.3842172417921759, 1.2939765672995078, 1.2927253577770803, 1.234662550864548, 1.6922462954878694, 1.…	[0.5800519545398575, 0.6771710589431778, 0.6156901177904821, 0.48607650486272547, 0.5888298084159934, 0.592201277528372, 0.650317034008511, 0.6218879226358769, 0.4964558398062389, 0.7792064738324088, 0.9732982254510298, 1.1195042573799763, 1.0027068131172134, 0.8257125218982255, 0.9968733154288335, 0.9967915105826773, 1.100729433876218, 1.0439834396612553, 0.8472104680381995, 1.252640279900433, 0…	[0.8583756973741071, 0.7934781077779937, 0.9219285017682598, 0.9198193520876966, 0.8205633301797964, 0.834762508901905, 0.7574823782652961, 0.8103646983465139, 0.8917089733156766, 0.7540155468156665, 0.650797440125666, 0.5647094751618773, 0.6977609902664285, 0.737638390157658, 0.6138537115456987, 0.6257150088299578, 0.5392335684258062, 0.5949465652561178, 0.7083897597840023, 0.5060522054939524, 0…	[0.6757553322097988, 0.8534212252427293, 0.6678284884452405, 0.5284477911445186, 0.7175921549979243, 0.7094248618177498, 0.8585243071895567, 0.7674173417287189, 0.5567464886668658, 1.033409028664101, 1.495547101818794, 1.9824428429486929, 1.4370347828335122, 1.119400146353206, 1.6239590910327513, 1.593043952144613, 2.041285072607027, 1.754751603972757, 1.1959665654914684, 2.47531828989411, 1.3351…
GIZJOP	No
GOMRAC	Yes	1	1	1	1	[2.7332952016432817, 2.7332951165337467, 2.733295091611973, 2.733295082549013, 2.733295098940531, 2.7332950964545253, 2.733295126823195, 2.7332950924806885, 2.733295106417208, 2.7332951744596072, 2.7332951837112027, 2.733295170576045, 2.733295178865098, 2.7332951769234026, 2.733295181099387, 2.733295176074285, 2.7332951758385167, 2.73329517722458, 2.733295167497364, 2.7332951718474425, 2.73329520…	[9.653066234253864e-09, 5.191527237339406e-08, 6.47409254063801e-08, 6.930592368176673e-08, 6.095676918674436e-08, 6.232715756534221e-08, 4.682967219587413e-08, 6.433556883898622e-08, 5.707232567031915e-08, 2.3129569683377305e-08, 1.859570257924419e-08, 2.5058583382223636e-08, 2.108275620791224e-08, 2.2063932544268736e-08, 1.9926482912869997e-08, 2.248251619713655e-08, 2.2456698096717713e-08, 2.1…	[283153055.7559209, 52649152.967451766, 42218968.518831395, 39438116.35928169, 44839894.49255313, 43853998.854175374, 58366736.27333246, 42484975.913112, 47891777.21977215, 118173196.12409237, 146985314.05648538, 109076204.70337613, 129646007.9464993, 123880689.51168886, 137168972.2190775, 121574255.83985153, 121714027.7732111, 124730566.15952674, 102566308.60792983, 111892869.13013414, 283090965…	[2.799666263188274, 2.7996662463129875, 2.799666209889641, 2.7996662556496483, 2.799666227662646, 2.7996662294645693, 2.799666257328472, 2.7996661975840076, 2.7996662538782675, 2.7996662411884135, 2.798074618265627, 2.79807465427879, 2.798074621279934, 2.7980746171434463, 2.7980746533707936, 2.7980746447887164, 2.798074617429261, 2.798074640067132, 2.798074627013675, 2.798074590231462, 2.82588320…	[1.1589519947166648e-08, 1.9647577825166794e-08, 3.8015776632504995e-08, 1.5004659879476077e-08, 2.8773541870370167e-08, 2.8011249129525792e-08, 1.426553574330163e-08, 4.3632440489621106e-08, 1.5839287915333276e-08, 2.3073198476311572e-08, 2.0570346315544296e-08, 3.130420216370986e-09, 1.9446653601479966e-08, 2.0794406646093043e-08, 3.586688276430051e-09, 7.769973934339608e-09, 2.0746043928040478…	[241568785.9334263, 142494218.43372798, 73644851.10888976, 186586452.3513215, 97300020.98023355, 99947925.08248152, 196253846.17209718, 64164785.79166268, 176754552.90941718, 121338454.40036112, 136024672.3775972, 893833562.5504376, 143884633.24440506, 134559002.56087193, 780127638.0103513, 360113774.9539352, 134872683.5407577, 277128961.3800907, 173987351.1650369, 78968790.00676093, 795173521.21…
GOMREG	Yes	1	1	1	1	[2.6337024534986173, 2.633702470707938, 2.6337024479916193, 2.6337024329877123, 2.633702448723806, 2.6337024421044886, 2.633702460001597, 2.6337024626035768, 2.6337024468910117, 2.6337024742750166, 2.581298051597588, 2.581298044221717, 2.5812980846373996, 2.581298055839624, 2.5812981332988243, 2.5812980703889554, 2.581298049005832, 2.58129808010574, 2.5812980704608877, 2.581298043454725, 2.580831…	[2.0152375037597263e-08, 1.124082160379736e-08, 2.2991042302026714e-08, 3.079020483238225e-08, 2.2638314976710536e-08, 2.6032214780713493e-08, 1.678658740433059e-08, 1.5430920587184007e-08, 2.356811827599975e-08, 9.391155115968703e-09, 6.061159747146414e-08, 6.464447022215569e-08, 4.28486803936607e-08, 5.833773797653375e-08, 1.677472727143895e-08, 5.047055970594172e-08, 6.202682881205382e-08, 4.5…	[130689432.31678909, 234298040.08438528, 114553416.64781559, 85537022.1577036, 116338272.14760737, 101170893.99768327, 156893262.25544548, 170676950.07068932, 111748524.68272802, 280444997.6336429, 42587527.12816816, 39930686.033173256, 60242183.9114395, 44247482.76798025, 153880184.84770265, 51144629.372617565, 41615831.38205193, 56965393.00562121, 51149961.25986899, 39668130.845096774, 42455128…	[2.877193141916706, 2.8771930342858036, 2.8771931534257584, 2.8771931318171835, 2.877193152944877, 2.877193070207694, 2.877193132678283, 2.877193148500765, 2.8771931518299354, 2.8771930743447856, 2.8724810820470275, 2.8724811573849856, 2.8724811622160438, 2.8724811617017294, 2.872481158060983, 2.8724810926616073, 2.8724811214795674, 2.8724811640805865, 2.872481165464628, 2.872480849874686, 2.7431…	[5.801384252289735e-09, 5.8705210801504797e-08, 5.052986245043071e-10, 1.0491451581299709e-08, 7.370089694839887e-10, 4.00940039505353e-08, 1.0316614937650178e-08, 2.904813768807348e-09, 1.2569580508431917e-09, 3.659948250731908e-08, 3.88687063486161e-08, 4.4764043809600226e-09, 1.9493293677834014e-09, 2.236850813208387e-09, 3.903366793120244e-09, 3.517810875808586e-08, 2.1290887035600364e-08, 1.…	[495949417.7240739, 49010862.834889136, 5694045093.133305, 274241663.27427775, 3903878069.434246, 71761180.89271751, 278889262.6183083, 990491431.6355904, 2289012867.135748, 78612944.15213142, 73902152.9629401, 641693849.1086333, 1473574045.3561041, 1284163049.5605729, 735898343.7384833, 81655358.8032601, 134915990.89678645, 2427399729.7580857, 5766308813.786949, 19845591.00713514, 236989710.9414…
GUFREF	Yes	1	1	1	1	[1.6901028076992843, 1.690806811920792, 1.6897846187756445, 1.6901339791670849, 1.6900445741129768, 1.6901281832514075, 1.6902455142791275, 1.6901536548454301, 1.689894630824442, 1.690064726784783, 1.682445867121256, 1.6831697111986368, 1.682119129919409, 1.6824797400661402, 1.682387272366368, 1.6824720332115228, 1.6825933423407873, 1.6824984562779606, 1.6822345686060403, 1.6824071215434255, 1.66…	[0.0017358844098547784, 0.0013617316338099881, 0.0019103854706569857, 0.0017427266628971191, 0.00178325098812455, 0.001723353632858216, 0.0016695096597529459, 0.0017127731503229098, 0.0018822521755483515, 0.0017613244257690724, 0.0017965154611599672, 0.0014100399723058412, 0.001976553571909154, 0.0018026920967997516, 0.0018448163317201654, 0.0017835358493654165, 0.0017275952109520511, 0.001772494…	[973.6263532896617, 1241.6593475104082, 884.525476523083, 969.8216106692234, 947.7323076604048, 980.7204691055175, 1012.4203261748423, 986.7936419524002, 897.804583666973, 959.5419799204941, 936.5050863714475, 1193.7035433443393, 851.0364473929484, 933.3150919410921, 911.9538045273356, 943.3351361062621, 973.9511499418523, 949.2263214102563, 864.3060947573986, 923.0834321099807, 871.6640568358252…	[1.6981397309433142, 1.725470565241328, 1.7196260973403268, 1.7241766711774449, 1.717875040559476, 1.7105245772634132, 1.709621417582407, 1.7124005018602546, 1.7007415659994147, 1.7122223970219912, 1.697258495259534, 1.7161506608339285, 1.712006566593009, 1.7152111998167776, 1.7110150341456059, 1.7059344262214642, 1.7052312132508243, 1.7071415136176329, 1.6988274937010486, 1.7065749521257971, 1.6…	[0.023323028959147132, 0.005935998209575612, 0.00997583243817123, 0.006883812926456626, 0.010540026384404804, 0.015225136157528622, 0.016001497970649398, 0.014262943487252388, 0.02232272282926046, 0.015615754104858926, 0.01623975382051615, 0.004031820816157913, 0.006930506504582288, 0.004722770034268531, 0.007194030686352417, 0.01048150910563687, 0.011074707128531026, 0.009860492432580935, 0.0156…	[72.80957091455805, 290.67909125341345, 172.37920825137363, 250.46826367853484, 162.9858387357808, 112.34872119140833, 106.84133577482962, 120.0594045254912, 76.18880452030231, 109.64711569639944, 104.51257537631749, 425.6515205130863, 247.02473988893462, 363.17906384836965, 237.83816176813394, 162.7565657796382, 153.975287423877, 173.12943803667594, 108.29473845143225, 153.62586333337663, 29.672…
GULPIN	Yes	1	1	1	1	[1.033277860325787, 1.0283244668975475, 1.0550813756022206, 1.06157325522836, 1.0533824489567112, 1.0508146640993719, 1.041250589819143, 1.0445854010571087, 1.0354579675905353, 1.037648274301526, 1.0309430405871045, 1.0259167569638252, 1.053051552726831, 1.059618251837995, 1.05133232852342, 1.048708418937487, 1.0390237327885912, 1.0423947839121628, 1.0331484247043323, 1.0353911697743579, 1.026691…	[0.12660596849646494, 0.13058456596225745, 0.10963960679553465, 0.10363698490994983, 0.1113884193461188, 0.11289213865129989, 0.12041077583458054, 0.11718845654906856, 0.12498055773280871, 0.12426609344933397, 0.12888900605232223, 0.132918428046013, 0.11168653981184831, 0.10560885470476337, 0.1134547242407614, 0.11498487150741933, 0.12260903550637837, 0.11934962510687623, 0.1272401424034999, 0.12…	[8.16136768745336, 7.874777997843648, 9.623177302795575, 10.243189303034637, 9.456839904366728, 9.308129659454124, 8.647486760234862, 8.913722663628779, 8.284952366784939, 8.350212399045104, 7.998688733533993, 7.718393694880884, 9.42863441289205, 10.033422432240448, 9.26653636998311, 9.120403451247233, 8.474283550942205, 8.733959432036004, 8.119673596623658, 8.184582709719624, 7.81119511867829, 7…	[1.504717469961811, 1.4406132506962108, 1.4710182949178041, 1.487983243002759, 1.518871515484229, 1.4811945710133845, 1.4831656172642727, 1.4940298416243054, 1.5050401684255226, 1.4701124334002136, 1.4208780140239268, 1.2347568198417165, 1.3110070406641985, 1.374402270042995, 1.4716136162625504, 1.3611118555333102, 1.35799442681239, 1.3736081822478143, 1.4248702173838639, 1.3096739298749307, 1.27…	[0.013797905512137467, 0.048012215320043794, 0.03098147027967121, 0.023783783925525378, 0.006380805274171448, 0.02868365946351661, 0.02614984485042777, 0.018078639521794764, 0.013966926758104747, 0.031636486553956684, 0.05103056611873706, 0.1516285215682461, 0.1076542412817262, 0.0797050883496494, 0.02423378459086748, 0.09073187029582538, 0.0878268941698525, 0.07099867245591276, 0.050155546803106…	[109.0540494452706, 30.005140173042463, 47.480583769551664, 62.562931435221145, 238.03759090289046, 51.63896792518225, 56.717950938053484, 82.64061241019672, 107.75743257565061, 46.46889062389739, 27.843665514465425, 8.143301847640636, 12.177941389539436, 17.24359508910877, 60.725703438708, 15.001474686849209, 15.462170667063573, 19.34695586175598, 28.409025685183263, 12.01603174843171, 29.565226…
GUWDUY	Yes	1	1	1	1	[0.3660845082879313, 0.4157667360133829, 0.4347010970379001, 0.40996274487827755, 0.4361726547604067, 0.3970120470201605, 0.42873704658592443, 0.4282786485860514, 0.36613200748900954, 0.42753409069448556, 0.37369278736670397, 0.4240240874667591, 0.4432375971584009, 0.41815293832021766, 0.4447282829824403, 0.4050275351286512, 0.43718701685005396, 0.4367098528416351, 0.37372498365316315, 0.43594761…	[2.232765451689866, 2.192656256532514, 2.245875343773872, 2.208466423899039, 2.2470281262048517, 2.205420063921362, 2.2310101637300863, 2.209623238715235, 2.2056092130443914, 2.196357226725903, 2.2299391777127724, 2.189680073753647, 2.242733630188772, 2.205487902059256, 2.2438757504715516, 2.2025011247139226, 2.2279160761479684, 2.2065676298717696, 2.2028255382887614, 2.193327040171052, 2.2322453…	[0.16396012756774817, 0.18961783671047466, 0.19355530939996304, 0.1856323195326148, 0.19411090127166603, 0.18001652089545722, 0.19217171376266048, 0.19382428691104375, 0.16600039813201511, 0.19465599015138726, 0.16757981163862826, 0.19364659365049536, 0.1976327421108379, 0.18959656860043975, 0.19819648342337157, 0.18389436018165903, 0.19623136685020173, 0.1979136496564185, 0.1696570959239409, 0.1…	[0.32978713333920456, 0.29868772696054824, 0.37204387899690267, 0.4336992863029577, 0.34432272016792753, 0.3008301062795125, 0.33912779045820785, 0.36740413996115, 0.19192092437676472, 0.32843270720011225, 0.2919180697884981, 0.26369630169082187, 0.3302684382860407, 0.3865998490070196, 0.30511091370449384, 0.26567168003564134, 0.30047043812984525, 0.3261171679844612, 0.16760223046520417, 0.290604…	[2.2500168456967296, 2.296288951465364, 2.280072105769471, 2.249521086501206, 2.2919729973210785, 2.2751219912180423, 2.1858956165207823, 2.210084471022265, 2.3069980751689743, 2.323865452581062, 2.267851896183386, 2.313005578112232, 2.2999707968886436, 2.2723797057400192, 2.3111052744229785, 2.2919183082206, 2.20378503533133, 2.2292672936298983, 2.3188241174836777, 2.3421007342234934, 2.25408623…	[0.1465709618885472, 0.13007410359656277, 0.16317197954200074, 0.19279627512961534, 0.1502298327992439, 0.13222592346288023, 0.15514363444215434, 0.16623986312668348, 0.08319076051362012, 0.14133034545323175, 0.1287200765974943, 0.11400590823738461, 0.1435967964170769, 0.1701299514471417, 0.132019478766787, 0.11591673188469949, 0.1363428979290944, 0.14628894835371994, 0.07227897502078828, 0.12407…
GUXLIU	No
GUYLUI	Yes	1	1	1	1	[0.21803569454299065, 0.13729368200719755, 0.21336224145212376, 0.21705333957178766, 0.22459354666003783, 0.13645709616130902, 0.2141087799185245, 0.20342209352310325, 0.1404991504132703, 0.1379877062891618, 0.26352206072576867, 0.1668424368134022, 0.25811946092124183, 0.26249157420039726, 0.2714069347972915, 0.16581998264731693, 0.2589925784048171, 0.24620346417898817, 0.1707431531988426, 0.1676…	[0.5238662834642968, 0.5642383101977662, 0.5212290997835484, 0.5199174754891617, 0.5172041622140404, 0.5656736349136238, 0.5213263968601767, 0.5291399777745923, 0.560136079339029, 0.5637444443666997, 0.49945255101655617, 0.5484448212380743, 0.4974351387002022, 0.4957336459329551, 0.49222665089879625, 0.549951827268857, 0.49744162232121447, 0.5062835655591522, 0.5440403266160848, 0.547876858876182…	[0.4162048626247398, 0.24332570037485748, 0.40934445436896566, 0.41747652234150073, 0.4342454354941787, 0.24122937280282739, 0.41070005510568836, 0.3844390937510278, 0.25083038853533934, 0.24476996211319596, 0.5276218135024268, 0.3042100688210849, 0.5189007386886819, 0.5295012278345489, 0.5513861029298347, 0.30151728646998727, 0.5206491913488837, 0.4862955879420556, 0.31384282533035757, 0.3060574…	[0.1252618037343743, 0.32143301002512814, 0.17827947228412186, 0.28668701655143314, 0.17922595130199073, 0.17547223178359458, 0.24786134698019066, 0.14683989713786666, 0.2527933797830013, 0.26760403327134835, 0.10768018479561095, 0.27989384033373976, 0.15398446560387638, 0.249707424002479, 0.15491866040359212, 0.15142903836721788, 0.21508855295649013, 0.12645805151498438, 0.21926529972203995, 0.2…	[0.6248079479990081, 0.4755130278178354, 0.579664981774253, 0.525222252092734, 0.5972591687286223, 0.5650423326248989, 0.530823226937624, 0.5937030732435348, 0.5159898049689027, 0.5424316872628309, 0.6332785240176794, 0.49372702405192465, 0.5910193053607696, 0.542491242722072, 0.6089662253936456, 0.5759753797147126, 0.545754562554408, 0.6032042529964373, 0.530917212522881, 0.5588783981202313, 0.4…	[0.2004804902619023, 0.6759709854853149, 0.3075560502869082, 0.5458394335143578, 0.30008070312843693, 0.3105470540029098, 0.4669376440253553, 0.24732884796375895, 0.4899193304763773, 0.493341446591565, 0.17003605950895126, 0.5668999805534316, 0.26054050046619254, 0.4602976128232333, 0.25439614537481153, 0.2629088737130092, 0.3941122396664293, 0.20964383272631082, 0.41299339058929124, 0.4166825161…
GUYLUI01	Yes	1	1	1	1	[0.4549652538426762, 0.48112975608243597, 0.47791221529521294, 0.4626992386146851, 0.45933088301277997, 0.44487233169621115, 0.4859855950729415, 0.47821768911618867, 0.4428125685223475, 0.4792997915151476, 0.4621940691752966, 0.48862222582042153, 0.4853740379655296, 0.47001360629371886, 0.46661969594383146, 0.45199937993108397, 0.49351315411061036, 0.4856948121867177, 0.44993030003617585, 0.48677…	[0.3929660530601882, 0.37849933747271197, 0.3802858813844295, 0.3883171916596504, 0.38940770800800834, 0.3978635379452657, 0.37658892179631653, 0.37917954760433925, 0.3978256972680395, 0.37966148560809004, 0.3884171436849555, 0.37377737823974605, 0.37558447025698694, 0.3837172838175727, 0.38483464590736194, 0.39338908763574887, 0.37183255893087075, 0.37448110218870795, 0.3933721167318265, 0.37495…	[1.157772408837035, 1.27115085404112, 1.2567182708844598, 1.1915497138747042, 1.1795628940229752, 1.1181530581910537, 1.290493604418331, 1.2611906210067856, 1.113081863648435, 1.2624398567778623, 1.1899425056021251, 1.3072546768922233, 1.292316579632329, 1.2248955835858915, 1.2125199768426176, 1.1489880989012187, 1.3272456708191653, 1.2969808338738735, 1.1437778146916975, 1.2982328831443724, 1.09…	[0.15362293605798663, 0.1189061451332453, 0.1323338585436557, 0.07506245975226913, 0.10390422239413678, 0.07077408371136001, 0.09813786922887202, 0.09622572656893674, 0.08177690802598091, 0.16355857660653683, 0.38357789486712074, 0.2995704091688169, 0.33266718815268614, 0.19157085734270107, 0.2608704541380075, 0.18086537110326023, 0.2496291151886426, 0.24245874966043213, 0.20871891445332047, 0.39…	[0.5389702764894682, 0.5664289893375273, 0.5530172354022006, 0.5969074250803166, 0.6003808290654944, 0.5999225158981754, 0.5704273676243656, 0.6031878059423593, 0.5846807573974928, 0.5737009802144051, 0.4342096567240335, 0.48251223407002275, 0.46110109821766543, 0.5419561624618009, 0.524106108896906, 0.547921480210947, 0.5008016244609854, 0.5322568676491388, 0.5257009274699339, 0.4588670360166138…	[0.2850304418614605, 0.20992242164779237, 0.23929427524516736, 0.1257522634136594, 0.17306385774486824, 0.11797204111501039, 0.17204270832513277, 0.1595286337372213, 0.1398659131352004, 0.2850937722738617, 0.8833932846198943, 0.6208555721829487, 0.7214625804158217, 0.35348035618324336, 0.49774358609760433, 0.33009359485893486, 0.49845907640039966, 0.45552958429887236, 0.3970297626405797, 0.868697…
HABRIN	No
HAFQOW	Yes	1	1	1	1	[5.705561996059536, 5.721984772699045, 5.6980481516422135, 5.701220264553941, 5.68032398175978, 5.689420558804026, 5.675190057793072, 5.695770401264029, 5.703190811908264, 5.713207180310726, 5.805321401519632, 5.8210018951203235, 5.798383951699313, 5.801787901669759, 5.783137924343682, 5.7905137239496804, 5.777114607966046, 5.796226442462329, 5.8038476838926005, 5.8130434037034755, 5.787337679093…	[0.19487528066633197, 0.1810989323475627, 0.1999946769136651, 0.19540510872109487, 0.20626824595920878, 0.2053661725070867, 0.21641668287521165, 0.2018293827393135, 0.19286221518696872, 0.1863394995952849, 0.17273737987168725, 0.15998012863595787, 0.17739448854024184, 0.17300315553993637, 0.18259214253115824, 0.18223769830916384, 0.19241834626221155, 0.17908899374420012, 0.1705832343833322, 0.164…	[29.278018107533477, 31.595905610959026, 28.490999058449844, 29.17641356394316, 27.538528557047552, 27.703786311777797, 26.223440736615725, 28.220719520411897, 29.571322751734193, 30.660204587429792, 33.607788921146884, 36.385780813855206, 32.68638163120808, 33.53573455676341, 31.672435868136134, 31.774510859581593, 30.02372029584684, 32.36506231500361, 34.023552812055826, 35.29944605159644, 32.3…	[4.5996846673198855, 4.7535113729720555, 4.911466338408568, 4.759648626524979, 4.437902921987839, 4.781949971055516, 4.773519767206777, 4.779452005989609, 5.108693250840526, 4.847896943117794, 5.579879697779878, 5.664479213812785, 5.719216475377764, 5.652597062910537, 5.520692051547659, 5.674390594780383, 5.64598403200112, 5.674355307368001, 5.786772137190977, 5.690367602536471, 5.915897227410386…	[0.9708319694841744, 0.856709119729078, 0.7825314198662691, 0.875416968701085, 1.0378308395707134, 0.8437390245600374, 0.8871334161377804, 0.8436274065139341, 0.683120494951224, 0.8236453354709677, 0.3176298360507336, 0.26076733417666115, 0.23394646140182776, 0.27419412056578885, 0.34358325505249765, 0.2560869429769211, 0.2841162249147025, 0.2556705035952067, 0.19875410897765478, 0.25203713786388…	[4.737879274581167, 5.548570995106584, 6.276382281554796, 5.43700750236449, 4.276133212444839, 5.6675699853388135, 5.380836388723523, 5.665358864690543, 7.47846578838964, 5.885903476094748, 17.567240430425525, 21.72234966353297, 24.44668938828019, 20.61531097474528, 16.067989258394235, 22.158062917295112, 19.87209295666293, 22.194016234082245, 29.115232721259428, 22.57749651803188, 42.15902784367…
HAFQUC	Yes	1	1	1	1	[4.041272180181561, 4.169804373755282, 4.035877255916867, 4.099306464335045, 4.252051177844385, 4.149102541138557, 4.029524147427001, 4.140595751387374, 4.1226081912814045, 4.022908131387216, 4.153280928423468, 4.281191183147784, 4.147214001112677, 4.211064239786159, 4.363395109662142, 4.261060058215809, 4.141469908342316, 4.252659989952048, 4.234712614369934, 4.135133277867658, 4.410728488111081…	[1.3907686465392828, 1.3272312586009491, 1.4077269076948493, 1.3624765623310418, 1.27686373200497, 1.3288027503363615, 1.3986989999652504, 1.332105106049199, 1.3418684030035521, 1.396946625755105, 1.3430758950330555, 1.2802912804380864, 1.359894232385966, 1.315100603003496, 1.2305776579793437, 1.2817957832385694, 1.3509298865844577, 1.2850560224167586, 1.2946998754500807, 1.3491888174921178, 1.25…	[2.905783208614643, 3.1417315910346506, 2.8669461625377397, 3.0087170507517578, 3.330074362099459, 3.1224367499903876, 2.880908721266771, 3.108310096992037, 3.0722894898289748, 2.879786569664159, 3.0923650285014226, 3.3439196599721104, 3.0496592325686196, 3.2020852474470085, 3.545810442249542, 3.3242893399523186, 3.0656438572198237, 3.3093187501306156, 3.270806381206924, 3.064903313943911, 3.5197…	[3.6937439734476625, 4.079439836736586, 4.406698672945616, 3.8289828271505835, 4.406092334058559, 3.8518234543551557, 3.743225071211126, 4.143498177181796, 4.427389042456128, 2.6215778879250804, 3.788557040458396, 4.17675898171054, 4.503737696389983, 3.9251327087935244, 4.503073659156564, 3.9480481720019687, 3.8391358704771057, 4.241615560287771, 4.524069453733567, 2.7060675711254296, 2.834868347…	[1.645726505007836, 1.3980610633923944, 1.2202698335795152, 1.5466820553339582, 1.22222501960378, 1.5351422380953252, 1.5889751794980904, 1.3456993445165315, 1.2155057837550411, 2.046446206903937, 1.608158715042563, 1.3612429332674076, 1.1848466591208031, 1.5092815670779394, 1.1867955180625944, 1.4977682028836061, 1.5515458644483513, 1.3091825262063865, 1.1801731708744745, 2.013434339449298, 2.10…	[2.2444458190397043, 2.9179267941543463, 3.611249374262653, 2.4756108173271802, 3.604976386006991, 2.509098739367743, 2.355747981156948, 3.079066802005783, 3.642425319259832, 1.2810392372303099, 2.355835282314237, 3.068342086217495, 3.8011143988302343, 2.6006629872203497, 3.794312997160359, 2.635954057778043, 2.474394059786368, 3.2398962523420516, 3.8333945944402052, 1.3440058700228468, 1.3481923…
HAZNON	Yes	1	1	1	1	[0.004452051121792948, 0.004729537362695821, 0.0037600499984426113, 0.0051509921883652445, 0.00645657425867714, 0.004295187383184681, 0.00409183092238249, 0.004743264320921088, 0.005455785532972234, 0.005090786117575723, 0.004341824758121179, 0.004615283985031644, 0.0036606630251560194, 0.0050309385870427594, 0.006320688691525567, 0.004187316146759757, 0.003987098609703725, 0.004628815805655547, …	[0.9512991155046565, 0.9510490499435483, 0.9518674282671469, 0.9506656564698185, 0.9495548694798148, 0.9514140069824614, 0.9515957963706485, 0.9510434754850028, 0.9504210604525584, 0.9507208083105976, 0.9513576318681208, 0.9511086152816617, 0.9519225846151445, 0.9507265196590411, 0.949617753289628, 0.9514718555213177, 0.9516527014153392, 0.9511030893350461, 0.950482657704463, 0.9507815070572285, …	[0.0046799697899762805, 0.004972968915721595, 0.003950182437997376, 0.005418300485885678, 0.006799579957095245, 0.00451453032188106, 0.004299967421029584, 0.004987431640285603, 0.0057403878764790564, 0.0053546594048171706, 0.004563819758922218, 0.004852530942183583, 0.003845546984932603, 0.0052916779778552974, 0.00665603467250869, 0.004400882824290687, 0.00418965721819939, 0.004866786637073944, 0…	[0.8232451826727037, 1.2558152031981094, 1.290669151170026, 1.094508462878209, 0.8774826398967888, 0.915030879636235, 0.9490858554879135, 0.7729452044767328, 0.7646739737662611, 0.6495903473161122, 0.6449271296747376, 1.1608780080004848, 1.2101315268629345, 0.9449487978971535, 0.6986700203560652, 0.7458292315302845, 0.770429365116143, 0.5978640492481028, 0.5904137958524098, 0.48560587832525737, 0…	[0.31536572131953455, 0.039231768111111155, 0.014594276715674223, 0.14415780720815813, 0.27839371044549727, 0.2754843036803681, 0.22513333207561, 0.3542990916432761, 0.3615002272934915, 0.44216320575877144, 0.408065003704027, 0.061862340994583216, 0.02487193279957602, 0.20957557001428284, 0.36889297848512226, 0.36507059838961403, 0.31022918613047606, 0.4482745707472871, 0.4556617969531141, 0.5342…	[2.6104459902240804, 32.01016073610099, 88.43666433868901, 7.592432793444078, 3.151948506640485, 3.3215354465273044, 4.215661211682184, 2.1816177989385532, 2.1152793719973086, 1.4691189562039353, 1.5804519471669978, 18.765504009978113, 48.654502913563796, 4.508869033889561, 1.8939639979735832, 2.042972605354304, 2.4834199990200667, 1.3337005671578595, 1.2957281031685024, 0.9089742354295158, 0.620…
HEKTUO	Yes	1	1	1	1	[2.422655948577258, 2.422652418090686, 2.422643213267142, 2.4226444948690298, 2.422621277429709, 2.4226453047736562, 2.4226457094909466, 2.422635861806641, 2.422624301035489, 2.4226431652274876, 2.3855435281630695, 2.38553943678628, 2.385527171360847, 2.3855289296116733, 2.3854996668801047, 2.385530236499566, 2.3855305357127867, 2.3855183991313096, 2.3855036579603475, 2.3855276132891525, 2.373428…	[0.0001184605656948292, 0.0001205749811393171, 0.00012389998172979946, 0.00012350486093359262, 0.0001341784739080884, 0.00012352294074923154, 0.00012304883649109824, 0.0001279525918716156, 0.00013303440435898374, 0.00012460727233891154, 0.00015197362600193157, 0.00015451484084262203, 0.00015907576841415168, 0.00015850469784952975, 0.00017216668316665846, 0.00015839650316822618, 0.0001578865470978…	[20451.159711817978, 20092.49676175738, 19553.21687254508, 19615.782541317643, 18055.215615950383, 19612.91797360911, 19688.48937199182, 18933.85531601777, 18210.50962500055, 19442.229331834595, 15697.088968139442, 15438.901685929464, 14996.1694049477, 15050.209627706316, 13855.756659788385, 15060.49810939321, 15109.143746325159, 14542.59578738798, 13981.418711806366, 14932.827565825966, 14978.88…	[1.015628080831202, 1.1092355161073084, 1.0541292961148578, 1.2892430956502974, 1.1729656096297487, 1.1622814209386605, 1.5898646139413724, 1.317702983670861, 0.9961395022364931, 1.1348465505068597, 2.0360256057845394, 2.0536748771366398, 2.005581328501876, 2.087599054573157, 2.040429754721323, 2.0418575384130606, 2.1202592450680706, 2.085170611699801, 1.9862646846752143, 2.010554437687126, 2.343…	[0.5847652468335852, 0.5575010180244114, 0.6423243394645957, 0.48169167875942, 0.5841670904516705, 0.581840930717113, 0.3588572019785677, 0.4844604226495886, 0.6678398483703868, 0.6449401212023015, 0.06329731798890115, 0.05612559680782138, 0.08955297224452011, 0.03942098324909559, 0.07040236007914011, 0.06805095607656779, 0.02341498441351539, 0.042272873601114105, 0.09962798457446352, 0.098154589…	[1.7368133389093716, 1.9896564853604233, 1.6411168491505692, 2.676490278949177, 2.007928260256542, 1.9975930870077507, 4.430354484111273, 2.7199393842414215, 1.4915844040561501, 1.759615370790193, 32.16606438430055, 36.590700036003, 22.39547474790376, 52.95654452305046, 28.982405595887013, 30.00483249810123, 90.55138400366535, 49.3264458757979, 19.936814873442, 20.483549860483357, 291.85270205582…
HEXNII	Yes	1	1	1	1	[0.09474455203507329, 0.08643363899281209, 0.0915664976039624, 0.0910360336360611, 0.09116642102403455, 0.08600829381667435, 0.08774161224977241, 0.09254494933588794, 0.09147944785412156, 0.08900991612956657, 0.09528754379974974, 0.08699230503628391, 0.09210939805946192, 0.09158683940423624, 0.09171619758042308, 0.08656457513666728, 0.08829460051960575, 0.0930875478226255, 0.0920290048486087, 0.0…	[0.8429092524887241, 0.8602764102269582, 0.8395997096485704, 0.8508162548520628, 0.8493836089432798, 0.8564941643151509, 0.8519253360634808, 0.8400989434925868, 0.849026437651733, 0.8560026619940005, 0.8430207180716037, 0.8603437076092815, 0.8396968870355961, 0.8509074136164022, 0.8494758652201239, 0.8565601698797694, 0.8520014754167973, 0.8402004839732602, 0.8491220566158197, 0.8560825949632532,…	[0.11240184130775184, 0.10047193897832112, 0.1090597061334016, 0.1069984654346903, 0.10733244680510719, 0.10041900739095662, 0.10299213855430447, 0.11015958304999889, 0.10774628892256713, 0.10398322351267457, 0.11303108186678787, 0.10111343207009402, 0.10969362811935404, 0.10763431830378262, 0.10796798512534167, 0.10106070557637285, 0.10363198077375654, 0.11079206641541052, 0.10838136182139793, 0…	[0.20062799443527485, 0.19453595749733732, 0.2183593454075442, 0.22637157735560254, 0.22731457239191594, 0.1916864705901311, 0.1511328067073617, 0.17745209503999962, 0.24418306428169842, 0.05706448962563541, 0.2004154949213224, 0.19409633275585844, 0.21827706887207923, 0.22584996824386538, 0.22692572410243256, 0.1918670272132541, 0.1512819949572458, 0.17778556187420916, 0.24313606047203914, 0.058…	[0.7449156482543233, 0.677388563102375, 0.8294228319091631, 0.7544920308620753, 0.7882099525254139, 0.8135185502903032, 0.6669301073224441, 0.8083833371450898, 0.7029342976383658, 0.8878208107401326, 0.7472516278897519, 0.6795292584485646, 0.8322006672633946, 0.7573675361891807, 0.7910971402507849, 0.815714077653396, 0.6683084361227031, 0.8102917199411618, 0.7061114500527864, 0.8877634443196006, …	[0.2693298159401506, 0.28718518158378875, 0.263266619879423, 0.3000317671970008, 0.2883934307903664, 0.2356264285820256, 0.22660966276379657, 0.21951478572863045, 0.3473767962412353, 0.06427478263103964, 0.2682034905528387, 0.28563351811958826, 0.2622889856479696, 0.29820392009441893, 0.2868493798757698, 0.23521357847005317, 0.22636553241035262, 0.2194093281455706, 0.34433099824944513, 0.06572511…
HEZKIH	Yes	1	1	1	1	[0.9599572535164265, 1.009949975387397, 0.9648479421439314, 0.9669084231188978, 0.9261767858928027, 0.9324034318967033, 0.9504671182597166, 0.9512502155991299, 0.9707303607836076, 0.961021256022867, 1.0581196361033205, 1.1117359049792546, 1.0631316377372966, 1.0653107240808206, 1.021368499038576, 1.0284358557685083, 1.0478771714179236, 1.0486078355115802, 1.0694519371413822, 1.0594524044841316, 1…	[1.1650985917416279, 1.1356089689157758, 1.170512413197445, 1.170391460471485, 1.202733972899383, 1.18451280899843, 1.1725460673967911, 1.1760584629643345, 1.1666809816911827, 1.1578661714659804, 1.1262276272914742, 1.095590798011222, 1.1313696492460101, 1.1311795187884937, 1.1643468688986875, 1.1462450314270172, 1.1338660386280948, 1.137285121972834, 1.1274068749574822, 1.119094267482913, 1.1071…	[0.8239279150457565, 0.8893465999583009, 0.824295352416035, 0.8261410440651923, 0.7700595532860064, 0.7871619663489339, 0.8106010882539401, 0.8088460272641886, 0.8320443857552804, 0.8299933789464745, 0.9395255545702157, 1.0147364390038143, 0.9396854851513914, 0.9417698131785313, 0.8772029421135049, 0.8972216477031596, 0.9241631160289339, 0.9220272166161584, 0.9485944789734535, 0.946705237680353, …	[1.5265009844423512, 1.2309356461385539, 1.1140415373140664, 1.4261013803730016, 1.120306726751431, 1.4660480319293043, 1.4153731653274892, 1.111027825886781, 1.3945504319505322, 1.3129736124526163, 1.2582180649719517, 0.9945982965937948, 0.9007639084060589, 1.174148469435389, 0.9066539055741655, 1.2081093498069908, 1.1613418224283163, 0.901441658980616, 1.1445513976294603, 1.067958814344113, 1.4…	[0.7010328333621345, 0.8613207124108492, 0.9767578626811484, 0.7899879326926865, 0.9780500340413291, 0.7604054883291522, 0.781465296394582, 1.0089515246499976, 0.8038098062140888, 0.8274020120922827, 0.8558819039074314, 0.9968841678467084, 1.1059021091479566, 0.9423897712532141, 1.1080876598234917, 0.9138482960606313, 0.9319293813398836, 1.1398830264844055, 0.9537570476438608, 0.9701105046632711,…	[2.177502838378188, 1.429125792984993, 1.140550365528752, 1.8052191955794972, 1.1454492998914314, 1.9279819181088087, 1.8111785281541548, 1.1011706694949426, 1.7349258757103343, 1.5868629677760275, 1.4700837337811448, 0.9977069840943997, 0.8145060046047415, 1.245926584998876, 0.8182149647967266, 1.3220020817621967, 1.2461693403834897, 0.7908194420271495, 1.2000450224267631, 1.1008630555080994, 1.…
HICVUM	No
HIFTOG	Yes	1	1	1	1	[0.6044771461362451, 0.6087139421610976, 0.5557539143791193, 0.5853826864945023, 0.5829151302061838, 0.5453091717740004, 0.5659046830372919, 0.5575131918380759, 0.5928520335107768, 0.5509671560697422, 0.5766768888164711, 0.5807633863936449, 0.5296759337615353, 0.558249086150684, 0.5558704520929992, 0.5195895688732259, 0.539467590692289, 0.5313638632939943, 0.5654636857168406, 0.5250548521743266, …	[2.6695308123659505, 2.67214482267, 2.6837961236864674, 2.666388852313516, 2.6734218237660765, 2.6933688573144487, 2.719631278009389, 2.6740092763905348, 2.698338984836028, 2.725661240054594, 2.683621550360561, 2.6863201370934937, 2.6969482804732308, 2.6800634116927013, 2.6870893684521433, 2.7062565064844692, 2.733201939424834, 2.6871070212627184, 2.71236237708066, 2.7388975255282704, 2.674945056…	[0.2264357254601266, 0.2277997573323411, 0.20707754567278183, 0.21954137934029758, 0.21804083628861282, 0.20246360623539947, 0.20808139971514852, 0.2084933649110692, 0.21970999079153988, 0.2021407312005899, 0.21488756070653514, 0.21619291698494691, 0.19639825412914244, 0.2082969692862974, 0.20686712493421827, 0.1919956839376592, 0.19737567975157105, 0.1977457016372564, 0.20847645229670755, 0.1917…	[0.9599149995210937, 0.7222878265352467, 0.8633082170646926, 0.8432378103851067, 0.567088788130533, 0.8599530617442933, 0.8348053846331275, 0.7462121864781168, 1.0249164765894079, 1.0168703138842683, 0.9470018786609951, 0.7126051092836712, 0.8518370975691211, 0.8320074668489725, 0.5594030374919742, 0.8483974505342886, 0.8234320066280438, 0.7360610792882311, 1.0109330839149075, 1.0035675816303866,…	[2.272900346987622, 2.5773349628424813, 2.480974532926208, 2.507285003264404, 2.730182482318457, 2.4330782708954954, 2.360806397062001, 2.4424214609749004, 2.140468385332031, 2.3835587738814543, 2.2810181189554153, 2.583932241411543, 2.4886889991332914, 2.5147906233462587, 2.7352203227366476, 2.440500434483282, 2.367819850330941, 2.4488886673834216, 2.1487084447252407, 2.392494084840276, 2.237968…	[0.4223304381968671, 0.28024600486490614, 0.34797141430003153, 0.3363151015090978, 0.20771094672359194, 0.3534424157377343, 0.3536102687929151, 0.3055214664631483, 0.4788281310823575, 0.42661851892511465, 0.4151663113902275, 0.27578320277252755, 0.342283466461973, 0.33084562154994734, 0.20451845609726943, 0.34763257508450995, 0.34775956731377006, 0.30056943342985637, 0.47048406515858293, 0.419465…
HIFVOI	Yes	1	1	1	1	[0.5301733715058156, 0.5378596478224643, 0.534472559255961, 0.5320288555226245, 0.5206422379355808, 0.5353181437781073, 0.5245082442561059, 0.5152269268885437, 0.5268575070574564, 0.5261747987968414, 0.5408465199602016, 0.5486665587598406, 0.5452201770430236, 0.542733933765515, 0.5311496481525562, 0.5460802737395913, 0.5350826087756406, 0.5256393096420852, 0.5374730644604226, 0.536778128782642, 0…	[3.922778794065049, 3.8997099578810976, 3.92623010649898, 3.9387804316424835, 3.911982205555423, 3.931377853713149, 3.938972361699093, 3.9299648395907534, 3.911209432910915, 3.9290894413764295, 3.917404124632419, 3.8942954584505647, 3.9208115808619683, 3.9333683269360513, 3.906707281305834, 3.9259446819412784, 3.933627891053824, 3.9247139197232017, 3.905878489405823, 3.9237412705632466, 3.9251506…	[0.13515250268711024, 0.13792298751230966, 0.13612868954656107, 0.13507451475297566, 0.13308911200981807, 0.13616552865110748, 0.13315865055469872, 0.13110217213602265, 0.13470449897778627, 0.13391774523018063, 0.13806247779221675, 0.14088981296199346, 0.13905798985707954, 0.137981975918407, 0.1359583940916651, 0.1390952542585416, 0.1360277645967909, 0.13393060498003304, 0.13760619177433375, 0.13…	[0.3472492595147813, 0.4254989560636885, 0.41606549034616763, 0.38700632607011887, 0.5511753450428891, 0.3507089121998832, 0.3548806539006173, 0.37740613992561434, 0.3786519247929708, 0.38995551878729334, 0.4173636755149404, 0.5133642836400473, 0.49988965686239856, 0.4642572700588211, 0.6658777917800529, 0.4201874395189649, 0.4252107803874407, 0.4525520489138052, 0.45602840260889055, 0.4690638737…	[3.6239180559445443, 3.5965307034898433, 3.8782054375351316, 3.9219171493620113, 3.6800722528792913, 3.895527822545145, 3.9087114934398937, 3.940863777600183, 3.579531774041289, 3.729072365702676, 3.5837046941476784, 3.5475133638021283, 3.824410489118649, 3.871376410867131, 3.6115117802270547, 3.850380783993926, 3.8628441265480227, 3.8920424145466357, 3.5359618441169096, 3.682376137558416, 3.5754…	[0.09582149876296628, 0.11830816727097909, 0.10728299391241278, 0.09867784334329302, 0.1497729683463821, 0.09002859899245884, 0.09079223536866919, 0.09576736503067824, 0.10578252930703085, 0.10457172201157144, 0.11646151430850613, 0.14471102177606385, 0.130710251497506, 0.11992046775808977, 0.18437646955098383, 0.10912880130341616, 0.11007712619443033, 0.11627623769524636, 0.12896870009149705, 0.…
HIMSAY	Yes	1	1	1	1	[3.239873269020119, 3.2324529226097116, 3.2098795833258933, 3.2211543278446784, 3.2254447035883387, 3.2186329967489224, 3.238100729060004, 3.220983944894417, 3.2140431846063793, 3.2122386358859933, 3.2385560449976234, 3.2306052614231118, 3.205579345953449, 3.2181955515900533, 3.2225873928809694, 3.2151068991712126, 3.2367098945237998, 3.217761568990923, 3.210045979665203, 3.208093714449253, 3.249…	[0.2816381644707477, 0.28868707260178034, 0.30332801472471127, 0.2969816509938653, 0.2913298507934767, 0.29631808697785356, 0.28373375352344354, 0.29517335016628016, 0.29948363046054843, 0.30100951822021005, 0.31198666604908465, 0.3195430861121989, 0.3355947825795343, 0.32856412807136076, 0.32259684218893636, 0.32802022755944565, 0.31421041259724986, 0.3267350399478786, 0.33147412729729797, 0.333…	[11.503672718178889, 11.197082340672074, 10.582206151446497, 10.84630756501255, 11.071452838778447, 10.862087527547649, 11.412462172190788, 10.912177346227017, 10.73194945467903, 10.671551700023022, 10.380430952418022, 10.110077175285127, 9.551934393359476, 9.79472582865496, 9.989519336316336, 9.801550724759963, 10.301090494644319, 9.84822922421858, 9.684152443023477, 9.630511573481055, 10.395332…	[3.4859280271749125, 3.4025621597914095, 3.4629976503534974, 3.4128039134339696, 3.4667998998272034, 3.4847244208350423, 3.372163274524298, 3.4854834401916346, 3.371475505630382, 3.414668759175887, 3.348541732609355, 3.2676287441576077, 3.328759717957356, 3.2761643415547463, 3.333018122814159, 3.348780176181946, 3.234816261768733, 3.351221871428872, 3.2360415423674898, 3.2795832044313595, 3.27757…	[0.1593065089461249, 0.24922603663459483, 0.20212218838870583, 0.22554814537088425, 0.2028907943962025, 0.16991756189192683, 0.25421987270973845, 0.1824936848374047, 0.271538015122449, 0.2369829774158551, 0.17108318286421884, 0.2637701355358087, 0.21415287472388744, 0.24006969673498008, 0.2146588139786208, 0.18146327443584648, 0.27044863097612315, 0.1936309971232568, 0.28739640917167875, 0.251100…	[21.881893277529556, 13.652514824444722, 17.133188978212164, 15.131154848655761, 17.087024131106123, 20.508324048643317, 13.264750857516734, 19.099200299983394, 12.416219158521978, 14.408919984087564, 19.57259431668947, 12.388167968750214, 15.543847927557394, 13.64672170670253, 15.527049931181091, 18.45431361576061, 11.960926739001767, 17.30725927778823, 11.259853773727604, 13.06082578532418, 16.…
HOWPOZ	Yes	1	1	1	1	[0.4452824748760934, 0.6167154085998312, 0.44775335762101803, 0.4913487343784633, 0.5760975734045235, 0.47726486374734894, 0.4658506646925912, 0.44762784892916796, 0.4585834525780995, 0.5246663087190708, 0.43386736208002763, 0.6023840202933346, 0.4362954452224174, 0.4791592085211838, 0.5624139137839996, 0.465310153894818, 0.45409021598940624, 0.43617328849311154, 0.44694215355361694, 0.5118301301…	[1.5853253012822335, 1.5331523726666418, 1.5830491219299172, 1.523206609759749, 1.5600250708362096, 1.5411791729006055, 1.5514894704653084, 1.581178874493196, 1.567520860995813, 1.5719444792244832, 1.5889244315740514, 1.5371938618569618, 1.5866554565261919, 1.5268782255670683, 1.5639948544066964, 1.5448283478203293, 1.5551078851888174, 1.5847797300337507, 1.5711436396855283, 1.575730208885617, 1.…	[0.28087766877620807, 0.40225317430593416, 0.28284236503991467, 0.32257523781095093, 0.36928738144940315, 0.3096751319634716, 0.3002602812076305, 0.2830975395321057, 0.2925533330936158, 0.33376898208129735, 0.27305726657511425, 0.3918725121408189, 0.2749780637175247, 0.313816256265773, 0.35960087221473125, 0.30120508505125887, 0.2919991727353834, 0.2752264432886345, 0.28446931411253684, 0.3248209…	[0.8147161278397668, 0.5457382660030234, 0.8073189581710155, 0.5198621185371832, 0.7769526926093843, 0.6554913149667755, 0.8901569361676814, 0.6503452873240103, 0.6618529621516224, 0.44979817288648233, 0.7694566734003806, 0.518833057954303, 0.7620238658644574, 0.4952426464470564, 0.7331816720359174, 0.6198880714937263, 0.8400092569551624, 0.6164846689847363, 0.628216097757461, 0.4314607983208288,…	[1.5297471202808137, 1.5465633193093704, 1.5042781930887126, 1.5769565791560873, 1.4869508107329283, 1.4911748006511079, 1.4993020433342168, 1.5632373204504046, 1.632067113867764, 1.6904649644744658, 1.5727263065844568, 1.5719759495372894, 1.5467122696635527, 1.6009488839887371, 1.5271956750920728, 1.5232511142782086, 1.547668091538044, 1.5956395472362541, 1.6651780869926858, 1.7107326089578148, …	[0.5325822268521155, 0.3528715954848373, 0.5366819527665685, 0.32966165676888126, 0.5225140515753974, 0.4395804668108401, 0.5937142153078839, 0.41602466805016586, 0.40553048126993146, 0.2660795593751428, 0.48925020849395967, 0.3300515240751752, 0.49267331798577896, 0.3093431972750858, 0.48008364873853826, 0.40695067653862166, 0.5427580122301137, 0.38635584712883664, 0.37726661350199503, 0.2522082…
HUHJAW	No
IBICON	Yes	1	1	1	1	[0.6146374998737607, 0.6037676793652548, 0.6093996882391292, 0.6119929502863989, 0.6135535302612283, 0.619712307309211, 0.613796750075247, 0.6170177775717023, 0.5959326747667464, 0.6068898954586368, 0.6179160382771914, 0.6071196141234565, 0.6127221517261878, 0.6153257784814337, 0.6168853017860225, 0.6229912506366008, 0.6171066616867164, 0.6203092346459543, 0.5992524881874538, 0.6101953114294673, …	[1.7172059262835007, 1.7335085850626852, 1.7278125135622522, 1.7331790543577263, 1.7339809679777618, 1.7211558442323478, 1.7269066080193685, 1.7232345785146177, 1.7168529210905021, 1.7202610464433001, 1.7197381533012208, 1.7359445804715468, 1.7302982255901243, 1.7356871501810807, 1.736502710505312, 1.723732302901537, 1.7294309910760333, 1.7257873428731285, 1.7192226553309218, 1.7227254900913358, …	[0.35792882523064834, 0.3482922926184539, 0.35270012426447955, 0.35310428472330485, 0.3538409830280773, 0.360055894639575, 0.35543135177369295, 0.35805791345224464, 0.3471075870542392, 0.3527894192066971, 0.3593082104336847, 0.3497344448395584, 0.35411361039639094, 0.3545142213083953, 0.3552458041407333, 0.361419954588034, 0.3568264156656284, 0.3594354989376906, 0.3485601392753329, 0.354203449672…	[1.3247888932959497, 1.3903804478968316, 1.2305051637012305, 1.4483421805382146, 1.6420447573541068, 1.4184606710243362, 1.2353424750342352, 1.3638454950956616, 1.6122359088650535, 1.2266671769951014, 0.8558140778537661, 0.8885304450805039, 0.781786878966965, 0.9387595318103157, 1.0690585894243836, 0.918365862808597, 0.7928469303821569, 0.8770180730811638, 1.0501032330966364, 0.7825399860744677, …	[1.4534675103019281, 1.3113836957843685, 1.410179732031079, 1.3549704346119527, 1.2246381017625354, 1.375879322127338, 1.4901544049436408, 1.3788158218035071, 1.245497647217186, 1.447007245224271, 1.7009988658505162, 1.556657641665614, 1.6328141542754502, 1.6175921887739277, 1.5057565440997918, 1.6347202203592253, 1.722220381736116, 1.6263873243341538, 1.5253468082925352, 1.6726829728779677, 1.67…	[0.9114678408055725, 1.060239236133871, 0.8725874693496952, 1.0689105411757582, 1.3408408206398506, 1.0309484619851401, 0.8290030019278151, 0.9891426204492895, 1.294451187818195, 0.8477270456271839, 0.5031244259095086, 0.5707937450715123, 0.4787972206879095, 0.5803437592770889, 0.7099810348581379, 0.5617877918013326, 0.46036322574635485, 0.5392430572712541, 0.6884357231993138, 0.4678352077250198,…
IBIDAA	Yes	1	1	1	1	[0.817231110113704, 0.7909939420414311, 0.7691397843575088, 0.767537491583588, 0.8060065068912895, 0.7955720936078642, 0.8098151479546479, 0.8353945858863112, 0.7935610907357983, 0.8406498680276436, 0.7800031120381143, 0.7545925980995858, 0.733468702059212, 0.7319021256276397, 0.769125478653658, 0.7590403214811413, 0.772827941059476, 0.7975809618761175, 0.7570967567519902, 0.8026819299737185, 0.8…	[1.6754235610379666, 1.6753806483575964, 1.7036708419419566, 1.687392119002018, 1.6719026597527014, 1.687799087072997, 1.6829897559957339, 1.6602929097014323, 1.691046328342754, 1.6658752313458316, 1.6877334108477218, 1.687391163538822, 1.7156094005043445, 1.6992089482745985, 1.684062287655645, 1.6999416405872438, 1.695261773080999, 1.6727093694747872, 1.7031865433384483, 1.678383892079598, 1.681…	[0.4877758252411163, 0.47212789691516116, 0.45146032051636953, 0.4548661114036352, 0.4820893741568122, 0.4713665860476057, 0.4811765164164794, 0.5031609669624734, 0.46927223544105845, 0.5046295498063785, 0.46216014153937446, 0.44719482619373385, 0.4275266280562413, 0.43073109188297515, 0.4567084509233591, 0.4465096350124886, 0.45587528329322546, 0.47681980888679387, 0.444517812633718, 0.478246921…	[0.9202584191636761, 0.9904158499118693, 1.0479408863870836, 0.9351590304966843, 0.9434834576681858, 1.1479132410949457, 0.9493444736676798, 0.9989842190113022, 1.0099190937604177, 0.8565715749011296, 0.884619121626682, 0.951998832891985, 1.0074518135461685, 0.8988511224471293, 0.9067562569452775, 1.1048271720703329, 0.9127064193130363, 0.9600044359367338, 0.971017912949375, 0.822488929789095, 0.…	[1.729431813911569, 1.609353371127762, 1.5461619502567319, 1.685802490854013, 1.6576548169207403, 1.559365286992531, 1.7022730497362326, 1.56482154676528, 1.619186020449776, 1.654891653986915, 1.7461981896649643, 1.6265559892351829, 1.5639813555071653, 1.702569860293569, 1.674368611546004, 1.5788841393830109, 1.7193849906620695, 1.5818768334039337, 1.6368030259934625, 1.6700319247782909, 1.763645…	[0.5321160462997772, 0.6154122939561936, 0.6777691600890053, 0.5547263309730553, 0.5691676264789558, 0.7361413330604967, 0.5576922420376571, 0.6384013698407668, 0.623720240296963, 0.5175997914047745, 0.5065972046371267, 0.5852850065982794, 0.6441584549577151, 0.5279378799129822, 0.5415511558760274, 0.6997518972494537, 0.5308330736105751, 0.6068768539147041, 0.5932405411824143, 0.49249892626950026…
IBUDOZ	Yes	1	1	1	1	[0.3455563075635083, 0.3415698348148938, 0.34224118854097657, 0.345121846656147, 0.34306531482164127, 0.34227853304159145, 0.34547715063165185, 0.34540773292670857, 0.3435937747894771, 0.34150339923538603, 0.3466746040150489, 0.3426018203142687, 0.3432876540432348, 0.3462307724179453, 0.3441295871149806, 0.3433258312364346, 0.34659375129989606, 0.3465228690472379, 0.34466955721512765, 0.342533983…	[1.018825057200765, 1.0208220667666046, 1.0204893954609529, 1.0190349038601816, 1.02007886358067, 1.0204671158365237, 1.018861642503467, 1.0188906060997505, 1.0198041099067894, 1.0208505832954948, 1.0136101206854697, 1.0157050841815678, 1.0153559268747798, 1.013830664108734, 1.0149251518512408, 1.0153327351745796, 1.0136486574093928, 1.0136793366496926, 1.0146374285344952, 1.0157352377498732, 1.0…	[0.3391713868060221, 0.33460271474812125, 0.3353696668120564, 0.338675196844386, 0.33631254118668535, 0.3354135843574048, 0.33908151629182204, 0.33900374668180305, 0.33692134739570895, 0.33452828927515504, 0.3420196749620108, 0.33730442591052845, 0.3380958784569849, 0.3415074969371925, 0.339068931819536, 0.33814120173856316, 0.3419269080725607, 0.3418466338601014, 0.3396972628074204, 0.3372276268…	[0.11235562691494798, 0.13252548917294388, 0.14483998670757617, 0.24233629043152258, 0.6828748454652062, 0.24616266288924052, 0.17672510198321878, 0.15741309468461553, 0.3844068780321509, 0.15599759856198026, 0.09741833486579858, 0.11606886231182639, 0.12745896992838426, 0.21981098303185562, 0.6487055872911671, 0.2230870535525228, 0.15773966258829594, 0.1394954086371317, 0.35619724204514214, 0.13…	[1.1942979862148344, 1.1747909125331155, 1.1793987926415523, 1.0840259267573402, 0.8961944259592675, 1.1353164316022708, 1.0805119681257873, 1.1133208074414114, 1.0844905674418208, 1.1333882233823993, 1.1987326814479529, 1.1793578397258084, 1.1841091222648763, 1.0881704738828613, 0.892618227258883, 1.139823052539857, 1.0845350805844802, 1.117680647261272, 1.0873384922443488, 1.1378732511197729, 1…	[0.09407671134994032, 0.11280772413125743, 0.12280832201224452, 0.22355211665132957, 0.7619717615787126, 0.21682295440913457, 0.16355682046702272, 0.1413905979592494, 0.3544584799284324, 0.137638273756218, 0.08126777251799515, 0.09841700152585707, 0.10764123637911865, 0.20200050296119107, 0.7267447240947112, 0.19572077705870225, 0.1454445000555321, 0.12480793058280706, 0.3275863446256962, 0.12134…
ICANAD	Yes	1	1	1	1	[1.8652471057496758, 1.864803953897063, 1.865071150149413, 1.8646874246834477, 1.8652010705480966, 1.8659671778478852, 1.8652905368866064, 1.8634928721440562, 1.8674275880824172, 1.8645213237213603, 1.8542079500516007, 1.853705277453324, 1.8540105998259708, 1.85356864322367, 1.854164082077735, 1.8550376711849692, 1.8542704906456482, 1.8522086841831238, 1.8567142507482184, 1.8533798048959993, 1.88…	[0.0038865105141983954, 0.003977743720161176, 0.00392502513467687, 0.003997164722414051, 0.003904525203888593, 0.0037513454858006876, 0.003891143723238419, 0.00423776834662353, 0.003470365255059454, 0.004030906022736659, 0.004529658027375351, 0.004633962645617529, 0.0045733299519030626, 0.004656886853913473, 0.0045489034862887115, 0.004373029689672723, 0.004532806477994091, 0.004932732494662633, …	[479.92848570342505, 468.80947720319756, 475.17432020290903, 466.5025222071125, 477.7024025073539, 497.41277760494324, 479.36819340464024, 439.7344828036216, 538.1069284738516, 462.5563863817151, 409.34833023719375, 400.02594306763046, 405.39620349379703, 398.0274164629962, 407.6068194602391, 424.199651689033, 409.0777975295828, 375.49343820839056, 458.6161687625222, 394.7115442361858, 472.159475…	[1.2286591791775623, 1.4551032721557127, 1.0325191400705946, 1.4790690779038453, 1.3011430613331896, 1.3742287110282283, 1.3599829483659545, 1.2590413291309401, 1.4231632883960725, 1.2509010251223391, 1.505724088883432, 1.551918032398705, 1.443822605311598, 1.5533398124580793, 1.5106555293803627, 1.5397045512326684, 1.5211582869960827, 1.5146331773746948, 1.546159891694602, 1.5125732445130273, 1.…	[0.06522654429860678, 0.010059031983152309, 0.11115811187099583, 0.006107328670645796, 0.05666806322189782, 0.028451084724605252, 0.044203633243380475, 0.05694560256264772, 0.018262578865223856, 0.05898045851683187, 0.011938027667977308, 0.0011671095205894207, 0.02598592939045907, 0.001096368473047909, 0.0127820293830662, 0.003836639508413748, 0.010956450524767038, 0.009710220590415364, 0.0025504…	[18.8367970799245, 144.65639184693308, 9.288743058796115, 242.17938114462845, 22.960782270575265, 48.301452276079964, 30.766315992127478, 22.109544415582004, 77.92783806158408, 21.208736869438823, 126.12837989330535, 1329.710712680114, 55.56170740007122, 1416.804523884008, 118.18589083997091, 401.31592969735556, 138.83677780112336, 155.98339535867382, 606.2341072273335, 148.31921563079746, 22.857…
ICANEH	Yes	1	1	1	1	[1.5720626408832001, 1.5789768903817925, 1.5523193370088653, 1.5544449333369716, 1.5473153878044956, 1.5708058279973913, 1.5615898506679298, 1.5826142600040258, 1.541965289867143, 1.5521304500270343, 1.579040933034478, 1.5859349954127002, 1.559373490337454, 1.5614926915755223, 1.5543837190815861, 1.577788190469137, 1.568610079760397, 1.5895587213153834, 1.5490542703855108, 1.5591853829428077, 1.6…	[0.043962733001625856, 0.04243551037275406, 0.048035542054923795, 0.04757944146420817, 0.04911638019113731, 0.0442343625830484, 0.046114433370952064, 0.04166486202694026, 0.05019416374812435, 0.048073324702574693, 0.04340707158018962, 0.04189276961218301, 0.04744383047672915, 0.04699150788692223, 0.04851586018484304, 0.04367636813919576, 0.04553942051257031, 0.04112904326432382, 0.049584268413412…	[35.75898342864765, 37.208858253666314, 32.31605745666292, 32.670516624418745, 31.503041995014474, 35.51098594555897, 33.863364168572666, 37.98438739532406, 30.720011545660288, 32.286729899168094, 36.377504299440695, 37.85700993499098, 32.86778227365759, 33.22925272653544, 32.03867174897983, 36.12452815309084, 34.44510409014562, 38.64808405825962, 31.2408414997705, 32.837900167884825, 42.12679823…	[1.2719289517373868, 1.3883142132802155, 1.3626052937495856, 1.3926006900364705, 1.3202589277644892, 1.4646030261933947, 1.4427915948188978, 1.285184191053032, 0.9853034609274446, 1.4041055357221714, 1.3659933037879153, 1.462200217579072, 1.444748164433806, 1.4668112173293764, 1.4073030479222215, 1.5227178720306265, 1.5048400769720611, 1.3819257833957799, 1.0966830156015794, 1.477120411056286, 1.…	[0.049944469304784744, 0.020710479414241707, 0.024015209147097732, 0.018417008554321008, 0.03718806630714463, 0.0005733703168415074, 0.0072654937494720795, 0.041824844502401426, 0.13040071717947463, 0.014477822085657323, 0.039021303580850375, 0.0157493343701013, 0.017630795847761137, 0.01371536986363541, 0.02855124472747766, 0.0003904710969964713, 0.005642276369286113, 0.03153568727562073, 0.1114…	[25.466862886768816, 67.03438319856234, 56.73926408066524, 75.61492334268031, 35.5022204397554, 2554.3753891226365, 198.5813551795751, 30.727769734547167, 7.555966579319808, 96.98320143836898, 35.006347262531584, 92.84203276266253, 81.94458020550834, 106.94653020028596, 49.290427137414284, 3899.69419950278, 266.70797006039965, 43.821013676277296, 9.843657534713579, 141.04887940413718, 31.26341297…
IJENER	Yes	1	1	1	1	[0.26408136512669217, 0.27459729536280275, 0.2594327663917221, 0.2585923365669146, 0.2603001588111911, 0.24573454034447317, 0.24265616614190028, 0.26245877416743973, 0.26766022887074165, 0.2614983366581545, 0.2774566565530605, 0.2884549179156611, 0.2725910112528839, 0.2717158369064761, 0.27350113888581284, 0.25826088294919786, 0.25504118784156354, 0.2757565472023391, 0.2811974821622738, 0.2747494…	[0.7615441379970975, 0.7522398706148462, 0.766702543264491, 0.7662592426099342, 0.765064496939812, 0.7792866373364448, 0.7817548946968855, 0.7638608848684593, 0.759028186284973, 0.7654771368062685, 0.7553800257127541, 0.7458890957264281, 0.7606154665866173, 0.7601947836302486, 0.7589672263788116, 0.7734471824106447, 0.7759740721480255, 0.7577203073882399, 0.7527960056475428, 0.7593490066856217, 0…	[0.34677092495418654, 0.3650395387024083, 0.33837473042296273, 0.337473693219191, 0.34023296055740126, 0.3153326755151085, 0.3103992923971225, 0.34359499140034705, 0.3526354273887927, 0.34161482307516133, 0.36730737788738943, 0.38672628352976823, 0.3583821565924492, 0.35742923097803847, 0.36035961683186624, 0.33390888068692964, 0.32867230619647775, 0.3639292025217522, 0.37353742587992655, 0.36182…	[0.14728492854736935, 0.19838075050890508, 0.12475358614719324, 0.22914998060222605, 0.16025673865363263, 0.19001426310304212, 0.15481138271463524, 0.1562229340208223, 0.15978332576237714, 0.29384717855521636, 0.1778189843903507, 0.2376001417870881, 0.15136245111359414, 0.27333262991998253, 0.1930159571262035, 0.2277871781029612, 0.18663959932241547, 0.18829233398907758, 0.19245524338245265, 0.34…	[0.9107217575364753, 0.8089409217263247, 0.9169652564760927, 0.8058223385867446, 0.8673827197950243, 0.8352831943190127, 0.8755864540348318, 0.874382925646459, 0.8780037011848525, 0.7323764534845179, 0.8982867178988161, 0.7944888120287945, 0.9061275534611055, 0.7894062983008244, 0.8546221471901659, 0.8209609493122169, 0.8630941826579503, 0.8618074057697807, 0.8651237107019154, 0.713312090348055, …	[0.16172330058939044, 0.24523515275448, 0.13605050493038592, 0.2843678682376943, 0.18475897086294701, 0.22748483914842368, 0.1768087914120205, 0.17866649660996264, 0.18198479749772353, 0.40122422991228535, 0.1979534828326165, 0.29906039983163013, 0.167043205490706, 0.3462508856444692, 0.22584946781545862, 0.2774640843681984, 0.21624476571913348, 0.2184853979305176, 0.2224597950578706, 0.488745441…
ILOJEZ	Yes	1	1	1	1	[0.43174381656863825, 0.49512022223210866, 0.3902904713664932, 0.4762696938198161, 0.42438037761670105, 0.39835893884781987, 0.408746906162434, 0.42126911676448264, 0.41805487669214636, 0.4181229553250759, 0.3657131276298963, 0.42136934008910754, 0.32965534785913847, 0.4048162108706461, 0.35933249755704794, 0.33668633365995587, 0.3457460794090935, 0.3565920468240607, 0.3538773877605253, 0.3538867…	[0.7746522939320643, 0.7473366539803752, 0.8021766632922208, 0.7576238897785268, 0.7815495135422383, 0.7983835578148931, 0.7933826960572629, 0.7815836145869155, 0.7892279292336472, 0.785850187644571, 0.8016226790011755, 0.7774227370021971, 0.8272585332458487, 0.7868616442435329, 0.8082443402949667, 0.8238803694218966, 0.8194064603965775, 0.8080857096804673, 0.8157281583717189, 0.8122670426761486,…	[0.5573388473132198, 0.6625129646660023, 0.4865392989178947, 0.6286360557598601, 0.5429987099515553, 0.4989568421700641, 0.5151951362107, 0.5389943045148571, 0.5297010675966375, 0.5320644594847218, 0.4562160442935273, 0.5420079964652702, 0.3984913235838087, 0.5144693655259118, 0.44458399476810495, 0.40865924976001455, 0.4219469776229966, 0.4412799812597405, 0.4338177910480651, 0.4356777817796235,…	[0.21210784908146926, 0.24239404601042971, 0.21185051776023464, 0.2273806089962535, 0.16292152995796572, 0.17315141997215808, 0.13509245258897912, 0.24749387823877225, 0.18029933152660502, 0.17654501368592493, 0.11840637361420496, 0.13573717121582704, 0.11822654726559358, 0.12709581053826374, 0.0901869887591049, 0.09609962586441301, 0.074341249404618, 0.13888250666468457, 0.10001220895906626, 0.0…	[0.9224658707694259, 0.8815634204603662, 0.9188422394316854, 0.8963602530055155, 0.9711662440250349, 0.9742557636821565, 1.0033019681633102, 0.8934330312518186, 0.9317157134902185, 0.9596054231413506, 0.9713242734784084, 0.9356889215450681, 0.9674626950438013, 0.9476408234072666, 1.0099684091872139, 1.0157308136799406, 1.036260510214588, 0.949454957508195, 0.9732262433125067, 1.001337756222121, 0…	[0.22993571448291172, 0.27495928300183753, 0.23056244986219468, 0.25367100809506155, 0.16775864169529958, 0.17772686231564078, 0.1346478496760905, 0.2770144706783455, 0.19351324542032408, 0.1839766735665058, 0.12190200208853014, 0.14506655800913976, 0.12220269357284204, 0.13411812513657603, 0.08929684130584256, 0.09461131292871681, 0.07173992318709846, 0.14627603507298118, 0.1027635759375551, 0.0…
IMACZN01	No
ISEQIH	Yes	1	1	1	1	[2.12033561670197, 2.1202358242507846, 2.1195700747106065, 2.1199022935630922, 2.1200248020715384, 2.1198373642729154, 2.1196215552251223, 2.1206089017942804, 2.120390922361635, 2.1202445936098435, 2.085211683069126, 2.0850584909084966, 2.0841527447867723, 2.0846067026891717, 2.0847669929626673, 2.084515329813517, 2.0842263314268283, 2.085572534670047, 2.085271011052224, 2.085081688190847, 2.0689…	[0.0006434390890458868, 0.0006691671310776323, 0.0009406543204426563, 0.000806884229471038, 0.0007515503484607501, 0.0008307874395399932, 0.0009226978215240572, 0.000522366201795253, 0.0006071531916717628, 0.0006752016212450259, 0.0008896664145608877, 0.0009323399359665805, 0.0013078484928889628, 0.0011220330250797984, 0.0010480447546581946, 0.0011563137418894095, 0.0012815799685748509, 0.0007266…	[3295.316763931882, 3168.4697675397465, 2253.2932966418225, 2627.269459650758, 2820.8686303100785, 2551.600160742282, 2297.2001296416393, 4059.621190088932, 3492.3491327176516, 3140.165140155109, 2343.8129718522905, 2236.3715319636754, 1593.5735340283932, 1857.8835525281581, 1989.196533541724, 1802.72468820394, 1626.294404199014, 2869.926975453107, 2464.9765060477125, 2227.325948876951, 2717.7630…	[1.9907883615429318, 2.0302349760873004, 1.910027900976873, 2.039192857097143, 1.9824998174039687, 2.0259848522561392, 2.0189134586102973, 2.002563293316587, 1.955227579703596, 2.0309365489030347, 2.067298623233317, 2.0687446658880724, 2.0649225112030845, 2.0689988087386446, 2.0673106495007763, 2.0685959005978147, 2.0683806007641303, 2.067750988657474, 2.0657245237659456, 2.0687846476180365, 2.12…	[0.021336200625995116, 0.004702448530877505, 0.05238718303842621, 0.001159742702601716, 0.02364795126879127, 0.006487020218769487, 0.009324047770348905, 0.016332383965905986, 0.03697123145970258, 0.004345349126058908, 0.0007267004453724857, 0.00012794043510855384, 0.0016226538514855136, 2.8923563130725503e-05, 0.0006889778566834246, 0.0001888978659700216, 0.0002740523908584414, 0.0005377686558473…	[93.30566376084036, 431.73996754164295, 36.45983216115781, 1758.314885295253, 83.83389304511626, 312.31363305977874, 216.52757561266225, 122.61304274360423, 52.88510829926586, 467.3816740578055, 2844.7741244656586, 16169.592233548377, 1272.5588450751102, 71533.33077904039, 3000.547302713497, 10950.869613985498, 7547.391191462104, 3845.0567287145886, 1471.3156082529804, 18740.398024599293, 1026.60…
IXISAJ	Yes	1	1	1	1	[0.06946516717395998, 0.12798242506291516, 0.07428262580123088, 0.14743949356913283, 0.07349761518751273, 0.06616591936707614, 0.06767291948720909, 0.06730293592800216, 0.06896885013384513, 0.06830926675455691, 0.07674086040003827, 0.14027530420913822, 0.08198707215808186, 0.16127591198317046, 0.08113206102736677, 0.07314659545478493, 0.07478831324471898, 0.07438552622318478, 0.07620118457168973,…	[1.1859472787147998, 1.2423904611322665, 1.17186745179116, 1.2358680210120847, 1.172948051930288, 1.199501494147331, 1.1924066744438022, 1.1947440760200128, 1.19029523089603, 1.1927567051989156, 1.182060103396553, 1.2354592683400294, 1.1677952709933803, 1.2280565240761823, 1.168909977317258, 1.1957320966562413, 1.1885860114234548, 1.1909338646233147, 1.1864174333846502, 1.1889031451514016, 1.1845…	[0.05857357103533198, 0.10301304546903631, 0.06338824897618957, 0.11930035494274766, 0.06266058847752017, 0.05516118128232126, 0.05675322097536489, 0.05633251277730109, 0.05794264174437361, 0.057270075663221696, 0.06492128461110369, 0.11354101895857156, 0.0702067170458225, 0.13132613102193474, 0.06940830568798065, 0.061173063480802176, 0.06292208769574213, 0.062459829578120594, 0.0642279710559381…	[0.14006376922508793, 0.07080412660098138, 0.13178134792649346, 0.168916910500583, 0.19471022542190247, 0.21898798694862448, 0.33110957065807545, 0.05164254399149721, 0.1875210771306499, 0.1672124753915312, 0.14485141141698363, 0.07168257356943838, 0.1361627025911488, 0.17542593595899453, 0.20381323089766287, 0.23038737278285878, 0.35268762339319154, 0.051706975136059, 0.19625101643948067, 0.1743…	[1.215413412819653, 1.1477964540217507, 1.1828560473011125, 1.2657688771151192, 1.15164044050083, 1.1013871550183365, 1.0249293716432966, 1.1314525158138182, 1.126917329149612, 1.1365174767837822, 1.2096657375620194, 1.145932823598689, 1.1776800255538822, 1.2580210633912594, 1.1425376137143755, 1.0908670998778183, 1.0070483432731803, 1.1304150811517042, 1.118385319391371, 1.1292637734252908, 1.21…	[0.11523961126951217, 0.06168700587363868, 0.11140945529861816, 0.13345004254297235, 0.16907206327109014, 0.19882925450041103, 0.3230559878747534, 0.04564269668387484, 0.166401804533573, 0.14712706034642237, 0.11974498980926714, 0.06255390551108078, 0.1156194379089594, 0.13944594495587948, 0.17838645174671197, 0.2111965543819803, 0.35021915854293656, 0.0457415828912847, 0.17547710349620926, 0.154…
IXISOX	Yes	1	1	1	1	[0.07604535019080007, 0.07650368765425994, 0.07639116037672315, 0.05972860786868174, 0.08133930673041886, 0.05904015378130454, 0.05877961860301571, 0.07868203109960177, 0.07251495570194474, 0.062047868663950595, 0.07089476069687974, 0.07132690338255464, 0.07122080029568889, 0.055531904914206516, 0.07588815214818169, 0.054884691047872726, 0.05463986191035763, 0.07338123296746246, 0.067567059111682…	[1.0736789998445335, 1.0734134403080013, 1.0734859167414383, 1.0841158093724794, 1.07018754730113, 1.0845845037593533, 1.0845204357613605, 1.0719595314266723, 1.076116359332094, 1.082817592577674, 1.0765807869446888, 1.0763295931154124, 1.0763985423729192, 1.0864949336609975, 1.0732526351937621, 1.0869409803662695, 1.0868677530696613, 1.0749430466943877, 1.0789079697231074, 1.085273275367732, 1.0…	[0.0708268953773067, 0.0712714083702066, 0.07116177230215388, 0.05509430574880607, 0.07600472172895838, 0.05443573421587841, 0.05419871923552178, 0.07340018796687572, 0.06738579436423783, 0.057302235472776276, 0.06585177959387276, 0.06626864469655663, 0.0661658275183862, 0.051111057395444144, 0.07070856353824004, 0.050494637739556085, 0.050272778593381966, 0.06826522874223043, 0.0626254147784478,…	[0.13808755948547602, 0.12941151879534427, 0.11057023747964922, 0.2216975436329296, 0.22051193614759065, 0.16586826213309538, 0.1332108862567322, 0.12621457231821365, 0.07857632155761796, 0.1215842379035186, 0.35733910572763683, 0.3361997996468919, 0.2928502542167226, 0.5404548173959615, 0.5375857341884988, 0.4206338277894699, 0.3461421169255913, 0.33013245606831, 0.2148099298873856, 0.3185505623…	[1.021159423919025, 1.0668275742737963, 1.0625561940752046, 0.9409013257935834, 0.945828038364389, 0.9827362106843471, 1.0255735177131184, 1.026229706609172, 1.1389062498171616, 1.0584217237777678, 0.9026546666287079, 0.950468371015996, 0.9611564704513923, 0.7756493639029461, 0.780699759819267, 0.8485542547297793, 0.9102254075034685, 0.9160146427311137, 1.058474648922373, 0.9488138387399431, 1.03…	[0.13522624993805665, 0.12130499990444699, 0.10406060224973229, 0.23562252231491274, 0.23314167819439963, 0.16878208040954332, 0.12988916343488796, 0.12298861697859723, 0.06899279161057592, 0.11487315043908446, 0.3958757639422058, 0.35372013409295633, 0.304685306939868, 0.6967772327904421, 0.6885947221412628, 0.49570646242699007, 0.38028175666396385, 0.360400850235335, 0.20294291422669625, 0.3357…
IXOFEH	Yes	1	1	1	1	[1.0808210919429517, 1.0953873257446491, 1.0877742692285608, 1.0649683463781399, 1.1531365506658746, 1.0424376592232256, 1.0209645133403624, 1.081342234779184, 1.0614077907054735, 1.0789828428349744, 1.0382438483160268, 1.0523657511999291, 1.0450449477906654, 1.02284941010106, 1.1084081870029976, 1.0009978205875916, 0.9801424168989661, 1.0387285380010618, 1.0193599206412456, 1.0363776437223529, 1…	[2.8728640321586005, 2.8549382670849157, 2.8442532277564343, 2.861494553101316, 2.8177031969388775, 2.877987653013091, 2.8817775701661916, 2.8659239642496233, 2.8725463433637395, 2.8903590546916154, 2.8891525877379958, 2.8713669768310743, 2.860742200232575, 2.877503119206868, 2.8348280204378318, 2.893712247881138, 2.897106726748166, 2.8821508340569517, 2.8884227594518745, 2.9064197678950494, 2.87…	[0.376217279984131, 0.3836816152466629, 0.382446351335111, 0.3721720683423691, 0.4092469895050088, 0.3622106085590229, 0.35428289952353387, 0.3773101618424509, 0.36950066729387193, 0.3733040852082288, 0.35935929889009394, 0.36650339705492857, 0.36530553074852545, 0.3554642228791015, 0.39099662449075373, 0.34592168634616377, 0.3383176766839788, 0.36040047790938634, 0.3529123004260934, 0.3565822305…	[0.8197146268670578, 0.8191962995027329, 0.8106320591764161, 0.6109036407776994, 0.9426445420055936, 0.5656388333498317, 0.6048399355690718, 0.7605646492271466, 0.7882293292175027, 0.5719607619822801, 0.8483072663062031, 0.8489427739399262, 0.8394612043311546, 0.6369568529810584, 0.9729538104897345, 0.5910098121023935, 0.630657112084861, 0.7886650800585909, 0.8173417229463764, 0.5974136705144959,…	[2.7871406773602523, 3.02702659896774, 2.855198817756234, 2.9494941936315895, 2.8538788935477037, 2.9874254394628674, 2.917512421017205, 2.845960851272702, 3.0030300889549744, 2.977358332357272, 2.7868091030062487, 3.0259736161228834, 2.854632049578424, 2.9461935450046712, 2.854449609982026, 2.9837110433003624, 2.914271855274069, 2.8448926958919367, 3.001369631323499, 2.973714676424441, 2.7779432…	[0.2941059392966929, 0.2706273872129471, 0.2839143999833446, 0.20712149293147758, 0.3303029235532054, 0.18933989979396182, 0.20731357687183088, 0.26724353881643353, 0.2624779991770908, 0.19210343470127092, 0.3044009241218203, 0.28055194183340526, 0.294069844992852, 0.21619654080806444, 0.340855136166114, 0.1980787695341509, 0.21640297933891675, 0.2772213803344618, 0.2723229136512444, 0.2008981141…
IXOFIL	Yes	1	1	1	1	[0.8852158279820107, 0.8847807962860839, 1.1189769147380428, 1.1179494160265884, 1.0620062806639166, 1.120468549146624, 0.9178164692413328, 1.1287312250112407, 0.8994576250067415, 0.8772472775273783, 0.9024261428109496, 0.9019826745536891, 1.1396723107948101, 1.1385856273651327, 1.0818618217911937, 1.1411721739267042, 0.9355378066684887, 1.1495555713636447, 0.9168888420837229, 0.8943300296416173,…	[2.8588290052837797, 2.8639308977373394, 2.915187410331115, 2.923739549566016, 2.8940944547652347, 2.8630865777955123, 2.8205518964618674, 2.860866696293858, 2.8487826586274, 2.8753239937197774, 2.8522509896282338, 2.8573448946464244, 2.9072827886220436, 2.915721611187044, 2.886458593174666, 2.855167060001636, 2.8138448213168967, 2.8529114808633604, 2.842133445091518, 2.8687630847481715, 2.865486…	[0.30964280352057655, 0.3089392963304766, 0.38384390340480595, 0.3823697005407102, 0.3669563303005828, 0.3913498662025617, 0.32540314907612666, 0.3945417053068108, 0.3157340284569543, 0.3050951056101655, 0.31639085974287734, 0.31567161396709964, 0.3920060048011282, 0.39049874411761604, 0.3748059384428273, 0.3996866557875077, 0.3324766879755122, 0.40294119851757937, 0.3226058381133468, 0.311747608…	[0.7483316762007737, 0.8627034024324777, 0.5852396824046322, 0.7983006491567234, 0.88363720758073, 0.8590580478342488, 0.9945683530774513, 0.8587299269904477, 0.9184002647737831, 0.848669110483268, 0.9557605374485435, 1.0927296170160015, 0.7539268268823265, 1.0160869059974023, 1.1188413247063538, 1.0904643612341256, 1.252716412991253, 1.090435474889449, 1.1603171124492335, 1.0760098608088395, 0.9…	[2.9257388503646466, 3.067823805715561, 3.006144540020954, 3.0605992313299835, 2.9596423540737296, 2.9197110677976728, 2.880990695013708, 2.918190271045561, 2.9478711351122757, 2.9863038076298034, 2.8448903478547662, 2.9699357336629424, 2.9349936660789635, 2.9725877768497555, 2.8626141706794717, 2.8285923301223312, 2.77528618092159, 2.828084480708729, 2.846639540234022, 2.890803763416852, 2.83525…	[0.2557752808687987, 0.28121021840472177, 0.194681152091427, 0.26083148717573906, 0.29856215781088163, 0.2942270751750217, 0.34521748188871504, 0.2942679699506957, 0.3115469512336074, 0.284187130698148, 0.3359568983631477, 0.3679303914325088, 0.2568751120643961, 0.341818974669342, 0.390846009275775, 0.3855148547288061, 0.4513827876933625, 0.38557386893059914, 0.4076094272033627, 0.372218230246464…
IXUREZ	No
IYUJAO	Yes	1	1	1	1	[0.9715580675926518, 0.9694327785203051, 0.9733493840099303, 0.9572604410943141, 0.9631133801627736, 0.933560085174627, 0.9882989251494784, 0.9470076359311449, 0.9630381457963598, 0.9704370983918305, 0.8765832842325473, 0.8744731232661661, 0.8781057687316214, 0.8623643355401128, 0.8685917469789043, 0.8407048952178569, 0.8917465486449593, 0.8525123875415769, 0.8681735138777117, 0.8747794747610735,…	[0.975119784010488, 0.9728289983972536, 0.9711507382591789, 0.9578670014383216, 0.9746651334931754, 0.9730872463374314, 0.960053490625696, 0.9533247702844464, 0.9664549136925954, 0.9579177803047549, 1.0210942557096319, 1.0186376861191435, 1.0171138869685585, 1.002731316885444, 1.0202181334281901, 1.0171597856346544, 1.006454826519338, 0.9975714619038683, 1.0118041226904801, 1.0034112085280074, 0.…	[0.9963474062610159, 0.9965089240940147, 1.0022639593053213, 0.9993667593276554, 0.9881479772555313, 0.9593796329038539, 1.0294206883257868, 0.9933735757737453, 0.9964646380831352, 1.013069303383316, 0.8584744056006333, 0.8584731697859886, 0.8633308226168834, 0.8600153610627012, 0.8513784636038737, 0.8265219556367942, 0.8860273955155257, 0.8545877865376725, 0.8580450448938264, 0.8718055641857588,…	[1.0504287189147674, 0.6606800781498596, 1.2187141060471536, 0.9330206448612459, 0.9220313086233414, 0.6935604686713093, 1.08341433138056, 0.7849767321697094, 0.8500760577514551, 0.8131053407262774, 0.650243253765437, 0.3968946931416189, 0.758684881497075, 0.5686071032161804, 0.560848343218848, 0.4219267414276383, 0.6679426233544528, 0.47719569738160944, 0.5120520226949822, 0.49462672345728126, 0…	[0.9105160495018286, 1.0499329212887583, 0.7919368248320353, 0.9413618782208475, 0.9415548355315077, 1.1032337624358723, 0.8689739608264755, 1.038035097172128, 0.9512576078742948, 1.022774045413877, 1.1309749369917026, 1.1872905325966614, 1.035729707620322, 1.1359039505721724, 1.1333281421715813, 1.2542060904370795, 1.0916002956183304, 1.2058869713522349, 1.1256715576854281, 1.1959387004734658, 1…	[1.1536630457963803, 0.6292593219563937, 1.5389031900437702, 0.9911391850970571, 0.979264588559895, 0.6286613882627834, 1.2467742190457947, 0.7562140570277306, 0.893633912322717, 0.7949999751873301, 0.5749404628673991, 0.3342860759392995, 0.7325124266641136, 0.5005767458857452, 0.4948684519067893, 0.336409418391997, 0.6118930400033473, 0.39572174566783874, 0.4548858138939284, 0.41358869251531133,…
JAVNIE	Yes	1	1	1	1	[2.5321694192207875, 2.5112433728782073, 2.5194277886362673, 2.5093793053127573, 2.5307240730955796, 2.507689264974294, 2.5193929938570983, 2.531998659369978, 2.5049344135978995, 2.5351666852318773, 2.7217895520918955, 2.6989199118623546, 2.707063710608856, 2.697616603321263, 2.7201269917092206, 2.695283832681403, 2.7093246682660435, 2.721315201170721, 2.6915719113221015, 2.7248116688414936, 2.64…	[1.7731689028193465, 1.8112283509837532, 1.8399785858689148, 1.795692535164421, 1.785267991890409, 1.8130365522265048, 1.7621577234700116, 1.7730858962300005, 1.8423287025614563, 1.770140482488962, 1.7106329834668723, 1.7484458047994378, 1.7773532102211413, 1.7331203581630075, 1.722797077726265, 1.7503129915668323, 1.6999790263340964, 1.7103534174668753, 1.7794135858706885, 1.707505320056629, 1.7…	[1.4280475002661206, 1.3864863431020429, 1.369270168677799, 1.397443747285494, 1.417559763907385, 1.3831432476607926, 1.4297204843252915, 1.428018047379208, 1.3596566183413408, 1.4321838917932808, 1.5911008254825953, 1.5436108482481359, 1.5230870797324738, 1.5565085198009894, 1.5789015589109452, 1.5398867777749043, 1.5937400557867711, 1.5910835581579006, 1.5126173772608817, 1.5957851708193365, 1.…	[3.6924801064758603, 2.139902117686258, 2.181133274930832, 2.142352738375198, 2.147866082225865, 1.9740105932870042, 2.576556281281083, 1.6427190430210525, 2.2940403195246857, 2.1186800353803372, 3.4057751432900445, 1.8766098636756816, 1.915371177387078, 1.8804459649620613, 1.886651843356026, 1.725275005593663, 2.2897942177329416, 1.4303091165717323, 2.0234821962579983, 1.8658155770724258, 4.2188…	[0.9843262851191157, 1.8829403955888746, 1.8889139530568533, 1.9237614268787198, 1.8739012049159296, 1.9545190835746622, 1.656011042256682, 2.2313735585348162, 1.801579566488588, 1.9925018017664389, 1.1767028834041784, 2.029234534092585, 2.0374713613186914, 2.070334885932254, 2.0236133269783267, 2.0914237811425958, 1.8294477323295553, 2.348419394327541, 1.9608482594344514, 2.1434762619065557, 0.8…	[3.751276545489207, 1.1364683251256185, 1.1547022940886622, 1.1136270373458628, 1.1462002781103, 1.0099725348686255, 1.555881099542642, 0.7361918566874607, 1.2733494330177935, 1.0633265342606144, 2.894337382294164, 0.9247870722419216, 0.940072687032721, 0.9082810601026571, 0.9323183526238125, 0.8249284631597252, 1.25163139523926, 0.6090518244000853, 1.0319422660688755, 0.8704624400238707, 4.71473…
JOSNAG	Yes	1	1	1	1	[2.1495175197554395, 2.149517519729612, 2.149517519915885, 2.149517519729737, 2.149517519854059, 2.1495175195894034, 2.149517519544158, 2.149517519596144, 2.1495175196754275, 2.1495175194422247, 2.173227226381613, 2.173227227415215, 2.173227228414811, 2.173227226097322, 2.173227228148605, 2.1732272300600677, 2.1732272538150865, 2.1732272538140966, 2.173227226631018, 2.1732272535435873, 2.15273799…	[6.338893613695239e-10, 6.485614567571306e-10, 5.262452321794609e-10, 6.510333352904541e-10, 5.671550843974687e-10, 7.415776397634787e-10, 7.738297123625314e-10, 7.3903297469523e-10, 6.85018443407213e-10, 8.400976781999444e-10, 1.8272655282777092e-08, 1.7515512134647775e-08, 1.6918426395772353e-08, 1.845917278140487e-08, 1.7079974169554224e-08, 1.575581390641815e-08, 6.571050109129458e-11, 6.6362…	[3390997941.835444, 3314285018.5353374, 4084630868.7939873, 3301701162.154384, 3789999559.181687, 2898573803.1084347, 2777765553.8472404, 2908554277.273736, 3137897293.661092, 2558651898.726753, 118933301.8518655, 124074432.46357107, 128453272.04649872, 117731560.98774675, 127238320.53695224, 137931765.56717268, 33072754243.58313, 32747735865.979557, 120455104.27767968, 8871334761.847975, 2301241…	[2.3179389872698883, 2.317940967265697, 2.3179410469270265, 2.3178696285513563, 2.317940913848553, 2.317935122668038, 2.317940976679132, 2.3179407403478742, 2.3179404003719966, 2.317940917703143, 2.22624357516302, 2.2262435769590523, 2.2262435751936236, 2.2262435655008797, 2.226243553281193, 2.2262435790627246, 2.2262435491771884, 2.2262435781430505, 2.226243568372822, 2.226243558576038, 2.153282…	[1.2430164007570706e-06, 8.778675742440216e-08, 4.7737547098490144e-08, 3.792204312148948e-05, 1.270040872602718e-07, 3.3025358654668317e-06, 8.593344797635013e-08, 2.175107210875704e-07, 4.149366393090955e-07, 1.1968743990670746e-07, 2.4242037733480193e-09, 1.1736418897597018e-09, 2.098456697300131e-09, 7.55958844122997e-09, 1.502642756898546e-08, 7.921391136477688e-11, 1.6258977693039925e-08, 5…	[1864769.4317292403, 26404221.26608104, 48555931.08176979, 61121.960679325246, 18250915.88665453, 701865.2384386399, 26973675.923222072, 10656673.513645632, 5586251.443669961, 19366617.913374234, 918340116.3048269, 1896867857.5496876, 1060895646.8141102, 294492693.9883334, 148155211.41406617, 28104199637.49754, 136923956.18023324, 3730925048.598622, 353058627.72902304, 194224486.41925597, 5039866…
KANDIO	Yes	1	1	1	1	[2.3706721993494972, 2.499858971394441, 2.5147356325269388, 2.3548418333081016, 2.5205566146958334, 2.367666147568167, 2.5611003117563587, 2.3829782859789606, 2.5372093661222594, 2.5015012882078302, 2.3399512254864168, 2.4703278145243197, 2.4852028035452345, 2.324263067933124, 2.490886749670308, 2.337003522458732, 2.5316494286061064, 2.352133530169716, 2.508126671004626, 2.4719091733590455, 2.385…	[0.5345867704293518, 0.45281474865690163, 0.4403223513368378, 0.5514474173314574, 0.431958736377809, 0.5382865409864411, 0.4025382582119684, 0.5190269024913254, 0.43111191808155475, 0.4499520805037629, 0.5477733274250214, 0.4649951554351135, 0.4523591470242891, 0.5647670878712087, 0.4439338339187619, 0.5515029110059075, 0.4141212231038035, 0.5321198185107772, 0.44295237730222686, 0.46211356478427…	[4.434588228671464, 5.520710133248305, 5.711124190929877, 4.27029261412368, 5.835179155842447, 4.398523773656466, 6.362377387760583, 4.591242331641543, 5.8852684412271055, 5.559483768598578, 4.271750938451283, 5.3125882832322, 5.493871009116112, 4.1154364654888616, 5.610941449725434, 4.2375180181663605, 6.113305204769773, 4.420308074133641, 5.662294186748046, 5.349137878073284, 4.467312521659606,…	[2.4435837004249854, 2.5845226060392363, 2.7483505740329166, 2.702116918393359, 2.955730079882132, 3.053643895137448, 2.8057455356450713, 3.1609489388604857, 3.2439398198892655, 3.235376368906393, 1.1175361399700554, 1.2592996252018656, 1.395237690682279, 1.3780490438139898, 1.7364981530447667, 1.8024631086472653, 1.4238228162408464, 2.0806322716728833, 2.25781313524876, 2.308867733478789, 2.0108…	[0.514441073079217, 0.4547521348225949, 0.35847010220208864, 0.3940112752932564, 0.26947412768966317, 0.19925272252948165, 0.3160052550101249, 0.15313091001446885, 0.1070112002194949, 0.11799107255680759, 1.1935237288621892, 1.1509930312516314, 1.0422376381750975, 1.0893268978371238, 0.925424016606788, 0.8136034637359101, 0.9881946968983985, 0.7042759634360182, 0.589355434455156, 0.60013981322821…	[4.749977846439773, 5.683365526249799, 7.666889252826796, 6.85796850961236, 10.968511542176936, 15.325481410602194, 8.878793916117548, 20.642135141506163, 30.314021459767694, 27.420518339204854, 0.9363334074936455, 1.0940983924398375, 1.3386944009480082, 1.2650463754728984, 1.8764351495997575, 2.2154073685609728, 1.440832278001222, 2.9542855069508613, 3.8309872162900307, 3.8472164028897637, 2.661…
KAVROQ	Yes	1	1	1	1	[0.15853501900205783, 0.16206008559249654, 0.15907073358170792, 0.1579496210156832, 0.17043818921402865, 0.16486943723349312, 0.14813156530596014, 0.16044715500802534, 0.15594566030080304, 0.15064564702039784, 0.16298784209759837, 0.1666000913958186, 0.1635374477589783, 0.1623886219408251, 0.17517371098454815, 0.169474463115944, 0.1523317534596119, 0.16494589369860074, 0.16033680053840407, 0.1549…	[0.9357685289647448, 0.929186833946501, 0.9339027839560103, 0.9359039073390583, 0.9265311023949147, 0.9297522885765861, 0.9430233176404644, 0.934345472783503, 0.9366207973380376, 0.9403808703437053, 0.931860828610192, 0.9252182738380686, 0.9299889959310382, 0.9320101146115295, 0.9223737839989751, 0.925715176004831, 0.9393419887932811, 0.9303972717630843, 0.9327725271172889, 0.9366473483807788, 0.…	[0.16941691678544432, 0.17441065636303166, 0.1703290067386721, 0.16876692123741863, 0.1839530143925842, 0.17732619672913277, 0.15708155093831577, 0.17172144531298278, 0.16649818234232566, 0.1601964180378717, 0.17490577680004407, 0.18006571649813402, 0.1758487987218132, 0.17423482792191605, 0.18991618584938316, 0.18307408964316207, 0.16216857680907437, 0.17728544429846785, 0.1718927132576697, 0.16…	[0.7960895061085533, 0.906052648142687, 0.36438850360347813, 0.7014686992818825, 0.27800041498536143, 0.9076575505743224, 0.8639534525030292, 0.5451700380326066, 0.4900066658198576, 0.5031802695106531, 0.8335161832949702, 0.9448654800713043, 0.38990331345877277, 0.7361022964316377, 0.29996111605715287, 0.946638397174169, 0.9020342861475473, 0.5765439084365647, 0.5196391302177723, 0.53316512547031…	[0.3750856065782205, 0.31762827002242144, 0.6914503873421262, 0.48271075607408714, 0.7787161043048338, 0.3122421776882488, 0.3482297424170564, 0.5588836800356007, 0.6189690374049029, 0.6140056714384211, 0.36801820153890974, 0.3117202401488815, 0.6824484905860434, 0.4746801587620604, 0.7698645994169282, 0.30633365098500986, 0.34185129752153104, 0.5500898655156341, 0.6097893114206127, 0.60482062530…	[2.122420834462323, 2.8525566949022787, 0.5269915387626799, 1.453186386371345, 0.35699841501741464, 2.906902447626895, 2.480986967127919, 0.9754624396938543, 0.7916497210817934, 0.8195042699391698, 2.264877606079069, 3.0311329146289143, 0.5713300253971528, 1.5507332313011604, 0.3896284051563537, 3.0902200725590276, 2.638674454908962, 1.0480904022766053, 0.8521617556844028, 0.8815260312907218, 1.6…
KAXQIL	Yes	1	1	1	1	[0.3183081478335816, 0.32288819604381813, 0.31862312771875406, 0.3187396844330104, 0.3247444505009868, 0.324581605121021, 0.31657322261736087, 0.3269179505177219, 0.3159926880049532, 0.3218925323900498, 0.3166843972326791, 0.3212410986608956, 0.3169977681225941, 0.31711372956217015, 0.32308792132725517, 0.3229259026675959, 0.31495834330063827, 0.3252504002880099, 0.31438078049717, 0.3202505013487…	[0.5658907525823083, 0.5635869956386298, 0.5657323181186705, 0.5656736903149151, 0.5626533025358438, 0.5627352135003176, 0.5667634171646027, 0.5615600354429967, 0.5670554251486482, 0.5640878128479956, 0.5668661531372953, 0.5645764223862801, 0.5667086849869544, 0.5666504146994031, 0.5636483986726541, 0.5637298126307062, 0.5677334907655142, 0.5625617585026687, 0.5680237145890332, 0.5650741949684114…	[0.5624904566491992, 0.5729163350867184, 0.5632047481012359, 0.5634691693997036, 0.5771661679357138, 0.5767927745307835, 0.558563261194785, 0.5821602854266985, 0.5572518557989614, 0.5706425933311025, 0.558658151452514, 0.5689948887754016, 0.5593663490967875, 0.5596285140466944, 0.5732082661604305, 0.5728380785125187, 0.554764424547085, 0.5781594560456903, 0.55346418190414, 0.5667406230905031, 0.6…	[0.021956403875716034, 0.05705032714055519, 0.06260618316011687, 0.051202763058044436, 0.031685002034514485, 0.06326988084612498, 0.02813046103045005, 0.04049351842837501, 0.038648877297902416, 0.05604195095273009, 0.10026169904446153, 0.2634761707011105, 0.28811864372790874, 0.23441810016600872, 0.14473746731567796, 0.2932377307400893, 0.12822161210611646, 0.1854689955085805, 0.17768615255214704…	[0.7567556419686723, 0.6801452638026639, 0.6847833643950755, 0.7102822444780057, 0.7410825948877985, 0.6672837421652459, 0.7588922111709979, 0.7194537434964549, 0.7057875031681555, 0.6882931629836853, 0.7184666670410979, 0.587320271098034, 0.5823073655355235, 0.6245758831751936, 0.6866054240907898, 0.5654084613541658, 0.7096157088617252, 0.651241465114381, 0.6416891500667413, 0.59640184243667, 0.…	[0.029013862147888647, 0.0838796212761803, 0.09142480149970053, 0.07208791076521125, 0.04275502117184612, 0.0948170573447852, 0.03706779515768615, 0.05628369967411886, 0.05475993429242432, 0.08142162957102984, 0.13954954856482762, 0.4486073164280954, 0.4947879088957396, 0.3753236499851443, 0.21080152040357217, 0.5186298946389633, 0.1806916201330903, 0.28479297686612387, 0.2769037820472204, 0.4327…
KAXQOR	Yes	1	1	1	1	[0.08087499011766175, 0.06607747487799744, 0.06624536515198158, 0.0682703837457865, 0.08016590236808174, 0.07751191521708098, 0.06316157447272931, 0.06274866358283535, 0.06686141074263148, 0.07958371186332623, 0.07443035414403329, 0.06070738421307418, 0.06086294310009159, 0.06273949206119676, 0.07377221995976836, 0.07130940294132757, 0.05800620559003192, 0.05762378643279966, 0.06143376983064659, …	[0.6838857316811079, 0.691591124929479, 0.6915037010419857, 0.6904492289607129, 0.6842549695681119, 0.6856369595206441, 0.6931094982600654, 0.6933245101264138, 0.691182912096229, 0.684558128542733, 0.6869073619089358, 0.6941148372713691, 0.6940331360841969, 0.6930475489187081, 0.6872530224144509, 0.688546524828647, 0.6955335296951192, 0.6957343810744079, 0.6937333303405239, 0.6875368031705132, 0.…	[0.11825804571014695, 0.09554413365951638, 0.09579900303087373, 0.09887820984107601, 0.11715793955969492, 0.11305095815032, 0.09112784434679629, 0.09050403190187865, 0.09673475656371956, 0.11625559400301282, 0.10835573800983753, 0.08746014485401382, 0.08769457816306335, 0.0905269662364189, 0.10734360934578722, 0.10356511923297233, 0.08339814417783484, 0.08282440540571312, 0.08855530957477767, 0.1…	[0.023993159642803227, 0.040270218715251035, 0.045979017980383334, 0.037133176533860425, 0.023450299045619096, 0.016992372764003196, 0.03206010486515575, 0.02443396175179941, 0.029420102554050958, 0.0211859941036184, 0.06247611567401822, 0.10675652844092552, 0.12259586856413168, 0.09800273565472915, 0.06098013754287043, 0.04383988100924137, 0.08434228728779912, 0.06366558833003416, 0.077270487199…	[0.728938545099222, 0.6837098222470838, 0.6679281117752062, 0.7004966794250812, 0.7367753483609816, 0.7378482067016523, 0.7001000695946926, 0.7268143072233774, 0.6970990994000498, 0.7183165159110305, 0.7091690395118814, 0.6513347174124212, 0.6313446714056571, 0.6701899276571429, 0.7172945889394315, 0.7239493704062162, 0.674170704762802, 0.7067133279089955, 0.6735104829204314, 0.701199437095264, 0…	[0.03291520225417263, 0.05889957611388228, 0.06883827341565428, 0.05300978237946359, 0.0318282894477757, 0.02302963212442154, 0.04579360331118984, 0.03361788769010836, 0.04220361578342452, 0.02949395375762523, 0.08809763567374616, 0.16390425012970394, 0.1941821545609598, 0.14623128699849036, 0.08501407717718, 0.06055655657887003, 0.1251052392101105, 0.09008686523346913, 0.11472796513060021, 0.078…
KAXQOR01	Yes	1	1	1	1	[0.4292232256528457, 0.45368635538438207, 0.41531491444637153, 0.4277075209267741, 0.459212531415456, 0.46710026514738634, 0.44342521485434194, 0.4551949772533574, 0.4178472529564288, 0.44074385129488824, 0.4344815258004139, 0.45916467228482744, 0.420442520887919, 0.43295190372135295, 0.46473933043794147, 0.47269547210460977, 0.4488123091021672, 0.4606865747044732, 0.4230002984549856, 0.446106853…	[0.5111726289280486, 0.4989288051461331, 0.5186469777555913, 0.5119312407106342, 0.49616294758271834, 0.49221512750145313, 0.5040645176584088, 0.49817373811298, 0.5168663155823726, 0.5054065430523759, 0.5089682278014166, 0.49663856462825107, 0.5164920472883358, 0.5097323006417446, 0.49385392513924764, 0.4898796927485903, 0.5018097512248442, 0.49587834766196803, 0.5147033011572737, 0.5031611737079…	[0.8396835068281054, 0.9093208303567484, 0.8007660938151379, 0.8354784527958374, 0.9255276591142426, 0.9489758421656949, 0.8796993228450957, 0.9137273654319459, 0.8084242295527126, 0.8720580636590877, 0.8536515681484442, 0.924544940702553, 0.8140348396365601, 0.8493711369208379, 0.9410461409351014, 0.9649215493143547, 0.8943873808882391, 0.9290314386110594, 0.8218332726910816, 0.8866082608375343,…	[0.04132867005065923, 0.0686918802839164, 0.10510489723033138, 0.06390860790662296, 0.11297101215736766, 0.09772664986294691, 0.07078191694842516, 0.07086729672552829, 0.11669742054317724, 0.12683476609849603, 0.328838711713387, 0.5359970252397372, 0.8136148810037285, 0.4993774757691411, 0.854737171660474, 0.7531219284265311, 0.5489598065961873, 0.5515524848187432, 0.868643914658374, 0.9419278887…	[0.7437358319149509, 0.7058668247240805, 0.6311178330721373, 0.7158882714845081, 0.6353645382763777, 0.6524814689496681, 0.7095367727240924, 0.7041871253163328, 0.6424877997691606, 0.6191638054163165, 0.6071352774285064, 0.4913311313498272, 0.333090050119657, 0.5137712566127662, 0.31958063625253724, 0.36889267083188565, 0.4885656395735964, 0.48371712348352514, 0.3179710247746699, 0.27779229208647…	[0.055569018295444084, 0.09731563784821264, 0.16653767604490713, 0.08927176272087586, 0.1778050321534097, 0.14977689714355008, 0.09975792611378738, 0.10063702413430733, 0.18163367551120105, 0.2048484827261733, 0.5416234634003946, 1.0909079255108465, 2.4426273937376726, 0.9719840675040452, 2.674558701939151, 2.0415746583638392, 1.1236152568471678, 1.1402376679301667, 2.731833553934477, 3.390763226…
KEFBEE	Yes	1	1	1	1	[7.06796068582203, 7.036529408022062, 6.989226444768129, 7.111628988773577, 7.025683775448954, 7.036185864108866, 7.050361339958166, 7.042121512223141, 7.087441292769981, 7.075369592156611, 7.171610515507071, 7.140261304223025, 7.09338566855236, 7.215115887415529, 7.1292988795224, 7.139732018895048, 7.1537272891362145, 7.146044906937628, 7.190872702095143, 7.178680402202215, 7.199945919780599, 7.…	[3.277295415473594, 3.296290303848039, 3.3161284808859515, 3.2517370487991046, 3.3068246672358597, 3.301639595429478, 3.297027483058781, 3.2873092081552753, 3.2699017666689083, 3.281472915627446, 3.17297748275759, 3.192111275015867, 3.212264519845458, 3.1472252649996726, 3.2026531085940246, 3.1974074830924875, 3.192689886228929, 3.1831651472918066, 3.1654530193096053, 3.1770302354580013, 3.155298…	[2.1566443636576036, 2.1346813415698627, 2.107646457323287, 2.1870246216249143, 2.1246012360617987, 2.131118694435695, 2.138399323689371, 2.142214518413051, 2.1674783521065986, 2.1561566327308053, 2.2602147523827765, 2.2368459897086552, 2.2082196608433797, 2.2925323991437514, 2.2260602812060983, 2.2329753266198025, 2.2406583614626903, 2.2449494689326395, 2.271672540464206, 2.2595568408770066, 2.2…	[5.758720035596882, 6.261747058902226, 5.866107805359072, 6.270347974535154, 5.8926610680243225, 5.964719876773252, 5.31240420344823, 6.195459214238231, 4.838277176130371, 4.955333783271228, 6.145174410645463, 6.675388070177061, 6.25756282611926, 6.6855360871444285, 6.287775294544749, 6.361315110080597, 5.6754608964217415, 6.607079010978143, 5.178701391161877, 5.302865136340598, 7.453918649534497…	[3.85695541634132, 3.528013518957386, 3.8174280667109466, 3.4832347453463943, 3.7032254408799066, 3.7576190636159357, 4.165864840222998, 3.509152791173276, 4.395718323470368, 4.243422342998147, 3.8249347036161296, 3.5052653498833455, 3.787181086712989, 3.460828803763147, 3.6741816804124703, 3.7291910552873317, 4.1253593050828385, 3.485522727634446, 4.347657596039654, 4.1983326480927925, 2.9996075…	[1.49307404778341, 1.7748648142234797, 1.5366649227822242, 1.8001508462535711, 1.5912239646485562, 1.587366834101974, 1.2752224105196504, 1.7655142374598045, 1.1006795295087535, 1.1677682263816538, 1.6066089716082623, 1.9043887990959705, 1.6523009285384849, 1.9317731289900506, 1.7113403313901647, 1.7058163595725084, 1.3757494745800758, 1.8955776585804203, 1.1911474803993842, 1.263088368843181, 2.…
KEXKAB	No
KEXKEF	No
KINHAS	Yes	1	1	1	1	[1.4173096287187399, 1.4318816730604214, 1.4394571054905247, 1.4337620270226004, 1.4260570821304257, 1.4366293002366624, 1.417821084506675, 1.434139739853828, 1.4210670503043348, 1.4191721651621523, 1.3631090718728924, 1.3755120341238345, 1.384744837866137, 1.37683042286651, 1.37232795247993, 1.3827876835702821, 1.3629405074563032, 1.3781414049603335, 1.3661469019520398, 1.365341127943207, 1.3717…	[0.23404651257217293, 0.21770807695113256, 0.20951285934502187, 0.21337712604131145, 0.23421515455680222, 0.2191094754925629, 0.23060241132692558, 0.21639871684074577, 0.2241341857457523, 0.24225381385551384, 0.2518882893371453, 0.23487515264339653, 0.2267063736898385, 0.23046874616122603, 0.2517184385757332, 0.23637342281585735, 0.24838201538711652, 0.23353719645099816, 0.24188001867495265, 0.25…	[6.055675058527881, 6.5770718896287255, 6.870495252609071, 6.719380158607128, 6.088662729057424, 6.556673539595164, 6.148335901382344, 6.627302420232251, 6.340251245369276, 5.858203602972301, 5.411561908892119, 5.856353976328141, 6.1080983976243814, 5.9740439682148425, 5.45183722036733, 5.850013369089803, 5.487275338079886, 5.901164465034166, 5.648035374876991, 5.252962591724092, 5.42971000760467…	[1.0895670909697206, 0.8656112531752848, 1.061647025155887, 1.3267233686874818, 1.232343470583493, 1.1685496245464588, 0.9733622455283646, 1.0636289828385908, 0.9346717461843403, 1.0178476516741282, 1.076829151695645, 0.85185207500381, 1.0492522781573634, 1.3194382531796904, 1.222907224153836, 1.1567405004006996, 0.9598397440050249, 1.0496803067311125, 0.9213563590452385, 1.0040619052432334, 0.91…	[0.484773389650303, 0.6120286390331954, 0.516672964014152, 0.33985803515705537, 0.41170206583522545, 0.43015368488069666, 0.558200420441826, 0.48154615156773867, 0.5892453403626869, 0.5199835452165839, 0.5064694380748926, 0.631278954930553, 0.5384705077671742, 0.36082211826389626, 0.4335949057824943, 0.4519091874270443, 0.5790427308519889, 0.5027813198123664, 0.6097466138612695, 0.541072646091626…	[2.2475802389972204, 1.4143312877362517, 2.0547756493928095, 3.9037575441592125, 2.9932894994913894, 2.7165863402299033, 1.743750470051474, 2.2087789080564817, 1.5862183069772595, 1.95746127168346, 2.12614833342898, 1.349406737466042, 1.9485789156925246, 3.656755465901584, 2.8203911250915086, 2.559674670450117, 1.6576319723291248, 2.0877472280052967, 1.5110479305668878, 1.8556877944134746, 1.6348…
KINKAV	Yes	1	1	1	1	[0.7961130346600503, 0.8004435261519175, 0.7980619825588909, 0.8148265151673094, 0.8152701183554525, 0.874449582872545, 0.8014425636415962, 0.8093204141596753, 0.8093326827224192, 0.8132123764943912, 0.7673799246850169, 0.7717968178749814, 0.7694096262326134, 0.7857665088965806, 0.7859983855000673, 0.8440606679611226, 0.7725873339908325, 0.7803065876889516, 0.7801234073814043, 0.7840027219788799,…	[0.550914177634611, 0.5598400091577779, 0.5571456948113919, 0.5453666265555225, 0.5315479289056988, 0.5000075791756141, 0.547957067304876, 0.553491702954257, 0.533108366026853, 0.5339786551630564, 0.5596428357493642, 0.5686348965688064, 0.5659221712876178, 0.554114177169758, 0.5402379305377835, 0.5087097481962414, 0.5566802906178943, 0.5621634766246332, 0.5417652427506809, 0.5426733534113237, 0.5…	[1.4450763240078843, 1.4297719224392396, 1.4324116474220543, 1.494089435420108, 1.5337659579143774, 1.7488726557191212, 1.462601016505704, 1.4622087555060623, 1.5181391519968244, 1.5229304928790974, 1.3711958336025007, 1.357280079945976, 1.3595679145809212, 1.418058842872475, 1.4549115141131241, 1.6592185837876163, 1.3878474719004144, 1.388042126774409, 1.43996577451244, 1.4447046589822858, 1.446…	[0.9351239894214501, 0.7293436821141712, 1.281403503345067, 1.0917619083502705, 0.9057867103031856, 0.9124844585302981, 0.8189232977851874, 0.770439270146853, 0.9318012122589001, 0.8203443754868458, 0.6711812882891832, 0.4965588172424449, 1.024809183337672, 0.8107241433305358, 0.6473679037990496, 0.6545907174923983, 0.5662229323322729, 0.5276511368212045, 0.6662370192244379, 0.5704010484610958, 1…	[0.45959732741884113, 0.5909963616956404, 0.22097901886180077, 0.3324559409843753, 0.4835729031451355, 0.4871976575636271, 0.5135543167543092, 0.5617083376773002, 0.45186736782150216, 0.5311496728007321, 0.6182733940333873, 0.7319311990086177, 0.36513132497904827, 0.49070279261936406, 0.6422725306516155, 0.6467044328287049, 0.661820843997895, 0.7051548920886106, 0.6097053795382618, 0.681180039578…	[2.034659328141069, 1.2340916617855235, 5.798756415632611, 3.283929609191676, 1.873113039237706, 1.872924560215336, 1.5946186626583658, 1.3716002032881842, 2.062112200646856, 1.5444693228580957, 1.0855736228768382, 0.678422805196747, 2.8066865624210053, 1.6521694099251047, 1.0079333505704575, 1.0121945733836994, 0.8555531870405609, 0.7482769285742957, 1.0927196012752722, 0.8373719359337735, 3.623…
KIXXOG	No
KOMHAW	No
KUNWEW	Yes	1	1	1	1	[0.3671213680680153, 0.35847801790396333, 0.3634256984951989, 0.3635976836378583, 0.3579304754146711, 0.34662068098747884, 0.3688339829174506, 0.3537319218002222, 0.36759678081487057, 0.348308900969798, 0.3651397805098111, 0.35644179431183237, 0.3614361439963832, 0.36158644075884844, 0.3559557056088954, 0.34460395068959915, 0.36681632886249343, 0.3517009677710109, 0.3656065679437134, 0.3463039372…	[0.5712003730228903, 0.5923424720227639, 0.5752035058394362, 0.582035380103293, 0.5727510993606789, 0.5910589061044809, 0.5816507961064379, 0.5927643272698159, 0.5736384363913694, 0.5865034560008628, 0.5701795341123411, 0.591369356295392, 0.5742035405208296, 0.5810335084965434, 0.5717833558705147, 0.5901552265196122, 0.580617339260788, 0.5918193803551817, 0.5726141174158145, 0.5855905422721899, 0…	[0.6427190621832862, 0.6051870916495532, 0.6318210768983846, 0.6247003121585687, 0.6249319744897972, 0.5864401625752799, 0.6341158395835096, 0.5967496786276912, 0.6408161613565148, 0.5938735695519679, 0.6403943997714033, 0.6027397099923248, 0.6294564879703521, 0.6223159860340473, 0.6225359691818394, 0.5839208655693354, 0.6317695047300949, 0.5942707850492102, 0.638486821794897, 0.5913755640464319,…	[0.6574024363459177, 0.8096084756064993, 0.7018798462932722, 0.08482430649700357, 0.5165397020183261, 0.47064406002341874, 0.6242344610278332, 0.7975332194851735, 0.7057516837998017, 0.5458733973421046, 0.14093401263441357, 0.18583212414168018, 0.15578572677851343, 0.016878821641050357, 0.10974692423471061, 0.0959962968153808, 0.1347675698376744, 0.1904205807702014, 0.15734885158007555, 0.1173050…	[0.3278006698161752, 0.2451634898342413, 0.3108700450102787, 0.6500651956158686, 0.4325345194585786, 0.4352791325938842, 0.3562268717270496, 0.26632979764443826, 0.3099054388162281, 0.416516413975866, 0.5918090140235476, 0.5572472720479458, 0.5952576701631427, 0.6865801069507707, 0.6578420601931566, 0.6325198715045566, 0.6148915373328314, 0.5885975851219325, 0.5964653905574105, 0.6539625516538324…	[2.00549448759387, 3.3023207336210123, 2.2577918251019167, 0.1304858452184037, 1.194216134853006, 1.0812465491253633, 1.7523508487763328, 2.9945324426293247, 2.2773129974601956, 1.310568753176997, 0.23814103755575095, 0.33348233982146996, 0.2617114143792841, 0.024583907209331082, 0.16682868256019773, 0.15176803313236184, 0.21917291368530703, 0.32351573568001357, 0.2638021485756776, 0.179375863645…
LABJUV	Yes	1	1	1	1	[0.30493411098643003, 0.31178301508610196, 0.312534925942317, 0.30628766855565676, 0.30875850004682354, 0.30238906407112953, 0.310754033873177, 0.31275943848378795, 0.3083806904689483, 0.30973273597745304, 0.32608675761510464, 0.33325514911760373, 0.3340666600916817, 0.3274698986132158, 0.33005678617382367, 0.32335874185963176, 0.33211728065617924, 0.33426549821231594, 0.3296041378849097, 0.33107…	[0.25286203346131614, 0.25185671144088595, 0.2510419232730514, 0.2536635137805136, 0.25327736809318274, 0.2550840730363705, 0.25376748259873416, 0.2520195712625145, 0.25500522862039093, 0.2531949230744716, 0.24694492171108684, 0.24582642800401652, 0.24500688830580047, 0.2477131709477519, 0.2472863658363156, 0.24918963701770502, 0.24773518133575972, 0.24597000582935094, 0.2490024920283207, 0.24718…	[1.2059307868892863, 1.2379380851213944, 1.2449511295465234, 1.207456539534799, 1.2190528603930726, 1.185448626688716, 1.224562070328577, 1.2410125011997746, 1.209311244860841, 1.2232975772833805, 1.3204837554692044, 1.355652245462228, 1.3634990526255042, 1.3219720911904451, 1.334714856023626, 1.2976412090389498, 1.3406141140932866, 1.3589685339285744, 1.3236981493639897, 1.3393656016397093, 1.22…	[0.11089495356891077, 0.19878599562802673, 0.9529468594189685, 0.4485994961168574, 0.3306083500776415, 0.3700786315149865, 0.2906553694685499, 0.27625284436995967, 0.8047283720395005, 0.29235612020298096, 0.162546331973963, 0.2799600132551917, 1.0555777314626267, 0.6031006070245228, 0.4494570113004554, 0.4995770524285094, 0.4012095070803354, 0.38284792773393916, 0.9408766445813646, 0.399493192100…	[0.46426537596075923, 0.3646502947350429, 0.005583138909978459, 0.19711188083598127, 0.28446255908873747, 0.25843426967348254, 0.29174598231560084, 0.29806297994094666, 0.07349271373090066, 0.31829507423377557, 0.4443767239281649, 0.33832937988112977, 0.003318296142822058, 0.15940146937483304, 0.24977171786572355, 0.222210669106431, 0.25994040452378664, 0.2672291815868103, 0.050950010216105485, 0…	[0.23886113268606932, 0.5451414642965415, 170.6829929872988, 2.2758622880278914, 1.1622209655173248, 1.432002930503607, 0.9962617725241847, 0.9268270901159611, 10.949770816547565, 0.9185065804325221, 0.3657849820240342, 0.8274776886167976, 318.10835622552554, 3.783532293584634, 1.7994711937004892, 2.2482136183534456, 1.5434672721055243, 1.4326576366420136, 18.466662530402203, 1.401500466456135, 0…
LACJAC	Yes	1	1	1	1	[1.887758487400041, 1.8877703028278716, 1.8877650389018716, 1.887766232028288, 1.8877732543491645, 1.8877832580653902, 1.8877709235428153, 1.8877858157979581, 1.887809017898907, 1.8877520549108195, 1.850777619195326, 1.850791236140196, 1.8507850722274501, 1.85078630787986, 1.850794155310761, 1.8508050764721649, 1.8507916643132396, 1.8508075612196395, 1.8508338577128587, 1.8507710701779347, 1.8765…	[6.416054471195647e-05, 6.055194580386274e-05, 6.198454227076095e-05, 6.137168259109016e-05, 5.878964359661787e-05, 5.467102613564696e-05, 5.984764914709631e-05, 5.310724615345225e-05, 4.524246056368238e-05, 6.769893793914363e-05, 7.428528643455869e-05, 7.003677740709321e-05, 7.176049915616488e-05, 7.109161226534667e-05, 6.814438121385714e-05, 6.352103561532164e-05, 6.93166265513457e-05, 6.184641…	[29422.41989800708, 31176.046909254674, 30455.416298078548, 30759.564547157304, 32110.642944223717, 34529.86694234563, 31542.94196089415, 35546.67117069564, 41726.488665258716, 27884.51506591979, 24914.45760023771, 26425.990810261792, 25791.13988880958, 26033.82099384485, 27159.89377763111, 29136.884475254683, 26700.544391644355, 29925.865034464023, 35085.52737037258, 23691.957203583017, 27804.14…	[1.644901706196633, 1.6442212930275475, 1.6421968168662051, 1.6447263007977226, 1.645824702031188, 1.6455189467610547, 1.646121919185188, 1.6448225311225806, 1.6455737980171825, 1.6401462637557727, 1.5710438704641574, 1.570497510763962, 1.568859652991846, 1.5709102479522152, 1.5717774132437607, 1.5715298798811974, 1.5720166590217723, 1.5710135805554621, 1.5715862879045637, 1.5669849391090378, 1.5…	[0.0006809731525494475, 0.0010352315173655388, 0.0021483575482873834, 0.0007419831254443749, 0.0002331396089753447, 0.00040161512175704566, 7.87057601529522e-05, 0.0006009854318548342, 0.0003230662554003573, 0.005489536271988289, 0.0005649621614368037, 0.0008621741278135145, 0.0018028419636501136, 0.0006129017048527001, 0.0001928554537509221, 0.0003351508951553111, 6.341013224192259e-05, 0.000485…	[2415.516235902107, 1588.2643306801249, 764.3964191041306, 2216.6626765436117, 7059.395480950813, 4097.253458888683, 20914.884958689305, 2736.8758774170774, 5093.610894080901, 298.7768333228843, 2780.7948526476553, 1821.5549041662448, 870.2147412940529, 2563.0704491673023, 8150.0283381861345, 4689.021878198894, 24791.253439185526, 3238.7578020505744, 5954.440434455035, 322.2885557724413, 8281.319…
LAGCED	Yes	1	1	1	1	[1.039597137999259, 0.9703543226614381, 1.0103186844312622, 1.0228374259116169, 1.021785236685823, 1.0178705547986335, 1.0209203603031964, 1.0301637663188024, 0.9938315800828774, 1.0248238271448782, 0.9769392226766186, 0.9110609505775646, 0.9490853759378319, 0.9610166382094301, 0.9599868940108058, 0.956283949969971, 0.9591630509599296, 0.9679663807735709, 0.9334065804780037, 0.9628498242618656, 1…	[1.69180889033126, 1.7629527439497026, 1.7223736355604775, 1.7123084289362003, 1.7094301351020869, 1.7164865808329342, 1.710184680576007, 1.7018710844555411, 1.7404326441660716, 1.7024678808979825, 1.7173782530399904, 1.7877964709145155, 1.747651642250647, 1.7377463840899607, 1.734813143834523, 1.741863423319067, 1.7355573781052844, 1.727350570120709, 1.765549468681087, 1.727838837692784, 1.68867…	[0.6144885181420837, 0.5504142558509342, 0.5865850844276854, 0.597344151688298, 0.5977344237147207, 0.5929965116911701, 0.5969649780509906, 0.6053124562301204, 0.5710255914896792, 0.6019636779310781, 0.5688550096330292, 0.5095999267251756, 0.5430632472702559, 0.5530246801305844, 0.5533661636255018, 0.5490005342369504, 0.5526541865225176, 0.5603763344379644, 0.5286776706264048, 0.5572567320847917,…	[1.6353431333749813, 1.6749893254544206, 1.6168176804311305, 1.4854762871233829, 1.717143961575596, 1.3595072510413633, 1.5910682996032721, 1.3733653235353718, 1.6286497330505938, 1.9827395975021491, 1.4484561332404584, 1.4828965218127752, 1.432191092827798, 1.3084219391103973, 1.523426581662733, 1.1956867525972519, 1.40663324717471, 1.2095944057601093, 1.4431753052031981, 1.7724423200483221, 0.8…	[1.5304460457385007, 1.454994050849885, 1.5642447797155656, 1.559636148766971, 1.4643574261670695, 1.725947386843161, 1.5317980810566174, 1.7698081860832973, 1.5582063649499664, 1.3305060391400296, 1.6059899620596623, 1.5300220116471195, 1.6399762408939422, 1.6299252493759668, 1.5411976010925073, 1.7951481656724235, 1.605647993719044, 1.8407799567814072, 1.6342344246050609, 1.4125271929606307, 1.…	[1.0685402062546174, 1.1512001196678658, 1.033609126523743, 0.9524505368112826, 1.1726262529157179, 0.7876875398432429, 1.0386932320125188, 0.7759967064988665, 1.0452079837980184, 1.4902146545563142, 0.9019085843991399, 0.9691994693699785, 0.8732999034468442, 0.8027496596002422, 0.988469343958765, 0.6660657741024811, 0.8760533147222569, 0.6571097220523185, 0.883089527105002, 1.254802264254691, 0.…
LAGWEX	Yes	1	1	1	1	[0.6024997807209019, 0.6101855103995966, 0.6098304084861832, 0.5834095686151406, 0.586652072554418, 0.5908407293501384, 0.6216964295515918, 0.5924307528221786, 0.597824710430819, 0.598762638617621, 0.6052408914256073, 0.6129594132000276, 0.6125982735343262, 0.5860697781260708, 0.5893278609587155, 0.5935370086455768, 0.6245175791838339, 0.5951364033416566, 0.6005406874579855, 0.6014837618233464, 0…	[1.972339633745641, 1.9702902105305748, 1.9902507496000643, 1.9915012239995546, 1.9782925418761534, 1.968646791495123, 1.9701175435219953, 1.973660874862878, 2.0060740564028645, 1.997211163684518, 1.9708222793569616, 1.9687595211999103, 1.988713756393873, 1.9900252009073638, 1.9768118611045478, 1.9671639076027592, 1.9685626403810264, 1.9721857424696156, 2.004559990851359, 1.9956960826454722, 1.98…	[0.3054746608608699, 0.3096932153133325, 0.3064088324592904, 0.2929496409966912, 0.2965446515802232, 0.30012531039222845, 0.3155631153053842, 0.3001684637758948, 0.2980072986451914, 0.29979936498702764, 0.30710069485468006, 0.3113429581417054, 0.308037429501744, 0.29450369666617726, 0.2981203586209905, 0.30172219323039406, 0.31724546954876426, 0.3017648847802811, 0.2995872860871224, 0.30139046072…	[0.6028890240410503, 0.5458169838046076, 0.5689548208569495, 0.596301656122032, 0.5419078751964941, 0.5627567462994257, 0.5292308328038745, 0.5788937837097552, 0.6510522772604251, 0.5839374232494291, 0.5535965391296781, 0.49983924405869096, 0.5215906757664449, 0.5473471577449464, 0.49618197725414914, 0.5155790307550647, 0.48423319247191365, 0.5308437078467103, 0.5993227792901967, 0.53589455508532…	[2.024739483694615, 1.9729499953147263, 2.049900518742164, 2.0675232900669576, 2.0238591201703287, 2.0185482062454594, 2.019228420923409, 2.046948892379893, 1.993801954167914, 1.989983017801098, 2.041702413000848, 1.9882974309845787, 2.0667587811322163, 2.0849669149735486, 2.040099988670126, 2.0341065470472532, 2.0350941584018725, 2.063463019724872, 2.011730871713746, 2.0067523818413546, 1.989824…	[0.29776128183213824, 0.27665018632037786, 0.2775524059119049, 0.2884135133987877, 0.26775968237892317, 0.278792819789112, 0.26209557438868314, 0.2828081276795837, 0.3265380876467908, 0.293438395215388, 0.2711445779779505, 0.25139057983451557, 0.252371336475322, 0.2625207881305351, 0.24321453850778846, 0.25346707206831853, 0.23794141930620763, 0.2572586485787806, 0.29791399422112946, 0.2670456803…
LAWGIA	Yes	1	1	1	1	[0.9159910568436158, 0.8212113148270324, 0.9141112150123554, 0.7994552004355366, 0.911211949456337, 0.8061866791512663, 0.8143997197621812, 0.8120564676400469, 0.9086597716520871, 0.8149742837430896, 0.9917611926014471, 0.8907512897366006, 0.9897367189217247, 0.8675020466392741, 0.9866715663395285, 0.8747204483668004, 0.8834945182535978, 0.8810049198740298, 0.9839419532134647, 0.8841094125323198,…	[8.64681767347845, 8.604183965809977, 8.623836724003441, 8.577855058625312, 8.640736026607565, 8.612723823292903, 8.619237372286012, 8.633046763275738, 8.627059531502661, 8.621035229295083, 8.616206548886366, 8.575284933552368, 8.593372042588303, 8.5494480997364, 8.6102280474092, 8.584039167939093, 8.590381214874574, 8.604164010359236, 8.59666020509872, 8.59216080793702, 8.656546240578194, 8.6133…	[0.10593389284165744, 0.09544325389720157, 0.1059982052382826, 0.09319989612457469, 0.10545536244255427, 0.09360414843106357, 0.09448628510693684, 0.09406371700596683, 0.10532670701228102, 0.0945332273986923, 0.11510415714554, 0.10387424985161409, 0.11517442908518812, 0.10146877746015222, 0.11459296558776001, 0.10190079882601567, 0.1028469512765968, 0.1023928552283892, 0.11445630392950555, 0.1028…	[0.8276439514236331, 0.818101617940537, 0.980259086969706, 0.8197553796835569, 0.8397110130375075, 0.8066981330701418, 0.8501846404799036, 0.8674958404774537, 0.79378553538293, 0.8896495943756437, 0.8638299476083267, 0.853942721933235, 1.0213928025142422, 0.8556622472958982, 0.8763077814471459, 0.8421160801583761, 0.8871507042088662, 0.9050371619832153, 0.8287444281132531, 0.9279563003519092, 0.8…	[8.676438409486392, 8.66986560989616, 8.689541523348371, 8.688099560363852, 8.637890475388703, 8.641497459437767, 8.651503151501604, 8.620799551823053, 8.71228896791503, 8.67063552414604, 8.6611871300707, 8.654593843890252, 8.675301610676023, 8.67276570017861, 8.62284689376637, 8.626283973686121, 8.636456226202725, 8.605978498390655, 8.696759790946551, 8.655761155696617, 8.66153068825305, 8.65499…	[0.09538982614326263, 0.09436151086433456, 0.11280906873346516, 0.09435381972639666, 0.0972125098633785, 0.09335166004002125, 0.09827016480163227, 0.10062823468549423, 0.09111102011265056, 0.10260488886865814, 0.09973574460817304, 0.09866930064385164, 0.11773571091260886, 0.09866082826130959, 0.10162627172246866, 0.09762211431100491, 0.10272161184784102, 0.10516377215588675, 0.09529347113576572, …
LAWGOG	Yes	1	1	1	1	[0.8393162180631828, 0.8534187711887782, 0.9586519569628159, 0.848704645436124, 0.8522806689683856, 0.8489249359590659, 0.8480299717177332, 0.857589498340567, 0.8541459289977092, 0.8542427720207473, 0.8312268049075916, 0.8452242165446878, 0.9496740703283353, 0.8405418027702771, 0.8440911599699948, 0.840758679061791, 0.839873938856521, 0.8493579282860955, 0.8459445225558372, 0.846039742573604, 0.8…	[8.64548101602536, 8.629157352093506, 8.714081697034375, 8.663399442819431, 8.659817152507074, 8.678674288944302, 8.648583784265965, 8.676710536826373, 8.64086631860219, 8.648521374171267, 8.6487650120781, 8.632459617939654, 8.717624561472185, 8.66671110793101, 8.663133890680935, 8.681994679633945, 8.65188608419948, 8.6800468644259, 8.64417639849851, 8.651835799838064, 8.63417372636595, 8.6177871…	[0.0970814945411848, 0.09889943320847332, 0.11001181653932275, 0.09796439042638903, 0.09841785963363496, 0.09781735178614838, 0.09805420088090278, 0.09883809016109486, 0.09884957103883099, 0.09877327407340818, 0.09610930621271058, 0.09791232788256253, 0.10893725276096995, 0.09698509530346379, 0.09743485101598123, 0.09683934511432338, 0.09707408658446648, 0.09785176757133467, 0.09786294073114674, …	[0.8999986749743525, 1.0045506227191927, 0.988610429469461, 0.9807496255937108, 0.917041686736528, 0.8779919788683898, 0.9733307511948828, 0.8743410644001555, 0.8775829374470614, 0.8605242226142391, 0.9456982667107561, 1.0544780789426473, 1.0379195665136545, 1.0297525937167353, 0.9634253059040779, 0.9227480512414133, 1.0220305137737924, 0.9189278217482659, 0.9223160824086676, 0.904527484658029, 0…	[8.674842284238443, 8.629032698254788, 8.647061519791203, 8.65921499800261, 8.597909596674443, 8.646361287563124, 8.645489808199994, 8.603844706114316, 8.62782044119228, 8.642307152554746, 8.654929345429137, 8.608596713710062, 8.626651490634256, 8.638807213207766, 8.57814422409377, 8.626718411392, 8.625180219594053, 8.584377505250494, 8.608247930304572, 8.622816586613595, 8.687313526962434, 8.644…	[0.10374813114580592, 0.11641520641385006, 0.11432906163634332, 0.11326080087166523, 0.10665867981343134, 0.10154467869984664, 0.11258248783911666, 0.10162213455326613, 0.10171548462658872, 0.09957112232002309, 0.10926701177638158, 0.12249128563117427, 0.12031546280042707, 0.11920078412472954, 0.11231162367241013, 0.10696397021871953, 0.11849381552074915, 0.1070465297205556, 0.10714329906341752, …
LAWGUM	Yes	1	1	1	1	[0.8482976891566587, 0.969164064119621, 0.9782543052375764, 0.8509106436385772, 0.9781542468626668, 0.8476489095927984, 0.9729473289093354, 0.8582399970776442, 0.8597343292654809, 0.8444724841141907, 0.884798793582879, 1.0094367895193064, 1.018765301630678, 0.8874819602584544, 1.0186730963675488, 0.8841273982066719, 1.0133012741437657, 0.895081629967036, 0.896635755750531, 0.8808635787350804, 0.8…	[8.60203589781448, 8.653875833959432, 8.614947240904069, 8.583491710943187, 8.627844178738782, 8.599334651128009, 8.615813575717832, 8.635382172168589, 8.652684883527433, 8.6195459052967, 8.58827202215138, 8.639107830345711, 8.600213998700758, 8.569749888794437, 8.613079633025292, 8.585582079239908, 8.601113914724587, 8.621466208564584, 8.638717350188777, 8.605772146757426, 8.589421708300396, 8.6…	[0.09861592060690956, 0.11199190775495522, 0.11355313943105663, 0.09913339143250315, 0.11337180257301001, 0.0985714527904329, 0.11292576381311427, 0.09938645215306272, 0.09936041134494587, 0.09797180656526969, 0.10302407647321296, 0.11684502721143969, 0.1184581339237121, 0.10355984384315588, 0.11827048393487871, 0.10297815454405915, 0.11781047015422678, 0.10382011693995388, 0.10379269507306398, 0…	[0.8633153911331577, 0.8461035929386992, 0.935556147710045, 0.9532471307192096, 0.8686833204713185, 0.8488999162385733, 0.7968886055248032, 0.796554188994901, 0.8284190673937792, 0.8149674651199085, 1.3939553070151327, 1.3676144593209871, 1.504514312656696, 1.5314815189567181, 1.4021876413107364, 1.3718665019424638, 1.2917266277819333, 1.291206512011377, 1.340390246013166, 1.3196409793883155, 1.3…	[8.673906828507752, 8.614639080009676, 8.65109055911999, 8.649334891024129, 8.674528884927552, 8.644580697993689, 8.666233238011847, 8.669484473763566, 8.62336219118129, 8.643056250173078, 8.42308986022596, 8.369930964368317, 8.382210157894374, 8.375923127029932, 8.422290350238727, 8.398324296749117, 8.432889214107417, 8.436141845990223, 8.382959314376127, 8.405607241290326, 8.425255268567014, 8.…	[0.09953016653300638, 0.09821695199072099, 0.1081431458053321, 0.11021045464529816, 0.10014184424248113, 0.09820024196611335, 0.09195328392841876, 0.09188022556652711, 0.09606682973851716, 0.09429158407983156, 0.16549215669625278, 0.16339614569619115, 0.17948897537957134, 0.18284331120643596, 0.16648531254577228, 0.1633500271564288, 0.15317723202398983, 0.15305651986222818, 0.15989463812791033, 0…
LEDCAA	No
LEGGEK	Yes	1	1	1	1	[2.730832109589646, 2.730866530530345, 2.73088507357351, 2.730897752833463, 2.730863780870457, 2.7309000292476533, 2.7308902099296115, 2.730859765069274, 2.7308803065684555, 2.7308400219254545, 2.7584200501370573, 2.758501101140119, 2.7585471011999494, 2.758578221409043, 2.758494559206856, 2.7585831182624814, 2.7585596181920833, 2.75848615516736, 2.758534124245818, 2.7584414923233225, 2.756362408…	[5.5101401030654844e-05, 3.527088337145686e-05, 2.517621773779138e-05, 1.8194225972583577e-05, 3.683596374313567e-05, 1.678032396630485e-05, 2.2325926963621724e-05, 3.940945683407649e-05, 2.7496043685547136e-05, 5.127469449933362e-05, 0.000133346659846447, 8.700958467856027e-05, 6.221516005880436e-05, 4.524122528781068e-05, 9.070433978677743e-05, 4.2156618959551935e-05, 5.533324765120986e-05, 9.6…	[49560.12113140986, 77425.52126551818, 108470.82361677577, 150096.94597333155, 74135.80380069056, 162744.17792715697, 122319.23065856904, 69294.52939599917, 99319.02704984063, 53259.02082090309, 20686.08282587256, 31703.41648372253, 44338.825112603314, 60974.87863911337, 30411.93580915056, 65436.53609672215, 49853.56427261445, 28679.942526596216, 40258.82814274972, 22440.757164239436, 56076.86770…	[2.2601076659134933, 2.2601076796000688, 2.2601076589800875, 2.2601076690587814, 2.2601076531153645, 2.2601076805615454, 2.2601076731022096, 2.260107667535071, 2.260107677089849, 2.2601076788002956, 2.3179381818352907, 2.3178616173315842, 2.3178277517257606, 2.3175396870892317, 2.317843593219342, 2.317538079648458, 2.317893874888251, 2.3175104526914287, 2.3177528229983713, 2.3178585993230945, 2.7…	[7.121814857254077e-09, 9.926676694528192e-10, 1.3290044957539376e-08, 8.269731714702061e-09, 1.847886687905421e-08, 3.865566830108893e-10, 4.656755632580389e-09, 9.301236641445348e-09, 2.5974835163136042e-09, 1.5831414253487724e-09, 4.5090604271608705e-06, 5.42196547936162e-05, 7.034826016938847e-05, 0.0002724916644235208, 6.716333459313638e-05, 0.00026559359824362185, 3.060266079421133e-05, 0.0…	[317349960.8195251, 2276801944.0442653, 170060196.65102333, 273298789.73470515, 122307697.1065361, 5846769128.288175, 485339547.8366222, 242990018.925469, 870114348.3279674, 1427609462.1820567, 514062.34608720476, 42749.472053158264, 32947.90441362395, 8504.992958196293, 34510.54965124095, 8725.880800495208, 75741.5798082072, 7946.288667765969, 18999.19143741584, 39322.6699110872, 4692389.1657047…
LELMIA01	Yes	1	1	1	1	[5.312973748700135, 5.313024385977152, 5.31297153317203, 5.3129843070427665, 5.313012443393608, 5.31293386873709, 5.312975082918215, 5.312934121193135, 5.313008103717543, 5.3130530985576865, 5.034459746217694, 5.034465211492271, 5.034459518553427, 5.034460939521973, 5.034464579498214, 5.034455646005135, 5.034460470862566, 5.034455291811941, 5.034463638703641, 5.034468166817058, 5.297841415869189,…	[0.00017533417234035913, 0.00014972586071059836, 0.00017642887633752244, 0.0001698748844930641, 0.00015428755992831272, 0.00019504233055041872, 0.00017335652453878304, 0.00019576840594189522, 0.00015754587457144826, 0.00013552484129990378, 1.7082666358732624e-05, 1.4211592966930176e-05, 1.720030315311929e-05, 1.6445177239906006e-05, 1.442747503550603e-05, 1.9202422993118563e-05, 1.659511811679210…	[30301.986645173638, 35485.01481815873, 30113.956646234565, 31275.867076511197, 34435.779824777936, 27239.90148058495, 30647.67880559122, 27138.874097846172, 33723.56222065372, 39203.53676563544, 294711.58895777934, 354250.59127483284, 292695.9759799596, 306136.0097296676, 348949.8035594164, 262178.1453209992, 303369.96913377463, 258675.655944856, 335548.33251237805, 396788.07330054574, 28939.474…	[5.174307134616914, 5.176384199498462, 5.177420112646968, 5.177246532134202, 5.177658095881749, 5.175651673099251, 5.176662004461765, 5.17795929605369, 5.176752486374962, 5.176064296760176, 5.241233024765287, 5.242298373102697, 5.2428531104711915, 5.242772186325423, 5.24296709060904, 5.241988999606035, 5.242483830166208, 5.243115122851482, 5.242521710887756, 5.242282807970571, 5.1884264498816615,…	[0.002350516459359639, 0.0012498923693453074, 0.0006692551401324486, 0.0007500995627430669, 0.0005544201281130805, 0.0015451666685822973, 0.0010432263657856366, 0.000404157625918855, 0.0010068969668620275, 0.001223533849753542, 0.0011775989987183302, 0.0006196743870336079, 0.00031506818706591294, 0.00035230654552001635, 0.00026070035256756075, 0.000738031339869353, 0.0004950794237073333, 0.000187…	[2201.349032895763, 4141.46395838055, 7736.093161155749, 6902.079122938476, 9338.87107148048, 3349.575018886443, 4962.16561835389, 12811.732264810213, 5141.293157837389, 4230.421821025056, 4450.779111114833, 8459.76287352729, 16640.376038264934, 14881.279536225802, 20111.0855392891, 7102.664502748592, 10589.177370589548, 27915.35030657903, 10910.072848675927, 9656.79950992431, 3124.2851880797134,…
LEMNOH	No
LIFWEE	Yes	1	1	1	1	[3.627449211187215, 3.6274220196625135, 3.6275166332040643, 3.6273677725796096, 3.6275523257659326, 3.6274695976725426, 3.6273650310442633, 3.6275217106978705, 3.627480278325649, 3.6275455100641265, 3.628802727521672, 3.6287695175946766, 3.6288840175706674, 3.6287040845220533, 3.6289273669529263, 3.6288271320203034, 3.6287007352114276, 3.6288900335166754, 3.6288398985446535, 3.6289189134820665, 3…	[0.00029637790268158374, 0.0003089340340100916, 0.0002629416830136304, 0.0003357728184729859, 0.00024593089722071824, 0.00028588501733732693, 0.000337036784843674, 0.00026019220711906974, 0.0002803463966288162, 0.0002487939396271647, 0.00035757119420497995, 0.00037291710042079197, 0.0003172609753916339, 0.0004052873385672196, 0.00029659795041713747, 0.0003450071017765238, 0.00040683260324066037, …	[12239.270129002829, 11741.736488457018, 13795.89797870131, 10803.041738387301, 14750.29110518909, 12688.561406463456, 10762.519683798682, 13941.700064206134, 12939.279127345088, 14580.521999451676, 10148.47612540466, 9730.767276426981, 11438.166995140493, 8953.410924087402, 12235.173445565544, 10518.122999018302, 8919.395118057642, 11557.04130410165, 10724.02486727821, 12089.719488411325, 20616.…	[3.521736457112456, 3.5218140460293097, 3.520887076495798, 3.5252997877107113, 3.5181456396841257, 3.5138750188080077, 3.5243819710128896, 3.5192875451210672, 3.517216391722291, 3.5195386344217536, 3.513684339360194, 3.5144384285287713, 3.5071835399960927, 3.527345940227321, 3.4993787164601073, 3.483543725207497, 3.5249251791894856, 3.5018822724180487, 3.4958067973723437, 3.5019357287187924, 3.67…	[0.0034927230325890583, 0.003485441244471967, 0.0037261157235227186, 0.0015691246601939658, 0.0054107749081781994, 0.007790008313942281, 0.0021309681971248117, 0.00464378006806354, 0.005917633381697181, 0.004444207626630448, 0.01567925401510763, 0.015443292421188845, 0.017997916002763775, 0.008113129210251004, 0.02335928604624133, 0.03226348337917937, 0.009881139236621993, 0.021238510889626895, 0…	[1008.3068208537254, 1010.4356375580943, 944.9215584660117, 2246.6664868264415, 650.2110509839488, 451.0746172785206, 1653.8876440146446, 757.8497460127592, 594.3619965712629, 791.938390396542, 224.09767301267073, 227.57054212784408, 194.8660911328582, 434.77009287248757, 149.80674963835983, 107.97171787890505, 356.7326696627474, 164.88360651162242, 138.06497915446215, 167.92771216175015, 4350.74…
LIFWOO	Yes	1	1	1	1	[0.1889767504959974, 0.1939928196124584, 0.19533245258923615, 0.19329717692347256, 0.2015272785849299, 0.19674429900402865, 0.19189318233987626, 0.19400001198698993, 0.19477492356188056, 0.19520923260742795, 0.20491407512912635, 0.21023631770000945, 0.21165378442926916, 0.20950339526553788, 0.21822663021382507, 0.21315471901757033, 0.2080083102756854, 0.21024245980403444, 0.21106530377297125, 0.2…	[2.022579695673957, 2.010901249344398, 2.0047314711341504, 2.0169239408756234, 1.9940028284059959, 2.00455628684494, 2.015325264383431, 2.009583836933089, 2.0085363388847814, 2.006533240730199, 2.015882175240064, 2.0041150487096875, 1.9979339704235646, 2.010132684732353, 1.9870850434622396, 1.9977221589292395, 2.008577713874573, 2.0028026064128164, 2.0017386519567353, 1.999731915725336, 2.0148647…	[0.0934335249682348, 0.09647058485627015, 0.09743571914832533, 0.0958376134102285, 0.10106669645299883, 0.09814855302152341, 0.09521697848539803, 0.09653740661203841, 0.0969735621860978, 0.09728681720537519, 0.10164982737878708, 0.10490231977219383, 0.10593632600600823, 0.10422366486391073, 0.10982249145894295, 0.10669888105552139, 0.10356000110866241, 0.10497412931801398, 0.10544098929530643, 0.…	[0.484138349864762, 0.42829562389270415, 0.2937935501503383, 0.4586027656601808, 0.4127474855443031, 0.6370104609912924, 0.3222744286098742, 0.3202289803025941, 0.7686236257831748, 0.32188174452392637, 0.4174137191125808, 0.3678412388630658, 0.2495608451088178, 0.3947281437267149, 0.3541179771090738, 0.5540639340787088, 0.27450249626870654, 0.27272356248463175, 0.6727039074498419, 0.2741866417669…	[1.8853706006732658, 1.789253625988643, 1.9722105529857081, 1.8790720963499143, 1.853601117633064, 1.7934061191017996, 1.9243828220682426, 1.901610220437099, 1.7055948754307482, 1.8714928155664712, 1.9146336714997392, 1.8143002030927446, 1.992318951164851, 1.9069691718125727, 1.8787722701033955, 1.8283899035513118, 1.945586901487736, 1.9224350469015805, 1.744497807210853, 1.8920594668278277, 1.80…	[0.25678683527359353, 0.23937110852915086, 0.14896662514332837, 0.24405810003299702, 0.22267330420654718, 0.35519587794778434, 0.16746898013956896, 0.1683988531724378, 0.45064841414292994, 0.17199197445302394, 0.21801231500625348, 0.20274552041389055, 0.12526149237445483, 0.20699240950577408, 0.1884837150005335, 0.3030337965674287, 0.1410898151394842, 0.1418636031028381, 0.3856146477623711, 0.144…
LIKFOB	No
LOFZUB	Yes	1	1	1	1	[5.097514248729202, 5.097514179239385, 5.097514247674721, 5.097514300364851, 5.097514331530535, 5.097514251848631, 5.097514262222919, 5.097514252569525, 5.097514244628261, 5.097514238396842, 5.079828796495017, 5.079828729693424, 5.079828789444277, 5.0798288003408905, 5.079828806521863, 5.079828811130951, 5.079828851710961, 5.079828814593073, 5.079828776472733, 5.079828831883755, 5.047191658053665…	[3.996498562433049e-08, 6.815555326477143e-08, 4.0418598327265576e-08, 1.9071911217823322e-08, 6.518614516701507e-09, 3.8785851459012696e-08, 3.4585987103057e-08, 3.847319800731353e-08, 4.168432889505902e-08, 4.417833683062131e-08, 4.7542015042673994e-08, 7.475334779936687e-08, 5.043389696708988e-08, 4.588484991506527e-08, 4.342114008423701e-08, 4.1697634662292656e-08, 2.5217660685019578e-08, 4.0…	[127549507.87786247, 74792352.71462777, 126118036.2169076, 267278629.9257233, 781993523.0822538, 131427158.61827801, 147386692.97000802, 132495204.8852429, 122288504.5711384, 115384928.54406427, 106849253.06458576, 67954531.52583018, 100722511.93991745, 110708192.5677835, 116989761.13172051, 121825346.98364225, 201439337.10427818, 126144782.82117936, 91133755.40107383, 152859963.2227177, 69417903…	[4.680829243459375, 4.680829291602488, 4.680829215285078, 4.680829212540926, 4.6808292272169245, 4.680829261645411, 4.680829171411376, 4.680829204988969, 4.680829263801499, 4.68082926713313, 4.789881385026149, 4.789881341138837, 4.789881408201632, 4.789881444198476, 4.789881391548717, 4.789881378660024, 4.7898814067691635, 4.789881438484704, 4.789880952413468, 4.789881038906203, 4.923008263114438…	[2.8160767046277508e-08, 7.562662679396186e-09, 4.234311849630234e-08, 4.194137843751176e-08, 3.559715915171627e-08, 2.0276794227641558e-08, 6.016391154691173e-08, 4.714079681407007e-08, 1.968985139065375e-08, 1.805939773322532e-08, 3.146996382705257e-08, 5.2337265137625797e-08, 2.266656666133582e-08, 6.394900675481161e-09, 2.9008417573185638e-08, 3.420489687022582e-08, 2.2496600617727918e-08, 9.…	[166218101.79272515, 618939319.3954027, 110545216.82652722, 111604086.15360291, 131494460.19742967, 230846612.59048787, 77801277.39469837, 99294656.03754678, 237728013.8347496, 259190773.4841807, 152204858.30074632, 91519519.19045426, 211319229.76107875, 749015768.5425003, 165120395.81146663, 140034960.3985928, 212915786.1741391, 520029601.68071103, 21843075.665264685, 26565076.98816457, 14535000…
LUVTEC	Yes	1	1	1	1	[0.504907293878155, 0.516693543029598, 0.5035673695934609, 0.5064822210177804, 0.512532385934642, 0.5029947224509081, 0.5008945687397656, 0.5131535564592195, 0.514988949569463, 0.5083921737660265, 0.5043211829391118, 0.5159661859420097, 0.5029830086927136, 0.5058760360883744, 0.5118388679158186, 0.5024368670370492, 0.5003515955313594, 0.5124605030663221, 0.5142715613422897, 0.5077576145412058, 0.…	[2.0765047340215426, 2.0599768992008656, 2.07218906886759, 2.073709456233746, 2.058826869774477, 2.0816379578357123, 2.0802042494723323, 2.0613533209126396, 2.057847890798213, 2.068608128594415, 2.0798100462569202, 2.0634005731148855, 2.0754776891492113, 2.077030279470354, 2.0622049169684415, 2.084925322221978, 2.0834682549852808, 2.0647394736631624, 2.0612519263160056, 2.071946832927911, 2.06385…	[0.2431524887016785, 0.2508249210124836, 0.2430122700476605, 0.24423972196068838, 0.24894389783769655, 0.24163410383517117, 0.24079105158391212, 0.24894012649516428, 0.25025608154629214, 0.24576533696184913, 0.24248425179345087, 0.25005623855338627, 0.2423456591811876, 0.24355737183445084, 0.24819980968149896, 0.24098554594827623, 0.24015321295831038, 0.24819620567293127, 0.24949476324392186, 0.2…	[0.27234517182067985, 0.2816515059563847, 0.26866191397991634, 0.46510996642675784, 0.26452356380512265, 0.2535322280940811, 0.23808150611793064, 0.24066055135504544, 0.2710733328641483, 0.31595803913984694, 0.3499507567786856, 0.36334649668500724, 0.345946519827745, 0.6142451154661657, 0.3398426737193119, 0.32499041376879295, 0.3035978628308129, 0.305820669701076, 0.34863800853405635, 0.40901729…	[2.3943681185433943, 2.3290325843767214, 2.321070957161767, 2.2067802480585286, 2.3625844448285567, 2.3695015781009627, 2.431455252806298, 2.5510059371265736, 2.3635469692682225, 2.3674335531123716, 2.3391796053909455, 2.272580509812611, 2.2679279667187844, 2.106586099844548, 2.3098195514865423, 2.319327892637951, 2.3842088609800545, 2.5015286299277912, 2.3091540818287655, 2.3017322238052094, 2.4…	[0.11374406872171357, 0.12093068506027717, 0.1157491170836239, 0.21076406082388593, 0.11196364404418911, 0.10699812586631596, 0.09791728876899773, 0.09433947128563838, 0.11468920922188201, 0.13346015085596355, 0.14960405604263063, 0.15988278308123285, 0.15253858363423112, 0.2915831997142167, 0.1471295337770423, 0.140122668640507, 0.12733694090291056, 0.12225351572726305, 0.1509808337510106, 0.177…
MADVUJ	Yes	1	1	1	1	[0.07021333875799685, 0.07742254822591392, 0.06975836661047491, 0.05157374293553333, 0.05186413045235543, 0.06619362266312839, 0.055164318880488054, 0.07067092405156553, 0.07146683374365277, 0.061063082461145966, 0.06631825230616402, 0.07322943657574446, 0.06587793995947216, 0.048502319372260114, 0.048778176607936506, 0.062470447781755985, 0.05193448236721468, 0.06675782472563523, 0.0675119247410…	[0.7187407732326003, 0.7215821010421298, 0.7226825538826196, 0.7286109964776332, 0.7302857226065499, 0.724568714741757, 0.7199340867735575, 0.7246692781089717, 0.7326861041377332, 0.7083204530048575, 0.7202746976287304, 0.7232928585124555, 0.7242024073451352, 0.7299292568748974, 0.7316131695831517, 0.7261033127227239, 0.7212998815582919, 0.7262920699390385, 0.7343234463606493, 0.709739021577694, …	[0.09768937755152825, 0.10729554975670548, 0.09652698302414713, 0.07078364612236063, 0.07101895716547899, 0.0913558939495758, 0.07662412419963525, 0.0975216228787588, 0.09754086141398713, 0.08620827226166122, 0.09207355544279876, 0.1012445176444161, 0.09096619852587225, 0.06644797275275256, 0.06667208661064515, 0.08603520557908746, 0.07200123512430881, 0.09191594881552068, 0.09193758564512862, 0.…	[0.008883301857524733, 0.01427434030497349, 0.006764868124322496, 0.006143691296974844, 0.00928384667717173, 0.010416778871542336, 0.007126874601732304, 0.006819070612591746, 0.008330073644824233, 0.008029446195866043, 0.07357223628984998, 0.12260669445819379, 0.05532806891231485, 0.05006955535862144, 0.07659217152207973, 0.08743195388922781, 0.05863093804756009, 0.05579647424145656, 0.0690130291…	[0.772149620654745, 0.7077781787378741, 0.7733159877902189, 0.7667036023840353, 0.8086085073635584, 0.7389905721298647, 0.7494309599779745, 0.7727009743946291, 0.7519009294360794, 0.7936519638969919, 0.7409816350540525, 0.6597850108599924, 0.7499106407921404, 0.7457217113506864, 0.7746382521437423, 0.70344652042513, 0.725370444529764, 0.7491140598867956, 0.7234393728025089, 0.7649640541717402, 0.…	[0.011504637987119813, 0.020167816321248862, 0.008747870509768425, 0.008013124338885682, 0.011481262678575334, 0.014095956382122516, 0.009509714679977672, 0.008824979958041507, 0.011078685128201305, 0.010117087289042714, 0.09929022908170065, 0.1858282507788149, 0.07377954905916669, 0.06714241331117085, 0.09887476032860205, 0.12429083285021873, 0.08082895917487895, 0.07448328262573045, 0.095395732…
MADWAQ	Yes	1	1	1	1	[0.041406435432085414, 0.033768092610691886, 0.0342183135712181, 0.03354782582030496, 0.03382891548516552, 0.04145547677752114, 0.03969166093760608, 0.03373042987047919, 0.040025953314047916, 0.03350342542917137, 0.04175769253794657, 0.03408534560743301, 0.034537763878193524, 0.03386399258771705, 0.03414647064238987, 0.041806938355948516, 0.040035849455345295, 0.03404749755616047, 0.0403715454510…	[0.7772104923801633, 0.7816603237013511, 0.7814191415464917, 0.7817674040189004, 0.7816496379806039, 0.7772137453544148, 0.7782220957971105, 0.7816785473086169, 0.7780324946953132, 0.7818178184594544, 0.7771171730690389, 0.7815662408798144, 0.7813249885341009, 0.781673363397671, 0.7815555399380115, 0.7771204352078063, 0.7781282737323542, 0.7815844714694682, 0.7779387547790796, 0.7817237803974727,…	[0.05327570309206782, 0.043200469035951296, 0.04378996079299682, 0.042912796885419754, 0.04327887309276149, 0.05333857902708239, 0.05100299921059303, 0.043151280007128014, 0.051445092058426886, 0.042853238488716895, 0.053734100834542775, 0.04361158891543589, 0.04420409481973982, 0.043322433862299815, 0.04369039549652245, 0.05379724488234454, 0.05145147761218103, 0.04356214689392086, 0.05189553188…	[0.024033559444549334, 0.029558283112575145, 0.036160501547142926, 0.04981679260621895, 0.026466168736231713, 0.02934252978768181, 0.019359060031558115, 0.03407664269239463, 0.03395602980512518, 0.026607240873536775, 0.0449144233518812, 0.05504825400137013, 0.06715646551817768, 0.09215718134580361, 0.049374763916969495, 0.054661177322600195, 0.03632721088364328, 0.0633249420409579, 0.063096131825…	[0.8178734588765209, 0.7961283493286272, 0.7615841356127646, 0.7219252838261732, 0.8150334347031423, 0.788748480816656, 0.7802969487295767, 0.7778165360591988, 0.7833138417957991, 0.7959625558241767, 0.8069861143056801, 0.7831454280506701, 0.7464168668676393, 0.7021078531954229, 0.8031119256262007, 0.7759740367919875, 0.7718808197523562, 0.7632194102728915, 0.7686691676415576, 0.7842523357551078,…	[0.029385425316971706, 0.037127534947727414, 0.047480639178557035, 0.06900546874074291, 0.032472494512904765, 0.037201377246775906, 0.024809862531280102, 0.043810643143489425, 0.04334920180559905, 0.03342775445760309, 0.055656996515392285, 0.0702912282057126, 0.08997179525162902, 0.13125787003574907, 0.06147930611100204, 0.07044201832909136, 0.04706323820210768, 0.08297082226763057, 0.08208490008…
MAKXAZ	Yes	1	1	1	1	[0.12500267382624827, 0.11241142406217228, 0.10834922130579971, 0.11491406994117807, 0.10792640305629277, 0.10784063122480388, 0.1245544634150078, 0.11137838996490361, 0.10835042142719836, 0.11414291553552125, 0.12998997227591372, 0.1169486810254992, 0.1127400558618798, 0.11954177424815746, 0.11230196259223843, 0.11221319424139127, 0.12952740593795664, 0.11587882808055196, 0.11274131180074456, 0.…	[1.0697033982159554, 1.0786037466293181, 1.0823215562024422, 1.066242364919098, 1.082599195197532, 1.0788512413345508, 1.053206662835781, 1.0713339360011453, 1.081918258099931, 1.0922770997290432, 1.06706312914575, 1.0761895405634063, 1.0799814350039123, 1.0638054774829442, 1.0802670832538261, 1.0765288219525797, 1.0506133192168863, 1.0689564943552183, 1.0795789812983994, 1.0897991828944262, 1.06…	[0.11685732141706472, 0.10421938957050973, 0.1001081616501904, 0.107774811545682, 0.0996919298804766, 0.09995875899572941, 0.11826213013089215, 0.10396234658694181, 0.1001465874302591, 0.10449996211019734, 0.12182032039658115, 0.10866922286224252, 0.10439073506987774, 0.11237183562074116, 0.10395759005632062, 0.1042361262914094, 0.12328742037508597, 0.10840368966601271, 0.10443081400598561, 0.108…	[0.05389798271787304, 0.059218417165351714, 0.08944660516724699, 0.053524827784406634, 0.051861157565012105, 0.05289482824038489, 0.0393554247291546, 0.04798850772402644, 0.06843887175888398, 0.055417119519516736, 0.13900385436618257, 0.15317379484733987, 0.23115608478183855, 0.13780677199175068, 0.1339821140910002, 0.13603458350115244, 0.10140667641507344, 0.12336345592831945, 0.1769463125924086…	[1.0993131774717881, 1.0785690104554566, 1.0900434975345374, 1.1180264902037014, 1.0757514149107101, 1.1298880406969913, 1.0526792205933144, 1.120795972713313, 1.0983464890834622, 1.1489686128494163, 1.0486758979614235, 1.0235653431645815, 1.005198343942895, 1.0671123719472495, 1.0279824746749044, 1.0792110657241065, 1.0175793201343626, 1.0751977483694768, 1.0342739807187171, 1.0950935505318724, …	[0.049028778897955344, 0.05490461583014057, 0.08205783105862978, 0.0478743824528295, 0.04820923946385578, 0.046814220821167186, 0.037385961420396394, 0.04281645267501453, 0.06231082125640899, 0.04823205690718002, 0.1325517775667387, 0.14964730475708446, 0.22996067012518917, 0.129139887807957, 0.13033501775735187, 0.12605002656257866, 0.09965481256211413, 0.11473559734978844, 0.17108262983609873, …
MATTUX	Yes	1	1	1	1	[0.4572069447787601, 0.470015270920833, 0.46109567215782143, 0.47476262262805585, 0.47753636840234337, 0.4773317604248182, 0.499272300516576, 0.475923250424028, 0.48696364641827744, 0.47501156237409214, 0.4632069803668987, 0.47613495186466387, 0.4671322012658841, 0.4809258587161076, 0.48372438401172074, 0.4835189464777776, 0.5056593202536326, 0.4820972429317673, 0.4932398632483312, 0.481177413009…	[2.4734224421246505, 2.4533967476349274, 2.4676175469570056, 2.4432541952281968, 2.434136812862533, 2.4400303218365256, 2.3959093046159965, 2.441440874490696, 2.4259101411916957, 2.4444608177913967, 2.470985658762666, 2.4509319768553106, 2.4651718461493837, 2.440782373882731, 2.4316645389057756, 2.437552222238188, 2.393398109178017, 2.438966611856087, 2.4234111212378635, 2.4419866879706524, 2.449…	[0.1848479002179761, 0.19157735958276106, 0.18685864538709868, 0.19431568911466196, 0.19618304356555988, 0.195625339633299, 0.20838530889072893, 0.19493539876254812, 0.20073441227260921, 0.19432161027775094, 0.18745838476409749, 0.19426689780088183, 0.1894927536169732, 0.19703758264652807, 0.1989272682445712, 0.19836249745402584, 0.21127254939935378, 0.19766455210507566, 0.20353123699308076, 0.19…	[0.6750118966724972, 0.6694642867103493, 0.9096573760731377, 0.6233258741524129, 1.115917859288302, 0.8321556790551575, 0.9113507816085049, 0.8093295193421678, 0.636927106554409, 0.7663250510892435, 0.5208137554176614, 0.5167257727642208, 0.7092762948483846, 0.48003388967108546, 0.8745535372576118, 0.645829366193044, 0.7099551199900326, 0.6269627516245396, 0.4908478160975754, 0.5933436811093578, …	[2.381675402334194, 2.4274284955742247, 2.3686952693460137, 2.4390301727781645, 2.1527027632076106, 2.340914071498227, 2.315356247048783, 2.2568995820960094, 2.437489457818282, 2.3170864871584995, 2.460605462223197, 2.5069952754834417, 2.4727780647014446, 2.5132838691645834, 2.272269417480055, 2.434273048653363, 2.4179978725519264, 2.3469504884610735, 2.5133620155421457, 2.4050204048302226, 2.439…	[0.2834189310646373, 0.27579155799272387, 0.3840330952846839, 0.25556300250374386, 0.5183799075101019, 0.35548322306532293, 0.39361147243329736, 0.3586023612935999, 0.2613045584716095, 0.33072785816856015, 0.2116608141425069, 0.20611358059483256, 0.28683378624762285, 0.19099867530310013, 0.38488109311768626, 0.265306871203424, 0.2936127976162172, 0.2671393174704965, 0.19529531084748922, 0.2467104…
MEJQEZ	Yes	1	1	1	1	[3.0815035395318544, 3.0683805334496252, 3.076557585591622, 3.0628768331078873, 3.071299920206796, 3.0774683100105094, 3.072547378536781, 3.0769273494053646, 3.0747726391674615, 3.077980034970693, 3.097963941674429, 3.0852917762564043, 3.0931964242075307, 3.0799772833747308, 3.0881065472988243, 3.0940668278695904, 3.0892966188527238, 3.0935604859805617, 3.0914553752939513, 3.094567493753295, 3.08…	[0.028994083383544037, 0.03581055663885838, 0.0314802487192724, 0.03865156495505413, 0.03434454810045187, 0.03110088477351272, 0.03385235124291557, 0.031215432386520275, 0.03259063446041945, 0.030766796181007493, 0.02772577764041047, 0.03427657855546407, 0.03011121463682145, 0.03700706587697922, 0.032869531821823755, 0.02975057659749603, 0.0324029396354336, 0.029853699581213144, 0.031185936001093…	[106.28042620863818, 85.68368719854233, 97.72977377107362, 79.24328126608962, 89.42612700052929, 98.95114986025915, 90.76318972614307, 98.57071051606098, 94.34528324085557, 100.04226689260375, 111.73587200523205, 90.01166120661638, 102.72572732502861, 83.22673550000826, 93.95042691932939, 104.0002306419165, 95.34001092525827, 103.62402413693917, 99.1297928394874, 105.16193383197945, 106.702794713…	[2.675556395498192, 2.624595488513632, 2.597669576006596, 2.5487258514863282, 2.7063077067317756, 2.5818841133516783, 2.6559222486202914, 2.600053238851129, 2.7817591186489867, 2.700958918476706, 2.7686787913643895, 2.7195524031529006, 2.6942472275864655, 2.6486684801828395, 2.799845869878065, 2.679931787939898, 2.7508496902440065, 2.6983436718743783, 2.870346693919838, 2.793421878047768, 2.97529…	[0.19302878949930052, 0.22689831039240235, 0.24050809412134902, 0.26174080887595774, 0.16476356500682784, 0.24519851625846803, 0.20002577117775233, 0.2285796143036894, 0.12469241245874216, 0.1746339869627046, 0.17522592809379475, 0.2069873425398454, 0.2195076395125914, 0.23883623554095068, 0.1482375915139135, 0.2235635973405793, 0.18136802671506255, 0.20763361186660156, 0.11163610599133764, 0.157…	[13.860918894214416, 11.567276477178721, 10.800757394451493, 9.737594463896539, 16.42540149346505, 10.529770541637655, 13.27790030745645, 11.374825558138859, 22.308968635677065, 15.466398983684268, 15.800622781591855, 13.138737711120584, 12.274047653051811, 11.089893768354512, 18.88755639702412, 11.987335236233742, 15.167225117168623, 12.995697794863695, 25.7116339595593, 17.689762363640977, 34.2…
MIBQAR	Yes	1	1	1	1	[0.9088873999920556, 0.9133235062934492, 0.9132945175184225, 0.9112407104892161, 0.907859480857283, 1.0021793591418138, 1.0105037019633232, 0.9055779743569238, 1.0186428506838732, 1.035007494788719, 0.8801968075292068, 0.88458167969438, 0.8845342137581064, 0.8825255573805647, 0.879183074865907, 0.9715303013359816, 0.9796972438442887, 0.876983823742343, 0.9876640699902347, 1.0037198171834414, 0.87…	[8.627131537175318, 8.570701417800564, 8.595190846884295, 8.59367792102806, 8.637328526303406, 8.632874285387427, 8.618132667883563, 8.594206232746242, 8.626484054104834, 8.601508621648815, 8.63685042008647, 8.580350674065905, 8.604879425154841, 8.603354154030475, 8.647058588223253, 8.643042123567632, 8.628312371332918, 8.603855070333132, 8.636713993369499, 8.611766408260767, 8.644861106392101, 8…	[0.10535221308212975, 0.10656344933409531, 0.10625645594006633, 0.10603617203985281, 0.10510882827862374, 0.11608872387243827, 0.11725320796337685, 0.10537075208952139, 0.11808320102315163, 0.12032860051825645, 0.10191178088278094, 0.10309388430568771, 0.10279449252622032, 0.10257924311614228, 0.10167423591454541, 0.11240605882121493, 0.11354448027394994, 0.10192917204826732, 0.11435646366760267,…	[0.8313771690575701, 0.836693614879632, 0.9440109297602595, 0.8237661320860523, 0.7860740218724878, 0.8413399165547336, 0.8226401272940609, 0.847682244124311, 0.877621752498959, 0.8366717908474145, 0.8403923300931516, 0.8457667050034706, 0.9542198336573902, 0.8327075098352075, 0.7945871748843416, 0.8504760898040608, 0.8315593897767634, 0.8568900250638067, 0.8871469941772129, 0.8457494714326742, 0…	[8.700298890994404, 8.711029423035278, 8.616567644330397, 8.618800294901119, 8.597167058563834, 8.624248351435726, 8.68308717836967, 8.609025910802835, 8.659581345041294, 8.67615701882039, 8.695399583972995, 8.70611775526492, 8.611799827536677, 8.613988713294368, 8.592386946017353, 8.619430349507773, 8.678206927185398, 8.604225799297268, 8.6547310917624, 8.671283321810394, 8.679414664001476, 8.69…	[0.0955573112457229, 0.09604991261619386, 0.10955765320097126, 0.0955778187102667, 0.09143407549460861, 0.09755515869561793, 0.09474051226196709, 0.09846436204363339, 0.101346903219693, 0.09643345423930194, 0.0966479253744852, 0.09714625149562253, 0.1108037637621607, 0.0966692130151101, 0.09247572064391721, 0.09866964002471794, 0.09582156737606888, 0.0995894395442053, 0.10250428173575515, 0.09753…
MIBQAR16	Yes	1	1	1	1	[0.8025398424047739, 0.8217614231367001, 0.8221986543945, 0.8093198779635069, 0.8168129492395414, 0.9294852230708269, 0.8200241357811575, 0.9314549787748617, 0.7979038814746064, 0.9242178638718772, 0.843769784579957, 0.863955804817092, 0.8644331168631021, 0.8509070961808146, 0.8587813533239712, 0.9769462713392534, 0.8621396535136379, 0.9790101254342631, 0.838902861670139, 0.9714295299606325, 0.84…	[8.665584351420328, 8.689435582367379, 8.64619026405643, 8.637436484842572, 8.633281062334587, 8.659317512167627, 8.668649631728233, 8.654377728529722, 8.653162857784931, 8.659939611115883, 8.643924788032647, 8.667420898094644, 8.62432366136366, 8.615779159474721, 8.611535794739101, 8.636002996883857, 8.646733361310986, 8.631058244645384, 8.631613779015595, 8.636687319365889, 8.63882902142472, 8.…	[0.09261231670697823, 0.09457017263632406, 0.09509374988109026, 0.0936990829841405, 0.09461211135626588, 0.1073393164951813, 0.09459652548186709, 0.10762818633444429, 0.09220950704247544, 0.10672336129059755, 0.09761419786393104, 0.09967853355396818, 0.10023198929044133, 0.09876147942407242, 0.09972452925860355, 0.11312481847120323, 0.0997069780561527, 0.11342874740089148, 0.09718957348504222, 0.…	[0.889784157450049, 0.8852638386829783, 0.9306546620893311, 0.883389017166815, 1.075620008522557, 0.8793793826300649, 0.9369059583669275, 1.0032957571400853, 0.9124765695404907, 1.0227135590907313, 0.8596237975894991, 0.8552877670973176, 0.8990685932055728, 0.8534497630400937, 1.0390237967073168, 0.8495793436432922, 0.9051205292274049, 0.9692120466430738, 0.8815333480357558, 0.987950414169257, 0.…	[8.61450520671167, 8.680833936797015, 8.57795313021739, 8.617025578751267, 8.558494062915509, 8.619822437046816, 8.61119126783145, 8.591594992697365, 8.612377004799553, 8.572975140997437, 8.63158010410643, 8.69791480813045, 8.595852158795887, 8.633963458554105, 8.579524695381286, 8.636677186650317, 8.629282053290803, 8.611099505302786, 8.629938463041183, 8.592874925329946, 8.604024043050835, 8.67…	[0.10328906142593158, 0.10197912379482932, 0.10849379192932775, 0.10251669895760375, 0.12567865334899112, 0.1020182711479778, 0.10880096948570832, 0.1167764260294929, 0.10594944566778494, 0.11929505711499612, 0.09959054856949512, 0.09833250680931366, 0.10459330577080503, 0.09884797024413368, 0.12110505343806124, 0.09836877369418, 0.10488943618226437, 0.11255380872631017, 0.10214827739630303, 0.11…
MIBQAR18	Yes	1	1	1	1	[0.8551450353776422, 0.8352045917724135, 0.8545544930396045, 0.8520602314719476, 0.8495467861002454, 0.9556059399057193, 0.9580798546249526, 0.9585612910082911, 0.847284225665806, 0.966261578908943, 0.9140817581954134, 0.8932714951777954, 0.913438251022252, 0.9108350111847208, 0.9080975526507403, 1.0184374331203125, 1.0208147252951405, 1.0213881501914273, 0.9059693613383808, 1.0292275293869952, 0…	[8.630030478968338, 8.591173252213093, 8.617592503671185, 8.612488078423937, 8.560218411746687, 8.674833638608773, 8.601041956921533, 8.630314457984031, 8.652159280805353, 8.57473066125912, 8.613605998289149, 8.575025301533222, 8.601207133975157, 8.596137987678873, 8.54403177577512, 8.657463248923362, 8.583864962538653, 8.613049568950181, 8.635743406723455, 8.557567739948855, 8.61880887157956, 8.…	[0.09908945715332734, 0.09721659280439539, 0.09916394778188402, 0.09893311012023746, 0.09924358763258447, 0.11015841683149266, 0.1113911383555053, 0.11106910364332227, 0.09792748817575395, 0.11268710552910317, 0.10612068376205855, 0.1041712955666822, 0.10619884358023766, 0.1059586307816662, 0.10628443063911208, 0.11763693403457011, 0.1189225051594052, 0.11858612237336992, 0.10490924969273963, 0.1…	[0.9166243460637215, 0.9121238458059887, 0.9424030377459126, 0.908122808219447, 0.973666400701756, 0.9000520535169964, 0.9485573342907182, 0.9118045177752201, 0.9115020918412253, 0.9037911908663069, 0.8880704508017915, 0.8836461530311739, 0.9128766928619604, 0.879820792128963, 0.9430262829504586, 0.8720147752986216, 0.9187462672467398, 0.8833831839240266, 0.8830653000391379, 0.8756111978923973, 0…	[8.713553285947858, 8.615041775117584, 8.645358412024805, 8.65516385612389, 8.644749289788477, 8.630343358913745, 8.572146269798555, 8.668228415587624, 8.637299009715257, 8.617874095102334, 8.732215094907977, 8.633445920106563, 8.664577719615531, 8.6735260381591, 8.664766894147553, 8.648463584024421, 8.591412413814167, 8.686703134205107, 8.655719949801354, 8.636071472633775, 8.694569810588092, 8.…	[0.10519524193900781, 0.10587573103132625, 0.10900682109779587, 0.10492265927200352, 0.11263095875456905, 0.10428925201306025, 0.11065575696400351, 0.1051892582959131, 0.10553091780381406, 0.10487403051988714, 0.1017004781890511, 0.10235150149875115, 0.10535732062225267, 0.1014374993812435, 0.10883458198828261, 0.10082886593977468, 0.10693774469137157, 0.10169372318544902, 0.10202101098007497, 0.…
MIDRAT	No
MIHHOA	Yes	1	1	1	1	[1.0686036205766123, 1.0419581592143825, 1.0674425630676436, 1.1389440653301872, 1.142935062898169, 1.0506885500205927, 1.0623515374147534, 1.17092911370301, 1.1818268380717705, 1.1539078398413476, 1.0242399886591365, 0.9957315290399129, 1.0230991515791876, 1.1008228006505132, 1.1048737322062883, 1.005092230930336, 1.017646204013591, 1.1354660099790868, 1.1474225435778016, 1.1168333323775173, 1.0…	[0.20248495636890254, 0.2290851867191029, 0.20456862183260666, 0.13727681083166615, 0.13098504112266587, 0.2206868047132626, 0.2096949729400882, 0.10341834883703925, 0.09270743212828589, 0.1200901640501834, 0.22641415693622563, 0.25543786329527585, 0.22861015794349399, 0.15408132948561998, 0.14737013989149503, 0.24626351552246228, 0.23421039678002234, 0.11666124825279435, 0.10468258645235823, 0.1…	[5.2774469755162885, 4.54834367135226, 5.218017081530251, 8.296696713961413, 8.725691522498545, 4.760993985960093, 5.0661755144615555, 11.322256899963598, 12.747919028070935, 9.608679020199784, 4.523745345780809, 3.89813599360126, 4.475300488756361, 7.14442693560254, 7.497270023763154, 4.0813688085219395, 4.345008667439284, 9.73301783569669, 10.960968604840515, 8.256699442233595, 4.79060280227575…	[1.1708080605176405, 0.929547139952736, 1.188239529645417, 1.064788058405313, 0.8279676330452106, 0.9522564721554814, 1.2041419248695193, 0.9932985866744366, 1.074003009965047, 0.956521438484021, 0.9249533226659276, 0.6461841067087274, 0.9410344194514219, 0.8041446826874192, 0.5524623268392376, 0.6698672105337717, 0.9596320147888675, 0.7163095867376909, 0.8070566240259136, 0.6689916615732185, 1.3…	[0.23336215744665875, 0.451505557665479, 0.210104085174192, 0.3492041557407583, 0.5639608608733575, 0.43190280502668155, 0.1935379345652274, 0.40138485659154816, 0.3254492805774271, 0.4141698462280627, 0.41693408224440315, 0.6814030007841503, 0.38701023773276544, 0.5649041985789944, 0.7994117771871154, 0.6604177000638676, 0.3644207085685591, 0.6270128823597344, 0.5367577101467886, 0.6395044219076…	[5.017129055233647, 2.058772310044162, 5.655480371361069, 3.0491849564235682, 1.468129599921187, 2.2047934421186595, 6.22173594843078, 2.474678778639683, 3.3000626335983947, 2.3094907733995496, 2.2184641698917957, 0.948314148844526, 2.431549162534599, 1.4235062948907613, 0.6910860492738584, 1.0143083846314087, 2.633308130479995, 1.142416060164334, 1.5035771424786903, 1.0461095164558145, 18.047760…
MIKJAR	Yes	1	1	1	1	[0.10397190761747273, 0.10252638375874291, 0.10199686043065458, 0.10316958726192126, 0.10401319167490956, 0.10040059688917868, 0.10244036568332154, 0.1032542701492133, 0.09107271749661852, 0.10112943190550798, 0.09871151385156711, 0.09734656149837802, 0.09684652323857103, 0.09795392837981418, 0.09875049505520857, 0.09533904518032703, 0.09726533420039982, 0.09803389133398659, 0.08649812234928143, …	[0.4673807183810387, 0.46895439742037837, 0.46953462096462606, 0.4682523306228824, 0.46733599182617763, 0.4712961801312522, 0.4690485131912569, 0.4681601185589067, 0.4694412618736466, 0.47048953139993727, 0.4702430332036044, 0.4717769635158093, 0.47234262803002547, 0.4710925825703793, 0.47019944196755964, 0.47406030422907813, 0.47186871419181703, 0.4710026990899987, 0.47189963713744376, 0.4732736…	[0.22245656170331823, 0.21862761991937693, 0.21722969058407057, 0.22032904166153786, 0.2225661911218611, 0.21303078853984755, 0.21840036329365992, 0.22055332365142769, 0.19400237024995767, 0.2149451266314009, 0.2099159517134777, 0.20634021799819383, 0.20503447601687724, 0.20792925213417102, 0.2100183161468355, 0.20111163986904237, 0.20612795736413447, 0.20813870392546174, 0.18329770896621458, 0.2…	[0.27233915112819906, 0.03698517908866987, 0.029946926862663176, 0.025282282342271083, 0.05257514679120018, 0.13431884561267896, 0.03849535915020523, 0.14516084092850684, 0.06762535556621468, 0.04813800404393148, 1.0785420123332687, 0.2338060059499897, 0.1878222948169634, 0.1582276890322993, 0.3243751828792169, 0.7618968617439766, 0.23783276605557488, 0.8052382284842249, 0.4121756788884947, 0.295…	[0.35959974052303456, 0.5043123456040833, 0.54315489395992, 0.5779907527852874, 0.5086943500021737, 0.4255202615739747, 0.5438012813156939, 0.4185652078415502, 0.4936344603136496, 0.5270910621466075, 0.05641758268675985, 0.4216094375804421, 0.4721687137457518, 0.5146494374837141, 0.39188733087246364, 0.1821096988206405, 0.4533885321313783, 0.16412524925853259, 0.34796907455155546, 0.4174527833406…	[0.7573396764193552, 0.07333784193676184, 0.05513515057248659, 0.043741672717838395, 0.10335311723233317, 0.31565793157731514, 0.07078938662495989, 0.3468057980190703, 0.13699480284104623, 0.09132768035922825, 19.117125565650696, 0.5545559114894815, 0.3977864042006389, 0.3074475118556918, 0.8277256173529682, 4.18372479158492, 0.5245672292096222, 4.906242227335792, 1.1845181340315527, 0.7075592824…
MIMVEJ	Yes	1	1	1	1	[0.010208562815386757, 0.010258077096804666, 0.01012144005891895, 0.010105779431899362, 0.010203794596711521, 0.010074524119702994, 0.010215641622060952, 0.010201758379095427, 0.010127514881568763, 0.010174664510961638, 0.011027802780271476, 0.01108092523261122, 0.010934326964123426, 0.01091752376623845, 0.011022687001825711, 0.01088398758757377, 0.011035397537372298, 0.011020502357418487, 0.0109…	[2.1464996354839183, 2.1464669837266457, 2.14655709119779, 2.1465674179446053, 2.1465027817774174, 2.1465880311027674, 2.1464949685325316, 2.1465041242603546, 2.1465530842217717, 2.1465219916538545, 2.146008371505431, 2.1459735763077683, 2.1460696015278633, 2.1460806071039875, 2.146011724272745, 2.146102575412738, 2.146003398045938, 2.146013154931678, 2.1460653312629283, 2.146032195779359, 2.1471…	[0.0047559117395728255, 0.004779051890653745, 0.0047151972339441175, 0.004707878889532346, 0.00475368337899951, 0.004693273219513576, 0.00475921992449158, 0.0047527317855076395, 0.004718036071882412, 0.004740070006514236, 0.0051387510536761985, 0.005163588850742695, 0.005095047689198379, 0.0050871918464288355, 0.00513635917136527, 0.005071513222279492, 0.005142301986763243, 0.005135337745760157, …	[0.013315399898569964, 0.008861356709116358, 0.009695732884541092, 0.008909400169516694, 0.011481110703014136, 0.009098402718808959, 0.010020634869523171, 0.00827027308075013, 0.010050495011906609, 0.01355611664119997, 0.02036918382643213, 0.01357493141084668, 0.014848572639956752, 0.013648243103162382, 0.017572378990455512, 0.013936786440424878, 0.015344356102568237, 0.012672453316215448, 0.0153…	[2.051903980285381, 2.1161315407081553, 2.123095074924602, 2.10672042668759, 2.06013184402315, 2.1085327859609624, 2.1092810638477975, 2.129164922566315, 2.0957513845031532, 2.098487901711911, 2.0476267568842115, 2.113187731972619, 2.1198655520864946, 2.103773958069253, 2.056425448190885, 2.105521671887987, 2.1059658370699306, 2.1263991344824933, 2.09244769518945, 2.0940351856456116, 2.0451676447…	[0.006489289960204689, 0.004187526407810612, 0.004566791661407542, 0.004229037729284755, 0.005572998027443296, 0.004315039718323549, 0.004750734760422732, 0.0038842801668843214, 0.004795652330817528, 0.006459945101490039, 0.009947703485486325, 0.006423911707160419, 0.007004487914500958, 0.00648750453955049, 0.00854510870107866, 0.006619160765003187, 0.007286137235690928, 0.005959583556404886, 0.0…
MOCKEV	Yes	1	1	1	1	[5.058924203670382, 5.0848188845999465, 5.1066560274209385, 4.997250863598613, 5.070549695863008, 5.06081779312263, 5.160815468002609, 5.154120691692432, 5.16796053407189, 5.072584682235419, 5.25674111830442, 5.2832159642441825, 5.305657483080616, 5.193439413344479, 5.268450805707963, 5.258812824188653, 5.361386222520474, 5.354391418079635, 5.368627871444746, 5.27065721619446, 5.188309286610115, …	[3.3146461397849665, 3.2985959199156403, 3.2814982690283694, 3.360048300770777, 3.3128434006879033, 3.3093258989713936, 3.236946179977844, 3.2455442160516856, 3.23426344572935, 3.3077339129854715, 3.224743727464695, 3.208527195200612, 3.1913285070501463, 3.2704821486768454, 3.222810472812255, 3.2194537335335744, 3.146558264122294, 3.1551507894440967, 3.1438151868688364, 3.2177273627040357, 3.2617…	[1.5262335677251428, 1.541510087337399, 1.5561964714773373, 1.487255663096352, 1.530573311980313, 1.5292594164556703, 1.5943470113667237, 1.5880605373365069, 1.597878657935509, 1.5335528236783234, 1.6301267829544053, 1.646617168196965, 1.6625231377338887, 1.5879736311802264, 1.6347380183081828, 1.6334487958044797, 1.7038890662385326, 1.6970318616762594, 1.707679221688527, 1.638006152194707, 1.590…	[5.270606281150655, 5.097679545080849, 4.855740987909299, 5.252664911637394, 5.8857077562289675, 5.175437872799765, 5.090800123639519, 5.250689239791732, 5.065053166815341, 5.0333122368702545, 5.029260687758068, 4.857760327137609, 4.620814178286211, 5.010925255258906, 5.633733894480042, 4.933398761169035, 4.852046023118379, 5.005713340808764, 4.824313751139908, 4.795065537497231, 4.96726997428147…	[3.2999975837930924, 3.344480591184471, 3.4884698307926127, 3.2870667499880173, 2.8664568861786024, 3.2761966944367114, 3.386030707415004, 3.182215171348663, 3.3120370500385388, 3.3978492402312823, 3.405319254853404, 3.447206249930504, 3.5879667039587817, 3.391981760353388, 2.9772324899460445, 3.3797083441832774, 3.488979239693182, 3.2862175877322226, 3.4139138567484744, 3.4998708675465204, 3.482…	[1.5971545879413946, 1.5242066461732615, 1.391940083599929, 1.5979793874452177, 2.0533041276875643, 1.5797091431012502, 1.5034713396104982, 1.65001074945112, 1.5292863848719338, 1.4813230019963013, 1.4768837549049636, 1.4091876072792402, 1.2878642862509948, 1.4772854364455223, 1.892272072639561, 1.4597113889012852, 1.3906778142781566, 1.5232446443886098, 1.4131328304032678, 1.3700692736868512, 1.…
MOGVAG	No
MUVGOA	Yes	1	1	1	1	[3.3334097628527077, 3.341655772728171, 3.3477494551546667, 3.359901342247073, 3.3302694179765653, 3.3931317316930785, 3.331675471915779, 3.3624303068611376, 3.381247503132142, 3.310398391117205, 3.3381300416930437, 3.3464373463404646, 3.3525808138382343, 3.3648298775968204, 3.3349580866284474, 3.39834240680387, 3.3363666854300718, 3.367385841583392, 3.386350454945276, 3.3149256128919338, 3.36363…	[0.2958679969637625, 0.29160632571780093, 0.2872951040315632, 0.27946018652314747, 0.29980692213857496, 0.25491234975899346, 0.3012382408495837, 0.2760247165101309, 0.2652887705736412, 0.3144795179806703, 0.2966642812006381, 0.2923947101704763, 0.28807631170869125, 0.28022752777316384, 0.30060851771063984, 0.2556356610734537, 0.3020407003321396, 0.276787124504632, 0.2660301457849113, 0.3153034185…	[11.266543854220838, 11.459476280230026, 11.652650560960732, 12.022826521547373, 11.10804711986359, 13.310974281556426, 11.059935360528723, 12.181627607025282, 12.745535726298469, 10.52659458515413, 11.252214213936396, 11.444931217768525, 11.637821915841638, 12.007492284343149, 11.094023921965563, 13.293694598530207, 11.046083133038794, 12.16597718412671, 12.729198207797031, 10.513446469813623, 1…	[3.5466435311655458, 3.492225856171546, 3.4960587356055908, 3.441087279534832, 3.568127835804269, 3.4171668523580294, 3.5438704701550745, 3.4911635848727034, 3.5264639726270732, 3.521286936228266, 3.3710259709208508, 3.3011342722537167, 3.307579516796888, 3.225970112650682, 3.4032045930303956, 3.1998665548437324, 3.368342373677729, 3.2973387419568896, 3.3484999969471336, 3.3443754755302524, 3.421…	[0.11181698994236947, 0.15888719383912062, 0.15774767877943865, 0.18887192761173546, 0.098516099599576, 0.21533710431209976, 0.11525868379342813, 0.1564321039084164, 0.1336915712491172, 0.1418880789046446, 0.1685990685653078, 0.2317415882427795, 0.2293211570984371, 0.2771263045172959, 0.14817534782990968, 0.3096771040386851, 0.1727681943746968, 0.22986222258999545, 0.19610800046211432, 0.20554069…	[31.71828836560068, 21.979278328167585, 22.162346619969906, 18.219156880786883, 36.218728210994115, 15.868918007763975, 30.747101680482146, 22.31743675145234, 26.377608847576166, 24.81735578783003, 19.99433329974219, 14.244893621749709, 14.423350896389797, 11.640793602288099, 22.96741423503814, 10.332912937741767, 19.496310567282563, 14.344848426173721, 17.074775068108572, 16.271110863163454, 23.…
NADZEZ	Yes	1	1	1	1	[0.7943693349964446, 0.7676419913918033, 0.7426893201407595, 0.7706598912612912, 0.7749434868141569, 0.784472986151872, 0.7963506278718052, 0.7539669009707322, 0.7385996172513429, 0.7363704182222667, 0.812101481732239, 0.7850807969769148, 0.7596987312906321, 0.7879959478133043, 0.7925418218331143, 0.8020133379942779, 0.8143320615842147, 0.7711520254704516, 0.7555964611269098, 0.7533194495614137, …	[0.8157904154308179, 0.823375088754235, 0.8481042016570542, 0.8396903412462504, 0.8120261679524917, 0.8289807350049956, 0.7895093586805414, 0.8393350806112538, 0.8443751996236766, 0.8478215506900425, 0.8070789610530806, 0.8148603519910803, 0.8396867621070417, 0.8310605070654826, 0.8035063408191925, 0.8202848024070556, 0.7809230423387767, 0.8308596217644355, 0.8360171455681625, 0.83946636326218, 0…	[0.9737419317153159, 0.9323114117446086, 0.8757052714627146, 0.9177905870841557, 0.9543331451597945, 0.9463102736001997, 1.0086652160814118, 0.8982907046154303, 0.8747291696635856, 0.8685441147644033, 1.006223084631775, 0.9634544067073575, 0.9047406313567524, 0.9481811987381743, 0.986354159974768, 0.9777254627183611, 1.0427814489189378, 0.9281375641204139, 0.9038049819102714, 0.8973789570722072, …	[1.458800973410566, 1.1803477571488894, 1.5204844028846711, 1.4535118771569753, 1.1628704006051054, 1.383985924360137, 1.5357444417956079, 1.4666697341333463, 1.364246095748908, 1.4206052843367127, 1.361779504616989, 1.0971947056286646, 1.4197297834932951, 1.3564837788473239, 1.0805313133224128, 1.2913121302449382, 1.4343700947167102, 1.3689567659861672, 1.2719184216385562, 1.3253382406502876, 1.…	[0.47720091811276744, 0.6262612756525939, 0.44272285894827385, 0.47998793019924124, 0.6383515745916937, 0.5509284358954984, 0.4379644002414218, 0.45842436518895263, 0.5057695911950673, 0.4781148354947791, 0.4727550836566946, 0.6251317055296188, 0.4377249888565601, 0.47549294727378905, 0.6374592692816807, 0.5466510194399061, 0.43283030425099744, 0.45420665830680546, 0.5026224394723486, 0.474390693…	[3.0569953200841002, 1.8847529027224477, 3.4343932601463414, 3.0282258900835854, 1.821677030167753, 2.5120974598280763, 3.506550854245345, 3.199371249669107, 2.6973667842018205, 2.9712637610723656, 2.8805179504021714, 1.7551416700247326, 3.2434286815609066, 2.8527947399107476, 1.6950593793074915, 2.362223949692814, 3.3139317663971184, 3.0139513389992416, 2.53056433965386, 2.7937694797020938, 1.93…
NARTUX	Yes	1	1	1	1	[1.399760588537299, 1.399760591806149, 1.3997605885389806, 1.3997605846753507, 1.3997605914044855, 1.3997605838342517, 1.3997605829058262, 1.3997605885352262, 1.3997605816991465, 1.3997605864602776, 1.390806924798845, 1.3908069247946961, 1.3908069227047353, 1.3908069229575364, 1.3908069263646083, 1.3908069229575388, 1.3908069221888462, 1.3908069241306653, 1.390806921928246, 1.3908069233673965, 1.…	[1.2473072683735959e-08, 1.1133168101463974e-08, 1.2496045997195227e-08, 1.4024135495012259e-08, 1.1300269275213525e-08, 1.4376436109767318e-08, 1.4725117349150237e-08, 1.2440470809204832e-08, 1.5211955957455418e-08, 1.3290785338629904e-08, 1.0092427675457e-08, 1.0085292979737157e-08, 1.0970813914282433e-08, 1.0830732784085059e-08, 9.446094451950285e-09, 1.0838678289777317e-08, 1.1131458826989515…	[112222595.34833722, 125728865.22948353, 112016280.09797345, 99810828.63704371, 123869666.9357055, 97364922.23432603, 95059383.88916162, 112516689.2799209, 92017133.47146001, 105318124.61012733, 137806974.6470457, 137904464.21229732, 126773358.2550428, 128413003.13504381, 147236186.70544374, 128318867.4646153, 124943814.08631483, 134529837.09745163, 123783732.5987397, 130510848.84897317, 12797197…	[1.3554764477974868, 1.3648811423177776, 1.3659748129264166, 1.3693155635663996, 1.3650289308345285, 1.3649516018078283, 1.3671121605121255, 1.3693331387668302, 1.3681168577472698, 1.3686397352119102, 1.4614154296915114, 1.4614651536238759, 1.4614728367684948, 1.4614806998538865, 1.4614620103492795, 1.4614735431665224, 1.4614767067626313, 1.4614806680178476, 1.4614789519421454, 1.461481250177118,…	[0.007403289158609273, 0.002363667912738001, 0.0017102806357246314, 0.0001551268040941982, 0.0023760649653057193, 0.0020734381362192355, 0.0011390522555090328, 0.0001496559309488564, 0.0006732972270623268, 0.00044885362143129323, 3.217151578932626e-05, 7.479748453737173e-06, 3.6839687109534775e-06, 2.62054506603831e-07, 9.266109451618408e-06, 3.205605791075835e-06, 1.930605079262479e-06, 2.797976…	[183.0911124444201, 577.4420065366716, 798.6846043822889, 8827.072610449095, 574.4914178551912, 658.3035095017201, 1200.219001279423, 9149.875518363437, 2031.965679877401, 3049.1894681558456, 45425.75610243314, 195389.61272068863, 396711.52266389347, 5577010.366256839, 157721.21168869015, 455911.81150070124, 757004.4865524429, 5223348.759913544, 1509985.355780633, 46363123.96228796, 31778.9627160…
NASCIV	No
NEVJEF	Yes	1	1	1	1	[0.8868127885285759, 0.8473955486095713, 0.9379507227229704, 0.8916757561974051, 0.9237178811422467, 0.9326784244518566, 0.9152467149623285, 0.9136806917764656, 0.9694468443736982, 0.8998838384364366, 0.882355184097491, 0.8429993487466851, 0.9333367394643461, 0.8871028225283933, 0.9192220252820212, 0.9280816216895519, 0.9106364291767918, 0.9091538521829029, 0.964777366695123, 0.8954489880365059, …	[0.7047921714281884, 0.7369186957505073, 0.6817532247383342, 0.7339733359822165, 0.6673386752183766, 0.6841911494762943, 0.7124044501203679, 0.6895074751551836, 0.6532924017420308, 0.6810738895491449, 0.7028189387628851, 0.7350715784821178, 0.6796047833687404, 0.7319459903800937, 0.665266258574681, 0.6820604914347709, 0.7103059606486194, 0.6874448756179544, 0.6510631891278679, 0.6790772730361555,…	[1.2582614059567965, 1.149917288699739, 1.375792132238125, 1.2148612387998379, 1.3841815489563434, 1.3631839949490194, 1.2847290816441255, 1.325120792302982, 1.483940180214294, 1.3212719680564156, 1.2554516326077223, 1.1468262049900395, 1.3733522222105015, 1.211978525994422, 1.3817355283453503, 1.3607028017958571, 1.2820340524036145, 1.3225116433745339, 1.4818490475363708, 1.3186260586117866, 1.3…	[1.8919871361615328, 1.8219055847833532, 1.818170434975804, 1.9227769786505418, 1.905491570204135, 1.108264097837564, 1.7629545393894945, 1.048562442525615, 1.5290102701162234, 1.1447647765390327, 1.4614159066723742, 1.353323312025561, 1.3409092592664118, 1.5560970050760514, 1.51100193351019, 0.6301810939924767, 1.245957427878425, 0.5830913255542111, 0.9187890963596045, 0.6332847399989309, 1.7571…	[0.09632526501968325, 0.13151186065516135, 0.13133681298443534, 0.08993466562649352, 0.09551151992655652, 0.46711133157727697, 0.15261702623792736, 0.47941104847166444, 0.2276628643138087, 0.4064163065538271, 0.2645534290011304, 0.32402985766098685, 0.32518694033019363, 0.24092042845945238, 0.2558666878949382, 0.6766606573716136, 0.36055498455316076, 0.6783375837086871, 0.4532759771295153, 0.6106…	[19.641649942773803, 13.853545799649137, 13.843570539444068, 21.37970898380833, 19.95038474593809, 2.3725909069585853, 11.551493190812657, 2.1871887305650826, 6.7161162832803845, 2.816729442393612, 5.5240860501797915, 4.176538920809769, 4.123502800896178, 6.45896661825814, 5.90542655607683, 0.9313103800660145, 3.455665519151127, 0.8595887056209763, 2.0269971115126566, 1.0369993274037823, 10.48706…
NIRDOI	No
NISCOJ	Yes	1	1	1	1	[1.9941972851293752, 1.9941970086822294, 1.9941970025982925, 1.9941968355313933, 1.9941954359186813, 1.99419546779425, 1.9941970523916805, 1.9941963166356438, 1.994196912270964, 1.9941967899106101, 1.9954661629498447, 1.995465714621929, 1.9954657017061819, 1.9954655207695633, 1.995465935583315, 1.9954657901506538, 1.9954658123135578, 1.995465945464513, 1.9954654031018848, 1.9954658709130995, 1.97…	[7.503567562023155e-09, 1.9298876987933013e-08, 1.9600667963602996e-08, 2.3952135473555115e-08, 7.760370549778109e-08, 9.399893068849618e-08, 1.3017117772090036e-08, 6.83657979139394e-08, 1.5136091428378737e-08, 2.6103128526153752e-08, 1.8193764842360418e-09, 2.3480476829248477e-08, 2.411934545383612e-08, 2.8422962399387003e-08, 1.0077471617801677e-08, 1.9479363909027367e-08, 1.4172006967778122e-…	[265766552.86244777, 103332282.49131484, 101741277.71060507, 83257580.00714092, 25697167.720627733, 21215086.737559076, 153198049.468941, 29169502.550763596, 131751114.32876481, 76396849.82252398, 1096785728.6490889, 84984037.12723054, 82732995.61654598, 70206106.34212425, 198012558.23517868, 102439987.2331504, 140803332.71430826, 128962084.28039521, 81649001.27335809, 145852316.1770798, 10363672…	[2.0988136861854456, 2.0997675330893895, 2.0997674586556143, 2.0997675987989517, 2.099767571538268, 2.099767563954056, 2.099767591974202, 2.099767456810552, 2.0997673770584413, 2.099767437662873, 2.1820175876012007, 2.182975760778301, 2.1829760497792194, 2.18297623672475, 2.182975970125743, 2.1829760225018164, 2.182975743789253, 2.1829761357289446, 2.1829753512794814, 2.1829760907481064, 2.074207…	[0.002621330257382823, 7.3573177948167685e-09, 1.2552941191922073e-08, 1.512640659757044e-06, 4.0401779249780964e-09, 2.9708710931480395e-09, 1.9030858818059775e-10, 4.057218967867865e-08, 3.0132744602826864e-08, 2.9691265776217657e-08, 0.002587490950775291, 5.534303931001294e-08, 1.6099832502839228e-08, 1.572564101971879e-06, 4.6968492662697705e-08, 2.033782575754283e-08, 9.129652486505354e-08, …	[800.6674017034901, 285398509.57215357, 167272946.35992026, 1388147.0032256108, 519721559.4285125, 706785147.5605656, 11033488357.244177, 51753860.79578579, 69683907.14934923, 70720037.78783864, 843.2947705372271, 39444450.25055475, 135589985.1376869, 1388163.5947224405, 46477454.27562888, 107335761.8718019, 23910830.63693755, 81774828.66450094, 18526340.384329785, 85946073.73762377, 848.26094286…
NUTQEZ	Yes	1	1	1	1	[4.16408541630792, 4.227787510976756, 4.162351871336206, 4.188980335527436, 4.209764072284492, 4.160491372181068, 4.209802944395267, 4.17354382375521, 4.2089746975663, 4.244019885881519, 4.001806835448099, 4.0641933939685915, 4.000105840598809, 4.026181444070742, 4.046519831282982, 3.99826798510599, 4.046543597518548, 4.011049692912085, 4.045750171223084, 4.080070641351411, 4.120225749122039, 4.1…	[4.525705414916975, 4.480613320269973, 4.527064744105008, 4.521501029137727, 4.534281745390426, 4.556771338313296, 4.563058445594584, 4.548724532477946, 4.527926000242453, 4.51798872374594, 4.543631127320114, 4.4981578866248215, 4.544997726763366, 4.539330779538617, 4.552088124838363, 4.57482806750362, 4.580976593397623, 4.566705807233459, 4.545710608072908, 4.535618969646621, 4.531403857983313, …	[0.9200964345984306, 0.9435733924752107, 0.9194372306595087, 0.9264578971745354, 0.9284301921829538, 0.9130349239163463, 0.9225836124145267, 0.9175195802594901, 0.9295590734788788, 0.939360442308216, 0.8807508187418399, 0.9035239527837352, 0.8801117362598568, 0.8869548485470732, 0.8889370592812649, 0.873971202001424, 0.8833364491210604, 0.8783245214874057, 0.8900148997690427, 0.8995620374321914, …	[3.770796670229101, 3.2293942845887043, 3.110172327979527, 4.175331301982237, 3.0579666759879567, 3.4242481215349416, 3.4365830240443294, 3.317248536353834, 3.362259544298159, 3.173798002899056, 4.33586670715803, 3.7350859943562753, 3.5993831563070735, 4.789829696679363, 3.534503673661837, 3.95219323471964, 3.959923924367656, 3.82822553788268, 3.882714713923214, 3.6679197446678233, 3.336085470361…	[4.76621812411103, 4.974718244417879, 5.115694612107461, 4.536355431350953, 5.18276823759915, 4.875170365082767, 4.997660566473668, 5.010872029802107, 4.904794493160455, 5.168649650756519, 4.477382870953261, 4.723637452441738, 4.87327149205243, 4.230901463191812, 4.936507193571446, 4.60898524411077, 4.726957219324876, 4.748990103139161, 4.64261627308312, 4.919867358998906, 4.967836489073046, 5.14…	[0.7911506716727132, 0.6491612440990806, 0.6079667696774926, 0.920415378637736, 0.5900257421899536, 0.7023853250463395, 0.6876383416469539, 0.6620102282845249, 0.6855046728230304, 0.6140478108115757, 0.9683931064476733, 0.7907224108458065, 0.7385968875686741, 1.1321061807631636, 0.7159928133528571, 0.8574974805505484, 0.8377321267428837, 0.8061136062069616, 0.8363204033110274, 0.7455322424412212,…
NUVWIL	Yes	1	1	1	1	[0.2988741568594559, 0.3004562368495352, 0.3007007084548006, 0.2704793558247002, 0.2982448038102177, 0.3020993417224541, 0.29599374789931493, 0.3000524624764421, 0.29685315881229823, 0.2950867460290143, 0.3030327677916069, 0.30462476544695777, 0.3048765786596484, 0.2743628008865393, 0.3023944612464844, 0.3062889414148071, 0.3001268229740297, 0.30422073214214884, 0.3009936366680085, 0.299211216013…	[0.9841367018903822, 0.9828159275598544, 0.9892158090394978, 0.9931313735026163, 0.9803851844796607, 0.9882226977103471, 0.9911894878633793, 0.9833286780830806, 0.9884009770221582, 0.9921573055173876, 0.9831939010753571, 0.9818613222971937, 0.9882570645214717, 0.9921471012700186, 0.9794445555540096, 0.9872691415569754, 0.9902292093864729, 0.9823838447999187, 0.9874474268850596, 0.991193726900418,…	[0.30369170897230285, 0.3057095722853323, 0.303978874687388, 0.2723500264328198, 0.3042118633897054, 0.3056996590165357, 0.2986247851935585, 0.30513954201088694, 0.30033677193101693, 0.2974193148485998, 0.308212619565854, 0.31025233251295414, 0.3084992656311281, 0.27653439750550646, 0.3087407648873387, 0.3102385444072255, 0.30308823465224033, 0.30967603320483067, 0.3048199108862984, 0.30186956181…	[0.18904272766987845, 0.15718205247468658, 0.09663142097155591, 0.17190111964870686, 0.0399587954842711, 0.13116591465026134, 0.21350772571635612, 0.15174661542498216, 0.1421021066122051, 0.24374313082827753, 0.22427342606965506, 0.1844637014033688, 0.10431067512626911, 0.2022285395396606, 0.03836046519744149, 0.14790484934594086, 0.2540082489801413, 0.17432346052745534, 0.16276848512869382, 0.29…	[0.9860309247655453, 0.9284457723501066, 1.0894763198540085, 0.9754074408646528, 1.048520366267228, 1.0516270384706456, 1.0474347685569865, 1.041394343652457, 1.0089614304356553, 1.0331367201082, 0.9552225463655495, 0.9055779645514471, 1.0783054400858476, 0.9487364694084977, 1.0466118769352635, 1.0334362198848488, 1.0097978148321802, 1.0186803303191754, 0.9886766838905549, 0.988085179745941, 0.97…	[0.19172089122339475, 0.1692958890607291, 0.08869529260122393, 0.17623519408087004, 0.038109698933675384, 0.12472664723513821, 0.20383868487628887, 0.14571484505357013, 0.14083997893838957, 0.23592533890650058, 0.23478657086034582, 0.2036972062308713, 0.09673574040205582, 0.21315565076331752, 0.03665204460489246, 0.14311947510647657, 0.2515436706726834, 0.17112675619527856, 0.16463267292617986, 0…
NUYWOU	No
OFORUX	Yes	1	1	1	1	[0.4966978123157816, 0.5153418346300901, 0.49899454195297926, 0.5165138703953072, 0.5109352636300163, 0.49530153853308445, 0.498586921359385, 0.5100194548413496, 0.4946729456715962, 0.3989769918726743, 0.5041656935927784, 0.5230166723188406, 0.5065252701184663, 0.524216308074988, 0.5185183059410481, 0.5027651702182139, 0.5061061772531247, 0.517612820189527, 0.5020732494424566, 0.40525826874239207…	[0.4241715452516194, 0.4159000755845939, 0.41841420132730417, 0.4136062876829555, 0.4232793909344664, 0.42328354332577856, 0.41946246706298385, 0.42112977455646106, 0.4310595230692657, 0.46882998476521454, 0.4214981411473012, 0.4131591312223103, 0.4157464259086574, 0.4108664992332885, 0.42053793300781933, 0.420619792808204, 0.4167936100530898, 0.418399251085665, 0.42837580981759715, 0.46654983478…	[1.170983338877999, 1.239100122561218, 1.1925850995737144, 1.248805653533087, 1.2070875043125382, 1.1701412595478051, 1.188632977940599, 1.2110743187857191, 1.1475745673112263, 0.8510057053464234, 1.1961279170068446, 1.2658964374610877, 1.2183514723221065, 1.2758799002917487, 1.2329881926047488, 1.1952960341252103, 1.2142848763652077, 1.2371265456293767, 1.1720392186856672, 0.8686280404023641, 1.…	[0.043523676937279855, 0.06415192632574132, 0.18162625477911112, 0.09428924567156019, 0.10438835731642875, 0.0900819002009585, 0.07398983471567787, 0.0765494425584315, 0.03944713973246003, 0.05883016193816178, 0.10213101584730193, 0.14968174659986752, 0.42239898817545113, 0.22434664322766326, 0.2462575896700499, 0.21022766754232358, 0.1743607332216871, 0.18082740530439717, 0.09276841806387634, 0.…	[0.6422523384721002, 0.6524355623145615, 0.5403163144833484, 0.5505577013689993, 0.5709878695418151, 0.6197611239816043, 0.5931873214093409, 0.5819664824818843, 0.6286247630218328, 0.6134619914199095, 0.6149813417816722, 0.611386953567418, 0.4354098810248131, 0.49665376680687184, 0.5095392159549464, 0.5639121829105485, 0.5490568366724502, 0.5368972563811569, 0.6044122182189706, 0.5777211639467512…	[0.0677672533521971, 0.0983268387427531, 0.336148011656436, 0.1712613327124542, 0.18282062174139424, 0.14534938820014195, 0.12473266377286524, 0.1315358269981027, 0.06275148873047177, 0.09589862576814973, 0.1660717308128675, 0.2448232591920397, 0.9701180579119184, 0.45171638316578483, 0.4832946747946169, 0.3728021381933352, 0.31756408731452546, 0.336800762446108, 0.15348534537775932, 0.2394478539…
OFUYUL	Yes	1	1	1	1	[0.6499134391709686, 0.6139910939956681, 0.5889958417599551, 0.6248969065314366, 0.622042897015515, 0.37322090419426346, 0.41314337097419734, 0.6141326563999947, 0.6144379208663399, 0.4214002560144725, 0.6743256279318809, 0.6371702330176426, 0.6114589397355457, 0.6484672327706337, 0.6456819318454811, 0.3889372817831492, 0.4301326315283792, 0.6373036281734297, 0.637856255716147, 0.4386501107625957…	[2.1286313432503405, 2.215684477116647, 2.247659788150287, 2.288779080676135, 2.1378410296118604, 2.2149003553817557, 2.1330543195789335, 2.2557518039142463, 2.1609911451039197, 2.1167358322128615, 2.1204803866436115, 2.206972262783658, 2.2391220461718055, 2.27997698938871, 2.13005676739302, 2.2087774235354702, 2.1266671200350324, 2.2468548032963174, 2.1532240301096635, 2.1102969842627544, 2.1259…	[0.30531986726201965, 0.2771112495199125, 0.2620484847685377, 0.27302630988170074, 0.290967798072643, 0.1685046026054458, 0.19368628692763537, 0.2722518742240763, 0.28433153104696884, 0.19908022985274243, 0.31800606701165146, 0.28870785725869463, 0.2730797728426408, 0.2844183234254902, 0.3031289784054592, 0.17608713202102472, 0.20225668017159812, 0.2836425510177399, 0.29623311220600723, 0.2078617…	[0.6466916610265624, 0.5474372850987596, 0.5677998166621477, 0.5990360451647502, 0.651005472487904, 0.5745761604207226, 0.7369110617376485, 0.665924117002036, 0.574008714798742, 0.5132591495523614, 0.6316122611048487, 0.5325734590181358, 0.5526045651155159, 0.5839025530097314, 0.6358078749081167, 0.5594893497530852, 0.7218050428299791, 0.6508589480498751, 0.5590330968073567, 0.4982286789597385, 0…	[2.1803421184635963, 2.2030206691423215, 2.252626200286509, 2.2239579779671326, 2.201371204987468, 2.217188742009454, 2.1089671475237086, 2.140872317462126, 2.2019419955237325, 2.2742424802970835, 2.180300587105525, 2.2024790093461797, 2.2520468716264586, 2.2236298798921683, 2.201311934296432, 2.216498101537617, 2.1094741833784365, 2.140641736088548, 2.201399955807269, 2.2738464031576213, 2.23006…	[0.2966010038288217, 0.24849393960152333, 0.2520612681278101, 0.26935582915658995, 0.29572725899792535, 0.259146255586694, 0.34941799003503177, 0.3110527010744147, 0.2606829407702967, 0.22568356452708355, 0.28969045132595705, 0.24180637216435208, 0.24537880275840684, 0.262589812400815, 0.2888313396217194, 0.2524204055780419, 0.3421729682768478, 0.30404851829113, 0.2539443572407792, 0.219112723826…
OHAKIS	Yes	1	1	1	1	[0.023878719913393548, 0.02339160324584022, 0.02348042011948056, 0.023814785219267304, 0.023816160919752388, 0.02385980572175278, 0.02342952968605485, 0.02347634789746914, 0.023797501110308473, 0.023626951613105147, 0.023399662935480642, 0.022913415822884853, 0.023002098301717115, 0.023335969221167385, 0.023337223152743333, 0.02338083775400571, 0.022951513542252534, 0.022998047106781203, 0.023318…	[2.0376034374451275, 2.0424014684083605, 2.0413190459800385, 2.037512661567345, 2.038121609925474, 2.0374830257415417, 2.040722435840496, 2.04128920540743, 2.0380563301367447, 2.039419295491151, 2.0376479038165085, 2.042450343719656, 2.0413670967878392, 2.0375576153171657, 2.0381666347701164, 2.0375276238910476, 2.04077079609948, 2.041337283416849, 2.0381014917121494, 2.0394659635760313, 2.039193…	[0.01171902219763339, 0.011452989829697514, 0.011502572400781964, 0.01168816551105401, 0.011685348314727525, 0.011710431655286554, 0.011480997745979658, 0.011500745624519868, 0.01167656691251108, 0.011585136840345081, 0.011483663537578372, 0.011218591381348128, 0.011267987192461219, 0.011452912568332412, 0.011450105577542988, 0.011475102216948373, 0.011246492543954326, 0.01126616718050944, 0.0114…	[0.05742053020066003, 0.05257414067036339, 0.07329279458857406, 0.04848110481981156, 0.05995437839323103, 0.051147086534896774, 0.07015239168315986, 0.08044778008093846, 0.05565234855639825, 0.0532642930354474, 0.06006941798136127, 0.055321463836014724, 0.07558036389856153, 0.051278678831511486, 0.06253602742041225, 0.0539258293280038, 0.07250245715577838, 0.08233132935839063, 0.05831797315839764…	[1.9776936605354785, 2.005898698055432, 1.9555219667840107, 2.023726730373944, 1.9606413471714725, 2.0196480296955537, 1.9476913642539255, 1.8711481644161498, 1.9743877266841063, 1.9626094593471315, 1.9782261150064044, 2.006222441633523, 1.9567603481078772, 2.0238866545670304, 1.9612879334215578, 2.019908582428812, 1.948788884925728, 1.8727592247157876, 1.9748515684559669, 1.962987892412186, 1.97…	[0.029034087202925503, 0.026209768579704484, 0.037479913717926194, 0.023956349487390144, 0.030578962582689825, 0.025324752522649603, 0.03601822802661146, 0.04299380541360839, 0.0281871426793479, 0.02713952731745517, 0.030365294202562277, 0.027574940190067076, 0.03862525320060029, 0.02533673450328745, 0.03188518440090296, 0.026697163325659724, 0.03720385400214431, 0.043962581132598794, 0.029530307…
OHOLIH	Yes	1	1	1	1	[0.5595885201096681, 0.5542173122751954, 0.6114097953127994, 0.578639195858205, 0.5809757854234885, 0.5539052395362801, 0.5705348422000058, 0.5783262209066178, 0.616036217105163, 0.5618015041290741, 0.5334533944963638, 0.5277075396116847, 0.5828189675032581, 0.5508829361344361, 0.5538091821421002, 0.5281173951632785, 0.5439314378046253, 0.5514233368738375, 0.5870136850504185, 0.5355185224533914, …	[1.4139640879956819, 1.3268118322000717, 1.4122404633631078, 1.318434509400711, 1.4095402759943236, 1.4237893110579072, 1.4177013300381442, 1.4301214148198496, 1.3803723266220356, 1.4077133278263891, 1.4281999069032325, 1.3403562878649564, 1.4278645643174357, 1.3326148497579229, 1.424367405623876, 1.4379563846336334, 1.4323252574412995, 1.4449839908217388, 1.396000084418344, 1.4219736250154404, 1…	[0.3957586510580296, 0.417706037001654, 0.4329360411163895, 0.438883533260384, 0.41217395154860276, 0.38903595864525503, 0.402436557060051, 0.4043895958158691, 0.4462826479669365, 0.3990880053657915, 0.3735145142622585, 0.3937069153846147, 0.40817524439502006, 0.4133849598287961, 0.388810625654222, 0.36726941151127734, 0.37975413404096664, 0.3816120734737359, 0.4204968836337879, 0.376602289263682…	[0.4222514320896246, 0.3195062033130352, 0.40954875079427877, 0.4407275889684752, 0.5363309298769313, 0.42419826085104934, 0.5709652343558413, 0.48879203167684215, 0.5256066432610091, 0.585710423503178, 0.38335034525910255, 0.28988169189978785, 0.3718272022484894, 0.3999592667326711, 0.48705711066060814, 0.38473704217809584, 0.5182295354358603, 0.4440982188153426, 0.47754920199370016, 0.531608489…	[1.3295051161658145, 1.3456663549657468, 1.3432040406410448, 1.291380633069743, 1.2632546056535372, 1.2693911124227149, 1.2131892724736768, 1.3240541402711772, 1.2937457027980104, 1.2027830067623755, 1.3471919855282022, 1.358890812199031, 1.360379926609099, 1.309541415757756, 1.285359827458653, 1.286569543433914, 1.2362483129605828, 1.3447230145086044, 1.315777412124794, 1.2263633062393322, 1.339…	[0.31760045670780396, 0.2374334485914735, 0.30490434692172413, 0.34128403174269456, 0.42456281376426386, 0.3341745949689529, 0.4706316213888463, 0.36916317604409554, 0.4062673538735386, 0.4869626692513559, 0.2845550963612658, 0.2133222840992541, 0.2733259988445366, 0.30541933376061864, 0.3789266633792284, 0.29904099948706603, 0.41919534287961757, 0.33025256058224545, 0.3629407205148216, 0.4334836…
OJICUG	Yes	1	1	1	1	[13.705863845648674, 13.699264445099034, 13.68563632557564, 13.734025204265688, 13.674421202764755, 13.684055336991275, 13.697977817200865, 13.672648233296588, 13.721977609187737, 13.692011629416063, 14.020230391949385, 14.013997426723416, 14.000229685521747, 14.045944618806358, 13.990314642729633, 13.999933753309826, 14.012830480901417, 13.988542567875863, 14.035926241618782, 14.006485091790415,…	[1.3029251837955544, 1.3076397324125932, 1.3229693766966688, 1.2882202722916836, 1.3267353004921547, 1.3166220236010575, 1.3082609591857488, 1.3286122413715937, 1.288488988882517, 1.3169443945025063, 1.1665525099280516, 1.1709584399289177, 1.1855921139854937, 1.1531118963444864, 1.1888817803015703, 1.1792514219885055, 1.171522777387081, 1.1906697980566607, 1.1529033561204005, 1.179880181291418, 1…	[10.519302271617844, 10.476329301973651, 10.344635761522612, 10.661239773717814, 10.306819451997852, 10.393305817234003, 10.470371160296931, 10.290924475587866, 10.649666180763065, 10.396803150210763, 12.018516331351512, 11.967971662234337, 11.808639346004496, 12.180903400037598, 11.767624733201703, 11.871882019614208, 11.96121044454218, 11.748465099817864, 12.174417020391582, 11.871108027647226,…	[14.656525930116015, 14.481081215737646, 14.764345690774718, 14.317153365428833, 13.392580580618453, 14.42240255761846, 14.443083731112248, 14.406139513809755, 14.562422283740183, 13.322539879574894, 14.669452592229767, 14.314078133053012, 14.87258099555253, 13.981153596751998, 12.309378028258376, 14.169972090982773, 14.255687952273998, 14.112422663370447, 14.477883937568622, 12.296700225857805, …	[0.35205698114697237, 0.4625011046761664, 0.2745008213890581, 0.5510341335436387, 1.0850012470590646, 0.4788372752827561, 0.4915074856245056, 0.4763535493524484, 0.40867374352871894, 1.2135521366472182, 0.7143387165092954, 0.9213125460965427, 0.5757927054159567, 1.0942730736642037, 1.9969578004869368, 0.9704245416400742, 0.968984588797617, 0.9782179578706285, 0.8236205767562862, 2.147653985816207…	[41.631118583038095, 31.31037108738799, 53.786162154497795, 25.982334838963286, 12.343378053176925, 30.119632079816572, 29.38527724101898, 30.242536312353206, 35.633368950987744, 10.978135571811679, 20.53570981552542, 15.536614793426537, 25.829748893412035, 12.776658709087776, 6.164065172161808, 14.601827842311874, 14.711986255595088, 14.426664885697024, 17.57834170995063, 5.725643100363997, 27.4…
OSAXAI	Yes	1	1	1	1	[1.5488005042458104, 1.5487446448174953, 1.5487919242046964, 1.5488007922250855, 1.5487978581414863, 1.5487322027109753, 1.5487768805497708, 1.5487875449343809, 1.548766790724881, 1.5487740617277181, 1.5397483160948584, 1.539686325530644, 1.5397385316974463, 1.5397486480871831, 1.5397452637449134, 1.5396727436307798, 1.5397217807857861, 1.539733647901157, 1.539710630546686, 1.5397186440098563, 1.…	[3.1332960427393867e-07, 2.3124223186678046e-05, 3.14929958207688e-06, 2.2905585475386873e-07, 1.1246129107804854e-06, 2.894928232087555e-05, 9.040773864983542e-06, 4.828839287288557e-06, 1.3263909655038086e-05, 1.0160867676518714e-05, 3.7081894391951505e-07, 2.5845846932851196e-05, 3.6262272223592216e-06, 2.72892250774906e-07, 1.3128581289750966e-06, 3.225471134714723e-05, 1.0237808661886645e-05…	[4943039.1610609535, 66974.99121655828, 491789.32770292653, 6761673.015908476, 1377183.0674312774, 53498.120801225275, 171310.21123628007, 320737.0245291474, 116765.48099350228, 152425.37458753271, 4152291.411598042, 59571.90451258286, 424611.70723209484, 5642331.886357734, 1172819.23291052, 47734.817002693664, 150395.6395002642, 279153.0253972168, 103056.63292802306, 133973.60380435275, 3693776.…	[1.4318694228609898, 1.4316878129756228, 1.432279801472308, 1.4325702058915748, 1.4320731063758116, 1.4316781649099033, 1.4322026371337597, 1.4315670455227283, 1.4325239769561038, 1.4324467747883871, 1.4591220296311527, 1.4588832098254918, 1.4596440789751963, 1.4600176666598998, 1.4593720249709763, 1.458879287166188, 1.45953572426937, 1.4587413232717554, 1.4599516791663263, 1.4598477871070192, 1.…	[0.0003415045821049328, 0.00041771194059903423, 0.00013738391061042128, 1.1771363589047429e-08, 0.00022452772585320125, 0.00043780037904305325, 0.00015919993929630743, 0.0004997041206775482, 1.4634374902050557e-05, 4.4158016253560245e-05, 0.000427664159593799, 0.0005262304576594523, 0.00017313868181807044, 1.8359254968745213e-08, 0.0002857746292179056, 0.0005474315992754519, 0.0002045651735919189…	[4192.826386209438, 3427.4524470678557, 10425.382383631626, 121699597.08189613, 6378.157089214528, 3270.162004060559, 8996.251151001406, 2864.829378596415, 97887.60958661648, 32439.110637649985, 3411.84080287917, 2772.327577377898, 8430.490885387195, 79524886.44803034, 5106.723535832821, 2664.952642662708, 7134.82015849362, 2341.67550844124, 71282.98834896012, 24503.94710017551, 12231.09082315963…
OTAVOV	Yes	1	1	1	1	[0.5520164560765971, 0.54817065982375, 0.5476218016969542, 0.5517570836565958, 0.5399377830390956, 0.5456366843609782, 0.5436301856606262, 0.5554291371823108, 0.5385623033548383, 0.562741248446501, 0.553114814775508, 0.5492592040244197, 0.5487048402671729, 0.55284993199237, 0.5410065429695947, 0.5467174888103838, 0.5447049115713213, 0.5565325740152098, 0.5396263782178802, 0.5638614794081096, 0.53…	[1.6901894550961958, 1.6904367161353628, 1.7147496086820764, 1.7116812573761533, 1.714665259484661, 1.7006648374744389, 1.7131400144907465, 1.693526813379823, 1.714024009392788, 1.6916503045437796, 1.6896056239764758, 1.6898510523647579, 1.71416118177442, 1.7110915277041312, 1.7140892355496236, 1.7000782267087609, 1.7125545285173311, 1.692935052922754, 1.7134432054960442, 1.6910557450549208, 1.69…	[0.3266003431817527, 0.3242775399939047, 0.31935963065642325, 0.32234803137494633, 0.3148939888135208, 0.3208372821838737, 0.3173296876275623, 0.3279718589597197, 0.3142093111902382, 0.33265814272310046, 0.32736326567957075, 0.3250340929490755, 0.320101076900586, 0.3230978139048822, 0.3156233244741898, 0.32158372492587756, 0.3180657330910844, 0.32873828978518027, 0.3149368339067052, 0.33343754696…	[0.30207483153285136, 0.3826044070708277, 0.3610396198113534, 0.4145970696593801, 0.3597626195952352, 0.4300816018909797, 0.39255740970695213, 0.3249622897770081, 0.3225540787394103, 0.32199219739487334, 0.2510518619709993, 0.3195028702011273, 0.3011482110951903, 0.346784933890136, 0.29995482008880076, 0.35968871398962393, 0.32772458877395355, 0.27039461768547973, 0.26833648996554077, 0.267817390…	[1.9867105760115378, 1.8692694160985501, 1.8581223467813766, 1.8059587262065904, 1.866720714138569, 1.762723652105737, 1.7409462693798725, 1.912967503888273, 1.8814530402106815, 1.9337846255624314, 2.014230907058411, 1.9015667036015957, 1.8890270484741132, 1.8401723307214497, 1.8969023041028445, 1.7963272216725021, 1.77225341975863, 1.9410678917936153, 1.9091345411292453, 1.9613796894305298, 1.96…	[0.15204772913591066, 0.204681253422196, 0.1943034700792136, 0.2295717303186877, 0.19272439464049873, 0.24398696947034626, 0.22548508050554691, 0.1698733978055006, 0.17143881449376558, 0.166508820650709, 0.12463906749283092, 0.16802085858780766, 0.15941974538609535, 0.18845242268922555, 0.15812876574614465, 0.20023563059670688, 0.1849197101950508, 0.13930198878083835, 0.14055399668523144, 0.13654…
OVICUS	Yes	1	1	1	1	[0.10600068111895773, 0.14114757506032402, 0.1436238710717281, 0.141343367107756, 0.15422511252268792, 0.15421733046054692, 0.14411382377440546, 0.1235701260809861, 0.14959515425722214, 0.14135966735999292, 0.11059740598855408, 0.1471356306341951, 0.149714857308143, 0.14733541270055325, 0.16072436448299704, 0.16071893977258095, 0.15022040457719513, 0.12886371455633816, 0.1559165133567774, 0.14736…	[0.8050026360761285, 0.7940100395090997, 0.784810163751311, 0.798925431799895, 0.7849093060503906, 0.7820480726572062, 0.7891047757798214, 0.8074627954642988, 0.7850763659944976, 0.7878598110748684, 0.8028055832715284, 0.7911269051535507, 0.7819068326545737, 0.7960223001901326, 0.7817908138680927, 0.7789397438913416, 0.7861773290214175, 0.8048984341735315, 0.782051195237706, 0.7849923684582993, 0…	[0.13167743354933972, 0.17776547907075477, 0.18300460124677914, 0.17691684540486372, 0.19648781245662386, 0.19719674001184417, 0.18262951663419735, 0.15303507081082554, 0.19054853863512, 0.17942236089836527, 0.13776362333936004, 0.18598233693700178, 0.19147403636295265, 0.18508955423153559, 0.2055848721063576, 0.20633038823988994, 0.19107699882948767, 0.1600993480483724, 0.19936867855484353, 0.18…	[0.023900384931015636, 0.05430244920129448, 0.11961235396852929, 0.03155053010605806, 0.025993113999682373, 0.020460162886133126, 0.015582265284764021, 0.02787219846625028, 0.018110293141924014, 0.025442572724342735, 0.05148928280975025, 0.12103668976358183, 0.2739988054799678, 0.06908716670595606, 0.05617768721505819, 0.04376309535950773, 0.032839025114926285, 0.06069184190260638, 0.038449624607…	[0.9019656561263238, 0.8813113379349423, 0.8275359514202819, 0.8522873961557956, 0.9056478185744037, 0.9089122970289351, 0.9527132927267132, 0.8552827479809345, 0.9390360118024285, 0.9223281563518106, 0.8870789302613133, 0.8456181587252833, 0.7471845387300453, 0.8330891986354152, 0.8892788328860411, 0.896258905780324, 0.9429070446786031, 0.8384658231209225, 0.9276343981495442, 0.9060822582940236,…	[0.026498109732537637, 0.061615511867275034, 0.1445403716457771, 0.03701865151164422, 0.028701128039593356, 0.02251060190627147, 0.01635567111713829, 0.03258828560735986, 0.019286047515006684, 0.027585163208048026, 0.058043631804649755, 0.1431339766237247, 0.36670834482960635, 0.08292889503203207, 0.06317218530068984, 0.04882863096507318, 0.034827425778879095, 0.07238439567721472, 0.0414491147415…
PAKXIK	Yes	1	1	1	1	[1.7550699576505562, 1.669369217712031, 1.6702724723369446, 1.6810836091420511, 1.655142204729873, 1.6905975796968566, 1.7006198884301282, 1.642392201562386, 1.6873327059498366, 1.7214524012009353, 1.74304914736232, 1.6578953953961828, 1.658608480423245, 1.6693376018917554, 1.6436589335951277, 1.678864642967632, 1.6888687107389742, 1.630911317073966, 1.675597753983493, 1.7096399343077888, 1.86700…	[1.2411135818296402, 1.3260220240120806, 1.2988711712665044, 1.286979727176675, 1.3256225076823227, 1.2879648308181895, 1.284671708838912, 1.3261651450084915, 1.2880674860803352, 1.2735956148384506, 1.250907691542951, 1.3356288264695153, 1.3083995841158924, 1.2965292397181793, 1.3351484474008881, 1.297568693405141, 1.294317843486875, 1.3356227077362979, 1.297653625334222, 1.2833185650405683, 1.19…	[1.4141090576603355, 1.2589302345530442, 1.2859416001267423, 1.3062238461439837, 1.2485773250966237, 1.3126116018423357, 1.323777799985298, 1.2384522453663716, 1.3099722834278575, 1.351647556841889, 1.3934274760212961, 1.2412845264642265, 1.2676620357870219, 1.287543350934848, 1.2310683031499696, 1.2938541531561434, 1.3048330587710855, 1.221086844081996, 1.2912519344689752, 1.3322022924633243, 1.…	[1.6799394914056585, 1.736641725468236, 1.436792653185662, 2.1438063861180834, 1.618765905178692, 1.6879888344697314, 1.564895377510457, 1.6010524389172685, 1.6413679618613424, 1.6283502070573517, 1.9498300781025104, 2.0151634254769193, 1.6795991939921122, 2.445458993874195, 1.8936348762389745, 1.9586139189409533, 1.82998901928569, 1.8609823790604694, 1.9067111764622597, 1.8952022517319143, 2.014…	[1.2342712870669912, 1.1618803228622603, 1.4461493321485674, 0.9455711987222457, 1.2237654374275755, 1.2729322707002724, 1.2522663048506195, 1.3187268500851457, 1.273436509848449, 1.2500138606234275, 1.1385262123339202, 1.0673299588861676, 1.3499074234591735, 0.8541394978535729, 1.1337374386608239, 1.1784549458878835, 1.1594954030550568, 1.2220056358113103, 1.177378752118767, 1.154953518735606, 1…	[1.3610779972024727, 1.4946821039107254, 0.9935299358407171, 2.267207788281853, 1.3227746557227749, 1.3260633525624468, 1.2496506305798354, 1.2140895127856797, 1.2889279906515958, 1.3026657210386725, 1.7125912930062972, 1.8880416582514759, 1.2442328746426883, 2.863067449777888, 1.6702587492177599, 1.6620184978436103, 1.578263281134195, 1.5228918136903122, 1.6194543795112772, 1.6409337873672192, 1…
PAMVEG	Yes	1	1	1	1	[0.1354902406027503, 0.11742901894283164, 0.11330131257039398, 0.12090858845156827, 0.1454765740328338, 0.1326388506529042, 0.12369238629636321, 0.1103650845450801, 0.11857820159668035, 0.11540357418372538, 0.1396527730362552, 0.12103538100810184, 0.11677568767777265, 0.12461215400874884, 0.14991570425570475, 0.13670301642042562, 0.12749634331874032, 0.11376242732862585, 0.12221219596604305, 0.11…	[0.6908301608393587, 0.7006493481491665, 0.711794486187763, 0.709540700295488, 0.6997269503772658, 0.7066388505100333, 0.6948923550048282, 0.6874635108070489, 0.7114505600129545, 0.709910550491988, 0.6882260424881056, 0.6983672227732187, 0.7095899837321352, 0.7071725605389091, 0.6968669360683591, 0.7040777222157649, 0.6925123966762461, 0.6853156597084177, 0.7091389778886154, 0.7076757245908533, 0…	[0.19612670129823176, 0.1676002685980253, 0.1591770023075262, 0.1704040210818293, 0.20790477479022126, 0.1877038752641027, 0.17800222639591967, 0.16053955273279424, 0.16667103557346447, 0.1625607255783809, 0.20291701332802844, 0.17331194400486025, 0.16456783544714546, 0.1762118059470332, 0.21512816363696552, 0.19415898572989207, 0.18410694729894586, 0.16600004059009613, 0.17233885003743082, 0.168…	[0.08837972907374513, 0.10059442137491487, 0.10963908278271663, 0.19886015564095844, 0.12184440841216254, 0.0772575872362023, 0.06957686545444869, 0.10594507653963743, 0.1117016853285618, 0.06600674198684763, 0.07527545367685827, 0.08487113026169053, 0.09211223979898123, 0.16403512014432475, 0.1023347983428158, 0.06605362227487964, 0.0597257647322205, 0.08932554783527014, 0.09446561781235913, 0.0…	[0.7020385644372316, 0.6627690758039875, 0.6559960815954252, 0.6341839536373776, 0.6885897544321057, 0.6806225684292956, 0.6718554359960628, 0.6772205750170063, 0.7249829786284874, 0.6945946166361495, 0.7131159817089948, 0.6752640504747408, 0.6697411540556784, 0.6621651115928672, 0.7047222138897754, 0.689777211470028, 0.6798050501703373, 0.6906170728897107, 0.7400543433443229, 0.7022104322064255,…	[0.12589013417602224, 0.1517789906731639, 0.16713374646395332, 0.31356857028688784, 0.1769477510054592, 0.11351017556542863, 0.10355928035515131, 0.15644101855141798, 0.15407490744110638, 0.09502915859974773, 0.10555850045101968, 0.12568584126760834, 0.1375340894630518, 0.24772540454408884, 0.14521295955461655, 0.09576080678877252, 0.08785719481968417, 0.12934164436669687, 0.1276468662902062, 0.0…
PAPXUB	Yes	1	1	1	1	[1.1914037066206966, 1.1536344931937659, 1.136196683919122, 1.1417262701124413, 1.1724883892483609, 1.1796641315052592, 1.13723734426341, 1.123888651875209, 1.1381596909794116, 1.1560687078823395, 1.168767733335714, 1.1302103946560134, 1.1125007518510914, 1.1180762539648221, 1.1492998118037778, 1.1567298213772788, 1.1136140581736838, 1.100052287108049, 1.1140878647103334, 1.132807382341797, 1.205…	[0.18384596673300943, 0.2043407501666155, 0.21441492890068498, 0.2107187179604953, 0.19235803059541473, 0.1897406135329178, 0.21459078702804357, 0.2220288652222862, 0.2079459768783813, 0.20453863663495747, 0.1926370006776337, 0.213675421664356, 0.22397783877338936, 0.22020872954604498, 0.20142441112624931, 0.19870715880661632, 0.22414398059206475, 0.23174602342071857, 0.21746019634455496, 0.21384…	[6.480445167181254, 5.6456408829522, 5.299055852801173, 5.418247990320858, 6.09534411232587, 6.217246321387072, 5.299562763217748, 5.061903328425418, 5.473343163763503, 5.652079855922717, 6.067202714039219, 5.289379498365338, 4.967012620282801, 5.077347552341406, 5.705861595312878, 5.821279053680291, 4.9682978558341375, 4.746801135443786, 5.123180625410252, 5.29728541032592, 6.788015876360581, 5.…	[0.2511457341615625, 0.13584538008514058, 0.37476994028544736, 0.22841030803128518, 0.674190765618995, 0.21089337335997596, 0.24885511846637562, 0.3190233409276318, 0.24074711191605017, 0.19774177227668976, 0.822977884564403, 0.5259501960949021, 1.0881600677081424, 0.805217704034062, 1.2802078995288944, 0.7434661083656842, 0.8239261057561016, 0.9423647220205006, 0.8073919596498539, 0.710673403017…	[0.6780220053013323, 0.7005364462032957, 0.5381976004953897, 0.6286291347010294, 0.44276190238583696, 0.6699297225473404, 0.668119260717364, 0.656887004503574, 0.6696726366699701, 0.6731239086090735, 0.34928608432863906, 0.489301084324773, 0.17498593360854042, 0.327040655700392, 0.08886589717107803, 0.3773411846689631, 0.34297411626042223, 0.28875115965184117, 0.35074925718291594, 0.3929817792731…	[0.37040941473565625, 0.19391622066401132, 0.6963426443010642, 0.363346678387592, 1.5226937141296397, 0.3147992487302625, 0.37247110373554904, 0.4856593885103965, 0.3594996999029181, 0.29376726891977206, 2.3561714064453625, 1.0749009412490966, 6.218557373545558, 2.4621333464171404, 14.406065096764095, 1.9702755452414187, 2.4022982105462725, 3.263587661974232, 2.301906399273708, 1.808413113533635,…
PASKAX	Yes	1	1	1	1	[0.47009678104437735, 0.4668249357161654, 0.48315769503560035, 0.4758515339970801, 0.4871925342950609, 0.45031971542263727, 0.46470624940263777, 0.4471143732486381, 0.4488941303119062, 0.4435763312708779, 0.49156332895061405, 0.4882093013956936, 0.5045330352084292, 0.4971964355317078, 0.5085279665810438, 0.47163975641758804, 0.486045574752793, 0.468331751991018, 0.4701728245704339, 0.464928622338…	[0.37786031707819867, 0.3832942309138882, 0.36769315499328326, 0.37532189005973887, 0.3652131523477336, 0.39951435461437645, 0.387173017001132, 0.4074713551926068, 0.40241447200323205, 0.4036166062345159, 0.36309308960485376, 0.36843702018025754, 0.35301485474317307, 0.3605302739747671, 0.35056593543538805, 0.3844890615977331, 0.3722648242147053, 0.39235102851940934, 0.3873498169145195, 0.3885904…	[1.2441020128268463, 1.2179284165146838, 1.3140241760672056, 1.2678491359012931, 1.3339950414249757, 1.1271677981565886, 1.2002547414126203, 1.0972903188183438, 1.1155019551789402, 1.099004164890936, 1.3538217691930508, 1.3250821026530872, 1.4292119111403663, 1.3790698629832836, 1.450591501280561, 1.226666252760749, 1.3056446463296896, 1.193654961880264, 1.2138196638781213, 1.196448885247228, 1.4…	[0.141695214326806, 0.1717535058862338, 0.8233293505120366, 0.1688725080130391, 0.8114119091183075, 0.8513538826801927, 0.9055457904585796, 0.8143603110911688, 0.6375283820794979, 0.8341494533972109, 0.10358649639094328, 0.12667265798901375, 0.7657178207056994, 0.12445640854695314, 0.7440516337061233, 0.798734673902779, 0.8657122821833723, 0.7555221136684401, 0.5478572657036633, 0.774130474777463…	[0.603096607779757, 0.5628919198001044, 0.11493361211204291, 0.567327600042181, 0.10734564363196089, 0.08723664142738378, 0.03704549176410691, 0.12480026799028845, 0.24327926504354144, 0.09421515913203195, 0.6294193602288992, 0.5930221749358976, 0.15128539458802992, 0.5971415263582516, 0.14605452234067948, 0.11742807929991922, 0.053550791843367786, 0.16300887974731382, 0.302844815791429, 0.128332…	[0.23494613051869667, 0.30512696992919586, 7.163521056916013, 0.29766312797135797, 7.558871339951789, 9.759131813767315, 24.444156288295137, 6.5253089933632165, 2.6205619371852134, 8.853664963068674, 0.16457469047865364, 0.2136052635851372, 5.06141272124021, 0.20842028740819182, 5.0943416320282475, 6.801905291005883, 16.166190123117477, 4.634852499076144, 1.809036302212866, 6.032205982968921, 0.0…
PASTOU	Yes	1	1	1	1	[0.0918504992354599, 0.09228578130983367, 0.10894801503277375, 0.10978627639295523, 0.1080124878491643, 0.09206133845602327, 0.11185848082529748, 0.09207506131857131, 0.11520563258877167, 0.09208574345638439, 0.09401912493925138, 0.09446241442908042, 0.11142347939248194, 0.11227638859416701, 0.11047155657258109, 0.09423385003184181, 0.11438464352938969, 0.09424780394529368, 0.11778958296400595, 0…	[0.5844864603332247, 0.5841557915010772, 0.5734216380700243, 0.5729315959418029, 0.5738857618467375, 0.5843694467061612, 0.5715907284773328, 0.5842029535648317, 0.5696262082907685, 0.5844635855979754, 0.5834084693623207, 0.5830742170465789, 0.5722042172756548, 0.5717074788390655, 0.5726760174385549, 0.5832896356042806, 0.5703504345455084, 0.5831233312824731, 0.5683596192206575, 0.5833833556486336…	[0.15714735151109321, 0.1579814540102244, 0.1899963443993186, 0.19162196180241223, 0.1882125242166406, 0.15753961637613562, 0.1956968076149146, 0.15760800378828163, 0.20224777391205356, 0.15755599788508598, 0.16115488525906474, 0.16200753123257083, 0.19472677066762087, 0.19638782550502998, 0.19290410844633302, 0.16155584512352383, 0.20055151465000404, 0.16162584978037645, 0.20724481293291147, 0.1…	[0.21569240982699323, 0.17627296358635233, 0.16152675284053092, 0.1828297034503194, 0.12262821717132666, 0.18015679860517042, 0.15872472391436848, 0.2474355653987526, 0.14487735171111676, 0.1300784615186741, 0.07732127032542208, 0.06545750225788488, 0.0605776120793616, 0.06774468708944945, 0.046964630812407225, 0.06606934969845504, 0.05895843766247994, 0.08849762552255691, 0.05439566445837611, 0.…	[0.5366556099087226, 0.6062466362522244, 0.6247609918716684, 0.6032071549090733, 0.6453080726101083, 0.5772574552108399, 0.5969597486795291, 0.530766125308266, 0.6141744268633362, 0.6441043862622462, 0.6143482842778016, 0.6741466593035896, 0.6876910633274976, 0.673792418350855, 0.6924245754099679, 0.6439822337560195, 0.6561720508975832, 0.6218499132617511, 0.668781738272202, 0.6944284432179468, 0…	[0.4019196032697383, 0.29076114083875143, 0.2585416742435001, 0.3030960457985266, 0.1900305022922253, 0.3120908997864206, 0.2658884862261928, 0.4661856768930825, 0.23588958669448853, 0.2019524541255225, 0.1258590156499212, 0.09709682804852006, 0.08808840962138961, 0.10054237068333062, 0.06782634886204118, 0.10259498823920385, 0.08985210141430164, 0.1423134805283895, 0.0813354512324265, 0.07145729…
PEGBUA	Yes	1	1	1	1	[1.81396427567533, 1.8139635963945733, 'error', 'error', 1.8139663397162369, 1.813969002960628, 1.8139582727019843, 1.8139646108544538, 1.8139528732781, 1.8139276140430287, 1.8204956451191172, 1.820485824013131, 'error', 'error', 1.8204790497949361, 1.820486273881851, 1.8204830951572804, 1.820493736464448, 1.8204924146770405, 1.8204570467678092, 1.8182508367066483, 1.8182004667948852, 'error', 'e…	[1.0015700352157805e-08, 1.0638311993574123e-08, 'error', 'error', 6.6066825957882906e-09, 9.594606311078513e-10, 1.3961008502324997e-08, 8.165759408356163e-09, 3.654399114508785e-08, 6.138540881203462e-08, 5.84624924904079e-09, 2.2189383410870693e-08, 'error', 'error', 3.727210813890507e-08, 1.4307874387721637e-08, 1.900590854616728e-08, 8.037253975627685e-09, 1.3931640825875432e-08, 6.062754186…	[181112075.2314166, 170512351.7236818, 'error', 'error', 274565383.3699573, 1890613271.8193028, 129930317.8849792, 222142794.09189945, 49637514.03278038, 29549817.279825754, 311395489.2391581, 82043100.98681091, 'error', 'error', 48842932.17358152, 127236668.7426407, 95785112.86293639, 226506931.594416, 130673223.45088127, 30026898.515551817, 2384537475.8728523, 21082031.837995615, 'error', 'erro…	['error', 'error', 'error', 'error', 'error', 'error', 'error', 1.564482395657334, 'error', 1.5645252784636972, 'error', 1.397021256432877, 1.3970227900192402, 1.3970026953433894, 'error', 'error', 'error', 1.3956082015627134, 1.3970230709349096, 1.3970015728041743, 'error', 'error', 'error', 'error', 'error', 'error', 'error', 1.2234939035164332, 'error', 'error', 'error', 'error', 'error', 'err…	['error', 'error', 'error', 'error', 'error', 'error', 'error', 0.00031180236752427666, 'error', 4.925019923309742e-08, 'error', 6.488884812055409e-09, 1.9493975634832536e-09, 6.031676468620577e-08, 'error', 'error', 'error', 0.001493285316001473, 1.313688967923949e-09, 5.512349694944308e-08, 'error', 'error', 'error', 'error', 'error', 'error', 'error', 0.001104209941454014, 'error', 'error', 'e…	['error', 'error', 'error', 'error', 'error', 'error', 'error', 5017.544953488927, 'error', 31766882.22232196, 'error', 215294506.97559214, 716643344.6869553, 23161101.272775643, 'error', 'error', 'error', 934.5891147578502, 1063435185.2270293, 25343123.170967266, 'error', 'error', 'error', 'error', 'error', 'error', 'error', 1108.0265242906137, 'error', 'error', 'error', 'error', 'error', 'error…
PELNEA01	No
PEMRIK	Yes	1	1	1	1	[0.14860342699987011, 0.15973377031845082, 0.14225288652971946, 0.10374462915067265, 0.10353300494718119, 0.0967651393302162, 0.1621904617411151, 0.10828822785171478, 0.09902440805798612, 0.10285831629483247, 0.13822190415900382, 0.14866390580015848, 0.13223126372346528, 0.0961333379719274, 0.09593398101081696, 0.08958067242591308, 0.1509804391956143, 0.1004018577171232, 0.09170183371929362, 0.09…	[1.6187469950987763, 1.6149881095060414, 1.6502043390155623, 1.576118540999207, 1.5783738404657925, 1.6050194673974285, 1.5670647376311275, 1.5560210387360685, 1.5944348154731904, 1.5818717684105088, 1.623032780010461, 1.6192895068064235, 1.654292504949526, 1.5791713807977814, 1.5814256676061345, 1.6079426246218873, 1.5711832978409677, 1.5591523345658935, 1.5973981886964947, 1.5849127338699507, 1…	[0.09180151527682207, 0.09890708753719978, 0.0862031950628497, 0.0658228594182402, 0.06559472939353053, 0.06028907517684058, 0.10349952867058465, 0.06959303579833061, 0.06210627558869381, 0.06502316960760114, 0.08516273106826157, 0.0918081079234279, 0.07993221472492845, 0.06087581065670137, 0.060662972010588366, 0.05571136124771756, 0.09609345988025915, 0.06439515593906195, 0.05740699743382328, 0…	[0.4145514644500111, 0.37819378371953716, 0.18107928256893155, 0.31026698731423324, 0.3216062767779803, 0.37974514730334696, 0.3453733131252142, 0.5868251374486027, 0.409020733141255, 0.2651316508273319, 0.3475996101092305, 0.31668074421635906, 0.1516276705701143, 0.2596444157547964, 0.2692157716523447, 0.3181335685690696, 0.28889005422050906, 0.4927211715356468, 0.3429408173350816, 0.22191798907…	[1.5786738572916947, 1.5564797003360606, 1.5783588837023454, 1.5796208535922769, 1.591461887303245, 1.5812336938901002, 1.5353402365635098, 1.4207000193898425, 1.5844779636811983, 1.60672154632924, 1.6174534899550697, 1.5912389639256594, 1.5943123872458813, 1.6080504702391583, 1.621079931257826, 1.616419637181254, 1.566529292147677, 1.4728612215774144, 1.622730954785688, 1.6310741221632798, 1.606…	[0.26259474845627573, 0.242980222381237, 0.11472630492260108, 0.1964186447707645, 0.2020822988874379, 0.2401575104114498, 0.22494904054507772, 0.4130535154779757, 0.2581422667381136, 0.16501406322275256, 0.2149054747279851, 0.1990152022390736, 0.09510537068086498, 0.16146533990079343, 0.1660718675626656, 0.19681372414148438, 0.18441407745682636, 0.33453333166579613, 0.21133559837734983, 0.1360563…
PEVQEO	Yes	1	1	1	1	[0.9066765345583166, 1.0259834919402244, 1.0214401780805316, 0.8923567992095992, 0.9076707891858491, 0.9077640934220503, 0.9089184607407222, 0.8959343441445149, 0.9089129877223306, 1.018386464164809, 0.87839171162139, 0.9955547402186852, 0.9911015735159501, 0.8643871234632514, 0.8794485463957536, 0.8795562792219984, 0.8806771693123795, 0.8679566892830283, 0.8806540458768486, 0.9880583229675126, 0…	[8.634401832561599, 8.59454795521394, 8.585937577924893, 8.591536582422808, 8.554683114968265, 8.538871521925206, 8.55036543141006, 8.532494180377922, 8.56766543815294, 8.626612873734059, 8.642813924779125, 8.603392695568058, 8.594752241629037, 8.599828176900603, 8.562989688927706, 8.547156682600246, 8.558671765183451, 8.540720868944092, 8.575995193229474, 8.635475365356747, 8.643451641716991, 8.…	[0.10500745183518169, 0.11937608554709438, 0.11896664386504893, 0.10386463360177593, 0.10610221056554194, 0.10630960907318845, 0.10630170932832637, 0.10500263172811587, 0.10608642392533463, 0.1180517172928379, 0.1016326070729144, 0.1157165289841453, 0.11531473457902705, 0.10051213881051964, 0.10270344568240183, 0.10290630111093467, 0.10289881344614255, 0.10162569443512742, 0.10268826253215511, 0.…	[0.9132593174728427, 0.949235973968478, 1.0993402302886608, 0.9266068138065826, 0.895910161860131, 1.038873283894133, 0.9356832429183318, 0.9334832582963696, 0.9351539490256771, 0.9263635400634221, 1.5444628934965607, 1.6044437937142795, 1.8485622210085648, 1.5670519256963058, 1.516698429125525, 1.750890497868084, 1.5820907264457411, 1.578339911263782, 1.5814243286355723, 1.5668571321261484, 0.82…	[8.712067171506357, 8.580575184287186, 8.60429903511958, 8.620586503159752, 8.626590074915018, 8.560930133516353, 8.599535978824251, 8.616973992581979, 8.5779816761272, 8.597257440016497, 8.380870451245409, 8.241056412442129, 8.211276087083696, 8.28764100387317, 8.304343467964738, 8.190723914845204, 8.264096403041535, 8.281719254854679, 8.243533480664174, 8.265220662046955, 8.75955053484853, 8.62…	[0.10482693710853655, 0.11062614726652895, 0.12776639047545407, 0.10748767655970372, 0.10385449570222643, 0.12135051538697955, 0.10880624782806719, 0.10833075034228598, 0.10901794668415307, 0.10775105276615336, 0.18428430584642333, 0.19468909244352856, 0.22512484069514427, 0.18908298814631996, 0.1826391737018608, 0.21376504886151737, 0.1914414655017172, 0.1905811900516395, 0.19183816410097945, 0.…
PIFPIE	Yes	1	1	1	1	[0.5462044481650414, 0.5195319196695617, 0.5127032349304322, 0.5397842905073627, 0.5728335204630215, 0.5445786291658002, 0.5591888015600084, 0.5413482221245223, 0.5388115829231547, 0.5169694790889712, 0.553107638633647, 0.5262120850640055, 0.5193252149729402, 0.54663657689703, 0.5799599946413949, 0.5514689579822026, 0.566202677172718, 0.5482121941235881, 0.5456546687950022, 0.52362692906052, 0.54…	[2.771665351499063, 2.8259776870222595, 2.8387870711997865, 2.7929214908573896, 2.7352247982728755, 2.777067811611722, 2.758342014430561, 2.785181547443385, 2.791052081136084, 2.8276075268675713, 2.769083932510857, 2.823422693368988, 2.836240785009589, 2.7903371045212424, 2.732601739302412, 2.7744855868746536, 2.7557349328047827, 2.7826006403684915, 2.788472807044333, 2.8250591505206435, 2.772393…	[0.1970672425766066, 0.18384147973121256, 0.18060644284734714, 0.1932686945459595, 0.20942831493218775, 0.19609842686907386, 0.20272641994159984, 0.19436730170119237, 0.19304963406624576, 0.18282929090292488, 0.19974390524599178, 0.1863738243302544, 0.18310335910749706, 0.19590341826846053, 0.2122372925040475, 0.19876439819729258, 0.205463403040886, 0.19701432759355292, 0.19568226285605195, 0.185…	[0.5720327094183786, 0.5404780182014072, 0.5527284271060148, 0.6224334469008324, 0.5110745055402476, 0.9000851215548376, 1.1931959020020009, 0.5859997179695088, 0.7189419788417208, 0.6835482383620246, 0.47322373269438445, 0.446605290008886, 0.4569456674654184, 0.5161347768168558, 0.4218246277909578, 0.7525818409871904, 1.0036750006446773, 0.4851763602549763, 0.5980613979004166, 0.56772352398596, …	[2.6425899196740215, 2.6746098763594377, 2.666233063002434, 2.6995447688680847, 2.7046337725313663, 2.598306299668949, 2.35695787442063, 2.688795369224817, 2.623225899706119, 2.5890372999039712, 2.6895653618453466, 2.719513283585668, 2.712010066693804, 2.751634371840823, 2.747571504544098, 2.668170923591135, 2.442489130574039, 2.7376791884016667, 2.6818654244242452, 2.6441357986586205, 2.58762204…	[0.2164666962359949, 0.20207732835305398, 0.20730686854643893, 0.230569781275314, 0.18896255409171872, 0.3464122461888029, 0.5062440508383305, 0.21794135941942402, 0.2740678867657811, 0.26401637333976524, 0.17594803212727997, 0.16422250727896376, 0.16848966494526263, 0.18757389502718178, 0.15352635121354224, 0.2820590818725654, 0.4109230162300831, 0.17722177321230825, 0.22300201660148963, 0.21471…
PIHNUQ	No
PIJJOI	Yes	1	1	1	1	[0.7214688192638584, 0.7134561164810816, 0.677159960425603, 0.6898947918934515, 0.6437800837776915, 0.6566569234452971, 0.6838786586620642, 0.7167615585857299, 0.6948593026978042, 0.6758090918507472, 0.7718069624419994, 0.7644253601181199, 0.7255043484582493, 0.7388116553877468, 0.6872875711265916, 0.7008683097110611, 0.7316327761353321, 0.7656265693816888, 0.7430635406542327, 0.7224212027544729,…	[1.1975914419153872, 1.128509059492958, 1.1230181127608942, 1.1367394667320192, 1.2684391919508733, 1.2775012102611458, 1.1839444978288114, 1.2480988838900093, 1.1871948742546499, 1.2087254072940494, 1.174250660028306, 1.1057868259152621, 1.1010375796987644, 1.1141926240282498, 1.2458673530117252, 1.2544260476801934, 1.1613052742623942, 1.2239942118947769, 1.1638408859329594, 1.1858070700258196, …	[0.6024331788059253, 0.6322112441008132, 0.6029822250692225, 0.6069066941757647, 0.5075372062475858, 0.5140166742472705, 0.5776272958033101, 0.5742826692960136, 0.5852950663504624, 0.5591088660605457, 0.6572761580763298, 0.69129541264466, 0.6589278711601668, 0.6630914973361147, 0.5516538895293802, 0.5587163236981366, 0.6300090013799605, 0.625514861051898, 0.6384580140081411, 0.6092232210579946, 0…	[0.6815631674337657, 0.5806065467453534, 0.44874729273293656, 0.5663394702219741, 0.619770344341776, 0.48848835848441724, 0.6393101843928184, 0.5649678317539456, 0.5912610676415961, 0.69799106890516, 1.0590907642766405, 0.9145952922976917, 0.7288103859180982, 0.8955052742514205, 0.9697820262567899, 0.7845153480717506, 0.995071775408388, 0.8945123746489057, 0.9357637752890205, 1.0849747458176529, …	[0.970441862946988, 1.0692451096549498, 1.1054630912559544, 1.0637971127761572, 1.049153925772314, 1.1372997221700716, 1.0417774099826063, 1.1116529024392292, 1.0088543241363594, 0.9350735402551136, 0.8392783386048078, 0.9477886788691854, 1.004826846818881, 0.9448088781965188, 0.923619832995679, 1.029136305416147, 0.9122676417420916, 0.9955735520084722, 0.8906550695085508, 0.8032208382322138, 0.9…	[0.7023225125140724, 0.5430060343532623, 0.4059360247144022, 0.5323754533832266, 0.59073347496226, 0.42951593934476384, 0.6136725352909048, 0.5082232327323327, 0.5860717979751452, 0.7464558014492946, 1.2619064684038463, 0.9649780723155534, 0.7253094284108688, 0.9478163202284777, 1.0499796470495744, 0.7623046081874643, 1.0907673690016795, 0.8984894916546492, 1.0506466614571228, 1.350780126926915, …
PORVUO	Yes	1	1	1	1	[1.198997048195786, 1.1702547555560086, 1.2029553725159638, 1.190004151860956, 1.178842072847979, 1.191974061285185, 1.1830610490284112, 1.190977957603468, 1.1629573268171218, 1.2021782110095842, 1.1921067413026856, 1.1636031234085926, 1.1960437840247535, 1.1831802673508922, 1.172121809484861, 1.1851504049192099, 1.1762676024079097, 1.184126198854664, 1.1563278729899895, 1.1952522764729132, 1.591…	[1.692695291967744, 1.7216145946884167, 1.691370574595606, 1.6998102395811239, 1.7136127562481016, 1.7017067848206326, 1.7003516844976359, 1.6942262110443014, 1.719564442179784, 1.6873854162991033, 1.7009443428340343, 1.729679976188137, 1.699650847669675, 1.707997810360737, 1.7217349497913643, 1.709915913283039, 1.7084801103441445, 1.7024092313848842, 1.727561318541447, 1.6956495361291737, 1.4795…	[0.7083360211878192, 0.6797425853419912, 0.7112311107833843, 0.700080587909744, 0.6879279280279255, 0.7004579589842937, 0.6957743270492559, 0.7029627742976323, 0.6763092433703234, 0.7124502792292049, 0.7008499404021962, 0.6727274058944345, 0.7036996955372349, 0.6927293818374387, 0.680779471675879, 0.6931044946202768, 0.688487735552842, 0.6955590800523299, 0.6693411461459783, 0.7048934647199759, 1…	[0.5558207231917849, 0.4694626106632669, 0.4463500768417894, 0.35475940319078314, 0.4162231613234703, 0.40447341435612744, 0.44558511928366473, 0.3731653204880182, 0.3874359379652811, 0.43701062922361017, 1.4574000431326604, 1.2581104454754217, 1.20363871385326, 0.9769534880800654, 1.132365421458134, 1.1005539482940647, 1.1975233476290612, 1.0247706335392046, 1.0577645699899814, 1.181457639708497…	[2.1720778578942763, 2.237374086577508, 2.2511774485645213, 2.3413378942498175, 2.2607790398048615, 2.2978038464920223, 2.2910129205039627, 2.306900357688733, 2.3205778964075763, 2.263863668207797, 1.640116528788173, 1.7693881351738312, 1.8019864859184798, 1.967055871905446, 1.8376613158685748, 1.8812022919560714, 1.8388194703886998, 1.9187306975203173, 1.917324038706447, 1.8232481191379317, 1.46…	[0.25589355426265703, 0.20982749978185358, 0.19827405304117968, 0.15151995107671154, 0.18410607759323375, 0.17602608463451874, 0.19449262607635043, 0.16176048490533412, 0.1669566613407204, 0.19303752048354247, 0.8885954245028458, 0.7110426595868522, 0.6679510214194312, 0.4966577218438188, 0.6161991938775284, 0.5850269016787718, 0.6512457404945371, 0.5340877877565481, 0.5516879508294378, 0.6479960…
PUQXUV	Yes	1	1	1	1	[1.48383973370022, 1.4838397281099314, 1.483839691686551, 1.483839623941309, 1.4838396660678583, 1.4838396314860636, 1.4838394075421872, 1.4838394679804472, 1.4838396396900901, 1.4838395980925503, 1.5034311860537262, 1.503431144230907, 1.503431135858686, 1.5034311970277223, 1.5034309854137768, 1.5034311177422313, 1.5034309411636981, 1.5034309866674807, 1.5034311216844325, 1.5034311702763354, 1.50…	[4.956312098144644e-10, 1.4713715581872566e-09, 8.305960618321934e-09, 2.132123781323636e-08, 1.3627313782674887e-08, 2.071948365381513e-08, 6.01476251079822e-08, 4.846923896113737e-08, 1.907779208896702e-08, 2.6321124929346287e-08, 2.0467349881399493e-09, 9.30160089260377e-09, 1.1278236249325884e-08, 6.711928192275434e-11, 4.0530844684262627e-08, 1.552269655890845e-08, 4.62508670698714e-08, 3.75…	[2993838370.7831545, 1008473841.8744723, 178647571.2891513, 69594440.85465488, 108887172.46346386, 71615666.5039691, 24669958.371228635, 30614045.10952172, 77778373.55446479, 56374474.95407648, 734550977.4179549, 161631439.74779335, 133303745.60548402, 22399393348.06916, 37093502.420824975, 96853733.63041197, 32506005.53914931, 40034881.75795256, 102012845.11686155, 295268741.0364842, 735497536.9…	[1.4573919159030595, 1.457391882118791, 1.4573919301019493, 1.4573917189644057, 1.4573919208360078, 1.4573917330837585, 1.4573916896537722, 1.457391892196828, 1.4573916948183496, 1.4573919141302025, 1.5851002771801515, 1.585100243020978, 1.585100266030267, 1.5851002438039126, 1.5850999817503395, 1.585100243557096, 1.585100295348831, 1.585099992626759, 1.5851002464928523, 1.5851002669944436, 1.618…	[7.2629326340340356e-09, 1.3336215040181868e-08, 2.027275999777225e-09, 5.405753215926728e-08, 5.192065794241361e-09, 5.2038780270806045e-08, 6.321215953147321e-08, 1.0671115587896947e-08, 5.7060512634228314e-08, 6.362042928089317e-09, 5.897515217849423e-09, 1.1744214164842231e-08, 6.093397876776575e-09, 1.2294757980608733e-08, 7.87727401403108e-08, 1.2700187283322262e-08, 7.288616344651165e-10, …	[200661632.0621968, 109280772.52261496, 718891719.8556588, 26960012.06030934, 280695965.45799446, 28005878.029800035, 23055559.254040986, 136573526.93750077, 25541160.209347975, 229076089.33218786, 268774258.07782334, 134968608.43752092, 260134049.6853932, 128924883.78412405, 20122443.105659943, 124809202.27362561, 2174761601.373181, 25266123.938207056, 142486894.7073097, 222853280.68113294, 1133…
PUQYAC	Yes	1	1	1	1	[1.3630512087378424, 1.363051254389772, 1.3630512528390875, 1.363051252890801, 1.3630512528357792, 1.363051251870401, 1.3630512480460302, 1.3630511926079978, 1.363051251994763, 1.3630512538265578, 1.3625977183584175, 1.3625977400860985, 1.3625977584297042, 1.3625977586249065, 1.3625977587078582, 1.362597747403641, 1.362597710637787, 1.3625977577080997, 1.3625977571768828, 1.36259770247619, 1.5310…	[8.519878153397659e-09, 2.807585882693048e-10, 5.537328076984672e-10, 5.441037378123514e-10, 5.537228199772765e-10, 7.295935516829713e-10, 1.4024573054369274e-09, 1.1302716397845311e-08, 7.051539039519168e-10, 3.7605248255256666e-10, 7.836885136347331e-09, 3.940940490940238e-09, 5.954450737750638e-10, 5.601217904828216e-10, 5.450718250058711e-10, 2.577788057579278e-09, 9.09167066088506e-09, 7.228…	[159984824.2189084, 4854887121.3240595, 2461568528.8803244, 2505131205.992349, 2461612929.1758566, 1868233688.094169, 971902134.034219, 120595009.60918054, 1932984054.0565271, 3624630382.9041286, 173869808.55936167, 345754457.1450778, 2288368513.6413455, 2432681216.4375095, 2499849921.0506454, 528591845.7870485, 149873192.88852686, 1884985814.2547567, 1661534338.5673451, 128779400.37248029, 20337…	[1.5083159382641333, 1.5083159997497948, 1.5083160051529372, 1.5083160171331689, 1.508315931382989, 1.508315939971819, 1.5083160281842838, 1.5083160113598633, 1.508316020721909, 1.508315951749762, 1.5761676962402076, 1.5761678411311062, 1.5761678367421221, 1.5761678635155796, 1.57616785643847, 1.5761678993439638, 1.5761678975513875, 1.5761679101779544, 1.5761678920498687, 1.5761678661394092, 1.44…	[1.8854402152342287e-08, 3.9468198159065245e-09, 3.6432365438243784e-09, 1.9139624584908475e-09, 2.009922251348656e-08, 1.1879898110113312e-08, 2.6276169532981276e-10, 2.5319715123458203e-09, 1.6156955903862093e-09, 1.2481626101465884e-08, 4.3288895655386265e-08, 9.392379608713465e-09, 1.1219285357962466e-08, 7.633729231276032e-09, 1.1514182661981803e-08, 2.0112288712915797e-09, 3.291040494164763…	[79998078.2247585, 382159832.4988032, 414004412.56269014, 788059353.223924, 75043496.3527027, 126963710.12540884, 5740243174.679926, 595708128.6283664, 933539727.2213681, 120842904.5613392, 36410439.037016444, 167813472.921055, 140487364.96603113, 206474164.29939473, 136889252.386342, 783684006.2522439, 478926923.0646173, 2359732811.670385, 388124089.2152015, 209248495.5894549, 178013381.08755794…
QARTEK	No
QATHOK	Yes	1	1	1	1	[1.449132678669027, 1.487575922504162, 1.4415524499896486, 1.4529714188948437, 1.4421873534860865, 1.470758400045721, 1.456540514659149, 1.4666554498904192, 1.4608395939249286, 1.4603184335380597, 0.5819409213515174, 0.5972940023378696, 0.5795801225886521, 0.5840682857461508, 0.5793374448254859, 0.590893526370434, 0.5852927441864352, 0.5894626083347011, 0.5870470946535558, 0.5868036373507315, 0.5…	[1.7326279163625253, 1.6988974379055937, 1.7456381022451553, 1.7347208671891332, 1.7403849868741255, 1.7164010934732556, 1.7296880048768104, 1.7218929032173573, 1.7262112552955071, 1.7263534794054303, 2.2097840734164045, 2.1850443998321, 2.2223736855680296, 2.2139833056579685, 2.2162525597023786, 2.199256663877645, 2.2093787269370804, 2.204206427101086, 2.2069824000503075, 2.2069316615762067, 2.2…	[0.8363784659035925, 0.87561255277308, 0.825802580807324, 0.8375822568210504, 0.828659959930115, 0.8568850285859119, 0.8420827979106468, 0.8517692634367522, 0.8462693018849827, 0.8458976976378006, 0.26334741405381573, 0.2733555448043829, 0.2607932798846625, 0.26380880300837356, 0.2614040725138679, 0.26867874772223865, 0.26491281782089116, 0.26742622700267993, 0.26599536753903164, 0.26589116807161…	[1.988435214045698, 1.6587088563668184, 1.6938592172492148, 1.5817211451869564, 1.5629911681562287, 2.042779477017431, 3.0090702640935034, 2.4043039841527847, 1.825706497369533, 1.789353598322334, 1.8002442479281675, 1.4929471194343114, 1.5238233049264793, 1.4203016063391607, 1.4030619481698077, 1.8509110377446152, 2.83836158297204, 2.2080236710473455, 1.6485192023487791, 1.6118157782603366, 2.03…	[1.4232574974056513, 1.616767700814359, 1.5765881379346003, 1.631451536239125, 1.6398849457578608, 1.3840542558088054, 0.886242587895345, 1.2205477870988253, 1.5303080462798784, 1.5180188277400362, 1.574520003017367, 1.7482412753050074, 1.709559299862617, 1.756421120945594, 1.7634510467499915, 1.5376922103398944, 1.0612785307544461, 1.3909976957192647, 1.672935682086019, 1.656920201006782, 1.4237…	[1.397101520751, 1.0259413616015052, 1.074382824843681, 0.969517702519801, 0.9531102606920413, 1.475938871936551, 3.3953121923868093, 1.9698564935893927, 1.1930320184931114, 1.1787426912130265, 1.1433606714924096, 0.853970868050718, 0.8913544590403716, 0.8086338688380844, 0.7956341916922648, 1.203694097751517, 2.67447376039379, 1.5873668790699245, 0.9854050098884887, 0.9727781562932005, 1.4310833…
QAVWAN	Yes	1	1	1	1	[0.4760222325083395, 0.4798960636100293, 0.4546892928778692, 0.48033193189150897, 0.440145904250266, 0.45513351371889144, 0.4796494018298493, 0.4585982589921142, 0.4558365078767319, 0.47267071978963404, 0.49324000544301183, 0.49723524626741084, 0.47119362076469734, 0.4977075831901746, 0.45614718957350875, 0.47176291502831513, 0.4970345010806205, 0.4752830673097415, 0.4722782395110369, 0.489766341…	[2.01082956701612, 2.019773144977541, 2.0004296672493957, 2.0053906398806984, 2.0012269523795445, 1.9429609767504106, 1.990449739584845, 1.9765364630037776, 2.0593549408035416, 2.019317170010653, 2.0003391261034813, 2.0091873696539193, 1.9904653202439384, 1.9948238978509878, 1.9916066884332433, 1.933205091308832, 1.9799685931377053, 1.9665742607764352, 2.049161581502541, 2.008906195448068, 1.9918…	[0.23672927846128267, 0.23759899214590535, 0.22729581565497878, 0.23952038188434155, 0.2199380253833348, 0.23424737766998247, 0.240975389777936, 0.23202114788976586, 0.22134917048290306, 0.2340745311382364, 0.24657819217074875, 0.24748077445512667, 0.23672536063424152, 0.2494995090676185, 0.22903477489943083, 0.2440314879932987, 0.25103150767303717, 0.24168071188020743, 0.23047388930878768, 0.243…	[0.4077887313324427, 0.37314770785368423, 0.34424761361756884, 0.26794781484974767, 0.28396990831825525, 0.5144963474521322, 0.4396840535354836, 0.39973362446795613, 0.4283123432537322, 0.38306161111093373, 0.3153256871887672, 0.2913125418031139, 0.27038687376140963, 0.21273351945111504, 0.2247566662691029, 0.398526764722269, 0.33999007676234866, 0.31325361371256755, 0.33267310473826145, 0.299202…	[1.561971482658231, 1.7063732616890712, 1.7715144048434226, 1.8231564854736093, 1.8017013546617529, 1.6594411044161834, 1.5886379061253828, 1.80717689198753, 1.659338123636164, 1.7174420921603215, 1.6202821900743523, 1.7611246371499467, 1.8236123685016934, 1.8625418242050964, 1.8434649125791938, 1.7401897080882545, 1.6535548458802276, 1.8703701457972683, 1.7240411987941142, 1.7753718259282825, 1.…	[0.2610730963144411, 0.21867882967430005, 0.19432391442958408, 0.14696918064065229, 0.15761208570083307, 0.3100419448951398, 0.2767679480894759, 0.22119230620989724, 0.2581224026331395, 0.22304193711072462, 0.19461158625356326, 0.16541279115517296, 0.14826992755240162, 0.11421677445654482, 0.12192077252755823, 0.22901340174002313, 0.20561161161930716, 0.16748215021312765, 0.19296122677981864, 0.1…
QEFNAQ	Yes	1	1	1	1	[1.8771048843459253, 1.8752749835534877, 1.8824026955768647, 1.8792808546640822, 1.8762219217774716, 1.865148126659453, 1.881622793430491, 1.8810604918227098, 1.8754060772293422, 1.8764481775002655, 1.9059110655504254, 1.9040988490730681, 1.9111862726029918, 1.9080925248869873, 1.9050210177102962, 1.894019400934912, 1.9103940227897498, 1.9098422811957807, 1.9042552253607095, 1.9052490898219812, 1…	[0.12327865161407457, 0.12453553810928662, 0.11922460657151687, 0.12140269232245957, 0.12411053998698737, 0.1322060647048969, 0.12004537834519258, 0.12035934937207085, 0.12406382204636579, 0.1238972880759496, 0.11907150883837249, 0.12028919474258039, 0.11512980669809647, 0.11724085322173243, 0.11988528557131387, 0.1277464887331901, 0.11593484965411358, 0.11623644238069053, 0.11981891658123911, 0.…	[15.22652024311741, 15.058151368068392, 15.788709643992036, 15.479729639541233, 15.11734556931416, 14.107886282091021, 15.674262677733847, 15.628702727593891, 15.116462207076415, 15.145191687730842, 16.006440870229557, 15.829342387301297, 16.600273442781614, 16.274979859437703, 15.890365599346993, 14.826391079059244, 16.478168803335016, 16.43066702730613, 15.892776196733463, 15.919970275828595, 1…	[2.1546918687627126, 2.141456201689503, 2.096247394348152, 2.128323963934311, 2.1324588833095373, 2.1426554688503865, 2.134267896494541, 2.140702903069617, 2.147014617237878, 2.141469708237411, 2.259466159571704, 2.255883726099779, 2.244811819199893, 2.253599902926975, 2.2524698237706837, 2.256012935074191, 2.25511841457082, 2.2554134074330285, 2.257383141874875, 2.2554621634124006, 2.13502064248…	[0.0007148529259566454, 0.008887650835977916, 0.03439044736541922, 0.014911744554562968, 0.016091770656337014, 0.008474479681044738, 0.011433229296570306, 0.009796452362407754, 0.0054692209771324074, 0.00959799425967927, 0.0001275878514909662, 0.002241205603315461, 0.00823506913752904, 0.0031591342308846158, 0.004765545559363739, 0.002249445172799037, 0.0023176410075985802, 0.002638497622816592, …	[3014.175070877993, 240.94738207094258, 60.954350842670365, 142.72803266892387, 132.51859778835245, 252.83622705981153, 186.67236011218372, 218.51817615979087, 392.5631504404105, 223.1163772657821, 17709.101087353014, 1006.5492084985885, 272.5917392690472, 713.3599708727556, 472.65728460928136, 1002.9197254303299, 973.0231762284259, 854.8097174426779, 1666.0978952163425, 838.0872766125248, 2016.5…
QESYOD	Yes	1	1	1	1	[0.5038042234383203, 0.5058636423711277, 0.5073987746240887, 0.4900984007699574, 0.49834660804680825, 0.53555063471204, 0.4958468941723902, 0.5013808212979277, 0.4910722870026551, 0.5120889191786646, 0.48315919051611517, 0.48509264478890574, 0.4866693454904684, 0.4698802717582563, 0.4778119184178091, 0.5139572474694105, 0.47546835037785107, 0.48086039190082436, 0.47081970512775656, 0.491230736472…	[0.6124808439811955, 0.6097402907700062, 0.614227812508143, 0.6222006942343162, 0.6131125317416829, 0.6024509592136885, 0.6072538083493982, 0.6182639159772628, 0.6132389989232604, 0.6081927765217158, 0.6184719637711097, 0.615674772985431, 0.6202688159674568, 0.6280759564532395, 0.6189918839618176, 0.6086860887623978, 0.6132361893876312, 0.6242852777184907, 0.6191421222435649, 0.6143010898863441, …	[0.8225632334287147, 0.8296378803052383, 0.8260758700459562, 0.7876853968687312, 0.8128142587970655, 0.8889530782904455, 0.8165397851026611, 0.8109495125644149, 0.8007845030483898, 0.8419845465895307, 0.7812143780456434, 0.7879040462169216, 0.784610370475246, 0.74812650751938, 0.7719195207530102, 0.8443716013198308, 0.7753429406256126, 0.7702574593111885, 0.7604388204466895, 0.7996579276189236, 0…	[0.5355067283149727, 0.849468373942847, 0.812575510507669, 0.42326658067386086, 0.5607187517957782, 0.4381220343631092, 0.33718844723590496, 0.332510383086042, 0.6366425335594652, 0.7330999580085108, 0.21794140344903298, 0.36659580739428804, 0.35739779266253635, 0.16849659331707464, 0.22881646659180296, 0.174844330213928, 0.1357943241668677, 0.1343076399508662, 0.2608573304749343, 0.3097855104950…	[0.5142131718780115, 0.3717558265754886, 0.41148716073270986, 0.5270261430208096, 0.4933479368745549, 0.5246085253923561, 0.5901134420411538, 0.5998682554027276, 0.4696759530185673, 0.4446079231893489, 0.6516106828585653, 0.5849708394936733, 0.6256372952180864, 0.6330938334582799, 0.6389440259708911, 0.6350404504638246, 0.677825147251711, 0.687289871912089, 0.6291061054326138, 0.6306043184225119,…	[1.04140997858766, 2.2850169740926827, 1.9747287110022236, 0.8031225514692317, 1.1365584203068309, 0.8351408967962092, 0.5713959778133471, 0.5543056831083816, 1.3554931425971841, 1.6488684069093824, 0.3344656697354025, 0.6266907384846709, 0.5712539763761264, 0.26614789848237935, 0.3581166069189093, 0.2753278631089156, 0.20033828003793488, 0.19541629440459066, 0.4146475900047927, 0.491251806314903…
QEVKOS	Yes	1	1	1	1	[0.2674297943278383, 0.4379859889986895, 0.4359409783477048, 0.43447498952962993, 0.42870552225321074, 0.2650374969029438, 0.2620403689397664, 0.4347991628930537, 0.25866666298725277, 0.45039402270127626, 0.1600004261898439, 0.2697978379485837, 0.26837388064968754, 0.2675529886708311, 0.2642368813776886, 0.1586525394931396, 0.15694157228185784, 0.26768764706935866, 0.15485324674385842, 0.27801423…	[0.6762288007687502, 0.6297357766567954, 0.6296156159260142, 0.6330385451011945, 0.6438039378959844, 0.6818531628779558, 0.6882943527615913, 0.6311445342385285, 0.6892440652747518, 0.6244777326149118, 0.7304385366825716, 0.7196607019606703, 0.7190490249680397, 0.7223725948256282, 0.7327550137407955, 0.7358855011049663, 0.7420572805212262, 0.7204616806167004, 0.7422902039516163, 0.7166684960584984…	[0.39547235199657105, 0.6955075529040348, 0.6923922585791328, 0.6863325983731003, 0.6658945325097936, 0.3887017195671241, 0.3807097470557497, 0.6889058516804489, 0.37529037393182496, 0.7212331187780151, 0.2190470767280665, 0.3748958880393725, 0.3732344684865072, 0.3703808679721787, 0.36060740141337283, 0.21559405539980803, 0.211495226044573, 0.37155015217495474, 0.208615506333628, 0.3879258486323…	[0.9663157151206413, 1.035082886333556, 1.164679642372515, 0.7638519714657053, 0.8682859150869572, 1.0414485654856402, 1.0465695043806997, 0.723128499427004, 0.7347204106287535, 0.9178146777864163, 1.3618365569830504, 1.379719812110771, 1.4480369824347927, 1.1751918024651342, 1.2750207298667644, 1.3819903893773817, 1.4090619650351937, 1.161544459774835, 1.132603813616737, 1.316715144253654, 0.618…	[0.23363827765515593, 0.22901854246464745, 0.16605450479924044, 0.3688622047980456, 0.3010451934816628, 0.22774392043881045, 0.19689569971820686, 0.35545076272732784, 0.4075921989699581, 0.2707621179718919, 0.09237985848767186, 0.09606001799180879, 0.06481084992399071, 0.1943943234548784, 0.13986725226191746, 0.09582127113797037, 0.07225197284974803, 0.18324000556049602, 0.22816627929521632, 0.11…	[4.135947777131358, 4.519646641683335, 7.013839484695764, 2.070832851752646, 2.884237761928745, 4.572892938169357, 5.315349730230415, 2.034398502562021, 1.8025870281263814, 3.389745525190845, 14.741704298722087, 14.363101745706754, 22.342508764088592, 6.045401849081835, 9.11593463979075, 14.422584599065612, 19.502055230594404, 6.338923949614023, 4.963940408351493, 11.14608619659069, 1.59566290132…
QIFLUO	Yes	1	1	1	1	[2.965876037656827, 2.9638976185611474, 2.96165619781752, 2.9662252278590424, 2.9784881823336833, 2.9738085489663546, 2.964736047045071, 2.9661661093471525, 2.966753944875573, 2.96252635568187, 2.967147927080638, 2.9652281385821486, 2.9628819786702705, 2.967383042044242, 2.9803470111737886, 2.975672753653306, 2.9660650851593076, 2.9676005771659146, 2.968189087682761, 2.9637674510733745, 2.9909120…	[0.08052374611212403, 0.08342331879210527, 0.08508651224329661, 0.07903998569182782, 0.071497590258496, 0.07705024942186185, 0.08243850291699861, 0.08181001557844919, 0.08109329490529112, 0.0841665765055604, 0.08562264677838441, 0.08859369892293885, 0.090332432326456, 0.08412321146396566, 0.07616864495660229, 0.081887390116759, 0.08757934766922282, 0.08690388818922867, 0.08616640065722508, 0.0893…	[36.83231569389531, 35.52840694275561, 34.80758723954923, 37.52815997999009, 41.65858138106622, 38.59570308052216, 35.9630020213983, 36.2567601090705, 36.58445434163757, 35.19837064403057, 34.653774891594445, 33.469966539735324, 32.79975865105229, 35.274248217631666, 39.1282661372257, 36.33859559341735, 33.8671749002036, 34.148075983713404, 34.4471750594572, 33.15832170467511, 38.0099573200059, 3…	[2.25751909626752, 1.9621364856669845, 1.9949972544827808, 2.0276579769583787, 1.9862836000914132, 2.20621264611023, 2.0266213421331623, 2.0938755318528486, 2.152317201327086, 2.1848436945687593, 2.196163323323265, 1.8868195757863222, 1.9219728760355053, 1.9564865519651817, 1.9169706876275063, 2.1415296303415707, 1.9524381228986405, 2.023667431193126, 2.0862222962917465, 2.122510146211903, 2.8405…	[0.3092099044988622, 0.4635661913242081, 0.457907346667075, 0.4482430585044853, 0.5184422153297416, 0.33469414407343157, 0.421543194653811, 0.39531866941177235, 0.37353095517622453, 0.3761653312813414, 0.3398766832521861, 0.501035528597673, 0.49499197988705734, 0.4848062366200171, 0.5559363759549745, 0.3669278943992065, 0.45787565713565126, 0.4304285653788739, 0.4073516625651789, 0.40920472298904…	[7.300927504008291, 4.232699714493866, 4.356770575976931, 4.5235680474862034, 3.831253592703846, 6.5917276569565235, 4.8076243854381495, 5.296677576519472, 5.762085234171999, 5.808200577991787, 6.4616475078807545, 3.7658398817889447, 3.882836397620105, 4.0356051638391826, 3.4481835881571503, 5.836377291097011, 4.264123004731406, 4.7015174966648505, 5.121428210589266, 5.186915074459473, 21.5337033…
QOKCID	Yes	1	1	1	1	[0.023799552084485733, 0.02352991209391994, 0.025733957306800295, 0.023638001461468033, 0.023393922460090866, 0.023858001843916652, 0.02378470574518935, 0.023685291148926903, 0.023811579774089205, 0.03779514788907196, 0.026212832755009553, 0.025918070578619366, 0.02832662638857088, 0.026036183394175086, 0.025769474766431107, 0.02627666242513004, 0.026196635452313634, 0.026087947125490906, 0.02622…	[0.5517659123360168, 0.5517695583546759, 0.5509829355504593, 0.5514355497023161, 0.5522573655977717, 0.5513506002025111, 0.5519756130846434, 0.5518854354802851, 0.5516175813874529, 0.5451747928215881, 0.550615097588011, 0.5506309184316929, 0.5497467326788247, 0.5502927435418676, 0.5511238331961463, 0.5501980460037355, 0.5508250154909207, 0.5507395248379363, 0.5504665444279028, 0.5434206345319895,…	[0.04313342225822783, 0.04264445498603419, 0.046705543214493196, 0.0428662995598101, 0.04236054404592491, 0.04327192504216665, 0.04309013873325243, 0.0429170433322171, 0.043166825310747475, 0.06932666070905569, 0.04760645479907071, 0.047069769805951366, 0.051526684388900186, 0.047313332221314654, 0.04675804821755855, 0.04775855279019228, 0.04755890657755618, 0.04736893930604979, 0.047643146326758…	[0.22972956827297672, 0.3279106241532383, 0.04090679372143904, 0.04085667838263586, 0.03182866332052879, 0.06305087727173907, 0.04557451328303425, 0.10412603038216586, 0.02786519380960719, 0.035858001239059065, 0.08597617400032309, 0.12808820974216828, 0.013889133104577909, 0.013871978349145298, 0.010656908152040645, 0.021922981125419187, 0.01556525221947704, 0.037058899395898445, 0.0092612348586…	[0.4516249465322742, 0.419086850194843, 0.5927348947418233, 0.5863861271830696, 0.6090478864568901, 0.5688730495407383, 0.553649362711676, 0.5024135156435662, 0.6148762320820232, 0.5947947930510123, 0.5197584065039726, 0.5172043798654882, 0.6067499032561341, 0.6002334896239893, 0.6202476974480922, 0.5897435788636363, 0.5682474404820428, 0.5336158355284015, 0.6247797900563711, 0.6071158569946615, …	[0.5086733362204997, 0.7824407375244181, 0.06901364182254995, 0.06967538365702232, 0.052259705728051484, 0.11083470613108005, 0.08231656415139431, 0.2072516505627555, 0.04531837848936407, 0.06028634019327018, 0.16541564874076925, 0.24765492081772547, 0.022891034724590198, 0.023110970295634903, 0.01718169724109699, 0.03717375128977596, 0.027391680297359684, 0.0694486499996794, 0.014823198518960233…
QOMDUS	Yes	1	1	1	1	[0.11752548266811022, 0.11843970700109757, 0.11644336007058215, 0.11728930005242762, 0.11594417633971604, 0.11608789113561545, 0.1149091453876679, 0.11473465283328746, 0.1153541137336734, 0.11652324218949564, 0.11989964978569255, 0.12083199385957699, 0.1187950678953771, 0.11965804631341803, 0.11828632393717303, 0.11843210493742717, 0.11722922956374045, 0.11705169787783072, 0.11768382623669761, 0.…	[1.1730841313070683, 1.1721356570059516, 1.1805521784600785, 1.177899589836508, 1.1789854215569302, 1.1838194411034428, 1.190247915131324, 1.1876893961840447, 1.1844054512310798, 1.1817332577836865, 1.1718397683951103, 1.170882294608165, 1.1793123518218107, 1.1766531098013373, 1.1777525483601732, 1.1825803466215281, 1.1890155751842106, 1.1864614092707975, 1.1831738187264325, 1.1804914180450952, 1…	[0.100185041747314, 0.10104607456754144, 0.09863465774335513, 0.09957495618850441, 0.09834233250026442, 0.09806215973899657, 0.09654219421589122, 0.0966032476183766, 0.09739410909817536, 0.09860367508656928, 0.10231744391974405, 0.10319738748805092, 0.10073248848098773, 0.10169356228839675, 0.10043393589074996, 0.1001471953053944, 0.09859351888269291, 0.09865613576911113, 0.09946452868892282, 0.1…	[0.09112494184569547, 0.27031462643783827, 0.20196888432683902, 0.1624200546310712, 0.2640994480222188, 0.14904006561789226, 0.12792064977763917, 0.2638196642495807, 0.19372156126290632, 0.17538684698106896, 0.07657347772281943, 0.24460462227639013, 0.17972257573631176, 0.14236337140783797, 0.23893913858916954, 0.12998151202687222, 0.11040848743186055, 0.2382970157161272, 0.17163442704634999, 0.1…	[1.4449590587201462, 1.2166705291231843, 1.2364234756911194, 1.2978279351484814, 1.1887307699126628, 1.2924044025195793, 1.317101999551678, 1.230280336246778, 1.2906736558773937, 1.3589432968849808, 1.45012639556557, 1.2208798565965893, 1.2413130771456475, 1.303083884032662, 1.192962521325752, 1.2975394828255766, 1.3221946417423307, 1.2345854394004252, 1.2959586141983126, 1.3646630595447486, 1.46…	[0.06306403028914066, 0.2221756999675544, 0.16334927983629974, 0.12514760256912572, 0.22216927054190955, 0.11531999220006864, 0.09712281191675472, 0.2144386579845831, 0.15009337207802181, 0.12906119584466627, 0.05280469203027966, 0.20035110003228918, 0.14478424423722097, 0.10925111817611093, 0.20029056597992193, 0.10017538097863428, 0.08350395921009711, 0.1930178407351506, 0.13243820070020063, 0.…
QOMFAA	Yes	1	1	1	1	[0.6324212454890481, 0.46256983138890073, 0.5447113156720864, 0.3305969805845533, 0.3373362365574931, 0.47184239797525085, 0.572953168075236, 0.3488881788234435, 0.34315442515854144, 0.5339979081351682, 3.6173660942148853, 3.246625289138956, 3.394439968555262, 2.6730697827132204, 2.715288113559677, 3.283878104790359, 3.5130804193583027, 2.7827635587924915, 2.7482109878889265, 3.337568038598502, 3…	[2.274410509607664, 2.2694246189941527, 2.356848089113377, 2.362460861241857, 2.3474117203061278, 2.2559431887265826, 2.2719904243379716, 2.327100149988805, 2.3390636134584932, 2.4051376969462908, 0.5236747818030921, 0.7075294398697571, 0.6646099375377289, 1.0372351457777906, 1.0085667107451468, 0.6841729108289053, 0.5757346885250744, 0.9649171311070769, 0.9879167975655883, 0.7105665649636762, 0.…	[0.27805941047913146, 0.20382692049666734, 0.23111855116508653, 0.1399375481762567, 0.14370561143551794, 0.20915526611359075, 0.2521811544351852, 0.14992400684823207, 0.14670589683157872, 0.2220238403868371, 6.907657614826786, 4.5886787265510804, 5.107416812229903, 2.5771106904681367, 2.692224604115254, 4.799778028059891, 6.101908551590254, 2.8839404639854904, 2.7818243344591695, 4.69705190641656…	[4.545836292815845, 4.487914753826842, 4.534972946931962, 4.51756963356173, 4.543301648571869, 4.487123148527682, 4.5324346770309925, 4.517557008811042, 4.546266672817526, 4.546469499281833, 3.44601247106155, 2.730803269878359, 3.240247010098342, 3.0533002708720067, 3.377401078378898, 2.734033741124193, 3.217558494180444, 3.1734308970641014, 3.448784593694343, 3.528790782821206, 3.30546537423673,…	[0.017692140437060553, 0.0527035354932927, 0.02390144703623867, 0.03487398897677933, 0.01900673490597233, 0.05336382135676257, 0.02554188195908906, 0.036516171868516745, 0.01739772922653746, 0.017815821550649695, 0.5730721704533381, 1.0355499537080721, 0.6955408046244658, 0.8299973010346118, 0.6098313993790115, 1.0376539671526244, 0.7145011498539716, 0.7902073784946465, 0.5701459418436882, 0.5403…	[256.94100207872356, 85.15396001086103, 189.73633437574594, 129.53980218809298, 239.03640846509964, 84.08549152672418, 177.45108540908157, 123.71387189975292, 261.3137963937801, 255.19280636912507, 6.013225992697438, 2.637056049396714, 4.658600888049704, 3.67868698737453, 5.5382538219876665, 2.6348222313711394, 4.5032236754804975, 4.015946931689655, 6.04895052403945, 6.530690907973559, 4.30267220…
QUGNOV	No
QUJFUX	No
QUNMUI	Yes	1	1	1	1	[0.11929454271180397, 0.11636126359413598, 0.11872385221239988, 0.11514413360529002, 0.11607837662015105, 0.11795873116744042, 0.11921617217055196, 0.11606158111860902, 0.11882420457319375, 0.11856373056422957, 0.12140542091286147, 0.11842317614191775, 0.12082515076787051, 0.117185511584288, 0.11813546669299108, 0.12004742854998761, 0.12132603302700673, 0.11811845682954336, 0.120927137647597, 0.1…	[1.2561585054002724, 1.2589906551141425, 1.2578408012729518, 1.2643998822153433, 1.2613140132102372, 1.2553396063174114, 1.2508489593000807, 1.2599555417810364, 1.258479548581808, 1.256866743327417, 1.2551781470020194, 1.2580318490937803, 1.2568637991794038, 1.2634469764512257, 1.260355816283552, 1.254370624329292, 1.249873198086342, 1.258998473028217, 1.2575012503070493, 1.2558917600459503, 1.25…	[0.09496774666489322, 0.09242424725033915, 0.09438702584003456, 0.09106623246717412, 0.09202972091360011, 0.09396559351256115, 0.09530820750513316, 0.09211561620225722, 0.09441886020881135, 0.09433277727624895, 0.09672365727752441, 0.09413368685953662, 0.0961322546219855, 0.0927506367647015, 0.09373183760228963, 0.09570331624608683, 0.0970706734193251, 0.09381938053144569, 0.09616462617279284, 0.…	[0.09141525971721853, 0.14558264486698122, 0.09172122757774034, 0.05727525027029339, 0.06374730140969422, 0.053545101594532525, 0.048591682782217156, 0.06477093761719556, 0.04962330792211074, 0.049526075040481676, 0.10596574050705654, 0.16861817180433025, 0.10627743949941343, 0.06613560200101727, 0.07388063529415305, 0.06181350301062525, 0.05603127235205346, 0.07498821699994902, 0.057258008266324…	[1.2901014522780645, 1.2037304392261448, 1.3232265932492473, 1.3011189890474018, 1.134980628189299, 1.2633154803441076, 1.2532812091381822, 1.212698416238668, 1.2317529928605424, 1.27864466902623, 1.281952911102385, 1.192199767929461, 1.3148161314842077, 1.2957685847694986, 1.1297592670642016, 1.2584579196280268, 1.248919789919445, 1.2070400092809543, 1.2273673151373656, 1.2741122382253782, 1.271…	[0.07085896970024895, 0.12094289562086136, 0.06931634237528012, 0.044019994137682025, 0.05616598189115705, 0.042384584395299005, 0.038771572116389735, 0.053410589764016116, 0.04028673622855896, 0.038733258926578064, 0.08265962001360394, 0.14143449473839095, 0.08083064768869543, 0.05103967080108057, 0.06539502480571782, 0.049118450483347106, 0.0448637877342527, 0.06212570952359752, 0.0466510779292…
QUPHUF	Yes	1	1	1	1	[0.03252480349499967, 0.03228291949036378, 0.031510507073683566, 0.03313043759092953, 0.03137743090186662, 0.03277642952434373, 0.03221051178326613, 0.03145723521359257, 0.0310169808561603, 0.03168870004004356, 0.030164655044587988, 0.029935484624947193, 0.029203905230627557, 0.030738613066802156, 0.02907790276147007, 0.030403095162331265, 0.02986688915383369, 0.029153465125925062, 0.028736663924…	[1.0892966483493567, 1.089425763851261, 1.0898451567969571, 1.0889675069941234, 1.089914323272022, 1.0891577008779214, 1.0894652182694484, 1.089870158438955, 1.0901097824855257, 1.0897463264870297, 1.0902069086360282, 1.0903318143694716, 1.0907376496840087, 1.0898882225623832, 1.0908044579097875, 1.090072316188852, 1.090370005968616, 1.0907617050369982, 1.0909935098394452, 1.090641961503495, 1.08…	[0.02985853628053062, 0.02963296863499857, 0.02891282938421509, 0.030423715471896373, 0.02878889673425771, 0.030093373528850886, 0.029565433795519087, 0.028863287034713803, 0.028453080005794863, 0.02907896936179369, 0.02766874325014815, 0.02745538947908128, 0.026774454186199635, 0.028203454657519004, 0.02665730099525766, 0.027890897430206837, 0.027391517549404547, 0.02672762069964327, 0.026339903…	[0.1477448230534391, 0.08035231253557859, 0.34500032943492737, 0.09316618767810321, 0.10153784230778294, 0.5678575395498848, 0.10030727980722291, 0.3225265825632747, 0.6169610979265845, 0.07818863412264813, 0.12496783779732024, 0.0702327668157257, 0.28734185277525653, 0.08070360111550026, 0.0875948160124088, 0.4732985247429401, 0.0865434703372646, 0.26752278260691625, 0.5163894796104119, 0.068474…	[0.8639251982148726, 0.9762535724825496, 0.8728531207617816, 0.9397646854184152, 0.9342302777672905, 0.7396133141875519, 0.9280587025704655, 0.8302116663732303, 0.726564587280988, 0.987427767708568, 0.8786341755477454, 0.983946662157448, 0.9131794586597206, 0.9487378237378403, 0.9441548002242776, 0.8036328185561554, 0.9377878108406471, 0.8661919307527225, 0.7959715967003268, 0.9949275835345937, 0…	[0.1710157584924297, 0.08230680511749408, 0.39525588123443806, 0.09913778323838851, 0.10868609669817962, 0.7677762536950313, 0.1080829041626349, 0.3884871721596352, 0.8491483189889958, 0.07918415572218841, 0.1422296574332709, 0.07137863211175494, 0.3146608807834881, 0.08506417589376163, 0.09277590495923047, 0.5889487261026628, 0.09228470378569512, 0.3088493128473714, 0.6487536511994737, 0.0688239…
QUQPIC	Yes	1	1	1	1	['error', 'error', 'error', 'error', 'error', 'error', 'error', 'error', 'error', 'error', 'error', 'error', 'error', 'error', 'error', 'error', 'error', 'error', 'error', 'error', 'error', 'error', 'error', 'error', 'error', 'error', 'error', 'error', 'error', 'error', 'error', 'error', 'error', 'error', 'error', 'error', 'error', 'error', 'error', 'error', 'error', 'error', 'error', 'error', 'e…	['error', 'error', 'error', 'error', 'error', 'error', 'error', 'error', 'error', 'error', 'error', 'error', 'error', 'error', 'error', 'error', 'error', 'error', 'error', 'error', 'error', 'error', 'error', 'error', 'error', 'error', 'error', 'error', 'error', 'error', 'error', 'error', 'error', 'error', 'error', 'error', 'error', 'error', 'error', 'error', 'error', 'error', 'error', 'error', 'e…	['error', 'error', 'error', 'error', 'error', 'error', 'error', 'error', 'error', 'error', 'error', 'error', 'error', 'error', 'error', 'error', 'error', 'error', 'error', 'error', 'error', 'error', 'error', 'error', 'error', 'error', 'error', 'error', 'error', 'error', 'error', 'error', 'error', 'error', 'error', 'error', 'error', 'error', 'error', 'error', 'error', 'error', 'error', 'error', 'e…	['error', 'error', 'error', 'error', 'error', 'error', 'error', 3.961022693341194, 'error', 'error', 'error', 'error', 'error', 'error', 'error', 'error', 'error', 3.860353231824397, 'error', 'error', 'error', 'error', 'error', 'error', 'error', 'error', 'error', 4.161290680224554, 'error', 'error', 'error', 'error', 'error', 'error', 'error', 'error', 'error', 3.9838764514109664, 'error', 'error…	['error', 'error', 'error', 'error', 'error', 'error', 'error', 0.004217631323759569, 'error', 'error', 'error', 'error', 'error', 'error', 'error', 'error', 'error', 0.005027156809336562, 'error', 'error', 'error', 'error', 'error', 'error', 'error', 'error', 'error', 0.005468962677038553, 'error', 'error', 'error', 'error', 'error', 'error', 'error', 'error', 'error', 0.004651289759596445, 'err…	['error', 'error', 'error', 'error', 'error', 'error', 'error', 939.1581172653006, 'error', 'error', 'error', 'error', 'error', 'error', 'error', 'error', 'error', 767.8999041077955, 'error', 'error', 'error', 'error', 'error', 'error', 'error', 'error', 'error', 760.8921336574007, 'error', 'error', 'error', 'error', 'error', 'error', 'error', 'error', 'error', 856.5100557735658, 'error', 'error'…
QURSEC	No
QUVDUH	Yes	1	1	1	1	[1.7408341579831408, 1.7408341751940144, 1.740834164122965, 1.7408341797850597, 1.7408341572130277, 1.7408341915241785, 1.7408341679185646, 1.7408341737232, 1.740834136108201, 1.7408337635935083, 1.736096676824422, 1.736096695021026, 1.736096696719309, 1.7360966749116515, 1.7360966632972168, 1.7360967281489876, 1.736096667960318, 1.7360966830253213, 1.7360967143001016, 1.7360963179522206, 1.73874…	[4.443611673711068e-08, 3.4240849749085045e-08, 4.0326589257605674e-08, 3.2272308852810875e-08, 4.6037363913813895e-08, 2.5066647977541602e-08, 3.9188371396008763e-08, 3.6342361832116076e-08, 5.7037342755012896e-08, 2.9339162465349224e-07, 4.1229290745072406e-08, 3.052210969708761e-08, 2.9715136723063596e-08, 4.2009467652083235e-08, 4.996775641074787e-08, 1.2453664870181935e-08, 4.635166725667760…	[39176109.11597252, 50840857.86277928, 43168395.74511351, 53942040.14732077, 37813506.44819774, 69448224.31319395, 44422212.65913245, 47900964.21814856, 30520954.37870311, 5933481.453840087, 42108332.339719296, 56879970.36412862, 58424657.873837955, 41326319.32615216, 34744338.90979722, 139404484.24188447, 37454891.50037444, 45235031.906420015, 83481010.42103775, 6451336.970046654, 30736653.72346…	[1.725323380644153, 1.7254737881036324, 1.7254732488117455, 1.7254746781477484, 1.7254523902670234, 1.72547665773279, 1.72547514074576, 1.7254760312819801, 1.7254735560767065, 1.7254745676151035, 1.5437900914685299, 1.543798419371501, 1.543798370667497, 1.5437984434749552, 1.5437966363028683, 1.5437984973009837, 1.543798470417026, 1.5437984783587735, 1.543798418333291, 1.5437984400990723, 1.65347…	[0.00010076126587538954, 1.617846969078032e-06, 2.084941343904587e-06, 1.1702369456686545e-06, 1.8337413495777295e-05, 9.442054410020035e-08, 9.128721337830805e-07, 4.3129468489030383e-07, 1.736786630541589e-06, 1.2644823668538741e-06, 6.165035651274603e-06, 5.075327307787089e-08, 8.698665190035796e-08, 3.725243408480347e-08, 1.5630252273221531e-06, 4.335478355140138e-09, 2.0936162447473343e-08, …	[17122.883140212267, 1066524.721486442, 827588.3894078068, 1474466.0767498158, 94094.64375465806, 18274377.40563845, 1890160.8197800163, 4000689.300682758, 993486.2036211352, 1364569.8926654172, 250410.56999392304, 30417711.523803536, 17747531.79873962, 41441545.53661026, 987697.8370641988, 356084927.85361457, 73738368.92459428, 97303725.13001287, 30109300.28127099, 38223435.28288183, 130065.8163…
[truncated: 126 more rows]

## Sheet: pair_2
MOFs	Reasonable	No_Adsorption_1	No_Adsorption_2	Cat_predicted_1	Cat_predicted_2	Loading1_GCMC	Loading2_GCMC	Selectivity_GCMC	Loading1_ML	Loading2_ML	Selectivity_ML
[truncated: 335 more rows]

## Sheet: pair_3
MOFs	Reasonable	No_Adsorption_1	No_Adsorption_2	Cat_predicted_1	Cat_predicted_2	Loading1_GCMC	Loading2_GCMC	Selectivity_GCMC	Loading1_ML	Loading2_ML	Selectivity_ML
[truncated: 335 more rows]

## Sheet: pair_4
MOFs	Reasonable	No_Adsorption_1	No_Adsorption_2	Cat_predicted_1	Cat_predicted_2	Loading1_GCMC	Loading2_GCMC	Selectivity_GCMC	Loading1_ML	Loading2_ML	Selectivity_ML
[truncated: 335 more rows]

## Sheet: pair_5
MOFs	Reasonable	No_Adsorption_1	No_Adsorption_2	Cat_predicted_1	Cat_predicted_2	Loading1_GCMC	Loading2_GCMC	Selectivity_GCMC	Loading1_ML	Loading2_ML	Selectivity_ML
[truncated: 335 more rows]

## Sheet: pair_6
MOFs	Reasonable	No_Adsorption_1	No_Adsorption_2	Cat_predicted_1	Cat_predicted_2	Loading1_GCMC	Loading2_GCMC	Selectivity_GCMC	Loading1_ML	Loading2_ML	Selectivity_ML
[truncated: 335 more rows]

## Sheet: pair_7
MOFs	Reasonable	No_Adsorption_1	No_Adsorption_2	Cat_predicted_1	Cat_predicted_2	Loading1_GCMC	Loading2_GCMC	Selectivity_GCMC	Loading1_ML	Loading2_ML	Selectivity_ML
[truncated: 335 more rows]

## Sheet: pair_8
MOFs	Reasonable	No_Adsorption_1	No_Adsorption_2	Cat_predicted_1	Cat_predicted_2	Loading1_GCMC	Loading2_GCMC	Selectivity_GCMC	Loading1_ML	Loading2_ML	Selectivity_ML
[truncated: 335 more rows]

## Sheet: pair_9
MOFs	Reasonable	No_Adsorption_1	No_Adsorption_2	Cat_predicted_1	Cat_predicted_2	Loading1_GCMC	Loading2_GCMC	Selectivity_GCMC	Loading1_ML	Loading2_ML	Selectivity_ML
[truncated: 335 more rows]

## Sheet: pair_10
MOFs	Reasonable	No_Adsorption_1	No_Adsorption_2	Cat_predicted_1	Cat_predicted_2	Loading1_GCMC	Loading2_GCMC	Selectivity_GCMC	Loading1_ML	Loading2_ML	Selectivity_ML
[truncated: 335 more rows]

[truncated: 3 more sheets: pair_11, pair_12, pair_13]
