# Supplementary material for: Efficient Exploration of Adsorption Space for Separations in Metal–Organic Frameworks Combining the Use of Molecular Simulations, Machine Learning, and Ideal Adsorbed Solution Theory
Source: J Phys Chem C Nanomater Interfaces. 2023 Sep 14;127(38):19229–39. doi: 10.1021/acs.jpcc.3c04533 (PMC10544990; doi:10.1021/acs.jpcc.3c04533)
Supplement: Supplementary file 2 — jp3c04533_si_002.zip [file jp3c04533_si_002.zip › Data S8.csv]

MOFs	mol_id_1	mol_id_2	Reasonable	No_Adsorption_1	No_Adsorption_2	Cat_predicted_1	Cat_predicted_2	Loading1_GCMC	Loading2_GCMC	Selectivity_GCMC	Loading1_ML	Loading2_ML	Selectivity_ML
BEPMIU	1	2	Yes	1	1	1	1	[0.9848088430405852, 0.9937581640911324, 0.9887700133643831, 0.9792665653780752, 0.9881313929582762, 0.9795538561697961, 0.9838132653982835, 0.9876807899113569, 0.9795129663979529, 0.9970621657122609, 1.0110520578082298, 1.020127433512591, 1.0150694996141336, 1.0054322129138624, 1.014421890610862, 1.005723367483628, 1.0100428802419743, 1.0139650922195462, 1.0056821688442172, 1.0234774265221764, 0…	[2.593545957533798, 2.57804976324827, 2.5851313716085613, 2.5996413769182576, 2.586183221569661, 2.600046491716534, 2.593375123832925, 2.586346045850666, 2.5989410877072032, 2.5737171514628128, 2.579758052497156, 2.5642752542232676, 2.5713571744340986, 2.585863396823043, 2.5724083481465825, 2.5862643316805407, 2.5795953965427065, 2.5725736366433045, 2.5851648359489396, 2.559940773800211, 2.592190…	[0.3797152081226429, 0.38546896117281504, 0.3824834684316778, 0.37669294467798703, 0.38208096963777327, 0.37674474640763095, 0.37935632849914874, 0.3818826917983058, 0.376889253485189, 0.3874016090484399, 0.3919173958308032, 0.3978229060365023, 0.39476021056371874, 0.3888187651942956, 0.39434714606712884, 0.38887106594789334, 0.3915508926693235, 0.394144244416097, 0.38902052003003523, 0.399805119…	[1.8062815968475283, 2.007954294315869, 2.0887143592947632, 2.4556857441230506, 1.8168244693809152, 2.4137166508184627, 1.9396802709879253, 1.7891782286890632, 1.6622637431190226, 2.195086102856532, 2.1217058227789587, 2.3175819091616274, 2.4000015389886364, 2.730777863246021, 2.1332924679677467, 2.7227291384136176, 2.259087722295991, 2.106548116864902, 1.9773670514471298, 2.5161851945797804, 1.4…	[1.981115816191992, 1.8613516277379536, 1.7614107500529494, 1.4061280092453785, 1.9885921958581596, 1.2434042981907112, 1.7713079446601594, 1.9562588175320619, 2.112094341561255, 1.4880619617270305, 1.7001922444545985, 1.5851154043687798, 1.4932706136566083, 1.1619232602963416, 1.7089037188162985, 1.009902730220888, 1.4983477447014286, 1.676859007427914, 1.8314580648912577, 1.2357179736714379, 2.…	[0.911749622149541, 1.0787614034840247, 1.185819014237295, 1.746416917931202, 0.9136234533983376, 1.9412162675733737, 1.0950553667618024, 0.9145917772507316, 0.7870215408513812, 1.4751308475817337, 1.2479211275661222, 1.4620903328389065, 1.6072113902460679, 2.3502222191072693, 1.2483397657098017, 2.6960310700596843, 1.5077192395989176, 1.2562464151926975, 1.0796682104564241, 2.036213155582702, 0.…
BEPPAP	1	2	Yes	1	1	1	1	[1.0488395046028212, 1.0340940055490035, 1.0472283402989275, 1.0264905672694389, 1.0240518085753165, 1.0204481372243537, 1.008993616200323, 1.0238709014133873, 1.0080001765209878, 0.9839963535850844, 1.0369468855913482, 1.022230927337771, 1.0353375137621972, 1.0146375756931083, 1.012205686058695, 1.0086068815377653, 0.9971709948742065, 1.0120230596708775, 0.996183986429813, 0.9722216194291662, 0.…	[2.548096925986861, 2.569388738732775, 2.5512292145108764, 2.5835247799519236, 2.5859677092026243, 2.5926859813747614, 2.6124038918228747, 2.5874510971289633, 2.6112834908779954, 2.65230211998322, 2.54734179414258, 2.568762975981828, 2.550489192643814, 2.582969907562458, 2.5854329067491664, 2.592184881827324, 2.6120080142256645, 2.5869194721891717, 2.6108929515788444, 2.652132433835974, 2.5784609…	[0.4116168007214296, 0.40246693307257964, 0.4104799107592937, 0.39732174246400714, 0.396003323990105, 0.3935872467992692, 0.3862318607618789, 0.3957063778130821, 0.3860171367996765, 0.37099708444651464, 0.40707018114951404, 0.3979467692798927, 0.4059368362541367, 0.39281819456062467, 0.3915033661930942, 0.3890952719494152, 0.381764140631789, 0.3912077938840734, 0.38154915000532913, 0.366581097921…	[1.4593774795901298, 1.395867248677734, 1.8480508997439011, 1.654633941547626, 1.6120762657156906, 1.6636259335343406, 1.8539620056472574, 1.499967417336207, 1.5678583520069969, 2.074942273863718, 1.9007869706704172, 1.8247926222433317, 2.2911474800583758, 2.098977237451712, 2.0570046508181123, 2.1280162076503113, 2.3102301383984254, 1.9487869527196195, 2.0220565982524676, 2.5364624311425144, 1.4…	[2.3498992955078237, 2.535859608447867, 1.9996648168959823, 2.2100741839082505, 2.2180727531985545, 1.978216252182983, 1.8441903850013515, 2.238763284935406, 2.1689426350207928, 1.5697693786124374, 1.9328563814043196, 2.1094334578657463, 1.5846816402057116, 1.786821300474185, 1.7958329565286302, 1.575055283178457, 1.4410577519880077, 1.8268600276518276, 1.7584845791456833, 1.1949563749252423, 2.4…	[0.6210383067818878, 0.5504513120630158, 0.9241803346885771, 0.7486780098130484, 0.7267914289064724, 0.8409727357656229, 1.0052985964602017, 0.6699982206379111, 0.7228675976448619, 1.3218134473344212, 0.9834082805932005, 0.8650628989688992, 1.4458093171073505, 1.174699023844571, 1.1454320644578941, 1.3510739784040982, 1.6031488919936436, 1.0667412517775168, 1.1498858859682661, 2.1226401937068187,…
QATHOK	1	2	Yes	1	1	1	1	[0.4964530023033208, 0.48966233290993166, 0.504898805241021, 0.5082222720372496, 0.5001851389706552, 0.4997711659352982, 0.4948063077909441, 0.47143739673685825, 0.49819794446045584, 0.508358117332615, 0.5014124564414775, 0.49457568346445857, 0.5099160951192611, 0.5132617453982906, 0.5051707281341138, 0.5047514164510056, 0.4997541912216617, 0.4762217399842983, 0.5031662128072768, 0.51339810997075…	[2.702361556814826, 2.7150428872197074, 2.6939323577760805, 2.686126655688993, 2.703477378895392, 2.6809334749095766, 2.701782682240859, 2.7151524105473324, 2.6716280606480076, 2.682102603274555, 2.699572718505776, 2.7122741122567913, 2.6911114663245166, 2.6832976812344373, 2.7006695482844982, 2.678150002758239, 2.699002305844451, 2.712471129454029, 2.668861299717695, 2.6792770050639176, 2.690012…	[0.18371079956024525, 0.18035160152161053, 0.18742074342869902, 0.18920264648015647, 0.18501547039946928, 0.1864168471961635, 0.18314067635541717, 0.17363201966324382, 0.18647728394483817, 0.18953716263947737, 0.185737710640005, 0.18234723445888695, 0.1894815958016401, 0.19128021053637523, 0.1870538838989039, 0.18847018125615064, 0.18516256549299276, 0.17556748708331985, 0.1885321702032625, 0.191…	[0.415045166588889, 1.1386714363532147, 0.8051912927642553, 1.4052417904021517, 0.6910933998354781, 1.2900985259804707, 0.7470748299526103, 1.3775865746919647, 1.025489684023512, 1.7211064782061662, 0.38389718659844235, 1.0661554036757672, 0.7481405907770564, 1.321118092874896, 0.6392209727698597, 1.2080114571563925, 0.6930000718062032, 1.293095087520687, 0.9555480066549635, 1.628226863310165, 0.…	[3.2833056498425353, 2.9036904551592455, 3.1296316854900184, 2.485388341317291, 2.88106491806813, 2.359154977281128, 2.9778186865199303, 2.346214462756722, 2.826359210970509, 2.1395992962935946, 3.3173475774175567, 2.9846123420183344, 3.1909055586092747, 2.569598017400952, 2.9290571820239615, 2.4371361406951397, 3.0344598545824493, 2.4276248624233836, 2.8957279166468077, 2.22595524491011, 3.41443…	[0.12641076124265016, 0.3921462889854653, 0.2572798890353078, 0.5654012964659494, 0.23987428936481034, 0.5468477223430567, 0.25087989182635223, 0.5871528782042147, 0.36283062678058586, 0.8044059844231679, 0.1157241373233773, 0.3572173808524772, 0.23446027374847353, 0.5141341501388437, 0.21823437817904318, 0.4956684351707302, 0.22837674743321396, 0.5326585287274785, 0.32998542479138304, 0.73147331…
VACFUB01	1	2	Yes	1	1	1	1	[0.7654048285139506, 0.768704908026575, 0.721849306835245, 0.783656777863829, 0.795726422723009, 0.7115139402159283, 0.7707443866555646, 0.7729107568076947, 0.7231278319042441, 0.7492113187167466, 0.7789171685434386, 0.7822480074824847, 0.7349181835649927, 0.7973459869833647, 0.8095347077926263, 0.7244747898031011, 0.7843065211561436, 0.7864981494808312, 0.736209035331001, 0.762558711406443, 0.79…	[2.0600437589567373, 2.0626645574857254, 2.129263100442556, 2.045930088267606, 2.0251668081331182, 2.1503449330646998, 2.0638797012691197, 2.048080327845776, 2.1327307649964102, 2.093141968725358, 2.0526460483141746, 2.0552387695604684, 2.1218988101746334, 2.03847423277442, 2.0177126645813046, 2.1429762581974434, 2.0564379470654353, 2.0406790029885227, 2.125346938142374, 2.085729699278934, 2.0395…	[0.3715478494988731, 0.37267567585666184, 0.3390136741134585, 0.38303204120107126, 0.3929189534053949, 0.3308836314004141, 0.373444433889058, 0.37738302853612304, 0.3390619405752612, 0.35793621737611386, 0.37946979177591694, 0.3806117415981675, 0.3463493075357861, 0.39114842570178315, 0.401214068783482, 0.3380694429216357, 0.38139080358605504, 0.3854100269219336, 0.34639475660123187, 0.3656076392…	[0.2788884374672177, 0.12201992275492653, 0.12351794930120477, 0.8981150901051661, 0.2797456522638716, 0.3454009783383564, 0.3531737958277566, 0.24464881114473633, 0.22940353153184356, 0.5688127487073033, 0.8869825977950607, 0.45836908121862496, 0.4639426788858076, 1.9186059605453365, 0.8820642729960664, 1.0429632472578885, 1.0585059584844552, 0.8043875262075498, 0.7673773829891358, 1.47147729835…	[2.890430206813035, 3.5652527528868374, 3.3856319810629576, 2.3038844610379074, 3.13704864576153, 2.7321178871622447, 2.743922132680874, 2.891633555513923, 2.9923718587764405, 2.504395724508663, 2.325070520900215, 3.197294833949744, 3.0351417933493927, 1.3809430285504987, 2.533820956655989, 2.1060520702294645, 2.105710391771533, 2.3774402513235646, 2.5019182882533753, 1.7093594383648443, 2.293069…	[0.09648682635887543, 0.034224760826879724, 0.03648298160936704, 0.3898264454201676, 0.08917478938104331, 0.1264224285347776, 0.128711304020387, 0.08460574497007989, 0.07666277533623278, 0.2271257465985726, 0.3814863204457304, 0.1433615306137982, 0.15285700322218865, 1.3893447599783995, 0.3481162592325272, 0.49522196625663323, 0.5026835421531707, 0.3383418471861627, 0.3067156056183005, 0.86083550…
ECAHAT	1	2	Yes	1	1	1	1	[1.0064368553728351, 0.9514220547705108, 0.9943584096270869, 0.9530007502099606, 1.0083275465744859, 1.0054944920348035, 0.9855154463695861, 1.0326119933831257, 0.9844178983444829, 0.9911211301575416, 1.055994177377207, 0.9987099043950362, 1.0435548139809725, 1.0003303987317864, 1.0580490136210334, 1.0550274951869973, 1.0342770167049777, 1.083346436810397, 1.033120854449992, 1.0401295730856377, 1…	[3.6993443762532308, 3.7534983690787307, 3.674327862220885, 3.759362464579012, 3.673642449866728, 3.6964023267100345, 3.7028220950173685, 3.642367624354661, 3.7077172911163503, 3.6927649509390754, 3.6531195571513826, 3.709336303322769, 3.6288900874094328, 3.715074503170226, 3.6275701759816106, 3.650248300481353, 3.6575304147380217, 3.5954805247387647, 3.6624316880361327, 3.6473064443603405, 3.672…	[0.27205816842393415, 0.25347608050354115, 0.27062321243865917, 0.25350062921285277, 0.274476234509721, 0.2720197649398568, 0.2661525239615822, 0.2835002119167143, 0.26550511299853885, 0.26839540109518695, 0.2890664159375738, 0.26924221012271293, 0.2875685922815971, 0.2692625404626915, 0.29166879268840834, 0.2890289668918885, 0.2827801547561594, 0.3013078305824252, 0.28208604076489174, 0.28517745…	[1.0428198667910358, 0.641723446265602, 1.0100092087641357, 1.288789750166364, 1.1810230475694237, 0.9788311599178536, 1.6666563598661974, 1.1446643820372553, 1.1102016373096162, 1.1234530803530758, 1.919250217372024, 1.2796957816670822, 1.8196181675493852, 2.153946537371748, 2.1011399174834513, 1.8021979819272005, 2.568679421078842, 2.0921369135690564, 1.963867396020274, 2.111037593752343, 0.977…	[2.6303607132407163, 3.3122106081243308, 2.957245899081654, 2.7165879365768353, 2.497208547511001, 2.8072264824599333, 2.2060796804169778, 2.353344668253426, 2.8668955083201038, 2.18294468079139, 1.7605645346618768, 2.5885970690971827, 2.0261940138270833, 1.7191574711262863, 1.5993759821075282, 1.919794894938998, 1.2481906065346224, 1.4955682336815264, 1.9302762035364625, 1.3659878209439669, 2.67…	[0.3964550799218094, 0.19374475907164704, 0.3415371068999656, 0.4744148837642136, 0.47293729181992594, 0.34868264674538035, 0.7554833012881828, 0.4863989527240764, 0.3872487274432105, 0.514650275033899, 1.090133408679974, 0.4943588158018729, 0.8980473514046581, 1.2529082260048083, 1.3137248157964327, 0.9387450642139903, 2.05792240995173, 1.3988909810012495, 1.0174022724946146, 1.545429294013404, …
FUNCAT	1	2	Yes	1	1	1	1	[2.027742874352426, 1.9863817294271733, 1.9037906992732512, 2.034783510580771, 1.9390956320185675, 1.9546683489890992, 1.940125755351955, 1.9548035545698415, 1.8926862155139794, 1.9214036523622307, 2.0589161762088732, 2.0172856693212604, 1.9340985101590162, 2.0660140073115314, 1.9696357170989702, 1.9853239947837327, 1.9706815053269435, 1.9854782453674276, 1.9229089432824469, 1.9518216658980894, 2…	[2.701872150381892, 2.7233717054266697, 2.8157749746100875, 2.686529718301195, 2.8063488703607185, 2.7835754072391703, 2.794614331980228, 2.7617617003688513, 2.8340125609880857, 2.81965919426901, 2.6923510808774465, 2.713791900813597, 2.8059534192790014, 2.6770500927434893, 2.7965450749754646, 2.7738329168286957, 2.7848432755034334, 2.752079802034203, 2.8241426119897715, 2.809821474867425, 2.6759…	[0.7504954940469029, 0.7293832587997633, 0.6761160662481125, 0.7574021968636362, 0.6909674176644056, 0.7022149800237656, 0.6942373883759505, 0.7078103640544964, 0.6678467984115389, 0.6814311659605905, 0.7647279698522325, 0.7433457475926862, 0.689283897897346, 0.7717502234686401, 0.7043103773738568, 0.7157330864230784, 0.7076453898364141, 0.7214464652877649, 0.6808823800607033, 0.6946425897005366,…	[1.1170804623580637, 2.443863449317892, 1.5656373585526666, 1.7028707436123764, 1.1449347851636624, 1.9537084474556257, 1.4855891108960098, 1.6898999481261763, 1.7529246188772798, 2.3093771467050166, 0.7875396475269942, 1.9568559562980206, 1.1568380410199106, 1.282465978698947, 0.8002440182239029, 1.4997108440075113, 1.076860427650739, 1.2635256350846298, 1.312562711075372, 1.7851809669669108, 0.…	[3.3887157891928363, 2.0540096468318354, 2.961035515714549, 3.1176421415466016, 2.9120499344262307, 2.576043492371163, 2.6822880983427297, 2.7422319800361215, 2.5710121872508505, 1.932388916193319, 3.657711850791067, 2.3950003256308654, 3.2754694237958857, 3.4658019965373232, 3.134988628165266, 2.9165713100242705, 2.951338530354548, 3.063268387400012, 2.8826028284163807, 2.2296321963609254, 3.510…	[0.3296471382818867, 1.1898013493205246, 0.5287465652619338, 0.546204684918589, 0.39317141221661506, 0.7584143875060516, 0.5538514344577271, 0.6162498141765221, 0.6818033098285928, 1.1950892117795522, 0.21530937363386624, 0.8170587433146033, 0.3531823660497709, 0.3700344047294844, 0.25526217576496957, 0.5142033863026073, 0.3648718764639224, 0.4124763080772897, 0.4553394238485696, 0.80066163822023…
BEPMIU	1	3	Yes	1	1	1	1	[2.7681878240194937, 2.7841509444936063, 2.7252101204576187, 2.752504456409063, 2.765488127030002, 2.7736123462348883, 2.7316028448798195, 2.771204725029968, 2.753032338047967, 2.7420516722545005, 2.8055304457444987, 2.8215671008744003, 2.762382059637328, 2.7898387363981505, 2.802803485557014, 2.8109952066277595, 2.7687662518255007, 2.8085659435915447, 2.7903977747832944, 2.779296303291758, 2.782…	[0.9335508776997016, 0.9198756400231572, 0.9674366287020671, 0.9407054716467736, 0.9372703934323284, 0.9274137481089918, 0.965793986038407, 0.9305096150467612, 0.9374663232544413, 0.9535990416477252, 0.927154248633904, 0.9135601831151777, 0.9608180587727346, 0.9342188001140607, 0.9308623950483034, 0.9210419168442292, 0.9592133613296648, 0.9241274799305305, 0.9309775900057732, 0.9470660355736166, …	[2.9652243816002772, 3.026660152043506, 2.8169391561221087, 2.9260002618998304, 2.950576638724983, 2.9906957405907755, 2.8283494040841863, 2.978158076196457, 2.936673318024626, 2.8754765394022472, 3.0259586793440776, 3.088539926568439, 2.8750313697951873, 2.9862798051779023, 3.010975091986151, 3.051973156942832, 2.886496751866996, 3.0391542342217477, 2.9972770609505117, 2.9346383450530995, 2.9651…	[2.380191804934386, 1.9647519549054182, 1.9240558483821923, 2.8051752035307036, 2.3975870406358277, 2.296350226261754, 1.8941514511163242, 1.866786618475109, 1.7817781968634108, 2.0946835245287323, 2.6754112827687138, 2.27006025608466, 2.219701581097415, 3.0545047639714062, 2.689489591973731, 2.6001359740590533, 2.2151187625129922, 2.1931826698736945, 2.0927033975207823, 2.4218179117997707, 2.056…	[1.3346280866570075, 1.8652478672541728, 2.05992969690206, 0.9213442040568961, 1.3270231487325899, 1.3907436076922404, 1.7598068766896096, 1.7271795774826268, 1.9988465334904428, 1.4722711833308995, 1.09498758734154, 1.5893302945057828, 1.7721916889332188, 0.7327089284096601, 1.0880444214779026, 1.1448635492073174, 1.492928108284829, 1.4634909864721315, 1.7208879943673103, 1.2197792110599643, 1.6…	[1.783412044696526, 1.0533463082296537, 0.9340395700279437, 3.044654963019092, 1.8067409320822394, 1.6511671982963496, 1.0763405213414279, 1.080829488035031, 0.8914032003007348, 1.4227565874037371, 2.4433256720874774, 1.4283124558388642, 1.2525177693579963, 4.168783326553955, 2.471856423215302, 2.2711317657543906, 1.483741079172166, 1.4985966364989691, 1.216060199368275, 1.9854559659983533, 1.225…
BEPPAP	1	3	Yes	1	1	1	1	[2.873386985816709, 2.859354866769024, 2.8192841078658315, 2.839983647877396, 2.8415854872202484, 2.8706770820630503, 2.8571092603937935, 2.84406753836463, 2.8469311144610017, 2.837861497617345, 2.851997653046486, 2.838182406257282, 2.798670816310099, 2.819074692251442, 2.8206422618341525, 2.8493127598445875, 2.8359824947330665, 2.8231031274393463, 2.825982203764574, 2.816955642330378, 2.80192585…	[0.8853929417418231, 0.897830186323526, 0.9411360026643361, 0.920242131975311, 0.9204735637028669, 0.8905415353035083, 0.8980031316137609, 0.9155445753195623, 0.9033842195342477, 0.9269633372583347, 0.874550747131452, 0.8869344025517666, 0.9300457190384614, 0.9092392860822459, 0.9094647085050006, 0.879669129333797, 0.8871118887515239, 0.9045636584124706, 0.8924813976205507, 0.9159191889323548, 0.…	[3.2453240254704636, 3.184739063494439, 2.9956181677084905, 3.0861265195295244, 3.0870908185447083, 3.2235184640598327, 3.1816250520857445, 3.1064217024844853, 3.1514067358059195, 3.061460344279467, 3.2611002419254786, 3.1999913388088803, 3.0091755265574873, 3.1004761182266387, 3.1014312435177285, 3.239073266106846, 3.1968712523110066, 3.1209557239939922, 3.1664326128241327, 3.0755504157675464, 3…	[1.9406607683284958, 1.8022559746123834, 1.8809500020309493, 2.0740173071404864, 1.875668522856088, 2.007963493989723, 1.7409580113031433, 1.3790758750204146, 1.422181273340326, 1.7689586338247911, 2.394730438684358, 2.243110376183854, 2.314364211860951, 2.5182856090273584, 2.326124169087123, 2.435996499310962, 2.2031575316038667, 1.8299125263847342, 1.8621942138277674, 2.2429074875848136, 1.9297…	[1.7171364517891838, 2.0109264615701496, 1.9685611049986393, 1.5940479809486745, 1.8279484133978345, 1.815152090101186, 1.8811926314671767, 2.177761001581006, 2.3102565388424368, 1.7622724496094693, 1.328071664468111, 1.5991191058676624, 1.5565336088893587, 1.214676974383348, 1.4301226063447006, 1.4144092985284988, 1.4854304573506625, 1.79330365833786, 1.9065469727151545, 1.3762059682634893, 1.80…	[1.1301727165050914, 0.8962316668731712, 0.9554948521815122, 1.3011009279069286, 1.0261058294142722, 1.1062232773440979, 0.9254544070509877, 0.6332540044657041, 0.6155945235644331, 1.0037940695360719, 1.8031635662096903, 1.4027162629432595, 1.4868706969407046, 2.073214247191777, 1.6265208023195603, 1.7222712703071779, 1.4831778362302503, 1.0204142047425506, 0.9767366031248507, 1.6297760214010242,…
QATHOK	1	3	Yes	1	1	1	1	[0.35997165934526176, 0.3717604412706208, 0.3659125784960707, 0.3424427920138737, 0.3645280595643725, 0.3694516278149472, 0.3381471788093678, 0.3639368847530092, 0.3598368357923441, 0.36688041825607043, 0.3636949688233927, 0.3755683848215318, 0.3696773247341588, 0.34603888045392006, 0.36827927689397966, 0.37324238387560205, 0.34170058365547734, 0.36768524818493553, 0.3635547649806679, 0.370653556…	[2.8128665261770487, 2.796714325817478, 2.7917761794269156, 2.847949979892671, 2.773550446283618, 2.790724202617247, 2.7822626149687015, 2.7828816343110363, 2.790505247837128, 2.8020813341863304, 2.810784277553441, 2.794583774781641, 2.7896835840780216, 2.8459220676061627, 2.7714738814383657, 2.7886148732552343, 2.7803026011291223, 2.7808022239313286, 2.7884321659573987, 2.799974053064969, 2.8036…	[0.12797324579581004, 0.1329275706992188, 0.1310680208508634, 0.12024185622346469, 0.13143011696535647, 0.13238557485130972, 0.12153675824493358, 0.13077699039223054, 0.1289504243259343, 0.13093139509549795, 0.1293927007233581, 0.13439152843105498, 0.13251586195799175, 0.12159113012711183, 0.1328821026820742, 0.13384508110290072, 0.12290050137589616, 0.13222272516206657, 0.1303796339100982, 0.132…	[1.958590758011018, 1.2396167629600763, 2.5185552212288655, 0.671350053458039, 1.0417591336140057, 1.5319509823825694, 0.7735912571913597, 1.2383667455955283, 1.701265081005297, 2.181325754117145, 1.8647271058899157, 1.1609499912650538, 2.4210617039693036, 0.6214272647990093, 0.9718851967259727, 1.4400279907084659, 0.7170200960444225, 1.1575745497120153, 1.606954349178024, 2.078669556998378, 1.55…	[1.9743871688983494, 2.6506590616307255, 1.3631390672549533, 3.1694566870433167, 2.903093601149225, 2.4358808110038166, 3.0600444388572865, 2.4420157983461324, 2.513482583110374, 1.5611593676009028, 2.058916479653342, 2.7305316274106772, 1.4298004856717363, 3.2231134672523347, 2.9778668494604643, 2.5138775989356366, 3.1186601669266847, 2.5170147960040987, 2.5950207241673233, 1.635032809942101, 2.…	[0.9919993347119728, 0.46766360144312386, 1.8476142909620021, 0.21181865529272137, 0.3588444868610549, 0.6289104850541758, 0.2528039290436717, 0.5071084087311059, 0.676855726965103, 1.3972473274584882, 0.9056837051514971, 0.4251736107396659, 1.693286390815472, 0.19280340922306052, 0.3263695946989909, 0.5728313865870664, 0.22991286567494695, 0.459899779512512, 0.6192452854855929, 1.271332015087811…
VACFUB01	1	3	Yes	1	1	1	1	[2.734410243042062, 2.7080674121721335, 2.737260685973452, 2.7123893153629504, 2.730065283259687, 2.708514269910216, 2.735129949043304, 2.7160730162827664, 2.7069833921936124, 2.723664971701881, 2.7541555023555073, 2.7277718028313767, 2.7570212791945727, 2.732096397658235, 2.7498199198746724, 2.728179891090204, 2.754871091070513, 2.735777517271405, 2.7266992984166745, 2.7434013788940645, 2.773354…	[0.37294255924588565, 0.39747705315130644, 0.36925563811585965, 0.3938430951146605, 0.3754560097297822, 0.4009609197468207, 0.37276963953877074, 0.39122071684020465, 0.3971973566087011, 0.3822001296590563, 0.3708133641265877, 0.39523020969021205, 0.3671357294053457, 0.39161678482952667, 0.37330232296068455, 0.39872844442761307, 0.37064532160141883, 0.38901346210955634, 0.39494159903151227, 0.3800…	[7.331987662044308, 6.813141515219147, 7.412915074067452, 6.886979482459344, 7.27133196036609, 6.755058003210031, 7.337319510321416, 6.942559275029791, 6.815209988570988, 7.126279559694397, 7.42733614480868, 6.90172900742949, 7.509542271083651, 6.976453776994095, 7.366200933510607, 6.842200322594467, 7.432634193702358, 7.032603711027714, 6.904056967164687, 7.219088550159127, 7.626614528064338, 7.…	[1.1512224992853057, 0.709590299335408, 0.47800971400354464, 1.304879449156264, 1.3063405500968146, 1.026570148179229, 2.3988148621454126, 1.1131730801851023, 1.0726735513434025, 1.6970636405953339, 2.2577840024033704, 1.6752218075380425, 1.2993246764945616, 2.421647754237729, 2.4182596104066385, 2.1541622996453533, 3.0567483927130596, 2.234292154507961, 2.1467614645849444, 2.7530191920488774, 2.…	[1.674594913345404, 2.3219216848820228, 2.528657739570399, 1.4768979624544232, 1.504804049162018, 1.6950404120474147, 0.5546447745733329, 1.659993536895546, 1.8545550035261098, 1.0509829583509915, 0.8424063973094361, 1.4840721845523401, 1.8142369487543804, 0.6787005960095719, 0.7057174852626477, 0.8795156447726359, 0.18162902597803435, 0.8364401917101979, 0.9927137165682484, 0.38290948865005364, …	[0.6874632725268844, 0.3056047514244488, 0.18903693707664648, 0.8835271510482109, 0.868113393783249, 0.6056316657012619, 4.324957111496686, 0.6705888037774619, 0.5783994269805439, 1.614739446639604, 2.6801600861704187, 1.128800758464024, 0.7161824575266492, 3.5680648705420848, 3.4266681227355904, 2.4492597857110625, 16.829624980110466, 2.6711917679848627, 2.162518185007224, 7.189738759816684, 2.8…
ECAHAT	1	3	Yes	1	1	1	1	[2.777655080114525, 2.73925218340023, 2.8664299939667353, 2.8354234782846475, 2.828791953385275, 2.818946176568253, 2.7948577513852175, 2.747560946049772, 2.781082203888668, 2.792165035094286, 2.8637630652769697, 2.825171823662822, 2.952458404772783, 2.9212490993745535, 2.914866980702394, 2.9044412896141965, 2.8807141485844445, 2.8331494272545603, 2.867453120478557, 2.878627618683011, 2.834297874…	[2.0371163601050366, 2.0816172713642325, 1.9495347800376268, 1.9893236869523674, 1.986998710239775, 2.018764344246537, 2.0295880301688403, 2.0867808660144096, 2.023770489617323, 2.0094730486216092, 1.959218338739015, 2.003468744531203, 1.8721081400882855, 1.9115649162330737, 1.9093439319618506, 1.940706991224112, 1.9516159886954878, 2.008447972767038, 1.9460454871061135, 1.9318510844142007, 2.000…	[1.3635230340849578, 1.3159249882688582, 1.470314878871467, 1.425320322118368, 1.4236506238315167, 1.396372085034208, 1.3770566784199623, 1.3166504403010946, 1.37420829988214, 1.3895011117514422, 1.461686535212882, 1.4101402037713802, 1.5770768480465822, 1.5281976952847416, 1.5266327516527463, 1.4965892856304925, 1.47606607307516, 1.4106162896275234, 1.473476925116808, 1.4900877411862743, 1.41683…	[1.634935695394027, 1.8414328206233224, 2.26655932665706, 1.3407872538218306, 1.6435885607780971, 1.7695217021559153, 2.408053054513709, 1.62117900258084, 1.5712118606117464, 1.3374058590227083, 2.5589236344099713, 2.6296839611862723, 2.9389261975106686, 2.2105227325633585, 2.4871238573130072, 2.6014586268953517, 3.0819166779852765, 2.5131486128003564, 2.39151889164897, 2.19443132004426, 1.554538…	[2.2483268853304486, 2.4143116759571135, 1.8546612981694444, 2.708835862676741, 2.5425016071392896, 2.2984589415148524, 1.548793243972765, 2.2597195192577337, 2.7403596868255806, 2.852270165053669, 1.2854179563377008, 1.3615089830002105, 0.9364720334156414, 1.67032399088903, 1.4879666469030013, 1.2704297511775895, 0.7475261761412881, 1.256930199003107, 1.637951681881574, 1.797021106863621, 2.3100…	[0.7271788217547076, 0.7627154517625887, 1.222088005445609, 0.4949680681268482, 0.6464454363226108, 0.7698730963580629, 1.554793103524187, 0.7174248789572611, 0.5733597192242419, 0.46889171839636845, 1.9907327587834778, 1.9314481167737296, 3.1382957447126056, 1.32340955684101, 1.671491671194119, 2.0476997051462327, 4.122821081522597, 1.9994337114293044, 1.4600668127778629, 1.2211494409624644, 0.6…
FUNCAT	1	3	Yes	1	1	1	1	[4.900330837789304, 4.851882400160621, 4.855997464827636, 4.8518019453350085, 4.867331280856687, 4.835399798687758, 4.877670101910068, 4.875144725047122, 4.859496018665425, 4.86175946385476, 4.947139845893932, 4.898217902647935, 4.902409461436941, 4.898130809070765, 4.913813864748823, 4.8816226017704905, 4.92428140229379, 4.921716818159868, 4.9058826171200804, 4.908223894310527, 4.957164879474520…	[0.2954215915378287, 0.33770639157429433, 0.330716097987506, 0.33832843872576945, 0.3244692655335794, 0.3477469261564082, 0.3129242786554292, 0.31643211984268327, 0.33317785812169803, 0.32602075415068327, 0.2952044560063083, 0.33749978921397833, 0.3304840418998017, 0.33812586740296957, 0.3242618432429063, 0.3475110573486359, 0.3126960674839706, 0.316214118500087, 0.3329855338618135, 0.32579008453…	[16.587585261728634, 14.367161893331303, 14.683281202147858, 14.340508777825839, 15.000900849122075, 13.904939008757513, 15.587381467709715, 15.406605143216304, 14.585291009615721, 14.912423218332007, 16.75835084883751, 14.51324729433361, 14.834027789224647, 14.486116802277364, 15.15384547132133, 14.047387841455262, 15.747820053880972, 15.564506864858766, 14.733020261342599, 15.065602445777662, 1…	[3.353211319922269, 2.2363226023805507, 2.624915714319742, 3.1395249829085814, 3.8629577274600226, 2.827635155746129, 3.491977844897475, 2.8125108756279427, 2.8495763178416875, 3.989973486568937, 2.870416026555707, 1.7697159390269732, 2.158689067163678, 2.6869980529805644, 3.461669032620164, 2.3518157308961767, 3.026952016369788, 2.3136444941207635, 2.3605222126008356, 3.5931733232911673, 3.07306…	[1.069913113572336, 2.094221152984939, 1.9718850670721104, 1.4384577370470715, 0.596833951850888, 1.5980852052815886, 0.9257551813896969, 1.4408421110866834, 1.523802664113002, 0.46446271721961996, 1.307155975701113, 2.4126608956786653, 2.293532476291459, 1.7147506044222323, 0.7534047959207006, 1.9001351329679383, 1.146130787269058, 1.7328404039479453, 1.8167565243921096, 0.5938493748635043, 1.12…	[3.134096850842609, 1.0678540798774148, 1.3311707452692783, 2.182563242597266, 6.472416181218085, 1.7693894833648052, 3.7720316505876794, 1.9519910294034553, 1.8700428769104507, 8.59051402543961, 2.195924648560869, 0.7335120912336767, 0.9412071071494846, 1.5669905851328865, 4.5947000223031775, 1.2377097239514383, 2.6410179797911675, 1.3351746005284544, 1.2993057577655713, 6.050647648011846, 2.734…
BEPMIU	1	4	Yes	1	1	1	1	[2.3172058048693134, 2.290208386215626, 2.3047204823842518, 2.297479900843269, 2.328180419507198, 2.3147572966772305, 2.2495030134654947, 2.29064479989372, 2.3454778759562083, 2.3020186980969486, 2.357967620837461, 2.3308022614333606, 2.3455912027749513, 2.3381169163336666, 2.369110616098448, 2.3554874831723756, 2.289941116679221, 2.3312036834899823, 2.3865357572954626, 2.3426884410111097, 2.3299…	[1.0095290520155662, 1.0269841898025294, 1.0043447203227935, 1.0224690992663366, 0.995319173920557, 1.0123005956480382, 1.0452530455451783, 1.0294753725261558, 0.9826277601420281, 1.0192163180440001, 0.9994333989093442, 1.0168109815808097, 0.9942290476428117, 1.0123162506881342, 0.9852637963446471, 1.0021963808117709, 1.034980598187494, 1.019299793509103, 0.972625351996643, 1.0090768321433812, 1.…	[2.2953334530025824, 2.2300327589814133, 2.2947504335399116, 2.246992014224982, 2.339129477769937, 2.2866303809644672, 2.152113330884589, 2.2250603181238526, 2.386944447424521, 2.25861640688289, 2.3593044052866854, 2.2922670030665113, 2.3592060685976177, 2.3096704362340357, 2.4045444731531864, 2.3503252738394944, 2.2125449701081084, 2.287063823945691, 2.4537050698876905, 2.321615526574922, 2.3016…	[1.7910720614754991, 1.403330413186579, 2.405239096336085, 1.7882647710407904, 1.5626777796317808, 2.0749724566293457, 2.019898962825755, 1.6813706438609086, 1.8220259381312551, 1.7153769122229672, 2.17472233383733, 1.75804041057302, 2.7569229878620356, 2.173099323638678, 1.9411185737425545, 2.465707497900187, 2.406024786988098, 2.062298562691523, 2.2065739917936718, 2.0900291695200948, 1.4066149…	[1.3498346619960282, 1.6334184918630188, 0.9800854642457442, 1.3440789570624603, 1.454813111542642, 1.1229505252350704, 1.1881441086372682, 1.4128275536210857, 1.328244182477489, 1.4435141754239937, 1.1121098079133689, 1.408115394580795, 0.7599534123490099, 1.1068956884291807, 1.225973347182095, 0.8905372658632675, 0.952462210461811, 1.1776354460564473, 1.0903591452235324, 1.204039011222443, 1.63…	[1.3268825522875551, 0.8591370920418504, 2.454111589326664, 1.3304759825636407, 1.0741433158893945, 1.84778617579344, 1.7000454306359025, 1.190074924254942, 1.371755255673506, 1.1883339571079177, 1.9554924508018874, 1.248505923121734, 3.6277526267569598, 1.9632376802574503, 1.583328526842956, 2.7687864308631527, 2.5261104961020053, 1.751219844475258, 2.023713013698167, 1.735848382020545, 0.862704…
BEPPAP	1	4	Yes	1	1	1	1	[2.362004548777517, 2.4289816765099848, 2.3933833359804604, 2.404857816046632, 2.343075737144732, 2.383728948171527, 2.3411637854688117, 2.4451518495403977, 2.36687213939112, 2.3638026552210163, 2.345669976820849, 2.411964490754086, 2.3767453152030567, 2.3881085472451757, 2.3268983972647117, 2.367175878568603, 2.325001870621721, 2.427990557036764, 2.350469228804662, 2.3474171391079133, 2.28109136…	[0.9991245524554672, 0.9610828139330356, 0.9793145192728004, 0.9716645523618626, 1.0151754279193745, 0.9872004903509959, 1.0168542939966871, 0.9468103719289181, 1.0002498260778823, 1.0044947644869713, 0.9914350379265211, 0.953287069568633, 0.9715810756228757, 0.9639185155662396, 1.0074975431387059, 0.9794717384916403, 1.0091774986178494, 0.9390175530593837, 0.9925343022427845, 0.9967735560860806,…	[2.3640741717062306, 2.52733858237447, 2.443937355036552, 2.4749877004374103, 2.3080500893790545, 2.4146350933476546, 2.302359147510704, 2.582514854119033, 2.3662809806945457, 2.3532254609891257, 2.3659341127650317, 2.5301554670677655, 2.446265550900461, 2.477500440835828, 2.309582205049962, 2.416788341656482, 2.303858215037493, 2.5856711081983548, 2.3681491143363145, 2.355015464420278, 2.2253477…	[1.6138956042672703, 1.1918962340052834, 2.458819235091872, 1.5182370180281608, 1.308278501638496, 2.2135594791231603, 1.6520622374838982, 1.4232878570387064, 1.5312458674032983, 1.520093894790013, 2.1666295445110655, 1.684673372287819, 2.962499367940138, 2.0548892231736353, 1.8326578603913197, 2.750679879033515, 2.204037797755417, 1.951409946325681, 2.0705716040857536, 2.0592528251159576, 1.5926…	[1.4314730409768859, 1.7359061622585996, 0.8612854040081447, 1.5382959389234654, 1.5945555468607469, 1.024221071082278, 1.4192533070341287, 1.593847858125327, 1.5215392454059438, 1.5247968675575263, 1.0861005014525729, 1.4211773218507358, 0.5646324774742298, 1.1928945151376804, 1.2726556831005378, 0.6979425824053527, 1.0715902006261078, 1.255102638736062, 1.1762291195172603, 1.1804409510831033, 1…	[1.1274369534517346, 0.686613285855555, 2.8548251527882855, 0.9869602978284254, 0.8204659312208635, 2.1612125952301757, 1.164036207839656, 0.8929885307326434, 1.0063794752758841, 0.9969156725937883, 1.9948702183760814, 1.1854068780762306, 5.246774647452596, 1.7226076548239189, 1.440026461773591, 3.941126316657334, 2.0567916694904858, 1.5547811677703332, 1.7603471719315562, 1.744477623574909, 1.06…
QATHOK	1	4	Yes	1	1	1	1	[1.8986536590706133, 1.9099101569215333, 1.865727290877053, 1.8641959686761946, 1.880286854798175, 1.9465161265327633, 1.858892321227319, 1.8578967044494956, 1.951972833035851, 1.8998053659024412, 1.9095387994068869, 1.9208339975873852, 1.8765716570242483, 1.8750507734818447, 1.8911589202450958, 1.957480635966664, 1.8697245370930815, 1.8687385147209863, 1.9629504913664344, 1.9107088890604562, 1.9…	[1.3072244819098808, 1.2921366321585845, 1.3323498396536804, 1.3302030306907178, 1.318910931263477, 1.263460424673906, 1.338360114725909, 1.3361798241251515, 1.2573944367687377, 1.3020307858799665, 1.3005410380273132, 1.2854458766837396, 1.3257188283170696, 1.323579489919767, 1.312259773331044, 1.2567182894267508, 1.3317392534655499, 1.3295650062781381, 1.2506477633792783, 1.2953520532333769, 1.2…	[1.4524312276470241, 1.4781023224540306, 1.400328378740237, 1.4014371683608307, 1.425635962389755, 1.5406229498918822, 1.3889328445864608, 1.3904540922595747, 1.552394997111683, 1.459109405480358, 1.4682649324955663, 1.49429395078294, 1.4155125634041552, 1.41665142725618, 1.441146759718598, 1.557612913280322, 1.403971935367638, 1.4055262479810302, 1.569547037019039, 1.4750498787500002, 1.51481900…	[2.426234480714403, 1.775724826788425, 2.066837590805243, 2.11874674570699, 1.682261854360993, 2.4914956753720823, 2.3380544899176074, 1.542854205622072, 1.9660849350653735, 1.9304105067446828, 2.3031076422813146, 1.6646692181090406, 1.9458424422325957, 2.0002992570310383, 1.5711747349555856, 2.3685492771517604, 2.2152190075261498, 1.438899739154621, 1.8491738982122288, 1.815605843841814, 1.92289…	[0.9473214323014479, 1.4304313756880702, 1.164837133421731, 1.2019092166963938, 1.4214079170468272, 0.8906055017681127, 1.002989743552483, 1.57190226870054, 1.27186169646922, 1.3238487598178112, 1.0122093224228894, 1.501324764661279, 1.234047346704633, 1.2719785322021666, 1.4896468822268945, 0.9542895584621514, 1.0695766009938221, 1.6398741648489559, 1.3424112769418886, 1.3951481075310674, 1.2512…	[2.561152316400194, 1.2413911334503975, 1.7743575745511038, 1.7628176207273336, 1.1835179994326515, 2.797530074118938, 2.331085143140614, 0.9815204394975005, 1.545832334225779, 1.4581805454955044, 2.275327435997574, 1.1088002125140555, 1.576797233451959, 1.572588849882502, 1.0547296501616639, 2.4820027172556567, 2.071117679152505, 0.8774452150035268, 1.3775017611776792, 1.3013713985211306, 1.5368…
VACFUB01	1	4	Yes	1	1	1	1	[1.074584282155348, 1.0990086440778393, 1.11297643840194, 1.1695912518664808, 1.150228435954086, 1.150512928757588, 1.115602983580895, 1.0797426563971795, 1.0923815833046817, 1.1239643334570764, 1.0913848131957673, 1.1160558092165498, 1.13014865902019, 1.187298863421149, 1.1677312502800623, 1.1680295766017306, 1.1328044947785885, 1.0966084999312065, 1.1093615820740674, 1.141233448509555, 1.116043…	[1.3072192199182162, 1.2815554906909867, 1.2719898445870674, 1.2217957108362816, 1.2455773821419216, 1.2420541121332578, 1.268302166446118, 1.297132949436507, 1.2886092225820363, 1.2646583537517195, 1.301001408433265, 1.2753308057505974, 1.26574690858525, 1.2155209312885287, 1.23929257817709, 1.2357788285649218, 1.2620615479041257, 1.290927631607264, 1.2823859099019943, 1.2584010816473028, 1.2883…	[0.822038312917842, 0.8575583750066709, 0.8749884624772702, 0.9572723504373178, 0.923450001938963, 0.9262985545626143, 0.8796034676081188, 0.8324070843056104, 0.8477213760086509, 0.8887493844663564, 0.8388805777774452, 0.8751108372699379, 0.8928709612914474, 0.9767819153575065, 0.9422563088352476, 0.9451768792301882, 0.8975826073298951, 0.8494732571227704, 0.8650762407073311, 0.9068916620888706, …	[0.3698972969028198, 0.3409061143935925, 0.19320564023993186, 0.26639483905030464, 0.26995847980892834, 0.2664749944252651, 0.3285224780966678, 0.5435534011256161, 0.5012927484744175, 0.2914774097593189, 1.2049519545525536, 1.1111419593396987, 0.7066212352575358, 0.9128374355656461, 0.9241342665476302, 0.919884959483355, 1.0981118200025735, 1.5768897832172482, 1.4995971527813041, 0.98606399035925…	[1.6992196900243177, 1.836833013301365, 1.8056979475952293, 1.8843805666958584, 1.8712409045086777, 1.8182235044013253, 1.7212032996364788, 1.6702358281719225, 1.661965782789612, 1.830946403653468, 1.2247182832888852, 1.369229183352005, 1.5133338127751483, 1.4914787107025946, 1.4766534035593124, 1.4348462426493214, 1.2844751207879714, 1.057529725101224, 1.0811813269902513, 1.4172999504809491, 1.1…	[0.21768656464752134, 0.18559450528433027, 0.1069977625533866, 0.14136997789008782, 0.14426708990727732, 0.1465578867395654, 0.19086791093536268, 0.32543512236863986, 0.30162639548029496, 0.15919494376116378, 0.9838605097955664, 0.8115091124624705, 0.4669301837389963, 0.6120351762417269, 0.6258301808129823, 0.6411035079165457, 0.854910929943842, 1.491106817887613, 1.3869987534429788, 0.6957341598…
ECAHAT	1	4	Yes	1	1	1	1	[0.7721178073963694, 0.7654697611346258, 0.7695721419441124, 0.7836657009651781, 0.7858797256379446, 0.7708940514748842, 0.7550919587404022, 0.7725002141807986, 0.7918305649971701, 0.7735163654314638, 0.8148617491384329, 0.8078251210684946, 0.8121586753775535, 0.8270721705810908, 0.8294067745541114, 0.8135663088293756, 0.7968579979182521, 0.8152636935704987, 0.8356967266833507, 0.8163371910442251…	[2.8650581683010143, 2.8800690207601094, 2.8729396355860666, 2.8425203198750992, 2.8397852188248316, 2.867842117152665, 2.8994463500262713, 2.8649009796457543, 2.828900777288541, 2.863134434240698, 2.8359839921298136, 2.8511500792908406, 2.8439086607326765, 2.8131534659580604, 2.8103506004499, 2.8387962333359167, 2.8708030822322685, 2.835812596729684, 2.7993117593064256, 2.8340184933327865, 2.848…	[0.26949463572470395, 0.26578174190165854, 0.2678692348463225, 0.27569396619110625, 0.2767391422521594, 0.2688063080126133, 0.2604262564587755, 0.2696429020301841, 0.27990750730965114, 0.27016417957216876, 0.28732946003918547, 0.28333307563712073, 0.28557832626323415, 0.29400179570346313, 0.2951257307260291, 0.2865884839763016, 0.27757319993492346, 0.2874885648334721, 0.2985364970175412, 0.288049…	[0.7417533976140535, 0.7969360022612803, 0.6811198716367495, 0.8013704097642614, 0.2507761752656981, 0.7806765881568188, 0.6075922110541732, 0.7612793441041665, 0.6550587703235431, 0.29071292726782777, 1.541688865492159, 1.6263901147966684, 1.4467474123311932, 1.6402909984554506, 0.5584533804232008, 1.5741482744522872, 1.292781094172932, 1.5656992799305613, 1.3676530687348998, 0.6451150033413161,…	[2.439346343058996, 2.4068688756877656, 2.3954485094125197, 2.3717524696680186, 3.037649735062734, 2.584304147465862, 2.6189569416504264, 2.5258475279404315, 2.6538825137906374, 3.03770138804008, 1.767054043874364, 1.6951738264827656, 1.7665055591421168, 1.6640503173715109, 2.7532951181201253, 1.857083828174364, 2.0200686711083877, 1.8394426290227155, 2.0090521403951582, 2.7068198828801493, 2.472…	[0.30407875442725274, 0.3311090231425901, 0.28433918281290593, 0.3378811322061917, 0.08255598806243507, 0.30208386614336435, 0.23199778560363726, 0.3013956051119647, 0.2468303577568318, 0.09570161452090434, 0.8724627697927793, 0.9594238003138514, 0.8189883155724624, 0.9857219949012179, 0.20283091948548454, 0.8476452438874441, 0.639968884554602, 0.8511813607159946, 0.6807454327521324, 0.2383294904…
FUNCAT	1	4	Yes	1	1	1	1	[2.2822774552885488, 2.2532323328125936, 2.272709005010567, 2.308264319129156, 2.1863505902172604, 2.255318286167566, 2.25348040663603, 2.3517472547980285, 2.2466631019856207, 2.291217281306246, 2.315992798284822, 2.2867185891244755, 2.306365012549561, 2.342178861836909, 2.2192521044913276, 2.288787397743748, 2.286942247427925, 2.3860158762255126, 2.2800701574879874, 2.3250154754115853, 2.3416333…	[1.8586750836142203, 1.8784515310118537, 1.8604336773849992, 1.842288165178423, 1.9416342988872333, 1.8873944367286766, 1.886415948563067, 1.8084494917649228, 1.8913898638583113, 1.8489211135080124, 1.8514808977288963, 1.8712211775510366, 1.8532360166017547, 1.8351248493513415, 1.9342895450514286, 1.8801476417798415, 1.879170957557295, 1.8013502061829907, 1.8841357933200715, 1.8417446943127789, 1…	[1.2279055524059792, 1.1995158222681739, 1.2216017333147056, 1.2529333699028586, 1.1260362424944161, 1.1949374451249273, 1.1945829912817296, 1.3004218616594507, 1.1878371270334374, 1.2392185175272579, 1.250886682722849, 1.22204612504291, 1.2445069013814551, 1.2763049133495168, 1.1473215631904388, 1.2173445036353994, 1.21699531286961, 1.324570795859519, 1.210141097882458, 1.2623983566186583, 1.274…	[2.0955272841757377, 1.9139700876141879, 2.1860945734238424, 1.5759803848727985, 1.783357102455462, 2.0290135295294576, 1.8790940294117842, 1.9087641137430311, 1.8950959248340629, 2.166606721270194, 1.5591708269970592, 1.4085170299998002, 1.6406413508310247, 1.1366229955398637, 1.3014934778946576, 1.5189124012625779, 1.3683622902586898, 1.4072265448938837, 1.386454781168097, 1.63936861297543, 1.8…	[1.506100607055789, 1.6595499214008322, 1.4987302904070725, 2.0316203549193292, 1.8455685650595153, 1.717917129843032, 1.568841894197363, 1.6919629664011548, 1.629706283970627, 1.6187108702008635, 1.772036254299832, 1.917906559125774, 1.7694822237807788, 2.2721678164932864, 2.0948803362760073, 1.9930729692836033, 1.8157821545038215, 1.952849176992778, 1.8807662194079526, 1.9000604241668846, 1.598…	[1.3913594313411728, 1.153306726680809, 1.4586310741941926, 0.775725829413329, 0.9662914378897394, 1.1810892937046682, 1.197758701091514, 1.1281358703748803, 1.1628450742773349, 1.3384766613702563, 0.8798752413861418, 0.7344033645944851, 0.9271872465186651, 0.5002372568123302, 0.621273423286924, 0.7620957308996773, 0.7535938641453424, 0.7206017553597729, 0.7371755015913354, 0.8627981469032704, 1.…
BEPMIU	1	5	Yes	1	1	1	1	[3.2756250707447867, 3.2990122306929885, 3.277491417910769, 3.280021224429441, 3.288888321877696, 3.2788911347516807, 3.2722991981664604, 3.2645434771691173, 3.2637149810123467, 3.2680534060518567, 3.3215967164614315, 3.34496155071582, 3.3234633594686827, 3.3259805525366217, 3.3348315100879358, 3.3248100904568876, 3.3182766765219736, 3.3104442290843012, 3.309656899751372, 3.3140298100443597, 3.29…	[0.37498656496050686, 0.35955201520466457, 0.373702848177439, 0.37230916061257857, 0.3666630608324521, 0.3741650502753186, 0.37710229344390966, 0.38448373516354944, 0.38392547311823444, 0.38002927714045975, 0.3684878238616262, 0.3532395510634053, 0.36721862842768893, 0.36584625334267157, 0.3602716304022962, 0.36769831521662555, 0.37057693102349687, 0.3779075648453579, 0.37733781491692653, 0.37347…	[8.73531314672506, 9.175340677245604, 8.770314258762548, 8.809939618548897, 8.969783632992048, 8.763221290548122, 8.677484213320446, 8.490719316853456, 8.500907622785547, 8.599477994544026, 9.014128829691671, 9.46938569207787, 9.050367008064581, 9.091197523953667, 9.256436612464064, 9.042222802946789, 8.954353060664682, 8.759931097010337, 8.771071355464374, 8.873592384666981, 8.757659782930773, 9…	[2.5023318514151787, 2.6404496930842787, 2.347184890865946, 2.5373429249990638, 2.47990483948572, 2.4746915118716237, 2.609445579114734, 2.3247611922618434, 2.5518537937918597, 2.842156616302631, 2.873295624012357, 3.001614158356096, 2.723142637210832, 2.9071163797586657, 2.85897241639135, 2.8505932273140626, 2.96600234034731, 2.7101056749915915, 2.9223935404286454, 3.160647663164985, 2.090332089…	[0.8135158569173571, 0.6989279363526453, 0.9543451531421006, 0.7810634602562475, 0.8099427461731616, 0.8255065427355593, 0.746093493814531, 0.9403216852571291, 0.7636222079441076, 0.5951392528361829, 0.6052442975974572, 0.5054526036859006, 0.7316882613282184, 0.5765244681388166, 0.6009283292632307, 0.6152760523754625, 0.5477082208274751, 0.7180669934430185, 0.560931277566818, 0.4236819032748854, …	[3.075947235862403, 3.7778568515424675, 2.459471694426318, 3.2485746089909577, 3.0618273343428757, 2.9977854611194283, 3.497477998063615, 2.472304136670146, 3.3417752486038745, 4.775616131448413, 4.7473320036521205, 5.938468090712151, 3.721725195191143, 5.042485688671039, 4.757593005968945, 4.633031330097231, 5.415296370513277, 3.7741682875535894, 5.209895859445154, 7.459954363720729, 1.894360562…
BEPPAP	1	5	Yes	1	1	1	1	[3.353037480670936, 3.3404163187313234, 3.308964721041218, 3.341351123306052, 3.349379497148066, 3.3515928485952426, 3.3277532229790516, 3.3378828013220176, 3.3717556334747854, 3.371468150704327, 3.3197500297246574, 3.3073620151041783, 3.2765038211347903, 3.3082826775854945, 3.3161674929754508, 3.318327196741195, 3.294942769865685, 3.3048818281593473, 3.3381017217893203, 3.337821402297812, 3.2691…	[0.3635893535103122, 0.3737048171256203, 0.39498313982043043, 0.3723599163568928, 0.3650484757691775, 0.3656989733310828, 0.3815759698894964, 0.37442664564803496, 0.3518966808036745, 0.351793882160749, 0.35927211003667314, 0.3693073127988455, 0.3904259879486894, 0.3679735162459142, 0.36072076047995993, 0.3613640862633286, 0.3771192451360218, 0.3700246419387017, 0.3476718145184464, 0.3475700917501…	[9.222045278000245, 8.938649344753957, 8.377483460548618, 8.973444714450666, 9.175163627490122, 9.16489542769622, 8.721076497408268, 8.914650813766238, 9.581663645631004, 9.583646338578921, 9.240210795616141, 8.955582249479132, 8.392125325339244, 8.990545600500749, 9.1931706080989, 9.182780809942209, 8.737137688842274, 8.931518211446129, 9.601300946448193, 9.60330443131911, 8.605334315943956, 8.3…	[2.3237593450694902, 2.368725639268466, 2.24007855755292, 2.257665240564221, 2.2714124452736666, 2.1976035143229096, 2.3107646477649384, 2.2880901591197644, 2.280776440250254, 3.119893069078848, 2.8649268374270944, 2.915144479094489, 2.777928553209275, 2.8062965728337503, 2.830410465048696, 2.7578430450740923, 2.850822870554582, 2.822463570922897, 2.837281570181622, 3.453853885866143, 2.323286054…	[0.9097972355427872, 0.8499593689751713, 1.0066385149460815, 0.958056738216872, 0.9171592467971946, 0.9856811409007145, 0.9263338361628173, 0.9659319459495905, 0.9142399000971598, 0.39924852673330874, 0.5958759903108838, 0.5443004446615932, 0.679921688692433, 0.636707386985612, 0.6003624546255754, 0.6598987335075402, 0.6101821090812416, 0.6449102216353181, 0.5980858535257859, 0.22843794568476547,…	[2.554150808870209, 2.7868692619089894, 2.225305831530701, 2.3565047355819138, 2.4765736737711035, 2.229527808876146, 2.494526873094579, 2.3687902328050487, 2.494724240331085, 7.814413479759397, 4.807924608495115, 5.355763545089359, 4.085659568459345, 4.4075137656556915, 4.714502786177597, 4.179191298663979, 4.672085313755101, 4.376521686640183, 4.743936933895887, 15.119440316769058, 2.3927548633…
QATHOK	1	5	Yes	1	1	1	1	[2.6070950033396763, 2.6303147830888776, 2.6244852125112264, 2.6385843302942535, 2.6656795362204053, 2.670612004761898, 2.619441428458098, 2.6430108550284728, 2.6850179701593255, 2.691467243225248, 2.6175553232184887, 2.6407152694962077, 2.634914486850814, 2.64895124590679, 2.6759116593043726, 2.6808761417748177, 2.6298842805707374, 2.653346374816088, 2.6952252063039985, 2.701660697391408, 2.6602…	[0.8760567630569545, 0.8563837975003209, 0.8594911057176866, 0.8509293166208499, 0.8358194591857084, 0.8255983636491862, 0.8636848646217101, 0.8497765341957162, 0.8153045382275166, 0.8091577727558827, 0.8694615175402659, 0.8498255412615119, 0.8529259313645737, 0.8443826335094471, 0.8293090401143176, 0.8191054990086636, 0.8571116934483571, 0.8432336711204396, 0.8088359005417979, 0.802702481649134,…	[2.9759430133754736, 3.0714205368742884, 3.0535338819123043, 3.100826682964, 3.1893006401375557, 3.2347593240830315, 3.0328671205850077, 3.1102422209504645, 3.293269992089817, 3.326257664260546, 3.0105476440448284, 3.10736161868733, 3.0892653042395883, 3.1371455792466305, 3.226676100064587, 3.2729314416999933, 3.0683098838496874, 3.1466323816154977, 3.3322274697483194, 3.36570617277887, 3.1113995…	[2.775978567330064, 2.3440112973162277, 2.1368727036740243, 2.575787110844696, 2.3763166289725, 2.7942130538430425, 3.324589580638366, 2.0871627778201214, 2.429765923107071, 2.9160020240642686, 2.6574758754073002, 2.223679614754736, 2.018747428248485, 2.455623593989047, 2.249341407319769, 2.676162825952061, 3.2302978426723445, 1.9672038063859103, 2.30801378862118, 2.803364020882089, 2.27827098381…	[0.668842995732463, 0.9908012492289134, 1.148493770674949, 0.8199092967519979, 0.8942006188950343, 0.6568095214109394, 0.31448216115467853, 1.144950978485517, 0.9140040077810376, 0.6149171292553454, 0.7281482120587645, 1.0612694718709876, 1.2216462631341076, 0.8853927589943067, 0.9624237745243377, 0.7154958091126375, 0.34815027656651043, 1.2173959772376477, 0.9825886129153131, 0.6689077327015618,…	[4.150418835275438, 2.3657734577347815, 1.8605871082942165, 3.141551292378878, 2.6574759385750815, 4.254221296671513, 10.571631689478124, 1.8229276336187898, 2.658375567746039, 4.742105700642133, 3.6496359276823047, 2.095301592756129, 1.652481155280933, 2.7734850652927436, 2.3371631778646256, 3.7402914061384305, 9.278458355770487, 1.6159112098017823, 2.3489115976760275, 4.190957711850569, 2.39300…
VACFUB01	1	5	Yes	1	1	1	1	[3.0424168060215826, 3.049517972664198, 3.0511521159306976, 3.044849063407932, 3.0478314309048686, 3.0398622969577143, 3.0456497349544205, 3.059434383940241, 3.041176205664861, 3.039270542726405, 3.0637338959931126, 3.0707440426464565, 3.0723509937318725, 3.066094183345593, 3.0690846025535503, 3.061171116316764, 3.066907318712121, 3.080574007171183, 3.0624460985731137, 3.0605296815779144, 3.08045…	[0.06752639597423897, 0.06420487831059742, 0.06360573193956158, 0.06744326172389833, 0.06485954045693786, 0.06974467676165867, 0.06647172475915973, 0.05852144347694255, 0.06971291958312996, 0.07154160250643411, 0.06638938136273544, 0.06313245685047178, 0.06254910000930843, 0.0663337543250945, 0.06377105038530595, 0.06858973644040911, 0.06536641492522849, 0.05753446479714479, 0.06857286760669949, …	[45.05522265962856, 47.49667085905614, 47.96976660578192, 45.14682394622379, 46.991258486149974, 43.58558155407272, 45.818725871630605, 52.27886057092317, 43.62428404735475, 42.48256170181633, 46.147950667797545, 48.63970445375609, 49.11902798401019, 46.222232022614, 48.12661206001909, 44.63016298329583, 46.91870163325162, 53.54310704084381, 44.65973504473825, 43.48017260726963, 48.23799405287445…	[0.9649027138710025, 0.879186189706286, 0.6153202721909582, 0.6993196226207832, 0.5857124380462724, 0.878311484986774, 0.4529579419010507, 1.0459525985417533, 0.8387022162559364, 1.1128462843550342, 2.380651722951336, 2.237162695687535, 1.7977530302032776, 1.9661264670893428, 1.7945153699572745, 2.289749133077309, 1.5193551066687778, 2.4323260145646883, 2.202433583413895, 2.525755873433924, 2.458…	[1.1787235672299332, 1.279524494181031, 1.4564861129502584, 1.3752359925548046, 1.356288036861493, 1.1982993010867216, 1.3638793385493826, 1.1924883056315816, 1.26803201905316, 1.117619978381305, 0.47357100022389303, 0.5727989480672051, 0.8271556158324704, 0.7159137553439527, 0.7611760986862326, 0.5088829138168721, 0.86063198956712, 0.4702125155374274, 0.5755824838166955, 0.4055409809642906, 0.44…	[0.8185996621231373, 0.6871194679778408, 0.4224690278334102, 0.508508813328571, 0.43184959398568123, 0.7329650315161205, 0.3321099815052666, 0.8771176988505408, 0.661420377130694, 0.995728696588634, 5.027021759832889, 3.9056683034010287, 2.1734157343464, 2.74631748924106, 2.3575561201337702, 4.499559861232252, 1.7653946461285757, 5.17282278585178, 3.8264430300406764, 6.228115016707341, 5.46927136…
ECAHAT	1	5	Yes	1	1	1	1	[0.9175335349020399, 0.9115157606340484, 0.940615744617481, 0.9271298991587612, 0.9151923496923475, 0.9250975859570234, 0.9142111961570205, 0.9297477004255789, 0.9291661601216873, 0.9203438212800739, 0.9666705150361712, 0.9603393686681064, 0.9909953039649886, 0.9767804912978431, 0.9642069815532277, 0.9746397689137724, 0.9631552044629249, 0.9795327645009465, 0.9789377655078368, 0.9696397189621845,…	[2.854644390356798, 2.8629874185577644, 2.815204259736178, 2.8387087924217242, 2.8579751176355845, 2.8420051380071856, 2.8631465491260393, 2.8354366021301494, 2.8330903246493486, 2.848334883460242, 2.820159587047646, 2.828670051637088, 2.780150617603448, 2.8039816390278727, 2.8235546227539112, 2.807329778369655, 2.828720565916531, 2.800634402192147, 2.7983315834998335, 2.8137930556258506, 2.83471…	[0.32141780531457326, 0.3183792407628624, 0.33411989249605256, 0.3266026799345697, 0.3202240439551098, 0.3255087661824925, 0.3193029698169235, 0.3279028350438507, 0.32796912687091617, 0.3231164378263039, 0.34277156494117206, 0.33950208088508294, 0.35645381861334147, 0.34835481006804603, 0.3414869235335717, 0.3471767999696104, 0.3404914631964907, 0.34975388566755966, 0.3498290807565747, 0.34460235…	[0.7388821084480891, 1.1371097821911014, 1.0927528991332918, 0.6480705240584764, 0.33356943863667854, 0.5755201358599406, 0.7849904745110201, 0.9232217754930558, 0.8865207712493102, 0.44485434213290465, 1.5102192610249614, 2.1237335837873035, 2.092925189738162, 1.3654741396434196, 0.7313188287856556, 1.2527231112315718, 1.5807601932303694, 1.789651361302724, 1.7307465862011773, 0.965792362134435,…	[2.477050118337259, 2.050307065467824, 2.013302779861561, 2.4594402482953575, 2.8940170036362356, 2.3508001139276344, 2.4851770152342825, 2.395118548244294, 2.440632531624409, 2.7338999722142088, 1.8065394398531376, 1.2346272965206806, 1.2291161342438912, 1.8584227617570748, 2.535453302286887, 1.8211501397307839, 1.784494820992411, 1.6234100909930043, 1.6804491539560469, 2.276695537062027, 2.5115…	[0.2982911419426871, 0.5546046254938131, 0.5427662992689216, 0.2635032603486323, 0.11526174110848682, 0.24481883102276258, 0.31586903858316007, 0.3854597410929032, 0.36323402223081475, 0.16271785604965397, 0.8359735900079406, 1.7201414465500844, 1.7027888019919744, 0.7347489321280217, 0.28843711226155594, 0.6878747028604455, 0.8858306421709095, 1.1024025113753195, 1.0299309456205337, 0.4242079568…
FUNCAT	1	5	Yes	1	1	1	1	[4.173304410733373, 4.170606504143389, 4.124459987863891, 4.099712218596468, 4.155720524286745, 4.210701571883259, 4.177475859431973, 4.1688309330992315, 4.184931329641976, 4.078510096087923, 4.2218833630562465, 4.21921470467142, 4.172810487661458, 4.147928720058772, 4.204241996193236, 4.25951407249745, 4.226133273863249, 4.217420863914552, 4.233591410207533, 4.126596796947525, 4.24445452250989, …	[0.6621783036583827, 0.6617873113853917, 0.6936369098388039, 0.710494988216913, 0.6722447453079109, 0.6350961562642975, 0.6565003990927327, 0.6634375126519756, 0.6533178486996394, 0.7257511196676953, 0.6571832014903609, 0.6567753606917508, 0.6884837181943942, 0.705265796786456, 0.6671877784729818, 0.6302118179709488, 0.6515074984215813, 0.6584217085148929, 0.648355446542134, 0.7204599062337754, 0…	[6.302387721972809, 6.302034554595195, 5.946136846758033, 5.770219757475379, 6.181856464171072, 6.630022131847009, 6.363249535270871, 6.283682869295494, 6.4056589575375025, 5.619708996047265, 6.424210712449518, 6.424136709738194, 6.06087025355516, 5.881369462348538, 6.3014373641790105, 6.758860990914967, 6.486699361253672, 6.4053490481460305, 6.529738329162644, 5.727725805755696, 6.57623693422014…	[3.5909238220315616, 3.676488904404881, 3.434398843228021, 2.997027501519679, 3.2010775950545454, 3.2635921311624085, 3.2476955234677005, 3.2690636966394053, 2.507293373038809, 3.5393869844855494, 2.982682292439653, 3.0740926067155656, 2.838068669533695, 2.3884080606241347, 2.580747438333259, 2.646686947866588, 2.637416622617015, 2.6394763913064323, 1.8745420954357197, 2.9685349348819945, 3.23246…	[0.5812261485748258, 0.5161575192021839, 0.6864025569380215, 0.9981324076438455, 0.8387468903673787, 0.8070620988864986, 0.8112718357522039, 0.7469212850180803, 1.115713639376228, 0.6835130047742882, 0.810346446844384, 0.7340769204552439, 0.9381746197287542, 1.2838424828032042, 1.1090723687299464, 1.072414103536179, 1.080140885923129, 1.0125845864654268, 1.3933304338897394, 0.9206787006856656, 0.…	[6.178186977369402, 7.122804120121255, 5.00347617955935, 3.0026352000676457, 3.8165001048796072, 4.043793080687568, 4.003214927899558, 4.376717817808972, 2.247255285362097, 5.178229177445331, 3.680749516524303, 4.1876982112571275, 3.0250964051385654, 1.8603591115081097, 2.326942326846174, 2.467971037623807, 2.441733904335062, 2.606672495894794, 1.3453679398953404, 3.224289790424401, 4.96642870960…
BEPMIU	1	6	Yes	1	1	1	1	[2.9799339793280217, 2.9508270208817913, 2.9948049104564127, 2.995343148649192, 2.9907948339635033, 2.951869038446704, 2.988750935232111, 2.9311600727733302, 2.9622764917059947, 2.9692501234497537, 3.025744549613067, 2.9964481262782328, 3.040617560752606, 3.0411611396715394, 3.0365488376789456, 2.9976274502002247, 3.0346117163070536, 2.976761192106828, 3.008116287726309, 3.014934083916344, 2.9984…	[0.5469857890403362, 0.5703791100559944, 0.5381855141556797, 0.5376914333956242, 0.5424941862577657, 0.5650437307508274, 0.5401583320350921, 0.5824072799196661, 0.5562761648829744, 0.5574988104706576, 0.5387795134342571, 0.5620118704521583, 0.5300705999613365, 0.5295793836479084, 0.5343595424906978, 0.5566717477485614, 0.5320019158290841, 0.5739242788384287, 0.5479602186483675, 0.5492379122333513…	[5.447918463395899, 5.173448621903609, 5.564633071097696, 5.570747388949509, 5.51304495001985, 5.224142624366922, 5.533101607396741, 5.032835566852182, 5.325190397703231, 5.326020554094136, 5.615923534891929, 5.331645617854095, 5.736250154176423, 5.742597301887152, 5.682594950069234, 5.384910339574479, 5.7041368198417945, 5.186679326637873, 5.489661813673836, 5.489304392074463, 5.460934934434758,…	[2.185546703508478, 1.619250871680656, 2.788952752088858, 2.258282239145378, 1.4301796611326716, 2.2458808390238723, 2.168607986278377, 1.883461178578056, 1.996261160191878, 2.1063415981761437, 2.5778660748913587, 2.0031044688664053, 3.097888220926871, 2.6454753893506373, 1.7974142020890693, 2.6329805052384665, 2.572774294622616, 2.280531854915146, 2.384331929440457, 2.4986534602774513, 1.7693594…	[1.0349218620505651, 1.426629419854798, 0.7033463348221662, 0.9907542280110103, 1.5516939009492234, 1.0024310031994963, 1.0019766754314166, 1.2376730288155917, 1.2086225771452908, 1.1016990454229014, 0.8058625917900375, 1.1933667414688043, 0.5228781515120031, 0.7650299491415167, 1.327278502376025, 0.7758106802221402, 0.7750586569980918, 1.0012866603969306, 0.9704319229259226, 0.8686148126980721, …	[2.1117987585826983, 1.1350185613342132, 3.9652623665040005, 2.2793566510223173, 0.9216892972626769, 2.240434335984832, 2.1643298087199976, 1.521776054521007, 1.651682831299538, 1.9119028984613464, 3.1988903581753623, 1.6785321722649735, 5.924684770187336, 3.4580023858141433, 1.3542102873446922, 3.393844107024355, 3.3194575293014887, 2.277601355451092, 2.456980106601938, 2.8765954986608957, 1.331…
BEPPAP	1	6	Yes	1	1	1	1	[3.0086037892734083, 2.977485425674797, 3.037794728325297, 3.035506154210161, 3.035857383681702, 3.043270507780668, 3.0233856174615035, 3.0391901477396073, 2.990683777636311, 2.9931326777686817, 2.9823000766687957, 2.951650429415148, 3.011000208332426, 3.008778691217243, 3.0091183722394352, 3.016421507100809, 2.996855888958181, 3.0123848692479887, 2.9646066313501214, 2.967063307973583, 2.92194137…	[0.566771876739201, 0.5900427922675762, 0.5520762045516387, 0.5484139472784106, 0.5491854218061095, 0.5427352846404645, 0.5556908168919678, 0.5491521443026369, 0.5881392648103555, 0.5783318717732111, 0.5607692012873414, 0.583932343989024, 0.5461298343612657, 0.5424982777918703, 0.5432635082306403, 0.5368486141111593, 0.5497424605944135, 0.5432249306839534, 0.5820168768757725, 0.5722746415166077, …	[5.308315237133425, 5.046219468645842, 5.502491690965744, 5.535063740217279, 5.527927842107787, 5.607283318232544, 5.440769445087451, 5.53433174989974, 5.084992546111764, 5.1754586317221305, 5.318230868996402, 5.054781533852883, 5.5133413684568, 5.546153443037403, 5.538966499038118, 5.618756252346834, 5.451381517297766, 5.545373010504529, 5.093678120235843, 5.184684228031582, 4.967145756408869, 4…	[1.9805903027591067, 1.3637053897712166, 2.7378645499346432, 1.9402218152467818, 1.2112584198498182, 2.0573592789423856, 1.9259342868945257, 1.6138126301885554, 1.6818913536770992, 1.738662601607335, 2.5488011587389754, 1.8962637994017997, 3.188122354613517, 2.503819023028098, 1.7239889582921488, 2.617632448569774, 2.508919006611474, 2.170741590382732, 2.2368199236617494, 2.302071777177607, 1.967…	[1.1517601844340704, 1.57948306523387, 0.6693524181860565, 1.1997886844426944, 1.6338823199449621, 1.1115388161024982, 1.146954514586319, 1.4262191104254502, 1.405280652048025, 1.339397218266283, 0.8103766507472231, 1.248516692237101, 0.41814511435887497, 0.8547194758425816, 1.3228979415602937, 0.7731511673288757, 0.8073696530428378, 1.0793122431086821, 1.0543953796884908, 0.9905499928237513, 1.2…	[1.7196203945288235, 0.8633871548152978, 4.090318456388415, 1.6171362844183024, 0.7413376135256913, 1.8509108716115863, 1.6791723319465441, 1.1315320474896349, 1.1968366256419654, 1.2980933347449097, 3.1452055737153892, 1.518813333607948, 7.624440045178422, 2.929404434782343, 1.3031912017784137, 3.3856670715680504, 3.107522059016943, 2.011226690184175, 2.1214242463036896, 2.324033914346022, 1.621…
QATHOK	1	6	Yes	1	1	1	1	[2.2540564050553806, 2.320596320916495, 2.2779931533621407, 2.327086013696757, 2.3237715645536805, 2.3100003100262727, 2.288642420208817, 2.331182366219643, 2.3242551189874514, 2.259290636731076, 2.265503357118415, 2.3320384760838335, 2.289448694477144, 2.3385020407208823, 2.3351818855284487, 2.3214298550964774, 2.3000725236175277, 2.342608629645433, 2.3356970412444076, 2.2707568872884774, 2.3078…	[1.0407369930177268, 0.9842622514942941, 1.0191230917450356, 0.9823915121688938, 0.9861809180331045, 0.9954482450548486, 1.0139591122042053, 0.9772489963202746, 0.9810770154347497, 1.0332288497651334, 1.0339633459986148, 0.9774989290660568, 1.0123530470916078, 0.9756246079374282, 0.9794114861993126, 0.9886787052755736, 1.0071846353144052, 0.9704859848469698, 0.9743149136995424, 1.0264600222960234…	[2.1658271207594013, 2.357701229924642, 2.2352482951412207, 2.3687969458928735, 2.3563339363616396, 2.320562943881621, 2.2571348219689336, 2.385453835202142, 2.369085283235886, 2.1866313907559225, 2.191086720709972, 2.385719724840988, 2.2615121286536435, 2.396928102976737, 2.3842704710257334, 2.3480123954418812, 2.283665221818571, 2.413851066602291, 2.3972711578185755, 2.21222145818126, 2.2651721…	[2.609378083620758, 1.9963203194785728, 1.9808101846916106, 2.267727422350444, 2.2258914895635247, 2.5818562510248246, 2.776745559423633, 1.6429700827052207, 2.1267700491991226, 2.2614258768761553, 2.4870972957683506, 1.8804335537811274, 1.866490861346315, 2.1470922292332535, 2.1047591245372392, 2.460416880637881, 2.6575699231501835, 1.5345773952017265, 2.007419627304702, 2.142668024909837, 2.099…	[0.7990495052722132, 1.2797458510691948, 1.297537029864323, 1.048311367952107, 1.0663952323603028, 0.8152493875972704, 0.6818902622638447, 1.4648769682258969, 1.1459336779720075, 1.1176078687871054, 0.8619381528431701, 1.3526267689521372, 1.3712688700537163, 1.1187179057244698, 1.137037858974264, 0.8792420599670534, 0.7398936770768398, 1.5348609578102357, 1.2177445227947272, 1.188305156228444, 1.…	[3.265602527007157, 1.5599349806922198, 1.5265924124714454, 2.1632193369995463, 2.0873044271183154, 3.1669527022082846, 4.072129656471357, 1.1215754758537921, 1.8559276946663528, 2.02345199960912, 2.885470712213477, 1.3902087382448267, 1.361141423179248, 1.9192436433229514, 1.8510897486174898, 2.7983384697611906, 3.591826779287625, 0.9998152519242436, 1.6484735424616554, 1.8031294517903471, 1.918…
VACFUB01	1	6	Yes	1	1	1	1	[2.940065896172544, 2.7022523032568766, 2.9068998744966112, 2.886659331845027, 2.920558520559771, 2.923097997987458, 2.734353913709445, 2.7038758630495447, 2.953290424933963, 2.9041439687656276, 2.9620704915665446, 2.7265321580592525, 2.9291323245573277, 2.9092391815658316, 2.942655840060105, 2.945157416130175, 2.758483339837535, 2.7281271222369092, 2.975221353010829, 2.926533014217974, 2.9816527…	[0.12541266220417507, 0.23173356795781042, 0.14417237810760372, 0.14939830341867338, 0.13769812372628973, 0.13690510523773133, 0.21453291140789463, 0.23144132350067045, 0.11742066800147077, 0.14169846123422028, 0.1235222740851031, 0.22815492871646742, 0.14203633053159145, 0.1470903777627033, 0.13566776120108412, 0.13489639265813844, 0.2111480089837264, 0.22787396165371807, 0.11562801708864766, 0.…	[23.443134405248813, 11.661030929057505, 20.162668554492686, 19.321901693591933, 21.20986431423807, 21.351270961821267, 12.745615093576841, 11.68277048433709, 25.151367942285688, 20.49523998687062, 23.980051480640387, 11.950353969550083, 20.6224162057315, 19.77858256818963, 21.690162895063608, 21.83273665140882, 13.064216674901902, 11.972088001799113, 25.730972716844555, 20.974926386946514, 25.02…	[0.6509664311853072, 0.31164071361224016, 0.4233083639096999, 0.3400994880763372, 0.45137778766417785, 0.5510386203102621, 1.23977282681278, 1.047878231950683, 0.8591615341271372, 0.9738982830818977, 1.9749371302510081, 1.0529035451340323, 1.3904352220741116, 1.1425381762255067, 1.4311007000611164, 1.7012179795501432, 2.744378859978826, 2.470640671172688, 2.2134635816380963, 2.387599343666958, 2.…	[1.2282325801735625, 1.7952301105289568, 1.5112297997645663, 1.6895434304711523, 1.5822177709152376, 1.4060008125282426, 0.9064635565774027, 1.1302692727659769, 1.274878346122202, 1.1706909504674146, 0.6218761891960549, 1.360915342667168, 1.014020912749698, 1.240508440429279, 1.0488086944989576, 0.8296301118298255, 0.24996763696467478, 0.42588305654438463, 0.578193570069313, 0.4688773594764611, 0…	[0.530002575809639, 0.1735937425427967, 0.28010853410622716, 0.20129668284495997, 0.2852817077152896, 0.3919191336165698, 1.367702890884964, 0.927104944989199, 0.6739164852399049, 0.831900411199946, 3.1757722269510826, 0.7736730655637376, 1.37120961174627, 0.9210241051081687, 1.3645011788778023, 2.0505740513660364, 10.978936686778615, 5.801218511061388, 3.8282397041751075, 5.092161725046615, 3.45…
ECAHAT	1	6	Yes	1	1	1	1	[1.0300419481617238, 1.01730940381731, 1.0271925989064852, 1.0238543342412898, 1.0298206267740346, 1.0251961406457675, 1.0251759338203252, 0.9785997585519889, 1.0242121325752422, 1.003421759428171, 1.0858708900225478, 1.0724537445840632, 1.082879835283734, 1.0793586313611583, 1.0856358540805602, 1.0807618848259126, 1.0807157751004104, 1.0316044981471784, 1.0797172896812477, 1.057784716489792, 1.0…	[2.6106664190972526, 2.6283643516010007, 2.6130238632927556, 2.6181286210613406, 2.6112232284394317, 2.6177583423465207, 2.62125010423452, 2.6919525033228555, 2.6201995809207514, 2.6528926761967915, 2.573914319592406, 2.5919262255321285, 2.576356950166793, 2.581539437187816, 2.5744741799225577, 2.581121913099983, 2.5845812826889043, 2.656402375491505, 2.583577209688718, 2.616752493868576, 2.59012…	[0.39455134544454895, 0.3870503734376256, 0.39310494379185906, 0.3910634206451776, 0.39438245476603523, 0.3916313144958967, 0.39110191437444153, 0.36352786958315136, 0.3908908848139457, 0.3782368463041952, 0.42187530554416497, 0.41376707948695024, 0.4203143649072496, 0.4181065823797567, 0.42169226731697773, 0.41871787587433024, 0.4181395966684681, 0.3883464747904783, 0.41791562707403557, 0.404235…	[0.41746271697853254, 0.535078679805081, 0.5126696897630176, 0.4040237524357698, 0.2516309752309835, 0.4548852475276961, 0.8502896850279633, 0.2714445388460989, 0.4262546909600185, 0.24124544160515624, 0.9207901777702373, 1.1741543455543537, 1.1297011354434, 0.8977457470163653, 0.5541421292699934, 1.0008247366669256, 1.6830048045310346, 0.608444545932182, 0.9268862940397604, 0.5337126617713471, 0…	[2.6700748774153773, 2.4192418902570236, 2.4351771269997413, 2.6126264916628874, 3.054461624221265, 2.60122380004268, 2.4790072538300856, 2.7367633494247663, 2.8328930959597916, 2.977174718037616, 2.242624315187074, 1.911272153878345, 1.9448041237479987, 2.2041296766661276, 2.7727719884172264, 2.144841418630766, 1.734528994130348, 2.454838058587547, 2.3800940939010675, 2.71260765580822, 2.6912825…	[0.15634869288109063, 0.22117618000911576, 0.21052665289881892, 0.1546427526954365, 0.08238144923334462, 0.17487355279473935, 0.3429960455800438, 0.09918451257510197, 0.15046621122693735, 0.08103167077952735, 0.4105860136870171, 0.6143313202004042, 0.580881705076939, 0.4073016921464699, 0.19985131542904572, 0.4666194563259772, 0.970294996639623, 0.2478552684172845, 0.3894326263885464, 0.196752619…
FUNCAT	1	6	Yes	1	1	1	1	[3.514164960300331, 3.5492076910627555, 3.6143839461196166, 3.538469863450287, 3.546894007699305, 3.6483169988479958, 3.519310173962816, 3.5777044775410056, 3.60707958402782, 3.5688332162308987, 3.5586720428768808, 3.593944732028398, 3.659564187133059, 3.5831449732794534, 3.5916274104655734, 3.6937261013766127, 3.563852501723374, 3.6226252443800675, 3.6522145904432666, 3.613714636450929, 3.586104…	[1.0506953850471132, 1.026842002750107, 0.9812565558515337, 1.0334932236959111, 1.0275284836809595, 0.9576725324784767, 1.0470788753149896, 1.0076637346364707, 0.9860388542248413, 1.012286654128598, 1.0443914234993812, 1.0206178099270466, 0.9751804584662683, 1.0272435649218339, 1.021297694747079, 0.9516744919034795, 1.0407864250302787, 1.0015052682397165, 0.9799455212671564, 1.006105583460502, 1.…	[3.344608732761071, 3.4564301825959616, 3.683423998103184, 3.423795901434401, 3.4518692805411235, 3.809566292358907, 3.3610745636560693, 3.550494430398167, 3.6581515713835313, 3.5255164154100607, 3.4074121663629207, 3.5213423644697044, 3.7527045946846607, 3.488116251720794, 3.5167291857591314, 3.881291484432512, 3.424191953329612, 3.6171804175801596, 3.726956765637981, 3.5917846952220973, 3.48315…	[3.223649331401618, 3.3818306345898983, 3.373174814750899, 2.47379515328958, 1.6825633094613117, 3.026385323576036, 3.007351570303942, 3.5213055578144066, 3.7281443374195153, 2.8800930368197557, 2.5689720659132025, 2.7563256070127897, 2.7594510729789112, 1.892195857720554, 1.1937059517155784, 2.395830380800467, 2.3911811082357226, 2.9024322297214646, 3.145582185657938, 2.2558406966505724, 2.86367…	[0.772640536647744, 0.719119543927817, 0.7323719800428036, 1.3642027496023135, 1.6212173611447551, 0.9179024353046398, 0.9386030853236842, 0.5687510508030135, 0.45202301399233535, 1.0724570756976037, 1.029666685842698, 0.965460309123351, 0.9815922602280096, 1.651479502427722, 1.8520882989316734, 1.1914920126698465, 1.217465435847562, 0.8049544320321776, 0.6608143166876127, 1.3483093096288818, 0.8…	[4.1722498089319355, 4.702737761955968, 4.60582177728011, 1.813363265842068, 1.037839434604401, 3.29706644973833, 3.2040716862408725, 6.191295036453495, 8.247687002685954, 2.6855089141412347, 2.4949550191678864, 2.8549341500279435, 2.8111988906044663, 1.1457580036197677, 0.6445189208333831, 2.010781738630365, 1.964064882524616, 3.605709980866894, 4.760160465992071, 1.673088423064798, 3.3565597139…
BEPMIU	1	7	Yes	1	1	1	1	[2.4102750099272416, 2.4241535994728665, 2.4458190858933526, 2.456312271702878, 2.4579565967199097, 2.4938963770943303, 2.4487155185086653, 2.50537285016785, 2.494349483731624, 2.4740398364913436, 2.4523962827616246, 2.466328133076982, 2.487989664928031, 2.498688396500209, 2.5003617924202746, 2.536455094698051, 2.4909889366279985, 2.5479633975093754, 2.5368947955923633, 2.516525058488812, 2.42361…	[0.9066839315341209, 0.8995715254862844, 0.8932980427464273, 0.8782210723350616, 0.8760619787626557, 0.8557724767504765, 0.8864488247740204, 0.8501024324948727, 0.8563561563238766, 0.8664290906976989, 0.896829954794617, 0.8897598059696636, 0.8835519524283074, 0.8685134435653574, 0.866360243938914, 0.8461909185765789, 0.8767147090438622, 0.8405604494380225, 0.8467759625102601, 0.8567805452420225, …	[2.658340934584586, 2.694786941107805, 2.7379653473478234, 2.7969179390923773, 2.8056880178632015, 2.9142049374666823, 2.7623879123906656, 2.947142314150431, 2.912747768918068, 2.8554441016045566, 2.7345164706538463, 2.7719032895503393, 2.815895158275834, 2.87697146775619, 2.886053243916594, 2.9974974193350503, 2.841276541766535, 3.031267292213046, 2.995945690370993, 2.9371874425299267, 2.6650541…	[1.8803161815370528, 1.5453040795506852, 1.5348767879130616, 1.7283926824387543, 0.936148198920678, 2.068114576623222, 1.1753567015062956, 0.8191084457237663, 1.7608807358426222, 0.8471392978214101, 2.2608306140045644, 1.9068652144574603, 1.907255584112584, 2.115136510557405, 1.224176670917133, 2.4555931973874743, 1.5129347534023696, 1.0768646877645482, 2.137164714874286, 1.1115934747862997, 1.49…	[1.3187281890942464, 1.589572888989296, 1.502637359671275, 1.3600613687988914, 1.8529545907035798, 1.1447789258000576, 1.6445276377102311, 2.0264064875881873, 1.4130627568927547, 1.9974394371852708, 1.0786910604985038, 1.3531687172920328, 1.2729482775471601, 1.1251795250483858, 1.6774239626895406, 0.9109421684578555, 1.445936833297014, 1.8612161197962436, 1.172678683304186, 1.828855447526622, 1.6…	[1.4258557579090858, 0.9721505004613168, 1.0214552287245404, 1.2708196277680812, 0.505219180015208, 1.8065624113213545, 0.7147077826814825, 0.4042172440430067, 1.2461447499435194, 0.42411263242863184, 2.0959018729234202, 1.4091851149747885, 1.498297784563304, 1.8798213649208095, 0.7297956259992363, 2.6956631083887315, 1.046335302180931, 0.5785812170391249, 1.8224640264224174, 0.6078082750004322, …
BEPPAP	1	7	Yes	1	1	1	1	[2.580263193413672, 2.5340230498731176, 2.5744698415370504, 2.542767321739455, 2.5257057347550878, 2.5699852384003936, 2.5216101571062484, 2.568279123895444, 2.590302407774836, 2.494633642673656, 2.561650499960149, 2.515861076616112, 2.5559559807892773, 2.524585074494879, 2.5076978913035406, 2.551488359626326, 2.5036136476064925, 2.5497897104177, 2.571558404528139, 2.476940030028193, 2.4962975398…	[0.8303084816032751, 0.8723462143078476, 0.8288900770893092, 0.8537641400462954, 0.8671946138878497, 0.837335410603817, 0.875521369481983, 0.8404015751270908, 0.8261935916374236, 0.8910687167731248, 0.8227061070321511, 0.8646799927732304, 0.8213148582368415, 0.846164509210779, 0.8595850920691374, 0.829729591347263, 0.8678834177910116, 0.832785010789938, 0.8185802340537462, 0.8834503359268139, 0.8…	[3.1075958521239495, 2.904836415073695, 3.1059243109501753, 2.9783018546569235, 2.9125016395474588, 3.0692422723973096, 2.8801240552223204, 3.0560141721617464, 3.135224521218018, 2.799597377526177, 3.113688446049229, 2.909586318225265, 3.1120293942767314, 2.983562944337584, 2.9173352521356244, 3.075084203617927, 2.884734972790284, 3.061762252419862, 3.141486072529936, 2.8037116850826416, 2.920141…	[1.4338949655751112, 0.5736856755341054, 2.2981537170717408, 1.4609777209025032, 0.575670085269346, 1.3994419605650594, 0.8780694709159536, 0.6756763414074842, 1.279783627511162, 1.2541227355316225, 1.964026328779831, 0.8740589377397069, 2.844804251745692, 1.9971798755746382, 0.8755316362928331, 1.9318544088678238, 1.3030028817552641, 1.0149147281867632, 1.7804237356242842, 1.7587674883928495, 1.…	[1.5840894586512637, 2.1996312322261695, 0.9307414321220844, 1.5497191771441663, 2.2360548946293703, 1.5698837511458552, 1.8078522784470346, 2.154208595181618, 1.737085248089313, 1.6960098814881885, 1.2447242637962113, 2.0020169453392214, 0.6194226182150483, 1.2100267943656737, 2.035423597172543, 1.236529247471217, 1.554414214854074, 1.9287214997042452, 1.4066417446200485, 1.3736791176862129, 1.6…	[0.9051855990481547, 0.26080993356031695, 2.469164515253141, 0.9427370729158837, 0.25744899494731066, 0.8914303110301062, 0.48569757683422293, 0.3136540922354453, 0.7367419813845321, 0.7394548517790323, 1.577880648674641, 0.43658918061335716, 4.5926709294913834, 1.6505253312358341, 0.43014713866393983, 1.5623200282715448, 0.8382597568290946, 0.52621113434075, 1.2657265024543964, 1.280333569716972…
QATHOK	1	7	Yes	1	1	1	1	[1.7311984715224644, 1.6957220213571438, 1.7491296671318493, 1.790297511793989, 1.7984796008745574, 1.761094696406637, 1.7432656530507202, 1.7337821836238216, 1.6893060655732441, 1.6990455622202267, 1.741983755133259, 1.7064079216994856, 1.759964903694562, 1.8012239709117066, 1.809440791080161, 1.7719620270727099, 1.7540957870347045, 1.7445927906779604, 1.6999857048649984, 1.7097559732387777, 1.7…	[1.3911276574441491, 1.4233850773547598, 1.3744544993279768, 1.34154640954006, 1.3303292872195918, 1.3635293366362442, 1.376662653246488, 1.3833774390192048, 1.4253228492382235, 1.4156313836033991, 1.384824606646874, 1.4171485996330704, 1.3681197667974985, 1.3351347235512312, 1.3239098684172441, 1.357173714388152, 1.370342936152801, 1.3770775965812012, 1.4191044548072236, 1.4093953909386723, 1.37…	[1.2444569427245167, 1.1913304757335934, 1.27259917879207, 1.3345028536193393, 1.3519055907078517, 1.2915708148613552, 1.2662983548944964, 1.2532965586406042, 1.1852094186773956, 1.2002033734907847, 1.2579093025731163, 1.204113613873175, 1.286411428594659, 1.349095292886067, 1.3667401643008954, 1.3056265445514872, 1.2800414704652536, 1.2668805265652203, 1.197928523940777, 1.213113072620496, 1.298…	[2.4853023751886463, 2.0069916104125323, 1.9345586168064919, 2.248355861894856, 1.5899401848576475, 2.2740148720518616, 2.1479142891599072, 2.9852584196343925, 2.569122823085421, 1.938789212128469, 2.3622100443654324, 1.8892748463567905, 1.8183537154998766, 2.126729638347253, 1.4827381214061497, 2.1529850392798973, 2.027262238263541, 2.872641681095624, 2.4499533197482477, 1.8245668344674986, 1.98…	[0.9039052543071529, 1.2676249705619809, 1.2931500991985032, 1.0776342735489381, 1.4961408897272246, 1.058485412792996, 1.144398020084225, 0.572218196318316, 0.8730970147036015, 1.3521699497459359, 0.967728155953429, 1.3379571489932272, 1.3638978788806322, 1.1458487458340274, 1.563765679250341, 1.1267522485972061, 1.2136960271380566, 0.6201479756099619, 0.9357709529225644, 1.4238351516060908, 1.2…	[2.749516460210911, 1.5832692294809918, 1.4960046927309791, 2.0863811750255663, 1.0626941592028305, 2.148366755524275, 1.876894447092652, 5.216993165966606, 2.942539923765042, 1.433835452779257, 2.4409851359942363, 1.4120593083107433, 1.3332037124305978, 1.856029991811243, 0.9481843354670405, 1.9107883227748952, 1.6703212278315729, 4.632187468273465, 2.618112169539615, 1.2814452799605216, 1.64451…
VACFUB01	1	7	Yes	1	1	1	1	[1.4533878176548136, 1.4047154703044062, 1.4138075562682713, 1.4071460448667115, 1.4385799533284593, 1.3798660572812, 1.3690353824463437, 1.4667889044062454, 1.3667753192935421, 1.4393389427041705, 1.4735516230529853, 1.4245156045113843, 1.433688768990331, 1.426966280021854, 1.4586730334076317, 1.399513697452477, 1.3885530667964965, 1.4870915347603748, 1.3862882869854551, 1.4594218801524568, 1.50…	[1.0018657870894587, 1.0348928966764823, 1.0267956830616294, 1.03297956369243, 1.0061100313581914, 1.0454171071941367, 1.0604902325879295, 0.9869402369530168, 1.0598046827498877, 1.0079609064177038, 0.9954820475132528, 1.0285137967265185, 1.0204198773080164, 1.0266006866741606, 0.9997410076547453, 1.0390601990724648, 1.0541166343407828, 0.980570728270661, 1.0534376106441814, 1.0015860264590157, 0…	[1.4506811554839905, 1.357353475722555, 1.3769122519610486, 1.362220603703724, 1.4298435643131975, 1.3199191478554553, 1.2909457724145814, 1.4861983020721363, 1.2896483111842403, 1.427970999212247, 1.480239273760854, 1.385023330795593, 1.4049988645581513, 1.3899915503122668, 1.459050916426323, 1.3469033831743118, 1.3172670097032113, 1.516557135437865, 1.3159661976922716, 1.4571108637688002, 1.531…	[0.32882527252387383, 0.2597176501640832, 0.11099922951071077, 0.13061256101387642, 0.10456239477621426, 0.1415738888376868, 0.32408972568371575, 0.6199676385324719, 0.5328499796530548, 0.5346384395548797, 1.1116657712161284, 0.8984609678688484, 0.43826716763496826, 0.5005250908207988, 0.416375501052026, 0.5446602704659431, 1.0997659668065072, 1.7464926759126191, 1.5781902529092309, 1.59099688785…	[1.6520940721167605, 1.852593745620964, 1.738198075237603, 1.9402938387591464, 1.6965112975040366, 1.7151252028941575, 1.6496618307026614, 1.5568705194022268, 1.6041704610817589, 1.5753654114113926, 1.2252737565463174, 1.4723010189318384, 1.5633472520678184, 1.71857496917779, 1.5342186493063759, 1.5005680797363232, 1.2281474571934583, 0.9155165836145058, 1.0102767652735671, 0.9853065280962119, 1.…	[0.19903544118559996, 0.1401913672536066, 0.06385879209740682, 0.06731586649649186, 0.061633774517181175, 0.08254434638287074, 0.19645827990435596, 0.39821400097582527, 0.33216543539502147, 0.33937424021255447, 0.9072795081725931, 0.6102427128120079, 0.2803389759090811, 0.2912442574793596, 0.2713925431947203, 0.36296938327626543, 0.8954673645782516, 1.9076581540635535, 1.5621365423383577, 1.61472…
ECAHAT	1	7	Yes	1	1	1	1	[0.8645224433809537, 0.8442858408255861, 0.8580254883301652, 0.836645389591069, 0.8452768213738805, 0.8176945420539999, 0.8578558518661346, 0.8417020707243548, 0.820810501542975, 0.8610493500888269, 0.9123416242612998, 0.8909466835550578, 0.9055042908062628, 0.8828868575293879, 0.8920238524749593, 0.8628603758016515, 0.9053031717368955, 0.8882300732280556, 0.8661443924590644, 0.9086889013397946, …	[2.7342955128146174, 2.7711413179437745, 2.739827613781673, 2.7816111286569147, 2.76331424832585, 2.815442916511823, 2.7443946895893987, 2.772832414139693, 2.8117454914575104, 2.736812736771705, 2.702603397496379, 2.7399416616493144, 2.708344255505279, 2.750628418887193, 2.732139282807027, 2.784941744895724, 2.712880277285071, 2.741720994633961, 2.7811495883286774, 2.7052357872639687, 2.716509901…	[0.3161773990153081, 0.3046707994856278, 0.31316769128619276, 0.30077726572622626, 0.30589239782843747, 0.2904319378164051, 0.3125847222778595, 0.3035531705530439, 0.2919220477232794, 0.31461756170592264, 0.3375788046098326, 0.32516994650855097, 0.33433869751440753, 0.32097641814032185, 0.32649281758376725, 0.30983067325667146, 0.33370553773308503, 0.3239680751493244, 0.31143394662908835, 0.33590…	[0.4486227565140013, 0.37783744395375585, 0.426528617045514, 0.4280937073042886, 0.22020540761839785, 0.3950508621380491, 0.761196521328116, 0.46966822333391994, 0.6842805058268271, 0.20336731645002365, 1.0006057901795535, 0.84839245950187, 0.9604116813807358, 0.9689747961156285, 0.48988980865549436, 0.8832782678484054, 1.5594184610323956, 1.038331382800807, 1.4220842430086105, 0.4534403105023243…	[2.5561488406104518, 2.650949346190302, 2.5046124733477066, 2.445457486587144, 3.0583338584887296, 2.6630496947604336, 2.5068380120446068, 2.735587596894069, 2.6414979565393453, 3.006530091102362, 2.1045368486228853, 2.25925412770723, 2.0794476846909955, 2.0249679113546275, 2.809235235919957, 2.2527346814603066, 1.8108060240506278, 2.273495251757671, 1.9865039574106942, 2.7804958147927707, 2.5777…	[0.17550729025891254, 0.14252910735421961, 0.1702972502070984, 0.1750566957930362, 0.07200175579497131, 0.14834528357293295, 0.3036480688703436, 0.171688241263841, 0.2590501742137671, 0.06764186962634318, 0.47545177972735675, 0.37551882680982346, 0.46185902557267383, 0.47851365480029795, 0.17438547060480225, 0.39209156547269536, 0.8611736653847116, 0.4567114807027014, 0.7158728467182236, 0.163078…
FUNCAT	1	7	Yes	1	1	1	1	[2.3122889638219473, 2.3461241632568233, 2.3310225283769013, 2.3469756136462196, 2.3418020677400726, 2.3481398042626966, 2.347674409350802, 2.3287668900931564, 2.3217038013146505, 2.473958470540674, 2.3465194070354634, 2.3806015189686858, 2.365380630526236, 2.381509691792839, 2.3762638091167902, 2.3826288079603954, 2.3821471862197434, 2.3631055518884825, 2.3560246380312386, 2.5095076430384844, 2.…	[1.8033154637876925, 1.7862830276700523, 1.7963679831669346, 1.7729808191614262, 1.7844070514699384, 1.7860253673699407, 1.7895717842517216, 1.7982941745804732, 1.7929690198487762, 1.6842959543680247, 1.7961291732482692, 1.7791281967464951, 1.7891946878799485, 1.7658480206052505, 1.7772548213568038, 1.7788712229800858, 1.78241172106979, 1.7911174327027268, 1.7858008170877653, 1.6773293298396494, …	[1.2822431849861724, 1.3134112158681834, 1.297630858610266, 1.3237456312450566, 1.3123698798494265, 1.3147292570208633, 1.311863782168672, 1.2949866173238525, 1.294893428504676, 1.4688383381345493, 1.306431320188304, 1.3380719406966342, 1.3220364706811316, 1.3486492971102735, 1.3370417008083777, 1.339404886188925, 1.3364741479538726, 1.3193470783892978, 1.3193098667483973, 1.496132928933157, 1.33…	[2.267060668421166, 2.3205838835893005, 2.2670108450836026, 0.8756507062987249, 1.041440619252168, 1.937899933196865, 1.5946899910951151, 2.4275120180159484, 2.3507221353885654, 2.056742862835159, 1.6802164005155822, 1.7535326293091569, 1.7013443275680318, 0.5908502087218932, 0.7120609997089165, 1.4303935886627284, 1.1355972297237658, 1.8521243714238071, 1.7587206017120673, 1.5104832543067443, 1.…	[1.3518567072106895, 1.3586469835681476, 1.401201500721162, 2.269248447298941, 2.0948389179366824, 1.6720520795874165, 1.7790504373197658, 1.3151288906924032, 1.2535339058087744, 1.5625934522358784, 1.6054048607189833, 1.6330449113620735, 1.6694026421939145, 2.4195975963251786, 2.262156888660218, 1.9342659390573278, 2.0003070345694094, 1.5930440559859935, 1.5176134615226784, 1.8103730627182335, 1…	[1.6769977589554097, 1.7080109194331448, 1.61790495079889, 0.3858769661563507, 0.49714591911340744, 1.1589949600583298, 0.8963714336832409, 1.8458358227822718, 1.875276069115889, 1.3162367088459344, 1.046599796491892, 1.073781019192294, 1.0191336017847317, 0.24419358393282461, 0.3147708292375074, 0.7395020300878774, 0.5677114613398423, 1.1626322351000264, 1.1588725629433183, 0.8343491656016957, 1…
BEPMIU	1	8	Yes	1	1	1	1	[3.2970311743579535, 3.2573261672515152, 3.284909977684773, 3.2988541477533437, 3.2656048588425195, 3.291958729149788, 3.2882683406618853, 3.3069321084356083, 3.273909242287193, 3.3133280727411396, 3.3428232416760983, 3.3030901052008037, 3.330668813767205, 3.344641589522302, 3.3113758555724138, 3.3377558438469968, 3.3340594155181, 3.35267521205168, 3.3196798678814545, 3.3591195723533676, 3.318505…	[0.3488390570343442, 0.3756118544070679, 0.3576681313462342, 0.3477569328731379, 0.37001157338603236, 0.3520462391742019, 0.35462669930585133, 0.34355702728892934, 0.3645823990546958, 0.3381113689553713, 0.342800149693415, 0.36928181213054356, 0.35154271994890446, 0.3417322811776522, 0.3637415634864355, 0.34596871294040865, 0.34852234551865724, 0.33759871823119153, 0.3583737995893025, 0.332195325…	[9.451439303808666, 8.67205368795789, 9.184240053260085, 9.486091680469155, 8.825683015691837, 9.35092713068535, 9.2724782062331, 9.62556968935029, 8.979888362071014, 9.799516895802695, 9.751522117670511, 8.944632518303228, 9.474435466196843, 9.78731531594337, 9.103649920655549, 9.647565571693496, 9.566271598902745, 9.930947693218814, 9.263176805017046, 10.11188092563421, 9.467767391891023, 8.687…	[2.215313931871943, 1.7235539473681727, 2.8912510539165597, 2.2585963193529697, 1.4984648928457103, 2.179392949536433, 1.9703428265641116, 1.8611171655602168, 2.03563207436314, 1.9820367442231819, 2.6041574164929395, 2.106125967470881, 3.176742755003221, 2.6432161148203734, 1.8747438637847798, 2.567349900122481, 2.377043954853443, 2.2496525210436378, 2.4202174447741407, 2.371729561802012, 1.80077…	[1.023006059848138, 1.4030976199116605, 0.6461942779295587, 1.0007457493252863, 1.4900980233720162, 1.0586453079403806, 1.1371679669225807, 1.2972580320004101, 1.195992426925082, 1.210716284765937, 0.7948183294588145, 1.1640331266862451, 0.4781426563966861, 0.7743751531846575, 1.2630018958069873, 0.828032354505231, 0.904378240024533, 1.0578641298873286, 0.957752707026532, 0.9727514661769876, 1.31…	[2.1654944372478098, 1.228392039804535, 4.474275233727361, 2.256913227836081, 1.0056149792446274, 2.058662078025447, 1.7326752809404928, 1.4346545711421184, 1.7020442843411534, 1.6370777936685317, 3.2764184216361616, 1.8093350774875059, 6.6439225040981675, 3.413353468212418, 1.4843555421481958, 3.10054297534851, 2.6283736711632524, 2.1265987355892713, 2.526975311077972, 2.438166010813791, 1.36585…
BEPPAP	1	8	Yes	1	1	1	1	[3.350870099105231, 3.358063864755682, 3.3382836126483943, 3.3544113927025174, 3.350347131141302, 3.381948096194031, 3.3625037487184835, 3.3674722704835203, 3.344547300754621, 3.318990373380885, 3.318401058684108, 3.325454856475821, 3.3060549250635187, 3.321875933332366, 3.3178964579450234, 3.3488574377507394, 3.329803147249547, 3.33468129400781, 3.3122006556108943, 3.2871446671527873, 3.26701209…	[0.3539716630640124, 0.34878538071913073, 0.3634812236462053, 0.3510920289720966, 0.35323213823451, 0.3332416945176522, 0.3462450126192174, 0.34174098746240195, 0.35855004141580865, 0.3755280207718125, 0.3493392585978976, 0.3441981748844796, 0.358767034419872, 0.34648473154328124, 0.3486064163534354, 0.3287927960853829, 0.3416800150204148, 0.33721597109084966, 0.35387812782129463, 0.3707135469828…	[9.466492515530144, 9.62788021055234, 9.184198234948486, 9.55422258523879, 9.484830989294112, 10.148634315070336, 9.711342044416373, 9.853872944795674, 9.327979122657434, 8.83819632569483, 9.49907855190049, 9.66145406666353, 9.21504655635216, 9.587365996003241, 9.51760008508038, 10.185312688180332, 9.74538457290397, 9.888859306457375, 9.359721314235976, 8.86707457525173, 8.83422561640138, 8.98294…	[2.0407260074046327, 1.558336506787431, 2.732193432803933, 1.8802849592574198, 1.2141618322373393, 1.8137281928441091, 1.715947953537643, 1.5898270043694405, 1.752310924763512, 1.753857447120464, 2.605742926801903, 2.1082735370720878, 3.150526449588491, 2.4402408846219723, 1.7214424928636103, 2.378629886978334, 2.2978287011413903, 2.134299978796369, 2.306993743106553, 2.3171810281430396, 2.028414…	[1.1112717978774382, 1.476628399808266, 0.7354640527981751, 1.2591303342705387, 1.6711742960436449, 1.2874548255803056, 1.2809649146057365, 1.493263209830535, 1.367299948779741, 1.3310139628752238, 0.7730050353600674, 1.1305156145685273, 0.4733392839144918, 0.9103441688710564, 1.3563124980610752, 0.9390106782617405, 0.9392757760166666, 1.1423246752906082, 1.0148750117111205, 0.9819541984436608, 1…	[1.8363878317640017, 1.0553342377742256, 3.714924505703472, 1.4933203561859538, 0.726532136780561, 1.4087703559047922, 1.3395745144712166, 1.0646662918521004, 1.2815848682853952, 1.3176852354965713, 3.3709262004847647, 1.8648778574161768, 6.6559581185271535, 2.680569578040121, 1.2692078671578333, 2.5331233627519123, 2.446383436913652, 1.8683829781173216, 2.273180161581541, 2.3597648768299315, 1.7…
QATHOK	1	8	Yes	1	1	1	1	[1.3469405151519325, 1.3933983592454737, 1.3934306081674235, 1.3900896425248979, 1.3617061761552844, 1.4027368072330342, 1.3923829916339687, 1.4309617469933353, 1.3899437571345825, 1.3989704691652727, 1.3566413891604285, 1.403281043308003, 1.4033125099310795, 1.3999594727970748, 1.3714603242408134, 1.4126692599778228, 1.402263488193236, 1.4409963349531127, 1.3998087461229314, 1.4088827887540905, …	[1.7724693254276693, 1.7317525510142633, 1.732272083019485, 1.7347462390689068, 1.7629784007018974, 1.7152386295641118, 1.7316097723828572, 1.6930215782395728, 1.737486196329078, 1.7219056666408679, 1.767093244013501, 1.7262572536345815, 1.726775940490016, 1.7292591626970633, 1.7575591910175734, 1.7097315030904339, 1.7261184749483378, 1.6874411426536657, 1.73199584903297, 1.7164032773596347, 1.75…	[0.7599231737491066, 0.8046174717221463, 0.8043947725224351, 0.8013216061335882, 0.7723895968397265, 0.8178085445693974, 0.8040974438010472, 0.845211759487005, 0.7999739854458842, 0.812454768149068, 0.7677248463013554, 0.8129037780165372, 0.8126778217287729, 0.809571811441848, 0.7803209879075421, 0.8262521088395138, 0.8123796301034351, 0.8539535386028372, 0.8082056010148583, 0.8208343617948534, 0…	[2.589617160194124, 2.0207018620035275, 2.250835544653311, 2.393063950389129, 2.3390407175412884, 3.05298959227275, 2.405456552415613, 2.121284106646141, 2.5655868633334156, 2.2982111607664057, 2.4683562178577745, 1.9058963853964224, 2.131321854070629, 2.2746231170351505, 2.2198649758715603, 2.943673437627491, 2.2832991797894673, 2.0054941713935923, 2.449065858328873, 2.181520165330059, 2.0828101…	[0.8278227658610012, 1.2966622805866146, 1.074229942779328, 1.0071369413661309, 1.0375872267689439, 0.5214257355633962, 0.945790876387898, 1.2229616102756486, 0.8807617501748578, 1.1370094191497218, 0.891416925455153, 1.3701571377739048, 1.1451942911695168, 1.0761507170840212, 1.1073174256768514, 0.5682680057621633, 1.013617865142253, 1.2961209932345366, 0.9462211790185172, 1.2078422426557136, 1.…	[3.12822655644257, 1.5583871700882321, 2.0953014387494924, 2.376105822454549, 2.2543075485085553, 5.855080376832609, 2.543328142054376, 1.7345467664909084, 2.9129181220960936, 2.021277152202533, 2.769025522594205, 1.3910056977062744, 1.8611006625731958, 2.1136659400260918, 2.004723238699744, 5.180079483235071, 2.2526232600182365, 1.5473047515330947, 2.5882593970991064, 1.8061300460344016, 1.85135…
VACFUB01	1	8	Yes	1	1	1	1	[3.0309422809790827, 3.0391957280532846, 3.036503711570121, 3.0180538918831807, 3.048110020565001, 3.0353229702190254, 3.0347767764773432, 3.0403308549377583, 3.0255020727836226, 3.0394436705779095, 3.052331429208435, 3.060489270516683, 3.0578630754086356, 3.039560777407802, 3.0693664876114197, 3.056722989780914, 3.056178772305147, 3.061662339098608, 3.0469508104551433, 3.0607775976683693, 3.0694…	[0.07223472542943075, 0.06830726385505236, 0.0687359051718778, 0.07912023141196778, 0.06237206713262325, 0.06863889728946883, 0.06901057261922805, 0.06648939918726356, 0.07490902903200458, 0.06711172708756007, 0.07104530403035561, 0.06718870088273138, 0.06758983429435143, 0.07782497847909818, 0.06132184240092259, 0.06747933450794423, 0.06784690163459924, 0.06537406687715173, 0.07367363942028379, …	[41.95962901444323, 44.493009330639296, 44.17638356514228, 38.1451600687137, 48.869793173340405, 44.221616169301875, 43.9755339116224, 45.726550278711976, 40.389017343837004, 45.28930788224798, 42.963169358867994, 45.55065405801409, 45.241464302039056, 39.05636515176359, 50.05339643163169, 45.29865346287686, 45.045222385610266, 46.83297957968499, 41.35740862580841, 46.3825977504575, 44.9245064250…	[0.4165923263874422, 0.41777197909495717, 0.45014941486096804, 0.3637899922279735, 0.4719699883201194, 0.33136033642324764, 1.8400639703482986, 1.1396666493564103, 0.9466155990731621, 0.8163728243693419, 1.4400523762312694, 1.3237342395704084, 1.4574329278334186, 1.1955684982761376, 1.461809656246737, 1.1681109307624742, 3.0457378336996705, 2.551053541185221, 2.306248819352317, 2.138822404218188,…	[1.3294325036664263, 1.7127391811210768, 1.4943414426064756, 1.72088007951974, 1.625485508258769, 1.4672512819788157, 0.6145325259605191, 1.0956832959876286, 1.2595016809060702, 1.3221909461579728, 0.8644564292443079, 1.1867006594776037, 0.9775851227494659, 1.2431015834663828, 1.0675573867749635, 1.0607113838002382, 0.11026457484808765, 0.38982874049835936, 0.5434257263233295, 0.6297680200113892,…	[0.3133610207652717, 0.24392037252368087, 0.30123598397686396, 0.21139764272795772, 0.2903563187257799, 0.22583748298134515, 2.994249925945359, 1.0401423965573335, 0.7515794646595297, 0.6174394301682075, 1.665847262527895, 1.1154744281958417, 1.4908501509662677, 0.9617625093375721, 1.3693031160252562, 1.1012523751536, 27.622088398706538, 6.544036588795222, 4.243908058891081, 3.396206755909117, 1.…
ECAHAT	1	8	Yes	1	1	1	1	[0.8457024975303727, 0.8082054193980986, 0.8385432692705179, 0.8343727634500141, 0.8486283910272102, 0.8166792201198656, 0.8305623883042706, 0.8608562065039778, 0.8304836818042973, 0.8360645986264624, 0.8914376241013675, 0.8519008397798832, 0.883896863616603, 0.879490071333587, 0.8945268569319448, 0.8608423332150053, 0.8754862076702025, 0.9074422702958901, 0.8753873445023579, 0.8812812206763386, …	[2.9173191227877098, 2.9838678859749415, 2.928029015507675, 2.9375454814756603, 2.911283127764391, 2.9669718059898806, 2.9410257289020025, 2.8852993952685613, 2.94491188014135, 2.9328710719105295, 2.885070095549528, 2.9526178093622275, 2.8959834905992334, 2.905592907262574, 2.878964756555847, 2.9355068675601435, 2.909200167336795, 2.8527006478396437, 2.913058585982784, 2.900887225994029, 2.898680…	[0.28989029377157843, 0.27085831219166984, 0.2863848905968329, 0.2840373940460222, 0.29149634500814836, 0.2752568185754614, 0.28240568592861354, 0.2983594035044152, 0.28200629275346456, 0.28506694570853863, 0.30898300373238335, 0.2885239115874248, 0.3052147453484647, 0.30268867642651803, 0.3107112912358406, 0.2932516843098028, 0.30093708143556847, 0.31809936699215113, 0.30050454485007444, 0.30379…	[0.3735206269041114, 0.6483401323939276, 0.7178523144843441, 0.52778476533455, 0.20256222547507627, 0.4453447633250688, 0.8644852880336026, 0.27212525275054655, 0.5825071900547866, 0.28667919522362517, 0.8234427324010292, 1.369763970072429, 1.5024040883678713, 1.137184082578041, 0.4420479590835836, 0.9781065329794956, 1.6941043516545888, 0.6070780725832136, 1.217894660400329, 0.6316395104186794, …	[2.790725581521544, 2.470700537458493, 2.3547631508396276, 2.633007528676857, 3.2501818024805154, 2.6478441967209863, 2.5210849178176824, 2.809910701458676, 2.811186107523204, 2.9966720920953893, 2.3959046473420798, 1.8634097301364037, 1.7121202978958947, 2.106128501728727, 3.0155162819022823, 2.1955683031605493, 1.7589600704614803, 2.521990722142561, 2.2140579969476835, 2.6788361437083, 2.810648…	[0.13384355286572555, 0.26241145884108164, 0.304851175468914, 0.20044939468888384, 0.062323352287703485, 0.16819145321185094, 0.3429020902564138, 0.09684480457307108, 0.20721046838411017, 0.09566585412525665, 0.34368760597986375, 0.7350846933552079, 0.8775108210645283, 0.5399405029867035, 0.1465911365614401, 0.4454912796707342, 0.963128373465649, 0.24071384055983738, 0.5500735130151637, 0.2357887…
FUNCAT	1	8	Yes	1	1	1	1	[4.316536362781749, 4.33269126083639, 4.324119193055294, 4.3426417368253665, 4.240856677192985, 4.4069407734047, 4.362426625713937, 4.393833939223619, 4.350572503014101, 4.387341284857033, 4.365597819829987, 4.381805427113303, 4.373200011102047, 4.391806142125192, 4.28953836578807, 4.456421985687308, 4.411700573989132, 4.443254098262502, 4.399761986353201, 4.436737306940532, 4.387759454202243, 4.…	[0.5367837492256652, 0.5279623248046437, 0.532880397275915, 0.5217509980473558, 0.5837306499375875, 0.48189900744827996, 0.5089894925832814, 0.4898837658908924, 0.5174366554854919, 0.4935850923782603, 0.5325976196214003, 0.52383071061592, 0.5287208891278214, 0.5176495487170428, 0.5793179865005346, 0.477995857151339, 0.5049463204747806, 0.48593922906762016, 0.513362281538563, 0.48961888631195793, …	[8.041481078755734, 8.206440227415035, 8.11461486509955, 8.323207340431795, 7.2650916611050285, 9.144946773681987, 8.570759690093508, 8.969135630026614, 8.407932559265864, 8.888723246719904, 8.196803100496947, 8.364926565609673, 8.271282828102523, 8.484130147529285, 7.404462602136231, 9.323139351553738, 8.736969446259137, 9.143641493583155, 8.57048159667472, 9.061613902110976, 8.406292480829428, …	[3.3900573034672, 3.5397507587119237, 3.676752572262162, 2.418691719454578, 1.5994968261616782, 3.014214524226202, 3.601126804673034, 3.589964152976318, 3.72553399634979, 2.947718445621547, 2.7553043718001, 2.9540911443657527, 3.1105636457337544, 1.8377725417297144, 1.1304270858976062, 2.391626482346753, 3.0131665758779667, 2.9905154272512853, 3.150669543266946, 2.330458042372463, 3.0335490577900…	[0.6933465848110935, 0.6523251604342086, 0.5229364441203355, 1.3838414198851134, 1.6989191302363718, 0.9657186476246165, 0.5490480286002067, 0.5402009827619816, 0.4639113762060166, 1.0542283769757883, 0.9385813744691444, 0.8836355592114595, 0.7385829369353382, 1.6678033381986805, 1.9249259012064344, 1.239919924913869, 0.7758520185795721, 0.7685068512239339, 0.6728813415743912, 1.3299976527438273,…	[4.8894122762439824, 5.426359388553634, 7.030974057367642, 1.747809889702086, 0.9414790837861359, 3.12121395982182, 6.55885572315791, 6.645608333811742, 8.030701956089416, 2.796090970419064, 2.9356052088275058, 3.3431103055675244, 4.211529254440493, 1.1019120178249613, 0.587257455047552, 1.9288555932455775, 3.8836872286476285, 3.891332162476563, 4.682355340534613, 1.7522271844349908, 3.9498970444…
BEPMIU	1	9	Yes	1	1	1	1	[2.0033531922312826, 1.9766470232035436, 1.957816812689857, 1.9716271094375057, 2.019501912506336, 1.975366977651595, 2.019289720635072, 1.991996103272355, 1.9876224853758009, 1.986867187973051, 2.0420563177956184, 2.0150416457283926, 1.9960688009954242, 2.0100113947180973, 2.0583704091814625, 2.013807297116842, 2.05819465500334, 2.030614731118431, 2.026132042254808, 2.025362832151338, 2.01384272…	[1.1122980485261453, 1.1345991763598742, 1.1434163005721931, 1.1344740968671878, 1.1006235356635763, 1.1302234284992072, 1.0975225629462975, 1.117679544050425, 1.12648169037521, 1.1275759021188443, 1.1022649436094638, 1.1245212981336377, 1.133324985940815, 1.1243984928002144, 1.0906141774666662, 1.1201566251646102, 1.0875202020290873, 1.107636874866447, 1.1164195391467795, 1.1175113841099278, 1.1…	[1.8010938658804925, 1.7421544668710276, 1.712251969567093, 1.737921663334657, 1.8348707319699094, 1.7477667935751702, 1.8398616928788163, 1.7822605002266056, 1.7644516571891737, 1.7620695726465065, 1.8526002569842464, 1.7919106103839448, 1.761250149566246, 1.7876325943059055, 1.887349762830655, 1.7977908194944678, 1.8925576289646622, 1.833285598552569, 1.814848245851442, 1.8123867559206057, 1.80…	[1.3889837828361518, 1.2777498093253077, 1.1431896807615782, 1.6056376076530865, 0.7100251337374501, 1.0484648058972976, 1.245530179089375, 1.0840699999927348, 0.9721772224001533, 1.0351399482843249, 1.738289815998626, 1.6130426909569386, 1.452115565044082, 1.962785230120197, 0.9408867221216538, 1.350150586458624, 1.5683292355066496, 1.3901752589564191, 1.2591889822134648, 1.3308681188398004, 1.0…	[1.6693645991122636, 1.755759451649054, 1.9579343020543096, 1.6179718127386684, 2.1027207191667006, 1.894124846871091, 1.8856155767681229, 1.8967446291618009, 1.9572374341331513, 1.9646851472353433, 1.4441099834401596, 1.5378125443293957, 1.745135023142355, 1.3766530697694082, 1.954405474874233, 1.6992267766107283, 1.6634709723690968, 1.6963188655865573, 1.7705857628988135, 1.7675965149853665, 1.…	[0.8320433915843112, 0.7277476468232664, 0.5838754035628864, 0.9923767490950881, 0.337669728207572, 0.5535352158170878, 0.6605430048600727, 0.5715424118384356, 0.4967088843928252, 0.526873198863924, 1.2037101300675666, 1.0489202321212363, 0.8320935318972332, 1.4257660649745014, 0.48141838232529527, 0.7945676263127336, 0.9428052918008257, 0.8195247291998494, 0.7111708501213254, 0.7529252901083131,…
BEPPAP	1	9	Yes	1	1	1	1	[1.9455343594605572, 2.0233626500974755, 1.9964361246947855, 2.038014569284819, 2.0068893495650473, 2.0081131063397515, 1.9740178527861452, 2.001800955570745, 1.9935285622755015, 1.9373385741540083, 1.933783596039271, 2.011195216505661, 1.9844143746430492, 2.0258027799161726, 1.994831406914292, 1.9960147875215057, 1.9621186813955396, 1.9897783704754433, 1.9815098440176224, 1.925625453972367, 1.86…	[1.1760194384072609, 1.1207660795816, 1.1405429265419194, 1.1033442767786863, 1.1292206678323866, 1.1345679099662602, 1.156003614469602, 1.1314575247372605, 1.1450018785630511, 1.182556440067644, 1.1690903245504207, 1.1135960629357429, 1.1334500316680112, 1.0961562676012078, 1.1221088336901603, 1.1274327537953612, 1.1489814668635947, 1.12436508921999, 1.137910366314522, 1.1756527464481876, 1.2015…	[1.654338606932796, 1.8053389435669123, 1.7504261156990384, 1.8471247933917665, 1.7772339868853122, 1.7699364566017637, 1.7076225611040712, 1.76922324683429, 1.7410701236379893, 1.638263095538332, 1.654092549934426, 1.8060365723668255, 1.750773584365902, 1.8480966991589372, 1.7777521636240057, 1.7704069540308918, 1.7077026374947433, 1.7696906365670066, 1.7413584608033414, 1.63792026156529, 1.5558…	[1.4171006691887387, 0.9399999917085934, 1.0360138185409982, 0.9718581398298518, 0.7797998658942974, 0.6660207135446361, 1.111901735322786, 1.0965181791929015, 0.9629124694251926, 1.185733860069623, 1.9424126566735316, 1.3538192130076352, 1.4752893474690285, 1.4056904647500363, 1.1606526090495037, 1.0044916106102892, 1.56321433367797, 1.5690131502161593, 1.3949580844833602, 1.6615608703571987, 1.…	[1.601428101172311, 2.0988012618895833, 2.0097338667333573, 1.9358207213075005, 1.98749908466959, 2.077448037264725, 2.0037758977626754, 1.7838784446200764, 1.9348113817808779, 1.8541930531439235, 1.2638503430160353, 1.807156042499387, 1.7033763955268213, 1.6504050093644327, 1.745993033295036, 1.8610678518703885, 1.681664503793447, 1.484363044268638, 1.6515627041401904, 1.5309134307876275, 1.6555…	[0.8848980907424835, 0.4478747029446213, 0.5154980147819005, 0.5020393309838295, 0.39235231447864266, 0.32059560653153724, 0.5549032387126148, 0.6146821172147936, 0.4976776953518277, 0.6394878128030532, 1.5369008422612636, 0.7491435056904303, 0.8660970947720278, 0.8517245505037364, 0.664752142142928, 0.5397393811304445, 0.9295637329275366, 1.0570278991210196, 0.8446291993555162, 1.085339534517216…
QATHOK	1	9	Yes	1	1	1	1	[1.3905785906454424, 1.3503267901929528, 1.3964474765020656, 1.4146686718137098, 1.3962015723579715, 1.4662554251812991, 1.3883769778208637, 1.3857214797272686, 1.3850623609600987, 1.4019645185402396, 1.4002243065612834, 1.3598066311315835, 1.4061172463500127, 1.4244155501553168, 1.4058707519517264, 1.4762070976752462, 1.3980146224618797, 1.3953519292466416, 1.394685994783622, 1.4116601169471847,…	[1.6258409152777091, 1.6620458349677378, 1.6204211310137868, 1.6021367807410996, 1.6204419392287928, 1.554519203938837, 1.6273807181782183, 1.6279367058699872, 1.6306216269740346, 1.6137069357242104, 1.6203440908086553, 1.6566636085886268, 1.6149080658400556, 1.5965757465476846, 1.6149298326738895, 1.5488207206486144, 1.621890672093293, 1.6224566069520512, 1.6251405568084691, 1.6081808685530752, …	[0.8552980661136322, 0.8124485870265811, 0.8617805888697612, 0.8829886991042846, 0.8616177713978801, 0.9432211718363497, 0.8531359394346832, 0.8512133639659681, 0.8494075744171116, 0.8687850857572577, 0.8641524442271283, 0.8208103468211349, 0.8707103989963463, 0.892169102051917, 0.8705460283831543, 0.953116831402566, 0.8619660045627688, 0.860024190026229, 0.8581940737006619, 0.8777993474187356, 0…	[1.8563578585094673, 1.6708515496304654, 2.4335652942766797, 2.3719584196823438, 1.6568988535008298, 2.1645030505701595, 1.6804840768960358, 2.065873949555476, 2.4903035780900424, 1.8697537940716802, 1.7428138275429992, 1.5644225739956836, 2.310178325496787, 2.247435231157242, 1.5490840873935707, 2.0442265350871796, 1.573565362130063, 1.948496339772714, 2.3692143232434195, 1.7561060855046082, 1.3…	[1.3760423314518049, 1.554646649521136, 0.9368575532984993, 0.994635832049842, 1.527663126830596, 1.1414752094846874, 1.5904461733708153, 1.2371345421652213, 0.9248510366984181, 1.3695303431033912, 1.446051014866845, 1.6250103961414986, 1.0004158101373737, 1.058654961067979, 1.596361355397632, 1.209627796893621, 1.6603821862409787, 1.3067862753200097, 0.987696118146836, 1.4397071077681538, 1.6764…	[1.3490557783574155, 1.074746824395835, 2.597583043130254, 2.384750622540897, 1.0845970059762822, 1.896233078550442, 1.0566117263399069, 1.6698862404567596, 2.6926537131645105, 1.3652518204414295, 1.2052229206474299, 0.962715424904556, 2.309218129189263, 2.1229156937875326, 0.9703843569977394, 1.6899632600514354, 0.9477127466011517, 1.491059690916604, 2.3987279890181767, 1.2197662121894632, 0.830…
VACFUB01	1	9	Yes	1	1	1	1	[2.391761836026825, 1.5758812178918178, 1.5680805927529415, 1.5769973529820462, 1.5631454949706667, 1.5744847541274258, 2.292826945699559, 1.5723080599052293, 1.5772879071626722, 1.5743117360501504, 2.415304830881259, 1.5967574298308664, 1.588872576551257, 1.5978269720929292, 1.5838949422974586, 1.5953219371994793, 2.316525629451321, 1.5931093522589925, 1.5981515918120464, 1.5951356179461766, 2.4…	[0.4386859745307612, 0.8770665134547172, 0.8855586471804274, 0.8825157920052153, 0.8897197532754116, 0.8813050709994158, 0.4778713213243675, 0.8851111403616668, 0.8786746167169618, 0.8828016206939205, 0.4343305280058437, 0.8710806884571938, 0.8795636223236126, 0.8765181460112856, 0.8837213749390592, 0.8753122171754748, 0.47313201573627395, 0.8791128457353474, 0.8726842721593557, 0.876805970648979…	[5.452104637229772, 1.7967636361859347, 1.7707247258503187, 1.7869338625644977, 1.7568964712945931, 1.7865377222236243, 4.7980007240134075, 1.7763961927569523, 1.7950762172418, 1.783313146630466, 5.560983341352331, 1.833076373968235, 1.80643279943048, 1.8229251491986298, 1.7923012696243574, 1.8225747406421307, 4.896150656485194, 1.8121784478378447, 1.831305596762511, 1.8192572488591936, 5.7758935…	[0.15531229625407156, 0.14629359189326602, 0.04179554226173027, 0.215438499889417, 0.18639090642367961, 0.2560897873215019, 0.07924285297817356, 0.09527495876462498, 0.29124563125641884, 0.2633232263234577, 0.576682967019386, 0.544677746134804, 0.1798324316312138, 0.7541298244331466, 0.6726334922901946, 0.8745122920374414, 0.31872408890019, 0.3752060297104577, 0.9656045622858128, 0.88817062158418…	[1.9831161795575536, 2.1037528321527796, 1.9344888151108366, 2.060592507501932, 1.9954584085860618, 1.9551580599941276, 2.2294917625556474, 2.161671981567947, 1.9757091292874371, 2.02749859889068, 1.723103474317582, 1.8441750508496286, 1.8540873478281996, 1.7087876852342025, 1.6918607619321016, 1.566558233765956, 2.0673043030191405, 1.9772732797327175, 1.542822913084234, 1.6198371172884936, 1.705…	[0.07831729570615614, 0.06953934400343177, 0.021605471138035806, 0.10455172437300295, 0.09340756270422701, 0.13098162883172274, 0.03554301222774564, 0.04407466052990993, 0.14741321328077278, 0.12987591037918925, 0.3346769219693992, 0.29535034967741586, 0.09699242694356443, 0.4413244728702427, 0.39757024184546286, 0.5582379723830257, 0.15417376553355872, 0.1897593183281054, 0.6258686943892267, 0.5…
ECAHAT	1	9	Yes	1	1	1	1	[0.7637733729430268, 0.7803562946682507, 0.7724783527055578, 0.7590382739433316, 0.7833491888629366, 0.7578137031932759, 0.7649533610727074, 0.7848639673606046, 0.7788712157282877, 0.7473579291777805, 0.8065244080479655, 0.8240612973761443, 0.8157292846476186, 0.801509607508443, 0.8272460091067565, 0.8002137338416293, 0.8077828267174807, 0.8288486972185609, 0.8225037853403532, 0.7891558029564493,…	[2.799522383023983, 2.771143460928259, 2.784749154847613, 2.8095384433640693, 2.7616361301593297, 2.8118927744081303, 2.794947120405246, 2.7589338653765427, 2.7706685744467054, 2.8305277543589087, 2.7711809705674013, 2.7423587759264154, 2.7561731406682277, 2.781310761083016, 2.7328059258679347, 2.7836963925081224, 2.766593115313743, 2.7300645894468847, 2.7419462983509164, 2.8026113861714315, 2.78…	[0.27282274204145335, 0.28160082856441226, 0.27739602734445545, 0.27016475810684354, 0.2836540195531632, 0.2695030586124631, 0.2736915326547556, 0.28448089213384803, 0.2811130941144146, 0.2640348352093975, 0.2910399633275589, 0.300493613239122, 0.29596445615526423, 0.2881769339562555, 0.30270938791382507, 0.2874644433190623, 0.2919774585739453, 0.3036003984749998, 0.2999707856550765, 0.2815787471…	[0.6248333978075552, 0.46260186478934967, 0.6237706313165415, 0.6194333018005652, 0.2111362949766594, 0.2661151154107166, 0.8559470662981309, 0.7279413425349918, 0.34116731623940266, 0.26346578683002625, 1.3206115860506593, 1.040253906653897, 1.3384743730789828, 1.3197727746065138, 0.4739645011818169, 0.608990607108875, 1.6796363862888286, 1.5488383942635378, 0.7715747956069571, 0.588991133272685…	[2.6736266109693614, 2.485684757807726, 2.5193886195652158, 2.6030563425292295, 2.99743024823624, 2.659840484932259, 2.669838701649709, 2.3376573589698166, 2.7096315566055393, 3.0433987418139115, 2.0486594804408425, 2.024687140188042, 1.9170610829738797, 1.9920325978710773, 2.7603214920055406, 2.3821463256601434, 1.8843997924221516, 1.6950322134260565, 2.34723837607379, 2.741312954442392, 2.70414…	[0.23370256536346073, 0.1861064092444876, 0.24758809596599232, 0.23796384722072517, 0.07043910199441573, 0.1000492762322527, 0.32059879339123976, 0.3113977930691214, 0.12590911683461356, 0.08656959182187106, 0.644622299927796, 0.5137850120178487, 0.6981907801303062, 0.6625256916061413, 0.17170626774979497, 0.2556478586344232, 0.8913375988700751, 0.9137515983445371, 0.32871599385553896, 0.21485731…
FUNCAT	1	9	Yes	1	1	1	1	[2.0576856209013736, 2.069162835254345, 2.0478268736325917, 2.1409267868566064, 2.103235918312878, 2.1151029000560553, 2.2029404237144488, 2.123836142132514, 2.115513718282095, 2.1643615224531674, 2.0890851381934694, 2.1006667012746947, 2.0791281183234855, 2.1730913405770957, 2.1350441871664927, 2.147008581083823, 2.2356394042048238, 2.1558258914065083, 2.1474404782162333, 2.1967141838379938, 2.1…	[1.826628288536244, 1.817593227537169, 1.8374689207509678, 1.7584582421261414, 1.7924544257966197, 1.7863768315651496, 1.7178307626421419, 1.7779382784493203, 1.7805483867212146, 1.7473190098847204, 1.8201335224811823, 1.811110298186802, 1.830958011861749, 1.752055579723127, 1.786003917733597, 1.7799328719864083, 1.711481134463216, 1.7715065071463658, 1.77411498907035, 1.740928632655503, 1.806595…	[1.1264938979732357, 1.1384080903833758, 1.1144824549171974, 1.2175022048109738, 1.173383204640273, 1.184018322832193, 1.2823966549103911, 1.1945499840325606, 1.1881248125908566, 1.2386756569402637, 1.1477647724138698, 1.1598778403379313, 1.1355411237472306, 1.2403095916172386, 1.1954308531841413, 1.2062300859064181, 1.3062600335971588, 1.2169449464113027, 1.210429138723138, 1.2618059940155413, 1…	[1.2044533578086707, 2.0709941157729244, 0.9132150730688409, 1.0765891985096379, 0.748357036806637, 1.5212752551386455, 0.8661061042744149, 1.0589374361007373, 1.3101249982363319, 1.1016973345847594, 0.8452999184499593, 1.5569924061102918, 0.6231463989586425, 0.7513517211563924, 0.5019072704874091, 1.1008527788245452, 0.5861090510290622, 0.7363786058403693, 0.9282424353767695, 0.7694112530702604,…	[2.294555001809636, 1.6420901647093904, 2.4008093228335583, 2.6140611462467227, 2.6127443509034918, 2.1286488775555212, 2.454965697643715, 2.5296409407260025, 2.1749750978925406, 2.4954619593440723, 2.496180385338592, 1.9139334903997305, 2.5637205809480403, 2.818495379739177, 2.7555544392097713, 2.370693660593305, 2.6030331028147526, 2.725597552347729, 2.389134425218557, 2.6970243351585728, 2.377…	[0.5249180589956485, 1.261193910225654, 0.38037801019158723, 0.41184545359828634, 0.2864256644733932, 0.7146670694161801, 0.35279763994491115, 0.418611755942258, 0.6023632176321411, 0.4414803160831747, 0.3386373530594422, 0.813503924728915, 0.24306330556827246, 0.26657901466062445, 0.1821438413067043, 0.464358933051282, 0.2251638868500295, 0.2701714364272451, 0.38852666705510064, 0.28528153900584…
BEPMIU	1	10	Yes	1	1	1	1	[1.0934424737524697, 1.0672945492073798, 1.090499784393088, 1.1200567900231553, 1.1095264559685498, 1.0975819597213337, 1.0900126376547294, 1.0655174857775092, 1.1393171653533938, 1.0714105597811734, 1.1210386184772896, 1.094463586766285, 1.1180522822803314, 1.1480822813633371, 1.1373795270952736, 1.1252447627247386, 1.1175578414213738, 1.0926536030100304, 1.167642030689501, 1.0986444734595597, 1…	[1.6932413902715493, 1.721579460646198, 1.6943493196686672, 1.6661422442687261, 1.6780991788976158, 1.6891420885420378, 1.6945607594501477, 1.7255479396902318, 1.650643950023131, 1.71839410518654, 1.6837655880814382, 1.7121231927115343, 1.6848845568781854, 1.6566424837212237, 1.668603154382867, 1.6796618324450285, 1.6850977072709046, 1.716084246463642, 1.6411112822357286, 1.708928991684425, 1.693…	[0.6457688077050323, 0.6199507914707397, 0.643609774993941, 0.6722455984031249, 0.6611805010818399, 0.6497866385347713, 0.6432419915166793, 0.6174951511163402, 0.6902258753848328, 0.6234952485855197, 0.6657925701846976, 0.6392434793392141, 0.6635779749515295, 0.6930175295181757, 0.6816357287278013, 0.669923398263302, 0.6632006183376224, 0.6367132646673241, 0.7114947312401582, 0.6428848002494642, …	[1.1397179224626173, 1.1895206122290531, 0.5399932901702319, 0.9452223046128497, 0.610725356609787, 1.2572895483753184, 0.9383541153232553, 1.0665717430781987, 0.9527043470229106, 1.1289939012124943, 1.4503354627733391, 1.507291458402854, 0.7244144729618852, 1.224256131840983, 0.8141906462890336, 1.594806643291168, 1.2078285286707913, 1.3743581664777806, 1.2293781629423197, 1.4380924486611177, 0.…	[1.9240246048692062, 1.8892813611277246, 2.304655653303104, 2.029698917049621, 2.253249227047496, 1.712129186680701, 2.2284541075057134, 1.8355110952191158, 2.106508768852339, 1.9297518300082575, 1.713921686273746, 1.674361643004672, 2.181313211820194, 1.843321343942703, 2.1174008628596632, 1.499602086764361, 2.0316957554855573, 1.6414970225194174, 1.9144066886351891, 1.7208111151744514, 2.139773…	[0.5923614072181236, 0.62961538535426, 0.2343054110475449, 0.46569582151959216, 0.2710420797126112, 0.7343426875473231, 0.4210785010841196, 0.5810761623050149, 0.4522669742039383, 0.5850461617168998, 0.8462087120949661, 0.9002185786446902, 0.33210016289104966, 0.6641577367201783, 0.3845236207136638, 1.063486545775771, 0.59449281488612, 0.8372590066403993, 0.6421718907693343, 0.8357061597172026, 0…
BEPPAP	1	10	Yes	1	1	1	1	[1.1242318906332236, 1.1177642945050916, 1.156958665517219, 1.08927304253066, 1.1025967272825163, 1.1094634255780824, 1.1155667714704753, 1.1091121139677491, 1.119901879796794, 1.0957550252392312, 1.115076568879089, 1.108596177349792, 1.1477884056415448, 1.0801579680896745, 1.0934497721337253, 1.1003122588844199, 1.1064225745540215, 1.0999719113889141, 1.1107491976851895, 1.086620061865539, 1.069…	[1.702104615028614, 1.7143503711490684, 1.6681612888551864, 1.730309098659013, 1.7253632449497398, 1.71849512914983, 1.7086819674613285, 1.715082581525834, 1.706402615606671, 1.7294641102986976, 1.6993909658321764, 1.7116785741438951, 1.6652428049810508, 1.7278160728899379, 1.7227871574744384, 1.7158753084170117, 1.706022743348516, 1.7124642581978033, 1.7037163106652842, 1.7269310699142748, 1.724…	[0.6604951779737253, 0.6520045804615154, 0.6935532392741282, 0.6295251197458563, 0.6390519390684222, 0.6456017283720517, 0.6528814564175023, 0.6466814635718711, 0.6562940478139383, 0.633580667395279, 0.6561624672007398, 0.6476660946137404, 0.6892618915441618, 0.6251579580938883, 0.6346981212332082, 0.6412542062275596, 0.6485391703409403, 0.6423327705224774, 0.6519566612891398, 0.6292202860878976,…	[0.9685933913263917, 0.9740271373718937, 0.6051655725506703, 1.1196729487824666, 0.5703316125890862, 0.9123525458667829, 0.8406575842565153, 0.9871819999593491, 0.7586478567451916, 0.9627009757312961, 1.3934020381407615, 1.4023862415196822, 0.9107829157424353, 1.5762839024690223, 0.8656762144171315, 1.332552429494808, 1.2201488902293516, 1.424723485083894, 1.1200025372291467, 1.3861365743345722, …	[2.0322227345454276, 2.001847054945519, 2.3554967903371624, 1.9723338703869506, 2.2774540354501784, 1.9388383364530992, 2.290445336671172, 1.9281266348116108, 2.210048334596885, 2.0344896935627435, 1.7395575414055544, 1.710404608514717, 2.138383178855422, 1.6532440569845008, 2.0765875919317383, 1.6673952707270945, 2.0094680948088377, 1.6399211705390624, 1.9573979650801963, 1.7430326992852019, 2.0…	[0.47661773232895605, 0.4865642132677325, 0.25691632229481737, 0.5676893580714095, 0.2504250815654113, 0.4705665906812199, 0.36702800577563155, 0.5119902303801754, 0.34327206553315937, 0.4731903920562213, 0.8010094549760619, 0.8199149105061684, 0.42592128704918797, 0.9534490057953978, 0.41687440384435664, 0.7991820853094581, 0.6071999318533222, 0.868775591582594, 0.5721894868646495, 0.79524415973…
QATHOK	1	10	Yes	1	1	1	1	[1.0133706567842617, 1.0007054504694926, 1.090406959516232, 1.0168579830469668, 1.0781897437991579, 1.0729621650406456, 1.0612858360570725, 1.043897043571225, 1.021164074128635, 1.0626962170660976, 1.0214170705261068, 1.0086838693488687, 1.0988988089054965, 1.0249311948708046, 1.0866080580014517, 1.0813551631052525, 1.0696054351585063, 1.0521208208807065, 1.0292632328317026, 1.0710209224869536, 1…	[1.7847280514869024, 1.791683047121314, 1.7051935725345968, 1.77476085827894, 1.7204947723979707, 1.722012951989832, 1.7392198568779542, 1.753155991682894, 1.7695535175266517, 1.7403387966754822, 1.7806264378734729, 1.7876288105647735, 1.7008522352379525, 1.77065591412483, 1.7161876701317975, 1.7177267444331907, 1.7349634690900317, 1.748958627557018, 1.7654359420060843, 1.7360748799905494, 1.7692…	[0.5678011593643059, 0.5585281682925558, 0.6394622740076676, 0.572954929845059, 0.6266742341195326, 0.6230860016475539, 0.6102079802390077, 0.595438767869803, 0.5770744224542815, 0.61062605688969, 0.573627937225251, 0.5642580066888666, 0.6460871709715327, 0.5788426688069378, 0.6331522344045297, 0.6295268829048093, 0.6165002630974714, 0.6015698738113268, 0.5830079745981265, 0.6169209259526777, 0.5…	[1.1601044734338317, 1.3961382300235048, 0.6559445170367296, 1.657708107850074, 1.6341782435120458, 1.4948583002143534, 1.0973925812506662, 1.4566759916438876, 1.3028153080820997, 1.4409740045031745, 1.0759445030886914, 1.3002705943485857, 0.6018375979190375, 1.5515772172491158, 1.5287751635874112, 1.391944285748149, 1.018366419058845, 1.3578459493636263, 1.2130199507188262, 1.3438571683916138, 0…	[1.9538113601832503, 1.7613444136844905, 2.0336381774969956, 1.5644262332344503, 1.5786721704532785, 1.6021515519020824, 2.130581466776947, 1.701272855459993, 1.923156025080264, 1.755480001229408, 2.0151231933954827, 1.828046446451314, 2.0702610714890515, 1.6344732468440075, 1.6484711722210041, 1.6677264402763188, 2.1926892858331013, 1.7686654291620978, 1.990145156591328, 1.8236890800674561, 2.18…	[0.5937648316903144, 0.7926548715722075, 0.322547306740704, 1.0596268923608902, 1.0351599743744326, 0.9330317712076927, 0.5150671769011278, 0.8562271401491498, 0.6774360951955138, 0.8208433041071519, 0.5339348515341759, 0.7112896922683389, 0.2907061366352994, 0.9492827247218912, 0.9273896864861002, 0.8346358564163098, 0.464437175681242, 0.7677234636778667, 0.609513304444816, 0.7368894089895555, 0…
VACFUB01	1	10	Yes	1	1	1	1	[1.2298937968134653, 1.200677747396229, 1.1871024106783827, 1.1885922366006088, 1.150418320863675, 1.1894343849218099, 1.1951486854328026, 1.220363589759968, 1.1787137311186255, 1.1489654374748193, 1.2479195104340164, 1.218460747900737, 1.2047385346910742, 1.206273151297864, 1.1676968217583332, 1.2071039532924135, 1.2128741225475044, 1.238308254554917, 1.1962997451959785, 1.1662938747829659, 1.27…	[1.1266199510630595, 1.1441560532511137, 1.1603351383720248, 1.1514210299075076, 1.1945055324415286, 1.1554895072461515, 1.1501582058287205, 1.1329157956795697, 1.16007375776054, 1.1782067033704537, 1.1206898041680011, 1.1382568003501647, 1.1544291360250025, 1.1455355084421992, 1.188610437070349, 1.1495903555581335, 1.1442577756827887, 1.1269937899542084, 1.1541923449291982, 1.172361915563079, 1.…	[1.0916669775401708, 1.0494003365926432, 1.0230685699511892, 1.0322828971571651, 0.9630916639726725, 1.0293770540215101, 1.0391167748715624, 1.0771882556619696, 1.0160679208829524, 0.9751815485245627, 1.1135280304976722, 1.0704620851163804, 1.0435794602683885, 1.0530211786610275, 0.9824049876563737, 1.0500296453047022, 1.059965812182287, 1.098771142834098, 1.036482134413535, 0.994824089131897, 1.…	[0.04968217336056681, 0.10369706205124879, 0.022696776193013028, 0.16414596257588232, 0.20407135150602343, 0.17764766437273294, 0.040807817788599196, 0.021919798075943586, 0.32788703584047674, 0.29464455195660855, 0.2102343362639534, 0.4029088055755986, 0.10326351999320715, 0.5994058408912417, 0.7201000199233856, 0.6449701351504469, 0.17598886765588698, 0.0999418306317457, 1.0537249183774675, 0.9…	[2.0500768219361145, 2.2568951073354713, 2.052487891144824, 2.1261859239638836, 2.0850097157582397, 2.007226853849553, 2.0429192880734335, 2.005720558378064, 2.0005777876254367, 2.1026052575612177, 1.9507669000062775, 2.0505140154135764, 2.002929081805657, 1.8376888171930756, 1.7459026013144847, 1.7133879805472092, 1.959790284662542, 1.9588296665359246, 1.5232607562978624, 1.6465714966764602, 1.9…	[0.024234298358461723, 0.04594677958856285, 0.011058177878142492, 0.07720207378189312, 0.09787549188077062, 0.08850402934378443, 0.019975247199845492, 0.010928640076197425, 0.1638961693309904, 0.1401330805661366, 0.10777009609055643, 0.19649161261369594, 0.051556253754183975, 0.32617374349961314, 0.41245142734836665, 0.376429706799076, 0.08979984696994794, 0.05102119512437596, 0.6917560988956637,…
ECAHAT	1	10	Yes	1	1	1	1	[0.4950853347690966, 0.49343092097382274, 0.48777662796552046, 0.504141509720855, 0.48276169350409354, 0.4993205320433429, 0.5035942878552373, 0.49681729524290913, 0.49245591024693575, 0.49709986717587545, 0.5232902588809599, 0.5215590009717945, 0.5155629231578184, 0.5329377197860162, 0.5102554188396445, 0.5278408922654507, 0.5323366340171468, 0.5251414178929407, 0.520510802183934, 0.525448499164…	[2.886155454889477, 2.8784953054038995, 2.8917914760518766, 2.8443384304217156, 2.8983255470971985, 2.847478286822682, 2.8553883172067405, 2.874928755263188, 2.887913918388779, 2.870631593805763, 2.8679776813675217, 2.860422031998489, 2.873875749353545, 2.826016573483846, 2.880576679674181, 2.829330161052006, 2.837030976925112, 2.856739336148854, 2.869831717446192, 2.8524528811354326, 2.875282370…	[0.17153800012066764, 0.1714197414348697, 0.1686762797404311, 0.17724385548807867, 0.1665657241256424, 0.17535534313081722, 0.17636630535347786, 0.17281029811030135, 0.17052305718367328, 0.1731674201066119, 0.18245966915315825, 0.18233638083377413, 0.17939638596894458, 0.1885826589930516, 0.17713655131630066, 0.18656037373495785, 0.1876386399538417, 0.18382545836361794, 0.1813732836736248, 0.1842…	[0.5415790382150562, 0.3850666239153874, 0.21387770816061566, 0.5005114985411845, 0.19385639317070233, 0.29565284282363663, 0.7606397743900226, 0.5154859946097631, 0.2472614815088889, 0.4343160640342211, 1.1579543038985898, 0.8775488969387485, 0.4848392556282469, 1.0902116655847656, 0.43308949194580687, 0.6770604150075136, 1.5242040952847469, 1.1140146506476167, 0.5559159468266685, 0.944257771451…	[2.84195582204201, 2.5260963333416053, 2.8295215903736013, 2.7950602688723776, 3.0888620740883583, 2.625527469104707, 2.805567358081316, 2.856530354761192, 2.968578298933291, 3.0130708701704436, 2.267147168244912, 2.1354974587005833, 2.5988908878633, 2.2733532009341304, 2.8672843157476096, 2.318355001682369, 2.061195582706908, 2.3160947466193313, 2.6903955436588713, 2.5235444154294533, 2.87002627…	[0.19056560767574468, 0.15243544707022644, 0.07558793998542203, 0.17907002010482867, 0.06275980879719817, 0.11260702708414355, 0.2711179869551278, 0.1804587841156892, 0.08329289532222822, 0.1441439922087371, 0.5107539202208068, 0.4109341799323532, 0.18655621822848498, 0.47956105770840757, 0.15104518570663059, 0.29204345948579435, 0.7394757237365384, 0.4809883759175565, 0.2066298199671549, 0.37417…
FUNCAT	1	10	Yes	1	1	1	1	[1.046361613740804, 1.0533264123016286, 1.0261527427008201, 1.059188461831775, 1.0764717558098644, 1.066298440409489, 1.0497442696463792, 1.0794341242404182, 1.0411242180731246, 1.0676309658500895, 1.0675193426053295, 1.074567742615499, 1.0470665203074037, 1.0804996826175264, 1.0979890877448668, 1.0876946115219652, 1.0709424807288224, 1.1009866483263253, 1.0622186452042885, 1.0890430249147, 1.082…	[2.459812995699014, 2.4527798708061095, 2.4800797184900807, 2.4458129908715946, 2.428560477748326, 2.438700864827989, 2.455901347676948, 2.4256010146933105, 2.464213487001338, 2.437340458585219, 2.4534817332474166, 2.4464466883398703, 2.473755433380426, 2.439481198733073, 2.422224486053735, 2.432367258425378, 2.449570488938947, 2.419264414188025, 2.457886219059414, 2.4310066073686256, 2.445161304…	[0.4253825862252003, 0.4294418854454523, 0.4137579671533951, 0.43306191674708566, 0.44325507463084896, 0.4372403584991139, 0.42743747448949393, 0.4450171803613383, 0.422497573187156, 0.4380311179299948, 0.4351038477846607, 0.4392361165019655, 0.4232700234544086, 0.4429219143720706, 0.45329782357773957, 0.44717532179992314, 0.4371960250030243, 0.4550914905660894, 0.4321675417549553, 0.447980281753…	[0.7285170112453337, 1.2567744643839667, 0.9143737273105642, 0.4565831341973405, 0.6348556827635683, 0.661907656774904, 0.613950461422033, 0.6164747302593835, 0.8090819112329599, 0.6486733124869631, 0.4880586894352056, 0.8888450570649656, 0.6263672444546651, 0.29350306434136825, 0.4202455835511949, 0.44003911968839526, 0.4055410732073389, 0.4073588102937339, 0.5477768501002994, 0.4308394900347256…	[2.761597522762763, 2.307753572458597, 2.6081395590457888, 3.4156973119823384, 2.726573720556384, 2.8561978391941985, 2.9440684053435575, 2.901846322036606, 2.682659974458923, 3.0032869074032322, 2.907010989575472, 2.521567594449904, 2.7829010450305334, 3.5299516569761593, 2.8546973705187573, 2.9949952328075375, 3.0773274135630997, 3.0341986700810266, 2.842228233452609, 3.1470155942123865, 2.8313…	[0.26380274650467866, 0.5445878101469235, 0.3505846625956995, 0.1336720126211527, 0.23284009450293527, 0.23174433076444173, 0.20853811015657708, 0.21244223912819832, 0.3015968922398177, 0.2159877935364601, 0.1678902113495208, 0.3524970177366484, 0.22507708118949402, 0.08314648268945132, 0.1472119559471299, 0.14692481472696647, 0.13178353119656547, 0.13425581334226067, 0.1927279602858934, 0.136904…
BEPMIU	1	11	Yes	1	1	1	1	[2.7403162004182233, 2.7366584025566487, 2.7112478522333334, 2.711546940550264, 2.74761566836144, 2.7595186337924558, 2.7505586829891238, 2.7728141020291, 2.7325141919896208, 2.7681033750578314, 2.7858785538429474, 2.782153323638359, 2.7566757108392435, 2.75685925849034, 2.792954755016113, 2.805081502723638, 2.7960267621960386, 2.818607737267773, 2.777929759724371, 2.813739750435414, 2.7578633782…	[0.7417356124240064, 0.7466759047328871, 0.7634059845935891, 0.7684490720545033, 0.7475003238924651, 0.7311078151846707, 0.7401909388766756, 0.7139595513876249, 0.7524394669388825, 0.7231821786416792, 0.7314642694534678, 0.7363865178226857, 0.752981318134005, 0.7580285554359745, 0.7372761063926027, 0.7209426050092114, 0.7299789652349931, 0.7038605595431358, 0.7421296854027385, 0.7130624891053183,…	[3.694464920543341, 3.6651221570296286, 3.551515061382061, 3.5285968051217114, 3.6757384318628206, 3.774434599766148, 3.716012367245958, 3.8837131552340227, 3.631540226227356, 3.8276708923566622, 3.8086324516226715, 3.778115509046124, 3.661014748241933, 3.636880482562762, 3.7882073361656627, 3.8908527297922673, 3.8302840155071434, 4.004497338361003, 3.7431864192534565, 3.945993224192485, 3.709331…	[2.522765087631867, 2.109742808599704, 2.1768405547511644, 2.191210208935074, 2.097581408739788, 2.5036336156171317, 2.7138412329063586, 2.4521893508750985, 2.1072291691154534, 2.98802046077231, 2.8812252569917236, 2.5010824080483287, 2.5516711648940142, 2.574175111675293, 2.4951882466257764, 2.8646915501808166, 3.0427632179379493, 2.8174641452874907, 2.4959511585138006, 3.2633326460380467, 2.127…	[0.8367204487770675, 1.1123119697216632, 1.130070709839751, 1.0785010982766727, 1.0943189849818742, 0.8483927081545899, 0.7177281976088732, 0.888567957817756, 1.1265235868001693, 0.5559390919742493, 0.6275078494146884, 0.8771237631079483, 0.8934347434470622, 0.8452553828666884, 0.8604387323564276, 0.6375382892978263, 0.5277169724893961, 0.6729825881176975, 0.8904288348274082, 0.40260554954988453,…	[3.0150632643424524, 1.8967186059569514, 1.9262870330121642, 2.0317181062090612, 1.916791573139464, 2.9510315111771708, 3.781154540043959, 2.759709405792054, 1.8705592974763419, 5.374726303489939, 4.591536599389479, 2.8514589539635113, 2.8560241065274914, 3.0454406607207436, 2.8999022856541643, 4.49336392538233, 5.765899860268546, 4.186533492891418, 2.8030888723382263, 8.105533194180936, 1.883849…
BEPPAP	1	11	Yes	1	1	1	1	[2.855183289351204, 2.77397121101235, 2.8680410255811832, 2.8561091779223378, 2.8166419538878698, 2.8916955350268654, 2.8480315153018374, 2.820005714156146, 2.8254906766088004, 2.842452370710958, 2.8295427879405697, 2.749391077274062, 2.842218758071589, 2.830462329347409, 2.791514995765745, 2.8655736452205915, 2.8224806742756265, 2.7948418107474655, 2.800241064498699, 2.8169901201351806, 2.768146…	[0.6997825450544604, 0.7562078232457561, 0.693426065455087, 0.6971720302272351, 0.725774857291957, 0.669301365440658, 0.7067934670680139, 0.7211156007605302, 0.7217891247905212, 0.7060972117935193, 0.6941217145574613, 0.7504528004673648, 0.68776831794218, 0.6915246778608417, 0.7200683100978925, 0.6637304232896052, 0.7011099829295288, 0.7154269585499817, 0.7160802639567755, 0.7004340210856919, 0.7…	[4.0801007534833555, 3.668265688003668, 4.1360444443329705, 4.096706485759938, 3.88087562635808, 4.320468602545008, 4.029510243093085, 3.9106153176855485, 3.91456532048584, 4.0255822048794085, 4.076436060993353, 3.6636429040731198, 4.13252353143509, 4.093074940005242, 3.8767363548969977, 4.317375766833362, 4.025731686891876, 3.9065368970887193, 3.9105128369628255, 4.021777976701887, 3.82063180132…	[2.369836050785665, 1.754336531837945, 2.7646412849416695, 1.9107992556476705, 1.7483252634515845, 2.2784328926437736, 2.4286065222373847, 2.7645068310116505, 1.85112923580787, 2.3282171456542717, 2.8984997854217855, 2.320435071691535, 3.1867977808319194, 2.464975359157531, 2.321973292823527, 2.809519567814544, 2.9377789874823512, 3.2048438977079345, 2.4161903521362973, 2.8483013788998686, 2.3743…	[0.8952005726028585, 1.329437782822238, 0.7113307088988277, 1.2658552119413673, 1.3037736624366416, 0.9879109978491327, 0.8809509372845643, 0.6571911731524832, 1.2704076193858778, 0.9651534347334512, 0.5845371542920825, 0.978823992042599, 0.45852146750010664, 0.9136371785684991, 0.9560206432496243, 0.6638259175950518, 0.575195689422487, 0.4083946400283841, 0.9201189041200921, 0.6454239890746056, …	[2.64726824726575, 1.3196078481489353, 3.886576595605524, 1.5094927426314346, 1.3409729877378516, 2.3063139266637873, 2.75680111054005, 4.206548937275855, 1.4571143997882476, 2.4122767032345083, 4.958623697636606, 2.370635671536082, 6.950160476033062, 2.697980573666773, 2.4287899107814996, 4.232313763814826, 5.107442634752645, 7.847419098069437, 2.625954473185067, 4.413070209837875, 2.48471448098…
QATHOK	1	11	Yes	1	1	1	1	[1.9345610775998174, 1.991979952920122, 1.9738150981768365, 1.948904392290428, 2.0025714816206333, 1.987652909728805, 2.016876254022343, 1.9903749246812914, 1.9817185972660816, 1.9098490535918295, 1.946226778366993, 2.0037363327239532, 1.98555513088806, 1.960581432334273, 2.01433451573002, 1.9994025669252622, 2.0286678466011927, 2.002117147186097, 1.9934610441270644, 1.921475845619909, 1.98673271…	[1.2879992713907267, 1.2410464204385594, 1.2533813401451344, 1.2793328131522275, 1.2343008088689542, 1.244671241435169, 1.2206309563165525, 1.2450574243671964, 1.249150980206475, 1.3070743509353067, 1.281570694546603, 1.2345611301943495, 1.2469165521724224, 1.272884611656757, 1.2278034001661553, 1.2381897327370401, 1.2141244415776904, 1.2385696231688819, 1.2426754762665733, 1.3006750130470726, 1.…	[1.5019892639465244, 1.605080938242583, 1.574792152201883, 1.5233756003556271, 1.622433905277661, 1.5969300515346851, 1.6523227135813325, 1.5986209838416927, 1.5864524214186813, 1.4611632859486485, 1.5186261566752925, 1.6230353311127794, 1.5923721017487138, 1.5402664266499584, 1.6406002096568761, 1.6147788291747078, 1.6708895539282993, 1.616475254789212, 1.6041686523951615, 1.477291272874148, 1.5…	[2.8411972237473213, 1.9028102760699772, 2.121264680262479, 2.450622649075281, 2.0715161010256837, 2.960483985451312, 2.9491858140939398, 2.255756215766698, 2.8617159625137076, 2.473759755822637, 2.7287379631091473, 1.790756364459892, 2.006434753556285, 2.3355501610295737, 1.9510486844357358, 2.851899758658902, 2.8391488127700195, 2.137366223140879, 2.7530167853029828, 2.354376505111274, 2.363085…	[0.6633930899577393, 1.3497257450254976, 1.2032511762954468, 0.999640962265856, 1.1385426719283869, 0.5856321503506439, 0.5756346604061401, 1.0681856932081044, 0.6643230906985517, 0.9285671151991447, 0.7213177578523803, 1.4249088665680358, 1.278241394262113, 1.0697433749322658, 1.2111591191430304, 0.6386702135541524, 0.6291914202882452, 1.140885931638932, 0.7219745299619938, 0.9969882449893532, 0…	[4.282826075152994, 1.4097754918604086, 1.7629441982291674, 2.451502831097006, 1.8194452892284567, 5.055193748633403, 5.123363857230446, 2.1117641156491604, 4.307717137311221, 2.6640613428272264, 3.7829901363215725, 1.2567515063423096, 1.5696837565759905, 2.183280790289967, 1.6108937740701013, 4.465371483019838, 4.512376871682943, 1.8734267500962698, 3.813177156606767, 2.36148873062833, 2.5122983…
VACFUB01	1	11	Yes	1	1	1	1	[2.986425391366743, 2.9968079657974434, 2.992325117722876, 3.0014970936846446, 3.0038680716375405, 2.9995883618282115, 2.9844075897823554, 2.991515131620296, 2.9942168220810905, 2.980647432053576, 3.0081155755587403, 3.0184161194124925, 3.0139824922487013, 3.0230812731009835, 3.025397294664535, 3.021149304283085, 3.0060831618947224, 3.013148080449949, 3.0157912329028718, 3.0024162929892406, 3.026…	[0.10393763505543087, 0.09777353711506583, 0.10003234764949863, 0.0946399003327374, 0.09429095713863407, 0.09686525903762588, 0.10596801714350101, 0.10140834460344886, 0.10093313078451112, 0.1063361510817042, 0.1023163621084448, 0.09623842392604787, 0.09845800692034037, 0.09314229143332217, 0.09281837762185484, 0.09535695442344193, 0.10433393235313254, 0.09983155957506197, 0.09938425929989048, 0.…	[28.7328587933914, 30.650501702425043, 29.913574838887367, 31.714922386138443, 31.857435355343934, 30.96660651744157, 28.163286152093374, 29.499693968168334, 29.665351691840847, 28.03042428875738, 29.40014200632395, 31.363939643607658, 30.61185764898969, 32.456591163694085, 32.594809047299925, 31.682527221531995, 28.812133254215134, 30.18232003261859, 30.344757350384512, 28.68669898066626, 30.655…	[0.4678913306061913, 0.6501031788548586, 0.5092984347362691, 0.89695682299385, 0.38396229888559175, 0.7071589310261679, 1.1944501431842973, 1.1902938106034693, 0.8417295236213906, 1.0465937228105857, 1.5412154524508126, 1.8730089353129769, 1.5679474714436512, 2.2376120023422064, 1.285833685566462, 2.0216016244765833, 2.6247296793289103, 2.5830699840995917, 2.1569393696107513, 2.4543158072568576, …	[1.4000074371663855, 1.4206317609839791, 1.5681053183425415, 1.313061401635635, 1.5745363909351384, 1.3033715893311562, 1.0432989334179876, 1.0986914353673578, 1.3632218668168474, 1.1650879191221897, 0.8775830478667914, 0.7756136726591314, 0.9901869540347781, 0.5923440760635053, 1.096249097316453, 0.651886761143119, 0.344029210481671, 0.3838037392721553, 0.6527066767819013, 0.44804373265239994, 0…	[0.33420631789871286, 0.45761554592062226, 0.3247858602218046, 0.6831034876789022, 0.24385736722004334, 0.5425612594402619, 1.144878140794334, 1.0833740687215636, 0.6174560019249451, 0.8982959188171131, 1.7562046762379508, 2.4148735399306602, 1.5834862952441813, 3.777554453169397, 1.1729393335092362, 3.1011545945979857, 7.629380294929198, 6.730184518259569, 3.304607485011957, 5.477848764287834, 1…
ECAHAT	1	11	Yes	1	1	1	1	[1.032794867247623, 1.0049636371188122, 0.9893722019428017, 1.0395091525389, 1.014985594450315, 1.008910684272555, 1.0336920062091761, 1.0293810505606404, 0.9922615917428574, 0.9763425928997423, 1.0876815585371462, 1.0583918370541427, 1.0419608319679792, 1.0947627435960845, 1.0689300653260287, 1.0625228738011614, 1.0886338207500428, 1.0840972327300809, 1.0449997303086647, 1.0282395681390362, 1.07…	[2.715052414660506, 2.756733613191277, 2.78405155000123, 2.702882190200941, 2.743046665790301, 2.7543944746585236, 2.7125152428861323, 2.7188768899597346, 2.779954291354218, 2.805534171042427, 2.6774027112076344, 2.7197649499811534, 2.7474365083598142, 2.665091240175864, 2.705818167029435, 2.717294796170014, 2.674855239127101, 2.6813218753894996, 2.7432643223753255, 2.769232239398226, 2.693554923…	[0.38039592225580116, 0.36454869353714464, 0.3553713658579219, 0.38459284548455275, 0.3700212639867309, 0.36629128236892605, 0.3810824690921632, 0.3786052448207337, 0.35693449882569483, 0.3480059530114265, 0.40624503515444293, 0.38914827439829935, 0.3792483752754734, 0.4107787107220552, 0.3950487428723072, 0.39102230471966876, 0.4069879389455491, 0.4043144699189091, 0.38093293518424975, 0.3713085…	[0.7854352360336692, 1.0844478144782483, 0.7583427400202525, 0.8097034423190766, 0.476235700684013, 1.2018958155733452, 1.3089460582216392, 0.9061241693037857, 0.8415808332330224, 0.5002819677842084, 1.5583313855286776, 2.028186222792801, 1.5440551391409556, 1.603451323627369, 1.0086668862835224, 2.149466497948088, 2.265303049502166, 1.7356074295549437, 1.6369369139355372, 1.0600690921473375, 0.7…	[2.606602881356693, 2.179166125032314, 2.432111301911763, 2.5610635977509117, 2.934205743769158, 2.1988825279197814, 2.1483394449376885, 2.5819364631035193, 2.616620501651261, 2.8438934661268807, 1.8872612312023944, 1.364046305211478, 1.7567210084825076, 1.8370271963690392, 2.4267686928646506, 1.3343211610925745, 1.2588155401138874, 1.7980842039354736, 1.8581694972069718, 2.3237567565771067, 2.64…	[0.30132523893507834, 0.49764348023818855, 0.31180429095665013, 0.3161590532270055, 0.1623048082757348, 0.5465939177343776, 0.6092827003228088, 0.35094750868292607, 0.3216289227658077, 0.17591445451209045, 0.8257104844652841, 1.4868895689566466, 0.8789415801856567, 0.8728511623544046, 0.4156419560089402, 1.6109063999165334, 1.7995512267803908, 0.9652536993296605, 0.8809405796382026, 0.45618763200…
FUNCAT	1	11	Yes	1	1	1	1	[3.5472682015488415, 3.5476002441922527, 3.5769569014074483, 3.5232396784580193, 3.596509847800333, 3.5447264908237246, 3.6020211756510223, 3.5466583024669522, 3.5796552118051395, 3.664889610669183, 3.593192141998353, 3.593529074337368, 3.623044748855802, 3.56899969571626, 3.642731515606969, 3.5906202466275516, 3.648290747677195, 3.5925778948870177, 3.625814045992582, 3.711551346874799, 3.6197965…	[1.0715879615152861, 1.0711388350024325, 1.0521733952535959, 1.089641523145888, 1.0374271767838017, 1.0744782531486143, 1.032531092551582, 1.072060312644759, 1.0462454120377165, 0.9879015649007524, 1.0644026485601967, 1.0639541306261682, 1.0450686519955137, 1.0823944411767914, 1.0303732804838432, 1.0672875955551975, 1.0254904935290197, 1.0648734459537643, 1.0391424026201217, 0.9810301095013784, 1…	[3.310291202350578, 3.3119891915637587, 3.399588810687735, 3.2333933716899166, 3.4667588514020973, 3.299021157884191, 3.48853531059267, 3.3082637801574726, 3.4214297817882287, 3.7097720470129723, 3.3757827893972414, 3.377522555622272, 3.4668007139413795, 3.2973189439480155, 3.5353512989937133, 3.3642480823172405, 3.557605624526401, 3.3737134760359155, 3.4892369292700947, 3.783320522915698, 3.4491…	[3.2941445607728204, 3.4741359316281852, 2.9052511799493015, 2.687583737093917, 1.628284657950579, 3.238495703322872, 2.8013477909507665, 2.7317712437928745, 3.2824964509827455, 2.897524650308838, 2.6770119929899288, 2.8689037741989796, 2.300853060405834, 2.0914579835812823, 1.1519875662501309, 2.652975768692839, 2.1997485389449922, 2.119476837614863, 2.667378342947347, 2.277334359159945, 2.93804…	[0.8073294956348356, 0.6464516904572242, 1.0740365954354258, 1.254360944349185, 1.755467208602987, 0.9064652520271649, 1.1666217934538774, 1.1411165999840307, 0.7760006365786313, 1.1228770256178895, 1.0714751408057108, 0.895634377604261, 1.3680201893928021, 1.5524744421073309, 1.9941274253151846, 1.18099735019697, 1.4627807225667708, 1.4354458445065086, 1.044522038470288, 1.4074326355031854, 0.89…	[4.080297547140281, 5.374161724553599, 2.7049834170422113, 2.1425920100600293, 0.9275505973400547, 3.572663922947397, 2.4012476079819765, 2.393945757892843, 4.230017729695682, 2.5804469983829326, 2.4984359328923973, 3.203208637293525, 1.681885310060425, 1.3471770786399127, 0.5776900470981948, 2.2463858773691308, 1.503812912631942, 1.476528596133501, 2.5536831629266024, 1.618076987639094, 3.295480…
BEPMIU	1	12	Yes	1	1	1	1	[1.4204463851844242, 1.4559741781466313, 1.4424421942168304, 1.4184382773946291, 1.439477580556504, 1.4027555708357444, 1.4507849700669349, 1.4054670876002724, 1.4428926599933556, 1.4043667771339534, 1.4571238134420499, 1.49319152342541, 1.4794463668535536, 1.4551003196866366, 1.476448006908748, 1.4391659722307484, 1.4879121809185314, 1.4419056317098842, 1.4799003901787366, 1.4407859695634644, 1.…	[1.6305998242495745, 1.597333041615115, 1.6114863805279651, 1.6295429705542626, 1.6121986331478688, 1.6464172009168512, 1.604271628130835, 1.6465513693550171, 1.6116629188095655, 1.6480810821987353, 1.616664089617938, 1.5833798779331267, 1.5975314475704196, 1.6156235714876357, 1.5982556671017225, 1.632496659191055, 1.5903099699575405, 1.6326151298608294, 1.5977047158985254, 1.6341429993507426, 1.…	[0.8711189367618962, 0.9115031995296665, 0.8951004561045366, 0.8704515947266922, 0.8928661462427112, 0.8520049292819479, 0.9043262653452707, 0.8535822894798711, 0.8952819123363154, 0.8521223817825527, 0.9013151357783967, 0.9430406084069702, 0.926082781721478, 0.9006431605518157, 0.9237871244881236, 0.8815736094332303, 0.9356114273485042, 0.8831877184874539, 0.926266521875078, 0.8816767994819912, …	[1.2241911964780192, 1.5732286486300977, 1.7313191767474527, 2.2168002709749977, 1.1473560778614595, 1.1365635627538893, 1.9457809926096254, 1.9980271152666322, 1.4578170686396918, 1.8448132655420417, 1.565853420590327, 1.9718885615208634, 2.123248539338959, 2.5991807421350175, 1.485510511113541, 1.47593818927183, 2.343755076950058, 2.3814127596003907, 1.8394312005655042, 2.240203685096351, 0.928…	[1.7232980666481041, 1.369591896475898, 1.3707917074354126, 1.0686631919123046, 1.6743030903991754, 1.6469151779836053, 1.2356733130934672, 1.256617783929952, 1.481499955180216, 1.294642179698054, 1.5089763997622316, 1.140735307991788, 1.130240643740971, 0.8345279246958855, 1.4735784987111855, 1.449420990328758, 0.9959321142006643, 1.0120306299395478, 1.255862422769096, 1.0529713045836224, 1.9358…	[0.7103769337240241, 1.1486842560022283, 1.2630067481124057, 2.074367572263975, 0.6852738219505496, 0.6901166362103948, 1.5746726679225815, 1.5900038506680954, 0.9840142509233871, 1.4249599576404213, 1.03769245220605, 1.7286118415956482, 1.8785809474265958, 3.1145521500460247, 1.0080973035456144, 1.0182950289253485, 2.3533281471008265, 2.353103442869749, 1.4646757218116906, 2.1275068706475313, 0.…
BEPPAP	1	12	Yes	1	1	1	1	[1.4946673879773409, 1.5499044652698268, 1.5319212279357473, 1.5651689601647703, 1.5448796086718506, 1.4970513343715663, 1.508155346441518, 1.5438812450478727, 1.5324972846109133, 1.4867716276751026, 1.478319531796133, 1.5333030503210634, 1.5153929314367398, 1.5484877381003008, 1.5282969716006514, 1.4807047379832388, 1.4917467894026528, 1.5273046018467182, 1.5159673020077127, 1.4704634856280516, …	[1.6094077131732327, 1.5515986433414084, 1.5769709638856724, 1.5411239913554016, 1.5598049269696, 1.5991836173129108, 1.5948988165289681, 1.5599711480965608, 1.5757431455255242, 1.6151180284616697, 1.6082180159003576, 1.5501567003234185, 1.575610597142084, 1.5396146927698553, 1.558385632667734, 1.5979807633199454, 1.5936462604157244, 1.558556254581663, 1.574380074243187, 1.6139646483656769, 1.640…	[0.9287064898119191, 0.9989081080478821, 0.9714327422751513, 1.0156022285969486, 0.9904312917341873, 0.9361347366020695, 0.9456119289898072, 0.9896857688244295, 0.9725552600134028, 0.9205343519638552, 0.919228311820956, 0.9891277765668214, 0.9617813780799839, 1.0057631596867151, 0.9806924162823708, 0.9266098641306199, 0.9360589149900244, 0.9799483318981431, 0.962897922051285, 0.9110877906260608, …	[1.0710485352958206, 1.5139578183775213, 2.0658829930266758, 1.8769094736499594, 1.0977109366533708, 1.1999405374013539, 1.6788239756233994, 1.9779995744682517, 1.253196507852787, 1.7280324120144817, 1.5464469285764015, 2.0967573321278463, 2.6237904965232683, 2.4326633276105856, 1.5910813602670526, 1.7285139828637468, 2.2460493488536737, 2.5443128889259996, 1.7860269609530912, 2.295201101793971, …	[1.801764633818186, 1.3679550414137958, 1.1283807803065, 1.29880190490371, 1.696619057898725, 1.5644945976604205, 1.3999427230395391, 1.1852859254344303, 1.571882524439633, 1.3529216950712935, 1.4998563841842225, 1.033254377959565, 0.7847590360574086, 0.942659222677709, 1.3984207918531473, 1.2582941678232737, 1.0495049852986678, 0.8382046127216949, 1.2556416466739353, 0.9997786110953708, 1.831408…	[0.5944441994213873, 1.1067306837897466, 1.830838515758416, 1.4451083468260764, 0.6469990605981367, 0.766982857720168, 1.199209044766029, 1.6687952940496416, 0.7972583754625965, 1.277259739650654, 1.0310633370524471, 2.0292750525465473, 3.34343457796302, 2.580639184434418, 1.1377700971955638, 1.3736962524859408, 2.1401035538811604, 3.0354317434074725, 1.4224018179741742, 2.2957093463715115, 0.585…
QATHOK	1	12	Yes	1	1	1	1	[1.5599249631062593, 1.6253210720559046, 1.5751009223712162, 1.5671941950005746, 1.5886236916475145, 1.6397233570699377, 1.6104406705214442, 1.6521369117705147, 1.6009487131291429, 1.6184479496030477, 1.5710743941380045, 1.6367065684414246, 1.5863190461518515, 1.578380019265041, 1.5998634268233836, 1.6511300194461378, 1.6217416009219094, 1.663595396871483, 1.612239282225572, 1.6297771328013064, 1…	[1.5817647636362593, 1.5227097034456916, 1.562689214505335, 1.5711331278392795, 1.5619864282440146, 1.520711394146021, 1.5489025941376395, 1.505927882995448, 1.5481149585376988, 1.541537978986853, 1.576006971004083, 1.5168398764258086, 1.5569125295333917, 1.565368440780112, 1.5561691479510495, 1.5148018917000163, 1.5430384560745114, 1.5000039650808972, 1.5422806923275871, 1.5356607250952015, 1.55…	[0.986192763278028, 1.0673873479482117, 1.0079425312152104, 0.9974929350231944, 1.0170534538084595, 1.078260716255598, 1.0397301138346058, 1.0970889977043532, 1.0341277980036763, 1.0498917131232421, 0.9968702061876441, 1.0790239588756478, 1.0188877127395672, 1.0083121507665278, 1.0280781038037314, 1.0899973313296596, 1.0510053035538847, 1.109060666237481, 1.0453604783137136, 1.061287240187946, 1.…	[2.7652015821088884, 2.9025934886070197, 2.045736628640552, 2.220906533418651, 2.5839726142200092, 2.9147780236743253, 2.2780548185221043, 2.1529460027788363, 2.1320996179508325, 2.4070243988758455, 2.655365200787336, 2.791849779630644, 1.9229564453797097, 2.10367594959814, 2.463271617019149, 2.8081374939416293, 2.1608017447808296, 2.037060828227498, 2.0133548253709836, 2.292294327905112, 2.27885…	[0.7167283604269155, 0.6118772575821901, 1.0958546137922822, 1.0943019235642975, 0.8104229061087367, 0.6022794067642961, 1.0443387081829565, 1.1429448524272696, 1.1123580354496128, 1.029318282246782, 0.7799616079020391, 0.6689202265567493, 1.1686769919218674, 1.1689620463463342, 0.8773675054164674, 0.6595543167673588, 1.1185798065670505, 1.2186265178144076, 1.1869714444772637, 1.1018111657614278,…	[3.8580886913164854, 4.743751222388144, 1.866795652354956, 2.029518988858981, 3.1884249504089293, 4.83957776231096, 2.1813371472993555, 1.8836831875191784, 1.9167386309112626, 2.3384646327487992, 3.404481930757856, 4.173666259131711, 1.6454131112972832, 1.7996101380479497, 2.8075710598033683, 4.2576288602052, 1.9317367720166383, 1.6716038904856123, 1.6962116778282355, 2.0804783969683025, 2.260099…
VACFUB01	1	12	Yes	1	1	1	1	[1.4942084196551373, 1.5140552800101343, 1.427914073772742, 1.4611262556510272, 1.457118619908801, 1.4656846106940926, 1.5075740772303354, 1.5192398694599272, 1.4990506684951055, 1.4693614044605052, 1.51652765254436, 1.5364879154524114, 1.4497162673891562, 1.4832190549567117, 1.4791286252043832, 1.4877798175784274, 1.5300033285013594, 1.5417420613009039, 1.5214238772518711, 1.4914906585140764, 1.…	[1.03985860867289, 1.0293344575541539, 1.090680542539372, 1.0612511311767765, 1.0714822420604873, 1.0623236511307326, 1.02853048077381, 1.0214758890699904, 1.0339387526355033, 1.0587497729156747, 1.0318995756761924, 1.0213687405745833, 1.082712164697432, 1.0532967593199896, 1.0635058231872536, 1.054356275363041, 1.020578947905925, 1.0135234209191706, 1.0259876320277872, 1.0507852856844737, 1.0166…	[1.436934220857302, 1.4709070204525618, 1.3091955142504035, 1.3767959465266681, 1.3599092572049776, 1.3796968646363323, 1.46575537177675, 1.487298805303304, 1.4498447462908561, 1.3878268898363524, 1.4696465511681176, 1.504342021068749, 1.3389673771646269, 1.4081682506212976, 1.3908044440899596, 1.4110788282320867, 1.4991523503798474, 1.5211706305737747, 1.482887151616917, 1.4194057328681857, 1.52…	[0.9607329704615083, 0.25712775872633997, 0.25602689653671373, 0.8028555451377098, 0.6716670816183951, 0.519301903378981, 0.19573675699541304, 0.33711282313993224, 0.9616942709846245, 0.8312877178032564, 2.313349205957365, 0.9333040464442472, 0.9379954424052626, 2.139631125368123, 1.8918361103370533, 1.5890710007282467, 0.7378753305941255, 1.1237436395090437, 2.3532946133955766, 2.140150155880781…	[1.3021401138613713, 1.6782863682042124, 1.6215123560825808, 1.3316296081075862, 1.477087447825022, 1.5950656774060743, 1.7460822207079059, 1.8613312276818064, 1.2378315386787295, 1.3881779118133855, 0.5621808941542221, 1.312284159070201, 1.2648431685113521, 0.6297855821330328, 0.8034734571598698, 0.9970388133859693, 1.446952267916987, 1.3773304977634824, 0.5121002960532017, 0.6648417247817358, 0…	[0.7378107472724629, 0.15320851291991958, 0.15789389182038074, 0.6029120562125897, 0.45472397900842615, 0.32556772472433826, 0.11210053837903258, 0.1811138276338861, 0.7769185393443311, 0.5988337018828804, 4.114955221731082, 0.7112057552424664, 0.7415903139274013, 3.3973961711244094, 2.3545720066775377, 1.5937905118575282, 0.509951397122699, 0.8158852514583721, 4.595378349773683, 3.21903706718073…
ECAHAT	1	12	Yes	1	1	1	1	[1.1828927186958105, 1.134798289747745, 1.1094921894190357, 1.1544971375595203, 1.1379862249507833, 1.153117042014525, 1.116414804949682, 1.1475901412176854, 1.1278978061355145, 1.1361810386546785, 1.2435238596083833, 1.1930864994657222, 1.166538238500054, 1.213768504138237, 1.196388107287264, 1.2122604384386428, 1.1737847040411886, 1.2065065466144957, 1.1858164215887996, 1.1945498357529247, 1.22…	[2.687675199723881, 2.7549759708288466, 2.791788201435276, 2.7243254135620756, 2.7561220533150292, 2.7341677468262553, 2.783957205395464, 2.736387157307968, 2.7692551551644704, 2.751251953975939, 2.644896565549644, 2.7133156256644546, 2.7507243786958537, 2.682232044841014, 2.714329028829124, 2.6920255594988385, 2.7427062665049933, 2.6944310574687003, 2.727713199490116, 2.70957681298335, 2.6630719…	[0.4401174363692961, 0.41190859802901875, 0.3974127366999541, 0.42377358145699884, 0.41289398761641477, 0.4217433415901532, 0.40101722928283806, 0.4193814965666897, 0.4072928433597253, 0.4129687348382397, 0.4701597316906655, 0.4397153387466861, 0.42408401493613895, 0.4525218116280396, 0.4407675320789492, 0.45031535237886955, 0.42796588113569023, 0.44777785027016265, 0.43472914300904547, 0.4408621…	[0.8915271498372992, 0.5572652314415651, 0.7609676533467954, 0.6229041876974968, 0.214082828019323, 0.7722276683485926, 1.1470433238261062, 0.7013605511913494, 0.6248311269830708, 0.3639246675574217, 1.775653135801699, 1.1995388830742604, 1.5713298551697161, 1.3249968327436015, 0.46441213726160674, 1.5886643762415473, 2.099737551212216, 1.439935234871549, 1.3214953734249968, 0.7840386870799049, 0…	[2.240958789428913, 2.3956733974341704, 2.252402155470901, 2.3493670317036903, 2.9706230058828376, 2.2362101167189423, 2.1542686349326376, 2.521520797876325, 2.387734981081015, 2.8917529034453158, 1.5380836274741214, 1.8854379381958803, 1.6141856736121905, 1.7946675642567336, 2.7455493833246627, 1.5885278275304122, 1.3351429693513228, 1.8991235360514622, 1.8244548216643997, 2.509427760770966, 2.2…	[0.39783290707657165, 0.2326131901111441, 0.337847151983258, 0.2651370259698355, 0.07206664312346825, 0.3453287607345396, 0.5324513875503616, 0.27814981807092337, 0.26168361729164213, 0.1258491578322033, 1.154458121836795, 0.636212340259825, 0.9734505025394182, 0.7382965286344563, 0.16915089565762503, 1.0000859592817757, 1.5726686949730713, 0.7582104099796327, 0.7243234295160201, 0.31243724140479…
FUNCAT	1	12	Yes	1	1	1	1	[1.517192720934561, 1.6488898055770878, 1.6625617925946334, 1.629634676931566, 1.613380634194115, 1.6594053468219074, 1.6406277342947244, 1.5360758593320154, 1.644094394844162, 1.6112149456568112, 1.54865816067638, 1.6819380563039907, 1.6957498094532095, 1.6624589388456499, 1.6460141255004712, 1.6925841552107865, 1.6735729683023923, 1.5677678714166792, 1.6770867136972687, 1.6438178012935016, 1.56…	[2.4634716060407404, 2.3326396927139594, 2.3312373847705676, 2.348868585096836, 2.3630072208676682, 2.319008562084574, 2.343650296733577, 2.447106727120258, 2.3368307007606406, 2.3680716335943526, 2.452643831342656, 2.3218160850522516, 2.3203743577984666, 2.3380515927098404, 2.352195085094966, 2.308198426967457, 2.3328151974780003, 2.4362678832214497, 2.326008119052975, 2.3572489695247336, 2.4404…	[0.6158758709514713, 0.7068771961342438, 0.7131670946321312, 0.6937955947264635, 0.682765850204089, 0.7155667184472383, 0.7000309459910984, 0.6277110198375618, 0.7035573412780857, 0.6803911346259596, 0.6314239927077364, 0.7244062383460227, 0.730808717892448, 0.7110445911584151, 0.6997778950949624, 0.7332923094634143, 0.7174048634935537, 0.6435121039906487, 0.7210149869898511, 0.6973458563542937, …	[2.682315726506401, 3.070914097699016, 2.22311166580502, 1.3422746390773692, 1.2590111158669535, 1.9578848679135168, 1.9014826797780182, 1.5205810981319539, 2.102886933447354, 2.3550553945216266, 2.0524906090683332, 2.4097710002177455, 1.6306193942971972, 0.927136833435872, 0.8661536903902015, 1.421535088002548, 1.3625902940061565, 1.065302460409583, 1.5157262688894355, 1.7425996053604622, 2.3237…	[1.157434647007171, 0.897288452468515, 1.3779496245329967, 2.0549677905896253, 2.204798140574948, 1.6670106526083328, 1.599359859960827, 1.9279403749966113, 1.3705199720169283, 1.4359709024120546, 1.456571135582342, 1.1808089915883924, 1.6624527977782977, 2.278559965257339, 2.4248810296571492, 1.947165902884301, 1.8647754874154, 2.169938182159247, 1.6409636522121642, 1.7161278798437076, 1.2677605…	[2.31746624610053, 3.422438001125142, 1.6133475609157035, 0.6531852446661632, 0.5710323737567374, 1.1744885162251721, 1.1889023398552663, 0.788707533621016, 1.5343716081369003, 1.6400439525381405, 1.4091248679370132, 2.040779683576246, 0.9808515444627104, 0.4068959551526053, 0.3571943034717319, 0.7300534001221233, 0.7306993808111035, 0.4909367783692019, 0.9236805866151284, 1.0154252639489578, 1.8…
BEPMIU	2	3	Yes	1	1	1	1	[3.1287912535309976, 3.1353146515414227, 3.112110862973289, 3.124843878276828, 3.1271187494969426, 3.131609526195323, 3.113261028442063, 3.1302109175858917, 3.126185088506718, 3.118919621744924, 3.115441722098712, 3.122016824001032, 3.0986163932184927, 3.1114333767287143, 3.11376261835273, 3.1182752049930396, 3.0997937047024973, 3.1168704446722986, 3.1127718998536613, 3.1054811716832447, 3.121040…	[0.311910888060029, 0.30568932101650964, 0.3268452473219103, 0.31363284984046425, 0.3139587304520241, 0.30873567537522484, 0.3270101287571458, 0.3104076823821931, 0.31145634784752646, 0.3205469318229436, 0.31580140630975995, 0.3095118527250155, 0.33090939963748406, 0.3175665829202785, 0.3178661477658802, 0.31259739941193393, 0.33106115792671353, 0.3142835929444443, 0.31537714778795484, 0.32454065…	[10.03104211267176, 10.256539682562515, 9.521664728103472, 9.96338196036016, 9.96028600636349, 10.143335467756655, 9.520381036130313, 10.084192805936365, 10.037313768403727, 9.72999368300827, 9.86519268075352, 10.086905546634346, 9.363941902566294, 9.797735479963283, 9.7958295975768, 9.975371550944496, 9.363205650928984, 9.917381990803655, 9.86999825981858, 9.568851059140316, 9.952153700505574, 1…	[2.4787017272234713, 2.0552904004814714, 2.000573617555596, 2.888528822366643, 2.493528328771733, 2.399369126868857, 2.002910317881557, 1.9818558920040403, 1.8771533066003998, 2.215017679362086, 2.3645719616170187, 1.934463877515709, 1.887758449344905, 2.8114626004515935, 2.381692837982254, 2.2785740290966516, 1.870160077774849, 1.8450185746055878, 1.752695855844423, 2.0770396517471705, 2.2517386…	[1.2609666349239077, 1.7946406629018155, 2.0007910050797424, 0.8609331776776271, 1.253976924965483, 1.3127241696060794, 1.6766048687143889, 1.6403182484474432, 1.9236555661544827, 1.3835136857845098, 1.4498613526888289, 2.0017458165721287, 2.2171462204790022, 1.0173051686687693, 1.4428602640155375, 1.5039085724100583, 1.872821213396341, 1.8328099745908373, 2.125685756614619, 1.5730773352796497, 1…	[1.9657155539036504, 1.1452378422977458, 0.9998913492095904, 3.355113843049316, 1.9884961829264678, 1.8277785862576572, 1.194622749376469, 1.208214255910316, 0.9758260988233751, 1.601008867582021, 1.630895228176005, 0.9663883703418269, 0.8514361533345624, 2.7636373892906025, 1.6506746338373115, 1.515101430298498, 0.9985790765277237, 1.0066611379160986, 0.824531965926976, 1.3203671587944723, 1.486…
BEPPAP	2	3	Yes	1	1	1	1	[3.1317809671445573, 3.125794912262193, 3.1054004351632316, 3.1153906427862506, 3.115432105845578, 3.129537759954863, 3.1255550609287868, 3.1175774152416933, 3.122631080760102, 3.1125744259685733, 3.1487103353991994, 3.1428039731760475, 3.122623237397119, 3.1325002912627475, 3.1325295764664016, 3.1464776312757192, 3.1425801806989035, 3.1346658703476495, 3.1397207845622868, 3.1296869490814725, 3.1…	[0.3039018750977024, 0.3098274958712994, 0.33260448699261896, 0.32184577232495415, 0.32234589482257275, 0.3070057902717721, 0.3094784624520466, 0.3193205124209459, 0.31120043513544704, 0.3262450041556977, 0.29783988152452434, 0.303666087438986, 0.32610785312028323, 0.3155130814629422, 0.31601409573122724, 0.3009069298124018, 0.3033128080360847, 0.3130237509139311, 0.30498585469370826, 0.319866520…	[10.305237393279363, 10.088823470853699, 9.336616181104452, 9.679762515695783, 9.66487290790655, 10.193741809183756, 10.09942674577262, 9.763160504803183, 10.034147540317566, 9.540604105260485, 10.571822414386546, 10.349538862509679, 9.575430973277896, 9.928273898306392, 9.912626109977845, 10.456647287044428, 10.360855517598305, 10.014147045377257, 10.29464395230871, 9.784353013067097, 10.3366338…	[2.436835408125298, 2.271853102333288, 2.3403122650207977, 2.5602598913285397, 2.3637714493784983, 2.4641901464366094, 2.246432706305487, 1.8742222188207154, 1.8945815820116452, 2.2943332727217185, 2.622633690348496, 2.450640689816517, 2.5191486740367353, 2.7475949839966702, 2.5469148598821, 2.6452898105500586, 2.4296361007188114, 2.049302349731524, 2.0669376829571537, 2.4813108242675597, 2.07840…	[1.3222879449758331, 1.605529350167305, 1.5661103742667302, 1.2096527293624337, 1.4277154624126407, 1.4222118040848066, 1.4762608900415541, 1.7792308593475692, 1.9037522518185765, 1.3604656354783762, 1.2657561816099712, 1.5426642123073422, 1.5051513670348744, 1.157112431085981, 1.3685709108295723, 1.3657117386051243, 1.4141805458931196, 1.7091274925652544, 1.8314288578294065, 1.300414593708615, 1…	[1.8428931590765087, 1.4150181073279966, 1.494346952472336, 2.1165247092675634, 1.6556320300573428, 1.7326463887861736, 1.5217044097417318, 1.0533890017554994, 0.9951828449325951, 1.6864323602815365, 2.071989636276279, 1.5885768725723706, 1.6736846068840374, 2.374527237096553, 1.8610032112536012, 1.9369312979998525, 1.7180522725861607, 1.1990342198847297, 1.1285929421287324, 1.9080921086798794, 1…
QATHOK	2	3	Yes	1	1	1	1	[1.2518659012553457, 1.2870199635172552, 1.2728973863726902, 1.1953395893792784, 1.273009497459205, 1.2826172291169342, 1.1970669123218305, 1.2693622409060483, 1.2559164912706533, 1.273008407364531, 1.2720100961662937, 1.3073527643151068, 1.2931874704236233, 1.215120264185399, 1.2933439998756229, 1.302950312080996, 1.2170049069835618, 1.2896579592732011, 1.2761293196622507, 1.2932718920781483, 1.…	[1.8381109567548506, 1.7974052037478745, 1.8068875970309515, 1.9080960757926901, 1.7931478974284967, 1.7981463811720186, 1.8597595892233865, 1.8028775380305213, 1.8172625834298743, 1.8134101126137216, 1.8214538576443629, 1.780693341668926, 1.7902423448355334, 1.8915177708375306, 1.7765689690518336, 1.7814741299657275, 1.843429837433877, 1.7862757611991316, 1.800671813560904, 1.796723718104275, 1.…	[0.6810611169335995, 0.7160433055571525, 0.7044696020185731, 0.6264567096720706, 0.7099300059324679, 0.7132996749024035, 0.6436675574941981, 0.7040756868559749, 0.6911034776824906, 0.701996971622545, 0.6983487892530805, 0.7341818682209547, 0.7223533026990412, 0.6424048893008102, 0.7280010077885628, 0.7313888482377583, 0.6601850975124055, 0.7219814472584292, 0.7086962266259121, 0.7197945232462789,…	[3.260505792351626, 2.915198526649648, 3.4453741081910323, 2.332977492648776, 2.741088264966378, 3.059643910997674, 2.4863350676064093, 2.980641768920448, 3.0747711507261606, 3.395296094347836, 2.897758255310492, 2.207618926131656, 3.340829293526615, 1.4437812563769383, 1.9572883568342405, 2.5065487552417354, 1.6091314609733385, 2.2480107742924784, 2.6156981053501798, 3.1463892279539367, 3.104516…	[0.4541406294401256, 0.8249311168085127, 0.267360736689501, 1.422132518864908, 1.027775841017977, 0.6837428191417739, 1.2773802369061253, 0.6930682476453515, 0.7438284677439565, 0.2926136308141914, 1.2078612812387928, 1.8537327500317573, 0.763972196996634, 2.536852667953653, 2.13035476849907, 1.6335027943496156, 2.3970306022594245, 1.6662745909926422, 1.6998124285328582, 0.8756323036696976, 0.861…	[7.179506921394036, 3.5338690313052394, 12.88661211385093, 1.6404782688682695, 2.6670098240988267, 4.474846134162116, 1.946433016396456, 4.300646839682758, 4.133709966831453, 11.603342212392821, 2.3990819975109448, 1.1909046361153386, 4.3729723498580855, 0.5691230218511513, 0.9187616944257776, 1.5344624838794512, 0.6713020098519319, 1.3491238397587766, 1.538815731337981, 3.5932767838368886, 3.603…
VACFUB01	2	3	Yes	1	1	1	1	[2.611950593868146, 2.60401061839933, 2.6131698299909263, 2.605182786381533, 2.611194314671764, 2.60277083663824, 2.6119892806343343, 2.6060114125021427, 2.6041385463862805, 2.6089924028946734, 2.6181660831278295, 2.6101568353454754, 2.6193948948983845, 2.611339621717121, 2.617401551857522, 2.608910465237544, 2.6182056388175106, 2.6121763302939094, 2.6102844942569634, 2.6151812315521923, 2.659698…	[0.10525660180383117, 0.1137589077400885, 0.10368517890861016, 0.1126066841026348, 0.10566891863362007, 0.11613445044634758, 0.10534442581132789, 0.11193333293456263, 0.11328143250266089, 0.10822760901052753, 0.10596445123389128, 0.11451859436759733, 0.10438433621331382, 0.11335901427949127, 0.10638069051997995, 0.11690491389187274, 0.10605235798028159, 0.11268082389661167, 0.11403940242404129, 0…	[24.815076195753406, 22.890608481833024, 25.202925408405935, 23.135241101736483, 24.711091477385246, 22.411703216701248, 24.794755493873147, 23.28181734770324, 22.988220477571303, 24.106532766892144, 24.707966234344493, 22.792428162076803, 25.093754388067765, 23.03601207468827, 24.604103799889636, 22.316516717599807, 24.687858796164775, 23.182084049107292, 22.88932104844733, 24.00254903239063, 27…	[2.8013776810740887, 2.3915010979340123, 2.0808776768001005, 2.8917747685947757, 2.881076229503588, 2.7707849652602303, 3.1167935314364303, 2.801276329298798, 2.7192964930447276, 3.037880260987945, 3.5319658409725316, 3.2612367677113148, 3.046731331301145, 3.5834297021665225, 3.5709591175602875, 3.526703679440356, 3.683840082256008, 3.5374253848851147, 3.475777615868534, 3.656565943269896, 3.3506…	[0.3265100073518613, 0.7578460307342402, 1.0444787369977278, 0.23922841893254165, 0.26216766041482403, 0.3338145551349023, 0.05733947873992057, 0.3167436354259685, 0.4214717901742859, 0.10998294131742808, 0.13344770838771614, 0.37148567225140494, 0.5420980284564503, 0.09188322903770607, 0.1076071171816383, 0.12992068121122297, 0.02241363162828368, 0.12551364078519592, 0.1855346309210453, 0.037276…	[8.579760552500318, 3.1556556357720886, 1.9922642779511437, 12.087923255515086, 10.989441737187963, 8.30037193597053, 54.356851508426324, 8.84398616417829, 6.451906287536472, 27.621376775332315, 26.467040038715638, 8.77890322915134, 5.62025901473262, 38.99982335945107, 33.18515736772868, 27.145052246968266, 164.35712620561603, 28.183593135817528, 18.733848223449233, 98.09385257214143, 24.79620336…
ECAHAT	2	3	Yes	1	1	1	1	[3.9302860191049667, 3.907816639626021, 3.9750913643959906, 3.956237419222735, 3.9562161905731843, 3.943067626998814, 3.9356123266702836, 3.907251663479385, 3.935777449077406, 3.9427384227175954, 3.9801604232117564, 3.9586956293427997, 4.022700201536319, 4.0046561068304865, 4.004781124148496, 3.991934396936074, 3.985065374704699, 3.9579379921239215, 3.985541712108537, 3.992208549438828, 3.9022390…	[0.6166037730868524, 0.6417587887985113, 0.5701983481582484, 0.5921843802708976, 0.5898278853965688, 0.6094720290734513, 0.6136611128408774, 0.6461150257725982, 0.6082012251976933, 0.6001039113610922, 0.5752803456474695, 0.5991955463286941, 0.5313551979247223, 0.5522677606007903, 0.5499319353465507, 0.5687932854114823, 0.5726052276287961, 0.6034847366784483, 0.5672041447456166, 0.559497527315631,…	[6.374086878238031, 6.089229641782018, 6.971418590102219, 6.680752736863703, 6.707407853247283, 6.469644936771347, 6.413331795542321, 6.047300414979905, 6.471176456111376, 6.570092859043517, 6.918644889096888, 6.606684000904142, 7.570642420075129, 7.251294376615393, 7.282321441515854, 7.018251620266908, 6.959533693408935, 6.558472404634833, 7.0266441968543765, 7.135346189272239, 6.424721729329769…	[2.4197993253502306, 2.472621792529977, 2.7660277593754232, 2.0798452445765685, 2.3404826866154718, 2.451108424837736, 2.9037249484755665, 2.373761771815662, 2.244084360043485, 2.060743353843735, 3.151921203449351, 3.147383387073355, 3.3911833102977575, 2.848176222825515, 3.0518073188600705, 3.1558658583646158, 3.5086187780453373, 3.1206865343896806, 2.9560380017706964, 2.8137775846069495, 2.7316…	[1.320577820887891, 1.4103035497136536, 0.9582782344751386, 1.7196745763213084, 1.5412383694101304, 1.3029008579786878, 0.7612401106232942, 1.2796508020290118, 1.700411022859778, 1.8641677487225947, 0.8579632050676866, 0.9367365948893012, 0.6111119428956006, 1.1360085302077718, 1.0273853379816997, 0.8360615740857856, 0.4818068039050413, 0.8005798801126162, 1.1412257209568477, 1.2614344823041252, …	[1.8323791957396933, 1.7532550301188814, 2.886455791089122, 1.2094411775428637, 1.5185728133093597, 1.8812700980490338, 3.814466563116375, 1.8550074505105847, 1.3197305415424494, 1.1054495258035884, 3.673725382198283, 3.359944945297346, 5.549201500185853, 2.507178552879875, 2.97046026066067, 3.774681143330243, 7.282210939339176, 3.8980326784513983, 2.5902307908835422, 2.230617304409919, 2.1247826…
FUNCAT	2	3	Yes	1	1	1	1	[4.209274658963728, 4.186401222977108, 4.189653401070811, 4.186153909519003, 4.193622835970244, 4.1802180882357955, 4.199482325732029, 4.197783576414694, 4.18920639061515, 4.192257928641397, 4.196692004902519, 4.174685350938962, 4.177870881157244, 4.174438296199512, 4.181630138999945, 4.168806543579478, 4.1873094454131055, 4.185653474412835, 4.1773498743235224, 4.180371538797831, 4.24571065115691…	[0.13871384355190505, 0.1622828140460944, 0.15748620292033497, 0.16277496764496333, 0.15493288855793172, 0.1668078249211432, 0.14784105549756948, 0.15013179449904257, 0.16029249629863582, 0.15494447934792974, 0.1329306916111674, 0.15568421978699568, 0.15101181930173802, 0.15616615261325878, 0.14859012354117923, 0.16000188159526268, 0.14171347407928309, 0.14394033111809812, 0.15378786007596176, 0.…	[30.345022177895803, 25.79694743146377, 26.603304437977744, 25.71743045066754, 27.067350741364287, 25.060083903209897, 28.405386525403078, 27.960656771084317, 26.13476293244803, 27.056516929703772, 31.570527122345595, 26.815083485344182, 27.66585357672835, 26.730749437987342, 28.142046317372348, 26.054734494465517, 29.54771571735283, 29.079087437826228, 27.163066527228924, 28.138953713485957, 34.…	[4.067469935170407, 3.431486153244074, 3.609296505830508, 3.898592433727259, 4.25733290858167, 3.7848332728564857, 4.1278803130169175, 3.8477126996397577, 3.821418512342458, 4.3089716577465, 3.1386104275675843, 2.0201139566354454, 2.3917718760491007, 2.9097816592995405, 3.6596770001080356, 2.601063398725042, 3.2795407036673057, 2.5951313322610945, 2.627479851621731, 3.7936055699824647, 3.81660257…	[0.39870361285432937, 0.9541431593062227, 0.9117365828800287, 0.603844179909149, 0.19288211148530848, 0.6462844567018451, 0.3243227876968704, 0.5241562182634403, 0.6006978249106312, 0.147653114533487, 1.161422283549738, 2.221016229447465, 2.122954162164056, 1.563222547096935, 0.6529506102995412, 1.7173150881283528, 1.006067623520744, 1.5397322788862189, 1.6365731520136524, 0.5088994706615532, 0.6…	[10.201738344057846, 3.5964059688267103, 3.9587053690763656, 6.456288829866373, 22.07220190507892, 5.8562963005043605, 12.727691268104964, 7.340774688102435, 6.361632011753979, 29.183073254910894, 2.7023852323332602, 0.9095448875391606, 1.1266243608439583, 1.861399494718973, 5.6048297411486585, 1.5146104618226226, 3.259761696923035, 1.6854432214269803, 1.6054765705943908, 7.454528425920541, 6.279…
BEPMIU	2	4	Yes	1	1	1	1	[3.0426820537203985, 3.0303108056872494, 3.044047408905519, 3.0335700141200914, 3.0514061353954185, 3.0409435330496852, 3.015440832836326, 3.0290489450028555, 3.0599300187156278, 3.035824368995779, 3.0267923248611326, 3.014289361814199, 3.0280780669384946, 3.0175844170730923, 3.0355599969450275, 3.0250436103378, 2.9992058943199686, 3.0130338931897, 3.0441660606711256, 3.0198604630060752, 3.033764…	[0.3029674678076214, 0.31191360780679556, 0.2981000844283709, 0.30961241487690033, 0.29458305928935236, 0.3045772510694395, 0.3202329029132829, 0.31365992475622634, 0.2880049138825237, 0.30788718574015905, 0.30798169201874676, 0.31704987659543415, 0.30310326552683786, 0.31471662715120285, 0.29951184034444045, 0.3096084849909607, 0.3255153128404887, 0.31880809616004074, 0.2928485807477576, 0.31296…	[10.04293324210124, 9.71522476045442, 10.211494621823764, 9.797959863225177, 10.358389728033186, 9.984145310827534, 9.416399143884627, 9.657111750431634, 10.624575731939641, 9.860184215519313, 9.82783198904204, 9.507303375047607, 9.990252205548664, 9.588258632497737, 10.13502502423315, 9.770544920389112, 9.213716762349858, 9.450932800894636, 10.395017291523738, 9.649064441874467, 9.93925421279428…	[1.957838635377622, 1.554566755949924, 2.556448995008807, 1.956095558354018, 1.7291324038029288, 2.2494470811285083, 2.189570062718732, 1.8471246072174414, 1.9894021873504704, 1.8749613304541746, 1.795072869379032, 1.4104377825709788, 2.4170438201640483, 1.7925101032870427, 1.5693478170197424, 2.082015859101664, 2.02526081317129, 1.6860476220134, 1.826049389876302, 1.718353520411143, 1.6771060911…	[1.2496022999472858, 1.5417516416290293, 0.8870476466095891, 1.2436777546889415, 1.3574681526811494, 1.020799214437108, 1.0867888882568608, 1.3138073665742465, 1.2277001156335654, 1.3453435700214742, 1.4127894218116532, 1.6883844003076316, 1.0509160802904638, 1.4063630247399639, 1.5095128710279504, 1.1856604293922155, 1.253237865134046, 1.4728480845915726, 1.3916464674126663, 1.5084642868525115, …	[1.5667693917178394, 1.0083120484356054, 2.881974835038327, 1.5728315079843658, 1.273792243587963, 2.2036136483205513, 2.0147151727238035, 1.4059326003277177, 1.6204300724723986, 1.3936672923067872, 1.2705877051918804, 0.8353771702190511, 2.2999398957678894, 1.2745714099092427, 1.0396385795313197, 1.7559967487225088, 1.6160226797445743, 1.1447532434962215, 1.312150343234279, 1.139141002798665, 1.…
BEPPAP	2	4	Yes	1	1	1	1	[3.015626451535755, 3.043895983632131, 3.0301113759809377, 3.0355392895033395, 3.0045473124598376, 3.024741126835541, 3.0033911378490945, 3.0531851803489034, 3.0156709329005364, 3.0130224624442143, 3.03702772316068, 3.0647411154372937, 3.0512534792540054, 3.056587729440655, 3.02609856895614, 3.045959963263245, 3.02495741742284, 3.073904274729279, 3.037024888122556, 3.03439780736586, 3.01896164222…	[0.31653396654521027, 0.29749419001859534, 0.3061147258825177, 0.3020861562124741, 0.32580276140338904, 0.31053342639701637, 0.32678596963839995, 0.28957237738148456, 0.3178182989565205, 0.320455218173612, 0.30842304900219886, 0.28981621485104997, 0.2982244725542341, 0.2942793634647054, 0.3175242915569829, 0.30256081130753587, 0.3184900911063458, 0.2820394832917311, 0.3097074562643405, 0.31230396…	[9.527023227395206, 10.231782958322203, 9.898613558185533, 10.048587884869093, 9.221982341456558, 9.74046872161329, 9.190697939609988, 10.543772192492716, 9.488663625731315, 9.402319861154075, 9.84695447693025, 10.574774489455004, 10.231398694817424, 10.386687307780754, 9.530289963384034, 10.06726532130825, 9.497807002142457, 10.898843803191014, 9.80610839905128, 9.716167997705055, 9.565252076709…	[2.2578249719121692, 1.768355630303939, 3.047884592185071, 2.1412485053000827, 1.924395785091584, 2.8388672175790255, 2.293937059877432, 2.037731464824224, 2.1577955242311395, 2.1468200581075823, 2.474104665734437, 1.9660891542794214, 3.2697496041076204, 2.3520599445971335, 2.131846310446195, 3.061580140044854, 2.5102464737132104, 2.245754885509068, 2.3694965174313793, 2.358438756319206, 1.803379…	[1.0478123156714094, 1.3834439569719605, 0.538467402696627, 1.1559501778739434, 1.2323396518862813, 0.6660861239152317, 1.0341139033478988, 1.217521782448733, 1.1390036977637454, 1.142991026832034, 0.983001185267862, 1.3139879422201615, 0.4965432136140782, 1.0890143752755352, 1.1643703156008054, 0.6158600094244887, 0.9698093687060528, 1.1494537703231016, 1.0723745811485714, 1.0762548605422642, 1.…	[2.1547990400030916, 1.278227152890574, 5.660295455066297, 1.8523709293754582, 1.56157905180281, 4.262012246843186, 2.2182634354406323, 1.673671464608912, 1.8944587523882772, 1.878247517006154, 2.5168887920112306, 1.4962764049093527, 6.585025259551578, 2.1598061494845107, 1.8309006008506665, 4.971227378289835, 2.5883916517144523, 1.953758335907503, 2.2095791518048853, 2.1913385414407527, 1.310323…
QATHOK	2	4	Yes	1	1	1	1	[2.8846745683743316, 2.889843292288828, 2.875642237083259, 2.8763351820959997, 2.880462326655725, 2.89957202356586, 2.8734535905383125, 2.8741695014625264, 2.9015732181202987, 2.886424000060656, 2.8972876342910996, 2.9023847624878356, 2.8884138210708166, 2.8891051282620754, 2.8931567765468205, 2.911941794117634, 2.8862608361624136, 2.8869736056667046, 2.913912577551954, 2.899019454110943, 2.87701…	[0.15891300739548522, 0.15378398088582018, 0.16675263807531646, 0.16580088921807815, 0.1623257400933884, 0.14531636046247395, 0.16873889665204203, 0.16780342116307095, 0.14341259070675383, 0.15695891715405372, 0.1551466779538433, 0.1501094356435419, 0.1628258644853004, 0.16188614027439208, 0.15848427409023846, 0.14181644121349052, 0.16477346737435092, 0.16385043345841063, 0.13994860317922006, 0.1…	[18.15253902529999, 18.791575531098047, 17.244957982520372, 17.348128804742124, 17.744951139594697, 19.95351393564964, 17.028993596323474, 17.128193701542088, 20.232346433608168, 18.38967834638957, 18.674506425158864, 19.335125403975255, 17.739281349441733, 17.84652548615422, 18.25516628166844, 20.533174921051614, 17.51653881025081, 17.619566483475257, 20.821305188879652, 18.92020746579925, 17.60…	[3.5766772290499933, 3.44398626558266, 3.5326406767929397, 3.5152733109345635, 3.4470595075015282, 3.589634231805739, 3.567061804339509, 3.379399455637606, 3.499550028211498, 3.481806507701102, 3.5325745064071903, 3.0309690167871692, 3.3073503117016605, 3.305956004708121, 2.9839957914887956, 3.5764837019405857, 3.480378527244686, 2.8154784617575035, 3.206909465654577, 3.1628585343625515, 3.629929…	[0.07747353194018253, 0.17476260116555872, 0.10480188653305947, 0.12642497436741654, 0.16380715338890584, 0.06623096004208251, 0.08329677773673157, 0.2185318477620345, 0.1317948292967037, 0.14754368565673173, 0.3797119049055019, 0.7182440377544523, 0.5080953179648907, 0.5483726177220607, 0.7110559654776824, 0.3424439111107623, 0.409439470444629, 0.8482038924868756, 0.5900801678497296, 0.632104249…	[46.166440840873925, 19.706654871313408, 33.707796621376446, 27.80521276372553, 21.043400341117138, 54.19873469333557, 42.823526926979, 15.46410507322269, 26.553014612835234, 23.598478594344666, 9.303301952795856, 4.219971009106202, 6.50931074300944, 6.0286671833489045, 4.196569519649791, 10.443998523261184, 8.500349327496894, 3.3193415954537935, 5.434701317518694, 5.003697625369834, 16.890542957…
VACFUB01	2	4	Yes	1	1	1	1	[1.8910994161187356, 1.919985127583063, 1.933719496211873, 1.993104531286676, 1.969773196636546, 1.971727816459759, 1.9372211117962974, 1.8995177505205354, 1.9121542300301166, 1.9442772711045535, 1.8922251563508976, 1.9212175420877564, 1.935011745614463, 1.9946504129047133, 1.9712270448917202, 1.9731850186230375, 1.9385255866258546, 1.9006673779343275, 1.9133573669641655, 1.9456167128183885, 1.98…	[0.6012533856972869, 0.5755426781547117, 0.5652161494735554, 0.5159530384964242, 0.5377445247222286, 0.5348954769417609, 0.5617752459299921, 0.5919896176360032, 0.5825322854234293, 0.5573619536907356, 0.6040760442769434, 0.5783208919619144, 0.5679754996823098, 0.5186101547691243, 0.5404490483366644, 0.5375940377730719, 0.5645280005925081, 0.5947962764365425, 0.5853230256515134, 0.5601063243185895…	[3.145261982891931, 3.3359561340244372, 3.4212035484353147, 3.862957251099684, 3.6630278990828042, 3.6861927263491134, 3.4483917293103943, 3.208701122337068, 3.2824862722247503, 3.488356638320846, 3.132428730253359, 3.3220614520256326, 3.4068577723806546, 3.8461460782477253, 3.6473873919448088, 3.670399744008981, 3.4338873972438013, 3.195493067510999, 3.268891335403112, 3.4736560334064683, 3.5856…	[2.253832191717145, 2.103798825303139, 1.5870779739944103, 1.8579632236127472, 1.8771016390825794, 1.8916581780120554, 2.1392220607120893, 2.5402531901348078, 2.4970748825487648, 1.9681893333144005, 3.3683636014952985, 3.2522967220625705, 2.917618929028654, 3.0895389911787574, 3.1061217226909497, 3.134735259420156, 3.3078116764766996, 3.4857153129427436, 3.4737098338228463, 3.1775307298146966, 3.…	[0.5674932119508989, 0.7049453018837797, 0.9693318785224277, 0.863044869725181, 0.8467638797952355, 0.81158948493462, 0.6355904815385284, 0.41389413798638697, 0.4316443791629621, 0.7761489048376256, 0.18172463435783023, 0.2593196192646204, 0.41527851570354235, 0.3493991996462725, 0.3387414542767506, 0.3128073743556031, 0.21277246360762123, 0.1268650419608741, 0.1304429529997969, 0.294568598350805…	[3.9715579750620047, 2.9843433521456113, 1.63729060104123, 2.1528002642601627, 2.2167946506368463, 2.3308066616516645, 3.365723878579534, 6.137446648781378, 5.78502814606564, 2.535839864035054, 18.53553654626, 12.541653158698315, 7.025691960215621, 8.842432937186373, 9.16959434245464, 10.021295904157785, 15.546239491669908, 27.475774721437908, 26.630107291639238, 10.787065381729981, 16.6656628691…
ECAHAT	2	4	Yes	1	1	1	1	[2.1381991784187395, 2.1204329236515154, 2.1307016883132914, 2.1678733983447547, 2.173020623114451, 2.134921914054, 2.093976426200264, 2.1389895350443946, 2.1880285718737675, 2.1415311865605724, 2.24670311656178, 2.2284997116751626, 2.2389870781882877, 2.277033519360484, 2.2822646700635985, 2.243345362760986, 2.2014446968913974, 2.247501152028001, 2.297581484819973, 2.2500960488697705, 2.13045634…	[1.7905549683299538, 1.8103507071295215, 1.7999744476592299, 1.759410520899745, 1.7548365382564375, 1.7942111694115115, 1.8378878452491338, 1.7900303127432005, 1.7395260995096091, 1.78746903694448, 1.7135523472045064, 1.7333600819352348, 1.7229555789696, 1.6823723251623568, 1.6777791300139997, 1.7172099717430245, 1.760969154885195, 1.713020635622915, 1.6624545076734074, 1.7104533414802783, 1.7810…	[1.1941544472175756, 1.1712829537949903, 1.1837399642445783, 1.2321589376628974, 1.2383037255843274, 1.1898944508043827, 1.1393385247163526, 1.1949459848902884, 1.2578302633634506, 1.1980801582002956, 1.3111377193857292, 1.2856530705305744, 1.2995036584328519, 1.3534658679913434, 1.3602891043498406, 1.3063896667708705, 1.2501324573370616, 1.3120105533409, 1.3820417185643301, 1.3154968886333194, 1…	[1.4679691407150013, 1.5476145122468803, 1.3782332980377001, 1.562021617227473, 0.5356467308580507, 1.4930298249015728, 1.2269149396061234, 1.4891543343711438, 1.2962803374978968, 0.6149479604581006, 2.3892432959187397, 2.46930769568574, 2.299345651600423, 2.4909530372752555, 1.0618206781279378, 2.3804991177635793, 2.0891827427361855, 2.3910062982535694, 2.1617168058583442, 1.1954288503502195, 1.…	[1.8048318807315995, 1.7281695658499459, 1.7987538719431675, 1.6953770574956508, 2.7990204302445334, 1.9013126404676375, 2.065730865800655, 1.8863656698666276, 2.05628173452735, 2.7573455498739112, 1.2010370334879794, 1.1209389730803352, 1.200712129147365, 1.092764649067096, 2.36515083394699, 1.2720861310372862, 1.4550220436551315, 1.2699596792132355, 1.4313801900472174, 2.2797032410621796, 1.698…	[0.8133550589321101, 0.8955223739782356, 0.7662156115604715, 0.9213417217847896, 0.19136935374610842, 0.785262661765271, 0.5939374581260296, 0.7894303623943877, 0.6304001614816929, 0.22302172482017033, 1.9893169230427834, 2.2028921778855572, 1.9149849458364399, 2.2794963576116842, 0.44894417002401477, 1.8713348567226886, 1.435842674581061, 1.88274189912458, 1.5102324462007783, 0.524379151118474, …
FUNCAT	2	4	Yes	1	1	1	1	[2.5806316192657803, 2.5528501989319996, 2.5729058006255663, 2.6049087623848237, 2.4831002287276798, 2.5518459612683007, 2.550728174081282, 2.6470720073471807, 2.5440878339403867, 2.5902274976344923, 2.6143271392922878, 2.5867405111384456, 2.6067292649491773, 2.638401050658208, 2.5171590422631587, 2.5855885611444376, 2.5845114635483135, 2.680284065176352, 2.5779106288304563, 2.6239082761052783, 2…	[1.3330920529093369, 1.3552292787668223, 1.3359037592348708, 1.3146642392716748, 1.423524436466307, 1.36336319207417, 1.362676163902355, 1.2781523857332433, 1.368212821976137, 1.3228793054000332, 1.2990136039251392, 1.3210639234737414, 1.3018310747425799, 1.280663556728116, 1.3890783525521702, 1.3291265775119026, 1.3284510425871874, 1.2443520220399098, 1.333966761588339, 1.2888577791620308, 1.226…	[1.9358240217799034, 1.8837035466463217, 1.9259664349617367, 1.981425130897259, 1.7443327034775855, 1.8717286604943597, 1.871852052344301, 2.0710144086838467, 1.8594240552912742, 1.9580225399710356, 2.0125479297466606, 1.9580736898306965, 2.002356001115294, 2.0601828144457293, 1.8121073139167079, 1.9453290641321805, 1.9455074976003037, 2.1539596655152846, 1.932514889472184, 2.0358400426548613, 2.…	[3.6624108438558545, 3.501817109591007, 3.694079834165784, 3.1086474162914266, 3.3439555882000933, 3.515416536597055, 3.5454022865045154, 3.479863258665188, 3.5250203941657237, 3.6176191316567445, 1.895854185260694, 1.722111612343199, 1.9816080823958186, 1.4002663357290774, 1.5974664571581882, 1.8274786026047327, 1.692504541769178, 1.7161904729584223, 1.7062293679582572, 1.9591621282113054, 3.093…	[0.5029870784729734, 0.6196321275333978, 0.504713586013228, 0.9552550007966836, 0.78886201708276, 0.6641089896320443, 0.5510022870037734, 0.6443055290601356, 0.6083911324296781, 0.5904274867863808, 1.5836101913369183, 1.7386463474519118, 1.5807964684993192, 2.1172739676853443, 1.9326620616499566, 1.8079216942161718, 1.6399538952568289, 1.7729536927726333, 1.706476222174, 1.7087011343011713, 0.859…	[7.281321927741417, 5.651445356022571, 7.319160681497815, 3.2542592435515245, 4.238961333904959, 5.2934331434736395, 6.434460201215527, 5.400952035506122, 5.79400357149875, 6.127118422868437, 1.1971722559199829, 0.990489880168589, 1.2535504233995396, 0.661353399276846, 0.8265627441325131, 1.0108173426156268, 1.0320439779827586, 0.9679838113958623, 0.9998553427158637, 1.1465797551615533, 3.5982678…
BEPMIU	2	5	Yes	1	1	1	1	[3.3570000000420994, 3.362677079845923, 3.3574815259625352, 3.357964251192694, 3.3600202780672483, 3.357147003561041, 3.3562245401105257, 3.3532141785860956, 3.3535493272045533, 3.3551216341639214, 3.3449120737970723, 3.3506751567730384, 3.3454005702673864, 3.3458922055860203, 3.347980546437341, 3.3450691203139145, 3.3441244411354694, 3.3410820905688348, 3.3414157403820894, 3.343005632537381, 3.3…	[0.07299531173189805, 0.06890205955986717, 0.07263918611734524, 0.07233725057109718, 0.07088852509388366, 0.07311463888445699, 0.07354146359584146, 0.07610343076017038, 0.07567046289458719, 0.07435851395899075, 0.07451468600698351, 0.07034637839184119, 0.07415222856318265, 0.0738438056364644, 0.07236782939932233, 0.07463151203836281, 0.0750710982660281, 0.07767175166178658, 0.07723484465528874, 0…	[45.98925493149353, 48.80372373955211, 46.221353864547424, 46.42095496693361, 47.39864842183258, 45.91620850191626, 45.6371735889726, 44.06127483468248, 44.31781171837443, 45.12088065684442, 44.889299721179626, 47.63109677244808, 45.11530718752278, 45.3103977611604, 46.26338214406486, 44.82113558940692, 44.54609721153879, 43.015408035565144, 43.263060284452614, 44.0433429572185, 45.45544729262323…	[2.667553212710417, 2.8050779356344218, 2.5099334936935325, 2.7032793027301443, 2.650220755990745, 2.6424066220379654, 2.7689650921076874, 2.493792804713448, 2.7190551420826465, 2.986339570228109, 2.5323477031607884, 2.677741919728048, 2.370396638840232, 2.569143566589564, 2.5093053986240363, 2.50362672805033, 2.644562379048755, 2.347770360195001, 2.584497959472289, 2.8913605745073214, 2.39498072…	[0.723458461843421, 0.6125399396346161, 0.8617780752181202, 0.6917046337445353, 0.7185117647197976, 0.7344014274941535, 0.6597282723218874, 0.8462659934811757, 0.674402938043191, 0.5191180579742316, 0.8746601885465833, 0.7549059664949982, 1.021056648888395, 0.8406478537972617, 0.8694688360007026, 0.8863805929089131, 0.8057331738198137, 1.004273576533645, 0.822100508022566, 0.649010068768893, 0.93…	[3.687223736264431, 4.579420465721253, 2.9125056274589673, 3.9081410920958732, 3.688486237973108, 3.5980412389094947, 4.197129649093899, 2.9468191135213324, 4.031796109862898, 5.752717564636034, 2.895236042889722, 3.5471198249507943, 2.321513347394425, 3.056147178612987, 2.886021090952602, 2.8245504787440776, 3.2821813287287576, 2.3377796798145134, 3.143773704372102, 4.455031922681789, 2.55172911…
BEPPAP	2	5	Yes	1	1	1	1	[3.3465069772530995, 3.3423320964511176, 3.3337596685034874, 3.3429363661401204, 3.346028254232011, 3.3455599305266635, 3.339243530827103, 3.3421376066635684, 3.351017394316755, 3.351087981608596, 3.3611733028851254, 3.3570822004503333, 3.34870874889915, 3.357678636969394, 3.3607146396056296, 3.3602385553719563, 3.3540716714137297, 3.3569009674702444, 3.3655693872657677, 3.365640879413879, 3.3491…	[0.07658057336636359, 0.07996831623197952, 0.08636714405798673, 0.07939041308137262, 0.07675908205029508, 0.07748422295673106, 0.08214570637781432, 0.07993545577532316, 0.07339678199541413, 0.07329320591928903, 0.07416449043694925, 0.07746865168550296, 0.08369565345909806, 0.07690267951896312, 0.07433303493946429, 0.07504939653613865, 0.07958379503694399, 0.07743157301663706, 0.07107211208036895,…	[43.69916324918746, 41.7957042731195, 38.59985999149408, 42.10755727790102, 43.59130105333442, 43.177305041761855, 40.6502503669377, 41.810452874096434, 45.65618959324576, 45.72167282870443, 45.32052041458598, 43.3347183332811, 40.010545476362864, 43.66139981041152, 45.211589199102995, 44.77369186778065, 42.1451586953942, 43.35312892002047, 47.35428973125145, 47.423515729984004, 43.89434152602867…	[2.952555251827852, 3.0057649607519052, 2.8619605966079518, 2.89426346350304, 2.9219690903152515, 2.8479101948403605, 2.9377031257425545, 2.906854452256176, 2.9283300763305267, 3.5241043090444824, 3.1864137600793554, 3.241887693862891, 3.093020605371274, 3.1284562527679523, 3.1590216986060806, 3.0837602700043587, 3.170988319585512, 3.1381888585841287, 3.1649663347857993, 3.738160846267383, 2.5515…	[0.5677551628855414, 0.5156649768180862, 0.652292104434922, 0.6077728684464301, 0.5703381014088869, 0.6295977895128081, 0.5821914131085837, 0.6176186088288154, 0.5683334956485436, 0.21640183083947181, 0.5160435422219498, 0.46602741544275517, 0.5971438850678099, 0.5537811956637911, 0.5173362607485262, 0.5738503609108202, 0.5299085972067001, 0.5641828411792512, 0.5155884284505734, 0.194171254848016…	[5.200402294576902, 5.828910428043796, 4.387544440825719, 4.7620807274619965, 5.123222669320549, 4.523380231439686, 5.045940320653008, 4.706552572579408, 5.152485466282283, 16.285002281975537, 6.174699418501554, 6.956431288023892, 5.179690662025351, 5.649264144872274, 6.106321822551813, 5.373805577310761, 5.984028823651284, 5.562361400472065, 6.138551914939276, 19.251875614613287, 2.9745008247095…
QATHOK	2	5	Yes	1	1	1	1	[2.984417023783653, 2.9883311272959143, 2.987836856596642, 2.9893006070260597, 2.991710069511738, 2.9940717872610314, 2.987010945983028, 2.989355459895495, 2.995891922749786, 2.997093051328157, 2.9950250903276974, 2.998869058550854, 2.998387227960685, 2.999818107113671, 3.002169213052667, 3.004499754058159, 2.997576314581549, 2.9998669634467188, 3.0062833391770805, 3.0074639033968733, 2.979448307…	[0.07936599901359669, 0.07573142659068635, 0.07607890594311245, 0.07492593747976928, 0.07315792076099827, 0.07061483700571884, 0.07683947521476756, 0.07503124432682616, 0.06904191944404763, 0.06789486326974752, 0.07741099118088139, 0.07385302238752385, 0.07419064268688959, 0.0730666870443145, 0.0713467061307352, 0.06884948426014363, 0.07493502759689032, 0.07317331655634024, 0.06731258315155082, 0…	[37.603218769694735, 39.45959110802525, 39.272868340546054, 39.896739468000646, 40.89386410099656, 42.400038210362965, 38.87339076216079, 39.841475197642445, 43.39236143597792, 44.143148789042435, 38.689920444622786, 40.60590835152414, 40.41462803624611, 41.05589330051737, 42.07859585769122, 43.63866754187784, 40.00233816829799, 40.99673357209322, 44.6615357548913, 45.437421669071476, 36.47424204…	[3.626210300434953, 3.569966926796807, 3.5323999736442215, 3.602365954508556, 3.5970104947966384, 3.627729734904665, 3.6612278837584995, 3.536425511344567, 3.5869091833861124, 3.6246886756015457, 3.7697545358807845, 3.5116438914026697, 3.362060403651999, 3.656478745141739, 3.581287781786992, 3.7783327417872776, 3.9861828210556576, 3.348568574108293, 3.5761419064838127, 3.811932007745359, 3.793841…	[0.03905573043947615, 0.08009780764455525, 0.10798782100494315, 0.05649582470124299, 0.05640027207909146, 0.038026819549449274, 0.015769565855239736, 0.10174885157282439, 0.06686517335265427, 0.0451719999655111, 0.22262804635568836, 0.3961078888098582, 0.4983834836165018, 0.29924723980381823, 0.32425108665922503, 0.21735317488338962, 0.09195845597628528, 0.49057012357811053, 0.34797233915367454, …	[92.84707415866707, 44.57009538437073, 32.711095943703924, 63.76340151787003, 63.776474158714414, 95.39924132196336, 232.1704933013097, 34.756416968632344, 53.643907635868366, 80.24193479077752, 16.932972271866966, 8.865372265000124, 6.7459306220489665, 12.218922211409096, 11.044798087448765, 17.383379579407386, 43.347648443375725, 6.82587139568258, 10.277086722414698, 17.442080000394622, 31.9967…
VACFUB01	2	5	Yes	1	1	1	1	[2.702655636973065, 2.7032698761877128, 2.70334153086062, 2.7024265198354773, 2.703180077489653, 2.7020071949998026, 2.7027452826079035, 2.704554152145719, 2.7018783444712784, 2.7013207187578185, 2.7097032014667706, 2.710324692804369, 2.7103974691201023, 2.70947309223821, 2.7102336202481467, 2.709048741576606, 2.7097946371748765, 2.71162248648937, 2.7089193282610347, 2.708356684223349, 2.74562958…	[0.00883913757861494, 0.0085224265495389, 0.00851781884251178, 0.009156176587295242, 0.008544097903235147, 0.009361595497658862, 0.008877248724043196, 0.007669755865079334, 0.009540730997272014, 0.010013158071710635, 0.008911421041804231, 0.0085917444720996, 0.008586875606467313, 0.00923008792626067, 0.008613784827196836, 0.009437501085383042, 0.00894932096937418, 0.007732365719305195, 0.00961755…	[305.76010531975015, 317.1948576469657, 317.3748562681857, 295.1479249084449, 316.3798107306469, 288.62678329516774, 304.45753708440895, 352.6258462097403, 283.1940597889017, 269.7770972366492, 304.07083098815815, 315.4568553110187, 315.64419858123165, 293.5479178404623, 314.6391133071908, 287.051489273196, 302.79332325303454, 350.684717319996, 281.6640685682323, 268.33601347822145, 359.425146683…	[3.0040519106135704, 2.9427897602564306, 2.7383370044476507, 2.8364829743055497, 2.786036243259102, 2.984702034862566, 2.652226747944282, 3.0034471247337957, 2.941258004112483, 3.0385962644924414, 3.6777265782150885, 3.6585741017784206, 3.5963592351271254, 3.6303234652512124, 3.626129075599536, 3.6751168180084988, 3.598746494823388, 3.6735950158650224, 3.661061367356306, 3.6845078111880825, 3.498…	[0.0996723572011356, 0.13870359943464985, 0.25875820458895143, 0.1972672730843932, 0.21208186116548355, 0.10750002070648382, 0.269670945139007, 0.10541000443012571, 0.1356887436066671, 0.08266045579204262, 0.018989930587931983, 0.02911845667603821, 0.060328569591443316, 0.04247505387783374, 0.041819873048889865, 0.01971010825950354, 0.05170239924149271, 0.022051173743106067, 0.027130349467764128,…	[30.139268248181295, 21.216390722743462, 10.58260938545936, 14.378882669970652, 13.136607854856617, 27.764664743758, 9.835048216177464, 28.492998752549372, 21.67650702580434, 36.75997471072443, 193.66719436838108, 125.64450590504984, 59.61287097443819, 85.46954350411671, 86.70827554546568, 186.4584795589077, 69.6050192567328, 166.5940805991568, 134.94339141139054, 227.7316656555705, 168.996894980…
ECAHAT	2	5	Yes	1	1	1	1	[2.3536051819103267, 2.340949788974801, 2.4044330726195158, 2.374619960416092, 2.3486572719083703, 2.370202185436478, 2.3453028377507796, 2.3799669182461876, 2.379849133278167, 2.360329556780123, 2.462264792540457, 2.449478007232251, 2.513720614867428, 2.4835387628514445, 2.4572644411460605, 2.4790689412505595, 2.453801847155646, 2.4889295818530632, 2.4888727123194196, 2.4691039410481435, 2.34250…	[1.6812130738421835, 1.6933603296378401, 1.6287996290466393, 1.65971936805593, 1.6860048753361017, 1.664193770525362, 1.6912156465772301, 1.654788599638245, 1.6532826244671628, 1.6735133667074247, 1.6020530616610755, 1.6141632073560983, 1.549905733355023, 1.5806566704909537, 1.6068289729373422, 1.585110351512705, 1.61199217881996, 1.5757425910752045, 1.5742667928258887, 1.5943986307683387, 1.6724…	[1.3999446105492641, 1.3824286231362592, 1.4761994230234852, 1.4307358256580103, 1.3930311271728502, 1.4242345016639735, 1.3867556408299113, 1.4382301876907264, 1.4394690285002962, 1.4104037671500549, 1.5369433456763772, 1.5174909179378135, 1.6218538719939248, 1.5712069605096814, 1.5292632150228727, 1.5639724634216985, 1.5222169681691153, 1.5795280244057803, 1.5809726303454366, 1.5486114284093968…	[1.4349610785607478, 2.025547834146969, 1.998383757352477, 1.298180210013357, 0.6995814863279528, 1.1932810050004334, 1.501951542939842, 1.7017883342140379, 1.6448248432334756, 0.9183971466784301, 2.3472644237876055, 2.9614490229968773, 2.960516427544517, 2.2037232103655215, 1.3406062953690936, 2.1036030787647353, 2.4134246601645346, 2.6182584583898634, 2.557523346531146, 1.682718931535858, 1.700…	[1.8570700036116417, 1.263512942928287, 1.2575702083518017, 1.906854257734673, 2.5894035814240524, 1.8630825686243617, 1.8367078400090449, 1.6713626071566106, 1.7303087829552766, 2.33241227712878, 1.2263194069859469, 0.7103760635543703, 0.7112378302883618, 1.2909778606516948, 2.0801754144394975, 1.2767684049824444, 1.2020490252773786, 1.0482847466218395, 1.0995006037112702, 1.7594269232719573, 1.…	[0.7727016621721455, 1.6031081006994738, 1.5890832528321432, 0.6807967650110734, 0.270170896242916, 0.640487450795867, 0.8177411291130796, 1.018204144885824, 0.9505961360400662, 0.3937542070430983, 1.914072639163986, 4.168846861448642, 4.162484476316755, 1.7070185922886907, 0.6444679069194361, 1.6475995729183632, 2.007758926144984, 2.497659597573425, 2.3260772553452402, 0.9564017176721114, 0.9837…
FUNCAT	2	5	Yes	1	1	1	1	[3.8862974976928504, 3.885796571614368, 3.859865215628367, 3.8459193499145297, 3.877385941830691, 3.9076194731722986, 3.8898733432613826, 3.8846153033358433, 3.8931445351730316, 3.833540743855114, 3.8893995535429053, 3.8889704041378024, 3.863959874280103, 3.8505081924175166, 3.88085572978316, 3.9099829431640525, 3.892914102233211, 3.887821258794438, 3.896020717212078, 3.8385452007451875, 3.966195…	[0.3403500917795077, 0.3396989185753179, 0.3606245223510738, 0.3717844464796841, 0.3465685836587306, 0.3225680340108527, 0.33615793733711113, 0.340850281819747, 0.33443548718138766, 0.38209365728011263, 0.3255599478030251, 0.32490323783767694, 0.3451464952690787, 0.35594548666991055, 0.33154956447696526, 0.3083531035203768, 0.3214725535199281, 0.32602177693810924, 0.3198306131000324, 0.3659344217…	[11.418529307200975, 11.438943014335239, 10.703279939101662, 10.34448693680005, 11.187932561275634, 12.114093962084377, 11.571564765286144, 11.396837586862132, 11.640943274245021, 10.032987124527816, 11.946799905177908, 11.969626495629905, 11.195129973050232, 10.81769073248096, 11.705205331532825, 12.680212712390198, 12.109631318780343, 11.925035484769127, 12.181512830960719, 10.489707917277336, …	[4.292087760922144, 4.31953244283951, 4.247179541382172, 4.084561510766046, 4.173516565245017, 4.1919088408011485, 4.187355545627904, 4.223614172820432, 3.9907561715355033, 4.242009709086111, 3.348931879749219, 3.436602638617573, 3.1901667287523416, 2.749821972695298, 2.9533578075245455, 3.016374062113898, 3.000694693632049, 3.0208059423499765, 2.268108320810346, 3.299180340130181, 4.111927369931…	[0.11722634425292147, 0.0986440490869743, 0.1399594526351609, 0.2535357744810453, 0.19132175654888764, 0.18849624977578983, 0.18028632705316427, 0.14650451878120807, 0.2660405863950484, 0.16327142996389524, 0.6455832626727519, 0.5754389340331046, 0.7584154293159227, 1.086844550193989, 0.9193937298495299, 0.8862553337117822, 0.8906717218836321, 0.8215563503277296, 1.1974022763512109, 0.75611381982…	[36.6136791885428, 43.789082897752756, 30.34578559301386, 16.110395146904263, 21.814124229925604, 22.238685627895983, 23.22614040715968, 28.829241636758233, 15.000553959122456, 25.981334946500812, 5.18745152388934, 5.972141326154805, 4.206357894946594, 2.530096849825016, 3.212288393578558, 3.403504551539149, 3.369024321650233, 3.676930914288396, 1.894190754106338, 4.363338235076279, 17.6667010013…
BEPMIU	2	6	Yes	1	1	1	1	[3.291885648158175, 3.2811595061499252, 3.2956775804981224, 3.2959042867306816, 3.2936646689590456, 3.2838658402101792, 3.294967747931864, 3.275759220767588, 3.287928483536565, 3.2869775253993323, 3.2787478881483616, 3.267897226965623, 3.2825997760460304, 3.282828839984463, 3.2805686209679825, 3.27061227135003, 3.281867410491452, 3.2624157882245535, 3.2747202037027057, 3.2737921457774943, 3.28405…	[0.11581813951008703, 0.12430116906526531, 0.113292067259805, 0.11310421689487382, 0.11504119907811386, 0.12147082640259053, 0.11342874315867726, 0.1279955699770083, 0.11820934931066203, 0.11998499522653781, 0.11815515550519173, 0.12676901382734204, 0.11558160486242973, 0.11539098892857134, 0.11735510459311077, 0.12390715242460182, 0.11572788571789716, 0.13053005448367663, 0.12059626223902484, 0.…	[28.42288489594907, 26.396851540689262, 29.090100129785515, 29.140419139227166, 28.630305450159835, 27.03419362050332, 29.048790070101383, 25.59275466608734, 27.814453786524705, 27.39490483116952, 27.749511852695193, 25.77835961882974, 28.40071116812337, 28.449611797820545, 27.954204739046055, 26.395669720036665, 28.358484129671744, 24.993598609372626, 27.154408792638428, 26.75073006798983, 28.09…	[2.3582408133068276, 1.7830013905120956, 2.9238749833707733, 2.4289878110158063, 1.5858516689552666, 2.4161400451336648, 2.350098450253524, 2.055585655442305, 2.1620850862942764, 2.277251893580572, 2.2007898150342933, 1.6300903143301972, 2.8294220874771936, 2.275225574090401, 1.4430426767566527, 2.262398859445659, 2.1846130209772805, 1.894422650989697, 2.0071614474267787, 2.1196332903410577, 2.06…	[0.9369907993254927, 1.3317873229768011, 0.6287950256867887, 0.8939542060004374, 1.4615914795844822, 0.905553645353856, 0.902447722359471, 1.139069871264996, 1.110967152693944, 1.0035014547366243, 1.098615658466957, 1.4847495094761223, 0.7676422827854019, 1.0547367437747301, 1.604696680953187, 1.0667841053923797, 1.061531308920037, 1.2996143964096454, 1.2757261956306534, 1.1665611790665054, 1.165…	[2.516823873835734, 1.338803395820546, 4.649965193629243, 2.7171277843001924, 1.085017045533209, 2.6681357394232883, 2.604138048139936, 1.8046177037054547, 1.9461287231143736, 2.2693060212635685, 2.0032390746235538, 1.097889107843758, 3.6858601342419437, 2.157150196500921, 0.8992619564087886, 2.120765436989253, 2.057982654510516, 1.4576805675770346, 1.573348148138121, 1.8169928233315726, 1.774855…
BEPPAP	2	6	Yes	1	1	1	1	[3.2626448243636483, 3.2512692642298098, 3.269434766850193, 3.2714031051120824, 3.2709911689885622, 3.2741013513379262, 3.267992664491859, 3.270904035473793, 3.251998968361974, 3.257019331707323, 3.279423245565048, 3.2682725458734754, 3.286017823110656, 3.2879917222913533, 3.2875794155282736, 3.290634653629783, 3.2846645921834288, 3.2874734729428168, 3.2689195442648424, 3.2739093931467926, 3.2655…	[0.13331862198727687, 0.14218885068045872, 0.12931437063680568, 0.12682411542979147, 0.12732669248833345, 0.12475218832473547, 0.12915679698479426, 0.12783122601314348, 0.14313022577921153, 0.1376988778952109, 0.12929059336490908, 0.1379485949954644, 0.1254154020377569, 0.12296107607282819, 0.12345610843389758, 0.1209401068532111, 0.12522915011265573, 0.12395953060379797, 0.1389051802243368, 0.13…	[24.47253636236216, 22.86585234123872, 25.282841734835316, 25.79480325193435, 25.68975212552759, 26.244841034894677, 25.30252174708701, 25.58767632516864, 22.72056059897797, 23.653201692652285, 25.3647474283703, 23.69195964613436, 26.20107075940629, 26.740102049399113, 26.62954030572372, 27.208795653072574, 26.229233283373365, 26.52053825090955, 23.533460299935694, 24.51160766897751, 24.579537767…	[2.6397507142096455, 1.9829910793315952, 3.267093267031668, 2.592655802135169, 1.811507718865503, 2.7067744008108985, 2.604887012889783, 2.2588155648038297, 2.322757469124625, 2.3908503461563173, 2.870746426687954, 2.198754034103493, 3.4889831664258635, 2.8216893118715554, 2.0220769180136227, 2.93699789123317, 2.839170911536159, 2.4823166754531867, 2.5460260460196884, 2.6172210065987835, 2.193527…	[0.7768132430990656, 1.2119017866198867, 0.39993719548915224, 0.8216036638068371, 1.285319820559325, 0.7409866613889339, 0.771509204701558, 1.0438194004867685, 1.0202746157948424, 0.9557355680911489, 0.7163969886653762, 1.1395676011491453, 0.36522641313227605, 0.7598135415313205, 1.2129892487652343, 0.6825611911571035, 0.7102189244156476, 0.9746187203551294, 0.9520070781294051, 0.8890347921606705…	[3.3981793406076144, 1.636263846810848, 8.16901579518198, 3.155603992954825, 1.4093828554493153, 3.6529326934674056, 3.376352475143091, 2.1639907859065155, 2.2766002732657293, 2.501581426891398, 4.007200577484363, 1.9294634490189604, 9.552932211291738, 3.7136602042979536, 1.667019654190671, 4.302907826116308, 3.9975996329190555, 2.546961825798591, 2.674377223142463, 2.9438904187742825, 2.00038028…
QATHOK	2	6	Yes	1	1	1	1	[2.9568556699128954, 2.9707017350530127, 2.962323944506325, 2.9709667714556134, 2.970023497269774, 2.967930563203744, 2.9634239214336953, 2.972258587178453, 2.97145871474319, 2.958879620430637, 2.968205467102225, 2.9817937795614067, 2.973575375691741, 2.9820465286043842, 2.981118999990708, 2.979070192465431, 2.9746467792225215, 2.9833173517244522, 2.9825366546381207, 2.9701986759112033, 2.9509323…	[0.09637090466096879, 0.08424480887757269, 0.09148924925531862, 0.08421628938043185, 0.08509472268088396, 0.08678648666512302, 0.09075556671661666, 0.08299788369844559, 0.08358126270632246, 0.09440256069496902, 0.09389018659201234, 0.08202914588085047, 0.08911277817153429, 0.08200600869035139, 0.08286637055144933, 0.08451772522325224, 0.08840044533318851, 0.08081234870536248, 0.08138016436017098,…	[30.68203707659551, 35.26272745624165, 32.37892942196281, 35.27781612456004, 34.90255804002958, 34.19807250241494, 32.65280608832466, 35.81125752528216, 35.55173275120209, 31.343213559548328, 31.613585773347943, 36.35041847068043, 33.368675477358245, 36.36375646404608, 35.97501592204787, 35.24787474575616, 33.64968092650251, 36.916602468781946, 36.64943021542767, 32.2987512537924, 29.711122047336…	[3.6041750247501634, 3.492189637406182, 3.4881831381603985, 3.557681811684193, 3.55472641263817, 3.603386370791833, 3.6222094677902024, 3.4261377152600376, 3.5344866938640007, 3.531594916409623, 3.6667658200213897, 3.2340003587877564, 3.212729545511987, 3.4508251046789784, 3.429257660705351, 3.6517327702561784, 3.753099372812248, 2.949662036585312, 3.352540634355661, 3.41708486146361, 3.724766854…	[0.05642043079253381, 0.14394909710143491, 0.1439970635053068, 0.08914899816754482, 0.09032230466021862, 0.055712298940175896, 0.04293902767295168, 0.18047031862275908, 0.10557974713335248, 0.12013114044591754, 0.2932947146098877, 0.6018579163338857, 0.6106720770030918, 0.4331105797580584, 0.44241823693895393, 0.29770092982713775, 0.2347210319865751, 0.7475953324775254, 0.496450457210172, 0.49934…	[63.88067184391489, 24.259892612910114, 24.22398799842086, 39.90714292714718, 39.356019822685134, 64.67847206702356, 84.35704449059797, 18.98449418943935, 33.47693842645567, 29.397830598299613, 12.501983968236752, 5.373361836772232, 5.260973387351591, 7.967538236093557, 7.751167050508656, 12.266447311322084, 15.989616870067728, 3.945532975453651, 6.753021546591839, 6.84316454873284, 22.9953217376…
VACFUB01	2	6	Yes	1	1	1	1	[2.6896133609732327, 2.666631944568058, 2.685036595624737, 2.684875617572445, 2.686401949715112, 2.6864767262353304, 2.671360934506943, 2.6666095498758615, 2.6916163530164248, 2.686389790060892, 2.6965171187425034, 2.673259577669831, 2.6918915510065564, 2.691721557312909, 2.693272943945298, 2.693349330482336, 2.678039939165813, 2.6732376233163073, 2.6985409960204607, 2.6932543762200214, 2.7340617…	[0.017424175463410085, 0.029066923081939835, 0.020438860805536804, 0.019734485155519562, 0.019713602277276466, 0.019760818182132052, 0.026172218462827385, 0.0291451366780568, 0.0160456330258376, 0.01901164563805565, 0.017568096471450707, 0.029321464708459515, 0.02060688523157304, 0.019901235988717295, 0.019874905241909966, 0.019921980152789072, 0.02640295706151121, 0.029399958499101916, 0.0161788…	[154.3610121822573, 91.74111539259957, 131.3691903463314, 136.04994487639365, 136.2714897018939, 135.94967078157077, 102.06857085122908, 91.49415147136833, 167.74759516699837, 141.30232812058836, 153.48943029340248, 91.17073803269352, 130.63068584873508, 135.25398919137183, 135.51123445187687, 135.194860642669, 101.42954567273503, 90.92657812418229, 166.79478422015606, 140.4847191468151, 180.6096…	[2.909047004358338, 2.0505490587323707, 2.4898712802493046, 2.190688047249406, 2.482819858089772, 2.722535163686529, 3.114664922583986, 3.030388283861042, 2.940835634473534, 3.007756459952202, 3.663843908258234, 3.2479315998965945, 3.51706509277594, 3.3535396326027676, 3.496955524773341, 3.6006035428964926, 3.705275579972201, 3.682714936045557, 3.6578224336903067, 3.677454663852582, 3.48227687731…	[0.1364864779407838, 0.7171673599348833, 0.38636349710518697, 0.596175441399582, 0.4121324872077036, 0.25220647142207, 0.0347633690885854, 0.08502323405387414, 0.13766215552841418, 0.09714644630313103, 0.022716573006135773, 0.2544382185600743, 0.09543139420266794, 0.18687817226188252, 0.11083762592957894, 0.05459505256995928, 0.005168061459804178, 0.01635007826561155, 0.028775032139626525, 0.0187…	[21.313811069404696, 2.8592336646756404, 6.444375048120657, 3.674569422226693, 6.024324544059779, 10.794866397898014, 89.59617563669025, 35.641884451735464, 21.362702212421265, 30.961054926980506, 161.28506299205543, 12.765109024412302, 36.854382377634956, 17.94505795948855, 31.550256471526588, 65.95109581188885, 716.9565626861946, 225.2414255282961, 127.11792695630268, 195.971944177793, 139.6937…
ECAHAT	2	6	Yes	1	1	1	1	[2.6367198351444094, 2.6106508002528495, 2.6315940446170014, 2.624561454817825, 2.636159744475104, 2.6266626783210576, 2.6251279416119857, 2.5264841105374547, 2.6241864506316612, 2.579852408349516, 2.748746865930291, 2.7226082021533182, 2.743646056138095, 2.736584879986089, 2.748179756263842, 2.7386572300476724, 2.737038997312158, 2.6378548926607874, 2.736149886145874, 2.691582036882787, 2.625041…	[1.3777382638013302, 1.401462541044612, 1.3816864147821013, 1.3882868549784737, 1.3783573379230998, 1.3870402287226662, 1.3899784139890914, 1.4831742894755464, 1.3897714955605764, 1.4319754493344954, 1.3013470851898215, 1.324805026544695, 1.3052544218909112, 1.3117784142553406, 1.301958214840261, 1.310541136420934, 1.313435191790638, 1.405700770436224, 1.3132381873229428, 1.3549835810028663, 1.36…	[1.9138031543592406, 1.8628045515272507, 1.9046246792779074, 1.8905037135560292, 1.912537244113528, 1.8937177335800615, 1.8886105821443266, 1.7034303577570946, 1.8882143280490673, 1.8016037981297035, 2.1122319304456307, 2.055101050797127, 2.1020009663429433, 2.0861639818486957, 2.1108048821682193, 2.0897148162223274, 2.0838782259067434, 1.8765408315470975, 2.083513800130622, 1.986431477561272, 1.…	[0.876209628661588, 1.1181812983458004, 1.0759372579033726, 0.8553814915206595, 0.534738188408018, 0.9520432928559608, 1.5988557683136355, 0.585808460083191, 0.8799211941490944, 0.5163771365672478, 1.6304194227423163, 1.995458952210372, 1.9385084091417608, 1.607387879807801, 1.0568969708553022, 1.7463181349125307, 2.5063099157117144, 1.1664864223100397, 1.6167796424399983, 1.0291592170628532, 1.0…	[2.2914384426799894, 1.951987092313268, 1.9859297825282949, 2.249877238824569, 2.820864813987797, 2.192117073765148, 1.7827373769080248, 2.495899317646357, 2.436636715742595, 2.7570104293228375, 1.7447376895859208, 1.375427363371326, 1.4160561939838765, 1.7177470862915003, 2.3826531287904626, 1.6311918965159367, 1.1540473674515235, 2.0644884794560707, 1.8669446764265882, 2.338413382520495, 2.1709…	[0.3823841008955068, 0.5728425678371991, 0.5417801109430932, 0.3801902951680807, 0.1895653367564502, 0.43430312379290276, 0.8968543482757325, 0.23470836982142804, 0.36112120796018116, 0.18729604033238195, 0.9344782499249296, 1.4507919540871133, 1.3689487870449815, 0.9357535184519175, 0.44357987240544267, 1.0705779857308586, 2.1717565382488457, 0.5650244280449427, 0.8660029741934204, 0.44011004416…
FUNCAT	2	6	Yes	1	1	1	1	[3.5235490771055082, 3.5468948817474315, 3.590211208720888, 3.540044821612002, 3.5457374045255223, 3.612385702953074, 3.5270398913127545, 3.565609823684674, 3.5855372634852207, 3.560375687718177, 3.53981051844439, 3.562502834406712, 3.6046018969477225, 3.555860805108268, 3.5613983388190795, 3.626133655871748, 3.5432070008519343, 3.5806798718973205, 3.600068772434172, 3.575628071168604, 3.63757775…	[0.5998393811707696, 0.58134162143429, 0.5464224445542907, 0.5864178343854902, 0.5817871090873573, 0.528648365641395, 0.5970115467472648, 0.5666377053730101, 0.5500195115863817, 0.570036016688066, 0.5767594419958112, 0.5587267522125516, 0.5247023031469875, 0.5636683725294781, 0.5591528545411141, 0.507398969114629, 0.574001019290474, 0.544401959091844, 0.5282025459101884, 0.5476994791367116, 0.529…	[5.874154294818434, 6.101223017537448, 6.570394837366855, 6.036727763100231, 6.09456165174866, 6.833248597241501, 5.90782525150367, 6.292574231955638, 6.518927397945781, 6.2458784769497795, 6.137412343342441, 6.3761092883045976, 6.869803839869838, 6.308427043992623, 6.369275073703863, 7.146513644280878, 6.172823534759073, 6.577272201353775, 6.815697501477588, 6.528448916556464, 6.864966582062462,…	[4.210922109779183, 4.231765643061137, 4.225437202901594, 3.8325230772068304, 3.4054000062212846, 4.1401994287092405, 4.119870549853084, 4.305368206543329, 4.3482477994533095, 4.043707603697287, 2.982712474211791, 3.143146423108785, 3.1347055547915277, 2.2435267976640008, 1.4955025227616812, 2.786249336388599, 2.767435288134773, 3.28416557944539, 3.497195100679955, 2.6415948160726397, 3.948290501…	[0.166353123216966, 0.16024786577310227, 0.16454559445719874, 0.435000145551639, 0.6111742270609571, 0.22106225575658436, 0.2168145932716963, 0.09319051398157571, 0.06842468162877705, 0.2983778431195546, 0.8436925550297764, 0.7886922155744718, 0.8029793409483099, 1.4583758268336324, 1.693962597293368, 0.996222468449507, 1.0181073321941192, 0.6276941939003091, 0.5025162065808005, 1.159144943136721…	[25.313153299124355, 26.4076256032824, 25.67943077929507, 8.810394930665305, 5.571897268308137, 18.728658198747816, 19.001813889392405, 46.1996400985032, 63.54794346057414, 13.552305229571106, 3.5353073301761238, 3.985263656773084, 3.9038433430796293, 1.5383735497968702, 0.882842705707441, 2.796814390991442, 2.7182156543069813, 5.232110813449684, 6.959367787310626, 2.2789167409248337, 12.10617389…
BEPMIU	2	7	Yes	1	1	1	1	[3.105620276906313, 3.110415775372529, 3.115159469591227, 3.123963751791975, 3.1252318296190627, 3.1380237510724482, 3.119053438135551, 3.1415898993201097, 3.137725941433704, 3.131305584694614, 3.0901190121290125, 3.094983590276019, 3.0998372087987835, 3.1086872592261936, 3.109962732949403, 3.1229282649383467, 3.1037420778562135, 3.126549566810167, 3.1226329596847973, 3.1161142784361897, 3.096837…	[0.24606949550053703, 0.24314618796237222, 0.2417621597407519, 0.2333966531227413, 0.23222349462943337, 0.22388594523348632, 0.23771861436233246, 0.22178663142770905, 0.2243140163958013, 0.2281099479986419, 0.25046096083186165, 0.24748700920043543, 0.24605108811116883, 0.23759477374859644, 0.23640846180592567, 0.22793354295820648, 0.2419678045379711, 0.2257953840721789, 0.2283645566471897, 0.2322…	[12.620907238376223, 12.792369074089196, 12.885223530976463, 13.384783843276061, 13.45786236920643, 14.01617125987906, 13.120779146817114, 14.164920036418449, 13.988095759014886, 13.727176794206523, 12.33772721251939, 12.50564060018781, 12.598347898377266, 13.083988381476583, 13.155039837374597, 13.701047350941945, 12.827086991108997, 13.846826761572409, 13.673894957828717, 13.418220910330831, 12…	[2.0436589502213565, 1.696568019494633, 1.696356847640877, 1.8980726921057256, 1.0614674949310874, 2.2392681010195057, 1.3249910440163717, 0.9284498093237071, 1.9209717458103008, 0.9595730228447338, 1.8838952303500673, 1.5493585652478064, 1.5414097885381097, 1.733829629546507, 0.9561254097965428, 2.074845715837131, 1.1901545477322943, 0.841487326399365, 1.7640336963560814, 0.86876437909713, 1.764…	[1.2189556441153848, 1.4953416361622356, 1.4068218866490085, 1.260099638742779, 1.7811045021923089, 1.0435368793519602, 1.5603332896362467, 1.9614914284458178, 1.314581629251304, 1.9308627764019903, 1.3857259662137382, 1.6524990611464672, 1.5587830416048691, 1.4195158138607993, 1.8860339680967952, 1.2093074024744832, 1.6845625370403505, 2.0571543137529726, 1.4791006696596078, 2.0292652728068243, …	[1.6765654764283664, 1.1345688359543316, 1.2058078309270044, 1.50628778371801, 0.5959602559111823, 2.1458447184062135, 0.8491718101619563, 0.4733387033250315, 1.461279925921645, 0.49696593386756466, 1.359500562364067, 0.9375851410002592, 0.9888546047762539, 1.2214232575760018, 0.5069502596294027, 1.715730600500406, 0.7065065983381693, 0.40905406112397874, 1.192639373736506, 0.4281176989223685, 1.…
BEPPAP	2	7	Yes	1	1	1	1	[3.1255774846227227, 3.09993462107779, 3.1260435234447965, 3.110595322797161, 3.102134905865228, 3.121186519021419, 3.097321280692691, 3.1194216086922566, 3.128342788661075, 3.0868195870005715, 3.1452568492214845, 3.119981021223856, 3.14576842804661, 3.1305750300524977, 3.122251864554797, 3.1409478504731556, 3.117469371993832, 3.139196560430493, 3.147942683916326, 3.1071870213053012, 3.1287553294…	[0.22905305142662855, 0.2507539377513022, 0.22739860199146253, 0.23961240559458524, 0.24632966213239135, 0.23230655410690376, 0.2513244358419847, 0.2340853658806304, 0.22767604543121842, 0.25838420355975533, 0.2226784768830196, 0.24395854372560302, 0.22103143976935935, 0.2329906889292347, 0.2395698282146843, 0.2258592582277435, 0.24448649536735056, 0.2276090094185107, 0.22134757840890554, 0.25137…	[13.645648748861674, 12.36245639401406, 13.746977756539422, 12.981779115644645, 12.593428168622125, 13.435636936808502, 12.323995755987971, 13.326000098113678, 13.740324691321803, 11.94662655252722, 14.124655841227945, 12.788980347140921, 14.232221584988718, 13.436481279315563, 13.032742427635219, 13.906659727475082, 12.751090269054378, 13.792057565956757, 14.221717294331484, 12.360682411172752, …	[2.050447718847018, 0.9304724571962626, 2.9388327854396588, 2.085411320921855, 0.9306497361119993, 2.0213794121475077, 1.3855293940898596, 1.0758327484784167, 1.8605550690258001, 1.8433137220624072, 2.25953391327076, 1.070258845847923, 3.1661939088968243, 2.296458175733499, 1.0701587979593015, 2.231336512818045, 1.5655223247098347, 1.228045090338504, 2.060463315919403, 2.0448728311311415, 1.61199…	[1.2073086080656443, 1.9741982765542516, 0.5893574772687931, 1.1720300214225277, 2.0080419395561173, 1.1976478646076225, 1.5168854418924664, 1.8989753863853747, 1.3709387740483028, 1.3360008787493507, 1.13907768872648, 1.9137840782878761, 0.5430555268174777, 1.1043649988007396, 1.9467719146230296, 1.129583823089627, 1.4516829381516905, 1.8344306168037945, 1.3005324227356732, 1.2663986921296146, 1…	[1.698362543883668, 0.4713166191292098, 4.98650292698216, 1.7793156171808033, 0.463461304158678, 1.6877911044493525, 0.913404108065849, 0.5665332769405833, 1.3571394319322436, 1.3797249323577985, 1.9836521561553724, 0.5592369891620198, 5.830331803180395, 2.07943766619486, 0.5497093881008273, 1.9753616041657844, 1.0784189050972015, 0.6694421032277462, 1.5843229126000669, 1.6147148949533587, 1.0535…
QATHOK	2	7	Yes	1	1	1	1	[2.849738878005255, 2.8360865707978635, 2.8565538162755613, 2.8697774228855213, 2.873964656641194, 2.8609502939038194, 2.855502661470585, 2.852651624303881, 2.8349774193570147, 2.8391123603847146, 2.8631135248833854, 2.849678507698109, 2.8698196538845124, 2.882814693997167, 2.88694325150993, 2.874144856601848, 2.868794547490772, 2.865995174016384, 2.8485987250963944, 2.8526707391009967, 2.8410990…	[0.1842131456816807, 0.19648897720030598, 0.1780725161711436, 0.16666866643223335, 0.1626110882570999, 0.17413788627154156, 0.1787205508377037, 0.1810893337734979, 0.19709030646996578, 0.19328787626403643, 0.179825085713526, 0.19186557015584663, 0.1738028214123432, 0.1626306625850984, 0.1586466381271544, 0.16994488168808294, 0.17443240200359844, 0.17675153733835747, 0.19244773335210363, 0.1887162…	[15.469791080651692, 14.433820213266635, 16.04151992511948, 17.21845794003733, 17.6738541476166, 16.429223732752806, 15.977472361662928, 15.752731344585472, 14.384154503250679, 14.6885175379878, 15.92165805745549, 14.85247460179229, 16.511927887959487, 17.726144923554624, 18.19731754539961, 16.912217820581716, 16.4464544117875, 16.21482459035124, 14.801934403065063, 15.11619207885729, 14.99526798…	[3.5849575399527476, 3.496747474804623, 3.492830764536591, 3.549137229789688, 3.413714848025743, 3.554744410506686, 3.533699094970449, 3.631538185746502, 3.587952499317199, 3.4713183508073113, 3.570015185797562, 3.232222885951424, 3.1828046529022163, 3.416203111457506, 2.887206372689775, 3.432153788849268, 3.3481958581434386, 3.811739511531349, 3.599266238453295, 3.162284511129875, 3.653110501948…	[0.07122977772176972, 0.14013312558772814, 0.1365422735725433, 0.09774284191593155, 0.18848796469145312, 0.09243581125432757, 0.10841134945560674, 0.038176594013742106, 0.07034995695978653, 0.17107241181363836, 0.3545358378507257, 0.5956757841692053, 0.6060597097637864, 0.45900183025720315, 0.779145500161261, 0.4440267361548895, 0.5016859592744534, 0.1989279859860884, 0.34289982706527966, 0.66479…	[50.32947812859858, 24.953039905011888, 25.58058155286898, 36.31096825322815, 18.111049443468982, 38.45635541323021, 32.59528741884594, 95.12472968225735, 51.00148819377595, 20.29151465163694, 10.069546727461404, 5.426144509902205, 5.251635443878498, 7.442678626233856, 3.705606169954399, 7.729610650409196, 6.673887909850328, 19.1614040258665, 10.49655308740673, 4.756748692241289, 18.3398941031756…
VACFUB01	2	7	Yes	1	1	1	1	[2.229978233867232, 2.1964236887052855, 2.203921623371908, 2.1982915608574776, 2.223267538112959, 2.182178056329215, 2.1698821668499457, 2.2422426614070643, 2.1694645511608375, 2.222433039840973, 2.232831530831491, 2.1990614791130003, 2.2066033730461765, 2.2009406476762354, 2.226066703432904, 2.184715593868321, 2.1723581109695633, 2.2451665816215156, 2.1719339714536967, 2.2252310003384226, 2.3130…	[0.3316986535247753, 0.3561415894656173, 0.3500681728122581, 0.35469596888745725, 0.33480370234920404, 0.36447548975161626, 0.3759584595635663, 0.3210328505356396, 0.3755302651985485, 0.33613465369678786, 0.33377624041925746, 0.35831483085875354, 0.35221918685320297, 0.35686385666985876, 0.33689681648142444, 0.3666828175238674, 0.3782040228026896, 0.3230698844811209, 0.37777526704227604, 0.338231…	[6.722904088305773, 6.167276593562048, 6.29569265228197, 6.197678444873957, 6.640510611182148, 5.987173671997345, 5.771600855501075, 6.984464853568437, 5.777069792267766, 6.611734361211478, 6.689605970834904, 6.137232650523089, 6.264858518243752, 6.167451835035134, 6.60756229958511, 5.958052816931128, 5.743878911893252, 6.9494765357887, 5.749275193313913, 6.57901067275164, 7.743875652625479, 7.09…	[2.1850553924162575, 1.8503099803418603, 1.0963520857858753, 1.1799816179416538, 1.0575376116520112, 1.3239747701627937, 2.1738928591719002, 2.676615074726546, 2.569943246426632, 2.59041898597577, 3.3532455005493875, 3.09608208006385, 2.4344049325565367, 2.4564761655928047, 2.401862844962376, 2.7130461924496694, 3.348833110867939, 3.552687281213917, 3.512084111641945, 3.5252082191554703, 3.170441…	[0.5833228612113199, 0.8521818111206297, 1.1846903828501616, 1.278545831697491, 1.1751103498527693, 1.0528197308916156, 0.5880387001739511, 0.3138966710289715, 0.3774188336768984, 0.358523697089982, 0.18153678604892792, 0.339584773825767, 0.6233429679182464, 0.6888041218818343, 0.6224329681623713, 0.4865417783203491, 0.18319162530550845, 0.08661567156099224, 0.10743195475646933, 0.098785039312457…	[3.7458764909004296, 2.1712619962032274, 0.9254334310946633, 0.922909127453823, 0.8999474915564407, 1.257551251477346, 3.6968533848687652, 8.527057856180654, 6.809260739295048, 7.225237848993922, 18.471438067905524, 9.117258248016672, 3.905402094591075, 3.566291326598969, 3.8588297339928386, 5.576183409810583, 18.280492382133158, 41.01667997473434, 32.691242746194696, 35.68564879551454, 16.524565…
ECAHAT	2	7	Yes	1	1	1	1	[2.3524576727346416, 2.302814051990977, 2.338933293596676, 2.285263863972484, 2.307479006112511, 2.2386787518512694, 2.3368997585541265, 2.2975656990200073, 2.2456965325898532, 2.345404822816148, 2.464307910329572, 2.413852609336144, 2.4506915130878153, 2.3960651545334626, 2.418711753929344, 2.348650263246275, 2.4485421578937983, 2.4085719716575325, 2.355762141425345, 2.457218093115414, 2.3438533…	[1.591705356542862, 1.6415444975191091, 1.6022341553734691, 1.6575727759015755, 1.6339159496676143, 1.704484968615644, 1.6063032884201234, 1.6453658472533337, 1.6983381731162548, 1.596949119487826, 1.5145227379847241, 1.5642088751496712, 1.525060196105405, 1.5802304748399079, 1.556647267673222, 1.6270863693884976, 1.5290842019834867, 1.5680456437632144, 1.6209265440296388, 1.5197749926957371, 1.5…	[1.4779479525306816, 1.4028337675105698, 1.4597949280712266, 1.37868086228039, 1.4122384976913402, 1.3134048073591926, 1.454830962123336, 1.3963859179740563, 1.3222905591701204, 1.4686784908766328, 1.627118463476266, 1.543177926992119, 1.6069473974510806, 1.5162757538745772, 1.5537956505359634, 1.4434699395392026, 1.6013128346480956, 1.5360343502993357, 1.4533429353121075, 1.6168301919199664, 1.4…	[0.9526271906854731, 0.8081359384862732, 0.9158049675509582, 0.9250431634305241, 0.4732825384734044, 0.8405651693669904, 1.4819645204696519, 0.9898301221917207, 1.3496331711278093, 0.4403799812865971, 1.7513232242041916, 1.5314444313614464, 1.7071840224236843, 1.7291271378050412, 0.9504699871908571, 1.5780708527998757, 2.385121845531715, 1.7911274517249163, 2.2271545428429316, 0.8928783268402358,…	[2.143999548346699, 2.300786829816799, 2.1160788259847063, 2.0590273062369975, 2.851393233183901, 2.2954461303440135, 1.8525004666336589, 2.340105098008094, 2.0385101385737974, 2.818746033932217, 1.5968081560611889, 1.786952369746581, 1.5860945957551056, 1.5340446813677748, 2.4535258316626076, 1.7686531860638055, 1.234217966490625, 1.7789257478150982, 1.4146456907361162, 2.447768873718779, 2.0329…	[0.44432247731585195, 0.3512432912138242, 0.4327839569609573, 0.44926221261295407, 0.1659829072207383, 0.36618814889853973, 0.7999806462465618, 0.42298532789585724, 0.6620684124102778, 0.15623258569068627, 1.0967649542347915, 0.8570146900885949, 1.0763443914333057, 1.1271686925463789, 0.38738943561347405, 0.8922443728563445, 1.9324964554790673, 1.0068590293466742, 1.574355018664796, 0.36477231834…
FUNCAT	2	7	Yes	1	1	1	1	[2.616733071342613, 2.646850995078628, 2.6326823281033795, 2.6516430587149076, 2.644286672091258, 2.648398227084087, 2.6469565603295244, 2.6304310810109044, 2.6268879808467123, 2.7698999425141237, 2.6506589149123196, 2.6804377997840385, 2.666389052694191, 2.685396937100165, 2.677972925362875, 2.6819539896077513, 2.680472316062794, 2.664149713670713, 2.6607978385097826, 2.8025579631104693, 2.77289…	[1.2799368705281418, 1.260253640872382, 1.2713305464603317, 1.2477451286780408, 1.2589720635996098, 1.259794897202939, 1.263156127083969, 1.2733815707672096, 1.2691965500529845, 1.1530294162999102, 1.2462529692661442, 1.2266558998163202, 1.237673438187166, 1.2142501015895242, 1.22539403794318, 1.2261968237075191, 1.2295309503427438, 1.2397126165804215, 1.2355783659773822, 1.1201907711228323, 1.17…	[2.0444235427508763, 2.100252607281821, 2.0708086779109927, 2.1251479951873398, 2.1003537318618526, 2.102245558355726, 2.095510209367465, 2.0657053167701145, 2.069725119200055, 2.4022803784163433, 2.1269027880215683, 2.1851586905385676, 2.154355882921492, 2.2115682210648564, 2.185397384385715, 2.1872132905210244, 2.180077138615816, 2.149005888977243, 2.1534836735385907, 2.5018577508019484, 2.3610…	[3.8116259266425683, 3.81034381074736, 3.7744791654501357, 2.20810290235283, 2.5338150934762784, 3.5039948148443893, 3.26319515128072, 3.8560739876169814, 3.9001112298131293, 3.63547120932341, 2.063321831842771, 2.110744560955761, 2.0598905942040218, 0.7607301320844226, 0.9129997187557195, 1.7430207438741128, 1.4245381921889422, 2.213500573083526, 2.1430423992796688, 1.8609405014864022, 3.2965671…	[0.4216148078353934, 0.4086613679997055, 0.4413747662437881, 1.4199275507697913, 1.1746404222552125, 0.6294973020672788, 0.7505210020625591, 0.3882766180662642, 0.3545414975995883, 0.579544828511823, 1.4290716817155047, 1.4367336526507282, 1.4807159951224769, 2.322030167327502, 2.1504460137254835, 1.7540193538338502, 1.8510705073774867, 1.394854935274505, 1.32561566718152, 1.646645133516831, 0.73…	[9.040540929318357, 9.323963822169034, 8.551642400339096, 1.5550813850718948, 2.1570985005024457, 5.566338097617283, 4.347906510694445, 9.931254698831479, 11.00043649676753, 6.272976705975808, 1.4438196895525153, 1.4691272505947808, 1.3911449602687913, 0.32761423291927816, 0.424562957139304, 0.9937294819833674, 0.7695753276341503, 1.5869037826846941, 1.6166393113293043, 1.1301405892548861, 4.4677…
BEPMIU	2	8	Yes	1	1	1	1	[3.3697349324262778, 3.359910405540903, 3.366438115249944, 3.370107730801022, 3.361987966223788, 3.3685984232540123, 3.3676472970398565, 3.371461405996569, 3.3639681406255977, 3.3735689971416596, 3.357804550883352, 3.347834250840481, 3.354462107524232, 3.358183691005234, 3.3499423926855494, 3.3566499592899337, 3.355685147027025, 3.35956415038619, 3.351952793256249, 3.3616973639149124, 3.362410554…	[0.062109525309325064, 0.06918569513517031, 0.06457493932628625, 0.06186233525587394, 0.06768412740378928, 0.06289626167449984, 0.06359323695545543, 0.06106463311261258, 0.06628153957771965, 0.05939302124753138, 0.06344744222717645, 0.07065223240049745, 0.06595588565483702, 0.06319529824966362, 0.06912355504617775, 0.06424918653294791, 0.06495861245671973, 0.06237933565401583, 0.06769501752158001…	[54.254720441734705, 48.56365754476468, 52.13226911820856, 54.477538179922234, 49.671733908407724, 53.55800700345518, 52.95606039678026, 55.211359409612356, 50.7527157947367, 56.80076423594765, 52.922614892190296, 47.38469170886254, 50.85917767944073, 53.139771217443524, 48.463109144887476, 52.24424059546023, 51.65881813228127, 53.8570043294443, 49.515502262595675, 55.40007300529996, 53.610692359…	[2.38606980359511, 1.884678431664115, 3.014263977394394, 2.4272950144545815, 1.659166952465099, 2.348514126908305, 2.1505198296897183, 2.026421578034305, 2.199209867791967, 2.1489867754738494, 2.2310530833206377, 1.7330152877001936, 2.93805127106987, 2.2752847556563465, 1.5107120622079528, 2.19400469121811, 1.9830191789121276, 1.8709875897570496, 2.046711331267026, 1.992940651741, 2.0988356067083…	[0.9257033190886735, 1.3073405634830235, 0.5775458168555491, 0.9043159615062789, 1.3978615807850325, 0.9612996131924781, 1.0371336141718686, 1.1998619249595177, 1.0988543743040866, 1.1128275351437662, 1.0874377772326163, 1.4668185289251634, 0.7088390146905832, 1.0657397003857958, 1.5440943208681313, 1.1242113851951283, 1.196472507596049, 1.3624785867437212, 1.2646908934709524, 1.2770239170263225,…	[2.5775750765851444, 1.4416124492021765, 5.219090658132663, 2.6841227157060725, 1.1869322222400007, 2.443061554044409, 2.073522447160164, 1.688878975055963, 2.0013660765419843, 1.9311049624560392, 2.0516604536200402, 1.18147899929386, 4.144878047312851, 2.134934782698531, 0.9783806868472841, 1.951594442211861, 1.65738800208323, 1.3732234825272727, 1.6183490699848508, 1.5606134115183692, 1.8183010…
BEPPAP	2	8	Yes	1	1	1	1	[3.353463051436051, 3.355520376308545, 3.3496258639910343, 3.354640614248515, 3.353873437569357, 3.3614540742054317, 3.3564549898226703, 3.3583301631381888, 3.3516381312292745, 3.3449640113755663, 3.3680191535654336, 3.370030498654167, 3.364264024493605, 3.369172882907173, 3.368428829058778, 3.375818383611544, 3.3709392113892624, 3.3727792168246316, 3.3662347529954553, 3.3597197316161624, 3.35613…	[0.0697840153632678, 0.06822784866314531, 0.07275750302344446, 0.06884630888500042, 0.06931334061138168, 0.06398434207292679, 0.06761530280449143, 0.0660702913258596, 0.07116940739931246, 0.07602214799647806, 0.06752590614491269, 0.06601102568480788, 0.07042267419896794, 0.06661173906298237, 0.06706317474484555, 0.06188738057005955, 0.06541742619851769, 0.06390989258588067, 0.06887473458404819, 0…	[48.054888128452596, 49.18109601953636, 46.03821908115364, 48.72651371698146, 48.387127326231195, 52.5355730058798, 49.640463779742376, 50.82965574610315, 47.09380411760536, 43.999861876180226, 49.87743735474738, 51.052539537039245, 47.77245486288149, 50.57926621194458, 50.227697121029514, 54.547766483507125, 51.52968264388313, 52.77397724135378, 48.87474011079668, 45.65222462303768, 48.272941860…	[2.6963203644883516, 2.1947488864733202, 3.220321548754582, 2.5272960964187905, 1.805900243599022, 2.467563876282553, 2.394349807357091, 2.2174977433909047, 2.3920751619840175, 2.405789043916346, 2.9275078906017913, 2.4158261492417377, 3.436180788243983, 2.7543556005612, 2.014378760466311, 2.695183574376397, 2.626202543485647, 2.4368956223572487, 2.6159188035917165, 2.6322768612202836, 2.25570943…	[0.7401393673208361, 1.0952374511520189, 0.45617694224040034, 0.8774067564356834, 1.3198136469251913, 0.9047485410931438, 0.9014576575330897, 1.1086283506007197, 0.9816703395422759, 0.947331309294644, 0.681400378105979, 1.0249026204276313, 0.41894669061665213, 0.8138085538059944, 1.2468428922751134, 0.8397573643403083, 0.835305108308185, 1.0382641151862826, 0.9147480712716021, 0.880935643469985, …	[3.6429900685441434, 2.0039023356668335, 7.0593694037641805, 2.880415585908528, 1.368299416971692, 2.727347726144073, 2.656086824875856, 2.0002174238006223, 2.4367397746776907, 2.539543473663536, 4.296310927709043, 2.357127497862925, 8.201952337148748, 3.3845252518908975, 1.6155834652036036, 3.209478938590391, 3.144003930258154, 2.347086436595208, 2.859715025094611, 2.9880467213834216, 2.13493430…
QATHOK	2	8	Yes	1	1	1	1	[2.636164728807355, 2.6639961736975404, 2.6638001232362307, 2.6620328818660925, 2.6438367739466235, 2.6726569198054424, 2.6638110234694734, 2.687561442182844, 2.6609235529018114, 2.669168766496706, 2.652596436527549, 2.6800660980303004, 2.679870368008343, 2.6781283089638963, 2.660155327212998, 2.688646192897432, 2.679887668875543, 2.703339630502219, 2.677022745280066, 2.6851906660157288, 2.623500…	[0.38492502386640726, 0.3588731993220329, 0.3591538955426236, 0.3607253529129453, 0.378376908364143, 0.34933087560700127, 0.35886264600241397, 0.33589403450420097, 0.3622304039405077, 0.35316782250928686, 0.3770135395485632, 0.35138112034743724, 0.3516587449639764, 0.3532033600949875, 0.37057944653273384, 0.34197242073369827, 0.3513679032021938, 0.3287652365112451, 0.35469112656603574, 0.34575546…	[6.848514815504088, 7.423224076721923, 7.416876598850914, 7.379666719762077, 6.987310048535635, 7.650789284403801, 7.422926440361683, 8.00121814056579, 7.345942041184479, 7.557791498478087, 7.035812134767822, 7.627234199095032, 7.620656122977594, 7.582397597360522, 7.1783671547418715, 7.8621725902017765, 7.627013294192122, 8.222705232430357, 7.547475943922897, 7.766155420461693, 6.654437676517698…	[3.597378620874999, 3.4848353822623825, 3.5504376085805207, 3.5600553543976408, 3.554404601915841, 3.635919786916994, 3.5788138963445615, 3.507000102865822, 3.585615724071305, 3.52190300763476, 3.646791654280717, 3.2352703063051114, 3.430833068484714, 3.506043197749976, 3.4765353889296597, 3.861607059062839, 3.544464946892272, 3.3092704544890696, 3.6088945017581175, 3.4210104939961132, 3.71084801…	[0.06260701937065917, 0.1538044605508087, 0.09553970785542833, 0.09303608325049063, 0.09655747502728727, 0.036730563117472685, 0.0741924827096573, 0.13476045493871186, 0.07254473597585541, 0.13649227721579432, 0.31280273190173047, 0.6190967934772994, 0.45207511245358356, 0.421364097536636, 0.4380591992523656, 0.18030322883791192, 0.37201191271292866, 0.5634917044759616, 0.3466818693604369, 0.5250…	[57.459669171871056, 22.65757033172117, 37.1619056440185, 38.26531846587454, 36.81128365164231, 98.98894757721239, 48.23688014794959, 26.02395565123895, 49.42627022951303, 25.802947093238327, 11.658439272922932, 5.225790765501259, 7.589077509408289, 8.320697511361036, 7.9362227636425695, 21.417292879066114, 9.527826464061214, 5.872793562358897, 10.409816089938166, 6.515639279443722, 21.1586882935…
VACFUB01	2	8	Yes	1	1	1	1	[2.7022544970920284, 2.7029829938177468, 2.703098892698049, 2.7007916037966937, 2.7044647882328867, 2.7032681880178733, 2.7031733336472588, 2.7036123588253544, 2.7017349074760166, 2.7034512181880537, 2.7092922756697178, 2.710029463693615, 2.7101454605719897, 2.7078131096190603, 2.71152637279967, 2.7103157963294993, 2.7102199813571777, 2.7106644025635456, 2.708766635940642, 2.7105016436140446, 2.7…	[0.008910061748300283, 0.00851791934350907, 0.00832110010156172, 0.009820363465403308, 0.007449653420608925, 0.008129538992390788, 0.008198319483229126, 0.007976302913624082, 0.009205532660347552, 0.008094824711612636, 0.008986238172484435, 0.008590419812364313, 0.008392662619581302, 0.009904234029508258, 0.007513956305327322, 0.008199983094272993, 0.008269289082869453, 0.008045092609505415, 0.00…	[303.2812311999432, 317.32901954249036, 324.8487411166615, 275.01951565351516, 363.0322963416233, 332.52416779698336, 329.7228583463964, 338.95557730228575, 293.49033968600503, 333.9727930500767, 301.49348633619366, 315.47113213175345, 322.91843285214713, 273.3995482691055, 360.86533679697123, 330.5269980644752, 327.74522140864957, 336.9338967410828, 291.75555677326105, 331.9857566952043, 357.154…	[2.6296489193718977, 2.342112639545304, 2.5441426857735756, 2.2277939669114226, 2.4833909123734803, 2.3325594474512017, 3.1579434211741537, 3.047139785289114, 2.962202401445583, 2.9057196543195305, 3.598582205332501, 3.4101160255244443, 3.5370260003469447, 3.3604150178908196, 3.486148070107487, 3.4805766142859165, 3.7126247277764617, 3.68570417202962, 3.660664901667313, 3.646200154685261, 3.41440…	[0.26985896565486656, 0.5291895505907926, 0.3562157972407406, 0.5898382429953319, 0.4260822744391008, 0.442309461303499, 0.014060018512612418, 0.07719282507780435, 0.1294587797484965, 0.16018290584363257, 0.049479987285937325, 0.16531285126641462, 0.08593121489046891, 0.18841955716908673, 0.12027868785991826, 0.10526994945490926, 0.0021587641156579473, 0.015210963477362742, 0.028234242765940557, …	[9.744530492031386, 4.425848237045772, 7.142138853696522, 3.776957485154203, 5.828430473064485, 5.273591572237863, 224.60449951337887, 39.47439133388154, 22.88143304919406, 18.140010877041007, 72.72803415524021, 20.628257267360144, 41.16113108438381, 17.834746394585785, 28.983921691659997, 33.063344594620204, 1719.7917553140953, 242.30576698936648, 129.65337629253634, 104.23855335041435, 62.89224…
ECAHAT	2	8	Yes	1	1	1	1	[2.2270693155732415, 2.1393724205871014, 2.2110298307289376, 2.200637636311932, 2.234142356994048, 2.159837856192675, 2.192760124366993, 2.263924941041675, 2.191413469921064, 2.2051087152768525, 2.3346357019437067, 2.245330313805477, 2.318350352896749, 2.3077374553393346, 2.341844656225659, 2.2662187687136237, 2.299773272790624, 2.372200234067856, 2.2983392763736297, 2.3123166635503147, 2.2173210…	[1.7862086491788058, 1.8790678931982705, 1.8020594470407858, 1.8141361697554772, 1.7783338151199368, 1.8562964100878847, 1.8207264652310498, 1.7449237325865523, 1.8241316196163058, 1.808536514968705, 1.707307882923175, 1.8001787173764068, 1.7231650491904489, 1.73521567049682, 1.699449516812287, 1.7774047388329395, 1.74183709957918, 1.666129962542687, 1.7452044356113052, 1.7296345266256048, 1.7772…	[1.2468136444178106, 1.138528537649472, 1.2269461112172153, 1.2130498652747497, 1.2563121377992634, 1.163519923033423, 1.2043325377207237, 1.2974348957279593, 1.2013461344319079, 1.2192779615041447, 1.3674368432871344, 1.247281890476873, 1.3454023768564252, 1.329942723879731, 1.3780018959423601, 1.2750155995429855, 1.3203147833665034, 1.4237786291578554, 1.3169455849844742, 1.336881652138086, 1.2…	[0.7841881317492191, 1.3020506065248139, 1.4301775123727922, 1.0796506548332487, 0.43279390641750043, 0.9301035255281227, 1.6081962821530462, 0.5841811677373718, 1.152607964271954, 0.6057597341715418, 1.4813677342541354, 2.2042312169255713, 2.3669858909172863, 1.9106478603673402, 0.8646909908335352, 1.709527636789091, 2.5061835007901427, 1.1581492394140072, 1.9749761383868911, 1.1814110878565556,…	[2.44728219480793, 1.9080618233849616, 1.751060363912313, 2.15725463658724, 3.060174239565061, 2.2445937385147667, 1.8092734547098863, 2.5653486397250784, 2.276355936689932, 2.729882075403738, 1.9180244353855165, 1.2959402480854758, 1.1431850042625964, 1.5599076903625841, 2.6699399105148562, 1.6838470449605956, 1.1745297734722775, 2.1264278601609465, 1.639578082494563, 2.2576720125936487, 2.32642…	[0.32043224660111763, 0.6823943493691076, 0.8167494061583422, 0.5004743698413127, 0.14142786408103772, 0.4143749978308174, 0.8888630283977264, 0.22771999044932037, 0.5063390771603016, 0.22189959765274936, 0.7723403867669628, 1.7008741106559009, 2.0705186667875286, 1.224846747132345, 0.3238615923257962, 1.0152511428549, 2.1337760501218117, 0.5446454408880573, 1.2045636371169535, 0.5232872982729374…
FUNCAT	2	8	Yes	1	1	1	1	[3.9865706220651247, 3.9939854746523253, 3.989935002921249, 3.9989300788256794, 3.9484029547186363, 4.030371382644815, 4.008929281155529, 4.0240852109828085, 4.002532935610381, 4.021093748392663, 3.9866894344590946, 3.9937619823981567, 3.989891877303233, 3.998499803185652, 3.9500962202340917, 4.028603463629414, 4.008089781363446, 4.022590559651143, 4.001934711467833, 4.0197356284773065, 4.0586559…	[0.24991984955900892, 0.24500790107639633, 0.24780054401920748, 0.24137559593595143, 0.27786106430707574, 0.21842687195400518, 0.2338626337562958, 0.2229535156086776, 0.2389969803782652, 0.22500195720982724, 0.2378709592985242, 0.23316473356765396, 0.23584407352435025, 0.22967278872866814, 0.2647516001284124, 0.20762701646365989, 0.2224463611456494, 0.21197197357097763, 0.2273948422011823, 0.2139…	[15.951396534127035, 16.301455818793997, 16.101397269781547, 16.567250982103378, 14.20999003428236, 18.451811110006204, 17.14223951370173, 18.048987476141804, 16.747211321563533, 17.87137231274287, 16.759882947526453, 17.12849932873466, 16.91749899702817, 17.40954958277368, 14.920008862338046, 19.40307929211382, 18.01823037572236, 18.976992532950124, 17.599056657262324, 18.789519867377685, 18.961…	[4.245392457611537, 4.257442070062123, 4.315013681808253, 3.8134360924110857, 3.3021413775725708, 4.106370971496692, 4.308529812971025, 4.314645936994269, 4.3420503345697075, 4.05573871596429, 3.1510253751209074, 3.3050662144980696, 3.4455770506436942, 2.1905305703650173, 1.417718922264287, 2.774382088800005, 3.3670318707626032, 3.3550128508026065, 3.4949766836243223, 2.7084955276104057, 4.019159…	[0.14713261859992322, 0.14800594505924142, 0.09535879090568244, 0.4470320950425202, 0.6828609959450881, 0.24563540770863018, 0.09542253394565223, 0.08919744976504888, 0.07356790781791725, 0.2952610867934891, 0.7608514138654218, 0.7185131325936002, 0.5792548714517192, 1.4771269934969358, 1.7717317727809423, 1.047666500671726, 0.607081814935696, 0.5973949429198516, 0.5154060104069135, 1.14162595612…	[28.854189492511026, 28.765344989067998, 45.2502977525811, 8.530564437545284, 4.8357446056826925, 16.717341403677523, 45.15212114808167, 48.3718531007253, 59.020984330781985, 13.736109827438746, 4.14144643447854, 4.599868902281367, 5.948291884034475, 1.4829669893034565, 0.8001882361905209, 2.6481538610055497, 5.546257173127891, 5.616071730377413, 6.781016544345371, 2.3724894419976215, 13.97037518…
BEPMIU	2	9	Yes	1	1	1	1	[2.9444596004666312, 2.9258700039559495, 2.916645150896062, 2.924896376128623, 2.95445797528827, 2.928201831584922, 2.956270427404181, 2.939036836133627, 2.9329294214170876, 2.932128235046837, 2.926937646118897, 2.9082105088502974, 2.898874614881329, 2.907202226766275, 2.9370230513034956, 2.91052464564997, 2.938828653682956, 2.921448292188498, 2.91532835885753, 2.914524217718778, 2.93485786986043…	[0.3434724769613414, 0.35782315601158327, 0.36321830670973126, 0.3574991904557911, 0.33620590092166164, 0.3546701862942635, 0.33403412942049715, 0.34665404012127987, 0.35262614844763895, 0.35335992696618995, 0.34935448354305415, 0.36386755953668126, 0.369342343455094, 0.3635520995602476, 0.34199934464483567, 0.360694483731758, 0.3398116243038556, 0.3525838397875319, 0.3586091724471432, 0.35934992…	[8.572621674132092, 8.176860426163238, 8.03000591384542, 8.181546851615375, 8.787644616555019, 8.256126239929976, 8.850204715706445, 8.478299676257574, 8.317390625535516, 8.297851599135598, 8.378131050257965, 7.992497359625495, 7.8487470127664505, 7.996659159121417, 8.587803156036971, 8.069224168713584, 8.648405303095489, 8.285825844851459, 8.129542083275162, 8.110546394970866, 8.479078500039991,…	[1.5386237746963987, 1.4205508009975003, 1.269582749903475, 1.753795871287804, 0.8098304367835454, 1.177482890542617, 1.3776307260511211, 1.2138176097739928, 1.0944793371645616, 1.1590618549274152, 1.3935782463697846, 1.2844036263342684, 1.151051439248896, 1.604889288214115, 0.7336338597521463, 1.0614544342196077, 1.2505879115567957, 1.0955494133639379, 0.9872369619023681, 1.0474608154919558, 1.2…	[1.5769208950345004, 1.6673103816643429, 1.8764670775135766, 1.5238735592662476, 2.0433450709151213, 1.815424559695988, 1.800199619239268, 1.8165750178300781, 1.8825368051400788, 1.8872336225771449, 1.7248856301448032, 1.8080115222319801, 2.010634109116545, 1.688257171726178, 2.1279880078047904, 1.936230363602918, 1.9429337508139781, 1.9416208798684982, 1.9964140911451556, 2.008953991577866, 1.78…	[0.9757139876459917, 0.8520014129459674, 0.6765814146794107, 1.1508801767859698, 0.3963258327292018, 0.6485991853827288, 0.7652655357372441, 0.6681901919051564, 0.5813853594661178, 0.6141591804329122, 0.8079250137023835, 0.710395708512233, 0.5724818026461601, 0.9506189667615493, 0.3447546964839126, 0.5482066876817612, 0.6436595746164123, 0.5642447630858487, 0.494505106070496, 0.5213961195145452, …
BEPPAP	2	9	Yes	1	1	1	1	[2.8430822013537345, 2.8951134542059687, 2.877064387235221, 2.9087664787530576, 2.88627664678397, 2.8833960099429445, 2.8623573841599503, 2.8837429349945904, 2.873722691623937, 2.8370019577669425, 2.8681419457129884, 2.919464634388987, 2.9016596659505716, 2.933000757644958, 2.9107875009875483, 2.9078782248724346, 2.8871581240802415, 2.9083042905164147, 2.898337356984244, 2.8621332800457715, 2.846…	[0.4109477707154549, 0.372945295989126, 0.38630904559903084, 0.36099438551346713, 0.37843574646509487, 0.38237261174925036, 0.3969159089197939, 0.3798760017713136, 0.3894677965953214, 0.415622123182073, 0.40055501782021136, 0.3632245731540455, 0.37635102462116626, 0.3514579961511848, 0.36859963984042105, 0.37249640913621057, 0.3867679929813624, 0.37000718584337144, 0.37946539165452187, 0.40515274…	[6.918354116884402, 7.762836762768504, 7.447571885804268, 8.057650189256321, 7.626860500743384, 7.540801619530736, 7.211495734574742, 7.59127431463968, 7.378588722214418, 6.82591661879396, 7.160419463276704, 8.037629748003933, 7.709982107452405, 8.345238377741405, 7.896881023127761, 7.806459749814963, 7.464832086607974, 7.860129213132459, 7.637949127184142, 7.06433142199337, 6.947201487098573, 7.…	[2.0303184352740575, 1.4194688872941608, 1.5447404326810223, 1.4813626659646544, 1.233413961678659, 1.0704295384590705, 1.6309924046122033, 1.6535884619991068, 1.4708189057602463, 1.7377956760422433, 2.2345363745662494, 1.5904487100263707, 1.7230741659134052, 1.6590257590855952, 1.3962362452291932, 1.220233073409826, 1.8124349869583822, 1.8428193947221585, 1.6480304340002179, 1.926856351093154, 1…	[1.2248055043283104, 1.7755148599275903, 1.6704984644075023, 1.6144706440353436, 1.7111033265693565, 1.828949504891802, 1.6501476779443423, 1.4451960279030314, 1.6155263028678555, 1.4956842221425668, 1.1588665779231808, 1.705526946717432, 1.6003684180142987, 1.5468887542871814, 1.647764295389042, 1.7682666793550634, 1.5790599261555407, 1.3781620277614435, 1.548149016265524, 1.4264957028771827, 1.…	[1.6576659952124355, 0.7994688860852733, 0.9247182596057734, 0.9175531753628001, 0.7208296205884706, 0.5852701431045771, 0.9883917823912576, 1.1441966557287397, 0.9104270869185311, 1.1618733756199233, 1.9282084902049637, 0.9325262864286322, 1.0766734375146925, 1.0724919645886801, 0.8473519235343898, 0.690072989360903, 1.1477936694720816, 1.3371572845577966, 1.0645166690578856, 1.3507621139038586,…
QATHOK	2	9	Yes	1	1	1	1	[2.7293560767833385, 2.7063971884823177, 2.7326554770130294, 2.7433245509179334, 2.7326019398933505, 2.770527563617176, 2.728313304943435, 2.7275838931099297, 2.726359034262134, 2.736393011602099, 2.744721352934675, 2.7220856527108084, 2.7479741155445097, 2.758496425825121, 2.7479221020502065, 2.7853023556709164, 2.7436951249416413, 2.7429830813863467, 2.7417676880056625, 2.751664570773189, 2.718…	[0.2842924982100761, 0.3048350763177567, 0.281327396865341, 0.2715602261257156, 0.28134736171579167, 0.24726577898133378, 0.28516191317593664, 0.28555552170297654, 0.2869440362933885, 0.27775254534430444, 0.2779667210840967, 0.2981544082277736, 0.27505317296376125, 0.26545369356080895, 0.2750723098611415, 0.2415931330592706, 0.27881989646512617, 0.27920223536023087, 0.2805715652785248, 0.27153695…	[9.600520921120115, 8.878234162466262, 9.713435333569844, 10.102085235589485, 9.712555764620035, 11.204654259198255, 9.567593633235813, 9.551851341705287, 9.501361552865813, 9.85190975733469, 9.874280425476835, 9.129785029478029, 9.990701383061522, 10.391629473383903, 9.989817235465749, 11.528897036107363, 9.84038499305882, 9.82435931376878, 9.772079666319344, 10.133665137363247, 9.31214972627974…	[3.4648960428241775, 3.3941653105749268, 3.580884372748607, 3.5646244225974666, 3.4032467632352894, 3.535357533980708, 3.3772548555327315, 3.5080502997803977, 3.5796956900730206, 3.4672750198227886, 3.094212523857246, 2.9021801820305106, 3.530521472774531, 3.489464443090203, 2.909954086269001, 3.3445778714219836, 2.903480774297963, 3.2574884451862753, 3.5471131592401046, 3.103687502050311, 3.3450…	[0.16000817936563336, 0.21829204500261115, 0.07284721905881461, 0.0893235118279456, 0.2086372311604008, 0.10690117163024628, 0.24768111689974623, 0.12942856582871035, 0.07593632649604298, 0.15838647227309696, 0.6745570173006065, 0.8280648893490273, 0.3702314996775182, 0.41497182645289116, 0.8085619039685414, 0.4996181914719461, 0.8716390858226705, 0.5697928381645117, 0.37058758483723475, 0.669028…	[21.654493267538356, 15.548735688166405, 49.15608885299397, 39.90689964657485, 16.311790298917767, 33.07127022151762, 13.635495906212913, 27.104142561720547, 47.140754040288705, 21.89123206080605, 4.587028886363739, 3.5047738641738846, 9.535983501808225, 8.408918920876035, 3.5989255392648554, 6.694267599761295, 3.331058486847913, 5.71696979498673, 9.571591991669194, 4.639097819963508, 8.110612463…
VACFUB01	2	9	Yes	1	1	1	1	[2.5991421675041977, 2.339039174422871, 2.3325531330989677, 2.335940355573619, 2.329163355999238, 2.3362369925884314, 2.5899339189649586, 2.3335652040784107, 2.338305295579724, 2.3353046133969295, 2.6050789428555783, 2.3425043508944117, 2.335974807922243, 2.3393931024455394, 2.332560904834763, 2.3396867575877356, 2.5957292569046615, 2.3369988934812476, 2.341769483095767, 2.3387497780478173, 2.652…	[0.08352825014928096, 0.2426497457185796, 0.24799184941900984, 0.2463340362923924, 0.250582685385589, 0.24541650950795946, 0.09175393154185184, 0.24786881788677914, 0.24378270299223742, 0.24640907125361905, 0.08419041838104449, 0.24440155561490381, 0.24976893877380635, 0.24810069140764404, 0.25237239929081196, 0.24718038128414127, 0.09246638833598096, 0.2496436953566298, 0.2455386641503914, 0.248…	[31.11692347031134, 9.639569856115335, 9.405765304640555, 9.482816060387675, 9.294989206517572, 9.519477712695045, 28.226953062862584, 9.414517017402046, 9.591760477174546, 9.477348384602665, 30.94270099793343, 9.584654013354259, 9.352543272154946, 9.429208315271394, 9.2425356789786, 9.465503473344818, 28.072138466930895, 9.361337526039724, 9.53727385949059, 9.423712328425426, 35.72204409578878, …	[1.3179332100534331, 1.2342238249364645, 0.46466901378067105, 1.587946553323935, 1.4794006740935772, 1.7879906078517331, 0.7669605300892612, 0.8946647826562218, 1.8955408109724996, 1.782829589863766, 2.5849772322104347, 2.4529763441812316, 1.274676345231567, 2.8167992439471004, 2.7406091012570943, 3.009591248914246, 1.7868869461955923, 1.9976637240624593, 3.0774198118742095, 2.9821527659854263, 2…	[1.227485752890032, 1.3570973096844416, 1.676349359701859, 1.114840222074031, 1.1431724150498657, 0.9387644857504824, 1.7404943530304628, 1.6082403229889723, 0.8872186949069778, 0.9801502083556526, 0.6375005526735569, 0.7536126110339438, 1.289944061861002, 0.5381016448817357, 0.5609283145381208, 0.4068264957551089, 1.1909876670851862, 1.0352028120081445, 0.3765666006016393, 0.43971835694477734, 0…	[1.0736851380559398, 0.9094586041316756, 0.2771910348468848, 1.4243714228122704, 1.2941185901770076, 1.9046210577750484, 0.4406567184512075, 0.5563004296481358, 2.136497823877845, 1.8189350720587278, 4.054862731286316, 3.2549566027242953, 0.9881640475111702, 5.234697330401541, 4.885845535384972, 7.397726746701089, 1.5003404280153507, 1.9297317403797225, 8.172312167243259, 6.781961041394377, 3.674…
ECAHAT	2	9	Yes	1	1	1	1	[2.1596954186960162, 2.202159781555045, 2.181967909247408, 2.1468715022140676, 2.211400090006161, 2.14363582169155, 2.1636195478382954, 2.2153108395355123, 2.199453571148705, 2.1164746523849187, 2.2698307481497864, 2.313164599366725, 2.292562960345514, 2.2566997055726685, 2.3226719176618786, 2.2533900441060375, 2.2738847483155618, 2.3266616804188143, 2.3104618556616177, 2.2256234438888347, 2.1527…	[1.7309667962898032, 1.6895947253223018, 1.7092998267903108, 1.744526843954116, 1.6783731345708839, 1.747834850331995, 1.7257871008431092, 1.674529373528139, 1.6906641927739074, 1.7749070753769778, 1.6547251510106, 1.6132766702846344, 1.6330109289927839, 1.6682984762794857, 1.602087347036514, 1.6716127352037817, 1.6495618229383462, 1.5982408800961008, 1.6143790527632031, 1.698762664768997, 1.7209…	[1.2476815981249094, 1.3033656820483788, 1.2765273096321923, 1.2306325406538337, 1.3175854906492876, 1.226452156669364, 1.2537001503727137, 1.322945344857091, 1.300940530088365, 1.1924425124821785, 1.371726746743119, 1.4338300689357937, 1.4038870895735718, 1.3526954185113154, 1.4497785791506794, 1.3480335466763078, 1.3784780398621956, 1.4557640900030753, 1.4311768055383185, 1.3101438417776163, 1.…	[1.2519917200404875, 0.99231061662264, 1.273808748628338, 1.253266345589763, 0.4575851038880562, 0.5846637158725134, 1.5908920405204063, 1.4813486606474668, 0.7352935298952665, 0.5622830894092, 2.1072406080407577, 1.814009766624222, 2.1600063374759917, 2.120041364563233, 0.9263050255395007, 1.1714538522595386, 2.4587261084157115, 2.4283800377819573, 1.4132189719221222, 1.107799247406504, 1.487485…	[2.0935240020851893, 2.0570330366564344, 1.9534208592898388, 2.0325665579016814, 2.7986116967632917, 2.415757291965465, 1.9338047979280764, 1.7259838313312559, 2.3868041489816414, 2.7877421375354827, 1.4774731128164278, 1.5137498293297738, 1.3574329693420981, 1.4258631688168493, 2.4183905441660287, 1.9998870569153582, 1.2999856160436483, 1.1467210633285825, 1.897185224617014, 2.339959273921435, 1…	[0.5980307456678214, 0.4823989692628236, 0.6520913005359368, 0.6165930167047379, 0.16350432052337663, 0.24202088422418871, 0.8226745751302951, 0.8582633474062724, 0.308066135300204, 0.20169838588668362, 1.426246332174423, 1.1983550593874492, 1.5912434619315854, 1.486847694033922, 0.383025408271654, 0.5857600049006759, 1.8913487026868436, 2.11767282858929, 0.7449030034520797, 0.47342672146169096, …
FUNCAT	2	9	Yes	1	1	1	1	[2.4354675440360314, 2.447831637307916, 2.4238294489853907, 2.5253740650922083, 2.4837955228281103, 2.4953488824211725, 2.5877476884171733, 2.505166229493752, 2.4976479202396322, 2.547599427943429, 2.4730971273300892, 2.4854464600681037, 2.4614225592429877, 2.5628792799699602, 2.5213248917394355, 2.5328012990601843, 2.6249118207573834, 2.5426219587761345, 2.5351852683159595, 2.5849180676824055, 2…	[1.3188194149355177, 1.3085139163418327, 1.3306054274597137, 1.2423048718717338, 1.2796897062455037, 1.2722343672162009, 1.1959029147080051, 1.2630360271934846, 1.2666898143495677, 1.2286228276846476, 1.28539646613293, 1.2751101924129904, 1.297147128841339, 1.2090919942010223, 1.2463448993011688, 1.2388959214035637, 1.1628490123853237, 1.2297315155555977, 1.2333909864276391, 1.1954326042168941, 1…	[1.8467028286470222, 1.8706959144547999, 1.8215989495945268, 2.0328134601028514, 1.9409357680271935, 1.961390877909776, 2.1638442858457325, 1.9834479583771882, 1.9717912719793589, 2.073540691690066, 1.9239955861791924, 1.9492013120565679, 1.8975662085777607, 2.119672690135982, 2.022975256009114, 2.0444019996374965, 2.2573109602363304, 2.0676236451721475, 2.0554595389567445, 2.162328565043395, 2.1…	[2.656247210749027, 3.5754499871863463, 2.226189308291892, 2.3834688658566336, 1.8897627251143587, 3.0215314904599255, 2.1656734068009085, 2.388062906722058, 2.8144310388760623, 2.453464127603254, 1.0601264879646224, 1.8754262089488696, 0.7952781728371238, 0.935429888262718, 0.6445507844702729, 1.3515255404594497, 0.7549578951225766, 0.9219838224899382, 1.158167627347997, 0.9610729426484977, 2.00…	[1.2747375922112063, 0.6021607354529463, 1.5053657010203, 1.5986458979783775, 1.8105903203577338, 1.0359147938923048, 1.6237145885108468, 1.5350942300489552, 1.1286597748194525, 1.4839696544588117, 2.3687461283174227, 1.7241088391969848, 2.458412265708712, 2.694142381824958, 2.669489537656662, 2.2121307095780622, 2.522025923074468, 2.603840656007175, 2.247109084808268, 2.5708520845279765, 1.73629…	[2.0837600043954176, 5.937700312686258, 1.4788362102199057, 1.4909298356006986, 1.0437273986646423, 2.916776078761212, 1.3337771441636839, 1.5556458098639985, 2.4936044516393583, 1.653311521722462, 0.4475475338159838, 1.0877655553476322, 0.3234925988330361, 0.3472087795260013, 0.24145094984566756, 0.6109609773995847, 0.29934581092737045, 0.35408611520174277, 0.5154033843652127, 0.3738343984986426…
BEPMIU	2	10	Yes	1	1	1	1	[2.142659422943928, 2.102910264323525, 2.139208451927709, 2.1817064021123453, 2.1657265863014756, 2.148716453416362, 2.138622649464489, 2.099243338384104, 2.207526431675246, 2.108608075663821, 2.121219094339361, 2.081536004745525, 2.1177615168218438, 2.1602224674969013, 2.144266393598819, 2.1272692748692874, 2.117174814751759, 2.077887114500249, 2.186044979589152, 2.0872307969441444, 2.1316317664…	[0.8975795948214568, 0.9313581598809849, 0.899568508403583, 0.865339162051523, 0.8790718816891434, 0.8926214217459287, 0.8999223724596657, 0.9354307891229381, 0.8458999647259196, 0.9270925039121345, 0.9078989074769307, 0.9417879966472025, 0.9098951450791394, 0.8755425470531135, 0.8893254123515925, 0.9029235294406567, 0.9102502892657806, 0.9458731139174942, 0.8560261756176174, 0.937508800487106, 0…	[2.3871525548329093, 2.257896430082546, 2.3780383950123487, 2.521215377494316, 2.463651302485088, 2.4071979464861664, 2.3764523640180326, 2.2441460798530684, 2.6096778859548806, 2.274431156293401, 2.336404501503666, 2.2101959381048224, 2.3274786422095355, 2.4672958210514633, 2.4111156206914828, 2.3559794440035122, 2.325926000484437, 2.1967926605867105, 2.5537127740421424, 2.226358617497427, 2.362…	[1.268630952457063, 1.3213878736145375, 0.6188527475979259, 1.0622664230326748, 0.6972664791812895, 1.40425149714578, 1.0443394840483429, 1.2004496153317183, 1.0656622784763212, 1.2573424951033725, 1.1481747685656292, 1.1965594278612885, 0.5679933842519446, 0.9601028369242165, 0.6366133756881975, 1.2655796572910698, 0.950606075186004, 1.0797238407487286, 0.9661000436666907, 1.1377791359680947, 1.…	[1.8420743226160354, 1.8051946659502887, 2.256934004384851, 1.9567122633909193, 2.2005571632671117, 1.6234760099061472, 2.15770812452878, 1.7553604446596156, 2.033853084984351, 1.848207761867435, 1.9746433787195745, 1.9420404799680175, 2.322342817204258, 2.0697352338188026, 2.275010903672386, 1.7603160422308837, 2.2761334290963835, 1.8762583592747168, 2.1502780742994845, 1.9797718431870943, 2.032…	[0.6886969417473923, 0.7319919001194998, 0.27420063962685526, 0.5428833063026862, 0.31685906225043275, 0.8649659672069682, 0.4840040560520275, 0.6838764192185607, 0.5239622696171886, 0.6803036547324904, 0.5814593059887829, 0.6161351630945376, 0.24457775141730403, 0.46387712845413626, 0.279828714078055, 0.7189502492331863, 0.41764075121175614, 0.575466505138506, 0.4492907476543125, 0.5747021505955…
BEPPAP	2	10	Yes	1	1	1	1	[2.0804965968844957, 2.0685083766120154, 2.1281012457360697, 2.032312997555232, 2.0482373759942103, 2.0582817936047775, 2.0688480495664976, 2.0594503644868687, 2.0742274636659834, 2.0393990258022066, 2.111213419284778, 2.0991550082179713, 2.1588895304934796, 2.062998827727145, 2.07888356084708, 2.0889468606770945, 2.099564251319608, 2.0901504256390466, 2.1049345594945152, 2.0700512302764715, 2.08…	[0.9463447887161835, 0.9592567964326723, 0.9058783547819552, 0.9835549959400389, 0.9743061828514459, 0.9658347037690689, 0.955117579076743, 0.9629956146629095, 0.9515989804914938, 0.9803989424992754, 0.9300479134947399, 0.9429008315551425, 0.8897791634881818, 0.9671007433665358, 0.9578863105540776, 0.9494508288832707, 0.9387813952486556, 0.9466249485388328, 0.9352782119971775, 0.9639549278476546,…	[2.19845517372892, 2.1563656200346752, 2.349213042239323, 2.0662931975784797, 2.102252261193449, 2.131091154182541, 2.1660663512929306, 2.138587479661334, 2.1797285476227186, 2.0801726087171026, 2.270005005819217, 2.2262733661564376, 2.426320618736488, 2.133178825347318, 2.17028214929241, 2.2001632913776916, 2.2364783345152417, 2.208002682440715, 2.250597236729885, 2.147456453071452, 2.2071761180…	[1.4629223986982152, 1.4737533607689892, 0.9634004480922176, 1.6469096641663974, 0.9204904110116422, 1.408815856422582, 1.2768984179506158, 1.5008766694722417, 1.180797956326091, 1.4556115643792502, 1.637066703575706, 1.6490859044860287, 1.101907794518746, 1.8297420679531051, 1.0559656934686696, 1.582619161240802, 1.437270077959687, 1.6793073395012068, 1.3364189130116944, 1.6293786880856198, 1.10…	[1.7063064026432118, 1.6762590903326064, 2.11151457014044, 1.6218844948449154, 2.048803087140759, 1.6310490015323622, 1.9826231440640332, 1.6037713499931006, 1.9272466974537668, 1.709779681279683, 1.6372111143378685, 1.6076116246223973, 2.048197592701784, 1.5517854985040314, 1.9888629606557295, 1.5649434515199825, 1.9116690602705888, 1.5362233616705714, 1.8604395238996214, 1.6407638004632885, 1.9…	[0.8573620754350014, 0.8791918679328768, 0.4562603837624196, 1.0154296865165326, 0.4492820304640637, 0.8637483331886452, 0.6440449471063854, 0.9358420509748466, 0.612686459852874, 0.8513445213536512, 0.9999117946605066, 1.0257986936822339, 0.5379890096761689, 1.1791204839309508, 0.530939393190025, 1.0112947913253043, 0.7518404245953781, 1.0931400871778425, 0.7183350470916999, 0.9930610899786709, …
QATHOK	2	10	Yes	1	1	1	1	[2.5356515859781084, 2.5255194030935146, 2.6100902449177132, 2.5423484806340726, 2.597576654933378, 2.5946032044749527, 2.5810871482337503, 2.5662725952116237, 2.547104366948556, 2.5811752015335983, 2.554349551401056, 2.5443595790090043, 2.6279077174901175, 2.561001552806999, 2.615536651910002, 2.612617229269629, 2.5992407787608993, 2.5846201587533986, 2.5657070029650364, 2.5993159124238328, 2.51…	[0.42239375466697154, 0.43008565215660494, 0.3577716164731224, 0.41536619354113147, 0.36901336740920376, 0.37094323565627035, 0.383519130671234, 0.395692794389151, 0.41108792418044504, 0.3838831578002684, 0.41334661980208054, 0.420910439626187, 0.349719491498342, 0.40640762696612676, 0.3607885422988005, 0.36267861042298916, 0.3750701245636392, 0.3870465638551911, 0.40219141912570394, 0.3754347366…	[6.003051792224758, 5.872131261365375, 7.295408927761592, 6.120740012468823, 7.039248125808112, 6.994609835342051, 6.730008862182023, 6.485517632872986, 6.196008729827143, 6.723856332547324, 6.17967930310918, 6.044895396913093, 7.514330145657826, 6.301558786987167, 7.249500317401565, 7.20367056172007, 6.930012839025463, 6.677801588029093, 6.379318108134801, 6.923482721223279, 5.818020771700922, 5…	[3.1414860508717593, 3.2836412481073176, 2.751824860663559, 3.3896451683259006, 3.3829621583441267, 3.3630722908634523, 3.038447673009663, 3.317806906141322, 3.1955604851291097, 3.2926301906885587, 2.3143645737099527, 2.6103459384671392, 1.5934438923004368, 2.889303977776317, 2.8674363962351612, 2.7632326868886197, 2.1919135990016465, 2.684929478917175, 2.466279188847687, 2.649536409628931, 2.731…	[0.41451116089603784, 0.3024281505720678, 0.6214404693935217, 0.22212425834193006, 0.22658668613797897, 0.23242723385825317, 0.5266925376946454, 0.2740751254559418, 0.38794180794870464, 0.300307139662215, 1.2475948990018577, 1.031114255926079, 1.52073577921242, 0.8377130875190857, 0.8507337560047922, 0.8837986255915143, 1.4220457545910974, 0.9707560682262424, 1.1886581531578175, 1.020216855962293…	[7.578773136242922, 10.857591272161798, 4.428139131893244, 15.260130494653147, 14.93010121646815, 14.469355570072471, 5.768921060300325, 12.105465246515656, 8.237216045432362, 10.964208824312681, 1.8550609461144538, 2.5315777795378245, 1.047811141213283, 3.44903764883641, 3.370544986602141, 3.1265410545747634, 1.5413805019458893, 2.765812717321517, 2.0748431180955693, 2.5970325761083655, 3.079321…
VACFUB01	2	10	Yes	1	1	1	1	[2.085806240117116, 2.0616714918316372, 2.045606020668234, 2.051422967356294, 2.006794389464297, 2.049542953596025, 2.0554765532831034, 2.0776997267509523, 2.041389835417223, 2.015045645758787, 2.0876260161563533, 2.063354529228779, 2.047216732281195, 2.053049334522205, 2.0082235974357174, 2.0511682436731613, 2.0571306483411838, 2.079474231371425, 2.042966990533963, 2.0164833687899333, 2.17639857…	[0.42771749420913685, 0.4442924698291534, 0.4584619953591043, 0.4513356459160273, 0.49017876355160406, 0.45440401073699965, 0.4495833992766158, 0.4335019952828742, 0.4592924975137447, 0.47752580299376496, 0.4302247513049993, 0.4468501636907246, 0.4610583490320417, 0.45391382847232437, 0.4928571323209237, 0.45698975315276646, 0.452155797506493, 0.43602701901880897, 0.46189249903980967, 0.480174782…	[4.876597914176593, 4.640347590460907, 4.461887880294093, 4.54522700770231, 4.0940051644098405, 4.510398027235418, 4.571958298705837, 4.7928262138567215, 4.444640063723516, 4.219762854961573, 4.8524079793734884, 4.617553481880057, 4.440255201058991, 4.522993585438611, 4.074656661614594, 4.488433776736081, 4.54960582101492, 4.769140765750854, 4.423035651760787, 4.1994778602110685, 5.60393219841882…	[0.5328399574837214, 0.9397751409947033, 0.2657172542149039, 1.3261501723665488, 1.5309611219671748, 1.430802066105394, 0.44941169421924004, 0.25831786970043485, 1.9876721219144826, 1.8521223474904622, 1.3981629723948328, 2.0391543823077285, 0.8031043858687791, 2.545708656535122, 2.757686909289258, 2.690330517125114, 1.2268878828405907, 0.7865852750631354, 3.1284257095596155, 3.0085155277655216, …	[1.7367324271721498, 1.6506445916947226, 1.8961127342712403, 1.314658267473249, 1.164645027328923, 1.17669839281854, 1.7796318744563682, 1.8571059538172492, 0.8457504046476949, 0.9775924164458623, 1.3014419959034265, 1.057556516084037, 1.622156237532981, 0.7096834970272015, 0.5786940541078038, 0.5898249845268536, 1.3884465063181926, 1.5937445170764977, 0.35567909573839107, 0.4447862439067167, 1.3…	[0.30680601637140087, 0.5693382728924298, 0.14013789866615223, 1.0087413628146782, 1.314530252602706, 1.2159463077689778, 0.25253070630493385, 0.13909700153050877, 2.3501876097150265, 1.8945751995745257, 1.0743183152194695, 1.9281753280272829, 0.4950844852590537, 3.587104205182818, 4.765362439296005, 4.561235260800704, 0.8836407288704162, 0.4935453999277227, 8.795641203104704, 6.763958123661049, …
ECAHAT	2	10	Yes	1	1	1	1	[1.5159017888989055, 1.5132637782688085, 1.495134921766213, 1.5498036641498145, 1.4802327280172956, 1.536236578703873, 1.545694092881959, 1.5231022087183277, 1.5085038890262126, 1.5248557668979297, 1.6113433682538878, 1.6087257518893856, 1.5897678814858556, 1.6470326701625952, 1.5742411478251392, 1.6329563062124843, 1.6426140014013466, 1.618957479845556, 1.6036627761423612, 1.620835241628513, 1.5…	[2.131669704589082, 2.127101788450231, 2.147011680280829, 2.0814952088320857, 2.15998638656534, 2.0910008752609888, 2.0921761869435564, 2.119157416160504, 2.1369376299309777, 2.1149011714929165, 2.0670110232271295, 2.0626201105614794, 2.0828654016707606, 2.016462223548159, 2.096181042266053, 2.0262968563038326, 2.02710648313765, 2.0544482181277424, 2.072463601926107, 2.0502008954358564, 2.1253151…	[0.7111335239392179, 0.7114204813730828, 0.6963795006325487, 0.7445626862717594, 0.6852972487345435, 0.734689591419768, 0.7387972879760433, 0.7187300939058548, 0.7059185387057537, 0.7210056845453107, 0.7795523827145204, 0.7799428230395096, 0.7632600168069578, 0.8167932188010362, 0.7510043818177669, 0.805882070602014, 0.8103244773105515, 0.7880254491500119, 0.773795387601475, 0.7905738629013409, 0…	[1.0944537338641298, 0.8380279773139435, 0.46850656773507804, 1.033532874231512, 0.41982217941031447, 0.6484043031979938, 1.4403484165027276, 1.054775632394831, 0.5325599549019102, 0.8908527100603999, 1.8965155976598886, 1.5895156251171, 0.9547692922353116, 1.8283387252814918, 0.8529062403606674, 1.2816991385266223, 2.2900117215344413, 1.8484553001808774, 1.0611456089621634, 1.6121961967229566, 1…	[2.3204023473731623, 2.1685144771694858, 2.6328800726405204, 2.328106264005719, 2.905318970435917, 2.352313384888519, 2.118196462084321, 2.37625344977408, 2.7322504004495127, 2.5824937479063945, 1.707390976182798, 1.6650342399640476, 2.262966203477471, 1.738689840904696, 2.541472284270812, 1.9103710919673487, 1.4696399352790814, 1.7744175267720395, 2.3097420636045194, 1.998135388359321, 2.1995338…	[0.4716655002108227, 0.38645256286589474, 0.17794451505921116, 0.44393715622465807, 0.14450123503903048, 0.27564537419350826, 0.6799881136074668, 0.4438817889965032, 0.19491623271948022, 0.34495832208020116, 1.1107681978616961, 0.9546444072834332, 0.4219105397014458, 1.0515611711000443, 0.3355953341058683, 0.6709163177331667, 1.5582127748179169, 1.0417251138989396, 0.4594216928734324, 0.806850329…
FUNCAT	2	10	Yes	1	1	1	1	[1.2596556882147374, 1.2689518500743724, 1.2327011324941741, 1.2769272924646402, 1.299968390203836, 1.2864085037149136, 1.2642412896301627, 1.3039176149465037, 1.2527900309243165, 1.2881893984054018, 1.2882919055735043, 1.297766193647911, 1.26081698328479, 1.3058997517760165, 1.329376064134912, 1.3155607591086775, 1.2929682410162266, 1.3333993805133275, 1.2812990394566048, 1.3173754876339587, 1.3…	[2.179513663573092, 2.170324355946318, 2.2060799757081004, 2.1615643643524707, 2.13900709587956, 2.1522645526455757, 2.174561199584771, 2.13514315243509, 2.185553201147281, 2.150495442191304, 2.1552832360657406, 2.1459685401226745, 2.1822198537996305, 2.1371076178751265, 2.114245335715204, 2.127681589604434, 2.150271518948899, 2.110329780941394, 2.161420926425245, 2.125889047363728, 2.09521737257…	[0.577952645706134, 0.5846830436186466, 0.5587744533597454, 0.5907422020473414, 0.607743841854479, 0.5976999909856123, 0.5813776544304973, 0.6106932986949425, 0.5732141547808942, 0.5990198226566653, 0.5977367076473696, 0.6047461411404121, 0.5777680837654762, 0.6110594248287976, 0.6287709575034783, 0.6183071590863644, 0.6013046397267349, 0.6318440807476609, 0.5928040317328351, 0.6196821462849199, …	[1.8196647414885323, 2.703845975767181, 2.161504426030383, 1.1817548984723307, 1.646606048750509, 1.67334451687299, 1.56411180244515, 1.5758753626360005, 1.9735833592881509, 1.6194544095058367, 0.624418444933353, 1.1065507626699038, 0.7915000965876247, 0.37757564697057516, 0.5422320762858338, 0.5635752406520671, 0.5200013186186819, 0.5228619645026507, 0.6964172783431886, 0.5489814273119165, 1.286…	[1.959500543080809, 1.260339639087139, 1.6846123410309575, 2.8118364413656582, 2.0011934608519693, 2.093366453793775, 2.213865060216925, 2.172697570873899, 1.8204339438532733, 2.2322354391499153, 2.82356996169835, 2.3841953578480446, 2.6748530196930167, 3.478705761013639, 2.777035714953048, 2.913929842986152, 3.000529678131859, 2.9564474312886864, 2.7443384757367344, 3.063877821506903, 2.36271439…	[0.9286370182003517, 2.145331220182498, 1.2830871372505646, 0.4202786766282799, 0.8228120274036367, 0.7993557524724895, 0.7065072892436772, 0.7253081992456751, 1.0841279717684837, 0.7254854846864006, 0.22114502328738875, 0.4641191666729305, 0.29590414529709835, 0.10853911566828109, 0.19525570858385646, 0.19340727849319928, 0.17330317457230976, 0.17685481533312442, 0.2537650820044095, 0.1791786289…
BEPMIU	2	11	Yes	1	1	1	1	[3.1913872467304962, 3.188828254297662, 3.1798032627164194, 3.177283042009339, 3.188657817676968, 3.1970716885388635, 3.1923627046370293, 3.2058847613672805, 3.1858457136655507, 3.2011784480439376, 3.1770474415561374, 3.174473193145752, 3.165332308356006, 3.1628169664115977, 3.1743570794870135, 3.182819760359445, 3.1780720389305888, 3.1916893758047826, 3.1714736194100195, 3.1869641374160125, 3.18…	[0.19673748694879178, 0.19926735462183387, 0.20589447993990273, 0.20913033066053496, 0.20149388450265485, 0.1930822362703969, 0.19736146406874142, 0.1845161863146208, 0.2022488875058339, 0.18949146619469542, 0.2003293144480921, 0.20288819659996246, 0.2096204453107499, 0.212883656129032, 0.20511375494469886, 0.19660659292994817, 0.20093994285987296, 0.1879396729412366, 0.20590344968147783, 0.19296…	[16.22155134858042, 16.002763023322938, 15.443849022297988, 15.192837079030761, 15.825084843381214, 16.558082971763437, 16.175207858840785, 17.374544886272943, 15.75210500761669, 16.893523029447913, 15.859124014420521, 15.646416333449432, 15.100303329971407, 14.8570210786617, 15.476080969522783, 16.188774307754258, 15.81602937523896, 16.982520645349496, 15.402722122024317, 16.515481640177406, 16.…	[2.6786131513661426, 2.2763012376075697, 2.3326384556071016, 2.353417512676101, 2.268509220525167, 2.660546962115238, 2.857467026875389, 2.6100214757236784, 2.2718078357571825, 3.109416540852613, 2.5556299081124454, 2.1289093070895455, 2.1965754396029125, 2.2119036653076685, 2.1169034808224434, 2.5356262366659035, 2.756927140684083, 2.4818369826813265, 2.1261631063323776, 3.051770980032239, 2.422…	[0.7496373720007812, 1.0172042544091187, 1.0374935854882865, 0.9848042147806002, 0.9984370147895566, 0.760669430735504, 0.638226033707749, 0.7995797782041769, 1.0317456991267546, 0.49313243283395497, 0.9019258890745693, 1.1794365812045624, 1.203221718479107, 1.1477834100028699, 1.1591096473217468, 0.9137540044203265, 0.7801535563036665, 0.9551861869205792, 1.1947432109532414, 0.6125314838098008, …	[3.573211864046916, 2.23780153075534, 2.2483401229987052, 2.3897313571108216, 2.272060417354726, 3.497638862051694, 4.477202238641139, 3.2642414764236265, 2.2019067660567786, 6.305439135250712, 2.833525391686757, 1.8050222801426792, 1.8255782835930037, 1.927108935388897, 1.8263185762570322, 2.7749549927001103, 3.5338262812596586, 2.5982756206750754, 1.779598399756539, 4.982227135576682, 2.5049376…
BEPPAP	2	11	Yes	1	1	1	1	[3.188874085025493, 3.157583335375737, 3.192392543032848, 3.1902102529185643, 3.1746180162219417, 3.2050066084720124, 3.185158911863127, 3.1770789586811445, 3.1769285410837522, 3.185345876499334, 3.207022205622517, 3.1763445653159317, 3.210444655021737, 3.2083516305372175, 3.1930556748462067, 3.2228826937958424, 3.2033601147131043, 3.1954918716009844, 3.1952988464419034, 3.203589617049699, 3.1919…	[0.19495671138345308, 0.21905288898248884, 0.1928990069428243, 0.1934342832579071, 0.20572679946159722, 0.18130512757649953, 0.19833574783816352, 0.2032371012463101, 0.20450598300804101, 0.19703048686200986, 0.18951171668533068, 0.21305040955596072, 0.18751796680088567, 0.18801306730665313, 0.2000260542737018, 0.1761518215536742, 0.19282418900889636, 0.19757995053378566, 0.19884679306177927, 0.19…	[16.356831536583606, 14.414707562373923, 16.549554057471536, 16.492475889938486, 15.431232219283826, 17.67741845646201, 16.059429258623254, 15.632376860319084, 15.53464839685809, 16.166766510251726, 16.922553717074525, 14.908887394002496, 17.120730934709417, 17.064514060101637, 15.963198826474128, 18.29605090296393, 16.612854077998016, 16.17315857691018, 16.069149505716005, 16.72704347015227, 16.…	[2.983065815887243, 2.40674648297006, 3.257405364217481, 2.5471507389488988, 2.411122668158188, 2.891806261984869, 3.0187351370996462, 3.2811843664725058, 2.5019359690798764, 2.9288392236458414, 3.2163381605310146, 2.6389359380443658, 3.4759420922259516, 2.777591753394195, 2.6456212596701505, 3.12345063689511, 3.248818427707336, 3.5045320827821502, 2.7347986839161855, 3.158946231862657, 2.5977209…	[0.5584130633724101, 0.9462507336753507, 0.44484136801924185, 0.8840652931148332, 0.9223434387970276, 0.6376469950499626, 0.5510517258585081, 0.39158106830598555, 0.8885872456011981, 0.6204447784630852, 0.5070199648300018, 0.8762595335615623, 0.40791469583588064, 0.8173439962924228, 0.8526571405191522, 0.5826010753613139, 0.5013034305648614, 0.35527582715966527, 0.8208339739124482, 0.566922165558…	[5.342041602450501, 2.5434553415054904, 7.322622396207945, 2.881179431865836, 2.614126763131649, 4.535120975138105, 5.4781338945933316, 8.379323292280704, 2.8156334467609008, 4.720547783319123, 6.343612448494839, 3.011591699685588, 8.521247524812035, 3.3983142544555385, 3.102796111059748, 5.361216738156599, 6.480742459804464, 9.864257050078363, 3.331731837171599, 5.572098647350863, 3.074754492064…
QATHOK	2	11	Yes	1	1	1	1	[2.8760351155097372, 2.8926004403084282, 2.8883159723327054, 2.879237581502221, 2.8949092966526915, 2.891359307137943, 2.899484580377254, 2.891253454697966, 2.889811760334982, 2.8689637254784084, 2.888951779050028, 2.9052272560135672, 2.9010258696002102, 2.89208917254137, 2.9074896185487407, 2.904007772556675, 2.911989469837966, 2.9038959894572187, 2.9024886148328424, 2.882006072698997, 2.8681127…	[0.16568840312144695, 0.15098393420140038, 0.15453980025471273, 0.16314635889497117, 0.14911787443205934, 0.1520914071779979, 0.14488880868491694, 0.15243215665292767, 0.15342732070740464, 0.17186723072843527, 0.1616631362723213, 0.14726137724166313, 0.15073841507517005, 0.15917953014840597, 0.14543794548602648, 0.14834604748885355, 0.14129314197338835, 0.14868504177771977, 0.14965352345795746, 0…	[17.35809544498808, 19.15833267697166, 18.689787145914377, 17.64818780513385, 19.41356331478331, 19.010668392028776, 20.011791156918342, 18.967477192368616, 18.835053281325504, 16.69290715466064, 17.87019505908628, 19.72837216676269, 19.245431684773454, 18.168725399836415, 19.99127262718442, 19.575902571821988, 20.609559877905614, 19.530518704083676, 19.394722875657823, 17.184072281331797, 16.829…	[3.6205110371394564, 3.4699344086356203, 3.5141677619334666, 3.5558309278687377, 3.5391371852989337, 3.629176985331506, 3.6339191766352648, 3.551313589282809, 3.619399693354507, 3.575675085000812, 3.78147805334713, 3.1622679719184354, 3.3295761931817003, 3.5385093986641336, 3.3517856931353247, 3.8339358518648847, 3.8387478159083805, 3.448100555802281, 3.7804178971725197, 3.5908766507298777, 3.797…	[0.04637576599392787, 0.15703169260193783, 0.12557352499856994, 0.10208152095947626, 0.0984337338760413, 0.0409561443504592, 0.0354540801521226, 0.09472892487071152, 0.04736649809225437, 0.08866773728780514, 0.23434124721944563, 0.6479786366176211, 0.5413599651767462, 0.427052617817304, 0.48319731703762303, 0.2035717441062213, 0.19096069185623343, 0.4458474535543577, 0.2371906260512941, 0.3773306…	[78.06902936360127, 22.097032459757106, 27.98494158679934, 34.833247922318, 35.9545152453102, 88.61129490795965, 102.4965014193918, 37.489220891398624, 76.41265111693725, 40.326675681308835, 16.136630227140582, 4.880204057999713, 6.150392358797056, 8.285886214091613, 6.936681092693951, 18.83333990528854, 20.102293192351954, 7.733812379802879, 15.938310717030523, 9.516525890084017, 29.155869425746…
VACFUB01	2	11	Yes	1	1	1	1	[2.69309220419853, 2.6946188136066804, 2.694131549414542, 2.6954501993361792, 2.6953491758528187, 2.6947122273059185, 2.6924446842717944, 2.6936346531603914, 2.6935553466238407, 2.692676352811812, 2.7000477266431995, 2.70158974337259, 2.7010971104619497, 2.7024291744254247, 2.7023283117898793, 2.7016849331082677, 2.699394557725086, 2.7005961868967234, 2.700517369322302, 2.69962650206388, 2.737049…	[0.01581416541536625, 0.014754232133432327, 0.015033166698389808, 0.014131431698449569, 0.014358479244860282, 0.014800538076858138, 0.01638035826804211, 0.015509132360371885, 0.015739571560089403, 0.015946173407722516, 0.015935653655353644, 0.014867849736386779, 0.015149142324763238, 0.014240637544485629, 0.0144686183631284, 0.014913965102426695, 0.016505486304888677, 0.015628013229272153, 0.0158…	[170.29619543385553, 182.63361923802282, 179.2125108080594, 190.7414801878787, 187.71829034872462, 182.06853111099545, 164.3703171941436, 173.6805509535159, 171.13269801154237, 168.86034561168043, 169.43438813607173, 181.70682319722832, 178.30033229317914, 189.76883345169335, 186.77169056282875, 181.15135140477622, 163.5452908119142, 172.8048311245574, 170.2795083151006, 167.9980434809834, 198.43…	[2.6424067588335953, 2.7839333142582254, 2.569448943369701, 2.9291980878707906, 2.3713463384197917, 2.884282914306803, 3.068653375501655, 3.047479203423184, 2.888745305714963, 3.015951613978464, 3.5902442353799335, 3.6142543973648147, 3.529378885630799, 3.6520706118792168, 3.4689374412833613, 3.6510736659692666, 3.693277326832073, 3.6858330388612277, 3.636865046458022, 3.679041656442807, 3.408410…	[0.2837011187521164, 0.22956880292835935, 0.37066579784324233, 0.15163628683616967, 0.46257340041657397, 0.16212127757620975, 0.06463294295267619, 0.07981258717745195, 0.1802985489040942, 0.09629964820707146, 0.057331390924179916, 0.05095882860868208, 0.09752746698595016, 0.03356774414690006, 0.12135914558838039, 0.031026020755289065, 0.011893676027768092, 0.01610261100127773, 0.04242831101136008…	[9.314051246806665, 12.126792833985359, 6.931982822046998, 19.317263360817744, 5.126421744709614, 17.79089677449009, 47.478162610489555, 38.182939699067106, 16.022010844089305, 31.318407389124783, 62.62266059667014, 70.92498976220655, 36.18856302439642, 108.79702240034146, 28.58406282002942, 117.67779357740747, 310.5244600752031, 228.8966080450406, 85.71788411478977, 192.3616283369485, 54.1547208…
ECAHAT	2	11	Yes	1	1	1	1	[2.5723481394445695, 2.5158761122854547, 2.4825017527852786, 2.586712049687728, 2.5357814602274673, 2.5225758703231542, 2.574625316431647, 2.565956909455486, 2.488341695013075, 2.4549894204345044, 2.682234667723852, 2.6254534141615875, 2.591772983784673, 2.696707152535392, 2.6454510329727143, 2.6321213970259154, 2.684547502834432, 2.6758401440599413, 2.5976499659367907, 2.564012161052977, 2.55965…	[1.4812629406950428, 1.5361827160369521, 1.5707308908057724, 1.4664025661500588, 1.5173944767534435, 1.5313227686402828, 1.478513192657148, 1.4868683446420394, 1.5651128764268127, 1.598730710360307, 1.4032665175432943, 1.4576715925901078, 1.4919213601943373, 1.3885688610512756, 1.439043206014025, 1.4528367448932262, 1.4005494737542776, 1.4088202122632052, 1.4863451443156592, 1.5197092233345293, 1…	[1.736591167424714, 1.6377453580365218, 1.5804755399645671, 1.7639849447883649, 1.671141881083503, 1.6473182022644652, 1.741361070850232, 1.7257458729967345, 1.5898800223879148, 1.5355865778553923, 1.9114221241590326, 1.801128201652384, 1.7372048238836593, 1.942076643209278, 1.8383402401796487, 1.8117117468827226, 1.9167816297401488, 1.899348206937865, 1.7476761544054404, 1.6871728628632323, 1.73…	[1.478835619301591, 1.9324268989542994, 1.4679611503202845, 1.5230265485582763, 0.9572373477327392, 2.0473182961896055, 2.158184748880995, 1.6483179111488189, 1.553229048759348, 1.0060876491293484, 2.3670782582405976, 2.8585864609720075, 2.3909921658412503, 2.4230418740604205, 1.7122828295389536, 2.9354498139065743, 3.0216911601022014, 2.53362753346068, 2.4376065685472446, 1.7878103435114472, 1.7…	[1.9482840865555346, 1.4025627933221556, 1.8073102362518036, 1.897278613362239, 2.4949986087584453, 1.3749036938226213, 1.297530024035358, 1.861432223843094, 1.9205140539410723, 2.389113654633112, 1.293852107183162, 0.8190013711473867, 1.1773593595238394, 1.251139625293568, 1.8801143916905914, 0.8019399163602833, 0.7467712221925397, 1.2096529483650804, 1.2621306631528355, 1.7729604391632172, 1.81…	[0.7590451667221159, 1.3777828045595666, 0.8122352880403654, 0.8027426956862511, 0.38366247755507854, 1.489063056116666, 1.6633023582521616, 0.8855105708580238, 0.808756929204438, 0.42111334769624, 1.8294813179181277, 3.4903317157665406, 2.030809154826137, 1.9366678387249359, 0.9107333240501796, 3.6604360925560666, 4.0463411956749455, 2.094507798195368, 1.9313424827648504, 1.0083757674566267, 0.9…
FUNCAT	2	11	Yes	1	1	1	1	[3.505087294509312, 3.505393765341398, 3.524553152193538, 3.488326349024211, 3.5380304658556185, 3.502948733413868, 3.5421023789939956, 3.5046577731688475, 3.5279067237018644, 3.58384862050803, 3.520588123515971, 3.5208910964590427, 3.539501045345813, 3.5042446959775266, 3.552634236554292, 3.5184826069329422, 3.556617169210934, 3.5201690751445933, 3.542851557870049, 3.5972116535015193, 3.61778833…	[0.6367923461354644, 0.6364190864440757, 0.6216016661629952, 0.6512357992188819, 0.6099666908645375, 0.6391721433328439, 0.6060555897946142, 0.6371700640374313, 0.6166008181161928, 0.5715510497092001, 0.6134367636475009, 0.6130704617256738, 0.5986208827536552, 0.6275517523870381, 0.5872586887112866, 0.6157699170432356, 0.5834339016100292, 0.6138059378710099, 0.5937049534191138, 0.5497858585332293…	[5.504286155103499, 5.507995973105418, 5.670115355304302, 5.356472038558459, 5.800366673860476, 5.480446496226189, 5.8445172994681505, 5.500349076291448, 5.721540776543476, 6.2703911091257005, 5.7391215071338735, 5.743044749780345, 5.912759055554683, 5.583993164943484, 6.049521794816509, 5.713956641187939, 6.096007035923323, 5.734987001517652, 5.967360618211056, 6.542932302948826, 6.4028976346222…	[4.188051059694389, 4.266847538070023, 4.038142786436569, 3.9209172803059156, 3.2753784625060773, 4.135701819702115, 3.9802838968417715, 3.9893899280531677, 4.20600420453318, 4.0176005931583, 3.0436947801720637, 3.226241340432341, 2.6550051734420212, 2.4404918488527745, 1.4330468067330293, 2.9897147517545455, 2.5523333215761763, 2.483316063376069, 3.0316020313767624, 2.6469546877075287, 3.9390280…	[0.19168355040882365, 0.12489893108383997, 0.28699246417769037, 0.38124397426019385, 0.7291403876396622, 0.23866630893319188, 0.33576425477926286, 0.3071388534797289, 0.16479446074108037, 0.3374524417682364, 0.8892473278346809, 0.7178363472897076, 1.1686004266914118, 1.355579177912436, 1.8389599776556003, 0.9956916010935076, 1.2650759426322444, 1.235237416506244, 0.8555531258863558, 1.22068570952…	[21.848776542181593, 34.16240236040009, 14.070553378489992, 10.28453574358645, 4.492109500488614, 17.32838555298474, 11.85440034246194, 12.988880706089066, 25.522728043277592, 11.905679425836258, 3.4227764142777546, 4.494396741838819, 2.2719529385754016, 1.8003314661494592, 0.7792702528305974, 3.0026513716407, 2.017533679650515, 2.010395758897833, 3.543441008687816, 2.168416216433448, 10.86975208…
BEPMIU	2	12	Yes	1	1	1	1	[2.371143650429528, 2.409685581367729, 2.3944484116730322, 2.3702173107611126, 2.3921474705520147, 2.3519641400803066, 2.4031850806189134, 2.353818589930056, 2.3946719434350694, 2.352387502367167, 2.3500355722109405, 2.388650586989213, 2.3733924301996616, 2.3490892003168455, 2.371074005765942, 2.33081964689857, 2.3821501044529216, 2.3326936510245586, 2.3736201801409624, 2.3312633847822397, 2.3599…	[0.8090733246654933, 0.775746321171141, 0.7895513279446897, 0.808580543192252, 0.7906459584343727, 0.8253625015435246, 0.7822548678661893, 0.8249483220741333, 0.7896172808078573, 0.8264138560865163, 0.8195732295774256, 0.7860441248706356, 0.7999318225497717, 0.8190820122456738, 0.8010364532965571, 0.8359581664448636, 0.7925895922350288, 0.8355377456800036, 0.7999972076201445, 0.837010965523847, 0…	[2.930690678017179, 3.1062803852293324, 3.032669728903008, 2.9313311218243823, 3.0255608658127024, 2.8496135160997236, 3.0721254406178997, 2.853292172304742, 3.0326995135986397, 2.846500557852334, 2.8673893770574055, 3.038825062629059, 2.966993390304821, 2.867953593409233, 2.96000762013777, 2.7882013005638853, 3.0055278643458845, 2.7918471225092203, 2.9670355815391884, 2.7852244245369095, 2.89924…	[1.361192966143086, 1.739625461239047, 1.8916404549992922, 2.3760183766409835, 1.2856234547338719, 1.2762588067284573, 2.1112232267998605, 2.15365548890873, 1.6148927085988214, 2.00743226539075, 1.252484494361087, 1.5979113315770672, 1.7552973059622927, 2.2480757578614226, 1.1772079243081395, 1.1666513098468123, 1.9724978231498027, 2.0240671193633526, 1.4831648522574707, 1.869341522733897, 1.1615…	[1.645041205259833, 1.2804717628799758, 1.279835039987438, 0.9783382849100595, 1.599042031312452, 1.5721581330814216, 1.1451234537316128, 1.1653961283572631, 1.3954844813828065, 1.2025485872747006, 1.770502766867378, 1.422321935377749, 1.4335563299495775, 1.1392238907587378, 1.7145971162395381, 1.6855739315686142, 1.3036974407188842, 1.3288937857175156, 1.5330323676072388, 1.3596411846277228, 1.8…	[0.8274522010699947, 1.3585816662808436, 1.4780345871901266, 2.4286265939796228, 0.8039960361008557, 0.8117878093007074, 1.8436642965612302, 1.8480029549647745, 1.1572272785137676, 1.6693148922490797, 0.7074174171312697, 1.1234526388378339, 1.2244355309177364, 1.9733397237343533, 0.6865799044909144, 0.6921389136346653, 1.5130027578040877, 1.5231218184006248, 0.9674713225868796, 1.374878566395981,…
BEPPAP	2	12	Yes	1	1	1	1	[2.3466666388947246, 2.4077400148217016, 2.3851960529008966, 2.4219123728010303, 2.400958418920259, 2.3525990949403406, 2.3618869962255578, 2.400249722676242, 2.3860975402543922, 2.3388774636806047, 2.376216617297803, 2.437117208832894, 2.414581758072973, 2.4511918010983855, 2.4303295833491836, 2.3822045943871673, 2.3914015350710685, 2.429631238964839, 2.4154863256750922, 2.3684694483268665, 2.35…	[0.8299953708313004, 0.7735300132351817, 0.7971044047765626, 0.7627648764273891, 0.7810122604077795, 0.8211194684956908, 0.8157082423177713, 0.7812970229377716, 0.7960036631403776, 0.8361042739814583, 0.8138065275164308, 0.7578416047659955, 0.7812154659491035, 0.747189550548536, 0.7652614469587178, 0.8049914599339402, 0.7996410961662394, 0.765541674585137, 0.7801232767901393, 0.8198591950566397, …	[2.827324972360229, 3.1126652794655816, 2.992325771389375, 3.175175532655223, 3.074162264324351, 2.865111820147627, 2.8955046347385682, 3.0721347352009762, 2.9975961804507385, 2.7973514027659094, 2.9198790338405427, 3.215866209384771, 3.0908012748307314, 3.2805488236537657, 3.1758160469310672, 2.959291760166819, 2.9905935882188754, 3.1737413123609595, 3.0962879810659483, 2.8888734341306517, 2.838…	[1.619755832758065, 2.18921937518343, 2.706395652682602, 2.5121911736476212, 1.6702758424492372, 1.81505364527051, 2.32949993744713, 2.6282474347984253, 1.8709078627586848, 2.3784866307004364, 1.829824926884906, 2.4333566030526583, 2.946186658066833, 2.748486476713308, 1.887116736403169, 2.0436347707659106, 2.5673115022606288, 2.869173691855265, 2.099935721282759, 2.6170726660566865, 1.2415776489…	[1.4689272418588504, 0.998283185833832, 0.7576748068526389, 0.9151085499887058, 1.3656924404124484, 1.2236652152534615, 1.0207157618870668, 0.8106360009997869, 1.2216645066902623, 0.9694323855434057, 1.387544699585698, 0.9209602616705234, 0.6916459412339668, 0.8428066732507001, 1.2857696493286688, 1.144421310117897, 0.9449246771907104, 0.7423571890243252, 1.141692306138997, 0.8941089484410071, 1.…	[1.1026794156995474, 2.192984321733166, 3.571975243475361, 2.7452384459511676, 1.223024886880682, 1.4832926707772374, 2.2822219705321536, 3.2422041848091028, 1.531441613072115, 2.4534837768672224, 1.3187502553476418, 2.6421950048515774, 4.259674614457414, 3.2611114315367398, 1.4676942618675732, 1.7857363828321036, 2.7169483073437384, 3.864950369277355, 1.8393184485795242, 2.927017642111609, 0.710…
QATHOK	2	12	Yes	1	1	1	1	[2.726364681272506, 2.7585098135589643, 2.7361164134702025, 2.731630914825884, 2.7384227713698466, 2.761094938786489, 2.7465497087448334, 2.768187263785204, 2.7455172709902076, 2.7504440810768083, 2.7418844285488064, 2.7735587047068067, 2.7515162848528756, 2.747090808691646, 2.753743870513146, 2.7760635593682013, 2.7617264902562644, 2.783063153996744, 2.7607453770414385, 2.765564221467307, 2.7151…	[0.2973025327262668, 0.2674348144952384, 0.2874303790950555, 0.2917896177288729, 0.2869797409956119, 0.2665602866012025, 0.28036315092810815, 0.2594838886346225, 0.2799736709452968, 0.27670941776025276, 0.2906076351388157, 0.2612747077392397, 0.2808966598308414, 0.2851817069259029, 0.28048352933173853, 0.26044339029778285, 0.2740018740988873, 0.25348718723733143, 0.27359563987258023, 0.2704132971…	[9.170337892084937, 10.31469974754569, 9.51923182958106, 9.361645339156926, 9.542216331611083, 10.3582381831594, 9.796400488625963, 10.668050638331035, 9.806340938132879, 9.939828226084645, 9.435004786571005, 10.61548868892011, 9.79547527019319, 9.632773568486309, 9.817845194240224, 10.658990255787012, 10.079224820409648, 10.979107797630247, 10.09060443480452, 10.227175404497837, 8.90072611508949…	[3.6139631719626615, 3.626174872020187, 3.5538518517536852, 3.542894905103592, 3.600066303552566, 3.630457079930836, 3.5565367818411353, 3.5318145965194523, 3.54341030394289, 3.5476843185989755, 3.758899088297939, 3.8346913348555254, 3.3872782958873517, 3.440757902566197, 3.6894786532877886, 3.8374188400222544, 3.4839010783766877, 3.39017198480999, 3.402523629581246, 3.531814250165685, 3.80191724…	[0.05030950605779195, 0.04361246719581987, 0.08395299818221372, 0.10211417045254921, 0.06127867540075346, 0.03801041996990505, 0.09037414736482549, 0.10904282735300946, 0.09680336446285982, 0.11055629132770778, 0.2542146226638434, 0.2117993683015836, 0.44361759289684, 0.4622909736926938, 0.2987808591551944, 0.20068374976017228, 0.42664649280663947, 0.4917305789494216, 0.4646057558642272, 0.444934…	[71.83459857091819, 83.14537344880469, 42.3314465082035, 34.695428552199985, 58.74908816172454, 95.51215384637344, 39.35347536374517, 32.389242669632395, 36.604206099699944, 32.089393339751524, 14.786321293832332, 18.105301095115937, 7.635581523645836, 7.442840328639918, 12.348443818388576, 19.12172183651229, 8.165779250775717, 6.89436884737383, 7.323464220222819, 7.9378252910525795, 26.750356104…
VACFUB01	2	12	Yes	1	1	1	1	[2.182733905627033, 2.1944381041997634, 2.133818540080416, 2.160684606800221, 2.154148506442835, 2.161753996067104, 2.192787908146822, 2.200033482373718, 2.1873076359483035, 2.1648278876999036, 2.1858701263927087, 2.1976441674270446, 2.136697589129952, 2.163697880645252, 2.1571367859955894, 2.164778871207513, 2.195977433477525, 2.203265289145277, 2.1904657916808783, 2.167868034993552, 2.268282543…	[0.3869169041006688, 0.3791029754363381, 0.4261202370231821, 0.4032100767088712, 0.41091807934031993, 0.4039206552668563, 0.378519602432332, 0.3733485808742678, 0.38252580856251045, 0.4011987636482717, 0.3888311091452236, 0.38099244663042275, 0.42814446809111817, 0.4051724428377431, 0.4129003122439767, 0.40588390307248695, 0.38040898987773775, 0.37522165783822375, 0.3844275674344641, 0.4031544767…	[5.641350591028003, 5.788501400375504, 5.0075503453836925, 5.358706866744044, 5.242282135410211, 5.351927334933908, 5.7930630119448745, 5.89270616007677, 5.718065518684773, 5.395898701217819, 5.62164414055747, 5.7682092830539595, 4.990599548457128, 5.340190131123341, 5.224352518098773, 5.333492791461858, 5.772674915446413, 5.871903295345525, 5.697993529182325, 5.377263952820096, 6.48984128294192,…	[2.9461184694236406, 1.9415173652460926, 1.9733991015071015, 2.9000834694750073, 2.763078888571942, 2.5656977887829564, 1.6319399856546606, 2.0879121490083303, 2.977415439206773, 2.8770875707529586, 3.657353072244589, 3.2563621172019808, 3.2952014474372313, 3.65067434065479, 3.603493615913537, 3.5297076688526405, 3.0289862336618176, 3.27044974556081, 3.6706048949024535, 3.6371880896607314, 3.4819…	[0.14571432388453776, 0.7183720081852095, 0.6760433777464735, 0.1644727943754328, 0.25411835115974285, 0.37998379474865634, 0.9125245021539871, 0.7245939034652169, 0.12056072000094281, 0.18757582435292583, 0.032264477584039775, 0.22891300774988807, 0.20255385378610744, 0.0338670854637516, 0.05962767725540198, 0.09960102288579298, 0.3472308561926862, 0.25367577749323716, 0.024165463728142187, 0.04…	[20.218454788000862, 2.702662886532647, 2.9190421302331817, 17.6326028902698, 10.873196980705366, 6.752124233298054, 1.7883793605569107, 2.881492845886962, 24.69639729410615, 15.338264302865005, 113.35540960544692, 14.225325809182083, 16.268273280630314, 107.79416919599286, 60.43323808302591, 35.43846806573425, 8.723263441717188, 12.892242916838988, 151.8946599244361, 85.1138978922726, 98.7966784…
ECAHAT	2	12	Yes	1	1	1	1	[2.7500377122303985, 2.6644632437219267, 2.618166372169961, 2.7009234297914886, 2.6680894357447618, 2.6954344024154, 2.630061663839867, 2.68766852216357, 2.650315573288757, 2.6676216720028747, 2.8566132588525286, 2.7711947175145752, 2.7248629714321226, 2.807680103909784, 2.7747027421430994, 2.802033734712389, 2.736728050117701, 2.7943937363524163, 2.7569568521765517, 2.7743883480663336, 2.7343875…	[1.3858718499233063, 1.46964279758647, 1.5159616444817205, 1.432478173772498, 1.4686134478313522, 1.4413759335446452, 1.5050596232729914, 1.4465349163608017, 1.4856863327321659, 1.4657265206806405, 1.3085273138535711, 1.3910652276884308, 1.436791361120219, 1.3544256707951423, 1.3900372611630054, 1.3631813694687251, 1.4260169403157765, 1.368276888004828, 1.4068858998982559, 1.3872056640830646, 1.3…	[1.9843376661287873, 1.8130005795269828, 1.727066368532737, 1.8854901102461343, 1.8167404361471917, 1.8700426028251786, 1.7474800487441022, 1.8580045955096731, 1.7838998144479439, 1.8199995936241293, 2.183074994774006, 1.992138587289355, 1.8964917559830237, 2.0729672838092914, 1.996135513534064, 2.055510585362849, 1.9191413318776431, 2.0422721167402753, 1.9596165206971874, 1.9999834342517548, 1.9…	[1.6939998595534596, 1.1433227195030755, 1.4976715352045293, 1.2625783962525645, 0.4609343328546163, 1.5137517837054177, 2.0036425031054086, 1.37162840392468, 1.2586537908720248, 0.7532897249313582, 2.6587555044466646, 2.0355228407740658, 2.4695837504819385, 2.1911455952622507, 0.9207687664629863, 2.4854979284763745, 2.917147417494945, 2.2797287888265565, 2.1760334333151787, 1.4217717981759688, 1…	[1.592554051187452, 1.9381397387842638, 1.665246033868709, 1.8477219718514295, 2.786793253860136, 1.6377422483729078, 1.384035576538461, 1.9663432268523884, 1.878664621361737, 2.570239982817299, 0.9813163993118934, 1.3424406526714048, 1.0501329610045642, 1.2399691020440935, 2.4029140765086603, 1.0202590706682158, 0.7989027576667445, 1.3263674538203443, 1.2640547912754507, 2.0303807330402033, 1.46…	[1.0637000724027965, 0.5899072686163729, 0.8993695254299032, 0.6833162215349167, 0.16539954380044217, 0.9242918323743102, 1.4476813581025236, 0.6975528916791935, 0.6699725840153941, 0.2930814748689965, 2.7093764114316286, 1.5162851607059533, 2.351686731287358, 1.767096931407516, 0.3831883859121701, 2.4361439167098067, 3.6514424183672785, 1.7187761824675656, 1.721470816244862, 0.7002488622156446, …
FUNCAT	2	12	Yes	1	1	1	1	[1.6591071134369344, 1.8095256237221562, 1.8231266888246531, 1.7880908021914268, 1.7698874438321794, 1.8219563843729052, 1.7997117795599085, 1.6804520843256716, 1.8041694921750684, 1.7669815098635593, 1.6890671906595478, 1.8409604577075434, 1.8545828809632194, 1.819354475208195, 1.8009972372120935, 1.8535272123220536, 1.831036197194806, 1.7106208564337622, 1.8355609422041341, 1.7980414292278237, …	[2.1380257101171565, 1.9807618089346075, 1.9764187618304299, 2.0007426805329214, 2.0180855396890864, 1.9652575480132446, 1.9932520724641436, 2.117618386411695, 1.985876669561518, 2.0234884969437865, 2.108251075067372, 1.949874330328859, 1.9453691471281889, 1.9700124308620854, 1.9874910202437848, 1.9343127635158046, 1.9624096048093063, 2.087651369842521, 1.9550269110797167, 1.992895680697886, 2.03…	[0.7759996082301653, 0.9135503398540614, 0.9224394769133806, 0.8937135292756127, 0.8770130943532031, 0.9270827562600087, 0.9029022492549212, 0.7935575621692623, 0.9085002708518799, 0.8732352630283555, 0.801169846720259, 0.9441431322381958, 0.953332113702435, 0.9235243629462978, 0.9061662260950412, 0.9582355280296475, 0.9330550526798577, 0.8193996761838641, 0.9388929286862838, 0.9022255638580005, …	[3.973083311755398, 4.142088538859723, 3.7618013619798116, 2.867247303230031, 2.714516443417448, 3.4948120416959174, 3.512018366662107, 3.0884848224883226, 3.736361413614825, 3.7800441033543337, 2.419729825641029, 2.8016296142844475, 1.9767136663300333, 1.1587478611253015, 1.0822281486731566, 1.726982725911302, 1.6742319467567488, 1.32150299726953, 1.862230783363241, 2.1027738763655406, 3.5687042…	[0.31553076414073333, 0.20983474686279283, 0.42658054631417386, 1.0441766726437904, 1.1987516369777909, 0.6386722940000215, 0.5906748794857918, 0.8937407061579569, 0.41798434720088146, 0.5115623950295618, 1.2599284379503903, 0.9906690644871442, 1.4773014359823466, 2.1432715360584487, 2.2949505409201163, 1.7714846988035653, 1.6965104448936437, 2.0214082747905446, 1.4638414549111507, 1.544232537253…	[12.591746236139812, 19.739764747199665, 8.818501908920311, 2.7459407764495825, 2.264452752082239, 5.471995692513632, 5.945772350636398, 3.4556832884620494, 8.938998406605753, 7.389214180092138, 1.9205295735505146, 2.8280176647433852, 1.3380570939576713, 0.5406444501457242, 0.4715692688694102, 0.9748787144916807, 0.9868680454022837, 0.6537536299570468, 1.272153331302037, 1.361695098139888, 6.1115…
BEPMIU	3	4	Yes	1	1	1	1	[1.0233791204031946, 1.0038593784097585, 1.0081346005168434, 1.0091756762163822, 1.0279612771241948, 1.0221560455119596, 0.9714940417959944, 1.0054248865723756, 1.0398334755255783, 1.012304998746668, 1.0069268958396325, 0.9876032427961301, 0.9917606053143648, 0.9928666957252794, 1.0114220733787915, 1.005722751571427, 0.9555324347425278, 0.9891679851571956, 1.0231675382703946, 0.9959627089540337, …	[1.6856435185220444, 1.7013450846923843, 1.6756282742697524, 1.6973799039968658, 1.669932482990345, 1.6886250547240003, 1.7140863689983838, 1.70471047207689, 1.657748474559802, 1.6943307047968181, 1.6978834173373467, 1.7134469051857082, 1.6876588661045167, 1.7095211274066289, 1.6821487744945827, 1.7008656124466304, 1.7258912217612816, 1.7168446118683398, 1.6700337996553085, 1.70649172447983, 1.65…	[0.6071147957193721, 0.5900386626098629, 0.6016457325275165, 0.5945490893582805, 0.6155705620405841, 0.6053185357237444, 0.566770764511523, 0.5897921688411066, 0.6272564815972431, 0.5974660058279839, 0.5930483127155541, 0.5763839193424501, 0.5876546648337551, 0.5807864435296417, 0.6012679072828637, 0.5913005379212372, 0.5536458049583227, 0.5761546375945712, 0.6126627727424285, 0.5836317250572202,…	[1.1438900357314703, 0.8531020057446648, 1.711548987405527, 1.13989723278102, 0.9590638416868545, 1.3702501094604138, 1.331867190289477, 1.0553836725695505, 1.1686306020224744, 1.092242164229116, 1.7285933761391996, 1.3490798069926442, 2.3622350166814647, 1.72501121359401, 1.4988980847119755, 2.009619962896703, 1.957453566363298, 1.6188026561255844, 1.7593646760819344, 1.6573734104687678, 1.93927…	[1.7635007517063357, 1.9931909435259552, 1.4299247008925915, 1.7562416200174875, 1.8308219925762161, 1.5564169906659397, 1.6221152969304269, 1.8112791756804778, 1.745260239491626, 1.8541182680266597, 1.4336992187014757, 1.704168826225301, 1.0682831646819633, 1.4278919088899225, 1.531827331371031, 1.2120798391949221, 1.2764410812745675, 1.4937015084972745, 1.4128586778540615, 1.5251824979852502, 1…	[0.6486473196139328, 0.4280081687685813, 1.1969504312619672, 0.6490549021208537, 0.523843304032699, 0.8803875296132104, 0.821068140353405, 0.5826731112132697, 0.6696024899775881, 0.5890898024491127, 1.2056876041997249, 0.7916350693850142, 2.211244260677572, 1.2080824905962773, 0.9785032908183046, 1.657993061110163, 1.5335244180708425, 1.0837524411113213, 1.2452517039808737, 1.08667219343137, 1.39…
BEPPAP	3	4	Yes	1	1	1	1	[0.9596260084176584, 1.0089343888930709, 0.9814429977800652, 0.9893012739052663, 0.9485726201335332, 0.9755917450672706, 0.9474832984517945, 1.0183535953218616, 0.9650395275519845, 0.9640278827528653, 0.9743813118839352, 1.024130240240906, 0.9964063859206048, 1.0043403596406577, 0.9632021563637535, 0.9904912269180134, 0.9621001390908953, 1.0336560199838347, 0.9798273623396443, 0.9787954155789568,…	[1.7220183217298513, 1.6900104360375918, 1.7045295750987508, 1.6975132724049922, 1.7379519118220599, 1.7123504113951402, 1.739633244661388, 1.6752504918355007, 1.7249755263802131, 1.7297796100824971, 1.7116080521667907, 1.679271525584148, 1.6939847187818702, 1.6869238910411695, 1.7275834550174922, 1.7018286949337262, 1.729268544846523, 1.6644864561844377, 1.714502354047614, 1.7192968183618613, 1.…	[0.5572681755520855, 0.5969989104082838, 0.5757852560130592, 0.5827944264044842, 0.545799117732236, 0.569738377481047, 0.5446454310754552, 0.6078813886549557, 0.5594511416501534, 0.5573125484505443, 0.5692782939706484, 0.6098657808686742, 0.5882027003390633, 0.5953679149216262, 0.5575430544708481, 0.5820158220781356, 0.5563624816735935, 0.6210059662205493, 0.5714937398752811, 0.5692998469639169, …	[1.426247203395767, 1.0346391444769043, 2.2435953332754335, 1.3394071499864393, 1.1383034920243877, 2.002980726531079, 1.463478868577278, 1.2498144745748487, 1.3510709910076781, 1.3402688453294045, 1.743164455508523, 1.3039402682555576, 2.60971295265677, 1.645051292434606, 1.4241274581049705, 2.359952302779539, 1.7830462522825292, 1.5460848553283149, 1.6583509800450533, 1.6466581869728223, 1.6851…	[1.5200118566461156, 1.8158274407131, 0.9416526457828193, 1.625724100724546, 1.6770427724177686, 1.1112011040433838, 1.5082008300947558, 1.6796586035341392, 1.609126762341942, 1.6122091362367001, 1.3947229968503776, 1.6984788428307427, 0.8320808385356707, 1.4995685471958229, 1.5591778457322891, 0.9920180746962908, 1.3820690603450925, 1.5554126321911885, 1.4831633173678547, 1.486580326826182, 1.45…	[0.9383132093079596, 0.5697893540316735, 2.382614590765873, 0.8238834310136005, 0.6787563863879941, 1.802536659874375, 0.9703474758632322, 0.7440883950733421, 0.8396299301127237, 0.8313244325472113, 1.2498284314842523, 0.7677106334055751, 3.136369486947263, 1.0970164021583637, 0.9133835899496825, 2.378940830792872, 1.2901281878326079, 0.9940030210184592, 1.1181175805966543, 1.1076819444317572, 1.…
QATHOK	3	4	Yes	1	1	1	1	[2.955461382465794, 2.959166111196751, 2.949131178435429, 2.949664538073303, 2.9525439616840936, 2.9659651759889187, 2.9475836091060996, 2.9481282760058205, 2.967384633121141, 2.956745452266978, 2.940432541239669, 2.944282146202006, 2.9338044438228343, 2.9343466486734804, 2.937366356028367, 2.9514023446236326, 2.9321882628640967, 2.932743995684704, 2.952881320996453, 2.941756873547412, 2.93405725…	[0.10755636153577061, 0.10390669234219863, 0.11305517783650673, 0.1123556955988268, 0.10992671916778764, 0.09798667710411145, 0.11445800241348178, 0.11377292722607964, 0.09664259133300983, 0.10614807547018931, 0.113554260905678, 0.10974625153499706, 0.11932369644089962, 0.11860180424180519, 0.11604975858378767, 0.103533183597925, 0.12079238378906737, 0.12008440428737527, 0.10212790383351403, 0.11…	[27.478257355171685, 28.479071410061366, 26.085768337831254, 26.252915104591306, 26.859202057849572, 30.269065791848032, 25.75253409069552, 25.912388367643537, 30.704729583421084, 27.85491342325233, 25.89451525453626, 26.828088477018294, 24.586938984713164, 24.741163656253818, 25.311266407397092, 28.506824981693928, 24.274612114488978, 24.422355368198545, 28.913560448769765, 26.244277241348854, 2…	[2.4616274375730915, 1.8160489201732555, 2.1114868281825827, 2.171838429939875, 1.714528461373694, 2.524078209968949, 2.37620811717605, 1.5765514188840055, 2.0109267556944923, 1.9762207954644369, 3.2178170806128006, 2.667810233382537, 2.9519257572285555, 2.970606760734021, 2.599239268159522, 3.265149840161028, 3.155590765634481, 2.4369758517450943, 2.851249403874054, 2.8102802790373205, 1.7032996…	[1.0035635277963968, 1.4889400722839088, 1.2327133515458895, 1.269078903005066, 1.477444568388257, 0.9449366678700305, 1.0625808097330585, 1.6212050217588752, 1.3371151747133139, 1.387611949114554, 0.4780002418206341, 0.8630587848184348, 0.6355756286705758, 0.668159980249, 0.8641717779776543, 0.43704851557675356, 0.515250455902227, 1.006277581929051, 0.7236083218246081, 0.7670561503153447, 1.5112…	[2.4528865083192892, 1.2196924201170765, 1.7128773899744525, 1.7113501964276254, 1.1604688920709028, 2.6711612489950687, 2.2362610875430744, 0.9724565355550009, 1.503929350084332, 1.4241883667299629, 6.731831491039834, 3.091110687140245, 4.6444917395637955, 4.445951341813347, 3.0077807843277347, 7.470909347105674, 6.124382287268234, 2.4217729734904467, 3.940321466569803, 3.663721720870089, 1.1271…
VACFUB01	3	4	Yes	1	1	1	1	[0.15403228014144668, 0.15841093738853196, 0.16120995268223642, 0.1719979950047336, 0.16872374540235527, 0.16856651158638927, 0.16162790525004775, 0.15471161746011655, 0.15722834825635218, 0.16343872517493935, 0.1659964281300423, 0.17068437768981987, 0.17367912218291254, 0.18522184204446623, 0.18171639226726835, 0.18154945914078532, 0.1741268368652659, 0.16672505776345628, 0.1694182778514859, 0.1…	[1.8670365655009846, 1.8488565568486042, 1.845526681866199, 1.8152998103872753, 1.8352082694871086, 1.8303879024814003, 1.8422330206861421, 1.8567207374088952, 1.853945375669288, 1.843158977572715, 1.8589183066270984, 1.840596768885187, 1.8371420498690036, 1.8065197805455944, 1.8264974304584523, 1.8217068559928191, 1.833842116818084, 1.848612071952882, 1.8457226489377196, 1.8346740555565886, 1.86…	[0.08250094453833848, 0.08568049089678709, 0.087351732308319, 0.09474908443252666, 0.09193711046730899, 0.09209332697067592, 0.08773477808461452, 0.0833251949757511, 0.08480743301273996, 0.08867315688100566, 0.08929732282384878, 0.09273317250969641, 0.09453766636896511, 0.10252965067923399, 0.09948899420113468, 0.09965898659465822, 0.09495192376069699, 0.09018931569960331, 0.09178967270569728, 0.…	[0.45147010602446636, 0.41242894253929435, 0.2251060179741045, 0.3171992076946259, 0.3218183539304698, 0.3179269252137374, 0.3982945956340103, 0.6703434145794758, 0.6182029089296852, 0.3496250996746667, 1.0244453880290783, 0.943554313483467, 0.5774593895586538, 0.7635787782042017, 0.7733612219793158, 0.768129313243274, 0.9270252828970582, 1.37364187708178, 1.299083243223728, 0.8285780169867295, 1…	[1.614805041557491, 1.7563787767300827, 1.7694208695659417, 1.8255226819883228, 1.811471965876356, 1.7609534585475828, 1.6483350913975414, 1.5345090068316856, 1.5395342007049717, 1.765876359356634, 1.2838551478194822, 1.428143931910492, 1.562615450210973, 1.5476501838085293, 1.5326818397193103, 1.4903655374608962, 1.3423721686766723, 1.1168811531868756, 1.1412084297562262, 1.4743102163371162, 1.0…	[0.2795818036269073, 0.23481776710324925, 0.12722016669178626, 0.17375802055175718, 0.17765571866014507, 0.1805424917226151, 0.24163448179478852, 0.43684553925397923, 0.4015519165774963, 0.19798956921426053, 0.7979446822867914, 0.6606857280983102, 0.36954670420076124, 0.49337943819135643, 0.5045804040589053, 0.5153965882436596, 0.6905873829393615, 1.2298908197727851, 1.138340034432821, 0.56201063…
ECAHAT	3	4	Yes	1	1	1	1	[0.44797277893380094, 0.44333361734548987, 0.4461963418546534, 0.45604448816441784, 0.4575948615068937, 0.4471184573617373, 0.436101916619558, 0.448240012287093, 0.46176275985047965, 0.4489497758264618, 0.4677123212854095, 0.46290677699365196, 0.4658718898463555, 0.4760722904692276, 0.4776776391390936, 0.46682737604110186, 0.4554156527442408, 0.4679890225787865, 0.4819937806233044, 0.468724132929…	[3.014600705655423, 3.029475563624198, 3.0225405450788148, 2.9924571791642385, 2.9898764032473433, 3.017361463964082, 3.048413833173088, 3.0144872416796673, 2.979219534832781, 3.0127675864423407, 3.0014912506448335, 3.0164242030437105, 3.009443765472381, 2.9792333150869332, 2.9766237385402774, 3.0042625334382795, 3.035472847635831, 3.0013713370428325, 2.9659058309022495, 2.9996405484636885, 3.040…	[0.14860103299697344, 0.14634005392508415, 0.14762294672312445, 0.1523979996571868, 0.15304808620513344, 0.14818193401805163, 0.14305863327146118, 0.14869527596253299, 0.1549945394931756, 0.14901573485016448, 0.15582664823191714, 0.1534620947964009, 0.15480332119554638, 0.15979691421225126, 0.16047632522521793, 0.15538834267817245, 0.15003120620859448, 0.15592506558681374, 0.16251149163312392, 0.…	[0.9648324050939696, 1.0304981631681878, 0.8912957687708455, 1.0355541164700495, 0.3597334640548032, 1.0126566386073599, 0.8040461640541021, 0.988926261659109, 0.8624354748105472, 0.41172733449145543, 1.0351847839430348, 1.1019889266894018, 0.958739408055469, 1.106667332481627, 0.4082529347805314, 1.0863648633353316, 0.8719427181369197, 1.061797535075234, 0.9324852369439114, 0.4641876162580513, 0…	[2.30070481862457, 2.2584808976450494, 2.2712022850057765, 2.224247779970575, 2.975726727571379, 2.4303057235195267, 2.4994926134620163, 2.378781843238292, 2.523160041281898, 2.967598936473645, 2.3233542549508277, 2.287328172868699, 2.2874330968146017, 2.2541629212569667, 2.9567982259562497, 2.455099889135642, 2.505731511798048, 2.403738645574826, 2.533250769999828, 2.948998792470584, 2.529647310…	[0.4193638389781681, 0.4562793354784196, 0.3924334589900162, 0.4655749803575162, 0.12088928083406283, 0.41667870375618754, 0.3216837528239092, 0.4157280183006863, 0.34180767795148836, 0.13874089568879044, 0.445556153021935, 0.481779982322047, 0.41913331121709113, 0.49094380980436275, 0.13807263924764412, 0.44249314178324695, 0.34797930825048223, 0.4417275301663744, 0.36809827435440773, 0.15740515…
FUNCAT	3	4	Yes	1	1	1	1	[0.15296126830562737, 0.14947662863834937, 0.15157912874892204, 0.15618898402589498, 0.14235957290087864, 0.15020564123632263, 0.14988217653497526, 0.16134083584941203, 0.14908185585410147, 0.15386169786029336, 0.17761613334081505, 0.17367297937835036, 0.1760466254324666, 0.18126789614995614, 0.16563152120270871, 0.1745106484383768, 0.17414183507862652, 0.18708409021502634, 0.1732362606970369, 0.…	[3.127300144546219, 3.133544112347165, 3.121584996571245, 3.123787601676489, 3.175789181933749, 3.1499790354392974, 3.1467331625056856, 3.10707124739471, 3.1487009889297966, 3.1193289351457985, 3.1095936665616106, 3.1161369403309096, 3.1040477384905754, 3.10579198213422, 3.1588279397345964, 3.1323996079710894, 3.1292053492236844, 3.0886905259929636, 3.1312393350956973, 3.1015855122644616, 3.11160…	[0.04891160465437913, 0.047702098096964296, 0.04855838585699792, 0.049999873212273054, 0.04482651862117479, 0.04768464791238679, 0.04763104108122941, 0.05192698300198197, 0.047347098494980464, 0.04932525586728538, 0.057118759679367234, 0.055733423371280864, 0.05671517974722705, 0.05836446780488934, 0.052434486576253665, 0.055711489681679036, 0.05565049769642918, 0.06057068153659773, 0.05532514195…	[0.7709280034536664, 0.6885079730867695, 0.8203526032783722, 0.547394054046653, 0.6309600450698383, 0.7669952216028305, 0.6539278868920062, 0.6915969483534161, 0.6696274276793809, 0.8407100836357619, 1.863235690838546, 1.6936421941895337, 1.9488527388867847, 1.3772009531624014, 1.5691656140525156, 1.8070598551243005, 1.6563257757785455, 1.6901365418600254, 1.6725078017777792, 1.9372664767101642, …	[2.263165075774354, 2.379806952268048, 2.273951176679661, 2.6725296302517627, 2.524416581197782, 2.503526591011199, 2.247617340870711, 2.4217230386264745, 2.324413991843033, 2.4378717660248275, 1.5195426279457984, 1.6759235661870788, 1.5066605612579331, 2.0517181402917646, 1.85794113837212, 1.7266041287462999, 1.5889699546561074, 1.7079332785623105, 1.6461460210728878, 1.6239485284562167, 1.78781…	[0.34064152531599545, 0.2893125311826637, 0.3607608693148024, 0.2048224453156339, 0.2499429174128072, 0.3063659177244982, 0.29094271297919383, 0.28558052978084075, 0.2880844075234773, 0.3448541040395314, 1.226181915908059, 1.010572455904279, 1.2934915726868557, 0.6712427628906944, 0.8445722965300063, 1.0465976682428184, 1.0423896127960555, 0.9895799578791123, 1.0160142419733276, 1.192935886060255…
BEPMIU	3	5	Yes	1	1	1	1	[1.8838579616171343, 1.91258658118877, 1.8860114927839806, 1.8897688862045696, 1.9011573185234456, 1.8910448356159775, 1.8796159608140806, 1.875454467288626, 1.8718866624045691, 1.8747487686898685, 1.8629806631187869, 1.891715239423986, 1.8651322834831556, 1.8689010993091792, 1.8803001969584832, 1.8702212794774637, 1.8587353922954466, 1.854660467054839, 1.851050604074773, 1.8538731401415232, 1.93…	[0.9498787678736013, 0.9249510475409359, 0.9478633362984213, 0.9454019795811014, 0.9361264406731056, 0.9474799726337498, 0.9533263511340749, 0.9633277217688593, 0.9632967372574395, 0.95789771331104, 0.9640766564836915, 0.9390670725092171, 0.9620546977673285, 0.9595870350946218, 0.9502823718912786, 0.9616771937383151, 0.9675343562250663, 0.9775782175059574, 0.9775409211234448, 0.9721201222405143, …	[1.9832614701288027, 2.067770598534431, 1.989750442452177, 1.998905150422795, 2.0308766379426815, 1.9958678708103568, 1.9716395739801942, 1.9468498880577447, 1.943208764242197, 1.957149226517797, 1.932398892338808, 2.0144623262843866, 1.9386967163214612, 1.947609785208168, 1.978675236515497, 1.944749539299541, 1.9211053130428275, 1.8971990515362895, 1.8935786360201083, 1.9070412161295152, 2.12199…	[1.7546298668702196, 1.8795038850171377, 1.6223702923897025, 1.783884074655592, 1.7210619377035414, 1.7233473327139925, 1.8668108528941736, 1.5872692137535123, 1.7932883383837461, 2.1275077516867045, 2.4642939690429637, 2.6058756805942, 2.3078579474433245, 2.4995052270104114, 2.437591413049381, 2.4342160134654427, 2.5780954048270783, 2.2804266378933407, 2.513368620349851, 2.8287751208231837, 2.74…	[1.2519846037990798, 1.1265693504625254, 1.4010648847041682, 1.2168084250351932, 1.2468592561840233, 1.2641718491357123, 1.178889830114319, 1.3828814630743875, 1.1976979230162443, 1.0015292910669633, 0.8927792113783918, 0.7759274578324371, 1.0347874660130265, 0.8598826543511218, 0.8896237535970563, 0.9051687337830012, 0.8234926068130036, 1.0210059319192248, 0.8422719595817704, 0.6658371368729199,…	[1.4014787893923693, 1.6683428181722562, 1.157955145476551, 1.466035275523341, 1.3803177296616473, 1.363222360861942, 1.5835329181804425, 1.1477984600536442, 1.4972793255477856, 2.124259141158216, 2.7602501689507952, 3.358401167905239, 2.230272421384617, 2.9067980547840793, 2.740025098468152, 2.6892400528374907, 3.130684335837037, 2.2335096854988232, 2.9840345410499745, 4.248449003773541, 3.23434…
BEPPAP	3	5	Yes	1	1	1	1	[1.8341930483248559, 1.8236660287680593, 1.7873908143645945, 1.8229172008274999, 1.8272710545246154, 1.8355125014225115, 1.8072569495151716, 1.818185695525899, 1.8586589790824615, 1.8574972316520386, 1.8536597851998067, 1.8430585660488823, 1.806724882798559, 1.8423342000480647, 1.8467645602510323, 1.854938877646258, 1.8266480635157432, 1.8376052197314943, 1.8781244124749814, 1.8769729195478646, 1…	[0.9875955952053063, 1.0026189450770344, 1.036508742252759, 1.0010338594779356, 0.9908023275966638, 0.9900569051054039, 1.0157795781876362, 1.0045796743717845, 0.9676829550636074, 0.9677826395219608, 0.9751832901531563, 0.9901592398048483, 1.0239689345339473, 0.9885820051904212, 0.9783868339931947, 0.9776323774981118, 1.0032912661016515, 0.992120403574886, 0.9553218287502334, 0.9554224870001133, …	[1.8572308921077707, 1.8189024232211584, 1.7244339015220078, 1.821034507042746, 1.8442337120431773, 1.8539464670741308, 1.7791822048044095, 1.8098969568171925, 1.9207313401115853, 1.919333077280199, 1.9008321860280053, 1.8613759201117317, 1.7644332966223022, 1.8636129227268237, 1.8875607235163159, 1.8973787287950583, 1.8206558007958087, 1.8521998067070198, 1.9659599058172599, 1.9645475641266144, …	[2.102330069036676, 2.1412407460608516, 2.026362027218819, 2.037991424306755, 2.0461989078813847, 1.9772560376287398, 2.090849349939466, 2.0724199209948773, 2.0559249524458894, 2.9154027132377798, 2.491128914980641, 2.537071183056255, 2.4057679555997264, 2.4237469572975945, 2.4378722879066532, 2.3624194914976067, 2.477866031795359, 2.4547117981523927, 2.447415388798308, 3.2914193914600443, 2.4427…	[0.9984529620887724, 0.9382597349125481, 1.096218276217133, 1.0478713849096468, 1.007216865719037, 1.0765768673695857, 1.0151099333676723, 1.0547369371620612, 1.004090250966842, 0.45268638218917573, 0.870338311317032, 0.8123285196329363, 0.9643835003355733, 0.9174908512382679, 0.8780046761247446, 0.9448113251611556, 0.8863775270274238, 0.9246875244255474, 0.8750892231985675, 0.3771116756185113, 0…	[2.1055874927133105, 2.2821407190200156, 1.8485023203694955, 1.9448869905751665, 2.0315375740066006, 1.8366138986989338, 2.0597270120320665, 1.9648690094907033, 2.0475499592454285, 6.440226231544657, 2.8622535427757527, 3.1232083101091557, 2.494617498912621, 2.641712398577541, 2.776605130016741, 2.500414028266068, 2.795497354389374, 2.6546392519758037, 2.796760974672593, 8.727970000031679, 2.6234…
QATHOK	3	5	Yes	1	1	1	1	[3.0277441451948475, 3.030447816453838, 3.030126500252237, 3.03110018442774, 3.0326788523122556, 3.0343711447763337, 3.0295571883581918, 3.0311100403531253, 3.035605096335077, 3.036439078723251, 3.0156977087906767, 3.0185263276402643, 3.018184950556026, 3.0192132900853195, 3.0208869483937857, 3.022641252088605, 3.017589036513235, 3.019230890188408, 3.023937910515016, 3.0248090398795133, 3.0082397…	[0.05279686456598992, 0.05029389855540141, 0.05051898290193481, 0.04975151708664907, 0.04859472278581994, 0.04680152223983596, 0.05104181434774889, 0.049843796500559354, 0.04573545704119362, 0.04494336246781512, 0.05579173746156952, 0.053165626101349166, 0.0534055826231405, 0.05259330261495675, 0.051363495780483444, 0.04949367524680528, 0.053954370766205774, 0.052684816437063194, 0.04837091578774…	[57.347044565696145, 60.254780470351456, 59.979958546160425, 60.92477902027921, 62.40757593532767, 64.83488142173235, 59.354418080003164, 60.81218232080515, 66.37312257754259, 67.56145762119398, 54.052765624443055, 56.775901065964575, 56.514409211748855, 57.40680162623407, 58.8138891734396, 61.07126288391183, 55.92853727437586, 57.30741975337722, 62.51562248240984, 63.625665936259644, 55.18810227…	[2.883671155958106, 2.4293532993895783, 2.210848315272834, 2.67809560109197, 2.456434448326365, 2.9017634964424013, 3.432708098207282, 2.1555904236432175, 2.5195484201297336, 3.0289583797235613, 3.4711860509131, 3.1763922753296616, 3.011830234168919, 3.3407428744914967, 3.2356272985538137, 3.4816091949035624, 3.7425729387067923, 2.987049007900635, 3.245572317569443, 3.5351337700066288, 2.09169619…	[0.7200255471567915, 1.045675631876551, 1.2000820357637385, 0.8758507298790821, 0.9500061061731159, 0.7072303101239695, 0.3397959765447568, 1.1959579299619014, 0.9697300710366161, 0.6599705967314692, 0.29161465860934493, 0.49800016886978615, 0.6153385336842084, 0.383604859974714, 0.4234763758353099, 0.2849707893688, 0.12181415963926252, 0.6116153629643636, 0.44343728863599763, 0.2752724254113395,…	[4.004956723195494, 2.323237938546874, 1.8422476542329362, 3.0577077916709636, 2.585703852180018, 4.102996513163802, 10.102262343165613, 1.802396530546761, 2.5981956168858433, 4.58953534403593, 11.903331840266633, 6.3782955787715885, 4.894590650996983, 8.708812695208573, 7.64063235445311, 12.21742481962871, 30.723628105221565, 4.883868504255801, 7.319123584651044, 12.842309812630448, 1.7319970604…
VACFUB01	3	5	Yes	1	1	1	1	[1.5496297901234677, 1.5955538393987785, 1.6082037009179553, 1.5840665728387933, 1.5808081646342893, 1.556654641622641, 1.5801241779382817, 1.6386207235492, 1.575250564816426, 1.577982324363276, 1.6156201048820713, 1.6612900206344419, 1.673929202777031, 1.6497744558568372, 1.6467272657590797, 1.6221864663144723, 1.6458098307054057, 1.7044404526327221, 1.6406114861531678, 1.6432961398178696, 1.540…	[0.739957596503625, 0.7153026007129684, 0.7085210409230606, 0.7267709461901141, 0.721981886823167, 0.7440534434222971, 0.7267830062714371, 0.6839829954840658, 0.7370431417734842, 0.7395353926165649, 0.7034674820068724, 0.6789994920172968, 0.6723228719755778, 0.690422599668724, 0.6856330337715135, 0.7074719811813636, 0.6903729945818226, 0.6480396576084482, 0.7005329350818124, 0.703065104729621, 0.…	[2.094214313692604, 2.2305998018299267, 2.2698037292199382, 2.1795953472587244, 2.1895399226566363, 2.0921274612516534, 2.174134733893518, 2.3957038908394526, 2.1372569331912303, 2.133748215592746, 2.2966521498235903, 2.4466734366748573, 2.4897698301684974, 2.3895139826657266, 2.401761853131262, 2.292933868003767, 2.3839429462363557, 2.6301483753677335, 2.34194768581661, 2.3373313918770506, 2.075…	[1.1794253454255266, 1.0754558261021143, 0.7566776205016161, 0.8618601700170547, 0.7259039872556489, 1.0828197150088987, 0.5592624962716882, 1.2624777031778034, 1.0313827309670072, 1.339851057048818, 2.113453112554223, 1.978644563532958, 1.559425952064908, 1.7162161700527099, 1.545630364770064, 2.020415947438907, 1.285275987872162, 2.171817646826634, 1.9408820532794402, 2.2606503166945773, 2.4951…	[0.9803623098707295, 1.0907596510192763, 1.3201215964773154, 1.2221845605817432, 1.2332807568186042, 1.016457419953866, 1.2744518947770802, 0.9768228199059991, 1.0893456809280355, 0.8971363550841946, 0.5275511863233476, 0.6300047951011193, 0.8918518814389598, 0.7790701750876775, 0.8268624883696947, 0.5663718877261746, 0.9259508536256681, 0.5207957089247046, 0.6344353281035885, 0.4533877508223146,…	[1.2030504779208062, 0.9859695718457672, 0.5731878203650149, 0.7051800503901154, 0.5885958920888422, 1.065287825886543, 0.4388258972846607, 1.292432647406101, 0.9467910407358952, 1.49347537802442, 4.006157444708771, 3.140681751819642, 1.7485257188097758, 2.202903185017402, 1.8692713558908047, 3.5672956077504385, 1.3880606976488166, 4.170191131779525, 3.0592275797140656, 4.98613011179594, 8.463922…
ECAHAT	3	5	Yes	1	1	1	1	[0.5338685968001227, 0.5296425747781157, 0.5500951738037683, 0.5406097655164033, 0.5322241575951188, 0.5391811502256328, 0.5315435267716069, 0.5424531872262011, 0.5420353745264038, 0.535837829305116, 0.5571552373994233, 0.5527825703310869, 0.5739454329285427, 0.5641307736961652, 0.5554537392079772, 0.5626525723558027, 0.5547480939507959, 0.5660377397851312, 0.5656067818027491, 0.5591936280859523,…	[3.0363983649996635, 3.0443966065770427, 2.9977666049341964, 3.020838775968608, 3.0396008538303207, 3.024052054379961, 3.0449485856249936, 3.017732319578284, 3.0151606341762194, 3.030100201458376, 3.0204978491277594, 3.0285681155479502, 2.9816347659286664, 3.004838505018676, 3.0237278513708965, 3.0080732001398163, 3.0290672074768663, 3.0016993371230742, 2.99915138689818, 3.014179039987566, 3.0676…	[0.17582297598167157, 0.17397292246151122, 0.18350166850826044, 0.17896015166948492, 0.17509672591532607, 0.17829757574599167, 0.17456568208770082, 0.1797552366414019, 0.17976998252847476, 0.1768383200816987, 0.1844580811604667, 0.18252274647323674, 0.19249354061974805, 0.18774079630367985, 0.18369832422456467, 0.18704750015047852, 0.18314156007548166, 0.18857243055116907, 0.18858894028277715, 0.…	[0.9757979962905822, 1.4409133977888384, 1.392291510874449, 0.865167695424637, 0.4742929812583066, 0.7745892791677624, 1.0313702642047011, 1.1943961176789462, 1.151377810186943, 0.6148758720433686, 1.061518242278422, 1.541635520136496, 1.4901075996728406, 0.946004910341476, 0.5360875004444721, 0.8502982719955762, 1.1196491745154402, 1.2884776280181387, 1.2440256623517876, 0.6852969756780454, 0.68…	[2.337340867181428, 1.8599771786284403, 1.833871634427189, 2.337855979418431, 2.8159060461388594, 2.2472830177449232, 2.3364794507316136, 2.224735538274208, 2.274456939766714, 2.6397495829113162, 2.341414508644608, 1.9063323112338284, 1.8767112014388967, 2.3354921795126513, 2.793857135012358, 2.2419436502862595, 2.344508870256212, 2.2463676615430397, 2.2917768610803493, 2.622340985733159, 2.56068…	[0.4174821096878717, 0.7746941276190161, 0.7592088152393132, 0.3700688592630319, 0.1684335249425854, 0.34467811710918284, 0.4414206441583519, 0.5368710559662628, 0.5062209752386155, 0.23292962181861082, 0.4533662187362591, 0.8086919111908191, 0.7939994169216645, 0.4050559101160765, 0.1918807850717466, 0.37926835131962705, 0.47756235377052897, 0.5735826997852514, 0.5428214602731223, 0.261330231044…
FUNCAT	3	5	Yes	1	1	1	1	[0.5742865072320508, 0.570591424387798, 0.5539366377255834, 0.5448822469261135, 0.5654056629564517, 0.5865138672746998, 0.5724272718770903, 0.5704531924574844, 0.5775564429422886, 0.5380205224169116, 0.6454025861751427, 0.6413905909978235, 0.6232208077469736, 0.6133385632088608, 0.6357331122792517, 0.6587417832021779, 0.6433969832225079, 0.6412366315657514, 0.6489740626998132, 0.6058427609139414,…	[2.6223027192185953, 2.6175443563111496, 2.650482667443224, 2.6668807723546055, 2.628883242945401, 2.5906142289123237, 2.610871121060966, 2.6201084910267407, 2.6112578062413943, 2.6829543496538455, 2.576240300509783, 2.5718025498242256, 2.605309902576892, 2.6220530765376964, 2.583298055731262, 2.544278069024548, 2.5651181035181003, 2.5743338416193384, 2.5651628066822525, 2.6383357131361627, 2.576…	[0.2190008434278629, 0.21798729905456904, 0.20899462748041128, 0.20431443826603227, 0.21507446725666335, 0.22639953904713525, 0.21924761711121, 0.21772121055717855, 0.22117940310674064, 0.2005328650061925, 0.2505211125093537, 0.24939340348723912, 0.23921177558591042, 0.2339153881731284, 0.24609359762758495, 0.2589110802085926, 0.2508254814232837, 0.24908837431993397, 0.2529952722724791, 0.2296306…	[1.7560583061565016, 1.84160707799554, 1.7090986581007248, 1.3401182225722255, 1.4610191297532498, 1.5252364613711002, 1.5274956870772418, 1.5010641341530644, 0.9283210259366017, 1.8272330588433465, 3.2282534299912786, 3.3056509699725085, 3.0911952170386554, 2.6870878317368048, 2.8722361233249596, 2.9299352141301163, 2.918000994112653, 2.932310080350036, 2.214213980117884, 3.191513408360629, 3.17…	[1.4073159780482223, 1.3274724503502027, 1.5804783112474599, 1.9231695112328826, 1.7367113457269758, 1.7085783782897266, 1.7226468451367374, 1.6457680344269847, 1.9177114822044008, 1.537113138935801, 0.5821102168794206, 0.5179008347751355, 0.6887764350245248, 1.0032730853728469, 0.8426758518017278, 0.809297910621951, 0.8149433842636873, 0.7548302429439397, 1.1391002747090415, 0.6777440135000042, …	[1.2478066998087685, 1.3873034257770869, 1.0813806465662574, 0.6968279263709408, 0.8412561669202874, 0.8926932944673278, 0.8867143555218916, 0.9120751544282468, 0.48407752393988945, 1.1887433738992081, 5.5457769617879515, 6.382787491369406, 4.487951474310513, 2.6783214569522724, 3.4084709051337154, 3.620341997273218, 3.580618053300853, 3.8847278679688713, 1.9438270969458393, 4.709024860107612, 3.…
BEPMIU	3	6	Yes	1	1	1	1	[1.5341678645683776, 1.5121442200171744, 1.5500473681994043, 1.5503648241396406, 1.5486205223941156, 1.506714240386892, 1.5411676959438474, 1.492131357954107, 1.513899244954522, 1.5288593128900556, 1.5135545708687337, 1.4917298333955877, 1.5293790813999235, 1.5296919207983406, 1.5279965428046656, 1.4862322992547568, 1.5204968948662645, 1.471800923367993, 1.4933390597693406, 1.5083472313771376, 1.…	[1.1967476871830167, 1.2260692700356972, 1.1851972199715337, 1.1845808170517595, 1.1904989569966258, 1.2198552636466828, 1.1881030006182802, 1.241342022322169, 1.2089620378866155, 1.2097330912966815, 1.2108569633950816, 1.2402009645236076, 1.1993368666307054, 1.1987190715829816, 1.2046581346933158, 1.233921893799871, 1.2022075556564855, 1.2554304832794927, 1.22301545682043, 1.2238789780817871, 1.…	[1.281947632737526, 1.2333269065402381, 1.3078391866601184, 1.30878771783445, 1.300816362158732, 1.2351582071160325, 1.2971667398717408, 1.2020308111077946, 1.2522305891432015, 1.2637988692624016, 1.2499862631379088, 1.2028129924641677, 1.2751872505148658, 1.2761054337596291, 1.2684067776570205, 1.2044784250305294, 1.2647540665604715, 1.1723476074304708, 1.2210304059866033, 1.232431685150115, 1.3…	[1.461269740197828, 1.002058325357489, 2.1004172560364958, 1.5289410408890995, 0.8635662461335643, 1.5191138119483558, 1.4282459422619087, 1.2050989224337527, 1.3118155442677615, 1.3964822994023187, 2.1315028457391954, 1.5649833990929143, 2.7758205006014016, 2.2068000324149573, 1.3797766915633134, 2.1945321774026056, 2.1079831134607128, 1.8259888230421892, 1.9445319886909243, 2.0524528133296998, …	[1.4735195998961093, 1.8134119414150407, 1.1135785534273195, 1.432180752906843, 1.9083453188345665, 1.4441234624986599, 1.4330597039752366, 1.6550114297514147, 1.6432362650093182, 1.5386503969503262, 1.1187284441404224, 1.499764787479932, 0.7764494929073837, 1.0747133330508818, 1.6181552869473874, 1.0863703070044406, 1.0858544458628305, 1.317684748294642, 1.2904625896378237, 1.1849244537340364, 1…	[0.9916866666048114, 0.5525817396876539, 1.8861868788438236, 1.0675615056171268, 0.45252095499201755, 1.0519279351087791, 0.9966409203329248, 0.7281514198453364, 0.7983121917409257, 0.9076020791793957, 1.9052906510989274, 1.0434858933596978, 3.5750174685638005, 2.053384809277766, 0.8526849695409828, 2.0200590565235648, 1.9413127804488464, 1.3857554512984978, 1.506848787640306, 1.7321381180562465,…
BEPPAP	3	6	Yes	1	1	1	1	[1.4405455344420213, 1.4160021376823697, 1.4744365495062133, 1.4644332828890734, 1.4662895440166668, 1.4707801141305346, 1.4521549576001118, 1.4727039919894596, 1.4374512141524192, 1.4283308493585525, 1.4591912395840752, 1.4344637054373945, 1.4931813105944154, 1.483221373767124, 1.4850689103068853, 1.489613087833006, 1.4708890338462044, 1.4914768913219751, 1.4559195520347747, 1.4468848977920827, …	[1.2788224153307655, 1.3078969387895731, 1.2595581259389736, 1.2554462062738827, 1.2563259993803417, 1.2481885777403845, 1.264844056862498, 1.2560256877896152, 1.3051659165220637, 1.293314243650751, 1.2665860446371104, 1.2956675864844251, 1.2472281036408464, 1.2431864113169537, 1.2440525898958799, 1.2359281356246923, 1.2526073213599964, 1.243720349386949, 1.2928288828927348, 1.2810805655616022, 1…	[1.1264625308193603, 1.0826557473196974, 1.1705982591371498, 1.1664643818037066, 1.1671250493421974, 1.1783316562575112, 1.1480901141301536, 1.1725110452009626, 1.1013551579578957, 1.104395823652787, 1.1520664117234514, 1.1071232470433017, 1.1971998596211828, 1.1930804264469819, 1.1937348327301638, 1.205258659379973, 1.174261884601802, 1.1992059887555506, 1.1261502363538791, 1.1294253747091971, 1…	[1.7707490201887837, 1.1894037878842414, 2.519030791261121, 1.734351027435688, 1.0466818433329037, 1.8464028816892057, 1.7131780806785732, 1.4240387227962696, 1.4904912454006505, 1.541971814722017, 2.1332884251228577, 1.4934137670318752, 2.9040819263372972, 2.0920142778925466, 1.3324189122042334, 2.2122700721306416, 2.076531600307044, 1.754585789321044, 1.8256508924739128, 1.8840256565666373, 2.0…	[1.2433646189370735, 1.6648411507268692, 0.7410067519714373, 1.2914231669434504, 1.7142808882117062, 1.2026120477671947, 1.2387963232511678, 1.5162904462909108, 1.4962015539948772, 1.4306551254013062, 1.1114736408588544, 1.536790170415713, 0.639380444486772, 1.1583198954576315, 1.593566124905539, 1.0714935670489774, 1.1078880182013684, 1.3828597301660779, 1.3610945384434927, 1.2965437213131241, 1…	[1.42415908673882, 0.7144247890346463, 3.3994707667093147, 1.342976548531774, 0.6105661274826294, 1.5353271116128366, 1.3829376536914566, 0.939159595893845, 0.9961834629973615, 1.077808192445741, 1.9193333487193, 0.9717746741104518, 4.5420249420802845, 1.8060764440776778, 0.8361240185644725, 2.064660153045529, 1.8743154237539703, 1.2688096638046744, 1.3413108648291785, 1.4531138638799765, 1.76953…
QATHOK	3	6	Yes	1	1	1	1	[3.008679870357348, 3.0182053796985167, 3.0124618663725786, 3.018349180122562, 3.0176913633451803, 3.0162794699673237, 3.0131763861263843, 3.019252895229817, 3.0187255657007404, 3.010109645332397, 2.995632534589381, 3.005619576264831, 2.999592776858981, 3.0057810360618316, 3.005093999902877, 3.003606195318745, 3.0003537637078517, 3.0067240825386223, 3.006164982429483, 2.9971214209953807, 2.988475…	[0.06370441792849425, 0.05538928150349521, 0.06034237407489474, 0.055394370322675794, 0.05600204808797308, 0.05714358927797193, 0.059866678200911023, 0.05454998894761749, 0.054935038607907695, 0.06232934885941027, 0.06750764249754707, 0.05876401238849873, 0.06397602513575751, 0.05876221191928476, 0.0593994875808014, 0.06060499278118131, 0.06346777431569817, 0.057877175258574706, 0.058286278722645…	[47.22874752163146, 54.49078409706506, 49.92282641438041, 54.48837422540382, 53.88537502422622, 52.784214433832524, 50.331444414107, 55.34836859690483, 54.95082268434423, 48.29361609603822, 44.37471705071361, 51.14728307512728, 46.886201049437304, 51.1515979042883, 50.59124450888627, 49.56037543249088, 47.2736565297476, 51.95008341553721, 51.57586053373378, 45.363629611204765, 45.373415256271976,…	[2.688539573589338, 2.0576064862217813, 2.043138377031172, 2.341297841939525, 2.2958328385581117, 2.662712260858488, 2.8528326484556894, 1.6894433013085215, 2.1921438758915524, 2.3372492516484535, 3.35968369003129, 2.881790975122469, 2.8612630614831085, 3.1128843583019465, 3.085543095872514, 3.34032271316725, 3.4615198821034214, 2.5646118822236303, 3.002489640731935, 3.0914268468368795, 1.8911686…	[0.854197232992373, 1.3330059358916404, 1.3510154939244048, 1.108366895096972, 1.125958869985006, 0.8718791570196067, 0.7304999942137741, 1.508299627298764, 1.203572858970327, 1.1752394773596724, 0.3750019235107318, 0.7268987291910426, 0.7388577220869802, 0.5419550547023155, 0.5545361389577299, 0.3827273380717645, 0.30436762870205303, 0.8984168886269315, 0.6156773580021289, 0.6030812433288101, 1.…	[3.1474458939313177, 1.543583888728492, 1.512298257288154, 2.112385214946972, 2.039002400317415, 3.0539923330207666, 3.9053150869989386, 1.1200979372607618, 1.8213636669797966, 1.9887429725381474, 8.95911055222932, 3.9645013251427494, 3.8725494448392235, 5.743805378864467, 5.564187577877071, 8.727682558544883, 11.372825345667493, 2.854590017940533, 4.876725774803551, 5.12605371338233, 1.401816271…
VACFUB01	3	6	Yes	1	1	1	1	[1.220912581198351, 0.7191192577991654, 1.1421825990447296, 1.0544354998451595, 1.1851403886267038, 1.1946183501413703, 0.7471943271358695, 0.7227918603578367, 1.2432928381551458, 1.106476810133678, 1.2830242384322532, 0.7659230025537208, 1.20255469219814, 1.1131022050035537, 1.2462665407802835, 1.2559838949830673, 0.795464034696952, 0.7697393109089977, 1.3063402053198292, 1.1662917263476338, 1.2…	[0.9609494888674446, 1.163775602966541, 1.0130934193212424, 1.0362799409632328, 0.9931660472425885, 0.9887097070420046, 1.1412188035732602, 1.164254485222533, 0.936689602050756, 1.0154269169740207, 0.925527455618945, 1.1387253677657407, 0.9785126636331299, 1.0031835279344743, 0.9579896482457149, 0.9534820586704743, 1.1155407252546097, 1.1390749215621412, 0.9013400755471199, 0.9814072520603528, 0.…	[1.270527322551879, 0.6179191727048435, 1.1274208056844106, 1.017519936615825, 1.1932953124174048, 1.2082599590484429, 0.6547336275886236, 0.620819476782762, 1.3273264007982188, 1.0896666137539337, 1.3862627528150775, 0.6726143319846432, 1.2289618079475457, 1.1095698583642006, 1.3009185882775098, 1.317260124154196, 0.7130748494326787, 0.6757582809859143, 1.4493311023887085, 1.188387108307114, 1.2…	[0.8182442967184326, 0.3718794655538875, 0.5191673452391252, 0.4095510788457102, 0.5525370366814113, 0.6838589861668523, 1.5056274985837967, 1.2774713824869204, 1.0581416450566483, 1.1947618165487872, 1.708617034736426, 0.8835222755346274, 1.180093760500846, 0.9615945266721607, 1.2230532952370592, 1.464428505189094, 2.466920663197529, 2.2056998863725967, 1.9571017158451072, 2.1231790812684777, 2.…	[1.0943275410913982, 1.727704004501945, 1.4218796629078336, 1.6171488610009201, 1.4821500797821363, 1.2872745254843645, 0.6858424658697497, 0.917185601838215, 1.0880228283926672, 0.9682216764677928, 0.6853567618930655, 1.421306943325583, 1.0767828990979875, 1.3017193688955178, 1.112318856682175, 0.8933550340867589, 0.2899898326339498, 0.47492417117497365, 0.6344747194073949, 0.5209324791907742, 0…	[0.7477142500703021, 0.2152448941397756, 0.36512748496408987, 0.25325502724110516, 0.37279425627574075, 0.531245645453549, 2.1952964033430598, 1.3928166555674488, 0.9725362533246088, 1.2339754888647447, 2.493033015413682, 0.6216266512195855, 1.0959440027227412, 0.738711084469807, 1.0995527837091452, 1.6392458197609203, 8.506921228205574, 4.644320125706895, 3.0846015703715635, 4.075727980268502, 5…
ECAHAT	3	6	Yes	1	1	1	1	[0.6199792830919836, 0.610852699052021, 0.6179243318828476, 0.615534508507646, 0.6198223485851226, 0.6165069082408356, 0.6165168614482748, 0.5832374123535304, 0.6158090259446765, 0.6009448259540584, 0.646010850183992, 0.6365782452375663, 0.6438883275107181, 0.6414180275338337, 0.6458484637368002, 0.64242187324394, 0.6424294836064044, 0.6080252948530643, 0.6416997706202584, 0.6263334906021522, 0.5…	[2.7870637867262205, 2.804314527292394, 2.7892248709828937, 2.7942416878698375, 2.7876282622439903, 2.794009786314279, 2.7977126900488325, 2.8670002827670062, 2.7964822304070425, 2.828648338280315, 2.7704709233219846, 2.7878475409518573, 2.7726693915481877, 2.7777163833180607, 2.7710361033248483, 2.777462487456459, 2.7811453103322568, 2.8508744864248383, 2.7799383680795726, 2.81229113390447, 2.82…	[0.22244890341036372, 0.21782602953663976, 0.2215398042342486, 0.2202867816265717, 0.22234756225572805, 0.22065309551191709, 0.22036460843215241, 0.20343123642479552, 0.2202084530517622, 0.21244946493398487, 0.23317727132446517, 0.22834040810575276, 0.23222686753547178, 0.23091559360989972, 0.2330711111854061, 0.2312981277497851, 0.23099457666584666, 0.21327676744393026, 0.23083237311608287, 0.22…	[0.5754432897477341, 0.7203488693050609, 0.6925262477823099, 0.5576168614423477, 0.3660508474004428, 0.6219204638875405, 1.1037162506989344, 0.3882674835851146, 0.5887456685615406, 0.35140634232371254, 0.6403607439328417, 0.79041628701584, 0.7615127474045749, 0.6211061293054468, 0.4179082323306824, 0.6888813436296721, 1.1895809303609675, 0.4407409803657273, 0.6555186511266434, 0.4016678189970176,…	[2.584784173020731, 2.321324148537346, 2.3407806198646384, 2.5318573138090588, 2.9894555610462974, 2.5113599233583557, 2.3178147122433335, 2.6766262165747006, 2.7399843620213447, 2.916367749366205, 2.5701721039780994, 2.3163452876313917, 2.3342173838830287, 2.5175516926641466, 2.9674308431369902, 2.499322327245938, 2.3387232649029985, 2.6582230175003203, 2.723377589875052, 2.8954062073143403, 2.7…	[0.2226272103311578, 0.31031808709651726, 0.2958526920059501, 0.2202402396063306, 0.12244732859394855, 0.2476429037920887, 0.476188301363695, 0.14505853719163803, 0.21487190829337816, 0.12049452350447963, 0.24915091987096685, 0.341234224118672, 0.32623900098703723, 0.2467103778306829, 0.14083166699477143, 0.27562725148331174, 0.5086454426707501, 0.165802860581721, 0.2407006114626648, 0.1387258955…
FUNCAT	3	6	Yes	1	1	1	1	[0.3518860146109532, 0.3597743640674024, 0.37423894692634896, 0.35709046083747825, 0.35890246808911697, 0.3819550618934201, 0.35299382155247194, 0.3663709695426822, 0.3724614822262772, 0.3637611030867318, 0.40065687215804885, 0.4093799199171225, 0.42535927107067995, 0.40641190575242186, 0.40841503682962466, 0.43387638501386455, 0.4018821129568611, 0.416670374822815, 0.4233963135458237, 0.41378505…	[2.8169629333783073, 2.8013394030276126, 2.7681132303495284, 2.8045929150287288, 2.8002457306667607, 2.7505014793020788, 2.8144231299815576, 2.788851511082021, 2.771118526482636, 2.7895003898574062, 2.784468313944749, 2.7684296065197365, 2.7345202563346844, 2.7718480801299163, 2.767415239125024, 2.716555038008139, 2.7818737942883227, 2.7555939443488047, 2.7376211071616767, 2.756431678864418, 2.78…	[0.12491680683527698, 0.12842940904574715, 0.13519640122492171, 0.127323455366363, 0.1281682047252544, 0.1388674264557526, 0.12542315254308795, 0.13136983739967473, 0.13440835484544944, 0.13040367529947774, 0.14388990176384495, 0.14787441911220003, 0.15555169872496247, 0.14662127721421636, 0.14757996236182958, 0.1597156615431565, 0.14446453817638885, 0.15120891656672641, 0.15465847791654208, 0.15…	[1.3790138249881907, 1.5454431375552289, 1.5860033241296787, 0.9834448762566672, 0.5570096575023896, 1.3079032366110592, 1.3244321944059694, 1.6912011133098812, 1.9428571431329502, 1.1968878175343258, 2.8895309069660287, 3.042341671930732, 3.0375968983440162, 2.205009766180711, 1.456376207562827, 2.7140124163003136, 2.701714727348611, 3.170645651940659, 3.3631463028742576, 2.5777812775919373, 2.7…	[1.6084447087042588, 1.5515774933996676, 1.5883869927618846, 2.2139653115046194, 2.2283447875103954, 1.8009122868640906, 1.8420603071998864, 1.4123892376370162, 1.2505380144059066, 1.9235454930159563, 0.775250097978249, 0.7165542910494764, 0.7295129413807916, 1.3714400523070651, 1.65307691249685, 0.9216683240633502, 0.9431894535872481, 0.5731660402715738, 0.4547747283866334, 1.0717359682196743, 1…	[0.857358551105624, 0.9960463748214099, 0.9984993149383192, 0.44420067069086744, 0.24996565191543146, 0.7262448294405817, 0.7189950237944365, 1.1974044181611923, 1.5536170198360133, 0.6222300548024509, 3.7272241751423807, 4.245793668299539, 4.1638697904311055, 1.6078061614661154, 0.8810093447878833, 2.944673637404694, 2.864445437841925, 5.531810032636205, 7.395191713500468, 2.4052391204841674, 2.…
BEPMIU	3	7	Yes	1	1	1	1	[1.0672588664375426, 1.0784560743554485, 1.0990946984792371, 1.1018167561413728, 1.1023520863005827, 1.1311941345763905, 1.0982232766515125, 1.1410889070697825, 1.1321142648452105, 1.1148208053929305, 1.0500856538357217, 1.061184349311629, 1.0816802576131999, 1.0843112221657798, 1.0848325848608318, 1.1134243341285586, 1.0807786974666858, 1.1232425229961893, 1.1143433182760025, 1.0971873660267546,…	[1.5754666225171898, 1.569414200114606, 1.5661148362800237, 1.5488013547167647, 1.5463492613258947, 1.5275501810075365, 1.5578440291832603, 1.5224964908390715, 1.528395903620715, 1.5372729117461068, 1.5876548757356796, 1.581687266651518, 1.5785787046490694, 1.5612097785745753, 1.5587512798492407, 1.5401434358359807, 1.5702599163753221, 1.5351602638411843, 1.5410020615117357, 1.5497540142032702, 1…	[0.6774239778766864, 0.6871710949707824, 0.7017970030153762, 0.7113996593468026, 0.7128739372600643, 0.7405282972964471, 0.7049635625122781, 0.7494854102690973, 0.7407205568683299, 0.7251938135868566, 0.6614067514825211, 0.6709191960293073, 0.685224154125192, 0.6945326867961228, 0.6959625944722589, 0.7229354800478037, 0.6882801287836982, 0.7316776948002031, 0.7231290250078073, 0.7079751728152932,…	[1.2236001612335752, 0.9651444981347852, 0.9431755343832867, 1.087392079771887, 0.5311487572430241, 1.3698974769263772, 0.6813756322448036, 0.46217744547690215, 1.1287344429046822, 0.47927041906610046, 1.8216236603597247, 1.492435016458524, 1.4748685522041916, 1.6639629118369805, 0.8964811053857106, 2.005723112847426, 1.1213023166239664, 0.7889741104743827, 1.703438725189381, 0.8152552027094729, …	[1.7463947634878252, 1.9803983265803577, 1.8785427140957383, 1.761448849998038, 2.106582385720388, 1.580349778856687, 1.9433237982172806, 2.261434100654565, 1.829623779734572, 2.238396129333367, 1.4040390857719027, 1.6652845747164406, 1.5781748385068268, 1.441889997455201, 1.9004148429236785, 1.2332389386078604, 1.7044885242235632, 2.0671662789039607, 1.495550116727146, 2.0398233889511586, 1.3598…	[0.7006435124609817, 0.4873486738404507, 0.5020783010714223, 0.6173282180592972, 0.25213766185621417, 0.8668318211917854, 0.3506238295799534, 0.20437360758959383, 0.6169216072762403, 0.21411331657763163, 1.2974166309324966, 0.8962041918346906, 0.9345406581184773, 1.1540151570325872, 0.47172916414740595, 1.6263864609331775, 0.6578526641208966, 0.3816693985994718, 1.1390047756588573, 0.399669504294…
BEPPAP	3	7	Yes	1	1	1	1	[1.0959255663358134, 1.0705046905891402, 1.0879932725747758, 1.0682058636831548, 1.0575925693538928, 1.0886945194164042, 1.0583606204545026, 1.0888356713523757, 1.1050266421694843, 1.037923984566984, 1.1121210758807956, 1.0863894009343626, 1.1041567495758067, 1.0841582262022913, 1.073431425447826, 1.1048230642196923, 1.074168701201968, 1.1049510967583671, 1.1212839916354413, 1.053556571027776, 1.…	[1.5538833199437587, 1.5993308537692599, 1.550670913287624, 1.57654595218973, 1.5904056431611042, 1.560941984992847, 1.6005659906910674, 1.5646496592700685, 1.5506211528751113, 1.6146390798173642, 1.5429421122570723, 1.5884143196454454, 1.5398093782342215, 1.5657438290751367, 1.5796371248550982, 1.5500315980040695, 1.5897487685670908, 1.553722572929246, 1.5396181842841887, 1.603941868002997, 1.51…	[0.7052817623240073, 0.6693453628223351, 0.7016274460633872, 0.6775608806070508, 0.6649829079151232, 0.697459950391041, 0.6612414774585709, 0.6958974265589482, 0.7126348303198237, 0.642821047465534, 0.7207795205316835, 0.6839458619189852, 0.7170736619632749, 0.6924237580056047, 0.6795430472972032, 0.7127745432043713, 0.6756845625174868, 0.7111637019440309, 0.7282870539469222, 0.6568545855963698, …	[1.2594043754061197, 0.48027376178807607, 2.0759011085583396, 1.2836489017534687, 0.48252277442492875, 1.224840993659954, 0.7454072978596408, 0.5705256933070904, 1.1187195881247716, 1.0919199644762758, 1.5578602055767323, 0.6487834419665193, 2.446088389954098, 1.5856401945289011, 0.6515828763233111, 1.5210091950015903, 0.9705211523346421, 0.759051510450515, 1.3982542422025614, 1.3699322539877954,…	[1.670143363105074, 2.2520182606693284, 1.0156395995712617, 1.6361755482156515, 2.289098462920154, 1.6549603634211545, 1.8737300409704074, 2.213027022477601, 1.820196382208851, 1.7778282420047609, 1.5452637557381386, 2.167937191973761, 0.9005475121729388, 1.5115516215952312, 2.2033369596112617, 1.5325498891149412, 1.7767169027053564, 2.119697496973056, 1.696563386278968, 1.6578263597828815, 1.600…	[0.754069622541072, 0.21326370668297007, 2.043934786940813, 0.7845422840803149, 0.2107916204746321, 0.740102917708523, 0.3978200069171081, 0.25780331081016655, 0.6146147740208006, 0.6141875456118172, 1.0081516503521282, 0.2992630249476211, 2.716223582753463, 1.0490149141287546, 0.2957254783391238, 0.9924696127706383, 0.5462441151186535, 0.3580942618153988, 0.8241685830962786, 0.826342424768303, 0…
QATHOK	3	7	Yes	1	1	1	1	[2.9318354176085024, 2.9221112659421933, 2.936680531398953, 2.945988156807806, 2.9489942045773576, 2.9397986814446075, 2.9359759007369517, 2.9339773143351398, 2.9213739173701003, 2.9243348969426, 2.9154254077691375, 2.9052758531235425, 2.920482899314033, 2.9302249222924086, 2.933350145485496, 2.9237393483151504, 2.9197331587770354, 2.9176375048909082, 2.9044880570574705, 2.9075741854636874, 2.909…	[0.12486118577651086, 0.13358457816514274, 0.12050718524183276, 0.11248425674926989, 0.1095954445087375, 0.11772335875088737, 0.12094116428177559, 0.12260355551963055, 0.13398047857322407, 0.13126776519192437, 0.1318765731717885, 0.1410061253034848, 0.12731900947026473, 0.11890229808833405, 0.11588610009392135, 0.12440373078785094, 0.1277828910414011, 0.12952945353167233, 0.14143294599323433, 0.1…	[23.48075904754098, 21.874615364131024, 24.369339682987764, 26.190226454307155, 26.907999851601943, 24.972093156681602, 24.276067773719692, 23.930605453488408, 21.804474416573218, 22.27763147081067, 22.107227520777098, 20.603898212723543, 22.938309930820736, 24.643972146909277, 25.312355348123074, 23.502023048658263, 22.849171238668053, 22.524896271391217, 20.536149032746664, 20.97861584118107, 2…	[2.521934570686687, 2.0547067879706153, 1.9791421370558888, 2.2948499176815864, 1.6224276599848781, 2.3207310765701785, 2.1977047280747284, 3.011866655221272, 2.6101480907644627, 1.9873637095778645, 3.2601713747108, 2.8846426649052086, 2.8243772938165446, 3.085258906303918, 2.500672326610303, 3.1026818901183413, 3.007484604464108, 3.5536637355419707, 3.3018080858624854, 2.8134616576583955, 1.7631…	[0.9584747795309436, 1.331478477116566, 1.3565932765883337, 1.1406718067721058, 1.5473846219028495, 1.121239627834253, 1.2106287131998739, 0.6064666990305766, 0.9250116998319657, 1.4137648723626632, 0.44818815263006095, 0.7224407294110606, 0.7414670103471624, 0.5706054163588665, 0.936410336179142, 0.5548646415635906, 0.620972086147879, 0.25503196107434434, 0.43068748930591677, 0.7931042042400387,…	[2.6311955458242378, 1.5431768693852748, 1.4589060488587924, 2.011840657459217, 1.0484966937242446, 2.0697904524234674, 1.815341651913958, 4.966252326855989, 2.8217460289838634, 1.4057243523504805, 7.274113239226514, 3.992912563577073, 3.8091745882182164, 5.406991973527868, 2.67048774452219, 5.591781594471553, 4.8431880780997005, 13.934189740657809, 7.666366374336951, 3.547404795759828, 1.2007622…
VACFUB01	3	7	Yes	1	1	1	1	[0.23101827237082823, 0.21991418575057023, 0.22171273533567634, 0.2204280150830677, 0.226792277706435, 0.21357233044285842, 0.2121049679228657, 0.23323913950316125, 0.21134223500000401, 0.22730003626913442, 0.24828929266535385, 0.23643913791663448, 0.23836109146328907, 0.2369878975831893, 0.24378726277006763, 0.22967539886993893, 0.2281008772342624, 0.2506669473788813, 0.22728863395977744, 0.2443…	[1.6950717982069687, 1.7101475121458067, 1.7043462263547333, 1.7089938096732242, 1.6905209432796164, 1.7078178366669088, 1.7230069684924698, 1.6814882813740106, 1.720252214430622, 1.694030985041052, 1.6841309480799935, 1.6996294059449009, 1.6937784271542355, 1.6984585769841398, 1.6798003225559264, 1.6976057503085966, 1.7127784605405176, 1.6705271976663612, 1.710074414083696, 1.6832665508456939, 1…	[0.13628819299288514, 0.1285936939291471, 0.13008667599767976, 0.12898116648252553, 0.134155260606507, 0.12505568559916228, 0.1231016309286579, 0.13870994052517113, 0.1228553773842722, 0.13417702407823798, 0.147428733465422, 0.13911217180029153, 0.1407274337905969, 0.1395311612509242, 0.14512871529821433, 0.13529372107050636, 0.13317593751282839, 0.1500525988017734, 0.13291154588823248, 0.1451499…	[0.3994894814946703, 0.3087459743868694, 0.12317586381036878, 0.1463857080407386, 0.11551221775471628, 0.16086526491624428, 0.3934569706131141, 0.7674092061388316, 0.658786037913551, 0.6619879279192427, 0.9361404722835915, 0.7493247437248229, 0.34468096466328674, 0.39930926628311286, 0.32596136717959123, 0.43506965284490245, 0.9251561330923143, 1.5285175281229757, 1.369649334975707, 1.37970751576…	[1.5815279396033428, 1.796533344339488, 1.7227914577229173, 1.9187786469201735, 1.6827146759271328, 1.6930376251608945, 1.5805097966407886, 1.4059287552371138, 1.4757589873659998, 1.4480459101147496, 1.2829980840908843, 1.5277470859124498, 1.5999041075846612, 1.7616343788877808, 1.5689091975694232, 1.5419188246918034, 1.2856165582807204, 0.9742859368216831, 1.0704352127447958, 1.0455953557053768,…	[0.2525971697944614, 0.17185652320880396, 0.07149783756948462, 0.07629108666374931, 0.06864634831277738, 0.09501576487466235, 0.24894307611972194, 0.5458379048584193, 0.44640489643189063, 0.4571594887255914, 0.7296507172471177, 0.49047695828350235, 0.21543851473926381, 0.2266697738580802, 0.20776305453787594, 0.28216119154772207, 0.7196205798170049, 1.5688592746286656, 1.2795256720522772, 1.31954…
ECAHAT	3	7	Yes	1	1	1	1	[0.5122966333652353, 0.4979796055417952, 0.5076804578695718, 0.49257804448010756, 0.4986672492578289, 0.4792229336864072, 0.5075709410176508, 0.49614848964547953, 0.4814187451710475, 0.509827051701712, 0.5343225897883628, 0.5195057355508617, 0.529547658293385, 0.5139159662337339, 0.5202192912151875, 0.500091534905685, 0.5294328617196139, 0.5176114210926805, 0.5023642137283794, 0.5317682835708272,…	[2.8895020135162524, 2.925787485627703, 2.8945232563394714, 2.9358430601359227, 2.917667295635929, 2.9690214125376944, 2.8993149328008285, 2.927240752733697, 2.965534700501392, 2.8917231137350248, 2.8753002762984567, 2.9117743284926103, 2.8804122297410886, 2.9219195716610007, 2.9036739410742007, 2.9552867389187405, 2.885184526797348, 2.913266766162656, 2.951759742721177, 2.877572000273031, 2.9177…	[0.17729582155293896, 0.17020361457830144, 0.17539346307122253, 0.16778078200723112, 0.17091299271980234, 0.1614077054691242, 0.17506581823014358, 0.16949357143997654, 0.16233792344080566, 0.17630562527931873, 0.18583192656185032, 0.17841552158329638, 0.18384440005692673, 0.1758829952809386, 0.1791589902214485, 0.16921929378962902, 0.18350052026214841, 0.17767388386971383, 0.17019143071084042, 0.…	[0.6066952437791004, 0.5185909711173141, 0.5782143229038479, 0.5794111275885301, 0.32011950469355993, 0.540589969843375, 0.9893619634080439, 0.6343201403423882, 0.8981512013432539, 0.29721311352249535, 0.6671661603072349, 0.5756547924148575, 0.6369807682575108, 0.6376926001678612, 0.3655619774522923, 0.5988770296681137, 1.0622197548188195, 0.6984375311823992, 0.9701693364224037, 0.340396373857766…	[2.47086854056389, 2.575800538143657, 2.4252735218017096, 2.367828224168698, 3.0019413727553994, 2.5842544310116695, 2.360966747126076, 2.6346333150177474, 2.5047691899538216, 2.954778959462536, 2.464554428221485, 2.564393140782652, 2.418292067618556, 2.3617106523692373, 2.9827697780508764, 2.573502307601809, 2.384101396102488, 2.6307671494608065, 2.5181867337356394, 2.936411593256811, 2.60340737…	[0.24553926435950466, 0.20133196007911983, 0.2384120049578155, 0.24470150396655185, 0.10663749385609454, 0.20918604737837207, 0.41904951207481445, 0.24076221033366657, 0.3585764328887375, 0.10058725799799162, 0.2707045755076657, 0.22447992987501433, 0.26340109070646117, 0.2700130092262303, 0.12255789237987143, 0.23270895382495083, 0.4455430278910657, 0.2654881604879203, 0.3852650494203789, 0.1159…
FUNCAT	3	7	Yes	1	1	1	1	[0.15426917495324824, 0.15866001640995375, 0.1568215891373715, 0.15805451051698208, 0.15787007994505564, 0.15896700773746766, 0.15908974226784597, 0.15657072896119723, 0.15518195819146915, 0.1736205086181653, 0.17908966606115106, 0.18406113059292115, 0.18198301165106368, 0.18336037199654964, 0.18316218161808326, 0.18440948094380075, 0.18455234852372124, 0.18169992473218483, 0.18011684291208585, 0…	[3.063410271467884, 3.065407272302844, 3.068640370751154, 3.043964027703877, 3.0583955958855857, 3.0667914934034415, 3.0722938455337374, 3.0698185402159974, 3.054663252199458, 3.008226436223456, 3.0459478063872294, 3.047517407910695, 3.0509033425109533, 3.0262686025165535, 3.0406250926728213, 3.048863789123818, 3.0543191198530724, 3.052097736827479, 3.0371696617985284, 2.9893327854960647, 3.04790…	[0.05035863997391626, 0.05175821752740955, 0.051104583851572044, 0.05192390878423283, 0.051618593800434424, 0.051834957831140456, 0.05178207237537461, 0.05100325211736478, 0.05080165811394531, 0.057715239294329666, 0.05879603901472221, 0.06039707275014683, 0.05964889451439916, 0.06058958938544738, 0.0602383312758486, 0.060484657137404065, 0.06042340085688201, 0.059532800191731045, 0.0593041755874…	[0.8038324463064053, 0.8852280023124282, 0.8442068184170681, 0.2699077267030224, 0.32446082358552664, 0.703707818772426, 0.5284796742246555, 0.9489978527689598, 0.8644435709260385, 0.7234527122253569, 2.0092358019203704, 2.0731390308443447, 2.019763949630594, 0.724077748094817, 0.875182521641456, 1.716041026562156, 1.3862914934703003, 2.174378822802089, 2.0923103719279785, 1.8146755227350495, 1.7…	[2.0515784045479233, 2.16035691388137, 2.16710756064128, 2.6323203005126956, 2.5087471775005614, 2.405772159679525, 2.3570284255286444, 2.138418896763322, 2.0157964056246778, 2.2400816113536473, 1.3572574771089199, 1.3678677315676422, 1.4089648187956256, 2.3081251113579064, 2.1311294471205695, 1.6874657893464604, 1.8009296238519192, 1.3206394463833493, 1.264354478485736, 1.5668587902064466, 1.621…	[0.39181171166769724, 0.40976007095142336, 0.3895546459019572, 0.10253605028630162, 0.12933181410044817, 0.29250808973787756, 0.22421438303448793, 0.4437848235466626, 0.42883476154336875, 0.3229581942722995, 1.4803645113823376, 1.5155990473351013, 1.4335091428024977, 0.3137081887510121, 0.4106660544829599, 1.0169338172045328, 0.7697643900738498, 1.6464590912809371, 1.6548447508438064, 1.158161497…
BEPMIU	3	8	Yes	1	1	1	1	[1.8926843525419814, 1.8481016036261226, 1.8806932742830949, 1.8951331214296347, 1.8573062936659668, 1.8864034302852521, 1.8824856037527198, 1.907628732298238, 1.8670344309792335, 1.9118465549355304, 1.8713718544224651, 1.8268644545439268, 1.8594305763503225, 1.873823861155087, 1.836052032432494, 1.8650909177296997, 1.8611839045990504, 1.8863621233337167, 1.8457709930665567, 1.8905173256840717, 1…	[0.9083596289644289, 0.9499632432981241, 0.9216763914052212, 0.9065367110182785, 0.9413556790253474, 0.9135663331735657, 0.9175330347827995, 0.8988618907394291, 0.93282913144207, 0.8911864485224988, 0.9223304202099519, 0.9640590572364383, 0.9356934636617126, 0.9205022534520805, 0.9554274155425655, 0.9275528715724115, 0.9315327006296439, 0.9128074795864555, 0.9468772092022968, 0.9051001054461425, …	[2.083628875822814, 1.9454453808231593, 2.0405136681603855, 2.090519995931442, 1.9730122577992713, 2.0648784459167016, 2.0516815552023653, 2.122271232045413, 2.0014752627771886, 2.145282345916713, 2.0289603524043813, 1.894971517388984, 1.9872219359892576, 2.035653746775574, 1.9217075023850365, 2.0107650732275233, 1.9979802140504936, 2.0665498098112947, 1.9493245535200272, 2.088738377455162, 2.233…	[1.4913218111926674, 1.0909142590499792, 2.239720407768069, 1.5337042791779598, 0.9103231133537627, 1.4635051526891247, 1.2632562790353885, 1.198260941477416, 1.3499592118341086, 1.29757115310786, 2.1631263436460944, 1.6720516943382302, 2.8910224447840718, 2.2085925700392175, 1.4452401211866996, 2.1278474235586735, 1.9082147582625484, 1.8081484198438853, 1.9860181904431704, 1.929332851838314, 2.4…	[1.4638706148600766, 1.8111420069529458, 1.0402178998250056, 1.4436856427948157, 1.8558524010605235, 1.4999724580567182, 1.5558089575646947, 1.719246862107012, 1.635618247631665, 1.6431001785531418, 1.106887382385693, 1.4792646338801672, 0.7152013484922699, 1.0846498597598255, 1.5591177747519807, 1.1423371439701315, 1.2188073595661018, 1.3767388485260514, 1.2782966765250319, 1.292379982352512, 1.…	[1.01875247447003, 0.6023350211424485, 2.1531261941799444, 1.0623533501440645, 0.49051482371850275, 0.9756880166887607, 0.8119610527328249, 0.6969685202792197, 0.8253510339523397, 0.7897090938487129, 1.9542424803721872, 1.130326282426137, 4.042249711747179, 2.036226299359193, 0.9269601979982581, 1.8627140286828578, 1.5656409877126745, 1.3133561399677975, 1.5536441789413349, 1.4928526270782687, 2.…
BEPPAP	3	8	Yes	1	1	1	1	[1.8166328481714928, 1.82357069965784, 1.8056119505929247, 1.8191371924697692, 1.8130307612377352, 1.8514457243425293, 1.829724726367784, 1.831851266294024, 1.8105723788384986, 1.7820172861302972, 1.8363623347478608, 1.8433329748231397, 1.8252713327389856, 1.838893969897442, 1.8327956841455642, 1.8712577055005173, 1.849484137903091, 1.8516668289179805, 1.830272856624582, 1.8016505637920208, 1.903…	[0.9705809184321356, 0.9626197733792933, 0.9847985792766286, 0.9664132620580664, 0.9702893253013584, 0.9372147818396097, 0.9581926491377085, 0.9519761705594245, 0.9775736391844794, 1.0043719210996886, 0.9583342725530121, 0.9503951777052957, 0.9725111737653931, 0.95417994032392, 0.9580499491998348, 0.9250558112062898, 0.9459769839401293, 0.9397832013505016, 0.9653079170677212, 0.9920467071747281, …	[1.8716964383619443, 1.8943831719310769, 1.8334835047378055, 1.8823595079766893, 1.868546539636137, 1.9754764438397179, 1.9095583002169552, 1.9242616810645008, 1.8521084307765616, 1.7742603598268292, 1.9162022974048223, 1.9395436951540717, 1.8768641245239932, 1.9271983115398381, 1.9130481512747, 2.022859251119522, 1.9551047956787757, 1.9703127553855717, 1.8960508085174848, 1.8160944951099949, 2.0…	[1.8287920001324618, 1.3728472250895518, 2.5326700467967154, 1.678799582078278, 1.0512672711059128, 1.6133515144024893, 1.5133905180261054, 1.4053382023760599, 1.5583650163870564, 1.5565882533535151, 2.1950759345076256, 1.6971196042592176, 2.898055885719111, 2.0305347014036985, 1.33620879983898, 1.961627109097471, 1.8593853118249344, 1.730521932008898, 1.8987222490983036, 1.8997794945464075, 2.13…	[1.2025623802936922, 1.5660698236122619, 0.8056227636353486, 1.3508150771093443, 1.7522783486237576, 1.3790825816884622, 1.371704881949567, 1.5833887064917538, 1.458722355143542, 1.4223683194383563, 1.0715324775541153, 1.4326709211222348, 0.7027376524932624, 1.2164433391282954, 1.6294424157660037, 1.2450311417264812, 1.2409301843941116, 1.4478184757884378, 1.322992181567118, 1.2881528953036634, 1…	[1.5207460586666868, 0.8766194229596819, 3.1437419113731564, 1.2428048890828187, 0.5999430809218067, 1.1698730270577435, 1.1032916321440545, 0.8875509826578258, 1.0683081745420357, 1.0943636975605289, 2.0485388735189023, 1.1845843865734609, 4.123951342918682, 1.66923903160075, 0.8200405162589474, 1.5755646934078196, 1.498380275706474, 1.1952616719209281, 1.4351726907782771, 1.4748090086763823, 1.…
QATHOK	3	8	Yes	1	1	1	1	[2.7782826548484545, 2.799100030991743, 2.7989418904217205, 2.7976340487229217, 2.783958342997901, 2.8057308002384724, 2.7989846140537282, 2.816741522461165, 2.7967492893006014, 2.8030618740350812, 2.755342064634151, 2.7769359653568055, 2.776775580407356, 2.7754153809613524, 2.7612518136676254, 2.7837616911779577, 2.776809182896346, 2.795210741232444, 2.774515118854704, 2.7810140349909283, 2.7536…	[0.2707080449755909, 0.25128932435684465, 0.25150434376984476, 0.25266674549040286, 0.265855351203107, 0.24410997600305526, 0.2512692661876149, 0.234198982296867, 0.25381646410245456, 0.24699497123454653, 0.28391689259779695, 0.26372129738109146, 0.26394235139172345, 0.2651538981947364, 0.27885441461792493, 0.25629048694294926, 0.2637054336940316, 0.245961046513724, 0.26633727549160724, 0.2592768…	[10.263022124440244, 11.138953229134666, 11.128801389542092, 11.072426817755426, 10.471703241628658, 11.493716259278793, 11.13938308700203, 12.027129643504201, 11.018785953032884, 11.348659691428667, 9.704748595348395, 10.529813075141913, 10.520386613841573, 10.46718679173636, 9.902126948397003, 10.861744126295363, 10.529965742451036, 11.364444821048028, 10.417299319944924, 10.726041236656453, 9.…	[2.6720985862587856, 2.085277736678852, 2.324687888842677, 2.478556670294755, 2.41969169158858, 3.129405734567028, 2.4871027754181747, 2.191298040493219, 2.657991540169887, 2.3794083180287147, 3.3405172798008196, 2.8916288073953433, 3.0940903020449237, 3.188403412872381, 3.152900722999975, 3.602422088937729, 3.2182659738012327, 2.973242249848201, 3.3051718667973438, 3.1057944374169812, 1.87750608…	[0.8838966643094428, 1.3497962641672758, 1.133879254070806, 1.0674645831412775, 1.0974335932070611, 0.5573993753182557, 1.007047880008801, 1.2788527049208003, 0.939073316381283, 1.1940432551022064, 0.3957386579325684, 0.7410837476722024, 0.5619559335054963, 0.5188568171617902, 0.5395855754127408, 0.22813089270913944, 0.4699439507620528, 0.6800037744031643, 0.4326252443325514, 0.6228241683719346, …	[3.0230893430810735, 1.5448833220510607, 2.05020762175221, 2.321909981313845, 2.204863881118717, 5.614297168489372, 2.4696966497724406, 1.71348743452744, 2.8304409185136383, 1.9927320956434234, 8.4412205197553, 3.901892082343134, 5.505930478825812, 6.145054487890001, 5.8431894154847495, 15.791031394992686, 6.848191084452837, 4.372390803944875, 7.639803525327145, 4.986631211719904, 1.3610861396936…
VACFUB01	3	8	Yes	1	1	1	1	[1.4616900168750044, 1.5052755028851525, 1.4721561073585574, 1.4109815313936704, 1.5251944261521437, 1.4538673283570671, 1.4518832308632472, 1.4872115342117485, 1.4337102038172174, 1.4850116470247405, 1.5286532647811384, 1.572479407130915, 1.5395847037060262, 1.4773847734427932, 1.5926558400792183, 1.5213110813286117, 1.5193750191848379, 1.5546364194093745, 1.500593668090674, 1.5524665946609668, …	[0.7725963098268954, 0.7478717818712408, 0.7593657841959491, 0.8056728201013484, 0.7272628017347142, 0.7653963322884954, 0.766461977249897, 0.7497338678440091, 0.7874915694903523, 0.7515309942002402, 0.7366528219707872, 0.711988456475752, 0.7235412579776754, 0.7697345333693306, 0.6914086959596398, 0.7295856218745912, 0.7306830337474456, 0.7138662439666222, 0.7516113395866694, 0.7156876866345435, …	[1.8919194905325194, 2.012745418898974, 1.9386653151844904, 1.7513083427788692, 2.0971709573405257, 1.8994960741581806, 1.8942664789095935, 1.9836525972722634, 1.8206038761089012, 1.9759819069139677, 2.0751339290216673, 2.2085743003678435, 2.127846458969351, 1.9193432402933661, 2.303494083002086, 2.0851714119855704, 2.0793900350914636, 2.1777699009424847, 1.9965021668192093, 2.169195619336837, 1.…	[0.5167296740366909, 0.5070419231208653, 0.5536935432476767, 0.4389608593376153, 0.5770717079041016, 0.4028408863569491, 2.042543039864064, 1.3744971335538914, 1.1554895263476765, 1.0057760209678108, 1.2117322990695572, 1.1301094531285159, 1.2413196020666741, 1.0116897529794744, 1.2548857661257302, 0.9739286841579821, 2.7876571570742805, 2.288203426746199, 2.0517176618731896, 1.8871734734351122, …	[1.2490333869468904, 1.6168883551881692, 1.3983950322749232, 1.6406691871656742, 1.5176155461845158, 1.4038949578047162, 0.38988296655069027, 0.8696677967700656, 1.0545085526621214, 1.1415252017505344, 0.9272626187787166, 1.249943929420697, 1.0407948965388432, 1.3054248572250031, 1.1313289455692028, 1.1199506001302453, 0.1299320085242991, 0.4351317020205253, 0.5962280036764118, 0.6873533464181177…	[0.41370365230970607, 0.3135911774575537, 0.39594930650384424, 0.26754988925947887, 0.38024894338683823, 0.28694517643034717, 5.238861953715294, 1.580485259611492, 1.0957611708607078, 0.8810808727003561, 1.3067843721183445, 0.904128118492707, 1.1926649584799798, 0.7749888837953233, 1.109213877219735, 0.8696175385277873, 21.4547376642219, 5.258645637909103, 3.4411628592116736, 2.7455652660591583, …
ECAHAT	3	8	Yes	1	1	1	1	[0.48939993788264596, 0.4632723853117533, 0.48439654690141387, 0.4814870737812725, 0.4914451148596818, 0.4691608141526662, 0.4788276063461551, 0.5000005402211867, 0.47877468269285317, 0.48266661509035574, 0.510937058228722, 0.48388170797818625, 0.5057572782586613, 0.5027443392556427, 0.5130546081426383, 0.4899805371567111, 0.4999912679665778, 0.5219124442449309, 0.4999357091093808, 0.503966012590…	[3.087838827324758, 3.1526818673218755, 3.0981321212279416, 3.107587234318111, 3.081875646841515, 3.1360927615761858, 3.1107129303155605, 3.05613272792576, 3.1148074508458654, 3.102892040231472, 3.073035719991815, 3.138292653530607, 3.0834157400000057, 3.092905935006712, 3.067045441135962, 3.1216165531114304, 3.09608905657384, 3.041195004896337, 3.100166470497429, 3.0882003887267544, 3.1168974603…	[0.15849270808821725, 0.14694549111144273, 0.15635115868119395, 0.15493919799388153, 0.15946299305208606, 0.14960042633332954, 0.1539285742762452, 0.16360563651322305, 0.1537092389331597, 0.15555378944294476, 0.16626460112545743, 0.15418629216552354, 0.16402500373130366, 0.16254756847448437, 0.16727975440514337, 0.15696371697809247, 0.1614912422835384, 0.17161426459159954, 0.1612609238461846, 0.1…	[0.5210153111674152, 0.8607901596058753, 0.9444901144108233, 0.713720147432909, 0.30276929575606804, 0.6104697196523166, 1.1205662688719153, 0.3900535959602172, 0.7837607652862556, 0.41140083182521203, 0.5833947043802209, 0.9371203654708226, 1.0225680415683995, 0.785468757605693, 0.34919036836426715, 0.677174213465165, 1.2075096605398927, 0.4429959501451196, 0.860217053171089, 0.4668860059615502,…	[2.70965456828191, 2.3491733335427067, 2.225117135823231, 2.5279463855615023, 3.190561996640827, 2.5580712953161417, 2.3546261298591884, 2.7476285617075273, 2.687560539924968, 2.926139791820204, 2.6919232128487915, 2.3514363136562593, 2.234885206257272, 2.5193739081555546, 3.167622195725382, 2.5449256443064106, 2.3761452634855087, 2.728352084004613, 2.6798072840178233, 2.904557600578924, 2.824199…	[0.19228108160582674, 0.3664225824953272, 0.4244675928314167, 0.2823319954526563, 0.0948952868099218, 0.23864452909115305, 0.47589986990373184, 0.14196008929162407, 0.2916253433711067, 0.14059507101309754, 0.21672041074411985, 0.3985310425072452, 0.45754835134502436, 0.311771410771154, 0.11023737895115454, 0.26608801517645947, 0.5081800675639783, 0.16236758911808047, 0.32099959512064963, 0.160742…
FUNCAT	3	8	Yes	1	1	1	1	[0.598469282660844, 0.6070670526535183, 0.6028789462724331, 0.6111008058592983, 0.5685176867666524, 0.6380830815450032, 0.6184157465916101, 0.6322563530618945, 0.6154593331338065, 0.6288943632334977, 0.6711296140985546, 0.6804802089338456, 0.6759235799028651, 0.6848740092157849, 0.6384742797917548, 0.7142479801708241, 0.6928473102977242, 0.7079089595985567, 0.6896112031460103, 0.704255207074891, …	[2.4139767923193576, 2.4070172808647996, 2.411504776503657, 2.400092738688094, 2.4623652285399102, 2.3542432918401084, 2.3847097002947044, 2.3634191769572612, 2.396613968876894, 2.367054901331611, 2.370512793694553, 2.3631511086083856, 2.3678159492178668, 2.356099936575937, 2.4199479401908115, 2.3094279674357643, 2.3405377273783774, 2.3187890412108487, 2.3524190967979726, 2.3225606732155413, 2.37…	[0.2479184077349114, 0.2522071850001051, 0.25000114125692213, 0.2546154971467185, 0.2308827627101289, 0.2710353189734561, 0.25932537889839835, 0.2675176537561487, 0.2568036993551466, 0.2656864286838918, 0.2831157949806161, 0.2879545901466146, 0.2854628883322351, 0.2906812222112682, 0.2638380227887925, 0.30927484651702636, 0.29602056920218006, 0.3052925242517507, 0.2931498065479421, 0.303223599364…	[1.532417861944101, 1.762517179077671, 1.9496606963239917, 0.9446155387850333, 0.5273512635604914, 1.3083974689997644, 1.8394514689329915, 1.7994746057187478, 1.9655981661707744, 1.2591150346884, 3.0473938884898595, 3.1949533136990103, 3.3216435329996616, 2.151430595815239, 1.3801726713295739, 2.7048295616418487, 3.2494569516389142, 3.2367489533507956, 3.3626066974105067, 2.6436806628136034, 2.91…	[1.5230174653212483, 1.476353037756185, 1.3350024475397084, 2.2164636850580393, 2.289066268783947, 1.8451088583042647, 1.3859086989539366, 1.3779693070925199, 1.2637151798283215, 1.9174463965799557, 0.6927806898207383, 0.6457482271054937, 0.5212342065956281, 1.3925521815809347, 1.732009583455454, 0.9660016875528492, 0.5500511207040337, 0.5429707263221456, 0.4654668034640214, 1.0508927758748616, 0…	[1.0061722185312365, 1.193831782780363, 1.460417319771244, 0.4261813740297298, 0.2303783296936369, 0.7091166806289351, 1.3272529931599262, 1.3058887425552268, 1.5554123251394394, 0.6566624427854747, 4.398785839828176, 4.947676477595751, 6.3726507028280714, 1.5449551006216267, 0.796862029236613, 2.800025710611266, 5.907554460537771, 5.9611850076617685, 7.224160074114548, 2.5156521421633675, 3.0295…
BEPMIU	3	9	Yes	1	1	1	1	[0.7896784575785231, 0.7758313918408559, 0.7640383666130173, 0.7719264660968288, 0.7986469121887743, 0.7735121209085136, 0.7974541765388257, 0.7825022830102778, 0.781847145294186, 0.7815984550851321, 0.7755718948306559, 0.7619348983348092, 0.7502947427558642, 0.7580724100774257, 0.7844120854610133, 0.759629435815263, 0.7832231330818791, 0.7684878395227407, 0.7678636390827603, 0.7676205814524997, …	[1.7182601737164458, 1.7384271219513838, 1.74348169074922, 1.7365293657047132, 1.7083688196893143, 1.7322362516731569, 1.7042117881773595, 1.72146122635973, 1.7315362533376941, 1.7327151109151395, 1.7279621811041743, 1.748042382920817, 1.7529741168559771, 1.746090124808837, 1.7181383039068328, 1.7417993658224702, 1.713950542517724, 1.7310900599444898, 1.7411968649860483, 1.7423773693686726, 1.691…	[0.45958026011306424, 0.4462835295447907, 0.438225632461153, 0.4445225524784419, 0.46749092056949215, 0.4465396219259254, 0.4679313815753477, 0.4545570187862948, 0.45153380056992987, 0.45108307197270775, 0.4488361512258692, 0.4358789613909055, 0.42801244784009995, 0.43415422795568465, 0.4565476968165821, 0.4361176440413786, 0.45696950620952925, 0.44393290522815637, 0.44099760028508495, 0.44055931…	[0.8461836440586283, 0.768086807419109, 0.6831320067896354, 1.0199139733427396, 0.3953311345530855, 0.6105221684158034, 0.7548656162007504, 0.6359605510574894, 0.5612253041710069, 0.6054546996618367, 1.3324993993885754, 1.2254721100434132, 1.101569232612379, 1.5512264116234125, 0.6824555541646771, 1.0043761261922006, 1.2005236509427435, 1.039722708977175, 0.9321384135053221, 0.9944893076092247, 1…	[2.02950423074537, 2.0965503546089876, 2.2836682276127953, 2.021922610654575, 2.310378838580024, 2.1849421610168265, 2.2327224339770124, 2.198391309768669, 2.231870462962866, 2.259002500951586, 1.742182953118661, 1.8235339364964345, 2.0185992094388916, 1.6975819968401236, 2.139078514007801, 1.9502075798783394, 1.9513657572561685, 1.9547042636704168, 2.0090410823528693, 2.0198670617927146, 1.69715…	[0.41694105941718235, 0.3663574336435908, 0.2991380265003464, 0.5044277995449855, 0.17111095719525327, 0.2794225766286093, 0.3380920103248814, 0.2892845091915915, 0.25145962253829274, 0.2680186052945023, 0.7648447007263411, 0.6720314250898556, 0.5457097315115769, 0.9137858521773103, 0.3190418442780863, 0.5150098566711843, 0.6152222598344709, 0.531907935282676, 0.4639718031119887, 0.49235384170608…
BEPPAP	3	9	Yes	1	1	1	1	[0.687192145292821, 0.7268681853197019, 0.7132494822971817, 0.7321739299946911, 0.7174274453594983, 0.7199313792371913, 0.7016812326829494, 0.7144166791733618, 0.7124653220457687, 0.6832501807234349, 0.6990361135207137, 0.7392506768808258, 0.7254463864829983, 0.7446490099063566, 0.7296918253394452, 0.7322119759701656, 0.7137224471593255, 0.7266441053632952, 0.7246450602064037, 0.6950383673059108,…	[1.8076466716915163, 1.7630475637732312, 1.7795157996771307, 1.7450109399195404, 1.7682252726396035, 1.7759024818626465, 1.7917522826039327, 1.7693087167050414, 1.78441428089953, 1.8132319182261412, 1.7997517351379977, 1.7548751100539282, 1.7714328988089483, 1.7368437849003653, 1.760135719146886, 1.7677603029751798, 1.7837528322478453, 1.7612476432473962, 1.7763233355348447, 1.8053616548302283, 1…	[0.3801584436021321, 0.4122793963448589, 0.4008109860146177, 0.41958128355828556, 0.40573305701514145, 0.4053890270382948, 0.39161732316210823, 0.40378294213336036, 0.39927125089282084, 0.37681345329054694, 0.388406967401598, 0.42125543444405467, 0.4095251854985667, 0.42873689411801286, 0.41456565956920466, 0.41420320093048624, 0.4001240722684143, 0.41257350046669505, 0.4079465971707317, 0.384985…	[1.2449665781447128, 0.8119002217856333, 0.8990453407423051, 0.8363717741278662, 0.6614558924803872, 0.5609119442353491, 0.9707537593749185, 0.9471717315172316, 0.8280184992076876, 1.0350105849918056, 1.5342306092518556, 1.0392005123462984, 1.13990708396446, 1.0692493921942716, 0.8641628948024946, 0.7432857606914856, 1.2209499365458956, 1.198530265482575, 1.0596356763827635, 1.2956718934585043, 1…	[1.6864403661857164, 2.1715599207413727, 2.085783853665548, 2.00812889756822, 2.050088717417807, 2.134169159993758, 2.0826961727014224, 1.8600043870280534, 2.0066748504260685, 1.9344709457027187, 1.5661873470844154, 2.059004251556349, 1.96985594797243, 1.9007331968275307, 1.9567535148782298, 2.047822670994213, 1.961500276320784, 1.7504505843308056, 1.900039786731804, 1.815461353386656, 1.62232758…	[0.7382215245241663, 0.3738788020679852, 0.4310347590246834, 0.4164930723026225, 0.3226474478204656, 0.2628245008643034, 0.4661043565061983, 0.5092309126381356, 0.41263212076031053, 0.5350354769044237, 0.9795958396088119, 0.5047102314435695, 0.578675351940209, 0.5625457554900029, 0.44163094034675704, 0.3629639280878857, 0.6224571830476874, 0.6846981435587175, 0.5576913092990584, 0.713687400198021…
QATHOK	3	9	Yes	1	1	1	1	[2.843765545632288, 2.826915251779782, 2.8461811100571413, 2.8539995711299557, 2.8461450033336204, 2.8737812410023227, 2.8430090744888905, 2.842503097140842, 2.841574279794679, 2.848938981335467, 2.823617082971236, 2.806082714198918, 2.8261309379157518, 2.834260901855605, 2.826092124354991, 2.8548663829706182, 2.8228269089986915, 2.8222889221067926, 2.82133499447309, 2.8289917363837183, 2.8199702…	[0.1969198554913233, 0.21197282742726484, 0.19475325402060256, 0.1876184396208248, 0.19476631400128055, 0.16998491660037068, 0.1975518458606672, 0.19782569289267116, 0.1988565618655491, 0.19213155485758207, 0.20740501811463719, 0.2231072666692496, 0.20514454922925393, 0.19770452997999657, 0.20515900559907968, 0.1792897055209397, 0.20806634189205508, 0.2083597255422095, 0.2094266911969324, 0.20241…	[14.441233153137219, 13.33621524084163, 14.614292964553236, 15.211722136149643, 14.613127623881137, 16.906095543515157, 14.391204810579483, 14.368725596644419, 14.289567581460673, 14.828063945286079, 13.61402490951575, 12.577280677992702, 13.776290662041832, 14.335841986738345, 13.775130738729162, 15.923203034304672, 13.566956016668835, 13.545270875945043, 13.471706869589388, 13.97616951806197, 1…	[1.89211734419789, 1.7052691762603307, 2.4460919656994604, 2.385534973370223, 1.6870645254963412, 2.190620118824853, 1.715040031272184, 2.1002563303784463, 2.5060446694548517, 1.906426960502396, 2.7380813915252227, 2.5453645667420153, 3.2175189602302403, 3.174897536980342, 2.5442654302288017, 3.0091945142938075, 2.553266381864946, 2.919159795351281, 3.2451498447105016, 2.7490853551415437, 1.20633…	[1.4432057872516162, 1.6137001990946014, 0.9900289836715359, 1.0485008242813976, 1.5857481004422762, 1.204104743503223, 1.646205645471115, 1.303283772354069, 0.975806204637771, 1.4372515638764183, 0.8161558651137409, 0.9783158172703272, 0.47092582827657786, 0.5165592349647612, 0.9597713518998752, 0.6205657302141804, 1.0130338890693538, 0.6968963638197465, 0.46621529280609775, 0.8098318008167218, …	[1.311051660762228, 1.0567447269431496, 2.4707276312538804, 2.2751865502873376, 1.0638918785561258, 1.819293654181165, 1.041813965339288, 1.6115111497052081, 2.568178658369077, 1.3264393015239186, 3.3548510873516038, 2.601782084893638, 6.832326381428733, 6.1462409769848145, 2.650907870080106, 4.84911487660658, 2.520415564982294, 4.1888004399264265, 6.960625047664798, 3.394637444922599, 0.63788321…
VACFUB01	3	9	Yes	1	1	1	1	[0.5312905987284375, 0.25402487653869105, 0.252906759278887, 0.2555575545071847, 0.2519469138815864, 0.2543840495302422, 0.48865478251413963, 0.2543622928242596, 0.25487315893885554, 0.2546269616678573, 0.5673885845636365, 0.27281593827159634, 0.27161596377259895, 0.2744374124111129, 0.27059015680279547, 0.2731918944694392, 0.5220193844062818, 0.2731635994794786, 0.2737153317379883, 0.27344802568…	[1.340393621807021, 1.5834808245921208, 1.5917293131751349, 1.5934506049417707, 1.594904455829717, 1.5895069808925653, 1.3823018316900315, 1.5942059404685585, 1.5872441740175953, 1.5918768458147923, 1.3209514596626395, 1.5722649555410921, 1.5805091753891725, 1.5821047525254393, 1.5837057158567622, 1.5782371329464344, 1.3634402540179362, 1.5829070080121674, 1.5759676710999642, 1.5805813457764653, …	[0.3963690889637257, 0.16042182045628736, 0.15888804533881207, 0.16037996641667063, 0.15796991033579882, 0.16003959252031494, 0.3535080192411378, 0.15955422468787134, 0.1605758982209565, 0.15995393257794893, 0.4295302302088701, 0.17351778865904138, 0.17185345583692566, 0.17346349031127137, 0.17085886228326835, 0.17309939600737512, 0.38286927708635377, 0.1725708447159638, 0.1736808037102345, 0.173…	[0.17774791087969, 0.16613764677248807, 0.04200390709270962, 0.25293276259953124, 0.21655942999410407, 0.30514794519324717, 0.08467615403554814, 0.10379205911325785, 0.3497407028781082, 0.3138258588967742, 0.46728637704066855, 0.44050574013567584, 0.13284530886116763, 0.626018326746304, 0.55188175813803, 0.7326634371265973, 0.2471891478850971, 0.294597116490978, 0.8164094883088714, 0.746838648229…	[1.9539026933197383, 2.0754730868584805, 1.9313417361678165, 2.0123781570539983, 1.956743896343006, 1.8965232909970444, 2.218052562487925, 2.14645515274621, 1.905232339985259, 1.964673672190015, 1.7692949140473462, 1.8906200555744668, 1.875913891948586, 1.7620217285271202, 1.7411937624257638, 1.6214286310263806, 2.103353117690471, 2.0157782882397837, 1.599445904262235, 1.6756410183372168, 1.60257…	[0.09097070774680752, 0.08004808533747874, 0.021748562828686188, 0.12568848539372426, 0.11067336425519758, 0.16089860147872168, 0.03817590054789746, 0.04835510258877973, 0.1835685315318625, 0.159734343335987, 0.26410881155574495, 0.23299538097929873, 0.07081631488062384, 0.3552841129090926, 0.31695597012084953, 0.4518628961564679, 0.11752146884233891, 0.14614559458730247, 0.5104326980570504, 0.44…
ECAHAT	3	9	Yes	1	1	1	1	[0.4468405011719465, 0.4584944034250066, 0.4529539353269777, 0.4435203459348296, 0.4605959518424248, 0.4426619670073377, 0.4476666969068638, 0.46166238811949045, 0.4574460544708991, 0.4353398238851882, 0.4663772555764531, 0.47844475371079664, 0.4727078849490713, 0.4629385920701305, 0.48062159229567286, 0.4620495887618307, 0.46723327252929076, 0.48172578284134326, 0.47735988227296383, 0.4544659793…	[2.9410553220223847, 2.91337506909291, 2.926661488690893, 2.9509563130186764, 2.9037697121880393, 2.953268494947233, 2.936405364601589, 2.901122184886045, 2.9126897253911093, 2.9714591883778296, 2.9284151432338463, 2.9005598962688337, 2.913928316691645, 2.9383586268817163, 2.890943151051945, 2.940682903249039, 2.9237637995156813, 2.888280480193258, 2.899903506723429, 2.9589843454825937, 2.9661228…	[0.1519320285565664, 0.1573756871502853, 0.1547681332731056, 0.15029715756148593, 0.15862000003277052, 0.149888832581491, 0.15245398414792882, 0.15913234903535245, 0.15705279229818214, 0.1465070849998272, 0.15925926918320504, 0.16494910321495143, 0.16222358053260708, 0.15755006479975397, 0.16625079331663306, 0.1571232274827494, 0.1598054099331442, 0.16678635823107818, 0.1646123331918474, 0.153588…	[0.8218398567158389, 0.6191494363699495, 0.818584218576139, 0.8143392911939662, 0.30487124392739945, 0.37231774824160757, 1.0978821670208954, 0.9428667675505636, 0.4691673234988753, 0.3738468249100997, 0.8867283796556004, 0.675807956342976, 0.8813752744293398, 0.8781276037602905, 0.3473986503358674, 0.4184656895855818, 1.1704546541733172, 1.005979970066077, 0.5213969017562047, 0.42200289205723046…	[2.5481411401925715, 2.4011607175508205, 2.4010140819271646, 2.481914843609505, 2.945632755408898, 2.6061008905768444, 2.493200107331833, 2.205756488486625, 2.640717307244581, 2.97984578541015, 2.56017976190288, 2.400278567484181, 2.414956145260367, 2.494288067449173, 2.9285842466319414, 2.5929815370092864, 2.5344154399530114, 2.2344768346486585, 2.6295485484276213, 2.962512564705299, 2.750838389…	[0.32252524938776733, 0.25785422518550977, 0.3409327020352607, 0.3281092795309827, 0.10349940717069421, 0.14286390430540752, 0.44035060153908956, 0.4274573247192245, 0.177666621948421, 0.12545844712519005, 0.34635395250391726, 0.2815539685676212, 0.3649653332873732, 0.3520554082024387, 0.11862341018032792, 0.16138398350041283, 0.4618243069869467, 0.4502082789434037, 0.19828380885684044, 0.1424476…
FUNCAT	3	9	Yes	1	1	1	1	[0.12389114683857277, 0.12497209419984305, 0.12307489291386248, 0.13167567370947503, 0.1282639279256095, 0.12952696264373215, 0.1380200783091569, 0.13029760783228775, 0.12934137104359764, 0.1342449260935003, 0.14422915417641813, 0.14545432396255079, 0.1433073524313742, 0.15304206683438742, 0.14918549029001532, 0.1506195848242122, 0.16022647125716727, 0.15149004226825832, 0.15040270171714198, 0.15…	[2.8841486529838343, 2.8791972132894266, 2.8931408560874003, 2.843393619813517, 2.866968283923289, 2.8668710695552346, 2.8282282988803384, 2.8605474762382315, 2.8580301539663546, 2.8444317155853374, 2.8707450333713527, 2.865721184159659, 2.8797652531412647, 2.829507227792349, 2.8532596972905337, 2.8530497360542073, 2.8138675893533445, 2.846691112748371, 2.8442726783760555, 2.8303124612745147, 2.8…	[0.04295588117845436, 0.043405187259494764, 0.04254023534834228, 0.04630933712164373, 0.0447385234935656, 0.04518060265048017, 0.048800897142496386, 0.04554988473871997, 0.04525542561687062, 0.047195693029978364, 0.050241018446364055, 0.050756620974347744, 0.04976355356571294, 0.054087886869896636, 0.05228598379309196, 0.05279248479997422, 0.05694172386199201, 0.053216185482800944, 0.052879143009…	[0.3964435069318564, 0.7861499317282139, 0.2873107351192305, 0.3578965356259017, 0.23178420837301633, 0.5340661981292268, 0.2679569002991232, 0.3478067063896678, 0.43863389586544316, 0.3643438818323257, 1.0339603915207267, 1.853151625287164, 0.7639631588384254, 0.9181136402694858, 0.6128439450791487, 1.3353386133447696, 0.7170395228247526, 0.9007555485306603, 1.1343874408713812, 0.940865605511244…	[2.8082409465114044, 2.427367286218684, 2.8011181254954476, 3.1309860517804666, 2.949973760619728, 2.7822153986396385, 2.8072212664351466, 3.02343998716101, 2.7353119113650917, 3.0075998007175078, 2.3216009809175238, 1.6477082095998774, 2.4379843192281614, 2.64822219706063, 2.650274803254309, 2.1484952322378157, 2.4809360683963746, 2.5642606783048367, 2.2030002060786082, 2.5291748947640182, 2.486…	[0.14117147156633642, 0.32386937740800914, 0.10257001748843149, 0.11430793037943437, 0.07857161696391608, 0.19195717139311283, 0.09545271813910065, 0.11503674882472398, 0.1603597359565979, 0.12114107792712515, 0.44536524580209885, 1.1246843430713838, 0.31335852032070804, 0.346690561422126, 0.2312378868510651, 0.6215227259098528, 0.2890197502300944, 0.3512730028392142, 0.5149284315731487, 0.372004…
[truncated: 234 more rows]
