# Supplementary material for: Efficient Exploration of Adsorption Space for Separations in Metal–Organic Frameworks Combining the Use of Molecular Simulations, Machine Learning, and Ideal Adsorbed Solution Theory
Source: J Phys Chem C Nanomater Interfaces. 2023 Sep 14;127(38):19229–39. doi: 10.1021/acs.jpcc.3c04533 (PMC10544990; doi:10.1021/acs.jpcc.3c04533)
Supplement: Supplementary file 2 — jp3c04533_si_002.zip [file jp3c04533_si_002.zip › Data S9.xlsx]

## Sheet: Fig1
Pressure (Pa)	Loading (mol/kg)
8808.22	2.53686
880.822	2.53558
88.0822	2.51675
8.80822	2.30536
0.965456	0.532332	New state point
0.000226213	9.10538e-05

## Sheet: Fig2(a)
MOF	molecule	Pressure (Pa)	GCMC simulated loading (mol/kg)	Average ML predicted loading (mol/kg)
ABUWOJ	C7H12_1,5-heptadiene	69970.1	2.13712	2.18028
ABUWOJ	C7H12_1,5-heptadiene	6997.01	1.98031	2.2133
ABUWOJ	C7H12_1,5-heptadiene	699.701	1.98158	2.16481
ABUWOJ	C7H12_1,5-heptadiene	69.9701	1.91737	2.05108
ABUWOJ	C7H12_1,5-heptadiene	0.506514	1.82209	1.65261
ABUWOJ	C7H12_1,5-heptadiene	0.0116067	0.45665	0.761135
ABUWOJ	C7H12_1,5-heptadiene	9.42e-06	0.000246908	0.000239891
ABUWOJ	C6H14_2,3-dimethylbutane	382356	2.53776	2.40298
ABUWOJ	C6H14_2,3-dimethylbutane	38235.6	2.53785	2.45773
ABUWOJ	C6H14_2,3-dimethylbutane	3823.56	2.53501	2.3551
ABUWOJ	C6H14_2,3-dimethylbutane	382.356	2.50678	2.19685
ABUWOJ	C6H14_2,3-dimethylbutane	0.02573	0.000249605	0.000381103
ABUWOJ	C6H14_3-methylpentane	294964	2.53786	2.41769
ABUWOJ	C6H14_3-methylpentane	29496.4	2.53789	2.44631
ABUWOJ	C6H14_3-methylpentane	2949.64	2.53582	2.37265
ABUWOJ	C6H14_3-methylpentane	294.964	2.51797	2.24061
ABUWOJ	C6H14_3-methylpentane	0.00129049	0.000273796	0.000317811
ABUWOJ	C6H10O_4-hexen-2-one	11203.9	2.51987	2.36972
ABUWOJ	C6H10O_4-hexen-2-one	1120.39	2.47727	2.36755
ABUWOJ	C6H10O_4-hexen-2-one	112.039	2.49855	2.25304
ABUWOJ	C6H10O_4-hexen-2-one	11.2039	2.35384	2.16027
ABUWOJ	C6H10O_4-hexen-2-one	9.79e-06	5.96e-05	8.70907e-05
ABUWOJ	C7H14_4-methyl-1-hexene	115465	2.51889	2.32549
ABUWOJ	C7H14_4-methyl-1-hexene	11546.5	2.51106	2.34707
ABUWOJ	C7H14_4-methyl-1-hexene	1154.65	2.48346	2.2859
ABUWOJ	C7H14_4-methyl-1-hexene	115.465	2.32547	2.16062
ABUWOJ	C7H14_4-methyl-1-hexene	11.5465	1.94065	1.85456
ABUWOJ	C7H14_4-methyl-1-hexene	1.3902	1.41782	1.24506
ABUWOJ	C7H14_4-methyl-1-hexene	0.000304405	0.000343355	0.000317666
ABUWOJ	C6H10O_4-methyl-4-penten-2-one	15718	2.53258	2.40101
ABUWOJ	C6H10O_4-methyl-4-penten-2-one	1571.8	2.51781	2.42839
ABUWOJ	C6H10O_4-methyl-4-penten-2-one	157.18	2.52744	2.32257
ABUWOJ	C6H10O_4-methyl-4-penten-2-one	15.718	2.49244	2.19572
ABUWOJ	C6H10O_4-methyl-4-penten-2-one	2.19e-05	5.72e-05	0.000119827
ABUWOJ	C7H14_4,4-dimethyl-1-pentene	160639	2.53173	2.36826
ABUWOJ	C7H14_4,4-dimethyl-1-pentene	16063.9	2.5308	2.41342
ABUWOJ	C7H14_4,4-dimethyl-1-pentene	1606.39	2.48529	2.29624
ABUWOJ	C7H14_4,4-dimethyl-1-pentene	160.639	2.31738	2.1397
ABUWOJ	C7H14_4,4-dimethyl-1-pentene	16.0639	1.23577	0.943966
ABUWOJ	C7H14_4,4-dimethyl-1-pentene	2.91951	0.0965647	0.206194
ABUWOJ	C7H14_4,4-dimethyl-1-pentene	0.0109096	0.000298661	0.00037894
ABUWOJ	C2H4O_acetaldehyde	1160790	4.80162	4.78861
ABUWOJ	C2H4O_acetaldehyde	116079	4.85823	4.71981
ABUWOJ	C2H4O_acetaldehyde	11607.9	4.22746	4.17438
ABUWOJ	C2H4O_acetaldehyde	1160.79	2.81212	2.5878
ABUWOJ	C2H4O_acetaldehyde	150.815	0.184964	0.530938
ABUWOJ	C2H4O_acetaldehyde	0.214186	0.000247186	0.000221243
ABUWOJ	C3H6O_acetone	319253	3.32229	3.52705
ABUWOJ	C3H6O_acetone	31925.3	3.45412	3.67353
ABUWOJ	C3H6O_acetone	3192.53	3.17716	3.45993
ABUWOJ	C3H6O_acetone	319.253	2.8947	3.0537
ABUWOJ	C3H6O_acetone	0.00507301	0.00013662	0.00014884
ABUWOJ	C2H3N_acetonitrile	111535	4.44546	4.54
ABUWOJ	C2H3N_acetonitrile	11153.5	4.35381	4.4047
ABUWOJ	C2H3N_acetonitrile	1115.35	3.36864	2.93426
ABUWOJ	C2H3N_acetonitrile	111.535	0.245988	0.657678
ABUWOJ	C2H3N_acetonitrile	0.231536	0.000245322	0.000185858
ABUWOJ	C2H6O_dimethylether	6234610	4.2682	4.33101
ABUWOJ	C2H6O_dimethylether	623461	4.19521	4.31508
ABUWOJ	C2H6O_dimethylether	62346.1	3.60225	3.95846
ABUWOJ	C2H6O_dimethylether	6234.61	2.74868	3.33455
ABUWOJ	C2H6O_dimethylether	0.168825	0.000319283	0.000208767
ABUWOJ	C2H7N_dimethylamine	1.93302e+06	3.77284	3.88528
ABUWOJ	C2H7N_dimethylamine	193302	3.75916	3.95033
ABUWOJ	C2H7N_dimethylamine	19330.2	3.29498	3.67485
ABUWOJ	C2H7N_dimethylamine	1933.02	2.61707	2.88728
ABUWOJ	C2H7N_dimethylamine	0.0448969	0.000284464	0.000180764
ABUWOJ	C2H6_ethane	38452800	4.96931	5.01316
ABUWOJ	C2H6_ethane	3845280	4.73656	4.75164
ABUWOJ	C2H6_ethane	384528	4.06059	4.10395
ABUWOJ	C2H6_ethane	38452.8	3.00017	2.95694
ABUWOJ	C2H6_ethane	1.43088	0.000492746	0.000585857
ABUWOJ	C2H4_ethene	35504300	5.64244	5.38989
ABUWOJ	C2H4_ethene	3550430	5.06417	4.94871
ABUWOJ	C2H4_ethene	355043	4.12764	4.14701
ABUWOJ	C2H4_ethene	35504.3	2.52104	2.63449
ABUWOJ	C2H4_ethene	3.43056	0.000554056	0.000628202
ABUWOJ	CHN_hydrogen-cyanide	1.07096e+06	7.19624	6.52683
ABUWOJ	CHN_hydrogen-cyanide	107096	6.78157	6.11351
ABUWOJ	CHN_hydrogen-cyanide	10709.6	1.51384	1.99115
ABUWOJ	CHN_hydrogen-cyanide	1070.96	0.111834	0.404204
ABUWOJ	CHN_hydrogen-cyanide	4.82868	0.000480729	0.000482484
ABUWOJ	C4H10_isobutane	3.72303e+06	2.64047	2.81757
ABUWOJ	C4H10_isobutane	372303	2.63384	2.79774
ABUWOJ	C4H10_isobutane	37230.3	2.54746	2.73142
ABUWOJ	C4H10_isobutane	3723.03	2.50452	2.4376
ABUWOJ	C4H10_isobutane	0.0323785	0.000267847	0.00032459
ABUWOJ	C5H12_isopentane	1.01333e+06	2.53798	2.62043
ABUWOJ	C5H12_isopentane	101333	2.53798	2.63618
ABUWOJ	C5H12_isopentane	10133.3	2.53695	2.54265
ABUWOJ	C5H12_isopentane	1013.33	2.52819	2.37101
ABUWOJ	C5H12_isopentane	0.00562687	0.000260471	0.000333086
ABUWOJ	C3H8O_isopropylalcohol	116349	2.81756	2.87178
ABUWOJ	C3H8O_isopropylalcohol	11634.9	2.80512	3.1357
ABUWOJ	C3H8O_isopropylalcohol	1163.49	2.37244	2.65354
ABUWOJ	C3H8O_isopropylalcohol	116.349	0.682777	1.13813
ABUWOJ	C3H8O_isopropylalcohol	0.03346	0.000261859	0.000270352
ABUWOJ	CH4_methane	45200000	7.4309	7.12348
ABUWOJ	CH4_methane	4520000	5.84997	5.43337
ABUWOJ	CH4_methane	452000	3.16838	3.29656
ABUWOJ	CH4_methane	45200	0.69384	0.98059
ABUWOJ	CH4_methane	41.7466	0.000743183	0.000809468
ABUWOJ	C4H10O_methyl-propyl-ether	734990	2.54393	2.75153
ABUWOJ	C4H10O_methyl-propyl-ether	73499	2.54697	2.75256
ABUWOJ	C4H10O_methyl-propyl-ether	7349.9	2.53625	2.63632
ABUWOJ	C4H10O_methyl-propyl-ether	734.99	2.49637	2.42884
ABUWOJ	C4H10O_methyl-propyl-ether	5.14911	1.0215	0.910661
ABUWOJ	C4H10O_methyl-propyl-ether	0.00117304	0.000264794	0.00025254
ABUWOJ	C5H10O_methylpropylketone	51802.9	2.41911	2.45016
ABUWOJ	C5H10O_methylpropylketone	5180.29	2.3015	2.46542
ABUWOJ	C5H10O_methylpropylketone	518.029	2.38792	2.35261
ABUWOJ	C5H10O_methylpropylketone	51.8029	2.19495	2.06907
ABUWOJ	C5H10O_methylpropylketone	1.56706	2.20096	1.85539
ABUWOJ	C5H10O_methylpropylketone	0.00152505	0.00684811	0.00772216
ABUWOJ	C5H12O_methyl-tert-butyl-ether	392257	2.53757	2.51974
ABUWOJ	C5H12O_methyl-tert-butyl-ether	39225.7	2.53735	2.5695
ABUWOJ	C5H12O_methyl-tert-butyl-ether	3922.57	2.53289	2.41306
ABUWOJ	C5H12O_methyl-tert-butyl-ether	392.257	2.48962	1.85687
ABUWOJ	C5H12O_methyl-tert-butyl-ether	0.0705229	0.000703803	0.000377402
ABUWOJ	C5H12_neopentane	1.70703e+06	2.5354	2.50371
ABUWOJ	C5H12_neopentane	170703	2.53497	2.48465
ABUWOJ	C5H12_neopentane	17070.3	2.51062	2.41651
ABUWOJ	C5H12_neopentane	1707.03	2.19438	1.93315
ABUWOJ	C5H12_neopentane	327.75	0.460392	0.888593
ABUWOJ	C5H12_neopentane	0.256863	0.000259599	0.000353421
ABUWOJ	C3H8_propane	10232100	3.68806	3.65305
ABUWOJ	C3H8_propane	1023210	3.61198	3.59012
ABUWOJ	C3H8_propane	102321	3.23064	3.35637
ABUWOJ	C3H8_propane	10232.1	2.72582	2.8181
ABUWOJ	C3H8_propane	1058.8	1.95583	2.02165
ABUWOJ	C3H8_propane	0.103879	0.0003683	0.000418502
ABUWOJ	C3H6_propene	15604100	3.94697	3.9021
ABUWOJ	C3H6_propene	1560410	3.87952	3.80062
ABUWOJ	C3H6_propene	156041	3.56434	3.56878
ABUWOJ	C3H6_propene	15604.1	2.97516	2.99299
ABUWOJ	C3H6_propene	1560.41	1.95758	1.94356
ABUWOJ	C3H6_propene	0.155592	0.000395981	0.000441486
ABUWOJ	C3H5N_propionitrile	62871.8	3.77727	3.76847
ABUWOJ	C3H5N_propionitrile	6287.18	3.68527	3.82464
ABUWOJ	C3H5N_propionitrile	628.717	3.23665	3.33616
ABUWOJ	C3H5N_propionitrile	62.8717	2.35608	1.9996
ABUWOJ	C3H5N_propionitrile	62.0545	2.34665	2.01728
ABUWOJ	C3H5N_propionitrile	0.0278813	0.000298701	0.000337191
ABUWOJ	C3H8O_propylalcohol	38784	2.7942	3.10589
ABUWOJ	C3H8O_propylalcohol	3878.4	2.78118	3.05995
ABUWOJ	C3H8O_propylalcohol	387.84	2.16919	2.4825
ABUWOJ	C3H8O_propylalcohol	38.784	0.248471	0.623295
ABUWOJ	C3H8O_propylalcohol	0.0849347	0.00145321	0.000912379
ABUWOJ	C5H10_2-pentene	763042	2.5425	2.75929
ABUWOJ	C5H10_2-pentene	76304.2	2.53832	2.77982
ABUWOJ	C5H10_2-pentene	7630.42	2.53738	2.62769
ABUWOJ	C5H10_2-pentene	763.042	2.52926	2.48789
ABUWOJ	C5H10_2-pentene	2.65076	1.03192	0.979938
ABUWOJ	C5H10_2-pentene	0.000815334	0.000261542	0.000293945
ABUWOJ	C2H7N_ethylamine	1.43636e+06	4.0456	3.98467
ABUWOJ	C2H7N_ethylamine	143636	4.01692	4.04173
ABUWOJ	C2H7N_ethylamine	14363.6	3.6	3.64701
ABUWOJ	C2H7N_ethylamine	1436.36	2.70291	2.84248
ABUWOJ	C2H7N_ethylamine	125.744	0.629987	0.481811
ABUWOJ	C2H7N_ethylamine	0.0648251	0	3.609e-10
ABUWOJ	C4H10O_methyl-isopropyl-ether	916849	2.56865	2.80727
ABUWOJ	C4H10O_methyl-isopropyl-ether	91684.9	2.55879	2.84017
ABUWOJ	C4H10O_methyl-isopropyl-ether	9168.49	2.53803	2.6696
ABUWOJ	C4H10O_methyl-isopropyl-ether	916.849	2.51745	2.32006
ABUWOJ	C4H10O_methyl-isopropyl-ether	5.75781	0.270217	0.278259
ABUWOJ	C4H10O_methyl-isopropyl-ether	0.0056269	0.000219703	0.000199069
ACOLIP	C7H12_1,5-heptadiene	69970.1	2.06234	1.74885
ACOLIP	C7H12_1,5-heptadiene	6997.01	2.05939	1.75312
ACOLIP	C7H12_1,5-heptadiene	699.701	1.96841	1.25092
ACOLIP	C7H12_1,5-heptadiene	97.8882	0.779891	0.725228
ACOLIP	C7H12_1,5-heptadiene	69.9701	0.467298	0.425423
ACOLIP	C7H12_1,5-heptadiene	0.118472	0.000461842	0.000285423
ACOLIP	C6H14_2,3-dimethylbutane	382356	0.216805	0.593363
ACOLIP	C6H14_2,3-dimethylbutane	38235.6	0.199892	0.440694
ACOLIP	C6H14_2,3-dimethylbutane	3823.56	0.0222407	0.0221736
ACOLIP	C6H14_2,3-dimethylbutane	382.356	0.00252981	0.00242928
ACOLIP	C6H14_2,3-dimethylbutane	31.5124	0.000222733	0.000214835
ACOLIP	C6H14_3-methylpentane	294964	1.80025	1.67829
ACOLIP	C6H14_3-methylpentane	29496.4	1.78116	1.52941
ACOLIP	C6H14_3-methylpentane	2949.64	0.411686	0.751292
ACOLIP	C6H14_3-methylpentane	294.964	0.0464781	0.0458099
ACOLIP	C6H14_3-methylpentane	1.29289	0.000204654	0.000167358
ACOLIP	C6H10O_4-hexen-2-one	11203.9	2.05748	1.77998
ACOLIP	C6H10O_4-hexen-2-one	1120.39	2.0354	1.67721
ACOLIP	C6H10O_4-hexen-2-one	112.039	1.81281	1.32605
ACOLIP	C6H10O_4-hexen-2-one	11.2039	0.206367	0.436735
ACOLIP	C6H10O_4-hexen-2-one	0.00759278	8.31e-05	0.000103836
ACOLIP	C7H14_4-methyl-1-hexene	115465	1.8874	1.65317
ACOLIP	C7H14_4-methyl-1-hexene	11546.5	1.85433	1.36318
ACOLIP	C7H14_4-methyl-1-hexene	4749.47	1.42591	1.11865
ACOLIP	C7H14_4-methyl-1-hexene	1154.65	0.29147	0.436107
ACOLIP	C7H14_4-methyl-1-hexene	115.465	0.0246183	0.0212463
ACOLIP	C7H14_4-methyl-1-hexene	1.22647	0.000231061	0.000222289
ACOLIP	C6H10O_4-methyl-4-penten-2-one	15718	2.02034	1.70264
ACOLIP	C6H10O_4-methyl-4-penten-2-one	1571.8	2.00484	1.63509
ACOLIP	C6H10O_4-methyl-4-penten-2-one	157.18	1.18056	1.22781
ACOLIP	C6H10O_4-methyl-4-penten-2-one	15.718	0.072348	0.417983
ACOLIP	C6H10O_4-methyl-4-penten-2-one	0.0231562	8.61e-05	0.000111148
ACOLIP	C2H4O_acetaldehyde	1160790	5.81264	5.00866
ACOLIP	C2H4O_acetaldehyde	116079	5.81046	4.62384
ACOLIP	C2H4O_acetaldehyde	11607.9	4.97123	3.92804
ACOLIP	C2H4O_acetaldehyde	1160.79	3.28457	2.88659
ACOLIP	C2H4O_acetaldehyde	52.1814	0.0285605	0.179651
ACOLIP	C2H4O_acetaldehyde	0.0875245	4.77e-05	0.000115538
ACOLIP	C3H6O_acetone	319253	2.08344	2.75361
ACOLIP	C3H6O_acetone	31925.3	2.1188	2.68285
ACOLIP	C3H6O_acetone	3192.53	2.07101	2.43794
ACOLIP	C3H6O_acetone	319.253	1.99508	2.13543
ACOLIP	C3H6O_acetone	0.00258801	2.47e-05	4.269e-05
ACOLIP	C2H3N_acetonitrile	111535	5.41162	4.42478
ACOLIP	C2H3N_acetonitrile	11153.5	5.5131	4.16796
ACOLIP	C2H3N_acetonitrile	1115.35	3.06165	2.6735
ACOLIP	C2H3N_acetonitrile	111.535	0.585935	0.954278
ACOLIP	C2H3N_acetonitrile	0.120207	9.79e-05	0.000158141
ACOLIP	C2H6O_dimethylether	6234610	4.64187	4.30272
ACOLIP	C2H6O_dimethylether	623461	4.58647	3.95919
ACOLIP	C2H6O_dimethylether	62346.1	2.85542	3.36401
ACOLIP	C2H6O_dimethylether	6234.61	1.88793	2.51318
ACOLIP	C2H6O_dimethylether	0.282922	0.000182001	0.000151443
ACOLIP	C2H7N_dimethylamine	1.93302e+06	2.75821	3.27848
ACOLIP	C2H7N_dimethylamine	193302	2.65127	3.11735
ACOLIP	C2H7N_dimethylamine	19330.2	2.02529	2.69947
ACOLIP	C2H7N_dimethylamine	1933.02	1.34152	2.11229
ACOLIP	C2H7N_dimethylamine	67.7554	0.100178	0.41788
ACOLIP	C2H7N_dimethylamine	0.015341	2.32e-05	4.053e-05
ACOLIP	C2H6_ethane	38452800	6.03569	5.50071
ACOLIP	C2H6_ethane	3845280	5.71909	4.98822
ACOLIP	C2H6_ethane	384528	3.80497	3.78684
ACOLIP	C2H6_ethane	38452.8	1.67906	1.75694
ACOLIP	C2H6_ethane	5.12128	0.000597221	0.00064492
ACOLIP	C2H4_ethene	35504300	6.06183	5.67555
ACOLIP	C2H4_ethene	3550430	5.73451	5.03404
ACOLIP	C2H4_ethene	355043	3.71645	3.6372
ACOLIP	C2H4_ethene	35504.3	1.31773	1.4109
ACOLIP	C2H4_ethene	8.88831	0.000597544	0.000624112
ACOLIP	CHN_hydrogen-cyanide	1.07096e+06	6.07638	5.85472
ACOLIP	CHN_hydrogen-cyanide	107096	5.59515	5.02283
ACOLIP	CHN_hydrogen-cyanide	10709.6	1.25033	2.10446
ACOLIP	CHN_hydrogen-cyanide	1070.96	0.112759	0.6533
ACOLIP	CHN_hydrogen-cyanide	0.938532	9.89e-05	0.000114492
ACOLIP	C4H10_isobutane	3.72303e+06	2.03546	2.3638
ACOLIP	C4H10_isobutane	372303	2.02977	2.26582
ACOLIP	C4H10_isobutane	37230.3	1.74734	1.95647
ACOLIP	C4H10_isobutane	3723.03	0.678863	0.814276
ACOLIP	C4H10_isobutane	0.789908	0.000206876	0.000154617
ACOLIP	C5H12_isopentane	1.01333e+06	2.02089	1.96536
ACOLIP	C5H12_isopentane	101333	2.01948	1.90834
ACOLIP	C5H12_isopentane	10133.3	1.64808	1.62512
ACOLIP	C5H12_isopentane	1013.33	0.459605	0.483374
ACOLIP	C5H12_isopentane	0.406625	0.000222129	0.000158986
ACOLIP	C3H8O_isopropylalcohol	116349	2.00194	2.2932
ACOLIP	C3H8O_isopropylalcohol	11634.9	2.02253	2.42864
ACOLIP	C3H8O_isopropylalcohol	1163.49	1.77015	2.11367
ACOLIP	C3H8O_isopropylalcohol	116.349	0.886282	1.49325
ACOLIP	C3H8O_isopropylalcohol	0.0351845	0.0103693	0.00364373
ACOLIP	CH4_methane	45200000	6.39957	6.52386
ACOLIP	CH4_methane	4520000	5.28088	5.0678
ACOLIP	CH4_methane	452000	2.39253	2.42999
ACOLIP	CH4_methane	45200	0.429333	0.585216
ACOLIP	CH4_methane	58.1779	0.000630359	0.000525765
ACOLIP	C4H10O_methyl-propyl-ether	734990	2.06648	2.24412
ACOLIP	C4H10O_methyl-propyl-ether	73499	2.06583	2.19559
ACOLIP	C4H10O_methyl-propyl-ether	7349.9	2.02863	2.02726
ACOLIP	C4H10O_methyl-propyl-ether	734.99	1.67686	1.47539
ACOLIP	C4H10O_methyl-propyl-ether	0.0386833	0.000230241	0.000160516
ACOLIP	C5H10O_methylpropylketone	51802.9	1.56971	1.629
ACOLIP	C5H10O_methylpropylketone	5180.29	1.29895	1.5278
ACOLIP	C5H10O_methylpropylketone	518.029	0.282622	0.689841
ACOLIP	C5H10O_methylpropylketone	51.8029	0.0315071	0.0816676
ACOLIP	C5H10O_methylpropylketone	0.361212	0.0145652	0.00710222
ACOLIP	C3H8_propane	10232100	2.4871	3.08219
ACOLIP	C3H8_propane	1023210	2.40241	2.85801
ACOLIP	C3H8_propane	102321	2.05402	2.60891
ACOLIP	C3H8_propane	10232.1	1.62642	1.94147
ACOLIP	C3H8_propane	1058.8	0.472223	0.526946
ACOLIP	C3H8_propane	0.444818	0.000240964	0.00015607
ACOLIP	C3H6_propene	15604100	4.73296	3.90578
ACOLIP	C3H6_propene	1560410	4.25636	3.72716
ACOLIP	C3H6_propene	156041	2.46553	3.13513
ACOLIP	C3H6_propene	15604.1	1.7903	2.30832
ACOLIP	C3H6_propene	1560.41	0.627806	0.667538
ACOLIP	C3H6_propene	0.881467	0.000466135	0.000297684
ACOLIP	C3H5N_propionitrile	62871.8	3.4129	3.06324
ACOLIP	C3H5N_propionitrile	6287.18	3.28826	2.98564
ACOLIP	C3H5N_propionitrile	628.717	2.13612	2.51429
ACOLIP	C3H5N_propionitrile	62.8717	1.09771	1.27439
ACOLIP	C3H5N_propionitrile	0.0132463	2.57e-05	7.159e-05
ACOLIP	C3H8O_propylalcohol	38784	2.11138	2.46745
ACOLIP	C3H8O_propylalcohol	3878.4	2.05709	2.42159
ACOLIP	C3H8O_propylalcohol	387.84	1.88836	2.14282
ACOLIP	C3H8O_propylalcohol	38.784	1.09186	1.55962
ACOLIP	C3H8O_propylalcohol	0.0147428	0.036332	0.0115936
ACOLIP	C5H10_2-pentene	763042	2.06649	2.23192
ACOLIP	C5H10_2-pentene	76304.2	2.06727	2.19962
ACOLIP	C5H10_2-pentene	7630.42	2.04012	2.00227
ACOLIP	C5H10_2-pentene	763.042	1.74457	1.56329
ACOLIP	C5H10_2-pentene	0.0461085	0.000243186	0.000178723
ACOLIP	C2H7N_ethylamine	1.43636e+06	3.73663	3.49426
ACOLIP	C2H7N_ethylamine	143636	3.61747	3.2713
ACOLIP	C2H7N_ethylamine	14363.6	1.98879	2.70582
ACOLIP	C2H7N_ethylamine	1436.36	0.900716	1.96546
ACOLIP	C2H7N_ethylamine	0.0412823	0	1.5025e-10
ACOLIP	C4H10O_methyl-isopropyl-ether	916849	2.05513	2.21448
ACOLIP	C4H10O_methyl-isopropyl-ether	91684.9	2.05479	2.18193
ACOLIP	C4H10O_methyl-isopropyl-ether	9168.49	1.91141	1.87864
ACOLIP	C4H10O_methyl-isopropyl-ether	916.849	0.915479	0.940582
ACOLIP	C4H10O_methyl-isopropyl-ether	0.116919	0.000146576	0.000117994
AFITIT	C7H12_1,5-heptadiene	69970.1	2.20658	2.24173
AFITIT	C7H12_1,5-heptadiene	6997.01	2.21087	2.32176
AFITIT	C7H12_1,5-heptadiene	699.701	2.10636	2.16196
AFITIT	C7H12_1,5-heptadiene	69.9701	2.00041	2.0561
AFITIT	C7H12_1,5-heptadiene	0.260989	1.36453	1.37043
AFITIT	C7H12_1,5-heptadiene	0.0327306	0.703792	0.827506
AFITIT	C7H12_1,5-heptadiene	7.25e-06	0.000270966	0.000223824
AFITIT	C6H14_2,3-dimethylbutane	382356	2.67172	2.51517
AFITIT	C6H14_2,3-dimethylbutane	38235.6	2.6553	2.54089
AFITIT	C6H14_2,3-dimethylbutane	3823.56	2.59953	2.41147
AFITIT	C6H14_2,3-dimethylbutane	382.356	2.36846	2.17854
AFITIT	C6H14_2,3-dimethylbutane	0.000386714	0.000269245	0.00029424
AFITIT	C6H14_3-methylpentane	294964	2.64067	2.51837
AFITIT	C6H14_3-methylpentane	29496.4	2.61576	2.53167
AFITIT	C6H14_3-methylpentane	2949.64	2.48417	2.37443
AFITIT	C6H14_3-methylpentane	294.964	2.26887	2.18965
AFITIT	C6H14_3-methylpentane	0.000152587	0.000278184	0.000283468
AFITIT	C6H10O_4-hexen-2-one	11203.9	2.35872	2.48474
AFITIT	C6H10O_4-hexen-2-one	1120.39	2.29582	2.38172
AFITIT	C6H10O_4-hexen-2-one	112.039	2.2247	2.27245
AFITIT	C6H10O_4-hexen-2-one	11.2039	2.0499	2.06056
AFITIT	C6H10O_4-hexen-2-one	1.75e-06	3.67e-05	4.50955e-05
AFITIT	C7H14_4-methyl-1-hexene	115465	2.35911	2.27666
AFITIT	C7H14_4-methyl-1-hexene	11546.5	2.3163	2.32149
AFITIT	C7H14_4-methyl-1-hexene	1154.65	2.27675	2.15959
AFITIT	C7H14_4-methyl-1-hexene	115.465	2.08065	2.04585
AFITIT	C7H14_4-methyl-1-hexene	11.5465	1.8012	1.83235
AFITIT	C7H14_4-methyl-1-hexene	0.454702	1.39482	1.24921
AFITIT	C7H14_4-methyl-1-hexene	2.58e-05	0.00025648	0.000246944
AFITIT	C6H10O_4-methyl-4-penten-2-one	15718	2.44698	2.48082
AFITIT	C6H10O_4-methyl-4-penten-2-one	1571.8	2.50581	2.43694
AFITIT	C6H10O_4-methyl-4-penten-2-one	157.18	2.35536	2.31201
AFITIT	C6H10O_4-methyl-4-penten-2-one	15.718	2.1227	2.10239
AFITIT	C6H10O_4-methyl-4-penten-2-one	2.54e-06	2.95e-05	4.118e-05
AFITIT	C7H14_4,4-dimethyl-1-pentene	160639	2.28318	2.19778
AFITIT	C7H14_4,4-dimethyl-1-pentene	16063.9	2.27824	2.23009
AFITIT	C7H14_4,4-dimethyl-1-pentene	1606.39	2.21182	2.04446
AFITIT	C7H14_4,4-dimethyl-1-pentene	160.639	1.89368	1.9522
AFITIT	C7H14_4,4-dimethyl-1-pentene	16.0639	1.65326	1.71567
AFITIT	C7H14_4,4-dimethyl-1-pentene	0.7187	1.26578	1.10925
AFITIT	C7H14_4,4-dimethyl-1-pentene	7.67e-05	0.000234346	0.000228861
AFITIT	C2H4O_acetaldehyde	1160790	5.33158	5.37699
AFITIT	C2H4O_acetaldehyde	116079	5.49514	5.20764
AFITIT	C2H4O_acetaldehyde	11607.9	4.37561	4.64
AFITIT	C2H4O_acetaldehyde	1160.79	2.27733	2.91253
AFITIT	C2H4O_acetaldehyde	22.5108	0.0237754	0.0470879
AFITIT	C2H4O_acetaldehyde	0.0509721	5.27e-05	6.112e-05
AFITIT	C3H6O_acetone	319253	3.68864	3.75828
AFITIT	C3H6O_acetone	31925.3	3.76371	3.80296
AFITIT	C3H6O_acetone	3192.53	3.52726	3.52037
AFITIT	C3H6O_acetone	319.253	3.1285	3.03427
AFITIT	C3H6O_acetone	0.00127109	6.13e-05	6.223e-05
AFITIT	C2H3N_acetonitrile	111535	4.82187	4.9464
AFITIT	C2H3N_acetonitrile	11153.5	4.88967	4.9582
AFITIT	C2H3N_acetonitrile	1115.35	2.94489	3.03892
AFITIT	C2H3N_acetonitrile	111.535	0.647349	1.13504
AFITIT	C2H3N_acetonitrile	0.045232	4.23e-05	7.39262e-05
AFITIT	C2H6O_dimethylether	6234610	4.677	4.64288
AFITIT	C2H6O_dimethylether	623461	4.63757	4.59142
AFITIT	C2H6O_dimethylether	62346.1	4.16367	4.07951
AFITIT	C2H6O_dimethylether	6234.61	3.04906	3.27378
AFITIT	C2H6O_dimethylether	0.0944736	0.000113301	0.00014451
AFITIT	C2H7N_dimethylamine	1.93302e+06	4.27965	4.16919
AFITIT	C2H7N_dimethylamine	193302	4.24201	4.07438
AFITIT	C2H7N_dimethylamine	19330.2	3.72329	3.76124
AFITIT	C2H7N_dimethylamine	1933.02	2.50466	2.71718
AFITIT	C2H7N_dimethylamine	22.1462	0.107232	0.288223
AFITIT	C2H7N_dimethylamine	0.0281532	0.000150972	0.000124941
AFITIT	C2H6_ethane	38452800	5.16543	5.19943
AFITIT	C2H6_ethane	3845280	4.77035	4.80371
AFITIT	C2H6_ethane	384528	3.92094	4.0501
AFITIT	C2H6_ethane	38452.8	2.44846	2.71654
AFITIT	C2H6_ethane	1.93988	0.000508993	0.00044246
AFITIT	C2H4_ethene	35504300	5.86617	5.72492
AFITIT	C2H4_ethene	3550430	5.14292	5.14987
AFITIT	C2H4_ethene	355043	3.80542	3.94423
AFITIT	C2H4_ethene	35504.3	1.66351	1.91754
AFITIT	C2H4_ethene	5.33773	0.000594136	0.000524581
AFITIT	CHN_hydrogen-cyanide	1.07096e+06	7.25675	6.76768
AFITIT	CHN_hydrogen-cyanide	107096	6.5041	5.92086
AFITIT	CHN_hydrogen-cyanide	10709.6	0.617464	0.742581
AFITIT	CHN_hydrogen-cyanide	1070.96	0.0616587	0.214374
AFITIT	CHN_hydrogen-cyanide	2.76165	0.000154319	0.000168989
AFITIT	C4H10_isobutane	3.72303e+06	3.35377	3.27901
AFITIT	C4H10_isobutane	372303	3.33106	3.24996
AFITIT	C4H10_isobutane	37230.3	3.20265	3.10978
AFITIT	C4H10_isobutane	3723.03	2.90806	2.70864
AFITIT	C4H10_isobutane	0.0101583	0.000343344	0.000275149
AFITIT	C5H12_isopentane	1.01333e+06	3.04284	2.9282
AFITIT	C5H12_isopentane	101333	3.02404	2.87192
AFITIT	C5H12_isopentane	10133.3	2.83257	2.76583
AFITIT	C5H12_isopentane	1013.33	2.61523	2.44206
AFITIT	C5H12_isopentane	0.00119514	0.000312079	0.000278284
AFITIT	C3H8O_isopropylalcohol	116349	3.3938	3.35548
AFITIT	C3H8O_isopropylalcohol	11634.9	3.48826	3.52424
AFITIT	C3H8O_isopropylalcohol	1163.49	3.22353	3.04316
AFITIT	C3H8O_isopropylalcohol	116.349	1.72155	2.17977
AFITIT	C3H8O_isopropylalcohol	0.00443291	8.02e-05	0.000129307
AFITIT	CH4_methane	45200000	7.31502	7.13769
AFITIT	CH4_methane	4520000	5.26219	5.14148
AFITIT	CH4_methane	452000	2.30777	2.39516
AFITIT	CH4_methane	45200	0.436121	0.430601
AFITIT	CH4_methane	65.3127	0.00072871	0.000600604
AFITIT	C4H10O_methyl-propyl-ether	734990	2.95002	3.0687
AFITIT	C4H10O_methyl-propyl-ether	73499	2.96012	3.03864
AFITIT	C4H10O_methyl-propyl-ether	7349.9	2.72252	2.89343
AFITIT	C4H10O_methyl-propyl-ether	734.99	2.35301	2.45229
AFITIT	C4H10O_methyl-propyl-ether	4.76048	0.495621	0.612804
AFITIT	C4H10O_methyl-propyl-ether	0.00178662	0.000307777	0.000258185
AFITIT	C5H10O_methylpropylketone	51802.9	2.31548	2.52392
AFITIT	C5H10O_methylpropylketone	5180.29	2.34102	2.53462
AFITIT	C5H10O_methylpropylketone	518.029	2.07788	2.2705
AFITIT	C5H10O_methylpropylketone	51.8029	1.6888	1.90742
AFITIT	C5H10O_methylpropylketone	0.674358	1.19368	1.21366
AFITIT	C5H10O_methylpropylketone	0.000265415	0.00245614	0.0034491
AFITIT	C5H12O_methyl-tert-butyl-ether	392257	2.84675	2.53713
AFITIT	C5H12O_methyl-tert-butyl-ether	39225.7	2.84504	2.57885
AFITIT	C5H12O_methyl-tert-butyl-ether	3922.57	2.63952	2.41339
AFITIT	C5H12O_methyl-tert-butyl-ether	392.257	2.33858	2.12062
AFITIT	C5H12O_methyl-tert-butyl-ether	0.000355034	8.43e-05	0.000119177
AFITIT	C5H12_neopentane	1.70703e+06	3.00585	2.59376
AFITIT	C5H12_neopentane	170703	2.98065	2.59315
AFITIT	C5H12_neopentane	17070.3	2.71817	2.52658
AFITIT	C5H12_neopentane	1707.03	2.50377	2.1689
AFITIT	C5H12_neopentane	11.5395	0.609451	0.675489
AFITIT	C5H12_neopentane	0.00412979	0.000312701	0.000288697
AFITIT	C3H8_propane	10232100	3.88601	3.86356
AFITIT	C3H8_propane	1023210	3.86253	3.79715
AFITIT	C3H8_propane	102321	3.44698	3.48018
AFITIT	C3H8_propane	10232.1	2.92448	2.81835
AFITIT	C3H8_propane	1058.8	1.33897	1.66696
AFITIT	C3H8_propane	0.0955038	0.000381111	0.000374764
AFITIT	C3H6_propene	15604100	4.14613	4.21255
AFITIT	C3H6_propene	1560410	4.09237	4.1037
AFITIT	C3H6_propene	156041	3.68446	3.78207
AFITIT	C3H6_propene	15604.1	2.97079	3.01703
AFITIT	C3H6_propene	1560.41	1.20749	1.47248
AFITIT	C3H6_propene	0.194802	0.000404393	0.000359591
AFITIT	C3H5N_propionitrile	62871.8	3.96636	3.90339
AFITIT	C3H5N_propionitrile	6287.18	3.90576	3.99749
AFITIT	C3H5N_propionitrile	628.717	3.38989	3.35305
AFITIT	C3H5N_propionitrile	62.8717	2.64569	2.37874
AFITIT	C3H5N_propionitrile	61.0485	2.58948	2.37645
AFITIT	C3H5N_propionitrile	0.00440157	7.09e-05	0.000113453
AFITIT	C3H8O_propylalcohol	38784	3.37187	3.47519
AFITIT	C3H8O_propylalcohol	3878.4	3.38126	3.38712
AFITIT	C3H8O_propylalcohol	387.84	3.49675	2.80157
AFITIT	C3H8O_propylalcohol	84.937	3.31825	2.59384
AFITIT	C3H8O_propylalcohol	38.784	0.508907	1.4585
AFITIT	C3H8O_propylalcohol	0.0127729	0.000321545	0.000343176
AFITIT	C5H10_2-pentene	763042	2.9646	3.05424
AFITIT	C5H10_2-pentene	76304.2	2.9935	3.01124
AFITIT	C5H10_2-pentene	7630.42	2.78187	2.88441
AFITIT	C5H10_2-pentene	763.042	2.51312	2.53707
AFITIT	C5H10_2-pentene	1.32529	0.397149	0.531862
AFITIT	C5H10_2-pentene	0.000816788	0.000307442	0.000274956
AFITIT	C2H7N_ethylamine	1.43636e+06	4.24065	4.23487
AFITIT	C2H7N_ethylamine	143636	4.22025	4.15703
AFITIT	C2H7N_ethylamine	14363.6	3.73404	3.80672
AFITIT	C2H7N_ethylamine	1436.36	2.40633	2.73031
AFITIT	C2H7N_ethylamine	0.0219501	0	1.67e-10
AFITIT	C4H10O_methyl-isopropyl-ether	916849	3.21544	3.19939
AFITIT	C4H10O_methyl-isopropyl-ether	91684.9	3.20945	3.17655
AFITIT	C4H10O_methyl-isopropyl-ether	9168.49	3.05413	3.01214
AFITIT	C4H10O_methyl-isopropyl-ether	916.849	2.74509	2.62024
AFITIT	C4H10O_methyl-isopropyl-ether	1.26314	0.146083	0.374878
AFITIT	C4H10O_methyl-isopropyl-ether	0.000654125	7.97e-05	0.000113287
AGARUW	C7H12_1,5-heptadiene	69970.1	0.928302	0.884089
AGARUW	C7H12_1,5-heptadiene	6997.01	0.909511	0.945706
AGARUW	C7H12_1,5-heptadiene	699.701	0.850536	0.976946
AGARUW	C7H12_1,5-heptadiene	69.9701	0.796204	1.02191
AGARUW	C7H12_1,5-heptadiene	0.524471	0.771321	0.805242
AGARUW	C7H12_1,5-heptadiene	0.00475797	0.55421	0.53571
AGARUW	C7H12_1,5-heptadiene	0.00034555	0.10519	0.515211
AGARUW	C7H12_1,5-heptadiene	4.33e-07	9.82e-05	9.6964e-05
AGARUW	C6H14_2,3-dimethylbutane	382356	1.15548	1.14094
AGARUW	C6H14_2,3-dimethylbutane	38235.6	1.18319	1.15603
AGARUW	C6H14_2,3-dimethylbutane	3823.56	1.06145	1.06805
AGARUW	C6H14_2,3-dimethylbutane	382.356	0.980113	1.11429
AGARUW	C6H14_2,3-dimethylbutane	1.04e-05	0.000120045	0.000111228
AGARUW	C6H14_3-methylpentane	294964	1.15083	1.13247
AGARUW	C6H14_3-methylpentane	29496.4	1.14553	1.13303
AGARUW	C6H14_3-methylpentane	2949.64	1.11809	1.0598
AGARUW	C6H14_3-methylpentane	294.964	1.00419	1.0943
AGARUW	C6H14_3-methylpentane	5.88e-06	0.000118352	0.00011352
AGARUW	C6H10O_4-hexen-2-one	11203.9	1.0582	0.96533
AGARUW	C6H10O_4-hexen-2-one	1120.39	1.04012	1.02838
AGARUW	C6H10O_4-hexen-2-one	112.039	1.0033	1.06212
AGARUW	C6H10O_4-hexen-2-one	11.2039	0.959904	1.01373
AGARUW	C6H10O_4-hexen-2-one	1.7e-07	8.27e-05	9.42806e-05
AGARUW	C7H14_4-methyl-1-hexene	115465	0.967485	0.993489
AGARUW	C7H14_4-methyl-1-hexene	11546.5	0.967514	1.04043
AGARUW	C7H14_4-methyl-1-hexene	1154.65	0.967062	1.05612
AGARUW	C7H14_4-methyl-1-hexene	115.465	0.950985	1.08297
AGARUW	C7H14_4-methyl-1-hexene	1.10326	0.792532	0.854258
AGARUW	C7H14_4-methyl-1-hexene	6.16e-07	9.99e-05	9.01002e-05
AGARUW	C6H10O_4-methyl-4-penten-2-one	15718	1.09948	1.07996
AGARUW	C6H10O_4-methyl-4-penten-2-one	1571.8	1.03536	1.14676
AGARUW	C6H10O_4-methyl-4-penten-2-one	157.18	1.01317	1.14929
AGARUW	C6H10O_4-methyl-4-penten-2-one	15.718	0.970423	1.06475
AGARUW	C6H10O_4-methyl-4-penten-2-one	2.7e-07	4.5e-05	9.96821e-05
AGARUW	C2H4O_acetaldehyde	1.11191e+06	2.61369	2.39022
AGARUW	C2H4O_acetaldehyde	111191	2.58926	2.43256
AGARUW	C2H4O_acetaldehyde	11119.1	1.94417	2.21897
AGARUW	C2H4O_acetaldehyde	1111.91	1.59093	1.65449
AGARUW	C2H4O_acetaldehyde	7.34114	0.437979	0.236096
AGARUW	C2H4O_acetaldehyde	0.0280957	0.00228509	0.00118317
AGARUW	C3H6O_acetone	319253	1.54803	1.61236
AGARUW	C3H6O_acetone	31925.3	1.55114	1.66749
AGARUW	C3H6O_acetone	3192.53	1.54759	1.5594
AGARUW	C3H6O_acetone	319.253	1.5437	1.6479
AGARUW	C3H6O_acetone	0.000471806	0.000632081	0.000528618
AGARUW	C2H3N_acetonitrile	111535	1.78097	1.94239
AGARUW	C2H3N_acetonitrile	11153.5	1.76598	2.15747
AGARUW	C2H3N_acetonitrile	1115.35	1.55126	2.00862
AGARUW	C2H3N_acetonitrile	111.535	1.27697	1.61676
AGARUW	C2H3N_acetonitrile	13.6932	1.31968	0.555712
AGARUW	C2H3N_acetonitrile	0.70054	0.632061	0.372517
AGARUW	C2H3N_acetonitrile	0.0270923	0.0696624	0.0140036
AGARUW	C2H6O_dimethylether	6234610	1.77672	1.95439
AGARUW	C2H6O_dimethylether	623461	1.79205	2.02213
AGARUW	C2H6O_dimethylether	62346.1	1.59125	1.8254
AGARUW	C2H6O_dimethylether	6234.61	1.52087	1.65275
AGARUW	C2H6O_dimethylether	0.0311189	0.000102388	0.000287521
AGARUW	C2H7N_dimethylamine	1.93302e+06	1.87052	1.78548
AGARUW	C2H7N_dimethylamine	193302	1.83247	1.82645
AGARUW	C2H7N_dimethylamine	19330.2	1.57815	1.65614
AGARUW	C2H7N_dimethylamine	1933.02	1.50465	1.50287
AGARUW	C2H7N_dimethylamine	3.94147	0.038815	0.23499
AGARUW	C2H7N_dimethylamine	0.00781904	7.71e-05	0.000227356
AGARUW	C2H6_ethane	38452800	2.49874	2.36415
AGARUW	C2H6_ethane	3845280	2.21101	2.18157
AGARUW	C2H6_ethane	384528	1.73703	2.00198
AGARUW	C2H6_ethane	38452.8	1.41613	1.38075
AGARUW	C2H6_ethane	0.957295	0.00024621	0.000285165
AGARUW	C2H4_ethene	35504300	2.86444	2.672
AGARUW	C2H4_ethene	3550430	2.51639	2.48093
AGARUW	C2H4_ethene	355043	1.81399	2.06104
AGARUW	C2H4_ethene	35504.3	1.20307	1.01069
AGARUW	C2H4_ethene	2.8044	0.000283677	0.000422026
AGARUW	CHN_hydrogen-cyanide	1.07096e+06	3.11809	3.37075
AGARUW	CHN_hydrogen-cyanide	107096	3.06111	3.31532
AGARUW	CHN_hydrogen-cyanide	10709.6	1.98217	1.57736
AGARUW	CHN_hydrogen-cyanide	1070.96	0.684438	0.366843
AGARUW	CHN_hydrogen-cyanide	2.11959	0.00252973	0.00175798
AGARUW	C4H10_isobutane	3.72303e+06	1.54786	1.60684
AGARUW	C4H10_isobutane	372303	1.5479	1.64696
AGARUW	C4H10_isobutane	37230.3	1.5464	1.58862
AGARUW	C4H10_isobutane	3723.03	1.53321	1.40022
AGARUW	C4H10_isobutane	0.00175719	0.000159423	0.000154899
AGARUW	C5H12_isopentane	1.01333e+06	1.51725	1.42839
AGARUW	C5H12_isopentane	101333	1.50872	1.45632
AGARUW	C5H12_isopentane	10133.3	1.40091	1.34337
AGARUW	C5H12_isopentane	1013.33	1.24712	1.3173
AGARUW	C5H12_isopentane	0.000115527	0.000156545	0.00015408
AGARUW	C3H8O_isopropylalcohol	116349	1.54722	1.38727
AGARUW	C3H8O_isopropylalcohol	11634.9	1.54634	1.59983
AGARUW	C3H8O_isopropylalcohol	1163.49	1.54783	1.60149
AGARUW	C3H8O_isopropylalcohol	116.349	1.54508	1.44096
AGARUW	C3H8O_isopropylalcohol	7.62641	1.29068	0.924664
AGARUW	C3H8O_isopropylalcohol	1.18567	0.457254	0.364575
AGARUW	C3H8O_isopropylalcohol	7.35e-05	2.71e-05	4.837e-05
AGARUW	CH4_methane	45200000	3.03102	2.96623
AGARUW	CH4_methane	4520000	2.45892	2.49691
AGARUW	CH4_methane	452000	1.36121	1.241
AGARUW	CH4_methane	45200	0.339079	0.381724
AGARUW	CH4_methane	33.98	0.000301963	0.000414008
AGARUW	C4H10O_methyl-propyl-ether	734990	1.48089	1.43876
AGARUW	C4H10O_methyl-propyl-ether	73499	1.47538	1.43215
AGARUW	C4H10O_methyl-propyl-ether	7349.9	1.35684	1.32303
AGARUW	C4H10O_methyl-propyl-ether	734.99	1.16331	1.23209
AGARUW	C4H10O_methyl-propyl-ether	1.62272	0.423104	0.434699
AGARUW	C4H10O_methyl-propyl-ether	0.000363083	0.00014895	0.000136988
AGARUW	C5H10O_methylpropylketone	51802.9	0.974371	0.884489
AGARUW	C5H10O_methylpropylketone	5180.29	0.999241	0.894823
AGARUW	C5H10O_methylpropylketone	518.029	0.92479	0.935052
AGARUW	C5H10O_methylpropylketone	51.8029	0.947674	0.993528
AGARUW	C5H10O_methylpropylketone	0.167168	0.783761	1.17553
AGARUW	C5H10O_methylpropylketone	0.00782696	0.460697	0.714173
AGARUW	C5H10O_methylpropylketone	4.73e-05	0.00566181	0.00617873
AGARUW	C5H12O_methyl-tert-butyl-ether	392257	1.5475	1.38492
AGARUW	C5H12O_methyl-tert-butyl-ether	39225.7	1.5474	1.40721
AGARUW	C5H12O_methyl-tert-butyl-ether	3922.57	1.54363	1.28791
AGARUW	C5H12O_methyl-tert-butyl-ether	392.257	1.50111	1.26727
AGARUW	C5H12O_methyl-tert-butyl-ether	1.94e-05	3.21e-05	7.04802e-05
AGARUW	C5H12_neopentane	1.70703e+06	1.54797	1.40122
AGARUW	C5H12_neopentane	170703	1.54801	1.39106
AGARUW	C5H12_neopentane	17070.3	1.54723	1.38796
AGARUW	C5H12_neopentane	1707.03	1.54144	1.31323
AGARUW	C5H12_neopentane	13.3997	1.14075	0.964122
AGARUW	C5H12_neopentane	1.28027	0.528834	0.496319
AGARUW	C5H12_neopentane	0.000285669	0.000160439	0.000172915
AGARUW	C3H8_propane	10232100	1.55707	1.60937
AGARUW	C3H8_propane	1023210	1.5493	1.66136
AGARUW	C3H8_propane	102321	1.54348	1.6206
AGARUW	C3H8_propane	10232.1	1.49849	1.36829
AGARUW	C3H8_propane	1058.8	1.23073	1.19486
AGARUW	C3H8_propane	0.0277751	0.000155868	0.000178286
AGARUW	C3H6_propene	15604100	1.64787	1.79123
AGARUW	C3H6_propene	1560410	1.60839	1.79121
AGARUW	C3H6_propene	156041	1.55142	1.71131
AGARUW	C3H6_propene	15604.1	1.48998	1.44182
AGARUW	C3H6_propene	1560.41	1.15343	0.924918
AGARUW	C3H6_propene	241.708	0.474393	0.489877
AGARUW	C3H6_propene	0.0653924	0.000160754	0.000190151
AGARUW	C3H5N_propionitrile	62871.8	1.5649	1.8603
AGARUW	C3H5N_propionitrile	6287.18	1.54822	1.94277
AGARUW	C3H5N_propionitrile	628.717	1.51582	1.94916
AGARUW	C3H5N_propionitrile	62.8717	1.40237	1.73806
AGARUW	C3H5N_propionitrile	1.01452	1.47536	1.65484
AGARUW	C3H5N_propionitrile	0.0175278	0.610185	0.407915
AGARUW	C3H5N_propionitrile	0.00237155	0.163742	0.226299
AGARUW	C3H8O_propylalcohol	38784	1.54796	1.49563
AGARUW	C3H8O_propylalcohol	3878.4	1.54801	1.55607
AGARUW	C3H8O_propylalcohol	387.84	1.54684	1.60716
AGARUW	C3H8O_propylalcohol	38.784	1.54244	1.59565
AGARUW	C3H8O_propylalcohol	1.4435	1.1358	0.600601
AGARUW	C3H8O_propylalcohol	0.199854	0.281953	0.339235
AGARUW	C3H8O_propylalcohol	9.17e-05	0.000118062	0.000802028
AGARUW	C5H10_2-pentene	763042	1.50907	1.40001
AGARUW	C5H10_2-pentene	76304.2	1.49922	1.42625
AGARUW	C5H10_2-pentene	7630.42	1.3987	1.29105
AGARUW	C5H10_2-pentene	763.042	1.2671	1.2225
AGARUW	C5H10_2-pentene	2.05461	0.727341	0.732137
AGARUW	C5H10_2-pentene	0.000153763	0.000154005	0.000158591
AGARUW	C2H7N_ethylamine	1.43636e+06	2.00598	1.94007
AGARUW	C2H7N_ethylamine	143636	1.98898	1.99435
AGARUW	C2H7N_ethylamine	14363.6	1.65197	1.78188
AGARUW	C2H7N_ethylamine	1436.36	1.53346	1.56041
AGARUW	C2H7N_ethylamine	7.56569	0.124245	0.698655
AGARUW	C2H7N_ethylamine	0.00390446	0	2.883e-10
AGARUW	C4H10O_methyl-isopropyl-ether	916849	1.54437	1.54285
AGARUW	C4H10O_methyl-isopropyl-ether	91684.9	1.5452	1.59013
AGARUW	C4H10O_methyl-isopropyl-ether	9168.49	1.51199	1.44104
AGARUW	C4H10O_methyl-isopropyl-ether	916.849	1.33692	1.3561
AGARUW	C4H10O_methyl-isopropyl-ether	13.9425	0.866164	0.960976
AGARUW	C4H10O_methyl-isopropyl-ether	1.63567	0.421173	0.441095
AGARUW	C4H10O_methyl-isopropyl-ether	8.88e-05	3.15e-05	4.39e-05
AHOKIR01	C2H4O_acetaldehyde	1160790	1.7185	1.92719
AHOKIR01	C2H4O_acetaldehyde	116079	1.66984	2.05202
AHOKIR01	C2H4O_acetaldehyde	11607.9	1.21904	1.00044
AHOKIR01	C2H4O_acetaldehyde	1160.79	0.361593	0.524081
AHOKIR01	C2H4O_acetaldehyde	0.484427	0.00246241	0.00109805
AHOKIR01	C2H3N_acetonitrile	111535	2.36935	2.53917
AHOKIR01	C2H3N_acetonitrile	11153.5	2.37319	2.20396
AHOKIR01	C2H3N_acetonitrile	1115.35	1.81396	0.894193
AHOKIR01	C2H3N_acetonitrile	111.535	1.06856	0.340663
AHOKIR01	C2H3N_acetonitrile	1.87026	0.0592919	0.0667063
AHOKIR01	C2H6O_dimethylether	6234610	2.54186	2.42324
AHOKIR01	C2H6O_dimethylether	623461	2.63887	2.31049
AHOKIR01	C2H6O_dimethylether	62346.1	1.18957	1.13459
AHOKIR01	C2H6O_dimethylether	6234.61	0.0746145	0.108225
AHOKIR01	C2H6O_dimethylether	189.691	0.00220524	0.00466418
AHOKIR01	C2H6_ethane	38452800	0.307531	0.271634
AHOKIR01	C2H6_ethane	3845280	0.113843	0.268693
AHOKIR01	C2H6_ethane	384528	0.0156865	0.0131436
AHOKIR01	C2H6_ethane	38452.8	0.00153365	0.00160661
AHOKIR01	C2H6_ethane	748.251	3.14e-05	3.614e-05
AHOKIR01	C2H4_ethene	35504300	0.887475	0.783052
AHOKIR01	C2H4_ethene	3550430	0.320276	0.451539
AHOKIR01	C2H4_ethene	355043	0.0406496	0.0336443
AHOKIR01	C2H4_ethene	35504.3	0.00429276	0.00461188
AHOKIR01	C2H4_ethene	739.562	8.83e-05	0.00012654
AHOKIR01	CHN_hydrogen-cyanide	1.07096e+06	5.73224	5.417
AHOKIR01	CHN_hydrogen-cyanide	107096	5.66547	5.24432
AHOKIR01	CHN_hydrogen-cyanide	10709.6	3.28039	3.08062
AHOKIR01	CHN_hydrogen-cyanide	1070.96	0.699952	0.801227
AHOKIR01	CHN_hydrogen-cyanide	0.472532	0.000382184	0.00311126
AHOKIR01	CH4_methane	45200000	1.80623	1.76171
AHOKIR01	CH4_methane	4520000	0.449241	0.601379
AHOKIR01	CH4_methane	452000	0.0554656	0.0432733
AHOKIR01	CH4_methane	45200	0.00568372	0.00583492
AHOKIR01	CH4_methane	1456.64	0.000180423	0.000266721
AHOKIR01	C3H6_propene	15604100	0.0297139	0.0483615
AHOKIR01	C3H6_propene	1560410	0.0186341	0.011289
AHOKIR01	C3H6_propene	156041	0.00273122	0.00251551
AHOKIR01	C3H6_propene	15604.1	0.000304939	0.000284653
AHOKIR01	C3H6_propene	1560.41	2.95e-05	3.323e-05
AHOKIR01	C3H6_propene	1508.32	2.73e-05	3.202e-05
AHOKIR01	C3H5N_propionitrile	62871.8	0.747806	1.08106
AHOKIR01	C3H5N_propionitrile	6287.18	0.538053	0.732655
AHOKIR01	C3H5N_propionitrile	628.717	0.0795305	0.104153
AHOKIR01	C3H5N_propionitrile	62.8717	0.00846013	0.0102956
AHOKIR01	C3H5N_propionitrile	0.512157	0.000600482	0.000312835
AHOKIR01	C2H7N_ethylamine	1.43636e+06	0.0148793	0.115961
AHOKIR01	C2H7N_ethylamine	143636	0.0123012	0.0680406
AHOKIR01	C2H7N_ethylamine	14363.6	0.00119756	0.00821105
AHOKIR01	C2H7N_ethylamine	1436.36	0.000119745	0.00609967
AHOKIR01	C2H7N_ethylamine	0.00583485	0	8.915e-11
AMIKOX	CHN_hydrogen-cyanide	1.07096e+06	0.0340056	0.109683
AMIKOX	CHN_hydrogen-cyanide	107096	0.023309	0.0321278
AMIKOX	CHN_hydrogen-cyanide	10709.6	0.00237769	0.00287794
AMIKOX	CHN_hydrogen-cyanide	1070.96	0.000235419	0.000214452
AMIKOX	CHN_hydrogen-cyanide	131.296	2.71e-05	2.942e-05
AMIKOX	CH4_methane	45200000	0.0882565	0.203834
AMIKOX	CH4_methane	4520000	0.0129861	0.0115435
AMIKOX	CH4_methane	452000	0.00153808	0.00152712
AMIKOX	CH4_methane	45200	0.000127223	0.000125833
AMIKOX	CH4_methane	28654.7	8.73e-05	8.21197e-05
AMILUE	C7H12_1,5-heptadiene	69970.1	3.18004	3.29763
AMILUE	C7H12_1,5-heptadiene	6997.01	3.13534	3.21587
AMILUE	C7H12_1,5-heptadiene	699.701	3.06175	3.09572
AMILUE	C7H12_1,5-heptadiene	69.9701	2.84554	2.73575
AMILUE	C7H12_1,5-heptadiene	0.271554	0.430417	0.686649
AMILUE	C7H12_1,5-heptadiene	1.13e-05	0.000491675	0.00038269
AMILUE	C6H14_2,3-dimethylbutane	382356	3.57039	3.60342
AMILUE	C6H14_2,3-dimethylbutane	38235.6	3.55372	3.47095
AMILUE	C6H14_2,3-dimethylbutane	3823.56	3.40357	3.34292
AMILUE	C6H14_2,3-dimethylbutane	382.356	3.14077	3.02587
AMILUE	C6H14_2,3-dimethylbutane	0.00784925	0.000376658	0.000478911
AMILUE	C6H14_3-methylpentane	294964	3.40842	3.58284
AMILUE	C6H14_3-methylpentane	29496.4	3.39685	3.44564
AMILUE	C6H14_3-methylpentane	2949.64	3.29338	3.27643
AMILUE	C6H14_3-methylpentane	294.964	3.00537	2.90594
AMILUE	C6H14_3-methylpentane	0.00552437	0.000364117	0.000375191
AMILUE	C6H10O_4-hexen-2-one	11203.9	3.4898	3.48766
AMILUE	C6H10O_4-hexen-2-one	1120.39	3.43793	3.48094
AMILUE	C6H10O_4-hexen-2-one	112.039	3.29968	3.24812
AMILUE	C6H10O_4-hexen-2-one	11.2039	3.02901	2.92229
AMILUE	C6H10O_4-hexen-2-one	9.41e-06	0.000110549	8.32916e-05
AMILUE	C7H14_4-methyl-1-hexene	115465	3.15695	3.32666
AMILUE	C7H14_4-methyl-1-hexene	11546.5	3.19591	3.26541
AMILUE	C7H14_4-methyl-1-hexene	1154.65	3.00262	3.06267
AMILUE	C7H14_4-methyl-1-hexene	115.465	2.82322	2.77579
AMILUE	C7H14_4-methyl-1-hexene	0.901784	0.44062	0.504442
AMILUE	C7H14_4-methyl-1-hexene	0.0015349	0.000327654	0.000373233
AMILUE	C6H10O_4-methyl-4-penten-2-one	15718	3.50779	3.51117
AMILUE	C6H10O_4-methyl-4-penten-2-one	1571.8	3.47352	3.55325
AMILUE	C6H10O_4-methyl-4-penten-2-one	157.18	3.35672	3.37324
AMILUE	C6H10O_4-methyl-4-penten-2-one	15.718	3.10591	2.90567
AMILUE	C6H10O_4-methyl-4-penten-2-one	4.47e-05	0.000117371	9.50644e-05
AMILUE	C7H14_4,4-dimethyl-1-pentene	160639	3.20054	3.34752
AMILUE	C7H14_4,4-dimethyl-1-pentene	16063.9	3.15252	3.26681
AMILUE	C7H14_4,4-dimethyl-1-pentene	1606.39	2.98183	3.103
AMILUE	C7H14_4,4-dimethyl-1-pentene	160.639	2.6691	2.80583
AMILUE	C7H14_4,4-dimethyl-1-pentene	16.0639	2.27159	1.98978
AMILUE	C7H14_4,4-dimethyl-1-pentene	1.85056	0.831767	0.596015
AMILUE	C7H14_4,4-dimethyl-1-pentene	0.00309823	0.000335161	0.000389104
AMILUE	C2H4O_acetaldehyde	1160790	7.5811	7.62338
AMILUE	C2H4O_acetaldehyde	116079	7.52834	7.48418
AMILUE	C2H4O_acetaldehyde	11607.9	6.49843	6.29747
AMILUE	C2H4O_acetaldehyde	1160.79	2.26658	2.43097
AMILUE	C2H4O_acetaldehyde	0.0786515	0.000210433	0.000188713
AMILUE	C3H6O_acetone	319253	5.67982	5.56251
AMILUE	C3H6O_acetone	31925.3	5.68362	5.57093
AMILUE	C3H6O_acetone	3192.53	5.16692	4.94147
AMILUE	C3H6O_acetone	319.253	3.95742	3.86659
AMILUE	C3H6O_acetone	0.00107336	0.000167864	0.000110827
AMILUE	C2H3N_acetonitrile	111535	7.12289	7.271
AMILUE	C2H3N_acetonitrile	11153.5	7.2032	6.9596
AMILUE	C2H3N_acetonitrile	1115.35	2.87772	2.69107
AMILUE	C2H3N_acetonitrile	111.535	1.09471	0.974838
AMILUE	C2H3N_acetonitrile	0.0667231	0.000113736	9.92856e-05
AMILUE	C2H6O_dimethylether	6234610	6.56198	6.64214
AMILUE	C2H6O_dimethylether	623461	6.56521	6.55675
AMILUE	C2H6O_dimethylether	62346.1	5.83626	5.75356
AMILUE	C2H6O_dimethylether	6234.61	3.18856	3.01601
AMILUE	C2H6O_dimethylether	0.141811	0.000348358	0.000229687
AMILUE	C2H7N_dimethylamine	1.93302e+06	6.09319	6.13358
AMILUE	C2H7N_dimethylamine	193302	6.0726	6.13444
AMILUE	C2H7N_dimethylamine	19330.2	5.39482	5.36408
AMILUE	C2H7N_dimethylamine	1933.02	1.47781	1.7678
AMILUE	C2H7N_dimethylamine	0.0302126	0.000381395	0.000313358
AMILUE	C2H6_ethane	38452800	7.09977	7.23716
AMILUE	C2H6_ethane	3845280	6.60284	6.74395
AMILUE	C2H6_ethane	384528	5.26928	5.27473
AMILUE	C2H6_ethane	38452.8	2.00679	2.30018
AMILUE	C2H6_ethane	1.06256	0.000690937	0.000665391
AMILUE	C2H4_ethene	35504300	7.70059	7.88376
AMILUE	C2H4_ethene	3550430	6.90453	7.16061
AMILUE	C2H4_ethene	355043	4.6497	4.76154
AMILUE	C2H4_ethene	35504.3	1.34554	1.27658
AMILUE	C2H4_ethene	3.05459	0.000758529	0.000733898
AMILUE	CHN_hydrogen-cyanide	1.07096e+06	9.50376	9.65296
AMILUE	CHN_hydrogen-cyanide	107096	8.61794	8.25326
AMILUE	CHN_hydrogen-cyanide	10709.6	0.726339	0.683854
AMILUE	CHN_hydrogen-cyanide	1070.96	0.106349	0.500688
AMILUE	CHN_hydrogen-cyanide	3.21839	0.000314726	0.000384376
AMILUE	C4H10_isobutane	3.72303e+06	4.42901	4.52242
AMILUE	C4H10_isobutane	372303	4.40393	4.54098
AMILUE	C4H10_isobutane	37230.3	4.10559	4.07831
AMILUE	C4H10_isobutane	3723.03	3.65946	3.2492
AMILUE	C4H10_isobutane	0.04283	0.000446663	0.000460296
AMILUE	C5H12_isopentane	1.01333e+06	3.9671	3.9893
AMILUE	C5H12_isopentane	101333	3.95303	4.02669
AMILUE	C5H12_isopentane	10133.3	3.73478	3.62974
AMILUE	C5H12_isopentane	1013.33	3.38104	3.21516
AMILUE	C5H12_isopentane	0.0132953	0.000433526	0.000435938
AMILUE	C3H8O_isopropylalcohol	116349	4.91426	5.00006
AMILUE	C3H8O_isopropylalcohol	11634.9	5.02612	5.1592
AMILUE	C3H8O_isopropylalcohol	1163.49	4.19711	3.79674
AMILUE	C3H8O_isopropylalcohol	116.349	1.8746	1.83084
AMILUE	C3H8O_isopropylalcohol	0.0103112	0.000248176	0.000235587
AMILUE	CH4_methane	45200000	9.06766	9.04643
AMILUE	CH4_methane	4520000	6.33238	6.46415
AMILUE	CH4_methane	452000	2.16809	2.10856
AMILUE	CH4_methane	45200	0.508137	0.498206
AMILUE	CH4_methane	57.7558	0.000903098	0.000865393
AMILUE	C4H10O_methyl-propyl-ether	734990	4.06384	4.1457
AMILUE	C4H10O_methyl-propyl-ether	73499	4.04881	4.1788
AMILUE	C4H10O_methyl-propyl-ether	7349.9	3.76042	3.76191
AMILUE	C4H10O_methyl-propyl-ether	734.99	3.1878	3.27019
AMILUE	C4H10O_methyl-propyl-ether	6.89813	0.344403	0.533805
AMILUE	C4H10O_methyl-propyl-ether	0.00240564	0.000461826	0.00033081
AMILUE	C5H10O_methylpropylketone	51802.9	3.57508	3.4156
AMILUE	C5H10O_methylpropylketone	5180.29	3.62533	3.56938
AMILUE	C5H10O_methylpropylketone	518.029	3.26278	3.34056
AMILUE	C5H10O_methylpropylketone	51.8029	1.23969	1.28251
AMILUE	C5H10O_methylpropylketone	0.00199078	0.00855292	0.00596115
AMILUE	C5H12O_methyl-tert-butyl-ether	392257	3.65962	3.70296
AMILUE	C5H12O_methyl-tert-butyl-ether	39225.7	3.68105	3.65738
AMILUE	C5H12O_methyl-tert-butyl-ether	3922.57	3.4574	3.4869
AMILUE	C5H12O_methyl-tert-butyl-ether	392.257	3.14855	3.0884
AMILUE	C5H12O_methyl-tert-butyl-ether	0.00543578	7.93e-05	0.00023348
AMILUE	C5H12_neopentane	1.70703e+06	3.82824	3.93287
AMILUE	C5H12_neopentane	170703	3.81176	3.82741
AMILUE	C5H12_neopentane	17070.3	3.65755	3.51573
AMILUE	C5H12_neopentane	1707.03	3.47948	2.92901
AMILUE	C5H12_neopentane	23.2156	0.146003	0.331987
AMILUE	C5H12_neopentane	0.0715626	0.000384284	0.00052322
AMILUE	C3H8_propane	10232100	5.46604	5.44696
AMILUE	C3H8_propane	1023210	5.38984	5.38088
AMILUE	C3H8_propane	102321	4.76035	4.70172
AMILUE	C3H8_propane	10232.1	3.19012	3.1427
AMILUE	C3H8_propane	1058.8	0.987201	1.38106
AMILUE	C3H8_propane	0.0577197	0.000520214	0.000434214
AMILUE	C3H6_propene	15604100	5.88592	5.9244
AMILUE	C3H6_propene	1560410	5.79763	5.84676
AMILUE	C3H6_propene	156041	5.14074	5.11952
AMILUE	C3H6_propene	15604.1	3.1424	3.28386
AMILUE	C3H6_propene	1560.41	0.952552	0.968982
AMILUE	C3H6_propene	0.109862	0.000585065	0.00053854
AMILUE	C3H5N_propionitrile	62871.8	5.87067	5.94053
AMILUE	C3H5N_propionitrile	6287.18	5.84841	5.70595
AMILUE	C3H5N_propionitrile	628.717	5.01616	4.32542
AMILUE	C3H5N_propionitrile	85.5056	0.866605	1.59789
AMILUE	C3H5N_propionitrile	62.8717	0.814313	0.984159
AMILUE	C3H5N_propionitrile	0.0069381	0.000157944	0.000138552
AMILUE	C3H8O_propylalcohol	38784	4.92487	5.12191
AMILUE	C3H8O_propylalcohol	3878.4	4.99704	4.68162
AMILUE	C3H8O_propylalcohol	387.84	2.7447	3.09599
AMILUE	C3H8O_propylalcohol	38.784	1.12556	0.930694
AMILUE	C3H8O_propylalcohol	0.0246041	0.000924457	0.000673697
AMILUE	C5H10_2-pentene	763042	4.09492	4.11783
AMILUE	C5H10_2-pentene	76304.2	4.08509	4.14194
AMILUE	C5H10_2-pentene	7630.42	3.82543	3.77353
AMILUE	C5H10_2-pentene	763.042	3.40567	3.33466
AMILUE	C5H10_2-pentene	7.52071	0.402712	0.777997
AMILUE	C5H10_2-pentene	0.00245784	0.000469244	0.000381854
AMILUE	C2H7N_ethylamine	1.43636e+06	6.15946	6.2276
AMILUE	C2H7N_ethylamine	143636	6.14791	6.25786
AMILUE	C2H7N_ethylamine	14363.6	5.45784	5.41376
AMILUE	C2H7N_ethylamine	1436.36	1.22085	1.59631
AMILUE	C2H7N_ethylamine	0.212658	0.00671121	0.00379646
AMILUE	C4H10O_methyl-isopropyl-ether	916849	4.34572	4.3145
AMILUE	C4H10O_methyl-isopropyl-ether	91684.9	4.34752	4.37833
AMILUE	C4H10O_methyl-isopropyl-ether	9168.49	4.07304	3.98522
AMILUE	C4H10O_methyl-isopropyl-ether	916.849	3.58288	3.42282
AMILUE	C4H10O_methyl-isopropyl-ether	8.3525	0.175478	0.232619
AMILUE	C4H10O_methyl-isopropyl-ether	0.00460996	0.000120439	0.000173325
AMIMEP	C7H12_1,5-heptadiene	69970.1	3.23928	3.37571
AMIMEP	C7H12_1,5-heptadiene	6997.01	3.31581	3.27232
AMIMEP	C7H12_1,5-heptadiene	699.701	3.11863	3.15533
AMIMEP	C7H12_1,5-heptadiene	69.9701	2.93581	2.77914
AMIMEP	C7H12_1,5-heptadiene	0.940927	0.955944	1.28198
AMIMEP	C7H12_1,5-heptadiene	1.36e-06	0.000483304	0.000300198
AMIMEP	C6H14_2,3-dimethylbutane	382356	3.58202	3.65638
AMIMEP	C6H14_2,3-dimethylbutane	38235.6	3.59551	3.53463
AMIMEP	C6H14_2,3-dimethylbutane	3823.56	3.45434	3.35331
AMIMEP	C6H14_2,3-dimethylbutane	382.356	3.32087	3.11411
AMIMEP	C6H14_2,3-dimethylbutane	0.00635224	0.000387382	0.000454404
AMIMEP	C6H14_3-methylpentane	294964	3.51765	3.61651
AMIMEP	C6H14_3-methylpentane	29496.4	3.51602	3.48804
AMIMEP	C6H14_3-methylpentane	2949.64	3.38722	3.30001
AMIMEP	C6H14_3-methylpentane	294.964	3.19017	2.99376
AMIMEP	C6H14_3-methylpentane	0.00107377	0.000371832	0.000318933
AMIMEP	C6H10O_4-hexen-2-one	11203.9	3.6142	3.57646
AMIMEP	C6H10O_4-hexen-2-one	1120.39	3.52826	3.54093
AMIMEP	C6H10O_4-hexen-2-one	112.039	3.38695	3.30774
AMIMEP	C6H10O_4-hexen-2-one	11.2039	3.14258	2.93332
AMIMEP	C6H10O_4-hexen-2-one	1.57e-07	1.63e-05	3.089e-05
AMIMEP	C7H14_4-methyl-1-hexene	115465	3.23953	3.47568
AMIMEP	C7H14_4-methyl-1-hexene	11546.5	3.25781	3.39746
AMIMEP	C7H14_4-methyl-1-hexene	1154.65	3.18649	3.1768
AMIMEP	C7H14_4-methyl-1-hexene	115.465	2.97767	2.88694
AMIMEP	C7H14_4-methyl-1-hexene	11.5465	2.7079	2.31216
AMIMEP	C7H14_4-methyl-1-hexene	0.442232	0.298587	0.464151
AMIMEP	C7H14_4-methyl-1-hexene	0.000437102	0.000365517	0.000325579
AMIMEP	C6H10O_4-methyl-4-penten-2-one	15718	3.58039	3.61627
AMIMEP	C6H10O_4-methyl-4-penten-2-one	1571.8	3.56615	3.63093
AMIMEP	C6H10O_4-methyl-4-penten-2-one	157.18	3.44732	3.42795
AMIMEP	C6H10O_4-methyl-4-penten-2-one	15.718	3.2095	3.01881
AMIMEP	C6H10O_4-methyl-4-penten-2-one	9.6e-07	2.89e-05	3.409e-05
AMIMEP	C7H14_4,4-dimethyl-1-pentene	160639	3.28468	3.40048
AMIMEP	C7H14_4,4-dimethyl-1-pentene	16063.9	3.28784	3.3556
AMIMEP	C7H14_4,4-dimethyl-1-pentene	1606.39	3.18593	3.16835
AMIMEP	C7H14_4,4-dimethyl-1-pentene	160.639	2.97799	2.86959
AMIMEP	C7H14_4,4-dimethyl-1-pentene	16.0639	2.59655	2.23593
AMIMEP	C7H14_4,4-dimethyl-1-pentene	1.38953	0.481356	0.524862
AMIMEP	C7H14_4,4-dimethyl-1-pentene	0.00139936	0.000252257	0.000323197
AMIMEP	C2H4O_acetaldehyde	1160790	7.62817	7.72545
AMIMEP	C2H4O_acetaldehyde	116079	7.78988	7.60538
AMIMEP	C2H4O_acetaldehyde	11607.9	6.70447	6.62807
AMIMEP	C2H4O_acetaldehyde	1160.79	1.88896	2.39509
AMIMEP	C2H4O_acetaldehyde	0.0120248	4.57e-05	7.60596e-05
AMIMEP	C3H6O_acetone	319253	5.67452	5.60102
AMIMEP	C3H6O_acetone	31925.3	5.78123	5.63785
AMIMEP	C3H6O_acetone	3192.53	5.34359	4.98301
AMIMEP	C3H6O_acetone	319.253	4.06811	4.27036
AMIMEP	C3H6O_acetone	8.11e-05	2.56e-05	3.995e-05
AMIMEP	C2H3N_acetonitrile	111535	7.44728	7.35206
AMIMEP	C2H3N_acetonitrile	11153.5	7.33612	7.26233
AMIMEP	C2H3N_acetonitrile	1115.35	2.22832	2.70211
AMIMEP	C2H3N_acetonitrile	111.535	0.956077	0.613434
AMIMEP	C2H3N_acetonitrile	0.00708361	2.08e-05	3.892e-05
AMIMEP	C2H6O_dimethylether	6234610	6.7315	6.76466
AMIMEP	C2H6O_dimethylether	623461	6.72332	6.61796
AMIMEP	C2H6O_dimethylether	62346.1	5.91102	5.88258
AMIMEP	C2H6O_dimethylether	6234.61	3.05128	3.39263
AMIMEP	C2H6O_dimethylether	0.0366765	0.000148769	0.000143952
AMIMEP	C2H7N_dimethylamine	1.93302e+06	6.25319	6.26822
AMIMEP	C2H7N_dimethylamine	193302	6.22748	6.24746
AMIMEP	C2H7N_dimethylamine	19330.2	5.53646	5.43956
AMIMEP	C2H7N_dimethylamine	1933.02	1.45923	1.94442
AMIMEP	C2H7N_dimethylamine	0.0153652	0.000333225	0.00023395
AMIMEP	C2H6_ethane	38452800	7.38141	7.38604
AMIMEP	C2H6_ethane	3845280	6.90954	6.83805
AMIMEP	C2H6_ethane	384528	5.45707	5.33176
AMIMEP	C2H6_ethane	38452.8	2.01722	2.41085
AMIMEP	C2H6_ethane	0.785464	0.000699159	0.000512415
AMIMEP	C2H4_ethene	35504300	7.98238	7.95941
AMIMEP	C2H4_ethene	3550430	7.22788	7.24809
AMIMEP	C2H4_ethene	355043	4.79837	4.85258
AMIMEP	C2H4_ethene	35504.3	1.36358	1.5967
AMIMEP	C2H4_ethene	2.382	0.000770207	0.000642662
AMIMEP	CHN_hydrogen-cyanide	1.07096e+06	9.71237	9.87413
AMIMEP	CHN_hydrogen-cyanide	107096	8.84531	8.36891
AMIMEP	CHN_hydrogen-cyanide	10709.6	0.835679	0.915734
AMIMEP	CHN_hydrogen-cyanide	1070.96	0.131817	0.500631
AMIMEP	CHN_hydrogen-cyanide	1.46583	0.00017975	0.000226929
AMIMEP	C4H10_isobutane	3.72303e+06	4.54139	4.68337
AMIMEP	C4H10_isobutane	372303	4.52316	4.59261
AMIMEP	C4H10_isobutane	37230.3	4.19098	4.19393
AMIMEP	C4H10_isobutane	3723.03	3.72218	3.44103
AMIMEP	C4H10_isobutane	0.0115555	0.000463137	0.000386615
AMIMEP	C5H12_isopentane	1.01333e+06	4.01019	4.07102
AMIMEP	C5H12_isopentane	101333	4.00754	4.0383
AMIMEP	C5H12_isopentane	10133.3	3.78523	3.70522
AMIMEP	C5H12_isopentane	1013.33	3.49794	3.29594
AMIMEP	C5H12_isopentane	0.00256771	0.000428671	0.000345938
AMIMEP	C3H8O_isopropylalcohol	116349	5.12966	5.13177
AMIMEP	C3H8O_isopropylalcohol	11634.9	5.07105	5.29542
AMIMEP	C3H8O_isopropylalcohol	1163.49	4.27614	4.24997
AMIMEP	C3H8O_isopropylalcohol	116.349	1.33135	1.83804
AMIMEP	C3H8O_isopropylalcohol	0.00144513	7.24e-05	6.165e-05
AMIMEP	CH4_methane	45200000	9.25622	9.13136
AMIMEP	CH4_methane	4520000	6.54613	6.64127
AMIMEP	CH4_methane	452000	2.24661	2.48642
AMIMEP	CH4_methane	45200	0.548337	0.463789
AMIMEP	CH4_methane	50.5804	0.000918469	0.000813583
AMIMEP	C4H10O_methyl-propyl-ether	734990	4.20443	4.19156
AMIMEP	C4H10O_methyl-propyl-ether	73499	4.18702	4.20467
AMIMEP	C4H10O_methyl-propyl-ether	7349.9	3.87055	3.77379
AMIMEP	C4H10O_methyl-propyl-ether	734.99	3.30169	3.35171
AMIMEP	C4H10O_methyl-propyl-ether	2.58711	0.369715	0.601289
AMIMEP	C4H10O_methyl-propyl-ether	0.000481913	0.000487118	0.000251155
AMIMEP	C5H10O_methylpropylketone	51802.9	3.70175	3.46427
AMIMEP	C5H10O_methylpropylketone	5180.29	3.73783	3.57133
AMIMEP	C5H10O_methylpropylketone	518.029	3.30547	3.37496
AMIMEP	C5H10O_methylpropylketone	51.8029	1.11247	1.577
AMIMEP	C5H10O_methylpropylketone	3.1e-05	0.00154837	0.00123332
AMIMEP	C5H12O_methyl-tert-butyl-ether	392257	3.761	3.78771
AMIMEP	C5H12O_methyl-tert-butyl-ether	39225.7	3.76798	3.73057
AMIMEP	C5H12O_methyl-tert-butyl-ether	3922.57	3.56533	3.52201
AMIMEP	C5H12O_methyl-tert-butyl-ether	392.257	3.33546	3.12049
AMIMEP	C5H12O_methyl-tert-butyl-ether	0.00304781	9.17e-05	0.000197746
AMIMEP	C5H12_neopentane	1.70703e+06	3.86904	3.98945
AMIMEP	C5H12_neopentane	170703	3.8588	3.83795
AMIMEP	C5H12_neopentane	17070.3	3.70952	3.49414
AMIMEP	C5H12_neopentane	1707.03	3.56306	3.05097
AMIMEP	C5H12_neopentane	15.7047	0.223348	0.326342
AMIMEP	C5H12_neopentane	0.0339527	0.000393162	0.000449367
AMIMEP	C3H8_propane	10232100	5.59912	5.58519
AMIMEP	C3H8_propane	1023210	5.53398	5.46052
AMIMEP	C3H8_propane	102321	4.8967	4.81547
AMIMEP	C3H8_propane	10232.1	3.25383	3.25766
AMIMEP	C3H8_propane	1058.8	0.998322	1.44175
AMIMEP	C3H8_propane	0.0367189	0.000542496	0.00038725
AMIMEP	C3H6_propene	15604100	6.05237	6.02002
AMIMEP	C3H6_propene	1560410	5.93287	5.91275
AMIMEP	C3H6_propene	156041	5.27413	5.19667
AMIMEP	C3H6_propene	15604.1	3.20636	3.32905
AMIMEP	C3H6_propene	1560.41	0.9655	1.2522
AMIMEP	C3H6_propene	0.0686928	0.000585125	0.000547808
AMIMEP	C3H5N_propionitrile	62871.8	5.96752	6.04255
AMIMEP	C3H5N_propionitrile	6287.18	5.95708	5.73131
AMIMEP	C3H5N_propionitrile	628.717	5.20736	4.90907
AMIMEP	C3H5N_propionitrile	110.026	0.886877	1.84247
AMIMEP	C3H5N_propionitrile	62.8717	0.790099	1.06579
AMIMEP	C3H5N_propionitrile	0.000970661	4.69e-05	5.69887e-05
AMIMEP	C3H8O_propylalcohol	38784	5.59755	5.54336
AMIMEP	C3H8O_propylalcohol	3878.4	5.67587	5.4435
AMIMEP	C3H8O_propylalcohol	387.84	5.32685	4.61222
AMIMEP	C3H8O_propylalcohol	264.507	5.18318	4.3137
AMIMEP	C3H8O_propylalcohol	38.784	0.77819	1.05454
AMIMEP	C3H8O_propylalcohol	0.00638574	0.000464299	0.000490925
AMIMEP	C5H10_2-pentene	763042	4.21244	4.17906
AMIMEP	C5H10_2-pentene	76304.2	4.19261	4.17585
AMIMEP	C5H10_2-pentene	7630.42	3.94914	3.79095
AMIMEP	C5H10_2-pentene	763.042	3.52501	3.42007
AMIMEP	C5H10_2-pentene	2.33465	0.380159	0.76916
AMIMEP	C5H10_2-pentene	0.000511208	0.00047398	0.000326456
AMIMEP	C2H7N_ethylamine	1.43636e+06	6.38877	6.38233
AMIMEP	C2H7N_ethylamine	143636	6.35628	6.35319
AMIMEP	C2H7N_ethylamine	14363.6	5.62163	5.58141
AMIMEP	C2H7N_ethylamine	1436.36	1.20452	1.76986
AMIMEP	C2H7N_ethylamine	0.0384923	0.00478845	0.00212291
AMIMEP	C4H10O_methyl-isopropyl-ether	916849	4.46055	4.36767
AMIMEP	C4H10O_methyl-isopropyl-ether	91684.9	4.45584	4.40265
AMIMEP	C4H10O_methyl-isopropyl-ether	9168.49	4.16343	4.01121
AMIMEP	C4H10O_methyl-isopropyl-ether	916.849	3.69136	3.65897
AMIMEP	C4H10O_methyl-isopropyl-ether	27.9859	0.586377	1.14314
AMIMEP	C4H10O_methyl-isopropyl-ether	0.000303109	4.25e-05	7.89715e-05
AMUCOB	C2H4O_acetaldehyde	1160790	0.596136	0.628128
AMUCOB	C2H4O_acetaldehyde	500000	0.51026	0.613694
AMUCOB	C2H4O_acetaldehyde	116079	0.52897	0.563299
AMUCOB	C2H4O_acetaldehyde	28799.2	0.193969	0.462647
AMUCOB	C2H4O_acetaldehyde	11607.9	0.111061	0.289958
AMUCOB	C2H4O_acetaldehyde	1160.79	0.0130746	0.0227709
AMUCOB	C2H4O_acetaldehyde	6.59442	5.4e-05	6.538e-05
AMUCOB	C2H3N_acetonitrile	136932	1.37433	1.06982
AMUCOB	C2H3N_acetonitrile	13693.2	1.37165	0.854438
AMUCOB	C2H3N_acetonitrile	1369.32	0.144998	0.268649
AMUCOB	C2H3N_acetonitrile	136.932	0.00672824	0.0091327
AMUCOB	C2H3N_acetonitrile	1.23608	5.58e-05	0.000135519
AMUCOB	C2H6O_dimethylether	6234610	0.778373	0.900664
AMUCOB	C2H6O_dimethylether	623461	0.803268	0.916216
AMUCOB	C2H6O_dimethylether	62346.1	0.294016	0.317069
AMUCOB	C2H6O_dimethylether	6234.61	0.0351268	0.0605739
AMUCOB	C2H6O_dimethylether	10.1351	6.03e-05	6.806e-05
AMUCOB	C2H7N_dimethylamine	1.93302e+06	0.023494	0.0465407
AMUCOB	C2H7N_dimethylamine	193302	0.021003	0.0224643
AMUCOB	C2H7N_dimethylamine	38580.6	0.00412561	0.00509782
AMUCOB	C2H7N_dimethylamine	19330.2	0.00224769	0.00281411
AMUCOB	C2H7N_dimethylamine	1933.02	0.000235267	0.000185088
AMUCOB	C2H7N_dimethylamine	200.803	2.15e-05	2.382e-05
AMUCOB	C2H6_ethane	38452800	0.955611	0.969701
AMUCOB	C2H6_ethane	3845280	0.850655	0.961466
AMUCOB	C2H6_ethane	384528	0.454405	0.472852
AMUCOB	C2H6_ethane	38452.8	0.0758584	0.0943631
AMUCOB	C2H6_ethane	48.0207	9.41e-05	8.83948e-05
AMUCOB	C2H4_ethene	35504300	1.03378	1.10589
AMUCOB	C2H4_ethene	3550430	0.882462	1.07477
AMUCOB	C2H4_ethene	355043	0.404333	0.437393
AMUCOB	C2H4_ethene	35504.3	0.0618515	0.0993874
AMUCOB	C2H4_ethene	56.1837	0.000107241	0.000107665
AMUCOB	CHN_hydrogen-cyanide	1.07096e+06	1.4162	1.19885
AMUCOB	CHN_hydrogen-cyanide	107096	0.983335	1.06815
AMUCOB	CHN_hydrogen-cyanide	10709.6	0.0806226	0.238505
AMUCOB	CHN_hydrogen-cyanide	1070.96	0.00798866	0.00964274
AMUCOB	CHN_hydrogen-cyanide	16.2409	0.000121823	0.000162024
AMUCOB	CH4_methane	45200000	1.54769	1.50455
AMUCOB	CH4_methane	4520000	0.999244	1.06939
AMUCOB	CH4_methane	452000	0.342658	0.237362
AMUCOB	CH4_methane	45200	0.0477833	0.0533923
AMUCOB	CH4_methane	146.008	0.000154904	0.00014387
AMUCOB	C3H8_propane	10232100	0.0243195	0.0277783
AMUCOB	C3H8_propane	1023210	0.0166066	0.0152813
AMUCOB	C3H8_propane	331520	0.00615536	0.00547361
AMUCOB	C3H8_propane	102321	0.0020624	0.00215736
AMUCOB	C3H8_propane	10232.1	0.000205668	0.000220891
AMUCOB	C3H8_propane	1389.69	2.54e-05	2.433e-05
AMUCOB	C3H8_propane	1058.8	2.06e-05	1.954e-05
AMUCOB	C3H6_propene	15604100	0.563316	0.560847
AMUCOB	C3H6_propene	1560410	0.455976	0.585351
AMUCOB	C3H6_propene	299599	0.179011	0.39665
AMUCOB	C3H6_propene	156041	0.105536	0.418768
AMUCOB	C3H6_propene	15604.1	0.011028	0.0127546
AMUCOB	C3H6_propene	1560.41	0.00114812	0.00138865
AMUCOB	C3H6_propene	71.4745	5.22e-05	5.906e-05
APEBED	C7H12_1,5-heptadiene	69970.1	1.07871	1.11412
APEBED	C7H12_1,5-heptadiene	6997.01	1.11656	1.12311
APEBED	C7H12_1,5-heptadiene	699.701	1.076	1.12015
APEBED	C7H12_1,5-heptadiene	69.9701	1.05503	1.11584
APEBED	C7H12_1,5-heptadiene	0.131042	1.04404	0.940244
APEBED	C7H12_1,5-heptadiene	0.000863647	0.322726	0.346597
APEBED	C7H12_1,5-heptadiene	4.71e-07	0.000154042	0.000132591
APEBED	C6H14_2,3-dimethylbutane	382356	1.00174	1.13454
APEBED	C6H14_2,3-dimethylbutane	38235.6	0.999882	1.1316
APEBED	C6H14_2,3-dimethylbutane	3823.56	0.488584	0.614935
APEBED	C6H14_2,3-dimethylbutane	382.356	0.0727618	0.0826517
APEBED	C6H14_2,3-dimethylbutane	0.517735	9.94e-05	9.11339e-05
APEBED	C6H14_3-methylpentane	294964	1.16301	1.302
APEBED	C6H14_3-methylpentane	29496.4	1.19493	1.29088
APEBED	C6H14_3-methylpentane	2949.64	1.19273	1.24499
APEBED	C6H14_3-methylpentane	294.964	1.07548	1.16192
APEBED	C6H14_3-methylpentane	0.000219823	0.000137945	0.000114709
APEBED	C6H10O_4-hexen-2-one	11203.9	1.17551	1.20168
APEBED	C6H10O_4-hexen-2-one	1120.39	1.17997	1.21027
APEBED	C6H10O_4-hexen-2-one	112.039	1.13243	1.19586
APEBED	C6H10O_4-hexen-2-one	11.2039	1.10915	1.18212
APEBED	C6H10O_4-hexen-2-one	1.72e-06	0.000105456	0.000265522
APEBED	C7H14_4-methyl-1-hexene	115465	1.11062	1.16763
APEBED	C7H14_4-methyl-1-hexene	11546.5	1.08948	1.15883
APEBED	C7H14_4-methyl-1-hexene	1154.65	1.14093	1.1229
APEBED	C7H14_4-methyl-1-hexene	115.465	1.0914	1.0894
APEBED	C7H14_4-methyl-1-hexene	2.88e-05	0.000103348	0.000107457
APEBED	C6H10O_4-methyl-4-penten-2-one	15718	1.27417	1.18723
APEBED	C6H10O_4-methyl-4-penten-2-one	1571.8	1.25348	1.18283
APEBED	C6H10O_4-methyl-4-penten-2-one	157.18	1.1604	1.11608
APEBED	C6H10O_4-methyl-4-penten-2-one	15.718	0.924233	0.974447
APEBED	C6H10O_4-methyl-4-penten-2-one	0.000530983	0.000106665	0.0001661
APEBED	C7H14_4,4-dimethyl-1-pentene	160639	0.202445	0.294854
APEBED	C7H14_4,4-dimethyl-1-pentene	16063.9	0.166229	0.348902
APEBED	C7H14_4,4-dimethyl-1-pentene	1606.39	0.0162359	0.028843
APEBED	C7H14_4,4-dimethyl-1-pentene	160.639	0.00212374	0.00233535
APEBED	C7H14_4,4-dimethyl-1-pentene	0.83655	1.05e-05	1.3932e-05
APEBED	C2H4O_acetaldehyde	1160790	2.15381	2.37204
APEBED	C2H4O_acetaldehyde	116079	2.13829	2.42904
APEBED	C2H4O_acetaldehyde	11607.9	2.11911	2.28619
APEBED	C2H4O_acetaldehyde	1160.79	2.08989	2.19319
APEBED	C2H4O_acetaldehyde	51.1533	0.839507	0.605589
APEBED	C2H4O_acetaldehyde	7.67023	0.0832907	0.133857
APEBED	C2H4O_acetaldehyde	0.0118235	0.000117249	0.000242429
APEBED	C3H6O_acetone	319253	2.12268	2.12565
APEBED	C3H6O_acetone	31925.3	2.12268	2.12802
APEBED	C3H6O_acetone	3192.53	2.12268	2.12925
APEBED	C3H6O_acetone	319.253	2.12094	2.07484
APEBED	C3H6O_acetone	0.000221445	0.000134024	0.000129415
APEBED	C2H3N_acetonitrile	111535	2.13114	2.44138
APEBED	C2H3N_acetonitrile	11153.5	2.14719	2.5756
APEBED	C2H3N_acetonitrile	1115.35	2.10676	2.46033
APEBED	C2H3N_acetonitrile	111.535	1.92093	1.97965
APEBED	C2H3N_acetonitrile	13.6932	1.69078	0.763289
APEBED	C2H3N_acetonitrile	0.0183262	0.00015469	0.000245425
APEBED	C2H6O_dimethylether	6234610	2.12209	2.32529
APEBED	C2H6O_dimethylether	623461	2.12267	2.35625
APEBED	C2H6O_dimethylether	62346.1	2.12201	2.23274
APEBED	C2H6O_dimethylether	6234.61	2.11332	2.14142
APEBED	C2H6O_dimethylether	0.0104654	0.000137385	0.000114409
APEBED	C2H7N_dimethylamine	1.93302e+06	2.12258	2.27947
APEBED	C2H7N_dimethylamine	193302	2.12256	2.29261
APEBED	C2H7N_dimethylamine	19330.2	2.12146	2.16261
APEBED	C2H7N_dimethylamine	1933.02	2.1103	1.99763
APEBED	C2H7N_dimethylamine	23.3982	1.10024	0.859004
APEBED	C2H7N_dimethylamine	0.00216056	0.000102021	0.000120711
APEBED	C2H6_ethane	38452800	2.16498	2.49492
APEBED	C2H6_ethane	3845280	2.13673	2.41163
APEBED	C2H6_ethane	384528	2.12042	2.32334
APEBED	C2H6_ethane	38452.8	2.07769	2.15538
APEBED	C2H6_ethane	0.167061	0.000214907	0.000183898
APEBED	C2H4_ethene	35504300	3.97791	3.03708
APEBED	C2H4_ethene	3550430	2.8886	2.72285
APEBED	C2H4_ethene	355043	2.15285	2.47345
APEBED	C2H4_ethene	35504.3	1.98971	2.16181
APEBED	C2H4_ethene	0.768503	0.000397914	0.000413495
APEBED	CHN_hydrogen-cyanide	1.07096e+06	4.1446	3.71949
APEBED	CHN_hydrogen-cyanide	107096	4.08964	3.70289
APEBED	CHN_hydrogen-cyanide	10709.6	2.78485	2.43518
APEBED	CHN_hydrogen-cyanide	1070.96	0.42872	0.741435
APEBED	CHN_hydrogen-cyanide	0.73147	0.000273059	0.059545
APEBED	C4H10_isobutane	3.72303e+06	2.11976	1.95021
APEBED	C4H10_isobutane	372303	2.11953	1.98228
APEBED	C4H10_isobutane	37230.3	2.09371	1.90479
APEBED	C4H10_isobutane	3723.03	1.89222	1.83748
APEBED	C4H10_isobutane	0.00274456	0.000217471	0.000202138
APEBED	C5H12_isopentane	1.01333e+06	1.8176	1.65611
APEBED	C5H12_isopentane	101333	1.86662	1.68402
APEBED	C5H12_isopentane	10133.3	1.54342	1.57338
APEBED	C5H12_isopentane	1013.33	1.32376	1.46574
APEBED	C5H12_isopentane	0.00101626	0.000169092	0.000160844
APEBED	C3H8O_isopropylalcohol	116349	2.11598	2.11493
APEBED	C3H8O_isopropylalcohol	11634.9	2.12128	2.07962
APEBED	C3H8O_isopropylalcohol	1163.49	2.09946	2.03264
APEBED	C3H8O_isopropylalcohol	116.349	1.88477	1.85485
APEBED	C3H8O_isopropylalcohol	7.62641	0.964818	0.7603
APEBED	C3H8O_isopropylalcohol	0.00576065	0.000282552	0.000397966
APEBED	CH4_methane	45200000	4.19444	3.78502
APEBED	CH4_methane	4520000	3.80498	3.1053
APEBED	CH4_methane	452000	2.34617	2.33739
APEBED	CH4_methane	45200	0.9894	1.2147
APEBED	CH4_methane	11.8823	0.000426821	0.000572453
APEBED	C4H10O_methyl-propyl-ether	734990	1.84919	1.69421
APEBED	C4H10O_methyl-propyl-ether	73499	1.78334	1.67757
APEBED	C4H10O_methyl-propyl-ether	7349.9	1.69293	1.61814
APEBED	C4H10O_methyl-propyl-ether	734.99	1.50487	1.52263
APEBED	C4H10O_methyl-propyl-ether	10.6844	1.18537	1.25226
APEBED	C4H10O_methyl-propyl-ether	0.916682	0.749988	0.935589
APEBED	C4H10O_methyl-propyl-ether	0.000104997	0.000208892	0.000156362
APEBED	C5H10O_methylpropylketone	51802.9	1.24657	1.31369
APEBED	C5H10O_methylpropylketone	5180.29	1.31196	1.35352
APEBED	C5H10O_methylpropylketone	518.029	1.2618	1.30465
APEBED	C5H10O_methylpropylketone	51.8029	1.15602	1.2718
APEBED	C5H10O_methylpropylketone	0.408207	1.13355	0.997709
APEBED	C5H10O_methylpropylketone	0.0378292	0.376298	0.373515
APEBED	C5H10O_methylpropylketone	0.00103482	0.0113245	0.0112142
APEBED	C5H12_neopentane	1.70703e+06	0.0201893	0.0250799
APEBED	C5H12_neopentane	170703	0.0176407	0.0166097
APEBED	C5H12_neopentane	17070.3	0.00182208	0.00208546
APEBED	C5H12_neopentane	1707.03	0.000184246	0.000209705
APEBED	C5H12_neopentane	219.21	2.65e-05	2.164e-05
APEBED	C3H8_propane	10232100	2.12266	2.15783
APEBED	C3H8_propane	1023210	2.12254	2.19346
APEBED	C3H8_propane	102321	2.12184	2.15848
APEBED	C3H8_propane	10232.1	2.11319	2.07017
APEBED	C3H8_propane	1058.8	2.04017	1.84083
APEBED	C3H8_propane	9.82282	0.187026	0.240339
APEBED	C3H8_propane	0.0110952	0.000211619	0.000212901
APEBED	C3H6_propene	15604100	2.12258	2.27009
APEBED	C3H6_propene	1560410	2.12232	2.25845
APEBED	C3H6_propene	156041	2.12189	2.21412
APEBED	C3H6_propene	15604.1	2.11377	2.11432
APEBED	C3H6_propene	1560.41	2.03671	1.91011
APEBED	C3H6_propene	63.5087	0.77692	0.911632
APEBED	C3H6_propene	0.0151975	0.000212887	0.000192554
APEBED	C3H5N_propionitrile	62871.8	2.12243	2.24767
APEBED	C3H5N_propionitrile	6287.18	2.1216	2.30222
APEBED	C3H5N_propionitrile	628.717	2.11245	2.23987
APEBED	C3H5N_propionitrile	62.8717	2.08547	2.10704
APEBED	C3H5N_propionitrile	0.731199	2.06764	0.626954
APEBED	C3H5N_propionitrile	0.0374972	0.00557613	0.0334944
APEBED	C3H5N_propionitrile	0.00180151	0.00025195	0.000370857
APEBED	C3H8O_propylalcohol	38784	2.11743	2.08689
APEBED	C3H8O_propylalcohol	3878.4	2.1212	2.21176
APEBED	C3H8O_propylalcohol	387.84	2.08439	2.14545
APEBED	C3H8O_propylalcohol	38.784	2.0901	1.83937
APEBED	C3H8O_propylalcohol	10.4717	1.99877	1.32417
APEBED	C3H8O_propylalcohol	0.0128473	0.0013477	0.00170595
APEBED	C5H10_2-pentene	763042	1.93797	1.71013
APEBED	C5H10_2-pentene	76304.2	1.87635	1.70917
APEBED	C5H10_2-pentene	7630.42	1.80284	1.63243
APEBED	C5H10_2-pentene	763.042	1.70437	1.56748
APEBED	C5H10_2-pentene	10.6262	1.31662	1.27775
APEBED	C5H10_2-pentene	0.826525	0.775489	0.924278
APEBED	C5H10_2-pentene	0.000125223	0.000219285	0.000182168
APEBED	C2H7N_ethylamine	1.43636e+06	2.12245	2.32155
APEBED	C2H7N_ethylamine	143636	2.12247	2.34848
APEBED	C2H7N_ethylamine	14363.6	2.12021	2.19768
APEBED	C2H7N_ethylamine	1436.36	2.09855	2.0559
APEBED	C2H7N_ethylamine	16.6899	0.481916	0.442
APEBED	C2H7N_ethylamine	0.054147	0.00223237	0.00329232
APEBED	C4H10O_methyl-isopropyl-ether	916849	1.96421	1.78939
APEBED	C4H10O_methyl-isopropyl-ether	91684.9	1.96032	1.80531
APEBED	C4H10O_methyl-isopropyl-ether	9168.49	1.62071	1.70143
APEBED	C4H10O_methyl-isopropyl-ether	916.849	1.38248	1.61529
APEBED	C4H10O_methyl-isopropyl-ether	0.000181819	0.000137075	0.000150825
AROFET	C7H12_1,5-heptadiene	69970.1	2.9853	3.08158
AROFET	C7H12_1,5-heptadiene	6997.01	2.98277	3.05412
AROFET	C7H12_1,5-heptadiene	699.701	2.95488	2.93611
AROFET	C7H12_1,5-heptadiene	69.9701	2.83938	2.71342
AROFET	C7H12_1,5-heptadiene	2.72604	2.51622	2.20366
AROFET	C7H12_1,5-heptadiene	0.121337	1.1628	0.960765
AROFET	C7H12_1,5-heptadiene	6.47e-05	0.000338663	0.000271896
AROFET	C6H14_2,3-dimethylbutane	382356	2.54949	2.76993
AROFET	C6H14_2,3-dimethylbutane	38235.6	2.53934	2.77852
AROFET	C6H14_2,3-dimethylbutane	3823.56	2.40764	2.6584
AROFET	C6H14_2,3-dimethylbutane	382.356	2.26254	2.45972
AROFET	C6H14_2,3-dimethylbutane	0.000531694	0.000260889	0.000184492
AROFET	C6H14_3-methylpentane	294964	2.97358	3.05277
AROFET	C6H14_3-methylpentane	29496.4	2.96416	3.04591
AROFET	C6H14_3-methylpentane	2949.64	2.8278	2.91753
AROFET	C6H14_3-methylpentane	294.964	2.51228	2.6983
AROFET	C6H14_3-methylpentane	0.000386027	0.000312241	0.000238123
AROFET	C6H10O_4-hexen-2-one	11203.9	3.09342	3.24079
AROFET	C6H10O_4-hexen-2-one	1120.39	3.09078	3.27781
AROFET	C6H10O_4-hexen-2-one	112.039	3.03618	3.02901
AROFET	C6H10O_4-hexen-2-one	11.2039	2.97261	2.67397
AROFET	C6H10O_4-hexen-2-one	4.7e-06	1.78e-05	3.88216e-05
AROFET	C7H14_4-methyl-1-hexene	115465	2.7945	2.73839
AROFET	C7H14_4-methyl-1-hexene	11546.5	2.89443	2.78705
AROFET	C7H14_4-methyl-1-hexene	1154.65	2.82688	2.68372
AROFET	C7H14_4-methyl-1-hexene	115.465	2.48329	2.50228
AROFET	C7H14_4-methyl-1-hexene	11.5465	2.3386	2.19654
AROFET	C7H14_4-methyl-1-hexene	0.0457243	0.238676	0.28664
AROFET	C7H14_4-methyl-1-hexene	7.43e-05	0.000296417	0.000249216
AROFET	C6H10O_4-methyl-4-penten-2-one	15718	3.10772	3.12016
AROFET	C6H10O_4-methyl-4-penten-2-one	1571.8	3.20955	3.16996
AROFET	C6H10O_4-methyl-4-penten-2-one	157.18	3.05104	2.99252
AROFET	C6H10O_4-methyl-4-penten-2-one	15.718	2.84634	2.68763
AROFET	C6H10O_4-methyl-4-penten-2-one	6.2e-06	1.56e-05	3.081e-05
AROFET	C7H14_4,4-dimethyl-1-pentene	160639	2.38475	2.41458
AROFET	C7H14_4,4-dimethyl-1-pentene	16063.9	2.38586	2.45764
AROFET	C7H14_4,4-dimethyl-1-pentene	1606.39	2.35906	2.28116
AROFET	C7H14_4,4-dimethyl-1-pentene	160.639	2.13287	2.15794
AROFET	C7H14_4,4-dimethyl-1-pentene	16.0639	1.50796	1.94854
AROFET	C7H14_4,4-dimethyl-1-pentene	1.71723	1.09083	1.00333
AROFET	C7H14_4,4-dimethyl-1-pentene	0.000254163	0.000233521	0.000185923
AROFET	C2H4O_acetaldehyde	1160790	7.72223	7.70267
AROFET	C2H4O_acetaldehyde	116079	7.54411	7.57567
AROFET	C2H4O_acetaldehyde	11607.9	7.00134	6.89045
AROFET	C2H4O_acetaldehyde	1160.79	6.10504	5.35639
AROFET	C2H4O_acetaldehyde	13.6714	0.021027	0.0885095
AROFET	C2H4O_acetaldehyde	0.0444983	0.00728847	0.00488168
AROFET	C3H6O_acetone	319253	5.14289	5.31748
AROFET	C3H6O_acetone	31925.3	5.33287	5.43969
AROFET	C3H6O_acetone	3192.53	5.15408	5.0818
AROFET	C3H6O_acetone	319.253	4.86536	4.46477
AROFET	C3H6O_acetone	0.00150646	3.32e-05	4.355e-05
AROFET	C2H3N_acetonitrile	111535	7.51309	7.34971
AROFET	C2H3N_acetonitrile	11153.5	7.45476	7.37007
AROFET	C2H3N_acetonitrile	1115.35	6.63167	5.68477
AROFET	C2H3N_acetonitrile	111.535	4.10858	3.7284
AROFET	C2H3N_acetonitrile	5.04227	0.0362157	0.165656
AROFET	C2H3N_acetonitrile	0.00202527	1.46e-05	2.108e-05
AROFET	C2H6O_dimethylether	6234610	7.12389	6.75742
AROFET	C2H6O_dimethylether	623461	7.02392	6.6621
AROFET	C2H6O_dimethylether	62346.1	6.39275	6.18263
AROFET	C2H6O_dimethylether	6234.61	5.45103	5.08576
AROFET	C2H6O_dimethylether	0.0513974	6.29e-05	0.000115253
AROFET	C2H7N_dimethylamine	1.93302e+06	5.97922	6.03652
AROFET	C2H7N_dimethylamine	193302	5.8862	6.03118
AROFET	C2H7N_dimethylamine	19330.2	5.21362	5.44098
AROFET	C2H7N_dimethylamine	1933.02	3.96689	3.93972
AROFET	C2H7N_dimethylamine	35.1579	0.102391	0.537053
AROFET	C2H7N_dimethylamine	0.0178501	4.73e-05	7.089e-05
AROFET	C2H6_ethane	38452800	7.35563	7.50501
AROFET	C2H6_ethane	3845280	6.82769	6.93291
AROFET	C2H6_ethane	384528	5.71241	5.68624
AROFET	C2H6_ethane	38452.8	3.54054	3.15479
AROFET	C2H6_ethane	4.81326	0.000751518	0.000701164
AROFET	C2H4_ethene	35504300	8.01364	7.9341
AROFET	C2H4_ethene	3550430	7.35947	7.17477
AROFET	C2H4_ethene	355043	5.72061	5.55642
AROFET	C2H4_ethene	35504.3	2.24208	1.83655
AROFET	C2H4_ethene	10.2739	0.000810583	0.000837095
AROFET	CHN_hydrogen-cyanide	1.07096e+06	9.39379	9.61754
AROFET	CHN_hydrogen-cyanide	107096	8.96243	8.9286
AROFET	CHN_hydrogen-cyanide	10709.6	1.84791	2.65745
AROFET	CHN_hydrogen-cyanide	1070.96	0.186592	0.639461
AROFET	CHN_hydrogen-cyanide	0.0652238	1.37e-05	1.8405e-05
AROFET	C4H10_isobutane	3.72303e+06	4.3447	4.26803
AROFET	C4H10_isobutane	372303	4.32639	4.10629
AROFET	C4H10_isobutane	37230.3	3.93403	3.84414
AROFET	C4H10_isobutane	3723.03	3.05953	3.2811
AROFET	C4H10_isobutane	0.0438263	0.000444104	0.00034139
AROFET	C5H12_isopentane	1.01333e+06	3.64238	3.60389
AROFET	C5H12_isopentane	101333	3.80354	3.53335
AROFET	C5H12_isopentane	10133.3	3.12391	3.29264
AROFET	C5H12_isopentane	1013.33	2.49469	2.87642
AROFET	C5H12_isopentane	0.0039682	0.000368917	0.000273394
AROFET	C3H8O_isopropylalcohol	116349	4.77609	4.70304
AROFET	C3H8O_isopropylalcohol	11634.9	4.71427	4.95805
AROFET	C3H8O_isopropylalcohol	1163.49	4.57356	4.30298
AROFET	C3H8O_isopropylalcohol	116.349	3.55123	3.14106
AROFET	C3H8O_isopropylalcohol	7.62641	0.0902347	0.402901
AROFET	C3H8O_isopropylalcohol	0.00247994	2.52e-05	4.793e-05
AROFET	CH4_methane	45200000	9.21603	9.34724
AROFET	CH4_methane	4520000	7.36984	7.13187
AROFET	CH4_methane	452000	3.34661	3.29582
AROFET	CH4_methane	45200	0.492841	0.507156
AROFET	CH4_methane	80.1394	0.000938216	0.000914111
AROFET	C4H10O_methyl-propyl-ether	734990	4.224	4.09993
AROFET	C4H10O_methyl-propyl-ether	73499	4.24297	4.05002
AROFET	C4H10O_methyl-propyl-ether	7349.9	3.99578	3.80691
AROFET	C4H10O_methyl-propyl-ether	734.99	3.49723	3.26572
AROFET	C4H10O_methyl-propyl-ether	20.3925	1.0899	1.05317
AROFET	C4H10O_methyl-propyl-ether	0.00959743	0.000435645	0.000352518
AROFET	C5H10O_methylpropylketone	51802.9	3.33916	3.34726
AROFET	C5H10O_methylpropylketone	5180.29	3.17609	3.39901
AROFET	C5H10O_methylpropylketone	518.029	3.05628	3.14526
AROFET	C5H10O_methylpropylketone	51.8029	2.89566	2.65031
AROFET	C5H10O_methylpropylketone	1.46809	2.90035	1.75032
AROFET	C5H10O_methylpropylketone	0.0781005	0.208368	0.467909
AROFET	C5H10O_methylpropylketone	0.00129912	0.00247484	0.00291936
AROFET	C5H12O_methyl-tert-butyl-ether	392257	2.38807	2.57576
AROFET	C5H12O_methyl-tert-butyl-ether	39225.7	2.38838	2.66095
AROFET	C5H12O_methyl-tert-butyl-ether	3922.57	2.37583	2.55209
AROFET	C5H12O_methyl-tert-butyl-ether	392.257	2.26635	2.26937
AROFET	C5H12O_methyl-tert-butyl-ether	0.000127672	1.77e-05	3.867e-05
AROFET	C5H12_neopentane	1.70703e+06	2.40262	2.80151
AROFET	C5H12_neopentane	170703	2.41003	2.6997
AROFET	C5H12_neopentane	17070.3	2.35218	2.55379
AROFET	C5H12_neopentane	1707.03	2.02158	2.20102
AROFET	C5H12_neopentane	117.785	1.05784	1.1855
AROFET	C5H12_neopentane	0.0118401	0.000242329	0.000165836
AROFET	C3H8_propane	10232100	5.16973	5.3463
AROFET	C3H8_propane	1023210	5.09145	5.31297
AROFET	C3H8_propane	102321	4.76414	4.75288
AROFET	C3H8_propane	10232.1	4.02149	3.62944
AROFET	C3H8_propane	1058.8	1.26314	1.49745
AROFET	C3H8_propane	0.351453	0.000524316	0.000376292
AROFET	C3H6_propene	15604100	5.6459	5.85757
AROFET	C3H6_propene	1560410	5.55553	5.79269
AROFET	C3H6_propene	156041	5.05128	5.1195
AROFET	C3H6_propene	15604.1	4.22965	3.96971
AROFET	C3H6_propene	1560.41	1.22345	1.1314
AROFET	C3H6_propene	0.648706	0.000566462	0.000417833
AROFET	C3H5N_propionitrile	62871.8	5.7438	5.77188
AROFET	C3H5N_propionitrile	6287.18	5.73375	5.70467
AROFET	C3H5N_propionitrile	628.717	5.54716	5.16959
AROFET	C3H5N_propionitrile	62.8717	4.65347	4.02937
AROFET	C3H5N_propionitrile	5.11311	0.127372	0.962583
AROFET	C3H5N_propionitrile	0.00318167	0.0185289	0.0165243
AROFET	C3H8O_propylalcohol	38784	4.80655	4.98776
AROFET	C3H8O_propylalcohol	3878.4	4.824	4.86385
AROFET	C3H8O_propylalcohol	387.84	4.54144	4.2658
AROFET	C3H8O_propylalcohol	38.784	2.92547	2.80391
AROFET	C3H8O_propylalcohol	14.9706	2.54549	1.75889
AROFET	C3H8O_propylalcohol	0.768343	0.0148081	0.248274
AROFET	C3H8O_propylalcohol	0.00182828	3.38e-05	6.73086e-05
AROFET	C5H10_2-pentene	763042	4.28721	4.0407
AROFET	C5H10_2-pentene	76304.2	4.24859	3.98489
AROFET	C5H10_2-pentene	7630.42	4.07737	3.76463
AROFET	C5H10_2-pentene	763.042	3.54939	3.32162
AROFET	C5H10_2-pentene	31.1369	2.20239	1.76875
AROFET	C5H10_2-pentene	0.0050423	0.000440222	0.000361875
AROFET	C2H7N_ethylamine	1.43636e+06	5.78135	6.06921
AROFET	C2H7N_ethylamine	143636	5.76635	6.09637
AROFET	C2H7N_ethylamine	14363.6	5.1564	5.44008
AROFET	C2H7N_ethylamine	1436.36	4.12451	3.94556
AROFET	C2H7N_ethylamine	0.0104874	0	3.9276e-10
AROFET	C4H10O_methyl-isopropyl-ether	916849	4.11883	3.93231
AROFET	C4H10O_methyl-isopropyl-ether	91684.9	4.08116	3.90971
AROFET	C4H10O_methyl-isopropyl-ether	9168.49	3.78254	3.68056
AROFET	C4H10O_methyl-isopropyl-ether	916.849	3.13515	3.26532
AROFET	C4H10O_methyl-isopropyl-ether	13.176	0.82776	1.37931
AROFET	C4H10O_methyl-isopropyl-ether	0.000512198	3.31e-05	6.63944e-05
ATOXEN	C6H10O_4-hexen-2-one	11203.9	0.224513	0.351838
ATOXEN	C6H10O_4-hexen-2-one	1120.39	0.123768	0.22352
ATOXEN	C6H10O_4-hexen-2-one	112.039	0.0168522	0.0412351
ATOXEN	C6H10O_4-hexen-2-one	11.2039	0.00213149	0.00262127
ATOXEN	C6H10O_4-hexen-2-one	0.133857	2.48e-05	2.663e-05
ATOXEN	C2H4O_acetaldehyde	1160790	0.974007	1.18192
ATOXEN	C2H4O_acetaldehyde	116079	0.966487	1.22608
ATOXEN	C2H4O_acetaldehyde	11607.9	0.729131	0.925837
ATOXEN	C2H4O_acetaldehyde	1160.79	0.339254	0.221225
ATOXEN	C2H4O_acetaldehyde	0.15859	8.34e-05	6.415e-05
ATOXEN	C3H6O_acetone	319253	0.775164	0.828903
ATOXEN	C3H6O_acetone	31925.3	0.770655	0.874271
ATOXEN	C3H6O_acetone	3192.53	0.734363	0.82012
ATOXEN	C3H6O_acetone	319.253	0.516769	0.550742
ATOXEN	C3H6O_acetone	0.0120264	3.68e-05	4.118e-05
ATOXEN	C2H3N_acetonitrile	111535	0.781985	1.03352
ATOXEN	C2H3N_acetonitrile	11153.5	0.751256	1.1098
ATOXEN	C2H3N_acetonitrile	1115.35	0.338299	0.497546
ATOXEN	C2H3N_acetonitrile	111.535	0.0617808	0.0500392
ATOXEN	C2H3N_acetonitrile	0.131345	3.94e-05	4.655e-05
ATOXEN	C2H6O_dimethylether	6234610	0.791063	1.0192
ATOXEN	C2H6O_dimethylether	623461	0.788099	1.06167
ATOXEN	C2H6O_dimethylether	62346.1	0.763585	0.993531
ATOXEN	C2H6O_dimethylether	6234.61	0.699197	0.749081
ATOXEN	C2H6O_dimethylether	0.0823208	5.36e-05	4.937e-05
ATOXEN	C2H7N_dimethylamine	1.93302e+06	0.776935	0.876541
ATOXEN	C2H7N_dimethylamine	193302	0.776709	0.913416
ATOXEN	C2H7N_dimethylamine	19330.2	0.768786	0.796762
ATOXEN	C2H7N_dimethylamine	1933.02	0.700164	0.494991
ATOXEN	C2H7N_dimethylamine	0.0153693	6.73e-05	3.049e-05
ATOXEN	C2H6_ethane	38452800	1.33658	1.35024
ATOXEN	C2H6_ethane	3845280	1.10556	1.21375
ATOXEN	C2H6_ethane	384528	0.835636	1.08958
ATOXEN	C2H6_ethane	38452.8	0.66075	0.691866
ATOXEN	C2H6_ethane	0.976005	0.000131535	8.85387e-05
ATOXEN	C2H4_ethene	35504300	1.97631	1.74262
ATOXEN	C2H4_ethene	3550430	1.62511	1.58297
ATOXEN	C2H4_ethene	355043	0.991425	1.28906
ATOXEN	C2H4_ethene	35504.3	0.574052	0.682925
ATOXEN	C2H4_ethene	3.18246	0.000200387	0.000168133
ATOXEN	CHN_hydrogen-cyanide	1.07096e+06	2.27661	2.08349
ATOXEN	CHN_hydrogen-cyanide	107096	2.21007	1.81196
ATOXEN	CHN_hydrogen-cyanide	10709.6	0.733618	0.461605
ATOXEN	CHN_hydrogen-cyanide	1070.96	0.0685185	0.0514206
ATOXEN	CHN_hydrogen-cyanide	3.01537	0.000189781	0.000126112
ATOXEN	C4H10_isobutane	3.72303e+06	0.448416	0.571033
ATOXEN	C4H10_isobutane	372303	0.429142	0.66047
ATOXEN	C4H10_isobutane	37230.3	0.204347	0.17986
ATOXEN	C4H10_isobutane	3723.03	0.0373328	0.0299961
ATOXEN	C4H10_isobutane	4.152	4.61e-05	5.141e-05
ATOXEN	C5H12_isopentane	1.01333e+06	0.146689	0.247083
ATOXEN	C5H12_isopentane	101333	0.133983	0.710706
ATOXEN	C5H12_isopentane	10133.3	0.0211901	0.0171956
ATOXEN	C5H12_isopentane	1013.33	0.0021624	0.00188328
ATOXEN	C5H12_isopentane	7.68004	2.38e-05	2.006e-05
ATOXEN	C3H8O_isopropylalcohol	116349	0.55253	0.630958
ATOXEN	C3H8O_isopropylalcohol	11634.9	0.506667	0.547759
ATOXEN	C3H8O_isopropylalcohol	1163.49	0.179772	0.552346
ATOXEN	C3H8O_isopropylalcohol	116.349	0.0194509	0.0183185
ATOXEN	C3H8O_isopropylalcohol	7.62641	0.00403012	0.00207656
ATOXEN	C3H8O_isopropylalcohol	0.252457	0.000129689	0.000104331
ATOXEN	CH4_methane	45200000	2.33869	2.35078
ATOXEN	CH4_methane	4520000	2.11349	1.7992
ATOXEN	CH4_methane	452000	1.17963	1.05594
ATOXEN	CH4_methane	45200	0.264908	0.24802
ATOXEN	CH4_methane	31.9493	0.000229114	0.00020492
ATOXEN	C4H10O_methyl-propyl-ether	734990	0.578058	0.67199
ATOXEN	C4H10O_methyl-propyl-ether	73499	0.568477	0.677008
ATOXEN	C4H10O_methyl-propyl-ether	7349.9	0.336456	0.42289
ATOXEN	C4H10O_methyl-propyl-ether	734.99	0.0942883	0.375956
ATOXEN	C4H10O_methyl-propyl-ether	0.370125	6.28e-05	6.036e-05
ATOXEN	C5H10O_methylpropylketone	51802.9	0.23434	0.509994
ATOXEN	C5H10O_methylpropylketone	5180.29	0.214804	0.442187
ATOXEN	C5H10O_methylpropylketone	911.731	0.0675421	0.0576182
ATOXEN	C5H10O_methylpropylketone	518.029	0.00190914	0.00607246
ATOXEN	C5H10O_methylpropylketone	51.8029	0.000246132	0.000891012
ATOXEN	C5H10O_methylpropylketone	0.728634	6.61e-05	5.5998e-05
ATOXEN	C3H8_propane	10232100	0.776182	0.88052
ATOXEN	C3H8_propane	1023210	0.776298	0.937296
ATOXEN	C3H8_propane	102321	0.766276	0.920315
ATOXEN	C3H8_propane	10232.1	0.688274	0.72493
ATOXEN	C3H8_propane	1058.8	0.374642	0.272053
ATOXEN	C3H8_propane	0.0868507	7.34e-05	6.86e-05
ATOXEN	C3H6_propene	15604100	0.780515	0.963945
ATOXEN	C3H6_propene	1560410	0.77926	0.978148
ATOXEN	C3H6_propene	156041	0.770739	0.951769
ATOXEN	C3H6_propene	15604.1	0.711978	0.737924
ATOXEN	C3H6_propene	1560.41	0.429196	0.347894
ATOXEN	C3H6_propene	0.0988974	7.7e-05	7.007e-05
ATOXEN	C3H5N_propionitrile	62871.8	0.746364	0.876581
ATOXEN	C3H5N_propionitrile	6287.18	0.730796	0.950385
ATOXEN	C3H5N_propionitrile	628.717	0.512068	0.715077
ATOXEN	C3H5N_propionitrile	62.8717	0.154093	0.571748
ATOXEN	C3H5N_propionitrile	1.8843	0.00297169	0.00439275
ATOXEN	C3H5N_propionitrile	0.0238304	3.73e-05	3.372e-05
ATOXEN	C3H8O_propylalcohol	31125.1	0.696555	0.735812
ATOXEN	C3H8O_propylalcohol	3112.51	0.684549	0.759064
ATOXEN	C3H8O_propylalcohol	311.251	0.361399	0.179864
ATOXEN	C3H8O_propylalcohol	31.1251	0.0743003	0.0618341
ATOXEN	C3H8O_propylalcohol	0.0884331	0.000237372	0.00022461
ATOXEN	C5H10_2-pentene	763042	0.657056	0.653584
ATOXEN	C5H10_2-pentene	76304.2	0.652809	0.716982
ATOXEN	C5H10_2-pentene	7630.42	0.449435	0.651242
ATOXEN	C5H10_2-pentene	763.042	0.182102	0.673063
ATOXEN	C5H10_2-pentene	0.260318	7.98e-05	6.585e-05
ATOXEN	C2H7N_ethylamine	1.43636e+06	0.778522	0.878581
ATOXEN	C2H7N_ethylamine	143636	0.778916	0.899132
ATOXEN	C2H7N_ethylamine	14363.6	0.754274	0.714052
ATOXEN	C2H7N_ethylamine	1436.36	0.601319	0.330287
ATOXEN	C2H7N_ethylamine	0.0254181	0	9.078e-11
ATOXEN	C4H10O_methyl-isopropyl-ether	916849	0.326844	0.482266
ATOXEN	C4H10O_methyl-isopropyl-ether	91684.9	0.313263	0.444163
ATOXEN	C4H10O_methyl-isopropyl-ether	21053.2	0.169113	0.699728
ATOXEN	C4H10O_methyl-isopropyl-ether	9168.49	0.0909902	0.292614
ATOXEN	C4H10O_methyl-isopropyl-ether	916.849	0.0111577	0.00823202
ATOXEN	C4H10O_methyl-isopropyl-ether	1.43353	2.02e-05	1.957e-05
BAEDTA01	C7H12_1,5-heptadiene	69970.1	0.333117	0.295392
BAEDTA01	C7H12_1,5-heptadiene	6997.01	0.34699	0.290405
BAEDTA01	C7H12_1,5-heptadiene	699.701	0.346997	0.349051
BAEDTA01	C7H12_1,5-heptadiene	69.9701	0.333117	0.380393
BAEDTA01	C7H12_1,5-heptadiene	0.979582	0.333102	0.319041
BAEDTA01	C7H12_1,5-heptadiene	8.32e-05	0.211679	0.231443
BAEDTA01	C7H12_1,5-heptadiene	1.98e-05	0.11672	0.355129
BAEDTA01	C7H12_1,5-heptadiene	5.81e-09	4.06e-05	3.693e-05
BAEDTA01	C6H10O_4-hexen-2-one	11203.9	0.409679	0.305332
BAEDTA01	C6H10O_4-hexen-2-one	1120.39	0.422498	0.386055
BAEDTA01	C6H10O_4-hexen-2-one	112.039	0.397168	0.409768
BAEDTA01	C6H10O_4-hexen-2-one	11.2039	0.415014	0.445808
BAEDTA01	C6H10O_4-hexen-2-one	6.58e-10	5.44e-05	0
BAEDTA01	C7H14_4-methyl-1-hexene	115465	0.346898	0.296107
BAEDTA01	C7H14_4-methyl-1-hexene	11546.5	0.353954	0.345808
BAEDTA01	C7H14_4-methyl-1-hexene	1154.65	0.332646	0.360866
BAEDTA01	C7H14_4-methyl-1-hexene	115.465	0.331333	0.368187
BAEDTA01	C7H14_4-methyl-1-hexene	1.04659	0.290117	0.340193
BAEDTA01	C7H14_4-methyl-1-hexene	0.128282	0.163973	0.174346
BAEDTA01	C7H14_4-methyl-1-hexene	1.5e-05	5.22e-05	4.355e-05
BAEDTA01	C6H10O_4-methyl-4-penten-2-one	15718	0.425864	0.343268
BAEDTA01	C6H10O_4-methyl-4-penten-2-one	1571.8	0.442875	0.432505
BAEDTA01	C6H10O_4-methyl-4-penten-2-one	157.18	0.444065	0.427772
BAEDTA01	C6H10O_4-methyl-4-penten-2-one	15.718	0.443295	0.457619
BAEDTA01	C6H10O_4-methyl-4-penten-2-one	1.36e-06	9.06e-05	0.000126698
BAEDTA01	C7H14_4,4-dimethyl-1-pentene	803196	0.37842	0.252585
BAEDTA01	C7H14_4,4-dimethyl-1-pentene	160639	0.371258	0.241767
BAEDTA01	C7H14_4,4-dimethyl-1-pentene	16063.9	0.378461	0.382925
BAEDTA01	C7H14_4,4-dimethyl-1-pentene	1606.39	0.22793	0.236228
BAEDTA01	C7H14_4,4-dimethyl-1-pentene	160.639	0.0435993	0.0584859
BAEDTA01	C7H14_4,4-dimethyl-1-pentene	16.0639	0.00524837	0.00558347
BAEDTA01	C7H14_4,4-dimethyl-1-pentene	0.130172	4.77e-05	3.814e-05
BAEDTA01	C2H4O_acetaldehyde	1160790	1.32139	1.28858
BAEDTA01	C2H4O_acetaldehyde	116079	1.32097	1.28876
BAEDTA01	C2H4O_acetaldehyde	11607.9	1.23135	1.23637
BAEDTA01	C2H4O_acetaldehyde	1160.79	0.979174	1.19978
BAEDTA01	C2H4O_acetaldehyde	34.6671	0.890069	0.646634
BAEDTA01	C2H4O_acetaldehyde	0.427529	0.0956901	0.199108
BAEDTA01	C2H4O_acetaldehyde	0.00198315	0.000281942	0.000500317
BAEDTA01	C3H6O_acetone	319253	0.905111	0.760056
BAEDTA01	C3H6O_acetone	31925.3	0.827518	0.82449
BAEDTA01	C3H6O_acetone	3192.53	0.710722	0.807948
BAEDTA01	C3H6O_acetone	319.253	0.61508	0.767286
BAEDTA01	C3H6O_acetone	1.94e-05	0.000118881	0.000215159
BAEDTA01	C2H3N_acetonitrile	111535	1.29123	1.16547
BAEDTA01	C2H3N_acetonitrile	11153.5	1.29734	1.2498
BAEDTA01	C2H3N_acetonitrile	1115.35	1.11242	1.2881
BAEDTA01	C2H3N_acetonitrile	111.535	0.908884	1.20423
BAEDTA01	C2H3N_acetonitrile	13.6932	0.88777	0.704665
BAEDTA01	C2H3N_acetonitrile	0.0047681	0.000812306	0.000557766
BAEDTA01	C2H6O_dimethylether	6234610	1.13815	1.104
BAEDTA01	C2H6O_dimethylether	623461	1.11623	1.02149
BAEDTA01	C2H6O_dimethylether	62346.1	0.899626	0.923863
BAEDTA01	C2H6O_dimethylether	6234.61	0.615138	0.880115
BAEDTA01	C2H6O_dimethylether	0.00729364	0.000406028	0.000224483
BAEDTA01	C2H7N_dimethylamine	1.93302e+06	1.00689	0.988484
BAEDTA01	C2H7N_dimethylamine	193302	0.980038	0.960649
BAEDTA01	C2H7N_dimethylamine	19330.2	0.731481	0.89018
BAEDTA01	C2H7N_dimethylamine	1933.02	0.614415	0.829504
BAEDTA01	C2H7N_dimethylamine	1.25016	0.337446	0.388022
BAEDTA01	C2H7N_dimethylamine	5.5e-05	8.53e-05	0.000160999
BAEDTA01	C2H6_ethane	38452800	1.33213	1.30392
BAEDTA01	C2H6_ethane	3845280	1.33145	1.23061
BAEDTA01	C2H6_ethane	384528	1.32327	1.133
BAEDTA01	C2H6_ethane	38452.8	1.25797	1.07279
BAEDTA01	C2H6_ethane	0.148227	0.000132747	0.000150769
BAEDTA01	C2H4_ethene	35504300	1.33193	1.44299
BAEDTA01	C2H4_ethene	3550430	1.331	1.34913
BAEDTA01	C2H4_ethene	355043	1.31915	1.20118
BAEDTA01	C2H4_ethene	35504.3	1.20959	1.08085
BAEDTA01	C2H4_ethene	0.37787	0.00013612	0.000155523
BAEDTA01	CHN_hydrogen-cyanide	1.07096e+06	1.32482	1.70084
BAEDTA01	CHN_hydrogen-cyanide	107096	1.30907	1.53718
BAEDTA01	CHN_hydrogen-cyanide	10709.6	1.12642	1.21247
BAEDTA01	CHN_hydrogen-cyanide	1070.96	0.814629	0.575079
BAEDTA01	CHN_hydrogen-cyanide	0.217077	0.00022273	0.000197875
BAEDTA01	C4H10_isobutane	3.72303e+06	0.597602	0.704275
BAEDTA01	C4H10_isobutane	372303	0.582027	0.709631
BAEDTA01	C4H10_isobutane	37230.3	0.55914	0.658418
BAEDTA01	C4H10_isobutane	3723.03	0.540502	0.595528
BAEDTA01	C4H10_isobutane	0.011537	6.09e-05	7.069e-05
BAEDTA01	C5H12_isopentane	1.01333e+06	0.526802	0.575328
BAEDTA01	C5H12_isopentane	101333	0.544958	0.588162
BAEDTA01	C5H12_isopentane	10133.3	0.537373	0.52357
BAEDTA01	C5H12_isopentane	1013.33	0.479906	0.577907
BAEDTA01	C5H12_isopentane	0.00203422	5.96e-05	6.70893e-05
BAEDTA01	CH4_methane	45200000	1.354	1.48628
BAEDTA01	CH4_methane	4520000	1.31752	1.47136
BAEDTA01	CH4_methane	452000	1.17002	1.14333
BAEDTA01	CH4_methane	45200	0.551701	0.487557
BAEDTA01	CH4_methane	6.57282	0.000135634	0.000181312
BAEDTA01	C4H10O_methyl-propyl-ether	734990	0.444156	0.510826
BAEDTA01	C4H10O_methyl-propyl-ether	73499	0.444156	0.540848
BAEDTA01	C4H10O_methyl-propyl-ether	7349.9	0.444136	0.482222
BAEDTA01	C4H10O_methyl-propyl-ether	734.99	0.444119	0.500078
BAEDTA01	C4H10O_methyl-propyl-ether	7.07e-06	4.62e-05	5.994e-05
BAEDTA01	C5H10O_methylpropylketone	51802.9	0.444156	0.383857
BAEDTA01	C5H10O_methylpropylketone	5180.29	0.444156	0.39799
BAEDTA01	C5H10O_methylpropylketone	518.029	0.439291	0.433219
BAEDTA01	C5H10O_methylpropylketone	51.8029	0.444156	0.463654
BAEDTA01	C5H10O_methylpropylketone	1.7927	0.443721	0.549092
BAEDTA01	C5H10O_methylpropylketone	2.54e-07	0.00392444	0.00917552
BAEDTA01	C5H12O_methyl-tert-butyl-ether	392257	0.422027	0.500719
BAEDTA01	C5H12O_methyl-tert-butyl-ether	39225.7	0.419794	0.598916
BAEDTA01	C5H12O_methyl-tert-butyl-ether	3922.57	0.325917	0.41037
BAEDTA01	C5H12O_methyl-tert-butyl-ether	392.257	0.123543	0.311189
BAEDTA01	C5H12O_methyl-tert-butyl-ether	0.248779	0.00011666	9.78142e-05
BAEDTA01	C5H12_neopentane	1.70703e+06	0.309004	0.222601
BAEDTA01	C5H12_neopentane	170703	0.297571	0.398794
BAEDTA01	C5H12_neopentane	53898.4	0.147866	0.170859
BAEDTA01	C5H12_neopentane	17070.3	0.0583797	0.0767209
BAEDTA01	C5H12_neopentane	1707.03	0.00621441	0.00566687
BAEDTA01	C5H12_neopentane	9.22401	3.42e-05	3.493e-05
BAEDTA01	C3H8_propane	10232100	1.14207	0.99064
BAEDTA01	C3H8_propane	1023210	1.10612	0.941652
BAEDTA01	C3H8_propane	102321	0.895175	0.853997
BAEDTA01	C3H8_propane	10232.1	0.651564	0.795432
BAEDTA01	C3H8_propane	151.844	0.405623	0.552117
BAEDTA01	C3H8_propane	0.00823713	0.000112302	0.000146247
BAEDTA01	C3H6_propene	15604100	1.2835	1.07515
BAEDTA01	C3H6_propene	1560410	1.20394	1.02893
BAEDTA01	C3H6_propene	156041	1.11326	0.944145
BAEDTA01	C3H6_propene	15604.1	0.791343	0.865383
BAEDTA01	C3H6_propene	1560.41	0.567367	0.835146
BAEDTA01	C3H6_propene	0.0165931	0.000127695	0.000142549
BAEDTA01	C3H5N_propionitrile	62871.8	0.807873	0.868453
BAEDTA01	C3H5N_propionitrile	6287.18	0.794813	0.87899
BAEDTA01	C3H5N_propionitrile	628.717	0.705835	0.915706
BAEDTA01	C3H5N_propionitrile	62.8717	0.630842	0.936356
BAEDTA01	C3H5N_propionitrile	0.402411	0.432118	0.324726
BAEDTA01	C3H5N_propionitrile	0.0275486	0.0846937	0.077798
BAEDTA01	C3H5N_propionitrile	0.000257928	0.000668358	0.00087819
BAEDTA01	C3H8O_propylalcohol	38784	0.773491	0.81478
BAEDTA01	C3H8O_propylalcohol	3878.4	0.773489	0.841347
BAEDTA01	C3H8O_propylalcohol	387.84	0.788529	0.857747
BAEDTA01	C3H8O_propylalcohol	38.784	0.781913	0.93674
BAEDTA01	C3H8O_propylalcohol	0.0328	0.70025	0.773358
BAEDTA01	C3H8O_propylalcohol	7.4e-06	0.0817885	0.0365415
BAEDTA01	C5H10_2-pentene	763042	0.444156	0.524809
BAEDTA01	C5H10_2-pentene	76304.2	0.444156	0.561624
BAEDTA01	C5H10_2-pentene	7630.42	0.444156	0.523741
BAEDTA01	C5H10_2-pentene	763.042	0.444136	0.540739
BAEDTA01	C5H10_2-pentene	4.83e-06	4.53e-05	5.846e-05
BAEDTA01	C2H7N_ethylamine	1.43636e+06	1.31779	1.088
BAEDTA01	C2H7N_ethylamine	143636	1.31542	1.09201
BAEDTA01	C2H7N_ethylamine	14363.6	1.20788	0.994659
BAEDTA01	C2H7N_ethylamine	1436.36	0.977862	0.922835
BAEDTA01	C2H7N_ethylamine	3.02809	0.881716	0.587392
BAEDTA01	C2H7N_ethylamine	0.000356757	0.00131484	0.00155771
BAEDTA01	C4H10O_methyl-isopropyl-ether	916849	0.511936	0.578701
BAEDTA01	C4H10O_methyl-isopropyl-ether	91684.9	0.511852	0.585855
BAEDTA01	C4H10O_methyl-isopropyl-ether	9168.49	0.485899	0.543016
BAEDTA01	C4H10O_methyl-isopropyl-ether	916.849	0.459701	0.572411
BAEDTA01	C4H10O_methyl-isopropyl-ether	10.7874	0.347479	0.377087
BAEDTA01	C4H10O_methyl-isopropyl-ether	3.13929	0.264986	0.185268
BAEDTA01	C4H10O_methyl-isopropyl-ether	0.0004398	0.000119992	9.3441e-05
BALMUW	C2H4O_acetaldehyde	1.11191e+06	1.10913	1.39911
BALMUW	C2H4O_acetaldehyde	111191	1.10908	1.41234
BALMUW	C2H4O_acetaldehyde	11119.1	1.10524	1.19514
BALMUW	C2H4O_acetaldehyde	1160.79	1.0745	0.658699
BALMUW	C2H4O_acetaldehyde	1111.91	1.07438	0.724113
BALMUW	C2H4O_acetaldehyde	65.7298	0.484231	0.235708
BALMUW	C2H4O_acetaldehyde	1.25868	0.00709528	0.0193877
BALMUW	C2H3N_acetonitrile	111535	0.083128	0.110907
BALMUW	C2H3N_acetonitrile	11153.5	0.040127	0.0469763
BALMUW	C2H3N_acetonitrile	1115.35	0.00836561	0.0127148
BALMUW	C2H3N_acetonitrile	111.535	0.000255394	0.000654703
BALMUW	C2H3N_acetonitrile	3.25992	0.000210752	0.000133322
BALMUW	C2H6O_dimethylether	6234610	0.228729	0.347876
BALMUW	C2H6O_dimethylether	623461	0.172749	0.305617
BALMUW	C2H6O_dimethylether	62346.1	0.0517711	0.0564761
BALMUW	C2H6O_dimethylether	6234.61	0.00730705	0.00685252
BALMUW	C2H6O_dimethylether	43.5674	0.000338658	0.000216657
BALMUW	C2H6_ethane	38452800	0.0143042	0.0121519
BALMUW	C2H6_ethane	3845280	0.00482603	0.00479185
BALMUW	C2H6_ethane	384528	0.000656398	0.000652287
BALMUW	C2H6_ethane	38452.8	7.3e-05	7.191e-05
BALMUW	C2H6_ethane	8514.4	1.47e-05	1.69e-05
BALMUW	C2H4_ethene	35504300	0.0520639	0.0917014
BALMUW	C2H4_ethene	3550430	0.0148657	0.0147656
BALMUW	C2H4_ethene	355043	0.00185525	0.00189357
BALMUW	C2H4_ethene	35504.3	0.000215178	0.000200001
BALMUW	C2H4_ethene	9466.16	5.49e-05	5.577e-05
BALMUW	CHN_hydrogen-cyanide	1.07096e+06	1.75966	1.94335
BALMUW	CHN_hydrogen-cyanide	107096	1.74944	1.87263
BALMUW	CHN_hydrogen-cyanide	10709.6	1.62032	1.33215
BALMUW	CHN_hydrogen-cyanide	1070.96	1.39284	0.832288
BALMUW	CHN_hydrogen-cyanide	0.571315	0.0114442	0.0110077
BALMUW	CH4_methane	45200000	0.626188	0.716441
BALMUW	CH4_methane	4520000	0.141651	0.392902
BALMUW	CH4_methane	452000	0.0178391	0.0175013
BALMUW	CH4_methane	45200	0.00182035	0.00204444
BALMUW	CH4_methane	1581.28	6.05e-05	0.00010222
BALMUW01	C2H4O_acetaldehyde	1160790	1.10933	1.33929
BALMUW01	C2H4O_acetaldehyde	116079	1.10938	1.39736
BALMUW01	C2H4O_acetaldehyde	11607.9	1.10894	1.38704
BALMUW01	C2H4O_acetaldehyde	1160.79	1.10575	1.19491
BALMUW01	C2H4O_acetaldehyde	10.1415	0.685668	0.316767
BALMUW01	C2H4O_acetaldehyde	0.0629023	0.00361062	0.00429314
BALMUW01	C2H3N_acetonitrile	111535	0.521865	0.637456
BALMUW01	C2H3N_acetonitrile	11153.5	0.44706	0.486066
BALMUW01	C2H3N_acetonitrile	1115.35	0.0886831	0.09734
BALMUW01	C2H3N_acetonitrile	111.535	0.0126345	0.0131635
BALMUW01	C2H3N_acetonitrile	1.24254	0.000934027	0.000676714
BALMUW01	C2H6O_dimethylether	6234610	0.828133	0.772119
BALMUW01	C2H6O_dimethylether	623461	0.842221	0.87825
BALMUW01	C2H6O_dimethylether	62346.1	0.368659	0.391181
BALMUW01	C2H6O_dimethylether	6234.61	0.0903599	0.292474
BALMUW01	C2H6O_dimethylether	3.56954	0.00142906	0.000722979
BALMUW01	C2H7N_dimethylamine	1.93302e+06	0.337286	0.299963
BALMUW01	C2H7N_dimethylamine	193302	0.272801	0.593876
BALMUW01	C2H7N_dimethylamine	63093.9	0.114964	0.429239
BALMUW01	C2H7N_dimethylamine	19330.2	0.0344331	0.0639378
BALMUW01	C2H7N_dimethylamine	1933.02	0.00302622	0.00653036
BALMUW01	C2H7N_dimethylamine	20.6924	5.14e-05	0.000129331
BALMUW01	C2H6_ethane	38452800	0.418686	0.320264
BALMUW01	C2H6_ethane	3845280	0.160006	0.231647
BALMUW01	C2H6_ethane	384528	0.0262482	0.026031
BALMUW01	C2H6_ethane	38452.8	0.00245444	0.00295898
BALMUW01	C2H6_ethane	605.038	3.93e-05	4.167e-05
BALMUW01	C2H4_ethene	35504300	0.676826	0.696623
BALMUW01	C2H4_ethene	3550430	0.289869	0.251131
BALMUW01	C2H4_ethene	355043	0.0404416	0.0475728
BALMUW01	C2H4_ethene	35504.3	0.00421666	0.00501048
BALMUW01	C2H4_ethene	541.461	6.25e-05	6.426e-05
BALMUW01	CHN_hydrogen-cyanide	1.07096e+06	1.84669	2.02251
BALMUW01	CHN_hydrogen-cyanide	107096	1.83296	1.95804
BALMUW01	CHN_hydrogen-cyanide	10709.6	1.75197	1.52276
BALMUW01	CHN_hydrogen-cyanide	1070.96	1.58729	0.8855
BALMUW01	CHN_hydrogen-cyanide	0.179567	0.00876855	0.00550956
BALMUW01	CH4_methane	45200000	1.00222	1.30656
BALMUW01	CH4_methane	4520000	0.579142	0.663457
BALMUW01	CH4_methane	452000	0.102621	0.59705
BALMUW01	CH4_methane	45200	0.011295	0.0121689
BALMUW01	CH4_methane	409.069	0.000100933	0.000122804
BARZAW	C7H12_1,5-heptadiene	69970.1	0.768988	0.674284
BARZAW	C7H12_1,5-heptadiene	6997.01	0.645711	0.666031
BARZAW	C7H12_1,5-heptadiene	699.701	0.485523	0.617737
BARZAW	C7H12_1,5-heptadiene	69.9701	0.470578	0.608592
BARZAW	C7H12_1,5-heptadiene	0.0365944	0.416508	0.4527
BARZAW	C7H12_1,5-heptadiene	1.65e-06	8.11e-05	9.31554e-05
BARZAW	C6H14_2,3-dimethylbutane	382356	0.917156	0.729151
BARZAW	C6H14_2,3-dimethylbutane	38235.6	0.922677	0.758112
BARZAW	C6H14_2,3-dimethylbutane	3823.56	0.816894	0.670681
BARZAW	C6H14_2,3-dimethylbutane	382.356	0.54852	0.607077
BARZAW	C6H14_2,3-dimethylbutane	1.01e-06	9.56e-05	8.65004e-05
BARZAW	C6H14_3-methylpentane	294964	0.896743	0.7668
BARZAW	C6H14_3-methylpentane	29496.4	0.901783	0.777042
BARZAW	C6H14_3-methylpentane	2949.64	0.69754	0.690686
BARZAW	C6H14_3-methylpentane	294.964	0.506263	0.646764
BARZAW	C6H14_3-methylpentane	1.82e-06	9.18e-05	8.55503e-05
BARZAW	C6H10O_4-hexen-2-one	11203.9	0.917629	0.741025
BARZAW	C6H10O_4-hexen-2-one	1120.39	0.906055	0.748968
BARZAW	C6H10O_4-hexen-2-one	112.039	0.806185	0.721323
BARZAW	C6H10O_4-hexen-2-one	11.2039	0.555237	0.671321
BARZAW	C6H10O_4-hexen-2-one	1.02e-06	4.55e-05	8.512e-05
BARZAW	C7H14_4-methyl-1-hexene	115465	0.584749	0.599857
BARZAW	C7H14_4-methyl-1-hexene	11546.5	0.610906	0.65587
BARZAW	C7H14_4-methyl-1-hexene	1154.65	0.503458	0.598538
BARZAW	C7H14_4-methyl-1-hexene	115.465	0.465481	0.563966
BARZAW	C7H14_4-methyl-1-hexene	11.5465	0.464936	0.53225
BARZAW	C7H14_4-methyl-1-hexene	0.00401357	0.386436	0.357838
BARZAW	C7H14_4-methyl-1-hexene	1.8e-07	6.05e-05	5.679e-05
BARZAW	C6H10O_4-methyl-4-penten-2-one	15718	0.906814	0.829169
BARZAW	C6H10O_4-methyl-4-penten-2-one	1571.8	0.915141	0.829641
BARZAW	C6H10O_4-methyl-4-penten-2-one	157.18	0.769958	0.767328
BARZAW	C6H10O_4-methyl-4-penten-2-one	15.718	0.522081	0.696695
BARZAW	C6H10O_4-methyl-4-penten-2-one	8.16e-07	5.17e-05	5.883e-05
BARZAW	C7H14_4,4-dimethyl-1-pentene	160639	0.464663	0.480594
BARZAW	C7H14_4,4-dimethyl-1-pentene	16063.9	0.464663	0.539324
BARZAW	C7H14_4,4-dimethyl-1-pentene	1606.39	0.464662	0.492086
BARZAW	C7H14_4,4-dimethyl-1-pentene	160.639	0.464658	0.483358
BARZAW	C7H14_4,4-dimethyl-1-pentene	0.00751792	0.422191	0.35236
BARZAW	C7H14_4,4-dimethyl-1-pentene	1.41e-07	4.76e-05	4.497e-05
BARZAW	C2H4O_acetaldehyde	1160790	1.60591	1.74677
BARZAW	C2H4O_acetaldehyde	116079	1.58556	1.70037
BARZAW	C2H4O_acetaldehyde	11607.9	1.36842	1.55725
BARZAW	C2H4O_acetaldehyde	1160.79	0.836812	0.953225
BARZAW	C2H4O_acetaldehyde	0.131414	8.54e-05	9.32618e-05
BARZAW	C3H6O_acetone	319253	0.997001	1.05691
BARZAW	C3H6O_acetone	31925.3	1.01448	1.13787
BARZAW	C3H6O_acetone	3192.53	0.968738	1.02821
BARZAW	C3H6O_acetone	319.253	0.911346	0.859782
BARZAW	C3H6O_acetone	0.00156408	6.47e-05	7.2833e-05
BARZAW	C2H3N_acetonitrile	111535	1.49337	1.54532
BARZAW	C2H3N_acetonitrile	11153.5	1.36456	1.62423
BARZAW	C2H3N_acetonitrile	1115.35	0.985486	1.21209
BARZAW	C2H3N_acetonitrile	111.535	0.165304	0.475148
BARZAW	C2H3N_acetonitrile	0.163498	9.4e-05	0.00011853
BARZAW	C2H6O_dimethylether	6234610	1.43931	1.54519
BARZAW	C2H6O_dimethylether	623461	1.42724	1.4875
BARZAW	C2H6O_dimethylether	62346.1	1.20413	1.29613
BARZAW	C2H6O_dimethylether	6234.61	0.922632	1.0125
BARZAW	C2H6O_dimethylether	0.117029	0.000103184	9.80596e-05
BARZAW	C2H7N_dimethylamine	1.93302e+06	1.3622	1.34028
BARZAW	C2H7N_dimethylamine	193302	1.35575	1.25805
BARZAW	C2H7N_dimethylamine	19330.2	1.16252	1.10259
BARZAW	C2H7N_dimethylamine	1933.02	0.929131	0.82296
BARZAW	C2H7N_dimethylamine	0.0273759	0.000108441	7.481e-05
BARZAW	C2H6_ethane	38452800	1.6328	1.7317
BARZAW	C2H6_ethane	3845280	1.49615	1.57005
BARZAW	C2H6_ethane	384528	1.27486	1.34059
BARZAW	C2H6_ethane	38452.8	0.908523	0.977375
BARZAW	C2H6_ethane	0.994282	0.000168818	0.000189437
BARZAW	C2H4_ethene	35504300	1.81171	1.96018
BARZAW	C2H4_ethene	3550430	1.62884	1.70282
BARZAW	C2H4_ethene	355043	1.27775	1.3195
BARZAW	C2H4_ethene	35504.3	0.760385	0.733048
BARZAW	C2H4_ethene	2.76175	0.000186388	0.000177827
BARZAW	CHN_hydrogen-cyanide	1.07096e+06	2.37683	2.4178
BARZAW	CHN_hydrogen-cyanide	107096	2.17453	2.15459
BARZAW	CHN_hydrogen-cyanide	10709.6	0.455151	0.380477
BARZAW	CHN_hydrogen-cyanide	1070.96	0.0347095	0.0433049
BARZAW	CHN_hydrogen-cyanide	4.99334	0.000155139	0.000151949
BARZAW	C4H10_isobutane	3.72303e+06	0.927681	0.869166
BARZAW	C4H10_isobutane	372303	0.927476	0.944762
BARZAW	C4H10_isobutane	37230.3	0.914218	0.909142
BARZAW	C4H10_isobutane	3723.03	0.802281	0.801169
BARZAW	C4H10_isobutane	0.00100412	9.45e-05	8.80456e-05
BARZAW	C5H12_isopentane	1.01333e+06	0.926056	0.868608
BARZAW	C5H12_isopentane	101333	0.925754	0.87354
BARZAW	C5H12_isopentane	10133.3	0.894497	0.807164
BARZAW	C5H12_isopentane	1013.33	0.714406	0.72745
BARZAW	C5H12_isopentane	3.94e-05	9.56e-05	8.98066e-05
BARZAW	C3H8O_isopropylalcohol	116349	0.923163	0.900645
BARZAW	C3H8O_isopropylalcohol	11634.9	0.918174	0.833065
BARZAW	C3H8O_isopropylalcohol	1163.49	0.81109	0.777557
BARZAW	C3H8O_isopropylalcohol	116.349	0.411116	0.369136
BARZAW	C3H8O_isopropylalcohol	0.0142859	0.000222254	0.000152272
BARZAW	CH4_methane	45200000	2.48474	2.63696
BARZAW	CH4_methane	4520000	1.76232	1.8128
BARZAW	CH4_methane	452000	0.957049	0.900857
BARZAW	CH4_methane	45200	0.238862	0.328526
BARZAW	CH4_methane	38.7635	0.000251208	0.000232008
BARZAW	C4H10O_methyl-propyl-ether	734990	0.927713	0.956057
BARZAW	C4H10O_methyl-propyl-ether	73499	0.928146	0.969675
BARZAW	C4H10O_methyl-propyl-ether	7349.9	0.917015	0.916478
BARZAW	C4H10O_methyl-propyl-ether	734.99	0.829173	0.813452
BARZAW	C4H10O_methyl-propyl-ether	33.3986	0.499267	0.538352
BARZAW	C4H10O_methyl-propyl-ether	0.000412374	9.21e-05	9.77341e-05
BARZAW	C5H10O_methylpropylketone	45161.6	0.92846	0.811533
BARZAW	C5H10O_methylpropylketone	4516.16	0.928404	0.819207
BARZAW	C5H10O_methylpropylketone	451.616	0.914368	0.846103
BARZAW	C5H10O_methylpropylketone	45.1616	0.826655	0.946558
BARZAW	C5H10O_methylpropylketone	0.202589	0.418867	0.63008
BARZAW	C5H10O_methylpropylketone	0.000323395	0.00390976	0.00448633
BARZAW	C5H12O_methyl-tert-butyl-ether	392257	0.464662	0.599276
BARZAW	C5H12O_methyl-tert-butyl-ether	39225.7	0.464661	0.614701
BARZAW	C5H12O_methyl-tert-butyl-ether	3922.57	0.464659	0.538296
BARZAW	C5H12O_methyl-tert-butyl-ether	392.257	0.464628	0.501741
BARZAW	C5H12O_methyl-tert-butyl-ether	4.16e-06	3.52e-05	3.795e-05
BARZAW	C5H12_neopentane	1.70703e+06	0.464663	0.489927
BARZAW	C5H12_neopentane	170703	0.464662	0.579211
BARZAW	C5H12_neopentane	17070.3	0.464657	0.58403
BARZAW	C5H12_neopentane	1707.03	0.464606	0.519584
BARZAW	C5H12_neopentane	17.0703	0.458369	0.366825
BARZAW	C5H12_neopentane	0.154998	0.161879	0.460097
BARZAW	C5H12_neopentane	3.33e-05	5e-05	5.11e-05
BARZAW	C3H8_propane	10232100	1.20965	1.16015
BARZAW	C3H8_propane	1023210	1.19578	1.17841
BARZAW	C3H8_propane	102321	0.974309	1.05805
BARZAW	C3H8_propane	10232.1	0.886159	0.888843
BARZAW	C3H8_propane	1058.8	0.64803	0.611183
BARZAW	C3H8_propane	0.0323793	0.000124646	0.000126448
BARZAW	C3H6_propene	15604100	1.36181	1.31661
BARZAW	C3H6_propene	1560410	1.33752	1.29691
BARZAW	C3H6_propene	156041	1.18298	1.1481
BARZAW	C3H6_propene	15604.1	0.936006	1.00223
BARZAW	C3H6_propene	1560.41	0.662958	0.548608
BARZAW	C3H6_propene	0.0818228	0.000142477	0.000148351
BARZAW	C3H5N_propionitrile	62871.8	1.29216	1.23833
BARZAW	C3H5N_propionitrile	6287.18	1.32477	1.28154
BARZAW	C3H5N_propionitrile	628.717	1.06373	1.18591
BARZAW	C3H5N_propionitrile	62.8717	0.663251	0.752851
BARZAW	C3H5N_propionitrile	0.0134065	0.000163707	0.000173288
BARZAW	C3H8O_propylalcohol	38784	0.913821	0.947822
BARZAW	C3H8O_propylalcohol	3878.4	0.920808	1.01085
BARZAW	C3H8O_propylalcohol	387.84	0.92302	0.957129
BARZAW	C3H8O_propylalcohol	91.5302	0.821563	0.87832
BARZAW	C3H8O_propylalcohol	38.784	0.150963	0.338421
BARZAW	C3H8O_propylalcohol	0.0259357	0.000700073	0.000496332
BARZAW	C5H10_2-pentene	763042	0.928659	0.919542
BARZAW	C5H10_2-pentene	76304.2	0.928527	0.942139
BARZAW	C5H10_2-pentene	7630.42	0.924706	0.8933
BARZAW	C5H10_2-pentene	763.042	0.883019	0.803627
BARZAW	C5H10_2-pentene	16.7095	0.517407	0.588401
BARZAW	C5H10_2-pentene	0.000122881	9.87e-05	0.000103147
BARZAW	C2H7N_ethylamine	1.43636e+06	1.32961	1.36186
BARZAW	C2H7N_ethylamine	143636	1.31647	1.27286
BARZAW	C2H7N_ethylamine	14363.6	1.0861	1.08017
BARZAW	C2H7N_ethylamine	1436.36	0.829747	0.785404
BARZAW	C2H7N_ethylamine	0.0327832	0	1.2528e-10
BARZAW	C4H10O_methyl-isopropyl-ether	916849	0.928652	0.930627
BARZAW	C4H10O_methyl-isopropyl-ether	91684.9	0.928885	0.966129
BARZAW	C4H10O_methyl-isopropyl-ether	9168.49	0.922003	0.89844
BARZAW	C4H10O_methyl-isopropyl-ether	916.849	0.866823	0.810958
BARZAW	C4H10O_methyl-isopropyl-ether	17.5577	0.492399	0.398473
BARZAW	C4H10O_methyl-isopropyl-ether	3.12243	0.38431	0.283919
BARZAW	C4H10O_methyl-isopropyl-ether	0.000142065	6.88e-05	6.1e-05
BENXUP	C2H4O_acetaldehyde	1160790	3.1138	2.92577
BENXUP	C2H4O_acetaldehyde	116079	3.11211	2.9674
BENXUP	C2H4O_acetaldehyde	11607.9	2.95995	2.59221
BENXUP	C2H4O_acetaldehyde	1160.79	1.95857	1.57624
BENXUP	C2H4O_acetaldehyde	107.967	0.00890862	0.0861454
BENXUP	C2H4O_acetaldehyde	1.14244	0.00331856	0.00231686
BENXUP	C3H6O_acetone	319253	0.191956	0.301715
BENXUP	C3H6O_acetone	31925.3	0.132852	0.647573
BENXUP	C3H6O_acetone	3192.53	0.0103796	0.0149196
BENXUP	C3H6O_acetone	319.253	0.00107874	0.00215453
BENXUP	C3H6O_acetone	47.6318	0.000191628	0.000196581
BENXUP	C2H3N_acetonitrile	111535	3.03914	2.84648
BENXUP	C2H3N_acetonitrile	11153.5	3.04341	2.8073
BENXUP	C2H3N_acetonitrile	1115.35	2.38278	2.02489
BENXUP	C2H3N_acetonitrile	111.535	0.319657	0.449906
BENXUP	C2H3N_acetonitrile	0.0779379	2.68e-05	8.66996e-05
BENXUP	C2H6O_dimethylether	6234610	3.04625	2.85095
BENXUP	C2H6O_dimethylether	623461	3.0196	2.7766
BENXUP	C2H6O_dimethylether	62346.1	1.63663	1.39182
BENXUP	C2H6O_dimethylether	6234.61	0.178433	0.168146
BENXUP	C2H6O_dimethylether	10.1881	4.37e-05	0.000167094
BENXUP	C2H6_ethane	38452800	3.08316	2.95925
BENXUP	C2H6_ethane	3845280	2.99672	2.80887
BENXUP	C2H6_ethane	384528	2.09401	1.72118
BENXUP	C2H6_ethane	38452.8	0.260072	0.183868
BENXUP	C2H6_ethane	46.3633	0.00030234	0.000303088
BENXUP	C2H4_ethene	35504300	3.1004	3.08618
BENXUP	C2H4_ethene	3550430	3.02236	2.91081
BENXUP	C2H4_ethene	355043	2.28213	2.14897
BENXUP	C2H4_ethene	35504.3	0.374547	0.323391
BENXUP	C2H4_ethene	29.5276	0.000313324	0.000283449
BENXUP	CHN_hydrogen-cyanide	1.07096e+06	2.82649	3.07557
BENXUP	CHN_hydrogen-cyanide	107096	2.605	2.79404
BENXUP	CHN_hydrogen-cyanide	10709.6	0.562395	1.00684
BENXUP	CHN_hydrogen-cyanide	1070.96	0.0557208	0.100337
BENXUP	CHN_hydrogen-cyanide	0.654322	3.35e-05	4.041e-05
BENXUP	C3H8O_isopropylalcohol	116349	0.0334366	0.0263933
BENXUP	C3H8O_isopropylalcohol	11634.9	0.0054883	0.00783001
BENXUP	C3H8O_isopropylalcohol	1163.49	0.00145608	0.00159144
BENXUP	C3H8O_isopropylalcohol	116.349	0.000477385	0.000310074
BENXUP	C3H8O_isopropylalcohol	76.2641	0.000430245	0.000323638
BENXUP	CH4_methane	45200000	3.13632	3.41841
BENXUP	CH4_methane	4520000	2.85708	2.87863
BENXUP	CH4_methane	452000	1.456	1.50732
BENXUP	CH4_methane	45200	0.204332	0.133831
BENXUP	CH4_methane	64.8	0.000309985	0.000257195
BENXUP	C3H8_propane	10232100	0.488656	0.719254
BENXUP	C3H8_propane	1023210	0.321741	0.278975
BENXUP	C3H8_propane	102321	0.0349902	0.0478789
BENXUP	C3H8_propane	10232.1	0.00352732	0.00379112
BENXUP	C3H8_propane	1058.8	0.000371969	0.000329484
BENXUP	C3H8_propane	147.63	5.16e-05	6.34e-05
BENXUP	C3H6_propene	15604100	2.63755	2.43374
BENXUP	C3H6_propene	1560410	2.30964	1.88125
BENXUP	C3H6_propene	156041	0.35392	0.55066
BENXUP	C3H6_propene	15604.1	0.0343671	0.0521719
BENXUP	C3H6_propene	1560.41	0.00330496	0.00386749
BENXUP	C3H6_propene	128.661	0.000269337	0.000314351
BENXUP	C3H5N_propionitrile	62871.8	2.72387	2.41262
BENXUP	C3H5N_propionitrile	6287.18	2.64751	2.40338
[truncated: 41,847 more rows]

## Sheet: Fig2(b)
MOF	molecule	Pressure (Pa)	GCMC simulated loading (mol/kg)	Average ML predicted loading (mol/kg)
ABUWOJ	C4H8_1-butene	3.35726e+06	3.09027	3.13535
ABUWOJ	C4H8_1-butene	335726	3.08613	3.00006
ABUWOJ	C4H8_1-butene	33572.6	2.73953	2.97303
ABUWOJ	C4H8_1-butene	3357.26	2.54408	2.70851
ABUWOJ	C4H8_1-butene	0.0132132	0.000314167	0.000326347
ABUWOJ	C5H10O_1-methyl-3-buten-1-ol	8808.22	2.53686	2.82321
ABUWOJ	C5H10O_1-methyl-3-buten-1-ol	880.822	2.53558	2.79254
ABUWOJ	C5H10O_1-methyl-3-buten-1-ol	88.0822	2.51675	2.55554
ABUWOJ	C5H10O_1-methyl-3-buten-1-ol	8.80822	2.30536	1.56618
ABUWOJ	C5H10O_1-methyl-3-buten-1-ol	0.965456	0.532332	0.67782
ABUWOJ	C5H10O_1-methyl-3-buten-1-ol	0.000226213	9.11e-05	0.000117822
ABUWOJ	C7H10_1,3,5-heptatriene	31238.5	1.97773	2.52961
ABUWOJ	C7H10_1,3,5-heptatriene	3123.85	2.05904	2.54632
ABUWOJ	C7H10_1,3,5-heptatriene	312.385	1.98523	2.43956
ABUWOJ	C7H10_1,3,5-heptatriene	31.2385	1.92025	2.25755
ABUWOJ	C7H10_1,3,5-heptatriene	8.64e-06	0.000929852	0.0010416
ABUWOJ	C6H12_2-hexene	224680	2.53687	2.27256
ABUWOJ	C6H12_2-hexene	22468	2.53589	2.31815
ABUWOJ	C6H12_2-hexene	2246.8	2.49944	2.27911
ABUWOJ	C6H12_2-hexene	224.68	2.41669	2.17104
ABUWOJ	C6H12_2-hexene	1.19085	1.70567	1.55169
ABUWOJ	C6H12_2-hexene	7.75e-05	0.000281252	0.000295745
ABUWOJ	C6H14_2-methylpentane	294964	2.53764	2.41593
ABUWOJ	C6H14_2-methylpentane	29496.4	2.53621	2.45241
ABUWOJ	C6H14_2-methylpentane	2949.64	2.53404	2.36994
ABUWOJ	C6H14_2-methylpentane	294.964	2.47198	2.25644
ABUWOJ	C6H14_2-methylpentane	0.000542182	0.000287557	0.000304575
ABUWOJ	C6H14_2,2-dimethylbutane	479507	2.53742	2.4562
ABUWOJ	C6H14_2,2-dimethylbutane	47950.7	2.53766	2.47877
ABUWOJ	C6H14_2,2-dimethylbutane	4795.07	2.53348	2.40421
ABUWOJ	C6H14_2,2-dimethylbutane	479.507	2.48924	2.00953
ABUWOJ	C6H14_2,2-dimethylbutane	0.0559911	0.000287319	0.000417978
ABUWOJ	C6H10O_4-methyl-4-pentenal	26661.1	2.53418	2.4478
ABUWOJ	C6H10O_4-methyl-4-pentenal	2666.11	2.5342	2.56312
ABUWOJ	C6H10O_4-methyl-4-pentenal	266.611	2.52875	2.40056
ABUWOJ	C6H10O_4-methyl-4-pentenal	26.6611	2.52831	2.24995
ABUWOJ	C6H10O_4-methyl-4-pentenal	5.83e-05	9.3e-05	0.000369644
ABUWOJ	C6H10O_5-hexen-2-one	14658.9	2.29912	2.30066
ABUWOJ	C6H10O_5-hexen-2-one	1465.89	2.38061	2.34672
ABUWOJ	C6H10O_5-hexen-2-one	146.589	2.29171	2.26044
ABUWOJ	C6H10O_5-hexen-2-one	14.6589	1.96157	2.15334
ABUWOJ	C6H10O_5-hexen-2-one	8.69e-06	7.59e-05	0.000129187
ABUWOJ	C4H11N_dimethylethylamine	839016	2.53793	2.73134
ABUWOJ	C4H11N_dimethylethylamine	83901.6	2.53796	2.76272
ABUWOJ	C4H11N_dimethylethylamine	8390.16	2.53765	2.60892
ABUWOJ	C4H11N_dimethylethylamine	839.016	2.53346	2.40408
ABUWOJ	C4H11N_dimethylethylamine	0.00202264	0.000431713	0.000224542
ABUWOJ	C4H8_isobutene	3.2169e+06	3.13888	3.47009
ABUWOJ	C4H8_isobutene	321690	3.12541	3.31668
ABUWOJ	C4H8_isobutene	32169	2.73025	2.89992
ABUWOJ	C4H8_isobutene	3216.9	2.53994	2.68403
ABUWOJ	C4H8_isobutene	0.0199032	0.000322932	0.000352968
ABUWOJ	C5H13N_methyldiethylamine	299770	2.53228	2.3869
ABUWOJ	C5H13N_methyldiethylamine	29977	2.53442	2.44075
ABUWOJ	C5H13N_methyldiethylamine	2997.7	2.52698	2.35161
ABUWOJ	C5H13N_methyldiethylamine	299.77	2.52137	2.27232
ABUWOJ	C5H13N_methyldiethylamine	0.006642	0.00420521	0.00622136
ABUWOJ	C3H6O_propionaldehyde	443121	2.95833	3.47495
ABUWOJ	C3H6O_propionaldehyde	44312.1	2.95358	3.12961
ABUWOJ	C3H6O_propionaldehyde	4431.21	2.95114	2.91699
ABUWOJ	C3H6O_propionaldehyde	443.121	2.38226	2.51803
ABUWOJ	C3H6O_propionaldehyde	88.5677	1.17636	1.58491
ABUWOJ	C3H6O_propionaldehyde	0.0138626	0.000139793	0.000289925
ABUWOJ	C5H12O_3-methyl-1-butanol	6301.87	2.53752	2.63844
ABUWOJ	C5H12O_3-methyl-1-butanol	630.187	2.53754	2.41715
ABUWOJ	C5H12O_3-methyl-1-butanol	63.0187	2.53433	2.12463
ABUWOJ	C5H12O_3-methyl-1-butanol	6.30187	2.5083	1.46703
ABUWOJ	C5H12O_3-methyl-1-butanol	0.235984	0.0938147	0.292876
ABUWOJ	C5H12O_3-methyl-1-butanol	0.0006674	0.000129998	0.00016172
ABUWOJ	C6H10_1,5-hexadiene	287265	2.53712	2.25146
ABUWOJ	C6H10_1,5-hexadiene	28726.5	2.5369	2.29467
ABUWOJ	C6H10_1,5-hexadiene	2872.65	2.53509	2.22248
ABUWOJ	C6H10_1,5-hexadiene	287.265	2.50111	2.1271
ABUWOJ	C6H10_1,5-hexadiene	2.21592	1.67475	1.52258
ABUWOJ	C6H10_1,5-hexadiene	0.000138038	0.000269037	0.000289045
ABUWOJ	C3H9N_propylamine	420665	3.59225	3.43217
ABUWOJ	C3H9N_propylamine	42066.5	3.11895	2.95377
ABUWOJ	C3H9N_propylamine	4206.65	2.78267	2.80354
ABUWOJ	C3H9N_propylamine	420.665	2.52781	2.57522
ABUWOJ	C3H9N_propylamine	31.0766	1.86603	1.22797
ABUWOJ	C3H9N_propylamine	0.005456	0.000284504	0.000401026
ACOLIP	C4H8_1-butene	3.35726e+06	2.09117	2.63689
ACOLIP	C4H8_1-butene	335726	2.08657	2.50047
ACOLIP	C4H8_1-butene	33572.6	2.03283	2.35563
ACOLIP	C4H8_1-butene	3357.26	1.69999	1.88703
ACOLIP	C4H8_1-butene	0.121294	0.00021624	0.000186199
ACOLIP	C5H10O_1-methyl-3-buten-1-ol	8808.22	1.32995	2.32313
ACOLIP	C5H10O_1-methyl-3-buten-1-ol	880.822	1.06872	2.22139
ACOLIP	C5H10O_1-methyl-3-buten-1-ol	88.0822	0.140468	2.00616
ACOLIP	C5H10O_1-methyl-3-buten-1-ol	8.80822	0.0139182	1.37912
ACOLIP	C5H10O_1-methyl-3-buten-1-ol	0.000662676	0.000777798	0.00394109
ACOLIP	C7H10_1,3,5-heptatriene	31238.5	2.06905	2.04032
ACOLIP	C7H10_1,3,5-heptatriene	3123.85	2.06858	1.87195
ACOLIP	C7H10_1,3,5-heptatriene	312.385	2.06264	1.2177
ACOLIP	C7H10_1,3,5-heptatriene	31.2385	2.02811	0.435031
ACOLIP	C7H10_1,3,5-heptatriene	0.0548397	0.0266793	0.00233788
ACOLIP	C6H12_2-hexene	224680	2.06212	1.81296
ACOLIP	C6H12_2-hexene	22468	2.06375	1.80434
ACOLIP	C6H12_2-hexene	2246.8	2.0067	1.60318
ACOLIP	C6H12_2-hexene	224.68	1.28504	0.810813
ACOLIP	C6H12_2-hexene	0.0797147	0.000411789	0.0002554
ACOLIP	C6H14_2-methylpentane	294964	1.98626	1.7331
ACOLIP	C6H14_2-methylpentane	29496.4	1.97311	1.70402
ACOLIP	C6H14_2-methylpentane	2949.64	1.18926	1.1183
ACOLIP	C6H14_2-methylpentane	294.964	0.15639	0.432426
ACOLIP	C6H14_2-methylpentane	0.45262	0.000237188	0.000163252
ACOLIP	C6H10O_4-methyl-4-pentenal	26661.1	2.0627	1.80805
ACOLIP	C6H10O_4-methyl-4-pentenal	2666.11	2.06126	1.87294
ACOLIP	C6H10O_4-methyl-4-pentenal	266.611	1.99793	1.68042
ACOLIP	C6H10O_4-methyl-4-pentenal	26.6611	1.07802	1.40196
ACOLIP	C6H10O_4-methyl-4-pentenal	0.0034729	0.00142207	0.0107349
ACOLIP	C6H10O_5-hexen-2-one	14658.9	2.01228	1.70804
ACOLIP	C6H10O_5-hexen-2-one	1465.89	2.01795	1.67678
ACOLIP	C6H10O_5-hexen-2-one	146.589	1.70847	1.26758
ACOLIP	C6H10O_5-hexen-2-one	14.6589	0.13503	0.296177
ACOLIP	C6H10O_5-hexen-2-one	0.00934928	6.42e-05	0.000242893
ACOLIP	C4H11N_dimethylethylamine	839016	2.05675	2.08507
ACOLIP	C4H11N_dimethylethylamine	83901.6	2.05693	2.06667
ACOLIP	C4H11N_dimethylethylamine	8390.16	2.00447	1.86561
ACOLIP	C4H11N_dimethylethylamine	839.016	1.5638	1.36077
ACOLIP	C4H11N_dimethylethylamine	0.0524529	0.000310951	0.000112854
ACOLIP	C4H8_isobutene	3.2169e+06	2.07004	2.9449
ACOLIP	C4H8_isobutene	321690	2.0697	2.78198
ACOLIP	C4H8_isobutene	32169	2.05436	2.30511
ACOLIP	C4H8_isobutene	3216.9	1.90904	1.97457
ACOLIP	C4H8_isobutene	0.0516622	0.000215182	0.000140356
ACOLIP	C3H6O_propionaldehyde	443121	1.80774	3.0348
ACOLIP	C3H6O_propionaldehyde	44312.1	1.8038	2.61745
ACOLIP	C3H6O_propionaldehyde	4431.21	1.80468	2.36526
ACOLIP	C3H6O_propionaldehyde	443.121	0.70746	1.3951
ACOLIP	C3H6O_propionaldehyde	0.0235558	4.12e-05	0.000113408
ACOLIP	C5H12O_3-methyl-1-butanol	6301.87	0.567554	2.01992
ACOLIP	C5H12O_3-methyl-1-butanol	630.187	0.537051	1.72573
ACOLIP	C5H12O_3-methyl-1-butanol	63.0187	0.0682363	1.5058
ACOLIP	C5H12O_3-methyl-1-butanol	6.30187	0.00685723	0.53133
ACOLIP	C5H12O_3-methyl-1-butanol	0.000806287	0.000525637	0.000171422
ACOLIP	C6H10_1,5-hexadiene	287265	2.06421	1.71379
ACOLIP	C6H10_1,5-hexadiene	28726.5	2.06342	1.7251
ACOLIP	C6H10_1,5-hexadiene	2872.65	2.00042	1.57385
ACOLIP	C6H10_1,5-hexadiene	287.265	1.29069	0.997074
ACOLIP	C6H10_1,5-hexadiene	0.048272	0.000233283	0.000190923
ACOLIP	C3H9N_propylamine	420665	2.78532	2.755
ACOLIP	C3H9N_propylamine	42066.5	2.05429	2.35958
ACOLIP	C3H9N_propylamine	4206.65	1.86913	2.18811
ACOLIP	C3H9N_propylamine	420.665	0.870783	1.96916
ACOLIP	C3H9N_propylamine	0.0240489	0.00335783	0.00315043
AFITIT	C4H8_1-butene	3.35726e+06	3.4292	3.45416
AFITIT	C4H8_1-butene	335726	3.42375	3.28417
AFITIT	C4H8_1-butene	33572.6	3.20295	3.18325
AFITIT	C4H8_1-butene	3357.26	2.84676	2.744
AFITIT	C4H8_1-butene	0.0135391	0.000345687	0.000283086
AFITIT	C5H10O_1-methyl-3-buten-1-ol	8808.22	2.8157	3.24952
AFITIT	C5H10O_1-methyl-3-buten-1-ol	880.822	2.70945	3.1399
AFITIT	C5H10O_1-methyl-3-buten-1-ol	88.0822	2.55302	2.96405
AFITIT	C5H10O_1-methyl-3-buten-1-ol	8.80822	2.3247	1.84689
AFITIT	C5H10O_1-methyl-3-buten-1-ol	0.0447457	0.0720881	0.548052
AFITIT	C5H10O_1-methyl-3-buten-1-ol	1.02e-05	1.53e-05	0.00013383
AFITIT	C7H10_1,3,5-heptatriene	31238.5	2.19958	2.79855
AFITIT	C7H10_1,3,5-heptatriene	3123.85	2.16961	2.69103
AFITIT	C7H10_1,3,5-heptatriene	312.385	2.1052	2.48726
AFITIT	C7H10_1,3,5-heptatriene	31.2385	1.97902	2.11317
AFITIT	C7H10_1,3,5-heptatriene	1.2e-05	0.000695246	0.00129055
AFITIT	C6H12_2-hexene	224680	2.4482	2.34725
AFITIT	C6H12_2-hexene	22468	2.46083	2.40119
AFITIT	C6H12_2-hexene	2246.8	2.31776	2.27806
AFITIT	C6H12_2-hexene	224.68	2.14499	2.07377
AFITIT	C6H12_2-hexene	0.515352	0.912902	1.09875
AFITIT	C6H12_2-hexene	5.09e-05	0.000268432	0.000270037
AFITIT	C6H14_2-methylpentane	294964	2.51523	2.49743
AFITIT	C6H14_2-methylpentane	29496.4	2.51001	2.51907
AFITIT	C6H14_2-methylpentane	2949.64	2.39606	2.36778
AFITIT	C6H14_2-methylpentane	294.964	2.19484	2.18278
AFITIT	C6H14_2-methylpentane	6.2e-05	0.000272161	0.00023656
AFITIT	C6H14_2,2-dimethylbutane	479507	2.67202	2.38652
AFITIT	C6H14_2,2-dimethylbutane	47950.7	2.65574	2.41196
AFITIT	C6H14_2,2-dimethylbutane	4795.07	2.50651	2.32694
AFITIT	C6H14_2,2-dimethylbutane	479.507	2.14017	2.09728
AFITIT	C6H14_2,2-dimethylbutane	0.000626154	0.000277037	0.000261614
AFITIT	C6H10O_4-methyl-4-pentenal	26661.1	2.66188	2.56364
AFITIT	C6H10O_4-methyl-4-pentenal	2666.11	2.61845	2.62524
AFITIT	C6H10O_4-methyl-4-pentenal	266.611	2.50246	2.42867
AFITIT	C6H10O_4-methyl-4-pentenal	26.6611	2.43866	2.13731
AFITIT	C6H10O_4-methyl-4-pentenal	3.81e-06	3.92e-05	0.000217268
AFITIT	C6H10O_5-hexen-2-one	14658.9	2.2282	2.40442
AFITIT	C6H10O_5-hexen-2-one	1465.89	2.213	2.36674
AFITIT	C6H10O_5-hexen-2-one	146.589	2.134	2.30175
AFITIT	C6H10O_5-hexen-2-one	14.6589	1.98967	2.07562
AFITIT	C6H10O_5-hexen-2-one	1.92e-06	4.01e-05	7.26893e-05
AFITIT	C4H11N_dimethylethylamine	839016	3.22608	3.06342
AFITIT	C4H11N_dimethylethylamine	83901.6	3.17339	3.05087
AFITIT	C4H11N_dimethylethylamine	8390.16	3.09932	2.88096
AFITIT	C4H11N_dimethylethylamine	839.016	2.87648	2.58133
AFITIT	C4H11N_dimethylethylamine	0.000276018	0.000108711	0.000122402
AFITIT	C4H8_isobutene	3.2169e+06	3.60309	3.84274
AFITIT	C4H8_isobutene	321690	3.59299	3.6785
AFITIT	C4H8_isobutene	32169	3.34553	3.25189
AFITIT	C4H8_isobutene	3216.9	3.00149	2.8567
AFITIT	C4H8_isobutene	0.0147761	0.000360602	0.00037603
AFITIT	C5H13N_methyldiethylamine	299770	2.61449	2.39909
AFITIT	C5H13N_methyldiethylamine	29977	2.67821	2.48607
AFITIT	C5H13N_methyldiethylamine	2997.7	2.55909	2.34371
AFITIT	C5H13N_methyldiethylamine	299.77	2.38435	2.20169
AFITIT	C5H13N_methyldiethylamine	0.000163	0.00407983	0.00306845
AFITIT	C3H6O_propionaldehyde	443121	3.44095	3.74667
AFITIT	C3H6O_propionaldehyde	44312.1	3.44277	3.4628
AFITIT	C3H6O_propionaldehyde	4431.21	3.44587	3.20473
AFITIT	C3H6O_propionaldehyde	443.121	2.83859	2.73587
AFITIT	C3H6O_propionaldehyde	68.8175	0.726652	2.0482
AFITIT	C3H6O_propionaldehyde	0.00171021	2.81e-05	0.000100262
AFITIT	C5H12O_3-methyl-1-butanol	6301.87	2.71697	3.04776
AFITIT	C5H12O_3-methyl-1-butanol	630.187	2.67379	2.66359
AFITIT	C5H12O_3-methyl-1-butanol	63.0187	2.67361	2.4125
AFITIT	C5H12O_3-methyl-1-butanol	6.30187	2.50573	1.51145
AFITIT	C5H12O_3-methyl-1-butanol	0.190362	0.913505	0.591156
AFITIT	C5H12O_3-methyl-1-butanol	1.69e-05	2.72e-05	0.000101639
AFITIT	C6H10_1,5-hexadiene	287265	2.59606	2.2987
AFITIT	C6H10_1,5-hexadiene	28726.5	2.55812	2.34327
AFITIT	C6H10_1,5-hexadiene	2872.65	2.389	2.20738
AFITIT	C6H10_1,5-hexadiene	287.265	2.18868	2.02994
AFITIT	C6H10_1,5-hexadiene	0.618402	0.684763	0.975663
AFITIT	C6H10_1,5-hexadiene	0.000105196	0.000278137	0.000241331
AFITIT	C3H9N_propylamine	420665	4.00466	3.65907
AFITIT	C3H9N_propylamine	42066.5	3.53855	3.3282
AFITIT	C3H9N_propylamine	4206.65	3.3149	3.10879
AFITIT	C3H9N_propylamine	420.665	2.9644	2.73095
AFITIT	C3H9N_propylamine	20.2515	0.747843	0.866165
AFITIT	C3H9N_propylamine	0.00185793	0.000132758	0.000168605
AGARUW	C4H8_1-butene	3.35726e+06	1.54647	1.54015
AGARUW	C4H8_1-butene	335726	1.54647	1.50712
AGARUW	C4H8_1-butene	33572.6	1.53373	1.49402
AGARUW	C4H8_1-butene	3357.26	1.4475	1.32524
AGARUW	C4H8_1-butene	0.00328172	0.000158117	0.000164693
AGARUW	C5H10O_1-methyl-3-buten-1-ol	8808.22	1.47114	1.52336
AGARUW	C5H10O_1-methyl-3-buten-1-ol	880.822	1.49448	1.7154
AGARUW	C5H10O_1-methyl-3-buten-1-ol	88.0822	1.4039	1.52952
AGARUW	C5H10O_1-methyl-3-buten-1-ol	8.80822	1.29347	1.14788
AGARUW	C5H10O_1-methyl-3-buten-1-ol	0.00397777	0.249844	0.812976
AGARUW	C7H10_1,3,5-heptatriene	31238.5	0.813337	1.27191
AGARUW	C7H10_1,3,5-heptatriene	3123.85	0.793107	1.24692
AGARUW	C7H10_1,3,5-heptatriene	312.385	0.775287	1.29257
AGARUW	C7H10_1,3,5-heptatriene	31.2385	0.774001	1.0945
AGARUW	C7H10_1,3,5-heptatriene	8.32e-07	0.000163172	0.00108075
AGARUW	C6H12_2-hexene	224680	1.11988	0.949661
AGARUW	C6H12_2-hexene	22468	1.13117	0.994676
AGARUW	C6H12_2-hexene	2246.8	1.0356	1.04763
AGARUW	C6H12_2-hexene	224.68	0.966509	1.02352
AGARUW	C6H12_2-hexene	10.0232	0.849638	0.954944
AGARUW	C6H12_2-hexene	0.0382122	0.493603	0.553488
AGARUW	C6H12_2-hexene	5.18e-06	0.000116296	0.000189114
AGARUW	C6H14_2,2-dimethylbutane	479507	1.30553	1.29796
AGARUW	C6H14_2,2-dimethylbutane	47950.7	1.33188	1.30282
AGARUW	C6H14_2,2-dimethylbutane	4795.07	1.2254	1.23582
AGARUW	C6H14_2,2-dimethylbutane	479.507	1.1539	1.24644
AGARUW	C6H14_2,2-dimethylbutane	2.4e-05	0.000130156	0.000117577
AGARUW	C6H10O_4-methyl-4-pentenal	26661.1	1.15134	1.07306
AGARUW	C6H10O_4-methyl-4-pentenal	2666.11	1.1643	1.30232
AGARUW	C6H10O_4-methyl-4-pentenal	266.611	1.16308	1.23443
AGARUW	C6H10O_4-methyl-4-pentenal	26.6611	1.14241	1.08282
AGARUW	C6H10O_4-methyl-4-pentenal	2.87e-07	0.000647344	0.000396402
AGARUW	C6H10O_5-hexen-2-one	14658.9	0.964669	0.944997
AGARUW	C6H10O_5-hexen-2-one	1465.89	0.960073	1.11335
AGARUW	C6H10O_5-hexen-2-one	146.589	0.941986	1.08237
AGARUW	C6H10O_5-hexen-2-one	14.6589	0.838884	1.04413
AGARUW	C6H10O_5-hexen-2-one	1.45e-07	7.52e-05	0.000155435
AGARUW	C4H11N_dimethylethylamine	839016	1.54462	1.4522
AGARUW	C4H11N_dimethylethylamine	83901.6	1.54685	1.48962
AGARUW	C4H11N_dimethylethylamine	8390.16	1.53997	1.34869
AGARUW	C4H11N_dimethylethylamine	839.016	1.51186	1.3104
AGARUW	C4H11N_dimethylethylamine	7.99e-05	0.000120529	7.40366e-05
AGARUW	C4H8_isobutene	3.2169e+06	1.54779	2.0122
AGARUW	C4H8_isobutene	321690	1.54773	1.99312
AGARUW	C4H8_isobutene	32169	1.54531	1.62812
AGARUW	C4H8_isobutene	3216.9	1.52291	1.49423
AGARUW	C4H8_isobutene	0.00346196	0.000157924	0.000184495
AGARUW	C5H13N_methyldiethylamine	299770	1.19525	1.04121
AGARUW	C5H13N_methyldiethylamine	29977	1.1642	1.09328
AGARUW	C5H13N_methyldiethylamine	2997.7	1.17583	1.00766
AGARUW	C5H13N_methyldiethylamine	299.77	1.11178	1.09061
AGARUW	C5H13N_methyldiethylamine	3.37e-06	7.75e-05	8.68549e-05
AGARUW	C3H6O_propionaldehyde	443121	1.54812	1.84157
AGARUW	C3H6O_propionaldehyde	44312.1	1.5479	1.53226
AGARUW	C3H6O_propionaldehyde	4431.21	1.54799	1.39483
AGARUW	C3H6O_propionaldehyde	443.121	1.54568	1.46154
AGARUW	C3H6O_propionaldehyde	0.000918551	0.000768066	0.00023977
AGARUW	C5H12O_3-methyl-1-butanol	6301.87	1.3756	1.31917
AGARUW	C5H12O_3-methyl-1-butanol	630.187	1.39189	1.20339
AGARUW	C5H12O_3-methyl-1-butanol	63.0187	1.32818	1.23582
AGARUW	C5H12O_3-methyl-1-butanol	6.30187	1.25843	0.973297
AGARUW	C5H12O_3-methyl-1-butanol	0.0110788	0.970959	0.780383
AGARUW	C5H12O_3-methyl-1-butanol	1.2e-07	6.43e-05	0.000219762
AGARUW	C6H10_1,5-hexadiene	287265	1.20854	0.975447
AGARUW	C6H10_1,5-hexadiene	28726.5	1.20715	1.02198
AGARUW	C6H10_1,5-hexadiene	2872.65	1.13174	0.952852
AGARUW	C6H10_1,5-hexadiene	287.265	1.02482	1.00142
AGARUW	C6H10_1,5-hexadiene	10.0796	0.859671	0.897368
AGARUW	C6H10_1,5-hexadiene	0.0919811	0.455965	0.456189
AGARUW	C6H10_1,5-hexadiene	1.35e-05	0.000122295	0.000130036
AGARUW	C3H9N_propylamine	420665	1.55382	1.69239
AGARUW	C3H9N_propylamine	42066.5	1.54797	1.35567
AGARUW	C3H9N_propylamine	4206.65	1.54709	1.23276
AGARUW	C3H9N_propylamine	420.665	1.53947	1.37443
AGARUW	C3H9N_propylamine	0.000225006	8.04e-05	0.000188403
AHOKIR01	C3H6O_propionaldehyde	443121	0.108705	0.383717
AHOKIR01	C3H6O_propionaldehyde	44312.1	0.10341	0.298641
AHOKIR01	C3H6O_propionaldehyde	4431.21	0.103659	0.0663016
AHOKIR01	C3H6O_propionaldehyde	443.121	0.012022	0.00738256
AHOKIR01	C3H6O_propionaldehyde	1.27289	3.37e-05	8.34814e-05
AMILUE	C4H8_1-butene	3.35726e+06	4.88692	4.82857
AMILUE	C4H8_1-butene	335726	4.87031	4.49281
AMILUE	C4H8_1-butene	33572.6	4.4716	4.10068
AMILUE	C4H8_1-butene	3357.26	3.66579	3.44512
AMILUE	C4H8_1-butene	0.0135555	0.000497723	0.000430497
AMILUE	C5H10O_1-methyl-3-buten-1-ol	8808.22	3.79854	4.58925
AMILUE	C5H10O_1-methyl-3-buten-1-ol	880.822	3.74422	4.7466
AMILUE	C5H10O_1-methyl-3-buten-1-ol	88.0822	3.61408	3.31589
AMILUE	C5H10O_1-methyl-3-buten-1-ol	8.80822	3.24389	1.58865
AMILUE	C5H10O_1-methyl-3-buten-1-ol	0.316655	0.0749575	0.431069
AMILUE	C5H10O_1-methyl-3-buten-1-ol	0.000119524	2.58e-05	0.000118561
AMILUE	C7H10_1,3,5-heptatriene	31238.5	3.27537	3.76918
AMILUE	C7H10_1,3,5-heptatriene	3123.85	3.31663	3.46139
AMILUE	C7H10_1,3,5-heptatriene	312.385	3.15321	3.28795
AMILUE	C7H10_1,3,5-heptatriene	31.2385	2.98547	2.61382
AMILUE	C7H10_1,3,5-heptatriene	1e-05	0.00669441	0.00134427
AMILUE	C6H12_2-hexene	224680	3.52941	3.36312
AMILUE	C6H12_2-hexene	22468	3.51322	3.26317
AMILUE	C6H12_2-hexene	2246.8	3.37137	3.04868
AMILUE	C6H12_2-hexene	224.68	3.13271	2.84085
AMILUE	C6H12_2-hexene	0.397725	0.295042	0.695261
AMILUE	C6H12_2-hexene	0.000150658	0.000448778	0.000412041
AMILUE	C6H14_2-methylpentane	294964	3.41873	3.58267
AMILUE	C6H14_2-methylpentane	29496.4	3.41247	3.46425
AMILUE	C6H14_2-methylpentane	2949.64	3.26269	3.29856
AMILUE	C6H14_2-methylpentane	294.964	3.05453	2.99641
AMILUE	C6H14_2-methylpentane	0.00370942	0.000358993	0.000332933
AMILUE	C6H14_2,2-dimethylbutane	479507	3.38075	3.51945
AMILUE	C6H14_2,2-dimethylbutane	47950.7	3.3792	3.4577
AMILUE	C6H14_2,2-dimethylbutane	4795.07	3.28309	3.40323
AMILUE	C6H14_2,2-dimethylbutane	479.507	3.03106	3.15846
AMILUE	C6H14_2,2-dimethylbutane	0.0113936	0.000351158	0.000381147
AMILUE	C6H10O_4-methyl-4-pentenal	26661.1	3.60756	3.74648
AMILUE	C6H10O_4-methyl-4-pentenal	2666.11	3.5838	3.6893
AMILUE	C6H10O_4-methyl-4-pentenal	266.611	3.48914	3.3952
AMILUE	C6H10O_4-methyl-4-pentenal	26.6611	3.32837	2.60074
AMILUE	C6H10O_4-methyl-4-pentenal	5.2e-05	5.09e-05	0.00029609
AMILUE	C6H10O_5-hexen-2-one	14658.9	3.41361	3.34837
AMILUE	C6H10O_5-hexen-2-one	1465.89	3.38524	3.41361
AMILUE	C6H10O_5-hexen-2-one	146.589	3.26806	3.24429
AMILUE	C6H10O_5-hexen-2-one	14.6589	3.0397	2.96624
AMILUE	C6H10O_5-hexen-2-one	6.97e-06	0.000121392	0.000117077
AMILUE	C4H11N_dimethylethylamine	839016	4.16043	4.21683
AMILUE	C4H11N_dimethylethylamine	83901.6	4.19698	4.25132
AMILUE	C4H11N_dimethylethylamine	8390.16	4.0809	3.86984
AMILUE	C4H11N_dimethylethylamine	839.016	3.86604	3.4754
AMILUE	C4H11N_dimethylethylamine	0.00674051	0.00090414	0.000254884
AMILUE	C4H8_isobutene	3.2169e+06	4.86139	5.54201
AMILUE	C4H8_isobutene	321690	4.84513	5.25726
AMILUE	C4H8_isobutene	32169	4.44995	4.26579
AMILUE	C4H8_isobutene	3216.9	3.7336	3.57649
AMILUE	C4H8_isobutene	0.0248635	0.000482113	0.000522097
AMILUE	C5H13N_methyldiethylamine	299770	3.47043	3.57565
AMILUE	C5H13N_methyldiethylamine	29977	3.43626	3.50873
AMILUE	C5H13N_methyldiethylamine	2997.7	3.42734	3.36981
AMILUE	C5H13N_methyldiethylamine	299.77	3.25454	2.97715
AMILUE	C5H13N_methyldiethylamine	0.00268152	0.000209986	0.000264529
AMILUE	C3H6O_propionaldehyde	443121	4.95151	5.00502
AMILUE	C3H6O_propionaldehyde	44312.1	4.95176	4.47549
AMILUE	C3H6O_propionaldehyde	4431.21	4.96099	4.03706
AMILUE	C3H6O_propionaldehyde	443.121	1.51715	2.5668
AMILUE	C3H6O_propionaldehyde	0.00372608	0.000109655	0.000150998
AMILUE	C5H12O_3-methyl-1-butanol	6301.87	3.68	4.23176
AMILUE	C5H12O_3-methyl-1-butanol	630.187	3.65637	3.89807
AMILUE	C5H12O_3-methyl-1-butanol	63.0187	3.538	2.43734
AMILUE	C5H12O_3-methyl-1-butanol	6.30187	3.25732	1.16644
AMILUE	C5H12O_3-methyl-1-butanol	0.135111	0.0106718	0.571713
AMILUE	C6H10_1,5-hexadiene	287265	3.65596	3.47404
AMILUE	C6H10_1,5-hexadiene	28726.5	3.64746	3.28708
AMILUE	C6H10_1,5-hexadiene	2872.65	3.45833	3.23621
AMILUE	C6H10_1,5-hexadiene	287.265	3.17458	2.95184
AMILUE	C6H10_1,5-hexadiene	1.80855	0.365053	0.907024
AMILUE	C6H10_1,5-hexadiene	0.000420036	0.000402188	0.00045277
AMILUE	C3H9N_propylamine	420665	5.56414	5.13656
AMILUE	C3H9N_propylamine	42066.5	5.13238	4.23604
AMILUE	C3H9N_propylamine	4206.65	4.77527	4.12705
AMILUE	C3H9N_propylamine	420.665	3.96942	3.04222
AMILUE	C3H9N_propylamine	0.00293929	0.000484079	0.000287839
AMIMEP	C4H8_1-butene	3.35726e+06	5.00868	4.91581
AMIMEP	C4H8_1-butene	335726	4.98937	4.53542
AMIMEP	C4H8_1-butene	33572.6	4.58609	4.166
AMIMEP	C4H8_1-butene	3357.26	3.75995	3.66211
AMIMEP	C4H8_1-butene	0.00621284	0.000514107	0.000267266
AMIMEP	C5H10O_1-methyl-3-buten-1-ol	8808.22	3.92202	4.62198
AMIMEP	C5H10O_1-methyl-3-buten-1-ol	880.822	3.83312	4.8787
AMIMEP	C5H10O_1-methyl-3-buten-1-ol	88.0822	3.72787	3.63829
AMIMEP	C5H10O_1-methyl-3-buten-1-ol	8.80822	3.41731	2.04987
AMIMEP	C5H10O_1-methyl-3-buten-1-ol	0.0229411	0.0267159	0.697082
AMIMEP	C5H10O_1-methyl-3-buten-1-ol	1.23e-05	1.52e-05	0.000142551
AMIMEP	C7H10_1,3,5-heptatriene	31238.5	3.3946	3.87878
AMIMEP	C7H10_1,3,5-heptatriene	3123.85	3.3491	3.57182
AMIMEP	C7H10_1,3,5-heptatriene	312.385	3.29682	3.32507
AMIMEP	C7H10_1,3,5-heptatriene	31.2385	3.07309	2.60201
AMIMEP	C7H10_1,3,5-heptatriene	9.47e-07	0.00402831	0.000675869
AMIMEP	C6H12_2-hexene	224680	3.62347	3.38666
AMIMEP	C6H12_2-hexene	22468	3.61127	3.33114
AMIMEP	C6H12_2-hexene	2246.8	3.46203	3.13372
AMIMEP	C6H12_2-hexene	224.68	3.23508	2.86522
AMIMEP	C6H12_2-hexene	10.842	2.25221	2.09964
AMIMEP	C6H12_2-hexene	0.127077	0.325561	0.739495
AMIMEP	C6H12_2-hexene	2.04e-05	0.000491377	0.000330691
AMIMEP	C6H14_2-methylpentane	294964	3.50575	3.67774
AMIMEP	C6H14_2-methylpentane	29496.4	3.48113	3.52898
AMIMEP	C6H14_2-methylpentane	2949.64	3.34072	3.4092
AMIMEP	C6H14_2-methylpentane	294.964	3.15282	3.11535
AMIMEP	C6H14_2-methylpentane	0.000336939	0.000439901	0.000290197
AMIMEP	C6H14_2,2-dimethylbutane	479507	3.47433	3.58012
AMIMEP	C6H14_2,2-dimethylbutane	47950.7	3.45483	3.55578
AMIMEP	C6H14_2,2-dimethylbutane	4795.07	3.35716	3.43395
AMIMEP	C6H14_2,2-dimethylbutane	479.507	3.27613	3.29457
AMIMEP	C6H14_2,2-dimethylbutane	0.00793798	0.000363432	0.000402003
AMIMEP	C6H10O_4-methyl-4-pentenal	26661.1	3.77628	3.78478
AMIMEP	C6H10O_4-methyl-4-pentenal	2666.11	3.68738	3.74853
AMIMEP	C6H10O_4-methyl-4-pentenal	266.611	3.59171	3.40023
AMIMEP	C6H10O_4-methyl-4-pentenal	26.6611	3.40468	2.65837
AMIMEP	C6H10O_4-methyl-4-pentenal	9.2e-07	1.2e-05	6.379e-05
AMIMEP	C6H10O_5-hexen-2-one	14658.9	3.52033	3.43241
AMIMEP	C6H10O_5-hexen-2-one	1465.89	3.5306	3.47438
AMIMEP	C6H10O_5-hexen-2-one	146.589	3.38335	3.29905
AMIMEP	C6H10O_5-hexen-2-one	14.6589	3.14017	2.95973
AMIMEP	C6H10O_5-hexen-2-one	1.15e-07	1.8e-05	4.19e-05
AMIMEP	C4H11N_dimethylethylamine	839016	4.34985	4.29502
AMIMEP	C4H11N_dimethylethylamine	83901.6	4.32719	4.28548
AMIMEP	C4H11N_dimethylethylamine	8390.16	4.14058	3.93445
AMIMEP	C4H11N_dimethylethylamine	839.016	3.93493	3.51914
AMIMEP	C4H11N_dimethylethylamine	0.00147698	0.00074289	0.000170975
AMIMEP	C4H8_isobutene	3.2169e+06	4.98573	5.66323
AMIMEP	C4H8_isobutene	321690	4.96242	5.30619
AMIMEP	C4H8_isobutene	32169	4.5658	4.34884
AMIMEP	C4H8_isobutene	3216.9	3.82756	3.79854
AMIMEP	C4H8_isobutene	0.00790366	0.000507196	0.000415141
AMIMEP	C5H13N_methyldiethylamine	299770	3.57132	3.64401
AMIMEP	C5H13N_methyldiethylamine	29977	3.56189	3.57676
AMIMEP	C5H13N_methyldiethylamine	2997.7	3.49288	3.40496
AMIMEP	C5H13N_methyldiethylamine	299.77	3.37264	2.9052
AMIMEP	C5H13N_methyldiethylamine	0.0144631	0.00859039	0.00443686
AMIMEP	C3H6O_propionaldehyde	443121	5.0918	5.15673
AMIMEP	C3H6O_propionaldehyde	44312.1	5.08765	4.62668
AMIMEP	C3H6O_propionaldehyde	4431.21	5.08166	4.24101
AMIMEP	C3H6O_propionaldehyde	1441.09	4.69155	3.83454
AMIMEP	C3H6O_propionaldehyde	443.121	1.44187	3.62706
AMIMEP	C3H6O_propionaldehyde	0.000281621	1.58e-05	6.91385e-05
AMIMEP	C5H12O_3-methyl-1-butanol	6301.87	3.76224	4.38518
AMIMEP	C5H12O_3-methyl-1-butanol	630.187	3.80674	4.04426
AMIMEP	C5H12O_3-methyl-1-butanol	63.0187	3.64665	2.4194
AMIMEP	C5H12O_3-methyl-1-butanol	6.30187	3.45498	0.987693
AMIMEP	C5H12O_3-methyl-1-butanol	0.0767326	0.040803	0.526659
AMIMEP	C5H12O_3-methyl-1-butanol	0.000209956	0.000110906	7.18046e-05
AMIMEP	C6H10_1,5-hexadiene	287265	3.75512	3.46604
AMIMEP	C6H10_1,5-hexadiene	28726.5	3.74782	3.36721
AMIMEP	C6H10_1,5-hexadiene	2872.65	3.5596	3.27301
AMIMEP	C6H10_1,5-hexadiene	287.265	3.27931	3.00408
AMIMEP	C6H10_1,5-hexadiene	13.2194	1.37215	2.14765
AMIMEP	C6H10_1,5-hexadiene	0.376221	0.339084	0.762371
AMIMEP	C6H10_1,5-hexadiene	5.93e-05	0.000420955	0.000277075
AMIMEP	C3H9N_propylamine	420665	5.66392	5.27095
AMIMEP	C3H9N_propylamine	42066.5	5.24107	4.34323
AMIMEP	C3H9N_propylamine	4206.65	4.8947	4.20354
AMIMEP	C3H9N_propylamine	420.665	4.07901	3.57755
AMIMEP	C3H9N_propylamine	13.5724	0.651036	1.04704
AMIMEP	C3H9N_propylamine	0.000766052	0.000246389	0.000142267
AMUCOB	C3H6O_propionaldehyde	443121	0.000104847	0.0115244
AMUCOB	C3H6O_propionaldehyde	44312.1	0.000104412	0.00380606
AMUCOB	C3H6O_propionaldehyde	4431.21	0.000104902	0.000621756
AMUCOB	C3H6O_propionaldehyde	1489.88	4.35e-05	0.000515575
AMUCOB	C3H6O_propionaldehyde	443.121	1.4e-05	5.403e-05
AMUCOB	C3H6O_propionaldehyde	0.187898	0	9.9725e-09
APEBED	C4H8_1-butene	3.35726e+06	2.1226	2.13051
APEBED	C4H8_1-butene	335726	2.12259	2.12215
APEBED	C4H8_1-butene	33572.6	2.12205	2.05014
APEBED	C4H8_1-butene	3357.26	2.1163	1.98968
APEBED	C4H8_1-butene	0.00174907	0.000216941	0.000203423
APEBED	C5H10O_1-methyl-3-buten-1-ol	8808.22	1.44758	1.99636
APEBED	C5H10O_1-methyl-3-buten-1-ol	880.822	1.44075	2.04355
APEBED	C5H10O_1-methyl-3-buten-1-ol	88.0822	1.41466	1.89831
APEBED	C5H10O_1-methyl-3-buten-1-ol	8.80822	1.25236	1.56231
APEBED	C5H10O_1-methyl-3-buten-1-ol	0.499628	0.382904	0.582558
APEBED	C5H10O_1-methyl-3-buten-1-ol	0.000129605	5.95e-05	0.000342819
APEBED	C7H10_1,3,5-heptatriene	31238.5	1.0573	1.29808
APEBED	C7H10_1,3,5-heptatriene	3123.85	1.06931	1.33748
APEBED	C7H10_1,3,5-heptatriene	312.385	1.00874	1.22055
APEBED	C7H10_1,3,5-heptatriene	31.2385	1.00873	1.21479
APEBED	C7H10_1,3,5-heptatriene	1.98e-07	0.00107197	0.000505116
APEBED	C6H12_2-hexene	224680	1.17408	1.21012
APEBED	C6H12_2-hexene	22468	1.16085	1.24836
APEBED	C6H12_2-hexene	2246.8	1.13861	1.24219
APEBED	C6H12_2-hexene	224.68	1.09404	1.16827
APEBED	C6H12_2-hexene	10.0095	1.06065	1.13919
APEBED	C6H12_2-hexene	0.0627613	0.732399	0.867778
APEBED	C6H12_2-hexene	5.56e-06	0.000133198	0.000196997
APEBED	C6H14_2-methylpentane	294964	1.2378	1.32928
APEBED	C6H14_2-methylpentane	29496.4	1.19339	1.31752
APEBED	C6H14_2-methylpentane	2949.64	1.22109	1.27713
APEBED	C6H14_2-methylpentane	294.964	1.16015	1.19798
APEBED	C6H14_2-methylpentane	5.47e-05	0.000141969	0.000115581
APEBED	C6H14_2,2-dimethylbutane	479507	0.0320498	0.0438395
APEBED	C6H14_2,2-dimethylbutane	47950.7	0.0306143	0.0254077
APEBED	C6H14_2,2-dimethylbutane	4795.07	0.00319062	0.00274818
APEBED	C6H14_2,2-dimethylbutane	479.507	0.00029433	0.000217409
APEBED	C6H14_2,2-dimethylbutane	152.714	0.000112885	7.179e-05
APEBED	C6H10O_4-methyl-4-pentenal	26661.1	1.24307	1.27608
APEBED	C6H10O_4-methyl-4-pentenal	2666.11	1.25556	1.43725
APEBED	C6H10O_4-methyl-4-pentenal	266.611	1.22391	1.29186
APEBED	C6H10O_4-methyl-4-pentenal	26.6611	1.22056	1.25881
APEBED	C6H10O_4-methyl-4-pentenal	1.73e-05	0.000135645	0.00101425
APEBED	C6H10O_5-hexen-2-one	14658.9	1.17227	1.2054
APEBED	C6H10O_5-hexen-2-one	1465.89	1.14487	1.26114
APEBED	C6H10O_5-hexen-2-one	146.589	1.09467	1.20748
APEBED	C6H10O_5-hexen-2-one	14.6589	1.08819	1.20697
APEBED	C6H10O_5-hexen-2-one	2.7e-06	8.24e-05	0.000563614
APEBED	C4H11N_dimethylethylamine	839016	1.98194	1.64903
APEBED	C4H11N_dimethylethylamine	83901.6	2.02319	1.66306
APEBED	C4H11N_dimethylethylamine	8390.16	1.88758	1.56551
APEBED	C4H11N_dimethylethylamine	839.016	1.71786	1.50216
APEBED	C4H11N_dimethylethylamine	0.000337569	0.000238227	0.000180131
APEBED	C4H8_isobutene	3.2169e+06	2.12225	1.9324
APEBED	C4H8_isobutene	321690	2.12216	1.9297
APEBED	C4H8_isobutene	32169	2.11798	1.85508
APEBED	C4H8_isobutene	3216.9	2.07728	1.81376
APEBED	C4H8_isobutene	0.000826	0.000225328	0.000157886
APEBED	C3H6O_propionaldehyde	443121	2.12248	2.25182
APEBED	C3H6O_propionaldehyde	44312.1	2.12242	2.24415
APEBED	C3H6O_propionaldehyde	4431.21	2.12239	2.17989
APEBED	C3H6O_propionaldehyde	443.121	2.12076	2.13949
APEBED	C3H6O_propionaldehyde	0.896665	0.10637	0.452202
APEBED	C3H6O_propionaldehyde	0.00151969	0.000151845	0.000198431
APEBED	C5H12O_3-methyl-1-butanol	6301.87	1.30118	1.68215
APEBED	C5H12O_3-methyl-1-butanol	630.187	1.28128	1.57627
APEBED	C5H12O_3-methyl-1-butanol	63.0187	1.24386	1.53702
APEBED	C5H12O_3-methyl-1-butanol	6.30187	1.13339	1.24276
APEBED	C5H12O_3-methyl-1-butanol	0.162708	0.196592	0.386512
APEBED	C5H12O_3-methyl-1-butanol	6.71e-05	5.63e-05	0.000173737
APEBED	C6H10_1,5-hexadiene	287265	1.37283	1.18126
APEBED	C6H10_1,5-hexadiene	28726.5	1.36203	1.21771
APEBED	C6H10_1,5-hexadiene	2872.65	1.33295	1.19719
APEBED	C6H10_1,5-hexadiene	287.265	1.28371	1.1589
APEBED	C6H10_1,5-hexadiene	10.0759	1.11221	1.10664
APEBED	C6H10_1,5-hexadiene	0.161055	0.642843	0.795158
APEBED	C6H10_1,5-hexadiene	1.88e-05	0.000156253	0.000174357
APEBED	C3H9N_propylamine	420665	2.12268	2.08316
APEBED	C3H9N_propylamine	42066.5	2.12257	2.03382
APEBED	C3H9N_propylamine	4206.65	2.12174	1.98991
APEBED	C3H9N_propylamine	420.665	2.11674	1.96704
APEBED	C3H9N_propylamine	4.42019	1.53285	0.997186
APEBED	C3H9N_propylamine	0.000611865	0.000161309	0.000207018
AROFET	C4H8_1-butene	3.35726e+06	4.76309	4.74783
AROFET	C4H8_1-butene	335726	4.76694	4.35966
AROFET	C4H8_1-butene	33572.6	4.6244	4.13874
AROFET	C4H8_1-butene	3357.26	3.99163	3.60589
AROFET	C4H8_1-butene	0.0572424	0.000489783	0.000382827
AROFET	C5H10O_1-methyl-3-buten-1-ol	8808.22	3.54108	4.17193
AROFET	C5H10O_1-methyl-3-buten-1-ol	880.822	3.51054	4.16281
AROFET	C5H10O_1-methyl-3-buten-1-ol	88.0822	3.31313	3.76157
AROFET	C5H10O_1-methyl-3-buten-1-ol	8.80822	2.84337	2.48546
AROFET	C5H10O_1-methyl-3-buten-1-ol	0.18003	0.122223	0.719349
AROFET	C7H10_1,3,5-heptatriene	31238.5	3.05461	3.66404
AROFET	C7H10_1,3,5-heptatriene	3123.85	2.93837	3.51485
AROFET	C7H10_1,3,5-heptatriene	312.385	2.96685	3.28919
AROFET	C7H10_1,3,5-heptatriene	31.2385	2.861	2.94134
AROFET	C7H10_1,3,5-heptatriene	0.000103914	0.000777542	0.00139788
AROFET	C6H12_2-hexene	224680	3.33145	3.03747
AROFET	C6H12_2-hexene	22468	3.30325	3.08374
AROFET	C6H12_2-hexene	2246.8	3.08329	2.94781
AROFET	C6H12_2-hexene	224.68	2.98832	2.72046
AROFET	C6H12_2-hexene	1.45282	1.51339	1.09835
AROFET	C6H12_2-hexene	0.000419367	0.000362598	0.000304362
AROFET	C6H14_2-methylpentane	294964	3.00996	3.06059
AROFET	C6H14_2-methylpentane	29496.4	3.02576	3.05674
AROFET	C6H14_2-methylpentane	2949.64	2.98006	2.92834
AROFET	C6H14_2-methylpentane	294.964	2.80357	2.70757
AROFET	C6H14_2-methylpentane	0.00038017	0.000312092	0.000238208
AROFET	C6H14_2,2-dimethylbutane	479507	2.38534	2.50504
AROFET	C6H14_2,2-dimethylbutane	47950.7	2.38563	2.5521
AROFET	C6H14_2,2-dimethylbutane	4795.07	2.35883	2.47377
AROFET	C6H14_2,2-dimethylbutane	479.507	2.1023	2.26436
AROFET	C6H14_2,2-dimethylbutane	0.00154029	0.000241632	0.000156925
AROFET	C6H10O_4-methyl-4-pentenal	26661.1	3.18596	3.32124
AROFET	C6H10O_4-methyl-4-pentenal	2666.11	3.28055	3.50004
AROFET	C6H10O_4-methyl-4-pentenal	266.611	3.12565	3.28963
AROFET	C6H10O_4-methyl-4-pentenal	26.6611	2.95137	2.9652
AROFET	C6H10O_4-methyl-4-pentenal	0.00183693	0.613014	0.618051
AROFET	C6H10O_5-hexen-2-one	14658.9	3.13626	3.06715
AROFET	C6H10O_5-hexen-2-one	1465.89	3.12164	3.18494
AROFET	C6H10O_5-hexen-2-one	146.589	3.15846	2.99731
AROFET	C6H10O_5-hexen-2-one	14.6589	2.93031	2.71857
AROFET	C6H10O_5-hexen-2-one	6.47e-06	2.4e-05	5.09152e-05
AROFET	C4H11N_dimethylethylamine	839016	3.88093	3.79896
AROFET	C4H11N_dimethylethylamine	83901.6	3.92571	3.80198
AROFET	C4H11N_dimethylethylamine	8390.16	3.61168	3.55969
AROFET	C4H11N_dimethylethylamine	839.016	2.93448	3.24011
AROFET	C4H11N_dimethylethylamine	0.000465918	7.86e-05	0.000106792
AROFET	C4H8_isobutene	3.2169e+06	4.71544	5.33926
AROFET	C4H8_isobutene	321690	4.69853	4.93613
AROFET	C4H8_isobutene	32169	4.44926	4.14034
AROFET	C4H8_isobutene	3216.9	3.71874	3.65522
AROFET	C4H8_isobutene	0.0609148	0.000474955	0.000358231
AROFET	C5H13N_methyldiethylamine	299770	2.63956	3.0428
AROFET	C5H13N_methyldiethylamine	29977	2.65196	3.12707
AROFET	C5H13N_methyldiethylamine	2997.7	2.48851	3.03632
AROFET	C5H13N_methyldiethylamine	299.77	2.36729	2.8113
AROFET	C5H13N_methyldiethylamine	8.1e-05	7.83e-05	9.02431e-05
AROFET	C3H6O_propionaldehyde	443121	4.88297	4.97228
AROFET	C3H6O_propionaldehyde	44312.1	4.86957	4.45349
AROFET	C3H6O_propionaldehyde	4431.21	4.86587	4.38176
AROFET	C3H6O_propionaldehyde	443.121	4.06608	3.95929
AROFET	C3H6O_propionaldehyde	89.973	1.43716	3.4167
AROFET	C3H6O_propionaldehyde	0.000882547	1.19e-05	8.25188e-05
AROFET	C5H12O_3-methyl-1-butanol	6301.87	3.17746	3.66194
AROFET	C5H12O_3-methyl-1-butanol	630.187	3.15067	3.38221
AROFET	C5H12O_3-methyl-1-butanol	63.0187	2.85565	2.93956
AROFET	C5H12O_3-methyl-1-butanol	6.30187	2.53046	1.98818
AROFET	C5H12O_3-methyl-1-butanol	0.0149073	0.0157254	0.879005
AROFET	C6H10_1,5-hexadiene	287265	3.56758	3.01883
AROFET	C6H10_1,5-hexadiene	28726.5	3.70447	3.04576
AROFET	C6H10_1,5-hexadiene	2872.65	3.29965	2.91347
AROFET	C6H10_1,5-hexadiene	287.265	3.01727	2.67997
AROFET	C6H10_1,5-hexadiene	0.882105	0.539061	0.731222
AROFET	C6H10_1,5-hexadiene	0.000810923	0.000367225	0.000347122
AROFET	C3H9N_propylamine	420665	4.98403	4.96411
AROFET	C3H9N_propylamine	42066.5	4.79394	4.18128
AROFET	C3H9N_propylamine	4206.65	4.70648	4.04025
AROFET	C3H9N_propylamine	420.665	4.24865	3.75635
AROFET	C3H9N_propylamine	1.10366	0.0414	0.414201
AROFET	C3H9N_propylamine	0.000922255	2.82e-05	9.64113e-05
ATOXEN	C4H8_1-butene	3.35726e+06	0.775222	0.887086
ATOXEN	C4H8_1-butene	335726	0.774967	0.903725
ATOXEN	C4H8_1-butene	33572.6	0.757432	0.819507
ATOXEN	C4H8_1-butene	3357.26	0.622186	0.590016
ATOXEN	C4H8_1-butene	0.0622118	7.66e-05	6.848e-05
ATOXEN	C5H10O_1-methyl-3-buten-1-ol	8808.22	0.0660838	0.432662
ATOXEN	C5H10O_1-methyl-3-buten-1-ol	880.822	0.0501937	0.259034
ATOXEN	C5H10O_1-methyl-3-buten-1-ol	88.0822	0.00511335	0.0113116
ATOXEN	C5H10O_1-methyl-3-buten-1-ol	8.80822	0.000522513	0.000683009
ATOXEN	C5H10O_1-methyl-3-buten-1-ol	0.841831	8.44e-05	0.000102278
ATOXEN	C7H10_1,3,5-heptatriene	31238.5	0.380651	0.414964
ATOXEN	C7H10_1,3,5-heptatriene	3123.85	0.364091	0.434448
ATOXEN	C7H10_1,3,5-heptatriene	312.385	0.186363	0.473428
ATOXEN	C7H10_1,3,5-heptatriene	31.2385	0.0358388	0.0842754
ATOXEN	C7H10_1,3,5-heptatriene	0.160077	0.000195449	0.000515087
ATOXEN	C6H12_2-hexene	224680	0.296235	0.283837
ATOXEN	C6H12_2-hexene	22468	0.298991	0.288061
ATOXEN	C6H12_2-hexene	2246.8	0.0846467	0.299001
ATOXEN	C6H12_2-hexene	224.68	0.0142741	0.011755
ATOXEN	C6H12_2-hexene	0.881652	3.88e-05	4.005e-05
ATOXEN	C4H11N_dimethylethylamine	839016	0.481097	0.58884
ATOXEN	C4H11N_dimethylethylamine	83901.6	0.502954	0.66471
ATOXEN	C4H11N_dimethylethylamine	8390.16	0.300171	0.557863
ATOXEN	C4H11N_dimethylethylamine	839.016	0.152559	0.697174
ATOXEN	C4H11N_dimethylethylamine	11.1	0.00415941	0.00315038
ATOXEN	C4H8_isobutene	3.2169e+06	0.714407	0.83231
ATOXEN	C4H8_isobutene	321690	0.707008	0.837802
ATOXEN	C4H8_isobutene	32169	0.515851	0.622911
ATOXEN	C4H8_isobutene	3216.9	0.218204	0.154002
ATOXEN	C4H8_isobutene	0.441657	6.16e-05	5.897e-05
ATOXEN	C3H6O_propionaldehyde	443121	0.718994	0.946899
ATOXEN	C3H6O_propionaldehyde	44312.1	0.71989	0.950778
ATOXEN	C3H6O_propionaldehyde	4431.21	0.717073	0.879468
ATOXEN	C3H6O_propionaldehyde	443.121	0.469024	0.542047
ATOXEN	C3H6O_propionaldehyde	0.0220654	6.77e-05	5.694e-05
ATOXEN	C6H10_1,5-hexadiene	287265	0.340944	0.504488
ATOXEN	C6H10_1,5-hexadiene	28726.5	0.33188	0.499197
ATOXEN	C6H10_1,5-hexadiene	2872.65	0.114289	0.313404
ATOXEN	C6H10_1,5-hexadiene	287.265	0.0170709	0.0196921
ATOXEN	C6H10_1,5-hexadiene	0.714768	4.38e-05	4.27e-05
ATOXEN	C3H9N_propylamine	420665	0.777251	0.92109
ATOXEN	C3H9N_propylamine	42066.5	0.775284	0.929985
ATOXEN	C3H9N_propylamine	4206.65	0.764828	0.889154
ATOXEN	C3H9N_propylamine	420.665	0.664619	0.742057
ATOXEN	C3H9N_propylamine	0.00460348	6.64e-05	8.30895e-05
BAEDTA01	C4H8_1-butene	3.35726e+06	0.555188	0.881625
BAEDTA01	C4H8_1-butene	335726	0.555175	0.828853
BAEDTA01	C4H8_1-butene	33572.6	0.554145	0.783711
BAEDTA01	C4H8_1-butene	3357.26	0.545487	0.734795
BAEDTA01	C4H8_1-butene	0.000351973	5.68e-05	7.61346e-05
BAEDTA01	C5H10O_1-methyl-3-buten-1-ol	8808.22	0.444156	0.780066
BAEDTA01	C5H10O_1-methyl-3-buten-1-ol	880.822	0.449983	0.985894
BAEDTA01	C5H10O_1-methyl-3-buten-1-ol	88.0822	0.443933	0.916932
BAEDTA01	C5H10O_1-methyl-3-buten-1-ol	8.80822	0.444156	0.831164
BAEDTA01	C5H10O_1-methyl-3-buten-1-ol	6.49e-12	3.78e-05	3.44221e-05
BAEDTA01	C7H10_1,3,5-heptatriene	31238.5	0.333117	0.599285
BAEDTA01	C7H10_1,3,5-heptatriene	3123.85	0.333117	0.616323
BAEDTA01	C7H10_1,3,5-heptatriene	312.385	0.333117	0.630025
BAEDTA01	C7H10_1,3,5-heptatriene	31.2385	0.333117	0.593269
BAEDTA01	C7H10_1,3,5-heptatriene	1.13e-08	0.00020824	0.000203072
BAEDTA01	C6H12_2-hexene	224680	0.444156	0.310157
BAEDTA01	C6H12_2-hexene	22468	0.444155	0.353998
BAEDTA01	C6H12_2-hexene	2246.8	0.444156	0.415453
BAEDTA01	C6H12_2-hexene	224.68	0.440679	0.376401
BAEDTA01	C6H12_2-hexene	0.0103537	0.312912	0.262675
BAEDTA01	C6H12_2-hexene	9.81e-08	5.11e-05	5.40638e-05
BAEDTA01	C6H14_2-methylpentane	294964	0.43127	0.430279
BAEDTA01	C6H14_2-methylpentane	29496.4	0.444156	0.448457
BAEDTA01	C6H14_2-methylpentane	2949.64	0.439754	0.426059
BAEDTA01	C6H14_2-methylpentane	294.964	0.442288	0.413483
BAEDTA01	C6H14_2-methylpentane	1.25e-05	4.71e-05	5.799e-05
BAEDTA01	C6H14_2,2-dimethylbutane	479507	0.138804	0.619
BAEDTA01	C6H14_2,2-dimethylbutane	47950.7	0.13807	0.263045
BAEDTA01	C6H14_2,2-dimethylbutane	4795.07	0.0199911	0.0488367
BAEDTA01	C6H14_2,2-dimethylbutane	479.507	0.00200814	0.00381748
BAEDTA01	C6H14_2,2-dimethylbutane	14.369	5.8e-05	0.000149885
BAEDTA01	C6H10O_4-methyl-4-pentenal	26661.1	0.402563	0.346746
BAEDTA01	C6H10O_4-methyl-4-pentenal	2666.11	0.414737	0.561075
BAEDTA01	C6H10O_4-methyl-4-pentenal	266.611	0.424671	0.473569
BAEDTA01	C6H10O_4-methyl-4-pentenal	26.6611	0.420244	0.49799
BAEDTA01	C6H10O_4-methyl-4-pentenal	9.16e-08	3.66e-05	0.000163986
BAEDTA01	C6H10O_5-hexen-2-one	14658.9	0.405717	0.311608
BAEDTA01	C6H10O_5-hexen-2-one	1465.89	0.419193	0.454254
BAEDTA01	C6H10O_5-hexen-2-one	146.589	0.438512	0.434881
BAEDTA01	C6H10O_5-hexen-2-one	14.6589	0.433059	0.489783
BAEDTA01	C6H10O_5-hexen-2-one	8.71e-10	7.08e-05	0.000150559
BAEDTA01	C4H11N_dimethylethylamine	839016	0.484167	0.52778
BAEDTA01	C4H11N_dimethylethylamine	83901.6	0.4857	0.541408
BAEDTA01	C4H11N_dimethylethylamine	8390.16	0.482195	0.508387
BAEDTA01	C4H11N_dimethylethylamine	839.016	0.42626	0.676383
BAEDTA01	C4H11N_dimethylethylamine	0.0113206	0.000160937	8.50428e-05
BAEDTA01	C4H8_isobutene	3.2169e+06	0.647341	0.776
BAEDTA01	C4H8_isobutene	321690	0.639931	0.752674
BAEDTA01	C4H8_isobutene	32169	0.572614	0.726421
BAEDTA01	C4H8_isobutene	3216.9	0.545308	0.7035
BAEDTA01	C4H8_isobutene	0.00725833	6.32e-05	0.000132127
BAEDTA01	C3H6O_propionaldehyde	443121	0.875402	0.894591
BAEDTA01	C3H6O_propionaldehyde	44312.1	0.879511	0.919388
BAEDTA01	C3H6O_propionaldehyde	4431.21	0.887384	0.869275
BAEDTA01	C3H6O_propionaldehyde	443.121	0.870516	0.9099
BAEDTA01	C3H6O_propionaldehyde	0.824016	0.676619	0.474922
BAEDTA01	C3H6O_propionaldehyde	7.21e-05	0.000154719	0.000162205
BAEDTA01	C6H10_1,5-hexadiene	287265	0.444156	0.303357
BAEDTA01	C6H10_1,5-hexadiene	28726.5	0.444156	0.335602
BAEDTA01	C6H10_1,5-hexadiene	2872.65	0.444097	0.353977
BAEDTA01	C6H10_1,5-hexadiene	287.265	0.444127	0.368942
BAEDTA01	C6H10_1,5-hexadiene	0.0244061	0.310653	0.293672
BAEDTA01	C6H10_1,5-hexadiene	3.2e-07	4.79e-05	7.77095e-05
BAEDTA01	C3H9N_propylamine	420665	0.671213	0.754508
BAEDTA01	C3H9N_propylamine	42066.5	0.611183	0.798123
BAEDTA01	C3H9N_propylamine	4206.65	0.603702	0.741966
BAEDTA01	C3H9N_propylamine	420.665	0.615164	0.770716
BAEDTA01	C3H9N_propylamine	0.0404594	0.4356	0.444361
BAEDTA01	C3H9N_propylamine	3.29e-06	0.000280193	0.000574223
BARZAW	C4H8_1-butene	3.35726e+06	0.938196	1.15634
BARZAW	C4H8_1-butene	335726	0.93795	1.12982
BARZAW	C4H8_1-butene	33572.6	0.927119	1.07681
BARZAW	C4H8_1-butene	3357.26	0.900569	0.921457
BARZAW	C4H8_1-butene	0.00246829	9.47e-05	0.000103914
BARZAW	C5H10O_1-methyl-3-buten-1-ol	8808.22	0.874701	1.04209
BARZAW	C5H10O_1-methyl-3-buten-1-ol	880.822	0.826212	1.09695
BARZAW	C5H10O_1-methyl-3-buten-1-ol	88.0822	0.614639	1.03682
BARZAW	C5H10O_1-methyl-3-buten-1-ol	8.80822	0.472016	0.672708
BARZAW	C5H10O_1-methyl-3-buten-1-ol	0.2624	0.376318	0.507772
BARZAW	C5H10O_1-methyl-3-buten-1-ol	1.01e-05	5.22e-05	0.000118361
BARZAW	C7H10_1,3,5-heptatriene	31238.5	0.726616	1.03288
BARZAW	C7H10_1,3,5-heptatriene	3123.85	0.603362	0.964863
BARZAW	C7H10_1,3,5-heptatriene	312.385	0.485272	0.89513
BARZAW	C7H10_1,3,5-heptatriene	31.2385	0.466812	0.824726
BARZAW	C7H10_1,3,5-heptatriene	0.00195355	0.00767585	0.539347
BARZAW	C6H12_2-hexene	224680	0.919256	0.671541
BARZAW	C6H12_2-hexene	22468	0.918981	0.687607
BARZAW	C6H12_2-hexene	2246.8	0.853776	0.715818
BARZAW	C6H12_2-hexene	224.68	0.595221	0.614648
BARZAW	C6H12_2-hexene	4.1299	0.464195	0.564146
BARZAW	C6H12_2-hexene	0.0508403	0.286873	0.239246
BARZAW	C6H12_2-hexene	1.09e-05	9.94e-05	0.000116498
BARZAW	C6H14_2-methylpentane	294964	0.526599	0.757316
BARZAW	C6H14_2-methylpentane	29496.4	0.542239	0.767559
BARZAW	C6H14_2-methylpentane	2949.64	0.467762	0.673489
BARZAW	C6H14_2-methylpentane	294.964	0.465339	0.633234
BARZAW	C6H14_2-methylpentane	1.74e-06	5.21e-05	5.693e-05
BARZAW	C6H14_2,2-dimethylbutane	479507	0.464663	0.624291
BARZAW	C6H14_2,2-dimethylbutane	47950.7	0.464663	0.649891
BARZAW	C6H14_2,2-dimethylbutane	4795.07	0.464662	0.621555
BARZAW	C6H14_2,2-dimethylbutane	479.507	0.464656	0.535323
BARZAW	C6H14_2,2-dimethylbutane	1.04e-06	4.7e-05	4.857e-05
BARZAW	C6H10O_4-methyl-4-pentenal	26661.1	0.925626	0.838867
BARZAW	C6H10O_4-methyl-4-pentenal	2666.11	0.923984	0.91755
BARZAW	C6H10O_4-methyl-4-pentenal	266.611	0.893451	0.753461
BARZAW	C6H10O_4-methyl-4-pentenal	26.6611	0.734073	0.715153
BARZAW	C6H10O_4-methyl-4-pentenal	6.57e-07	5.62e-05	0.000230618
BARZAW	C6H10O_5-hexen-2-one	14658.9	0.815397	0.75909
BARZAW	C6H10O_5-hexen-2-one	1465.89	0.839612	0.820665
BARZAW	C6H10O_5-hexen-2-one	146.589	0.626233	0.751478
BARZAW	C6H10O_5-hexen-2-one	14.6589	0.475475	0.720663
BARZAW	C6H10O_5-hexen-2-one	1.95e-06	3.77e-05	0.000162456
BARZAW	C4H11N_dimethylethylamine	839016	0.92809	0.846707
BARZAW	C4H11N_dimethylethylamine	83901.6	0.925322	0.872975
BARZAW	C4H11N_dimethylethylamine	8390.16	0.914165	0.820306
BARZAW	C4H11N_dimethylethylamine	839.016	0.861658	0.770721
BARZAW	C4H11N_dimethylethylamine	4.07e-05	8.38e-05	7.42654e-05
BARZAW	C4H8_isobutene	3.2169e+06	0.931213	1.02934
BARZAW	C4H8_isobutene	321690	0.930962	1.00508
BARZAW	C4H8_isobutene	32169	0.927904	0.974669
BARZAW	C4H8_isobutene	3216.9	0.914357	0.839314
BARZAW	C4H8_isobutene	0.0021788	9.53e-05	0.000101289
BARZAW	C5H13N_methyldiethylamine	299770	0.481266	0.709576
BARZAW	C5H13N_methyldiethylamine	29977	0.481266	0.755134
BARZAW	C5H13N_methyldiethylamine	2997.7	0.464663	0.666897
BARZAW	C5H13N_methyldiethylamine	299.77	0.464664	0.653181
BARZAW	C5H13N_methyldiethylamine	7.6e-07	5.45e-05	4.894e-05
BARZAW	C3H6O_propionaldehyde	443121	0.972203	1.20155
BARZAW	C3H6O_propionaldehyde	44312.1	0.974162	1.20957
BARZAW	C3H6O_propionaldehyde	4431.21	0.968553	1.08233
BARZAW	C3H6O_propionaldehyde	443.121	0.867612	0.963982
BARZAW	C3H6O_propionaldehyde	38.7931	0.457364	0.479546
BARZAW	C3H6O_propionaldehyde	0.00310253	5.06e-05	0.000102708
BARZAW	C5H12O_3-methyl-1-butanol	6301.87	0.813261	0.96136
BARZAW	C5H12O_3-methyl-1-butanol	630.187	0.852087	0.822446
BARZAW	C5H12O_3-methyl-1-butanol	63.0187	0.614074	0.826699
BARZAW	C5H12O_3-methyl-1-butanol	6.30187	0.479768	0.533564
BARZAW	C5H12O_3-methyl-1-butanol	0.0428664	0.32121	0.337089
BARZAW	C5H12O_3-methyl-1-butanol	2.69e-06	4.72e-05	0.000116097
BARZAW	C6H10_1,5-hexadiene	287265	0.92564	0.628115
BARZAW	C6H10_1,5-hexadiene	28726.5	0.92639	0.640299
BARZAW	C6H10_1,5-hexadiene	2872.65	0.89848	0.585746
BARZAW	C6H10_1,5-hexadiene	287.265	0.694514	0.552673
BARZAW	C6H10_1,5-hexadiene	35.5387	0.498286	0.493021
BARZAW	C6H10_1,5-hexadiene	0.712063	0.416996	0.44505
BARZAW	C6H10_1,5-hexadiene	2.35e-05	9.5e-05	0.000103168
BARZAW	C3H9N_propylamine	420665	1.19931	1.17342
BARZAW	C3H9N_propylamine	42066.5	0.935038	1.17532
BARZAW	C3H9N_propylamine	4206.65	0.929023	1.10072
BARZAW	C3H9N_propylamine	420.665	0.886737	0.989295
BARZAW	C3H9N_propylamine	6.30096	0.360956	0.45698
BARZAW	C3H9N_propylamine	0.00100754	9.71e-05	0.000166098
BENXUP	C4H8_1-butene	3.35726e+06	0.0126001	0.0770968
BENXUP	C4H8_1-butene	335726	0.0110529	0.0149478
BENXUP	C4H8_1-butene	33572.6	0.00131551	0.00211127
BENXUP	C4H8_1-butene	3357.26	0.000128416	0.000190488
BENXUP	C4H8_1-butene	320.612	1.24e-05	2.468e-05
BENXUP	C4H8_isobutene	3.2169e+06	0.0123507	0.0579559
BENXUP	C4H8_isobutene	321690	0.0113856	0.0128128
BENXUP	C4H8_isobutene	32169	0.00122207	0.00183007
BENXUP	C4H8_isobutene	3216.9	0.000121684	0.000209226
BENXUP	C4H8_isobutene	299.048	1.24e-05	2.527e-05
BENXUP	C3H6O_propionaldehyde	443121	0.00490272	2.12915
BENXUP	C3H6O_propionaldehyde	44312.1	0.0050373	1.29447
BENXUP	C3H6O_propionaldehyde	4431.21	0.00479931	0.275526
BENXUP	C3H6O_propionaldehyde	443.121	0.000602267	0.0237737
BENXUP	C3H6O_propionaldehyde	0.0108708	0	6.95613e-06
BEPMIU	C4H8_1-butene	3.35726e+06	3.82194	3.88423
BEPMIU	C4H8_1-butene	335726	3.80775	3.66472
BEPMIU	C4H8_1-butene	33572.6	3.4197	3.32927
BEPMIU	C4H8_1-butene	3357.26	2.49731	2.19528
BEPMIU	C4H8_1-butene	1.00308	0.000391883	0.000396383
BEPMIU	C5H10O_1-methyl-3-buten-1-ol	8808.22	3.22548	3.97974
BEPMIU	C5H10O_1-methyl-3-buten-1-ol	880.822	3.17509	4.22283
BEPMIU	C5H10O_1-methyl-3-buten-1-ol	88.0822	3.06486	3.06378
BEPMIU	C5H10O_1-methyl-3-buten-1-ol	8.80822	2.8456	0.914195
BEPMIU	C5H10O_1-methyl-3-buten-1-ol	0.407647	0.00881313	0.205731
BEPMIU	C5H10O_1-methyl-3-buten-1-ol	0.000603851	1.2e-05	5.59907e-05
BEPMIU	C7H10_1,3,5-heptatriene	31238.5	2.66816	3.17661
BEPMIU	C7H10_1,3,5-heptatriene	3123.85	2.6656	2.92877
BEPMIU	C7H10_1,3,5-heptatriene	312.385	2.58506	2.73984
BEPMIU	C7H10_1,3,5-heptatriene	31.2385	2.40702	2.16639
BEPMIU	C7H10_1,3,5-heptatriene	0.00718908	0.000316155	0.0014472
BEPMIU	C6H12_2-hexene	224680	2.8393	2.69123
BEPMIU	C6H12_2-hexene	22468	2.83749	2.71754
BEPMIU	C6H12_2-hexene	2246.8	2.69999	2.57204
BEPMIU	C6H12_2-hexene	224.68	2.47045	2.30952
BEPMIU	C6H12_2-hexene	0.0202042	0.000291792	0.000364376
BEPMIU	C6H14_2-methylpentane	294964	2.7717	2.79101
BEPMIU	C6H14_2-methylpentane	29496.4	2.76357	2.77905
BEPMIU	C6H14_2-methylpentane	2949.64	2.60216	2.59779
BEPMIU	C6H14_2-methylpentane	294.964	2.3774	2.40246
BEPMIU	C6H14_2-methylpentane	0.0162884	0.000286808	0.000285385
BEPMIU	C6H14_2,2-dimethylbutane	479507	2.5524	2.58622
BEPMIU	C6H14_2,2-dimethylbutane	47950.7	2.55331	2.59578
BEPMIU	C6H14_2,2-dimethylbutane	4795.07	2.27415	2.50016
BEPMIU	C6H14_2,2-dimethylbutane	479.507	1.89395	2.24713
BEPMIU	C6H14_2,2-dimethylbutane	0.0301167	0.000262409	0.000248212
BEPMIU	C6H10O_4-methyl-4-pentenal	26661.1	2.94827	3.07662
BEPMIU	C6H10O_4-methyl-4-pentenal	2666.11	2.92995	3.04884
BEPMIU	C6H10O_4-methyl-4-pentenal	266.611	2.81008	2.7733
BEPMIU	C6H10O_4-methyl-4-pentenal	26.6611	2.61311	2.09715
BEPMIU	C6H10O_4-methyl-4-pentenal	0.000861435	5.58e-05	0.000186444
BEPMIU	C6H10O_5-hexen-2-one	14658.9	2.75201	2.78425
BEPMIU	C6H10O_5-hexen-2-one	1465.89	2.76612	2.78286
BEPMIU	C6H10O_5-hexen-2-one	146.589	2.6443	2.67995
BEPMIU	C6H10O_5-hexen-2-one	14.6589	2.44216	2.43954
BEPMIU	C6H10O_5-hexen-2-one	0.00159328	9.2e-05	0.000197037
BEPMIU	C4H11N_dimethylethylamine	839016	3.31283	3.26146
BEPMIU	C4H11N_dimethylethylamine	83901.6	3.30905	3.22673
BEPMIU	C4H11N_dimethylethylamine	8390.16	3.1238	3.02582
BEPMIU	C4H11N_dimethylethylamine	839.016	2.8339	2.61359
BEPMIU	C4H11N_dimethylethylamine	0.0911578	0.000250841	0.00018677
BEPMIU	C4H8_isobutene	3.2169e+06	3.89081	4.44188
BEPMIU	C4H8_isobutene	321690	3.87411	4.27796
BEPMIU	C4H8_isobutene	32169	3.41876	3.44039
BEPMIU	C4H8_isobutene	3216.9	2.44286	2.03424
BEPMIU	C4H8_isobutene	1.07253	0.000393966	0.000399187
BEPMIU	C5H13N_methyldiethylamine	299770	2.79261	2.67717
BEPMIU	C5H13N_methyldiethylamine	29977	2.82923	2.82982
BEPMIU	C5H13N_methyldiethylamine	2997.7	2.72756	2.67945
BEPMIU	C5H13N_methyldiethylamine	299.77	2.54098	2.49844
BEPMIU	C5H13N_methyldiethylamine	0.0152409	0.000218482	0.000210923
BEPMIU	C3H6O_propionaldehyde	443121	3.95571	4.35725
BEPMIU	C3H6O_propionaldehyde	44312.1	3.95677	3.81607
BEPMIU	C3H6O_propionaldehyde	4431.21	3.95642	3.37925
BEPMIU	C3H6O_propionaldehyde	443.121	0.612785	1.90847
BEPMIU	C3H6O_propionaldehyde	0.151564	8.07e-05	0.000205636
BEPMIU	C5H12O_3-methyl-1-butanol	6301.87	2.9898	3.54956
BEPMIU	C5H12O_3-methyl-1-butanol	630.187	2.98605	3.23143
BEPMIU	C5H12O_3-methyl-1-butanol	63.0187	2.90981	2.23684
BEPMIU	C5H12O_3-methyl-1-butanol	6.30187	2.66788	0.79552
BEPMIU	C5H12O_3-methyl-1-butanol	0.197612	0.00885769	0.48673
BEPMIU	C5H12O_3-methyl-1-butanol	0.00211948	0.00366595	0.00485474
BEPMIU	C6H10_1,5-hexadiene	287265	2.97422	2.71877
BEPMIU	C6H10_1,5-hexadiene	28726.5	2.97827	2.71582
BEPMIU	C6H10_1,5-hexadiene	2872.65	2.7827	2.6039
BEPMIU	C6H10_1,5-hexadiene	287.265	2.50283	2.38642
BEPMIU	C6H10_1,5-hexadiene	0.0346536	0.000307042	0.000400743
BEPMIU	C3H9N_propylamine	420665	4.62003	4.16757
BEPMIU	C3H9N_propylamine	42066.5	4.13657	3.66549
BEPMIU	C3H9N_propylamine	4206.65	3.74611	3.41363
BEPMIU	C3H9N_propylamine	420.665	2.85973	2.30872
BEPMIU	C3H9N_propylamine	0.141867	0.000145394	0.00027382
BEPPAP	C4H8_1-butene	3.35726e+06	3.84034	3.86751
BEPPAP	C4H8_1-butene	335726	3.83067	3.64669
BEPPAP	C4H8_1-butene	33572.6	3.43266	3.34796
BEPPAP	C4H8_1-butene	3357.26	2.5112	2.20251
BEPPAP	C4H8_1-butene	1.00778	0.00038623	0.000406941
BEPPAP	C5H10O_1-methyl-3-buten-1-ol	8808.22	3.21183	3.99626
BEPPAP	C5H10O_1-methyl-3-buten-1-ol	880.822	3.16191	4.25711
BEPPAP	C5H10O_1-methyl-3-buten-1-ol	88.0822	3.07405	3.03865
BEPPAP	C5H10O_1-methyl-3-buten-1-ol	8.80822	2.83778	0.844718
BEPPAP	C5H10O_1-methyl-3-buten-1-ol	0.388811	0.00829271	0.232981
BEPPAP	C5H10O_1-methyl-3-buten-1-ol	0.000656779	1.32e-05	6.1768e-05
BEPPAP	C7H10_1,3,5-heptatriene	31238.5	2.68387	3.14882
BEPPAP	C7H10_1,3,5-heptatriene	3123.85	2.69364	2.8951
BEPPAP	C7H10_1,3,5-heptatriene	312.385	2.588	2.71531
BEPPAP	C7H10_1,3,5-heptatriene	31.2385	2.42207	2.17019
BEPPAP	C7H10_1,3,5-heptatriene	0.00733855	0.00031649	0.00152957
BEPPAP	C6H12_2-hexene	224680	2.84615	2.70091
BEPPAP	C6H12_2-hexene	22468	2.83877	2.72144
BEPPAP	C6H12_2-hexene	2246.8	2.70255	2.57305
BEPPAP	C6H12_2-hexene	224.68	2.49004	2.306
BEPPAP	C6H12_2-hexene	0.0202795	0.000298227	0.000367071
BEPPAP	C6H14_2-methylpentane	294964	2.78953	2.80015
BEPPAP	C6H14_2-methylpentane	29496.4	2.79063	2.79311
BEPPAP	C6H14_2-methylpentane	2949.64	2.61514	2.57358
BEPPAP	C6H14_2-methylpentane	294.964	2.38883	2.39698
BEPPAP	C6H14_2-methylpentane	0.0164352	0.000285469	0.000283571
BEPPAP	C6H14_2,2-dimethylbutane	479507	2.56459	2.59519
BEPPAP	C6H14_2,2-dimethylbutane	47950.7	2.57033	2.60561
BEPPAP	C6H14_2,2-dimethylbutane	4795.07	2.29071	2.50439
BEPPAP	C6H14_2,2-dimethylbutane	479.507	1.91042	2.28504
BEPPAP	C6H14_2,2-dimethylbutane	0.0305917	0.000264863	0.000231403
BEPPAP	C6H10O_4-methyl-4-pentenal	26661.1	2.96182	3.05387
BEPPAP	C6H10O_4-methyl-4-pentenal	2666.11	2.92182	3.02729
BEPPAP	C6H10O_4-methyl-4-pentenal	266.611	2.79714	2.71393
BEPPAP	C6H10O_4-methyl-4-pentenal	26.6611	2.63113	2.08008
BEPPAP	C6H10O_4-methyl-4-pentenal	0.00088101	5.64e-05	0.000179985
BEPPAP	C6H10O_5-hexen-2-one	14658.9	2.73947	2.78076
BEPPAP	C6H10O_5-hexen-2-one	1465.89	2.78858	2.83775
BEPPAP	C6H10O_5-hexen-2-one	146.589	2.67115	2.73098
BEPPAP	C6H10O_5-hexen-2-one	14.6589	2.45272	2.49226
BEPPAP	C6H10O_5-hexen-2-one	0.00165457	9.5e-05	0.000200629
BEPPAP	C4H11N_dimethylethylamine	839016	3.29229	3.24492
BEPPAP	C4H11N_dimethylethylamine	83901.6	3.24335	3.22175
BEPPAP	C4H11N_dimethylethylamine	8390.16	3.14378	3.00553
BEPPAP	C4H11N_dimethylethylamine	839.016	2.84409	2.53122
BEPPAP	C4H11N_dimethylethylamine	0.0912421	0.000243886	0.000186634
BEPPAP	C4H8_isobutene	3.2169e+06	3.92701	4.42938
BEPPAP	C4H8_isobutene	321690	3.90274	4.25319
BEPPAP	C4H8_isobutene	32169	3.43889	3.45026
BEPPAP	C4H8_isobutene	3216.9	2.45364	2.03823
BEPPAP	C4H8_isobutene	1.0822	0.000389503	0.00039407
BEPPAP	C5H13N_methyldiethylamine	299770	2.80438	2.69372
BEPPAP	C5H13N_methyldiethylamine	29977	2.84964	2.83825
BEPPAP	C5H13N_methyldiethylamine	2997.7	2.74226	2.65702
BEPPAP	C5H13N_methyldiethylamine	299.77	2.54526	2.45145
BEPPAP	C5H13N_methyldiethylamine	0.0156625	0.000237377	0.000214134
BEPPAP	C3H6O_propionaldehyde	443121	3.97968	4.34048
BEPPAP	C3H6O_propionaldehyde	44312.1	3.97401	3.80663
BEPPAP	C3H6O_propionaldehyde	4431.21	3.9819	3.37243
BEPPAP	C3H6O_propionaldehyde	443.121	0.620098	1.76943
BEPPAP	C3H6O_propionaldehyde	0.159241	8.61e-05	0.000210799
BEPPAP	C5H12O_3-methyl-1-butanol	6301.87	3.00944	3.59679
BEPPAP	C5H12O_3-methyl-1-butanol	630.187	3.02652	3.28361
BEPPAP	C5H12O_3-methyl-1-butanol	63.0187	2.90541	2.22899
BEPPAP	C5H12O_3-methyl-1-butanol	6.30187	2.63898	0.604119
BEPPAP	C5H12O_3-methyl-1-butanol	0.157364	0.00702188	0.21883
BEPPAP	C5H12O_3-methyl-1-butanol	0.00235432	0.00354942	0.00603933
BEPPAP	C6H10_1,5-hexadiene	287265	2.99226	2.73164
BEPPAP	C6H10_1,5-hexadiene	28726.5	2.9731	2.73775
BEPPAP	C6H10_1,5-hexadiene	2872.65	2.79387	2.59072
BEPPAP	C6H10_1,5-hexadiene	287.265	2.51829	2.39259
BEPPAP	C6H10_1,5-hexadiene	0.0348713	0.00030362	0.000407881
BEPPAP	C3H9N_propylamine	420665	4.6061	4.16756
BEPPAP	C3H9N_propylamine	42066.5	4.17462	3.63044
BEPPAP	C3H9N_propylamine	4206.65	3.79755	3.40421
BEPPAP	C3H9N_propylamine	420.665	2.89093	2.31866
BEPPAP	C3H9N_propylamine	0.140511	0.000141712	0.000294129
BERGAI	C4H8_1-butene	3.35726e+06	1.51359	1.53199
BERGAI	C4H8_1-butene	335726	1.49932	1.51325
BERGAI	C4H8_1-butene	33572.6	1.23477	1.45358
BERGAI	C4H8_1-butene	3357.26	1.10347	1.38828
BERGAI	C4H8_1-butene	7.19e-05	0.000157587	0.000140871
BERGAI	C5H10O_1-methyl-3-buten-1-ol	8808.22	1.06948	1.29248
BERGAI	C5H10O_1-methyl-3-buten-1-ol	880.822	1.07509	1.35332
BERGAI	C5H10O_1-methyl-3-buten-1-ol	88.0822	0.998865	1.26928
BERGAI	C5H10O_1-methyl-3-buten-1-ol	8.80822	0.801106	1.05602
BERGAI	C5H10O_1-methyl-3-buten-1-ol	0.00189205	0.326576	0.629461
BERGAI	C5H10O_1-methyl-3-buten-1-ol	4.6e-08	1.79e-05	0.000144061
BERGAI	C7H10_1,3,5-heptatriene	31238.5	0.542209	0.842561
BERGAI	C7H10_1,3,5-heptatriene	3123.85	0.542209	0.841502
BERGAI	C7H10_1,3,5-heptatriene	312.385	0.542209	0.710819
BERGAI	C7H10_1,3,5-heptatriene	31.2385	0.542209	0.639334
BERGAI	C7H10_1,3,5-heptatriene	7.07e-10	0.000405241	0.000129344
BERGAI	C6H12_2-hexene	224680	0.566956	0.681739
BERGAI	C6H12_2-hexene	22468	0.543117	0.666714
BERGAI	C6H12_2-hexene	2246.8	0.542344	0.682589
BERGAI	C6H12_2-hexene	224.68	0.54221	0.569326
BERGAI	C6H12_2-hexene	0.27025	0.542149	0.459492
BERGAI	C6H12_2-hexene	7.13e-05	0.385107	0.302052
BERGAI	C6H12_2-hexene	5.68e-09	6.69e-05	5.9159e-05
BERGAI	C6H14_2-methylpentane	294964	0.569018	0.823868
BERGAI	C6H14_2-methylpentane	29496.4	0.550561	0.810479
BERGAI	C6H14_2-methylpentane	2949.64	0.54321	0.763975
BERGAI	C6H14_2-methylpentane	294.964	0.544642	0.714878
BERGAI	C6H14_2-methylpentane	4.86e-07	6.54e-05	6.105e-05
BERGAI	C6H14_2,2-dimethylbutane	479507	1.07114	0.966007
BERGAI	C6H14_2,2-dimethylbutane	47950.7	1.07394	0.923172
BERGAI	C6H14_2,2-dimethylbutane	4795.07	0.988508	0.917256
BERGAI	C6H14_2,2-dimethylbutane	479.507	0.58217	0.776357
BERGAI	C6H14_2,2-dimethylbutane	0.0184594	6.99e-05	0.000103379
BERGAI	C6H10O_4-methyl-4-pentenal	26661.1	0.563086	0.637244
BERGAI	C6H10O_4-methyl-4-pentenal	2666.11	0.544462	0.79976
BERGAI	C6H10O_4-methyl-4-pentenal	266.611	0.542214	0.633105
BERGAI	C6H10O_4-methyl-4-pentenal	26.6611	0.542213	0.527143
BERGAI	C6H10O_4-methyl-4-pentenal	1.27e-07	4.17e-05	9.61391e-05
BERGAI	C6H10O_5-hexen-2-one	14658.9	0.542209	0.57235
BERGAI	C6H10O_5-hexen-2-one	1465.89	0.542209	0.613082
BERGAI	C6H10O_5-hexen-2-one	146.589	0.542209	0.54606
BERGAI	C6H10O_5-hexen-2-one	14.6589	0.542207	0.484561
BERGAI	C6H10O_5-hexen-2-one	3.32e-09	5.56e-05	8.43887e-05
BERGAI	C4H11N_dimethylethylamine	839016	1.08342	1.10929
BERGAI	C4H11N_dimethylethylamine	83901.6	1.08392	1.13471
BERGAI	C4H11N_dimethylethylamine	8390.16	1.08172	1.02535
BERGAI	C4H11N_dimethylethylamine	839.016	1.07058	0.945388
BERGAI	C4H11N_dimethylethylamine	0.000528791	0.000180751	9.6032e-05
BERGAI	C4H8_isobutene	3.2169e+06	1.55611	1.42272
BERGAI	C4H8_isobutene	321690	1.54938	1.39502
BERGAI	C4H8_isobutene	32169	1.29369	1.31132
BERGAI	C4H8_isobutene	3216.9	1.11193	1.25451
BERGAI	C4H8_isobutene	0.00277643	0.000152782	0.000162957
BERGAI	C5H13N_methyldiethylamine	299770	0.895044	0.851653
BERGAI	C5H13N_methyldiethylamine	29977	0.909571	0.836875
BERGAI	C5H13N_methyldiethylamine	2997.7	0.763381	0.773756
BERGAI	C5H13N_methyldiethylamine	299.77	0.607416	0.719314
BERGAI	C5H13N_methyldiethylamine	0.0399878	0.0103331	0.010496
BERGAI	C3H6O_propionaldehyde	443121	1.46458	1.66826
BERGAI	C3H6O_propionaldehyde	44312.1	1.45947	1.66574
BERGAI	C3H6O_propionaldehyde	4431.21	1.4617	1.59666
BERGAI	C3H6O_propionaldehyde	443.121	1.19225	1.51397
BERGAI	C3H6O_propionaldehyde	57.6057	1.06788	1.27496
BERGAI	C3H6O_propionaldehyde	0.000309851	0.000141396	0.000186245
BERGAI	C5H12O_3-methyl-1-butanol	6301.87	1.0094	1.02298
BERGAI	C5H12O_3-methyl-1-butanol	630.187	1.00024	0.909382
BERGAI	C5H12O_3-methyl-1-butanol	63.0187	0.806077	0.832773
BERGAI	C5H12O_3-methyl-1-butanol	6.30187	0.61945	0.643392
BERGAI	C5H12O_3-methyl-1-butanol	0.0915788	0.342325	0.497746
BERGAI	C5H12O_3-methyl-1-butanol	1.34e-05	0.000118488	0.000112039
BERGAI	C6H10_1,5-hexadiene	287265	0.795283	0.676447
BERGAI	C6H10_1,5-hexadiene	28726.5	0.78597	0.651385
BERGAI	C6H10_1,5-hexadiene	2872.65	0.589036	0.600687
BERGAI	C6H10_1,5-hexadiene	287.265	0.545167	0.600888
BERGAI	C6H10_1,5-hexadiene	0.369511	0.54204	0.480945
BERGAI	C6H10_1,5-hexadiene	0.0163556	0.53878	0.409322
BERGAI	C6H10_1,5-hexadiene	2.41e-08	8.56e-05	8.83711e-05
BERGAI	C3H9N_propylamine	420665	1.62118	1.48135
BERGAI	C3H9N_propylamine	42066.5	1.21469	1.45489
BERGAI	C3H9N_propylamine	4206.65	1.09952	1.42737
BERGAI	C3H9N_propylamine	420.665	1.08495	1.36721
BERGAI	C3H9N_propylamine	0.380955	0.646001	0.617666
BERGAI	C3H9N_propylamine	3.14e-05	0.000149138	0.000203743
BOJCIN	C4H8_1-butene	3.35726e+06	2.34509	2.00614
BOJCIN	C4H8_1-butene	335726	2.33884	1.92456
BOJCIN	C4H8_1-butene	33572.6	1.93412	1.76286
BOJCIN	C4H8_1-butene	3357.26	1.45515	1.50562
BOJCIN	C4H8_1-butene	0.0422139	0.00023674	0.000235942
BOJCIN	C5H10O_1-methyl-3-buten-1-ol	8808.22	1.2729	1.65524
BOJCIN	C5H10O_1-methyl-3-buten-1-ol	880.822	1.2171	1.69884
BOJCIN	C5H10O_1-methyl-3-buten-1-ol	88.0822	1.12578	1.37082
BOJCIN	C5H10O_1-methyl-3-buten-1-ol	8.80822	0.847491	0.72584
BOJCIN	C5H10O_1-methyl-3-buten-1-ol	1.54413	0.308456	0.481317
BOJCIN	C5H10O_1-methyl-3-buten-1-ol	0.000638648	9.38e-05	9.64608e-05
BOJCIN	C7H10_1,3,5-heptatriene	31238.5	0.962869	1.33043
BOJCIN	C7H10_1,3,5-heptatriene	3123.85	0.967389	1.3093
BOJCIN	C7H10_1,3,5-heptatriene	312.385	0.959496	1.14655
BOJCIN	C7H10_1,3,5-heptatriene	31.2385	0.89322	1.06084
BOJCIN	C7H10_1,3,5-heptatriene	2.82e-05	0.000173039	0.0010579
BOJCIN	C6H12_2-hexene	224680	1.07621	1.22678
BOJCIN	C6H12_2-hexene	22468	1.07455	1.20154
BOJCIN	C6H12_2-hexene	2246.8	1.07378	1.15843
BOJCIN	C6H12_2-hexene	224.68	1.06395	1.0298
BOJCIN	C6H12_2-hexene	1.04914	0.58069	0.680362
BOJCIN	C6H12_2-hexene	0.000118646	0.000115069	0.000142147
BOJCIN	C6H14_2-methylpentane	294964	1.07712	1.15335
BOJCIN	C6H14_2-methylpentane	29496.4	1.08763	1.14629
BOJCIN	C6H14_2-methylpentane	2949.64	1.07186	1.06723
BOJCIN	C6H14_2-methylpentane	294.964	1.05885	0.993638
BOJCIN	C6H14_2-methylpentane	0.000128236	0.00011724	0.000109801
BOJCIN	C6H14_2,2-dimethylbutane	479507	1.20931	1.13195
BOJCIN	C6H14_2,2-dimethylbutane	47950.7	1.22307	1.12187
BOJCIN	C6H14_2,2-dimethylbutane	4795.07	1.12134	1.07385
BOJCIN	C6H14_2,2-dimethylbutane	479.507	1.00296	0.978773
BOJCIN	C6H14_2,2-dimethylbutane	0.00669035	0.000122164	0.000134183
BOJCIN	C6H10O_4-methyl-4-pentenal	26661.1	1.16129	1.15923
BOJCIN	C6H10O_4-methyl-4-pentenal	2666.11	1.13635	1.24654
BOJCIN	C6H10O_4-methyl-4-pentenal	266.611	1.07555	1.09725
BOJCIN	C6H10O_4-methyl-4-pentenal	26.6611	1.05062	0.973774
BOJCIN	C6H10O_4-methyl-4-pentenal	5.81e-05	7.41e-05	0.000230209
BOJCIN	C6H10O_5-hexen-2-one	14658.9	1.06925	1.14226
BOJCIN	C6H10O_5-hexen-2-one	1465.89	1.07134	1.1291
BOJCIN	C6H10O_5-hexen-2-one	146.589	1.06741	1.05317
BOJCIN	C6H10O_5-hexen-2-one	14.6589	1.02219	0.961224
BOJCIN	C6H10O_5-hexen-2-one	3.67e-05	8.79e-05	9.83804e-05
BOJCIN	C4H11N_dimethylethylamine	839016	1.39321	1.50813
BOJCIN	C4H11N_dimethylethylamine	83901.6	1.36269	1.4993
BOJCIN	C4H11N_dimethylethylamine	8390.16	1.29559	1.3761
BOJCIN	C4H11N_dimethylethylamine	839.016	1.22575	1.17163
BOJCIN	C4H11N_dimethylethylamine	0.00283483	0.000131609	0.000109762
BOJCIN	C4H8_isobutene	3.2169e+06	1.61986	1.82368
BOJCIN	C4H8_isobutene	321690	1.61313	1.75676
BOJCIN	C4H8_isobutene	32169	1.42935	1.59623
BOJCIN	C4H8_isobutene	3216.9	1.22179	1.38611
BOJCIN	C4H8_isobutene	0.0358445	0.000163594	0.000171972
BOJCIN	C5H13N_methyldiethylamine	299770	1.15216	1.17107
BOJCIN	C5H13N_methyldiethylamine	29977	1.18083	1.15415
BOJCIN	C5H13N_methyldiethylamine	2997.7	1.09946	1.06517
BOJCIN	C5H13N_methyldiethylamine	299.77	1.10049	0.981188
BOJCIN	C5H13N_methyldiethylamine	0.000454226	0.000102714	9.95034e-05
BOJCIN	C3H6O_propionaldehyde	443121	1.68025	2.00528
BOJCIN	C3H6O_propionaldehyde	44312.1	1.68649	1.90885
BOJCIN	C3H6O_propionaldehyde	4431.21	1.69011	1.6939
BOJCIN	C3H6O_propionaldehyde	443.121	1.0552	1.24246
BOJCIN	C3H6O_propionaldehyde	0.0461569	0.000108108	0.000172824
BOJCIN	C5H12O_3-methyl-1-butanol	6301.87	1.18846	1.45628
BOJCIN	C5H12O_3-methyl-1-butanol	630.187	1.16959	1.26572
BOJCIN	C5H12O_3-methyl-1-butanol	63.0187	1.08925	1.0321
BOJCIN	C5H12O_3-methyl-1-butanol	6.30187	0.968339	0.680521
BOJCIN	C5H12O_3-methyl-1-butanol	0.186104	0.0636322	0.254774
BOJCIN	C5H12O_3-methyl-1-butanol	0.000350301	7.84e-05	6.57475e-05
BOJCIN	C6H10_1,5-hexadiene	287265	1.12617	1.08055
BOJCIN	C6H10_1,5-hexadiene	28726.5	1.09229	1.07386
BOJCIN	C6H10_1,5-hexadiene	2872.65	1.07217	1.00379
BOJCIN	C6H10_1,5-hexadiene	287.265	1.05666	0.933898
BOJCIN	C6H10_1,5-hexadiene	1.52598	0.454334	0.48498
BOJCIN	C6H10_1,5-hexadiene	0.000250804	0.000119187	0.000141049
BOJCIN	C3H9N_propylamine	420665	2.6428	1.97321
BOJCIN	C3H9N_propylamine	42066.5	2.22005	1.86394
BOJCIN	C3H9N_propylamine	4206.65	1.78143	1.72585
BOJCIN	C3H9N_propylamine	420.665	1.41472	1.39743
BOJCIN	C3H9N_propylamine	0.0178077	0.000223557	0.000236073
BUVYEX	C4H8_1-butene	3.35726e+06	2.18358	1.95075
BUVYEX	C4H8_1-butene	335726	2.1726	1.89784
BUVYEX	C4H8_1-butene	33572.6	1.8283	1.72953
BUVYEX	C4H8_1-butene	3357.26	1.2423	1.52062
BUVYEX	C4H8_1-butene	0.0757261	0.000219564	0.000233367
BUVYEX	C5H10O_1-methyl-3-buten-1-ol	8808.22	1.24775	1.62103
BUVYEX	C5H10O_1-methyl-3-buten-1-ol	880.822	1.2429	1.77198
BUVYEX	C5H10O_1-methyl-3-buten-1-ol	88.0822	0.955892	1.43663
BUVYEX	C5H10O_1-methyl-3-buten-1-ol	8.80822	0.55736	0.766152
BUVYEX	C5H10O_1-methyl-3-buten-1-ol	1.56634	0.156299	0.337025
BUVYEX	C5H10O_1-methyl-3-buten-1-ol	0.000735909	5.53e-05	0.000106769
BUVYEX	C7H10_1,3,5-heptatriene	31238.5	1.27002	1.28714
BUVYEX	C7H10_1,3,5-heptatriene	3123.85	1.3007	1.22232
BUVYEX	C7H10_1,3,5-heptatriene	312.385	1.22317	1.10351
BUVYEX	C7H10_1,3,5-heptatriene	31.2385	1.11197	0.916917
BUVYEX	C7H10_1,3,5-heptatriene	0.000140261	0.000165319	0.00176325
BUVYEX	C6H12_2-hexene	224680	1.49019	1.19937
BUVYEX	C6H12_2-hexene	22468	1.48323	1.20113
BUVYEX	C6H12_2-hexene	2246.8	1.34883	1.12947
BUVYEX	C6H12_2-hexene	224.68	1.14888	0.998083
BUVYEX	C6H12_2-hexene	3.43413	0.55736	0.764754
BUVYEX	C6H12_2-hexene	0.000517835	0.000158545	0.000214089
BUVYEX	C6H14_2-methylpentane	294964	0.972062	0.913722
BUVYEX	C6H14_2-methylpentane	29496.4	0.983994	0.950415
BUVYEX	C6H14_2-methylpentane	2949.64	0.89782	0.860065
BUVYEX	C6H14_2-methylpentane	294.964	0.758102	0.792914
BUVYEX	C6H14_2-methylpentane	0.000219523	0.000102162	9.05229e-05
BUVYEX	C6H14_2,2-dimethylbutane	479507	0.731479	0.780087
BUVYEX	C6H14_2,2-dimethylbutane	47950.7	0.736702	0.785587
BUVYEX	C6H14_2,2-dimethylbutane	4795.07	0.675899	0.77382
BUVYEX	C6H14_2,2-dimethylbutane	479.507	0.666746	0.651083
BUVYEX	C6H14_2,2-dimethylbutane	0.000257303	7.36e-05	7.464e-05
BUVYEX	C6H10O_4-methyl-4-pentenal	26661.1	1.17367	1.07711
BUVYEX	C6H10O_4-methyl-4-pentenal	2666.11	1.11724	1.13462
BUVYEX	C6H10O_4-methyl-4-pentenal	266.611	0.990497	1.01794
BUVYEX	C6H10O_4-methyl-4-pentenal	26.6611	0.82179	0.903293
BUVYEX	C6H10O_4-methyl-4-pentenal	7.36e-05	7.79e-05	0.000256969
BUVYEX	C6H10O_5-hexen-2-one	14658.9	1.16774	1.14209
BUVYEX	C6H10O_5-hexen-2-one	1465.89	1.16119	1.12762
BUVYEX	C6H10O_5-hexen-2-one	146.589	0.999713	1.07608
BUVYEX	C6H10O_5-hexen-2-one	14.6589	0.832901	0.95084
BUVYEX	C6H10O_5-hexen-2-one	0.000220939	0.000134226	0.000194977
BUVYEX	C4H11N_dimethylethylamine	839016	1.06192	1.33673
BUVYEX	C4H11N_dimethylethylamine	83901.6	1.10725	1.33906
BUVYEX	C4H11N_dimethylethylamine	8390.16	0.853188	1.21555
BUVYEX	C4H11N_dimethylethylamine	839.016	0.69462	1.06787
BUVYEX	C4H11N_dimethylethylamine	0.00217572	8.39e-05	9.16025e-05
BUVYEX	C4H8_isobutene	3.2169e+06	1.75389	1.61182
BUVYEX	C4H8_isobutene	321690	1.76857	1.58101
BUVYEX	C4H8_isobutene	32169	1.36653	1.45526
BUVYEX	C4H8_isobutene	3216.9	0.903087	1.27867
BUVYEX	C4H8_isobutene	0.0622784	0.000179893	0.000188794
BUVYEX	C5H13N_methyldiethylamine	299770	0.681362	0.987181
BUVYEX	C5H13N_methyldiethylamine	29977	0.690606	1.02027
BUVYEX	C5H13N_methyldiethylamine	2997.7	0.713544	0.924701
BUVYEX	C5H13N_methyldiethylamine	299.77	0.66635	0.864044
BUVYEX	C5H13N_methyldiethylamine	0.000109982	7.73e-05	6.499e-05
BUVYEX	C3H6O_propionaldehyde	443121	1.71106	1.97409
BUVYEX	C3H6O_propionaldehyde	44312.1	1.69249	1.91726
BUVYEX	C3H6O_propionaldehyde	4431.21	1.70853	1.74682
BUVYEX	C3H6O_propionaldehyde	443.121	0.56311	0.982639
BUVYEX	C3H6O_propionaldehyde	0.105952	0.000122844	0.000196978
BUVYEX	C5H12O_3-methyl-1-butanol	6301.87	0.821414	1.37517
BUVYEX	C5H12O_3-methyl-1-butanol	630.187	0.832811	1.21643
BUVYEX	C5H12O_3-methyl-1-butanol	63.0187	0.703593	1.11018
BUVYEX	C5H12O_3-methyl-1-butanol	6.30187	0.604088	0.580549
BUVYEX	C5H12O_3-methyl-1-butanol	0.0224997	0.00535982	0.371124
BUVYEX	C6H10_1,5-hexadiene	287265	1.55351	1.05235
BUVYEX	C6H10_1,5-hexadiene	28726.5	1.58255	1.0465
BUVYEX	C6H10_1,5-hexadiene	2872.65	1.44267	0.950339
BUVYEX	C6H10_1,5-hexadiene	287.265	1.12062	0.855109
BUVYEX	C6H10_1,5-hexadiene	6.13148	0.51668	0.666035
BUVYEX	C6H10_1,5-hexadiene	0.000965392	0.000161099	0.000179252
BUVYEX	C3H9N_propylamine	420665	2.30468	1.97678
BUVYEX	C3H9N_propylamine	42066.5	2.09082	1.88934
BUVYEX	C3H9N_propylamine	4206.65	1.70262	1.77776
BUVYEX	C3H9N_propylamine	420.665	0.932219	1.48781
BUVYEX	C3H9N_propylamine	0.0293548	0.000132283	0.000252306
CEGDUO	C4H8_1-butene	3.35726e+06	1.32217	1.38366
CEGDUO	C4H8_1-butene	335726	1.32206	1.43482
CEGDUO	C4H8_1-butene	33572.6	1.31487	1.34165
CEGDUO	C4H8_1-butene	3357.26	1.23641	1.11113
CEGDUO	C4H8_1-butene	0.0968615	0.000135594	0.000184095
CEGDUO	C5H10O_1-methyl-3-buten-1-ol	8808.22	1.29356	1.32624
CEGDUO	C5H10O_1-methyl-3-buten-1-ol	880.822	1.28997	1.31509
CEGDUO	C5H10O_1-methyl-3-buten-1-ol	88.0822	1.16078	0.37366
CEGDUO	C5H10O_1-methyl-3-buten-1-ol	8.80822	0.542888	0.142839
CEGDUO	C5H10O_1-methyl-3-buten-1-ol	0.133072	0.00942921	0.000740236
CEGDUO	C7H10_1,3,5-heptatriene	31238.5	0.843568	1.04329
CEGDUO	C7H10_1,3,5-heptatriene	3123.85	0.832261	1.06551
CEGDUO	C7H10_1,3,5-heptatriene	312.385	0.800961	1.04772
CEGDUO	C7H10_1,3,5-heptatriene	31.2385	0.604483	0.825888
CEGDUO	C7H10_1,3,5-heptatriene	0.00514638	0.000264215	0.00300268
CEGDUO	C6H12_2-hexene	224680	0.986922	0.960933
CEGDUO	C6H12_2-hexene	22468	0.988281	1.00265
CEGDUO	C6H12_2-hexene	2246.8	0.904757	0.988908
CEGDUO	C6H12_2-hexene	224.68	0.560629	0.710626
CEGDUO	C6H12_2-hexene	0.0339476	0.000125341	0.000255129
CEGDUO	C6H14_2-methylpentane	294964	0.733977	0.945315
CEGDUO	C6H14_2-methylpentane	29496.4	0.714639	1.0049
CEGDUO	C6H14_2-methylpentane	2949.64	0.101678	0.350418
CEGDUO	C6H14_2-methylpentane	294.964	0.00979206	0.0189802
CEGDUO	C6H14_2-methylpentane	1.67575	5.64e-05	0.00012373
CEGDUO	C6H10O_4-methyl-4-pentenal	26661.1	1.13572	0.862598
CEGDUO	C6H10O_4-methyl-4-pentenal	2666.11	1.14523	0.992265
CEGDUO	C6H10O_4-methyl-4-pentenal	266.611	0.787082	0.416925
CEGDUO	C6H10O_4-methyl-4-pentenal	26.6611	0.0521505	0.127168
CEGDUO	C6H10O_4-methyl-4-pentenal	0.497422	0.00103981	0.00212743
CEGDUO	C6H10O_5-hexen-2-one	14658.9	0.82926	0.867918
CEGDUO	C6H10O_5-hexen-2-one	1465.89	0.80565	1.11445
CEGDUO	C6H10O_5-hexen-2-one	146.589	0.616372	0.571221
CEGDUO	C6H10O_5-hexen-2-one	14.6589	0.170822	0.347623
CEGDUO	C6H10O_5-hexen-2-one	0.0811925	0.000973798	0.00180179
CEGDUO	C4H11N_dimethylethylamine	839016	1.30312	1.07316
CEGDUO	C4H11N_dimethylethylamine	83901.6	1.30371	1.13099
CEGDUO	C4H11N_dimethylethylamine	8390.16	1.2386	1.01969
CEGDUO	C4H11N_dimethylethylamine	839.016	0.503404	0.357687
CEGDUO	C4H11N_dimethylethylamine	2.60397	0.00167157	0.00186179
CEGDUO	C4H8_isobutene	3.2169e+06	1.31565	1.25925
CEGDUO	C4H8_isobutene	321690	1.31467	1.30991
CEGDUO	C4H8_isobutene	32169	1.24571	1.17262
CEGDUO	C4H8_isobutene	3216.9	0.601476	0.558172
CEGDUO	C4H8_isobutene	0.695756	0.000126595	0.000179342
CEGDUO	C3H6O_propionaldehyde	443121	1.31058	1.40799
CEGDUO	C3H6O_propionaldehyde	44312.1	1.30996	1.42278
CEGDUO	C3H6O_propionaldehyde	4431.21	1.31006	1.29734
CEGDUO	C3H6O_propionaldehyde	443.121	1.21243	0.49467
CEGDUO	C3H6O_propionaldehyde	0.155232	0.00132854	0.000263081
CEGDUO	C5H12O_3-methyl-1-butanol	6301.87	1.30281	1.24059
CEGDUO	C5H12O_3-methyl-1-butanol	630.187	1.30523	0.355158
CEGDUO	C5H12O_3-methyl-1-butanol	63.0187	1.12592	0.0775259
CEGDUO	C5H12O_3-methyl-1-butanol	6.30187	0.0695071	0.00521726
CEGDUO	C5H12O_3-methyl-1-butanol	0.886217	0.00866065	0.000849743
CEGDUO	C6H10_1,5-hexadiene	287265	1.03668	0.880242
CEGDUO	C6H10_1,5-hexadiene	28726.5	1.02577	0.92291
CEGDUO	C6H10_1,5-hexadiene	2872.65	0.897705	0.88713
CEGDUO	C6H10_1,5-hexadiene	287.265	0.540075	0.749717
CEGDUO	C6H10_1,5-hexadiene	0.0348233	0.000111077	0.000180135
CEGDUO	C3H9N_propylamine	420665	1.323	1.43679
CEGDUO	C3H9N_propylamine	42066.5	1.32218	1.4436
CEGDUO	C3H9N_propylamine	4206.65	1.31472	1.36312
CEGDUO	C3H9N_propylamine	420.665	1.24792	1.12894
CEGDUO	C3H9N_propylamine	0.0459354	0.000478858	0.000482457
CESYEF	C4H8_1-butene	3.35726e+06	1.086	1.27994
CESYEF	C4H8_1-butene	335726	1.08605	1.24989
CESYEF	C4H8_1-butene	33572.6	1.07702	1.18643
CESYEF	C4H8_1-butene	3357.26	1.00891	1.10356
CESYEF	C4H8_1-butene	0.0130967	9.71e-05	0.000128936
CESYEF	C5H10O_1-methyl-3-buten-1-ol	8808.22	0.827962	1.11375
CESYEF	C5H10O_1-methyl-3-buten-1-ol	880.822	0.793576	1.20263
CESYEF	C5H10O_1-methyl-3-buten-1-ol	88.0822	0.54285	0.89388
CESYEF	C5H10O_1-methyl-3-buten-1-ol	8.80822	0.118968	0.261313
CESYEF	C5H10O_1-methyl-3-buten-1-ol	0.00339613	5.04e-05	0.000316191
CESYEF	C7H10_1,3,5-heptatriene	31238.5	0.815324	0.960149
CESYEF	C7H10_1,3,5-heptatriene	3123.85	0.815324	1.007
CESYEF	C7H10_1,3,5-heptatriene	312.385	0.815294	0.994153
CESYEF	C7H10_1,3,5-heptatriene	31.2385	0.810469	0.92714
CESYEF	C7H10_1,3,5-heptatriene	4.78e-06	0.000528636	0.00234319
CESYEF	C6H12_2-hexene	224680	0.815251	0.797728
CESYEF	C6H12_2-hexene	22468	0.815293	0.806544
CESYEF	C6H12_2-hexene	2246.8	0.815149	0.882423
CESYEF	C6H12_2-hexene	224.68	0.812611	0.762718
CESYEF	C6H12_2-hexene	2.92e-05	8.14e-05	0.000126965
CESYEF	C6H14_2-methylpentane	294964	0.76557	0.759475
CESYEF	C6H14_2-methylpentane	29496.4	0.74555	0.78467
CESYEF	C6H14_2-methylpentane	2949.64	0.48665	0.526314
CESYEF	C6H14_2-methylpentane	294.964	0.103274	0.474023
CESYEF	C6H14_2-methylpentane	0.0982707	3.89e-05	3.645e-05
CESYEF	C6H10O_4-methyl-4-pentenal	26661.1	0.752131	0.709083
CESYEF	C6H10O_4-methyl-4-pentenal	2666.11	0.7576	0.874767
CESYEF	C6H10O_4-methyl-4-pentenal	266.611	0.472636	0.628706
CESYEF	C6H10O_4-methyl-4-pentenal	26.6611	0.0727141	0.547318
CESYEF	C6H10O_4-methyl-4-pentenal	0.0184939	4.88e-05	0.000417964
CESYEF	C6H10O_5-hexen-2-one	14658.9	0.814673	0.78552
CESYEF	C6H10O_5-hexen-2-one	1465.89	0.814756	0.838518
CESYEF	C6H10O_5-hexen-2-one	146.589	0.810446	0.822293
CESYEF	C6H10O_5-hexen-2-one	14.6589	0.762105	0.602188
CESYEF	C6H10O_5-hexen-2-one	0.000101488	0.000170777	0.000282981
CESYEF	C4H8_isobutene	3.2169e+06	1.17081	1.1913
CESYEF	C4H8_isobutene	321690	1.16521	1.12751
CESYEF	C4H8_isobutene	32169	0.62852	0.626221
CESYEF	C4H8_isobutene	3216.9	0.0912174	0.547359
CESYEF	C4H8_isobutene	2.90957	7.98e-05	0.000110707
CESYEF	C3H6O_propionaldehyde	443121	1.12969	1.24103
CESYEF	C3H6O_propionaldehyde	44312.1	1.11949	1.25165
CESYEF	C3H6O_propionaldehyde	4431.21	1.12167	1.09167
CESYEF	C3H6O_propionaldehyde	443.121	0.618797	0.720654
CESYEF	C3H6O_propionaldehyde	198.704	0.337997	0.272116
CESYEF	C3H6O_propionaldehyde	0.0652802	0.000112651	0.000156908
CESYEF	C6H10_1,5-hexadiene	287265	0.81531	0.778555
CESYEF	C6H10_1,5-hexadiene	28726.5	0.815306	0.790663
CESYEF	C6H10_1,5-hexadiene	2872.65	0.814941	0.775003
CESYEF	C6H10_1,5-hexadiene	287.265	0.811187	0.748341
CESYEF	C6H10_1,5-hexadiene	7.79e-05	8.99e-05	0.000109909
CESYEF	C3H9N_propylamine	420665	1.17063	1.24263
CESYEF	C3H9N_propylamine	42066.5	1.08466	1.21719
CESYEF	C3H9N_propylamine	4206.65	1.06586	1.13216
CESYEF	C3H9N_propylamine	420.665	0.878984	0.954282
CESYEF	C3H9N_propylamine	9.40235	0.0593547	0.115771
CESYEF	C3H9N_propylamine	0.0201702	0.000110409	0.000254003
CESYEF01	C4H8_1-butene	3.35726e+06	1.08621	1.2916
CESYEF01	C4H8_1-butene	335726	1.08612	1.25721
CESYEF01	C4H8_1-butene	33572.6	1.07953	1.20625
CESYEF01	C4H8_1-butene	3357.26	1.02139	1.14314
CESYEF01	C4H8_1-butene	0.0130967	0.000110612	0.000155763
CESYEF01	C5H10O_1-methyl-3-buten-1-ol	8808.22	0.831294	1.10885
CESYEF01	C5H10O_1-methyl-3-buten-1-ol	880.822	0.810579	1.24196
CESYEF01	C5H10O_1-methyl-3-buten-1-ol	88.0822	0.572945	1.03545
CESYEF01	C5H10O_1-methyl-3-buten-1-ol	8.80822	0.146202	0.321797
CESYEF01	C5H10O_1-methyl-3-buten-1-ol	0.00339613	6.54e-05	0.000322239
CESYEF01	C7H10_1,3,5-heptatriene	31238.5	0.815171	0.877694
CESYEF01	C7H10_1,3,5-heptatriene	3123.85	0.815282	0.941482
CESYEF01	C7H10_1,3,5-heptatriene	312.385	0.814845	0.927302
CESYEF01	C7H10_1,3,5-heptatriene	31.2385	0.808871	0.903844
CESYEF01	C7H10_1,3,5-heptatriene	4.78e-06	0.000584316	0.00172964
CESYEF01	C6H12_2-hexene	224680	0.815301	0.802785
CESYEF01	C6H12_2-hexene	22468	0.815307	0.815713
CESYEF01	C6H12_2-hexene	2246.8	0.81512	0.895604
CESYEF01	C6H12_2-hexene	224.68	0.813869	0.802974
CESYEF01	C6H12_2-hexene	0.161678	0.343725	0.462686
CESYEF01	C6H12_2-hexene	2.92e-05	9.16e-05	0.000132118
CESYEF01	C6H14_2-methylpentane	294964	0.780326	0.702831
CESYEF01	C6H14_2-methylpentane	29496.4	0.770854	0.696537
CESYEF01	C6H14_2-methylpentane	2949.64	0.588896	0.671465
CESYEF01	C6H14_2-methylpentane	294.964	0.165356	0.214096
CESYEF01	C6H14_2-methylpentane	0.0982707	5.61e-05	9.29684e-05
CESYEF01	C6H10O_4-methyl-4-pentenal	26661.1	0.791316	0.713052
CESYEF01	C6H10O_4-methyl-4-pentenal	2666.11	0.802585	0.92078
CESYEF01	C6H10O_4-methyl-4-pentenal	266.611	0.578115	0.834372
CESYEF01	C6H10O_4-methyl-4-pentenal	26.6611	0.105439	0.313337
CESYEF01	C6H10O_4-methyl-4-pentenal	0.0138514	5.54e-05	0.00061085
CESYEF01	C6H10O_5-hexen-2-one	14658.9	0.811095	0.705788
CESYEF01	C6H10O_5-hexen-2-one	1465.89	0.814084	0.840447
CESYEF01	C6H10O_5-hexen-2-one	146.589	0.809108	0.839117
CESYEF01	C6H10O_5-hexen-2-one	14.6589	0.780004	0.846194
CESYEF01	C6H10O_5-hexen-2-one	0.000101488	0.000215483	0.000347419
CESYEF01	C4H8_isobutene	3.2169e+06	1.19002	1.17435
CESYEF01	C4H8_isobutene	321690	1.17755	1.09565
CESYEF01	C4H8_isobutene	32169	0.701221	0.711184
CESYEF01	C4H8_isobutene	3216.9	0.114152	0.625167
CESYEF01	C4H8_isobutene	2.90957	0.000106502	0.000138199
CESYEF01	C3H6O_propionaldehyde	443121	1.13019	1.24273
CESYEF01	C3H6O_propionaldehyde	44312.1	1.14198	1.27319
CESYEF01	C3H6O_propionaldehyde	4431.21	1.13732	1.13976
CESYEF01	C3H6O_propionaldehyde	443.121	0.663588	0.75627
CESYEF01	C3H6O_propionaldehyde	174.734	0.336449	0.402157
CESYEF01	C3H6O_propionaldehyde	0.0558981	0.000107215	0.000161034
CESYEF01	C6H10_1,5-hexadiene	287265	0.815316	0.787946
CESYEF01	C6H10_1,5-hexadiene	28726.5	0.81531	0.77645
CESYEF01	C6H10_1,5-hexadiene	2872.65	0.815051	0.784959
CESYEF01	C6H10_1,5-hexadiene	287.265	0.812617	0.763349
CESYEF01	C6H10_1,5-hexadiene	0.41138	0.338888	0.336087
CESYEF01	C6H10_1,5-hexadiene	6.8e-05	9.12e-05	0.000100844
CESYEF01	C3H9N_propylamine	420665	1.16779	1.24924
CESYEF01	C3H9N_propylamine	42066.5	1.08664	1.25262
CESYEF01	C3H9N_propylamine	4206.65	1.06964	1.15871
CESYEF01	C3H9N_propylamine	420.665	0.926267	1.02748
CESYEF01	C3H9N_propylamine	17.049	0.133906	0.533148
CESYEF01	C3H9N_propylamine	0.0157768	0.000113126	0.000282197
COYTEQ	C4H8_1-butene	3.35726e+06	2.3419	2.40459
COYTEQ	C4H8_1-butene	335726	2.32671	2.38258
COYTEQ	C4H8_1-butene	33572.6	2.17801	2.35208
COYTEQ	C4H8_1-butene	3357.26	2.13799	2.29076
COYTEQ	C4H8_1-butene	2.84e-05	0.000237028	0.000413164
COYTEQ	C5H10O_1-methyl-3-buten-1-ol	8808.22	1.85368	2.23612
COYTEQ	C5H10O_1-methyl-3-buten-1-ol	880.822	1.79155	2.27807
COYTEQ	C5H10O_1-methyl-3-buten-1-ol	88.0822	1.75991	2.16563
COYTEQ	C5H10O_1-methyl-3-buten-1-ol	8.80822	1.78725	1.97968
COYTEQ	C5H10O_1-methyl-3-buten-1-ol	0.0458618	1.72832	1.64466
COYTEQ	C5H10O_1-methyl-3-buten-1-ol	8.05e-10	0.00968893	0.00768657
COYTEQ	C7H10_1,3,5-heptatriene	31238.5	1.42418	1.76943
COYTEQ	C7H10_1,3,5-heptatriene	3123.85	1.42418	1.80726
COYTEQ	C7H10_1,3,5-heptatriene	312.385	1.42395	1.69051
COYTEQ	C7H10_1,3,5-heptatriene	31.2385	1.42405	1.69253
COYTEQ	C7H10_1,3,5-heptatriene	3.15e-10	0.00043313	0.00121817
COYTEQ	C6H12_2-hexene	224680	1.42418	1.50578
COYTEQ	C6H12_2-hexene	22468	1.42553	1.53816
COYTEQ	C6H12_2-hexene	2246.8	1.42418	1.55814
COYTEQ	C6H12_2-hexene	224.68	1.42418	1.51351
COYTEQ	C6H12_2-hexene	0.0155362	1.40609	1.36149
COYTEQ	C6H12_2-hexene	2.58e-05	0.777523	0.719797
COYTEQ	C6H12_2-hexene	3.29e-09	0.000151142	0.000216648
COYTEQ	C6H14_2-methylpentane	294964	1.55577	1.74831
COYTEQ	C6H14_2-methylpentane	29496.4	1.60616	1.77004
COYTEQ	C6H14_2-methylpentane	2949.64	1.48372	1.73452
COYTEQ	C6H14_2-methylpentane	294.964	1.47932	1.66525
COYTEQ	C6H14_2-methylpentane	7.53e-09	0.000168904	0.000206473
COYTEQ	C6H14_2,2-dimethylbutane	479507	2.08774	1.91171
COYTEQ	C6H14_2,2-dimethylbutane	47950.7	2.13309	1.93863
COYTEQ	C6H14_2,2-dimethylbutane	4795.07	2.07896	1.96105
COYTEQ	C6H14_2,2-dimethylbutane	479.507	2.05393	1.85285
COYTEQ	C6H14_2,2-dimethylbutane	3.28e-05	0.000184017	0.000254602
COYTEQ	C6H10O_4-methyl-4-pentenal	26661.1	1.71813	1.59076
COYTEQ	C6H10O_4-methyl-4-pentenal	2666.11	1.71813	1.73141
COYTEQ	C6H10O_4-methyl-4-pentenal	266.611	1.74067	1.63171
COYTEQ	C6H10O_4-methyl-4-pentenal	26.6611	1.70759	1.65005
COYTEQ	C6H10O_4-methyl-4-pentenal	6.52e-11	0.0165301	0.0265608
COYTEQ	C6H10O_5-hexen-2-one	14658.9	1.42418	1.40709
COYTEQ	C6H10O_5-hexen-2-one	1465.89	1.42366	1.45631
COYTEQ	C6H10O_5-hexen-2-one	146.589	1.43128	1.40484
COYTEQ	C6H10O_5-hexen-2-one	14.6589	1.42418	1.44728
COYTEQ	C6H10O_5-hexen-2-one	2.46e-11	0.00839998	0.0467769
COYTEQ	C4H11N_dimethylethylamine	839016	2.13628	1.97868
COYTEQ	C4H11N_dimethylethylamine	83901.6	2.13628	2.00318
COYTEQ	C4H11N_dimethylethylamine	8390.16	2.1362	1.94842
COYTEQ	C4H11N_dimethylethylamine	839.016	2.1265	1.90654
COYTEQ	C4H11N_dimethylethylamine	2.67e-07	0.000251665	0.000808375
COYTEQ	C4H8_isobutene	3.2169e+06	2.21194	2.34394
COYTEQ	C4H8_isobutene	321690	2.20547	2.31504
COYTEQ	C4H8_isobutene	32169	2.14592	2.27889
COYTEQ	C4H8_isobutene	3216.9	2.13689	2.21911
COYTEQ	C4H8_isobutene	3.32e-05	0.00022694	0.000381716
COYTEQ	C5H13N_methyldiethylamine	299770	1.77182	1.7108
COYTEQ	C5H13N_methyldiethylamine	29977	1.77702	1.72018
COYTEQ	C5H13N_methyldiethylamine	2997.7	1.77588	1.68386
COYTEQ	C5H13N_methyldiethylamine	299.77	1.76878	1.65175
COYTEQ	C5H13N_methyldiethylamine	9.79e-08	0.00154283	0.552191
COYTEQ	C3H6O_propionaldehyde	443121	2.61546	2.68206
COYTEQ	C3H6O_propionaldehyde	44312.1	2.64895	2.69913
COYTEQ	C3H6O_propionaldehyde	4431.21	2.60137	2.65507
COYTEQ	C3H6O_propionaldehyde	443.121	2.43868	2.59231
COYTEQ	C3H6O_propionaldehyde	0.026867	2.10708	1.44183
COYTEQ	C3H6O_propionaldehyde	4.92e-06	0.0222698	0.00633044
COYTEQ	C5H12O_3-methyl-1-butanol	6301.87	1.78023	1.8929
COYTEQ	C5H12O_3-methyl-1-butanol	630.187	1.82664	1.74408
COYTEQ	C5H12O_3-methyl-1-butanol	63.0187	1.81929	1.77043
COYTEQ	C5H12O_3-methyl-1-butanol	6.30187	1.80782	1.6316
COYTEQ	C5H12O_3-methyl-1-butanol	0.1	1.76422	1.48157
COYTEQ	C5H12O_3-methyl-1-butanol	6.97e-10	0.0485218	0.0138682
COYTEQ	C6H10_1,5-hexadiene	287265	1.65037	1.52435
COYTEQ	C6H10_1,5-hexadiene	28726.5	1.66631	1.55715
COYTEQ	C6H10_1,5-hexadiene	2872.65	1.55515	1.53584
COYTEQ	C6H10_1,5-hexadiene	287.265	1.48594	1.51261
COYTEQ	C6H10_1,5-hexadiene	21.7986	1.42433	1.4508
COYTEQ	C6H10_1,5-hexadiene	6.56e-05	0.639515	0.852556
COYTEQ	C6H10_1,5-hexadiene	1.27e-08	0.000171357	0.000359033
COYTEQ	C3H9N_propylamine	420665	2.58551	2.37324
COYTEQ	C3H9N_propylamine	42066.5	2.4971	2.3624
COYTEQ	C3H9N_propylamine	4206.65	2.45595	2.34306
COYTEQ	C3H9N_propylamine	420.665	2.38612	2.29683
COYTEQ	C3H9N_propylamine	0.00191221	2.03329	1.30147
COYTEQ	C3H9N_propylamine	1.42e-06	0.00350618	0.0135974
CUMDIY	C4H8_1-butene	3.35726e+06	1.20296	1.25576
CUMDIY	C4H8_1-butene	335726	1.20286	1.23813
CUMDIY	C4H8_1-butene	33572.6	1.13177	1.15277
CUMDIY	C4H8_1-butene	3357.26	1.03187	1.08517
CUMDIY	C4H8_1-butene	0.000220834	0.000122641	8.59578e-05
CUMDIY	C5H10O_1-methyl-3-buten-1-ol	8808.22	0.812941	1.14324
CUMDIY	C5H10O_1-methyl-3-buten-1-ol	880.822	0.81381	1.25144
CUMDIY	C5H10O_1-methyl-3-buten-1-ol	88.0822	0.812502	1.18022
CUMDIY	C5H10O_1-methyl-3-buten-1-ol	8.80822	0.810115	0.989302
CUMDIY	C5H10O_1-methyl-3-buten-1-ol	0.00213363	0.0986036	0.649613
CUMDIY	C7H10_1,3,5-heptatriene	31238.5	0.609711	0.864507
CUMDIY	C7H10_1,3,5-heptatriene	3123.85	0.622413	0.896116
CUMDIY	C7H10_1,3,5-heptatriene	312.385	0.609711	0.854959
CUMDIY	C7H10_1,3,5-heptatriene	31.2385	0.609711	0.722054
CUMDIY	C7H10_1,3,5-heptatriene	5.88e-09	0.000285611	0.000175041
CUMDIY	C6H12_2-hexene	224680	0.811409	0.705676
CUMDIY	C6H12_2-hexene	22468	0.811906	0.702462
CUMDIY	C6H12_2-hexene	2246.8	0.809453	0.7108
CUMDIY	C6H12_2-hexene	224.68	0.804455	0.668948
CUMDIY	C6H12_2-hexene	1.00025	0.702975	0.584113
CUMDIY	C6H12_2-hexene	0.0123374	0.593009	0.481976
CUMDIY	C6H12_2-hexene	6.96e-08	8.86e-05	5.25719e-05
CUMDIY	C6H14_2-methylpentane	294964	0.812945	0.823334
CUMDIY	C6H14_2-methylpentane	29496.4	0.812621	0.813523
CUMDIY	C6H14_2-methylpentane	2949.64	0.812417	0.760136
CUMDIY	C6H14_2-methylpentane	294.964	0.811754	0.757073
CUMDIY	C6H14_2-methylpentane	4.76e-06	8.3e-05	8.51201e-05
CUMDIY	C6H14_2,2-dimethylbutane	479507	0.242622	0.441292
CUMDIY	C6H14_2,2-dimethylbutane	47950.7	0.244958	0.261835
CUMDIY	C6H14_2,2-dimethylbutane	4795.07	0.0275136	0.067205
CUMDIY	C6H14_2,2-dimethylbutane	479.507	0.00271309	0.00299806
CUMDIY	C6H14_2,2-dimethylbutane	1.91041	1.07e-05	2.2832e-05
CUMDIY	C6H10O_4-methyl-4-pentenal	26661.1	0.81206	0.625145
CUMDIY	C6H10O_4-methyl-4-pentenal	2666.11	0.812844	0.793847
CUMDIY	C6H10O_4-methyl-4-pentenal	266.611	0.810671	0.695576
CUMDIY	C6H10O_4-methyl-4-pentenal	26.6611	0.811284	0.675735
CUMDIY	C6H10O_4-methyl-4-pentenal	1.97e-07	2.56e-05	0.000101414
CUMDIY	C6H10O_5-hexen-2-one	14658.9	0.751454	0.597377
CUMDIY	C6H10O_5-hexen-2-one	1465.89	0.778066	0.691147
CUMDIY	C6H10O_5-hexen-2-one	146.589	0.767128	0.656954
CUMDIY	C6H10O_5-hexen-2-one	14.6589	0.730753	0.655063
CUMDIY	C6H10O_5-hexen-2-one	2.11e-08	9.41e-05	9.44953e-05
CUMDIY	C4H11N_dimethylethylamine	839016	1.00938	0.963418
CUMDIY	C4H11N_dimethylethylamine	83901.6	0.996849	0.978965
CUMDIY	C4H11N_dimethylethylamine	8390.16	0.979081	0.886206
CUMDIY	C4H11N_dimethylethylamine	839.016	0.94716	0.863795
CUMDIY	C4H11N_dimethylethylamine	0.00707986	0.0169659	0.00833624
CUMDIY	C4H8_isobutene	3.2169e+06	1.20761	1.21201
CUMDIY	C4H8_isobutene	321690	1.20627	1.20351
CUMDIY	C4H8_isobutene	32169	1.13282	1.14639
CUMDIY	C4H8_isobutene	3216.9	1.02588	1.06192
CUMDIY	C4H8_isobutene	0.00427398	0.00011742	9.59707e-05
CUMDIY	C3H6O_propionaldehyde	443121	1.21607	1.22709
CUMDIY	C3H6O_propionaldehyde	44312.1	1.21608	1.21998
CUMDIY	C3H6O_propionaldehyde	4431.21	1.21568	1.17857
CUMDIY	C3H6O_propionaldehyde	443.121	1.19266	1.16359
CUMDIY	C3H6O_propionaldehyde	6.21496	0.608232	0.521114
CUMDIY	C3H6O_propionaldehyde	0.000133234	1.64e-05	8.2457e-05
CUMDIY	C5H12O_3-methyl-1-butanol	6301.87	0.813364	0.97514
CUMDIY	C5H12O_3-methyl-1-butanol	630.187	0.813388	0.924548
CUMDIY	C5H12O_3-methyl-1-butanol	63.0187	0.812371	0.931588
CUMDIY	C5H12O_3-methyl-1-butanol	6.30187	0.809265	0.794922
CUMDIY	C5H12O_3-methyl-1-butanol	0.0164614	0.113577	0.401288
CUMDIY	C6H10_1,5-hexadiene	287265	0.812944	0.677167
CUMDIY	C6H10_1,5-hexadiene	28726.5	0.812946	0.678729
CUMDIY	C6H10_1,5-hexadiene	2872.65	0.812929	0.655961
CUMDIY	C6H10_1,5-hexadiene	287.265	0.812255	0.67776
CUMDIY	C6H10_1,5-hexadiene	1.00235	0.729102	0.603855
CUMDIY	C6H10_1,5-hexadiene	0.0190493	0.571629	0.438404
CUMDIY	C6H10_1,5-hexadiene	2.16e-07	8.41e-05	7.56586e-05
CUMDIY	C3H9N_propylamine	420665	1.21745	1.14193
CUMDIY	C3H9N_propylamine	42066.5	1.21911	1.11603
CUMDIY	C3H9N_propylamine	4206.65	1.21463	1.06748
CUMDIY	C3H9N_propylamine	420.665	1.17281	1.0997
CUMDIY	C3H9N_propylamine	2.5078	0.827305	0.694324
CUMDIY	C3H9N_propylamine	0.00534	0.152893	0.381543
CUTKOS	C4H8_1-butene	3.35726e+06	2.49459	2.60782
CUTKOS	C4H8_1-butene	335726	2.4918	2.53219
CUTKOS	C4H8_1-butene	33572.6	2.48788	2.48553
CUTKOS	C4H8_1-butene	3357.26	2.47452	2.36197
CUTKOS	C4H8_1-butene	0.00110669	0.000254607	0.00026497
CUTKOS	C5H10O_1-methyl-3-buten-1-ol	8808.22	1.75219	2.47718
CUTKOS	C5H10O_1-methyl-3-buten-1-ol	880.822	1.75264	2.49189
CUTKOS	C5H10O_1-methyl-3-buten-1-ol	88.0822	1.68478	2.3546
CUTKOS	C5H10O_1-methyl-3-buten-1-ol	8.80822	1.65672	2.0324
CUTKOS	C5H10O_1-methyl-3-buten-1-ol	0.0218563	0.326855	0.707642
CUTKOS	C5H10O_1-methyl-3-buten-1-ol	8.02e-06	5.94e-05	0.000393079
CUTKOS	C7H10_1,3,5-heptatriene	31238.5	1.59797	1.96051
CUTKOS	C7H10_1,3,5-heptatriene	3123.85	1.58946	1.95137
CUTKOS	C7H10_1,3,5-heptatriene	312.385	1.54886	1.79947
CUTKOS	C7H10_1,3,5-heptatriene	31.2385	1.54348	1.71249
CUTKOS	C7H10_1,3,5-heptatriene	1.18e-07	0.000698427	0.000877091
CUTKOS	C6H12_2-hexene	224680	1.69404	1.68833
CUTKOS	C6H12_2-hexene	22468	1.74565	1.74199
CUTKOS	C6H12_2-hexene	2246.8	1.67343	1.71465
CUTKOS	C6H12_2-hexene	224.68	1.65909	1.60216
CUTKOS	C6H12_2-hexene	0.172895	1.59241	1.40845
CUTKOS	C6H12_2-hexene	0.00412992	0.663343	0.725112
CUTKOS	C6H12_2-hexene	1.16e-06	0.000198894	0.000240054
CUTKOS	C6H14_2-methylpentane	294964	1.65947	1.65835
CUTKOS	C6H14_2-methylpentane	29496.4	1.65947	1.68255
CUTKOS	C6H14_2-methylpentane	2949.64	1.65946	1.61257
CUTKOS	C6H14_2-methylpentane	294.964	1.65939	1.53953
CUTKOS	C6H14_2-methylpentane	4.08e-06	0.000189974	0.000195981
CUTKOS	C6H14_2,2-dimethylbutane	479507	1.11039	1.43945
CUTKOS	C6H14_2,2-dimethylbutane	47950.7	1.09928	1.48006
CUTKOS	C6H14_2,2-dimethylbutane	4795.07	0.834858	1.38018
CUTKOS	C6H14_2,2-dimethylbutane	479.507	0.381176	0.577386
CUTKOS	C6H14_2,2-dimethylbutane	0.0963267	0.000127779	0.000148539
CUTKOS	C6H10O_4-methyl-4-pentenal	26661.1	1.66779	1.78467
CUTKOS	C6H10O_4-methyl-4-pentenal	2666.11	1.72794	1.909
CUTKOS	C6H10O_4-methyl-4-pentenal	266.611	1.71042	1.77697
CUTKOS	C6H10O_4-methyl-4-pentenal	26.6611	1.67617	1.70177
CUTKOS	C6H10O_4-methyl-4-pentenal	2.05e-07	8.11e-05	0.00018844
CUTKOS	C6H10O_5-hexen-2-one	14658.9	1.66901	1.68834
CUTKOS	C6H10O_5-hexen-2-one	1465.89	1.66705	1.72278
CUTKOS	C6H10O_5-hexen-2-one	146.589	1.65935	1.64664
CUTKOS	C6H10O_5-hexen-2-one	14.6589	1.65733	1.61798
CUTKOS	C6H10O_5-hexen-2-one	1.14e-07	0.00013274	0.000200358
CUTKOS	C4H11N_dimethylethylamine	839016	1.83154	1.95449
CUTKOS	C4H11N_dimethylethylamine	83901.6	1.9116	1.9702
CUTKOS	C4H11N_dimethylethylamine	8390.16	1.79196	1.90606
CUTKOS	C4H11N_dimethylethylamine	839.016	1.73698	1.79671
CUTKOS	C4H11N_dimethylethylamine	0.000268429	0.000184183	0.000172018
CUTKOS	C4H8_isobutene	3.2169e+06	2.45703	2.54165
CUTKOS	C4H8_isobutene	321690	2.43886	2.47221
CUTKOS	C4H8_isobutene	32169	2.24489	2.41848
CUTKOS	C4H8_isobutene	3216.9	2.0947	2.29557
CUTKOS	C4H8_isobutene	0.00175924	0.000247208	0.000356638
CUTKOS	C5H13N_methyldiethylamine	299770	1.67015	1.67795
CUTKOS	C5H13N_methyldiethylamine	29977	1.64994	1.7149
CUTKOS	C5H13N_methyldiethylamine	2997.7	1.62449	1.6508
CUTKOS	C5H13N_methyldiethylamine	299.77	1.56878	1.58646
CUTKOS	C5H13N_methyldiethylamine	0.00497475	0.005378	0.0408562
CUTKOS	C3H6O_propionaldehyde	443121	2.76331	2.83505
CUTKOS	C3H6O_propionaldehyde	44312.1	2.77106	2.82475
CUTKOS	C3H6O_propionaldehyde	4431.21	2.77627	2.70791
CUTKOS	C3H6O_propionaldehyde	443.121	2.56331	2.54336
CUTKOS	C3H6O_propionaldehyde	0.00147405	0.000145497	0.00029294
CUTKOS	C5H12O_3-methyl-1-butanol	6301.87	1.71656	2.08961
CUTKOS	C5H12O_3-methyl-1-butanol	630.187	1.74581	1.91693
CUTKOS	C5H12O_3-methyl-1-butanol	63.0187	1.70496	1.86948
CUTKOS	C5H12O_3-methyl-1-butanol	6.30187	1.65791	1.64927
CUTKOS	C5H12O_3-methyl-1-butanol	0.0293768	1.06182	0.618507
CUTKOS	C5H12O_3-methyl-1-butanol	1.03e-05	8.3e-05	0.000182442
CUTKOS	C6H10_1,5-hexadiene	287265	1.72416	1.57775
CUTKOS	C6H10_1,5-hexadiene	28726.5	1.79408	1.60748
CUTKOS	C6H10_1,5-hexadiene	2872.65	1.74048	1.57612
CUTKOS	C6H10_1,5-hexadiene	287.265	1.6699	1.51557
CUTKOS	C6H10_1,5-hexadiene	8.65775	1.65712	1.43641
CUTKOS	C6H10_1,5-hexadiene	0.004405	0.32242	0.585537
CUTKOS	C6H10_1,5-hexadiene	2.71e-06	0.000186759	0.000222872
CUTKOS	C3H9N_propylamine	420665	2.65682	2.63838
CUTKOS	C3H9N_propylamine	42066.5	2.48933	2.63208
CUTKOS	C3H9N_propylamine	4206.65	2.48516	2.53934
CUTKOS	C3H9N_propylamine	420.665	2.47364	2.45225
CUTKOS	C3H9N_propylamine	0.000422262	0.000207468	0.000289637
DAJHUS	C4H8_1-butene	3.35726e+06	0.879144	0.768565
DAJHUS	C4H8_1-butene	335726	0.832698	0.693153
DAJHUS	C4H8_1-butene	33572.6	0.119382	0.609515
DAJHUS	C4H8_1-butene	3357.26	0.0119641	0.0141111
DAJHUS	C4H8_1-butene	20.2102	7.34e-05	9.89343e-05
DAJHUS	C4H8_isobutene	3.2169e+06	1.35911	1.14363
DAJHUS	C4H8_isobutene	321690	1.35779	1.1295
DAJHUS	C4H8_isobutene	32169	1.22911	0.835015
DAJHUS	C4H8_isobutene	3216.9	0.381457	0.231371
DAJHUS	C4H8_isobutene	1.20769	0.000130086	0.000112247
DAJHUS	C3H6O_propionaldehyde	443121	0.33443	1.12874
DAJHUS	C3H6O_propionaldehyde	44312.1	0.334419	0.955706
DAJHUS	C3H6O_propionaldehyde	4431.21	0.333395	0.320655
DAJHUS	C3H6O_propionaldehyde	443.121	0.0390972	0.0449185
DAJHUS	C3H6O_propionaldehyde	0.445313	3.59e-05	3.734e-05
DAJHUS	C3H9N_propylamine	420665	1.34375	0.564616
DAJHUS	C3H9N_propylamine	42066.5	0.10126	0.547359
DAJHUS	C3H9N_propylamine	4206.65	0.00981316	0.0175843
DAJHUS	C3H9N_propylamine	420.665	0.00093521	0.00274395
DAJHUS	C3H9N_propylamine	47.8202	0.000123603	0.000221114
DEGJIK	C4H8_1-butene	3.35726e+06	2.28849	2.20256
DEGJIK	C4H8_1-butene	335726	2.27772	2.13292
DEGJIK	C4H8_1-butene	33572.6	2.06401	2.05763
DEGJIK	C4H8_1-butene	3357.26	1.85481	1.99826
DEGJIK	C4H8_1-butene	0.00388059	0.000229256	0.000297707
DEGJIK	C5H10O_1-methyl-3-buten-1-ol	8808.22	1.58377	2.0177
DEGJIK	C5H10O_1-methyl-3-buten-1-ol	880.822	1.58204	2.07434
DEGJIK	C5H10O_1-methyl-3-buten-1-ol	88.0822	1.52991	1.91555
DEGJIK	C5H10O_1-methyl-3-buten-1-ol	8.80822	1.40506	1.55834
DEGJIK	C5H10O_1-methyl-3-buten-1-ol	0.24543	0.555359	0.458425
DEGJIK	C5H10O_1-methyl-3-buten-1-ol	6.63e-05	0.000215627	0.000295571
DEGJIK	C7H10_1,3,5-heptatriene	31238.5	1.19232	1.44724
DEGJIK	C7H10_1,3,5-heptatriene	3123.85	1.19232	1.47092
DEGJIK	C7H10_1,3,5-heptatriene	312.385	1.19232	1.37272
DEGJIK	C7H10_1,3,5-heptatriene	31.2385	1.19227	1.31486
DEGJIK	C7H10_1,3,5-heptatriene	6.78e-07	0.000724084	0.00158394
DEGJIK	C6H12_2-hexene	224680	1.35207	1.29111
DEGJIK	C6H12_2-hexene	22468	1.41783	1.28908
DEGJIK	C6H12_2-hexene	2246.8	1.2661	1.28665
DEGJIK	C6H12_2-hexene	224.68	1.20942	1.21591
DEGJIK	C6H12_2-hexene	10.0082	1.19018	1.16032
DEGJIK	C6H12_2-hexene	0.0341755	0.654612	0.813042
DEGJIK	C6H12_2-hexene	5.55e-06	0.000159853	0.000288926
DEGJIK	C6H14_2-methylpentane	294964	1.4916	1.41247
DEGJIK	C6H14_2-methylpentane	29496.4	1.47907	1.39396
DEGJIK	C6H14_2-methylpentane	2949.64	1.49044	1.3355
DEGJIK	C6H14_2-methylpentane	294.964	1.38516	1.25589
DEGJIK	C6H14_2-methylpentane	0.000398988	0.00016603	0.000159735
DEGJIK	C6H14_2,2-dimethylbutane	479507	1.43666	1.53627
DEGJIK	C6H14_2,2-dimethylbutane	47950.7	1.40831	1.47656
DEGJIK	C6H14_2,2-dimethylbutane	4795.07	0.797564	1.30195
DEGJIK	C6H14_2,2-dimethylbutane	479.507	0.11497	0.485202
DEGJIK	C6H14_2,2-dimethylbutane	0.486353	0.000107093	0.000194572
DEGJIK	C6H10O_4-methyl-4-pentenal	26661.1	1.49753	1.41115
DEGJIK	C6H10O_4-methyl-4-pentenal	2666.11	1.5294	1.53996
DEGJIK	C6H10O_4-methyl-4-pentenal	266.611	1.47926	1.43237
DEGJIK	C6H10O_4-methyl-4-pentenal	26.6611	1.39301	1.35812
DEGJIK	C6H10O_4-methyl-4-pentenal	8.04e-05	0.000160979	0.000901713
DEGJIK	C6H10O_5-hexen-2-one	14658.9	1.21103	1.33326
DEGJIK	C6H10O_5-hexen-2-one	1465.89	1.20691	1.37483
DEGJIK	C6H10O_5-hexen-2-one	146.589	1.19427	1.33639
DEGJIK	C6H10O_5-hexen-2-one	14.6589	1.19131	1.29296
DEGJIK	C6H10O_5-hexen-2-one	6.43e-06	0.000514286	0.000663112
DEGJIK	C4H11N_dimethylethylamine	839016	1.9904	1.70758
DEGJIK	C4H11N_dimethylethylamine	83901.6	1.98883	1.74721
DEGJIK	C4H11N_dimethylethylamine	8390.16	1.82654	1.64983
DEGJIK	C4H11N_dimethylethylamine	839.016	1.64951	1.52516
DEGJIK	C4H11N_dimethylethylamine	0.00452616	0.000155134	0.00021392
DEGJIK	C4H8_isobutene	3.2169e+06	2.37944	2.18935
DEGJIK	C4H8_isobutene	321690	2.37909	2.12585
DEGJIK	C4H8_isobutene	32169	2.33738	2.07518
DEGJIK	C4H8_isobutene	3216.9	2.10316	1.95344
DEGJIK	C4H8_isobutene	0.0250226	0.000233578	0.000318678
DEGJIK	C5H13N_methyldiethylamine	299770	1.4068	1.40145
DEGJIK	C5H13N_methyldiethylamine	29977	1.36462	1.4022
DEGJIK	C5H13N_methyldiethylamine	2997.7	1.35654	1.34919
DEGJIK	C5H13N_methyldiethylamine	299.77	1.1748	1.30218
DEGJIK	C5H13N_methyldiethylamine	0.00480098	0.000528627	0.00344106
DEGJIK	C3H6O_propionaldehyde	443121	2.38094	2.26148
DEGJIK	C3H6O_propionaldehyde	44312.1	2.38108	2.26853
DEGJIK	C3H6O_propionaldehyde	4431.21	2.38124	2.19815
DEGJIK	C3H6O_propionaldehyde	443.121	2.35438	2.02983
DEGJIK	C3H6O_propionaldehyde	22.8073	1.64309	0.78664
DEGJIK	C3H6O_propionaldehyde	0.00884367	0.000491334	0.000343543
DEGJIK	C5H12O_3-methyl-1-butanol	6301.87	1.58718	1.79674
DEGJIK	C5H12O_3-methyl-1-butanol	630.187	1.587	1.68338
DEGJIK	C5H12O_3-methyl-1-butanol	63.0187	1.57249	1.55108
DEGJIK	C5H12O_3-methyl-1-butanol	6.30187	1.33653	0.844999
DEGJIK	C5H12O_3-methyl-1-butanol	1.55298	0.25644	0.312977
DEGJIK	C5H12O_3-methyl-1-butanol	0.00246602	0.000161294	0.000583622
DEGJIK	C6H10_1,5-hexadiene	287265	1.58272	1.24449
DEGJIK	C6H10_1,5-hexadiene	28726.5	1.57543	1.24741
DEGJIK	C6H10_1,5-hexadiene	2872.65	1.50586	1.21233
DEGJIK	C6H10_1,5-hexadiene	287.265	1.31094	1.17025
DEGJIK	C6H10_1,5-hexadiene	10.0754	1.18712	1.0975
DEGJIK	C6H10_1,5-hexadiene	0.163859	0.775468	0.906418
DEGJIK	C6H10_1,5-hexadiene	1.66e-05	0.00017181	0.000222863
DEGJIK	C3H9N_propylamine	420665	2.38422	2.11482
DEGJIK	C3H9N_propylamine	42066.5	2.3621	2.0773
DEGJIK	C3H9N_propylamine	4206.65	2.26436	2.04574
DEGJIK	C3H9N_propylamine	420.665	2.01111	1.97313
DEGJIK	C3H9N_propylamine	12.2966	1.277	1.10623
DEGJIK	C3H9N_propylamine	0.00151781	0.000246843	0.000315642
DEYLUQ	C4H8_1-butene	3.35726e+06	1.64742	1.67761
DEYLUQ	C4H8_1-butene	335726	1.63761	1.64878
DEYLUQ	C4H8_1-butene	33572.6	1.43301	1.57972
DEYLUQ	C4H8_1-butene	3357.26	1.28754	1.4595
DEYLUQ	C4H8_1-butene	0.00386148	0.000166461	0.000176481
DEYLUQ	C5H10O_1-methyl-3-buten-1-ol	8808.22	1.18517	1.5787
DEYLUQ	C5H10O_1-methyl-3-buten-1-ol	880.822	1.20949	1.67756
DEYLUQ	C5H10O_1-methyl-3-buten-1-ol	88.0822	1.12467	1.6085
DEYLUQ	C5H10O_1-methyl-3-buten-1-ol	8.80822	1.04523	1.23642
DEYLUQ	C5H10O_1-methyl-3-buten-1-ol	0.0368834	0.564945	0.665531
DEYLUQ	C5H10O_1-methyl-3-buten-1-ol	0.00323307	0.539343	0.681376
DEYLUQ	C7H10_1,3,5-heptatriene	31238.5	0.968026	1.49701
DEYLUQ	C7H10_1,3,5-heptatriene	3123.85	0.978687	1.44694
DEYLUQ	C7H10_1,3,5-heptatriene	312.385	0.936232	1.37063
DEYLUQ	C7H10_1,3,5-heptatriene	31.2385	0.897154	1.24189
DEYLUQ	C7H10_1,3,5-heptatriene	9.89e-07	0.000164142	0.00110991
DEYLUQ	C6H12_2-hexene	224680	1.08309	1.04835
DEYLUQ	C6H12_2-hexene	22468	1.09072	1.05009
DEYLUQ	C6H12_2-hexene	2246.8	1.06094	1.05056
DEYLUQ	C6H12_2-hexene	224.68	0.986842	0.969581
DEYLUQ	C6H12_2-hexene	1.00146	0.804075	0.818737
DEYLUQ	C6H12_2-hexene	0.0604507	0.566771	0.695345
DEYLUQ	C6H12_2-hexene	5.36e-06	0.000111587	0.000190663
DEYLUQ	C6H14_2-methylpentane	294964	1.07623	1.08582
DEYLUQ	C6H14_2-methylpentane	29496.4	1.04869	1.07951
DEYLUQ	C6H14_2-methylpentane	2949.64	1.03625	0.980195
DEYLUQ	C6H14_2-methylpentane	294.964	0.967164	0.958869
DEYLUQ	C6H14_2-methylpentane	2.92e-06	0.000113026	0.000111507
DEYLUQ	C6H14_2,2-dimethylbutane	479507	1.1396	1.00445
DEYLUQ	C6H14_2,2-dimethylbutane	47950.7	1.13812	1.00571
DEYLUQ	C6H14_2,2-dimethylbutane	4795.07	1.09241	0.968476
DEYLUQ	C6H14_2,2-dimethylbutane	479.507	0.869324	0.894949
DEYLUQ	C6H14_2,2-dimethylbutane	4.15e-06	0.000118976	0.000116056
DEYLUQ	C6H10O_4-methyl-4-pentenal	26661.1	1.08475	1.14847
DEYLUQ	C6H10O_4-methyl-4-pentenal	2666.11	1.11083	1.2754
DEYLUQ	C6H10O_4-methyl-4-pentenal	266.611	1.06403	1.16559
DEYLUQ	C6H10O_4-methyl-4-pentenal	26.6611	1.05615	1.0917
DEYLUQ	C6H10O_4-methyl-4-pentenal	2.23e-07	8.44e-05	0.000233205
DEYLUQ	C6H10O_5-hexen-2-one	14658.9	0.988022	0.994093
DEYLUQ	C6H10O_5-hexen-2-one	1465.89	1.00681	1.09358
DEYLUQ	C6H10O_5-hexen-2-one	146.589	0.978656	1.03154
DEYLUQ	C6H10O_5-hexen-2-one	14.6589	0.945682	0.982487
DEYLUQ	C6H10O_5-hexen-2-one	3.61e-07	5.48e-05	0.000180413
DEYLUQ	C4H11N_dimethylethylamine	839016	1.24748	1.31364
DEYLUQ	C4H11N_dimethylethylamine	83901.6	1.24634	1.36692
DEYLUQ	C4H11N_dimethylethylamine	8390.16	1.23799	1.26686
DEYLUQ	C4H11N_dimethylethylamine	839.016	1.20483	1.19737
DEYLUQ	C4H11N_dimethylethylamine	5.68e-05	0.000132826	9.11833e-05
DEYLUQ	C4H8_isobutene	3.2169e+06	1.52145	1.56462
DEYLUQ	C4H8_isobutene	321690	1.4836	1.55349
DEYLUQ	C4H8_isobutene	32169	1.34656	1.49456
DEYLUQ	C4H8_isobutene	3216.9	1.27335	1.39915
DEYLUQ	C4H8_isobutene	0.00345206	0.000155425	0.000154681
DEYLUQ	C5H13N_methyldiethylamine	299770	1.00446	1.04954
DEYLUQ	C5H13N_methyldiethylamine	29977	0.977528	1.06642
DEYLUQ	C5H13N_methyldiethylamine	2997.7	0.990252	0.982202
DEYLUQ	C5H13N_methyldiethylamine	299.77	0.93053	1.01611
DEYLUQ	C5H13N_methyldiethylamine	2.11e-06	0.000118768	7.4707e-05
DEYLUQ	C3H6O_propionaldehyde	443121	1.70215	1.77449
DEYLUQ	C3H6O_propionaldehyde	44312.1	1.69804	1.78967
DEYLUQ	C3H6O_propionaldehyde	4431.21	1.69704	1.66632
DEYLUQ	C3H6O_propionaldehyde	443.121	1.52799	1.58606
DEYLUQ	C3H6O_propionaldehyde	27.5927	1.07222	0.734323
DEYLUQ	C3H6O_propionaldehyde	0.00217348	0.000123406	0.000167384
DEYLUQ	C5H12O_3-methyl-1-butanol	6301.87	1.12617	1.28765
DEYLUQ	C5H12O_3-methyl-1-butanol	630.187	1.11933	1.18563
DEYLUQ	C5H12O_3-methyl-1-butanol	63.0187	1.12939	1.1471
DEYLUQ	C5H12O_3-methyl-1-butanol	6.30187	1.10294	0.88285
DEYLUQ	C5H12O_3-methyl-1-butanol	0.0533956	0.827806	0.711405
DEYLUQ	C5H12O_3-methyl-1-butanol	0.0042485	0.626948	0.614928
DEYLUQ	C6H10_1,5-hexadiene	287265	1.18068	0.872343
DEYLUQ	C6H10_1,5-hexadiene	28726.5	1.15265	0.889556
DEYLUQ	C6H10_1,5-hexadiene	2872.65	1.11086	0.82814
DEYLUQ	C6H10_1,5-hexadiene	287.265	1.03196	0.815143
DEYLUQ	C6H10_1,5-hexadiene	10.0849	0.896252	0.737112
DEYLUQ	C6H10_1,5-hexadiene	0.168298	0.575007	0.542514
DEYLUQ	C6H10_1,5-hexadiene	1.38e-05	0.000123438	0.000142234
DEYLUQ	C3H9N_propylamine	420665	1.72044	1.63156
DEYLUQ	C3H9N_propylamine	42066.5	1.68359	1.64979
DEYLUQ	C3H9N_propylamine	4206.65	1.57562	1.57338
DEYLUQ	C3H9N_propylamine	420.665	1.37254	1.52868
DEYLUQ	C3H9N_propylamine	4.14412	0.84884	0.469552
DEYLUQ	C3H9N_propylamine	0.000495275	0.00015269	0.000173214
DOGZIJ	C4H8_1-butene	3.35726e+06	2.35819	2.42764
DOGZIJ	C4H8_1-butene	335726	2.33013	2.35923
DOGZIJ	C4H8_1-butene	33572.6	2.14795	2.24593
DOGZIJ	C4H8_1-butene	3357.26	1.94024	2.10037
DOGZIJ	C4H8_1-butene	0.00153586	0.000241816	0.000219634
DOGZIJ	C5H10O_1-methyl-3-buten-1-ol	8808.22	1.84316	2.14168
DOGZIJ	C5H10O_1-methyl-3-buten-1-ol	880.822	1.77663	2.1403
DOGZIJ	C5H10O_1-methyl-3-buten-1-ol	88.0822	1.7617	2.0484
DOGZIJ	C5H10O_1-methyl-3-buten-1-ol	8.80822	1.54004	1.70806
DOGZIJ	C5H10O_1-methyl-3-buten-1-ol	0.0624147	0.92124	0.905489
DOGZIJ	C5H10O_1-methyl-3-buten-1-ol	2.26e-06	4.25e-05	0.000142945
DOGZIJ	C7H10_1,3,5-heptatriene	31238.5	1.43412	1.89917
DOGZIJ	C7H10_1,3,5-heptatriene	3123.85	1.39649	1.88088
DOGZIJ	C7H10_1,3,5-heptatriene	312.385	1.33439	1.6589
DOGZIJ	C7H10_1,3,5-heptatriene	31.2385	1.32759	1.5252
DOGZIJ	C7H10_1,3,5-heptatriene	3.1e-07	0.000356917	0.000881772
DOGZIJ	C6H12_2-hexene	224680	1.75149	1.50148
DOGZIJ	C6H12_2-hexene	22468	1.77534	1.47284
DOGZIJ	C6H12_2-hexene	2246.8	1.6782	1.43412
DOGZIJ	C6H12_2-hexene	224.68	1.55919	1.33067
DOGZIJ	C6H12_2-hexene	0.0949268	1.11341	1.07633
DOGZIJ	C6H12_2-hexene	1.86e-06	0.000184321	0.000281111
DOGZIJ	C6H14_2-methylpentane	294964	1.56885	1.5521
DOGZIJ	C6H14_2-methylpentane	29496.4	1.54393	1.55332
DOGZIJ	C6H14_2-methylpentane	2949.64	1.47809	1.47666
DOGZIJ	C6H14_2-methylpentane	294.964	1.36059	1.42177
DOGZIJ	C6H14_2-methylpentane	1.24e-06	0.000167214	0.000214452
DOGZIJ	C6H14_2,2-dimethylbutane	479507	1.33553	1.43785
DOGZIJ	C6H14_2,2-dimethylbutane	47950.7	1.33513	1.43918
DOGZIJ	C6H14_2,2-dimethylbutane	4795.07	1.32787	1.4317
DOGZIJ	C6H14_2,2-dimethylbutane	479.507	1.3273	1.32446
DOGZIJ	C6H14_2,2-dimethylbutane	2.7e-06	0.000141388	0.000139702
DOGZIJ	C6H10O_4-methyl-4-pentenal	26661.1	1.58434	1.56659
DOGZIJ	C6H10O_4-methyl-4-pentenal	2666.11	1.59451	1.67117
DOGZIJ	C6H10O_4-methyl-4-pentenal	266.611	1.47798	1.57123
DOGZIJ	C6H10O_4-methyl-4-pentenal	26.6611	1.37696	1.46789
DOGZIJ	C6H10O_4-methyl-4-pentenal	5.78e-07	9.92e-05	0.000652394
DOGZIJ	C6H10O_5-hexen-2-one	14658.9	1.58308	1.47043
DOGZIJ	C6H10O_5-hexen-2-one	1465.89	1.56975	1.48962
DOGZIJ	C6H10O_5-hexen-2-one	146.589	1.50625	1.39724
DOGZIJ	C6H10O_5-hexen-2-one	14.6589	1.38811	1.34115
DOGZIJ	C6H10O_5-hexen-2-one	5.27e-07	0.000161923	0.000534496
DOGZIJ	C4H11N_dimethylethylamine	839016	1.94076	1.84563
DOGZIJ	C4H11N_dimethylethylamine	83901.6	1.90731	1.86008
DOGZIJ	C4H11N_dimethylethylamine	8390.16	1.8133	1.76455
DOGZIJ	C4H11N_dimethylethylamine	839.016	1.64206	1.6133
DOGZIJ	C4H11N_dimethylethylamine	3.56e-05	0.000188118	0.000152157
DOGZIJ	C4H8_isobutene	3.2169e+06	2.35119	2.29505
DOGZIJ	C4H8_isobutene	321690	2.33153	2.23844
DOGZIJ	C4H8_isobutene	32169	2.0565	2.14313
DOGZIJ	C4H8_isobutene	3216.9	1.80782	2.02713
DOGZIJ	C4H8_isobutene	0.00170812	0.000242148	0.000234819
DOGZIJ	C5H13N_methyldiethylamine	299770	1.40657	1.55474
DOGZIJ	C5H13N_methyldiethylamine	29977	1.42434	1.54252
DOGZIJ	C5H13N_methyldiethylamine	2997.7	1.40598	1.45752
DOGZIJ	C5H13N_methyldiethylamine	299.77	1.36255	1.43247
DOGZIJ	C5H13N_methyldiethylamine	1.48e-06	0.000171951	0.000171936
DOGZIJ	C3H6O_propionaldehyde	443121	2.18743	2.59265
DOGZIJ	C3H6O_propionaldehyde	44312.1	2.18433	2.47001
DOGZIJ	C3H6O_propionaldehyde	4431.21	2.1853	2.35162
DOGZIJ	C3H6O_propionaldehyde	443.121	1.91097	2.08208
DOGZIJ	C3H6O_propionaldehyde	44.9527	1.30631	1.64029
DOGZIJ	C3H6O_propionaldehyde	0.00240062	0.000125553	0.000263926
DOGZIJ	C5H12O_3-methyl-1-butanol	6301.87	1.5659	1.79549
DOGZIJ	C5H12O_3-methyl-1-butanol	630.187	1.582	1.61573
DOGZIJ	C5H12O_3-methyl-1-butanol	63.0187	1.41254	1.61953
DOGZIJ	C5H12O_3-methyl-1-butanol	6.30187	1.34116	1.3025
DOGZIJ	C5H12O_3-methyl-1-butanol	0.00905288	0.98528	0.860574
DOGZIJ	C5H12O_3-methyl-1-butanol	7.56e-07	2.67e-05	0.000243367
DOGZIJ	C6H10_1,5-hexadiene	287265	1.89527	1.43845
DOGZIJ	C6H10_1,5-hexadiene	28726.5	1.88323	1.42026
DOGZIJ	C6H10_1,5-hexadiene	2872.65	1.8394	1.3501
DOGZIJ	C6H10_1,5-hexadiene	287.265	1.69774	1.31192
DOGZIJ	C6H10_1,5-hexadiene	0.0886028	0.953055	0.966457
DOGZIJ	C6H10_1,5-hexadiene	4.93e-06	0.00019586	0.000221867
DOGZIJ	C3H9N_propylamine	420665	2.63743	2.40867
DOGZIJ	C3H9N_propylamine	42066.5	2.44071	2.29221
DOGZIJ	C3H9N_propylamine	4206.65	2.20113	2.23074
DOGZIJ	C3H9N_propylamine	420.665	1.96913	2.08327
DOGZIJ	C3H9N_propylamine	9.83614	1.35464	1.06594
DOGZIJ	C3H9N_propylamine	0.000534277	0.00016196	0.000267451
DOTWAL	C4H8_1-butene	3.35726e+06	1.48322	1.68456
DOTWAL	C4H8_1-butene	335726	1.48318	1.71289
DOTWAL	C4H8_1-butene	33572.6	1.47986	1.69902
DOTWAL	C4H8_1-butene	3357.26	1.44673	1.57978
DOTWAL	C4H8_1-butene	0.0196944	0.0001533	0.000186463
DOTWAL	C5H10O_1-methyl-3-buten-1-ol	8808.22	1.48362	1.75171
DOTWAL	C5H10O_1-methyl-3-buten-1-ol	880.822	1.48362	1.88497
DOTWAL	C5H10O_1-methyl-3-buten-1-ol	88.0822	1.48361	1.81192
DOTWAL	C5H10O_1-methyl-3-buten-1-ol	8.80822	1.48359	1.54892
DOTWAL	C5H10O_1-methyl-3-buten-1-ol	0.001	1.47311	1.3606
DOTWAL	C5H10O_1-methyl-3-buten-1-ol	8.19e-08	0.00674151	0.0180349
DOTWAL	C7H10_1,3,5-heptatriene	31238.5	0.936838	1.44758
DOTWAL	C7H10_1,3,5-heptatriene	3123.85	0.838999	1.12165
DOTWAL	C7H10_1,3,5-heptatriene	312.385	0.0956448	0.498777
DOTWAL	C7H10_1,3,5-heptatriene	31.2385	0.00917168	0.413964
DOTWAL	C7H10_1,3,5-heptatriene	0.574924	0.000107053	0.0128799
DOTWAL	C6H12_2-hexene	224680	1.47738	1.26083
DOTWAL	C6H12_2-hexene	22468	1.47765	1.31834
DOTWAL	C6H12_2-hexene	2246.8	1.42735	1.28347
DOTWAL	C6H12_2-hexene	224.68	0.484307	0.599122
DOTWAL	C6H12_2-hexene	0.146727	0.000166699	0.000454708
DOTWAL	C6H14_2-methylpentane	294964	1.48277	1.41393
DOTWAL	C6H14_2-methylpentane	29496.4	1.48286	1.44917
DOTWAL	C6H14_2-methylpentane	2949.64	1.47713	1.36788
DOTWAL	C6H14_2-methylpentane	294.964	1.41272	1.27482
DOTWAL	C6H14_2-methylpentane	0.019798	0.000139994	0.000222234
DOTWAL	C6H14_2,2-dimethylbutane	479507	1.48356	1.43284
DOTWAL	C6H14_2,2-dimethylbutane	47950.7	1.4836	1.45213
DOTWAL	C6H14_2,2-dimethylbutane	4795.07	1.48328	1.43672
DOTWAL	C6H14_2,2-dimethylbutane	479.507	1.48006	1.32924
DOTWAL	C6H14_2,2-dimethylbutane	0.000994453	0.00015272	0.000222588
DOTWAL	C6H10O_4-methyl-4-pentenal	26661.1	1.48362	1.63904
DOTWAL	C6H10O_4-methyl-4-pentenal	2666.11	1.48362	1.77102
DOTWAL	C6H10O_4-methyl-4-pentenal	266.611	1.48359	1.69372
DOTWAL	C6H10O_4-methyl-4-pentenal	26.6611	1.48361	1.58335
DOTWAL	C6H10O_4-methyl-4-pentenal	4.84e-07	0.00173496	0.224247
DOTWAL	C6H10O_5-hexen-2-one	14658.9	1.48357	1.4166
DOTWAL	C6H10O_5-hexen-2-one	1465.89	1.48342	1.50413
DOTWAL	C6H10O_5-hexen-2-one	146.589	1.48343	1.45849
DOTWAL	C6H10O_5-hexen-2-one	14.6589	1.48256	1.48941
DOTWAL	C6H10O_5-hexen-2-one	1.05e-06	0.00330679	0.032483
DOTWAL	C4H11N_dimethylethylamine	839016	1.48359	1.48383
DOTWAL	C4H11N_dimethylethylamine	83901.6	1.48361	1.5513
DOTWAL	C4H11N_dimethylethylamine	8390.16	1.48346	1.4864
DOTWAL	C4H11N_dimethylethylamine	839.016	1.48074	1.4897
DOTWAL	C4H11N_dimethylethylamine	0.000270969	8.12e-05	0.000554761
DOTWAL	C4H8_isobutene	3.2169e+06	1.48344	1.55019
DOTWAL	C4H8_isobutene	321690	1.4834	1.57696
DOTWAL	C4H8_isobutene	32169	1.4815	1.58657
DOTWAL	C4H8_isobutene	3216.9	1.46273	1.52906
DOTWAL	C4H8_isobutene	0.0103465	0.00015221	0.000185136
DOTWAL	C5H13N_methyldiethylamine	299770	1.48229	1.39926
DOTWAL	C5H13N_methyldiethylamine	29977	1.48171	1.43845
DOTWAL	C5H13N_methyldiethylamine	2997.7	1.47893	1.39846
DOTWAL	C5H13N_methyldiethylamine	299.77	1.46024	1.38915
DOTWAL	C5H13N_methyldiethylamine	0.0282937	0.00226491	0.00607437
DOTWAL	C5H12O_3-methyl-1-butanol	6301.87	1.48362	1.5535
DOTWAL	C5H12O_3-methyl-1-butanol	630.187	1.48362	1.43635
DOTWAL	C5H12O_3-methyl-1-butanol	63.0187	1.48356	1.43759
DOTWAL	C5H12O_3-methyl-1-butanol	6.30187	1.48345	1.26829
DOTWAL	C5H12O_3-methyl-1-butanol	0.001	1.47919	1.47882
DOTWAL	C5H12O_3-methyl-1-butanol	6.13e-09	0.051921	0.00245173
DOTWAL	C6H10_1,5-hexadiene	287265	1.48095	1.21573
DOTWAL	C6H10_1,5-hexadiene	28726.5	1.48108	1.24399
DOTWAL	C6H10_1,5-hexadiene	2872.65	1.45774	1.24712
DOTWAL	C6H10_1,5-hexadiene	287.265	1.12963	1.00627
DOTWAL	C6H10_1,5-hexadiene	0.0518891	0.000154714	0.000282896
DOTWAL	C3H9N_propylamine	420665	1.48362	1.7266
DOTWAL	C3H9N_propylamine	42066.5	1.48362	1.74758
DOTWAL	C3H9N_propylamine	4206.65	1.4836	1.75629
DOTWAL	C3H9N_propylamine	420.665	1.48355	1.76507
DOTWAL	C3H9N_propylamine	0.000966657	0.270729	0.396688
DOTWAL	C3H9N_propylamine	2.64e-06	0.000922141	0.0118212
EBEMII	C4H8_1-butene	3.35726e+06	1.29222	1.39043
[truncated: 17,217 more rows]

## Sheet: Fig3
Set 1					Set 2
MOF	molecule	Pressure (Pa)	Loading_ML-Loading_GCMC (mol/kg)		MOF	molecule	Pressure (Pa)	Loading_ML-Loading_GCMC (mol/kg)
ABUWOJ	C7H12_1,5-heptadiene	69970.1	0.0431611		ABUWOJ	C4H8_1-butene	3.35726e+06	0.0450799
ABUWOJ	C7H12_1,5-heptadiene	6997.01	0.232994		ABUWOJ	C4H8_1-butene	335726	-0.0860644
ABUWOJ	C7H12_1,5-heptadiene	699.701	0.18323		ABUWOJ	C4H8_1-butene	33572.6	0.233496
ABUWOJ	C7H12_1,5-heptadiene	69.9701	0.133706		ABUWOJ	C4H8_1-butene	3357.26	0.164424
ABUWOJ	C7H12_1,5-heptadiene	0.506514	-0.169477		ABUWOJ	C4H8_1-butene	0.0132132	1.21801e-05
ABUWOJ	C7H12_1,5-heptadiene	0.0116067	0.304485		ABUWOJ	C5H10O_1-methyl-3-buten-1-ol	8808.22	0.286349
ABUWOJ	C7H12_1,5-heptadiene	9.42e-06	-7.0166e-06		ABUWOJ	C5H10O_1-methyl-3-buten-1-ol	880.822	0.256954
ABUWOJ	C6H14_2,3-dimethylbutane	382356	-0.134785		ABUWOJ	C5H10O_1-methyl-3-buten-1-ol	88.0822	0.0387883
ABUWOJ	C6H14_2,3-dimethylbutane	38235.6	-0.08012		ABUWOJ	C5H10O_1-methyl-3-buten-1-ol	8.80822	-0.739186
ABUWOJ	C6H14_2,3-dimethylbutane	3823.56	-0.179908		ABUWOJ	C5H10O_1-methyl-3-buten-1-ol	0.965456	0.145489
ABUWOJ	C6H14_2,3-dimethylbutane	382.356	-0.30993		ABUWOJ	C5H10O_1-methyl-3-buten-1-ol	0.000226213	2.67217e-05
ABUWOJ	C6H14_2,3-dimethylbutane	0.02573	0.000131498		ABUWOJ	C7H10_1,3,5-heptatriene	31238.5	0.551875
ABUWOJ	C6H14_3-methylpentane	294964	-0.120173		ABUWOJ	C7H10_1,3,5-heptatriene	3123.85	0.487284
ABUWOJ	C6H14_3-methylpentane	29496.4	-0.091577		ABUWOJ	C7H10_1,3,5-heptatriene	312.385	0.454332
ABUWOJ	C6H14_3-methylpentane	2949.64	-0.163163		ABUWOJ	C7H10_1,3,5-heptatriene	31.2385	0.337307
ABUWOJ	C6H14_3-methylpentane	294.964	-0.277362		ABUWOJ	C7H10_1,3,5-heptatriene	8.64e-06	0.000111749
ABUWOJ	C6H14_3-methylpentane	0.00129049	4.40155e-05		ABUWOJ	C6H12_2-hexene	224680	-0.264314
ABUWOJ	C6H10O_4-hexen-2-one	11203.9	-0.150158		ABUWOJ	C6H12_2-hexene	22468	-0.217737
ABUWOJ	C6H10O_4-hexen-2-one	1120.39	-0.109724		ABUWOJ	C6H12_2-hexene	2246.8	-0.220329
ABUWOJ	C6H10O_4-hexen-2-one	112.039	-0.245511		ABUWOJ	C6H12_2-hexene	224.68	-0.245649
ABUWOJ	C6H10O_4-hexen-2-one	11.2039	-0.193568		ABUWOJ	C6H12_2-hexene	1.19085	-0.153989
ABUWOJ	C6H10O_4-hexen-2-one	9.79e-06	2.74907e-05		ABUWOJ	C6H12_2-hexene	7.75e-05	1.44927e-05
ABUWOJ	C7H14_4-methyl-1-hexene	115465	-0.193404		ABUWOJ	C6H14_2-methylpentane	294964	-0.121708
ABUWOJ	C7H14_4-methyl-1-hexene	11546.5	-0.163988		ABUWOJ	C6H14_2-methylpentane	29496.4	-0.0838013
ABUWOJ	C7H14_4-methyl-1-hexene	1154.65	-0.197557		ABUWOJ	C6H14_2-methylpentane	2949.64	-0.1641
ABUWOJ	C7H14_4-methyl-1-hexene	115.465	-0.164851		ABUWOJ	C6H14_2-methylpentane	294.964	-0.215547
ABUWOJ	C7H14_4-methyl-1-hexene	11.5465	-0.0860911		ABUWOJ	C6H14_2-methylpentane	0.000542182	1.7018e-05
ABUWOJ	C7H14_4-methyl-1-hexene	1.3902	-0.172763		ABUWOJ	C6H14_2,2-dimethylbutane	479507	-0.0812166
ABUWOJ	C7H14_4-methyl-1-hexene	0.000304405	-2.56888e-05		ABUWOJ	C6H14_2,2-dimethylbutane	47950.7	-0.0588936
ABUWOJ	C6H10O_4-methyl-4-penten-2-one	15718	-0.13157		ABUWOJ	C6H14_2,2-dimethylbutane	4795.07	-0.129264
ABUWOJ	C6H10O_4-methyl-4-penten-2-one	1571.8	-0.0894197		ABUWOJ	C6H14_2,2-dimethylbutane	479.507	-0.479715
ABUWOJ	C6H10O_4-methyl-4-penten-2-one	157.18	-0.204875		ABUWOJ	C6H14_2,2-dimethylbutane	0.0559911	0.000130659
ABUWOJ	C6H10O_4-methyl-4-penten-2-one	15.718	-0.296729		ABUWOJ	C6H10O_4-methyl-4-pentenal	26661.1	-0.0863774
ABUWOJ	C6H10O_4-methyl-4-penten-2-one	2.19e-05	6.26273e-05		ABUWOJ	C6H10O_4-methyl-4-pentenal	2666.11	0.0289204
ABUWOJ	C7H14_4,4-dimethyl-1-pentene	160639	-0.163472		ABUWOJ	C6H10O_4-methyl-4-pentenal	266.611	-0.128191
ABUWOJ	C7H14_4,4-dimethyl-1-pentene	16063.9	-0.117373		ABUWOJ	C6H10O_4-methyl-4-pentenal	26.6611	-0.278358
ABUWOJ	C7H14_4,4-dimethyl-1-pentene	1606.39	-0.189058		ABUWOJ	C6H10O_4-methyl-4-pentenal	5.83e-05	0.000276644
ABUWOJ	C7H14_4,4-dimethyl-1-pentene	160.639	-0.17768		ABUWOJ	C6H10O_5-hexen-2-one	14658.9	0.00153956
ABUWOJ	C7H14_4,4-dimethyl-1-pentene	16.0639	-0.291807		ABUWOJ	C6H10O_5-hexen-2-one	1465.89	-0.0338935
ABUWOJ	C7H14_4,4-dimethyl-1-pentene	2.91951	0.109629		ABUWOJ	C6H10O_5-hexen-2-one	146.589	-0.0312685
ABUWOJ	C7H14_4,4-dimethyl-1-pentene	0.0109096	8.02794e-05		ABUWOJ	C6H10O_5-hexen-2-one	14.6589	0.191763
ABUWOJ	C2H4O_acetaldehyde	1160790	-0.0130149		ABUWOJ	C6H10O_5-hexen-2-one	8.69e-06	5.32872e-05
ABUWOJ	C2H4O_acetaldehyde	116079	-0.138422		ABUWOJ	C4H11N_dimethylethylamine	839016	0.193407
ABUWOJ	C2H4O_acetaldehyde	11607.9	-0.0530832		ABUWOJ	C4H11N_dimethylethylamine	83901.6	0.224766
ABUWOJ	C2H4O_acetaldehyde	1160.79	-0.224322		ABUWOJ	C4H11N_dimethylethylamine	8390.16	0.0712651
ABUWOJ	C2H4O_acetaldehyde	150.815	0.345973		ABUWOJ	C4H11N_dimethylethylamine	839.016	-0.129383
ABUWOJ	C2H4O_acetaldehyde	0.214186	-2.59433e-05		ABUWOJ	C4H11N_dimethylethylamine	0.00202264	-0.000207171
ABUWOJ	C3H6O_acetone	319253	0.20476		ABUWOJ	C4H8_isobutene	3.2169e+06	0.331215
ABUWOJ	C3H6O_acetone	31925.3	0.219406		ABUWOJ	C4H8_isobutene	321690	0.191273
ABUWOJ	C3H6O_acetone	3192.53	0.282769		ABUWOJ	C4H8_isobutene	32169	0.16967
ABUWOJ	C3H6O_acetone	319.253	0.159002		ABUWOJ	C4H8_isobutene	3216.9	0.144096
ABUWOJ	C3H6O_acetone	0.00507301	1.22202e-05		ABUWOJ	C4H8_isobutene	0.0199032	3.00362e-05
ABUWOJ	C2H3N_acetonitrile	111535	0.0945417		ABUWOJ	C5H13N_methyldiethylamine	299770	-0.145379
ABUWOJ	C2H3N_acetonitrile	11153.5	0.0508915		ABUWOJ	C5H13N_methyldiethylamine	29977	-0.0936706
ABUWOJ	C2H3N_acetonitrile	1115.35	-0.434383		ABUWOJ	C5H13N_methyldiethylamine	2997.7	-0.175362
ABUWOJ	C2H3N_acetonitrile	111.535	0.41169		ABUWOJ	C5H13N_methyldiethylamine	299.77	-0.249058
ABUWOJ	C2H3N_acetonitrile	0.231536	-5.94645e-05		ABUWOJ	C5H13N_methyldiethylamine	0.006642	0.00201615
ABUWOJ	C2H6O_dimethylether	6234610	0.0628078		ABUWOJ	C3H6O_propionaldehyde	443121	0.516623
ABUWOJ	C2H6O_dimethylether	623461	0.119869		ABUWOJ	C3H6O_propionaldehyde	44312.1	0.176023
ABUWOJ	C2H6O_dimethylether	62346.1	0.356209		ABUWOJ	C3H6O_propionaldehyde	4431.21	-0.034147
ABUWOJ	C2H6O_dimethylether	6234.61	0.585867		ABUWOJ	C3H6O_propionaldehyde	443.121	0.13577
ABUWOJ	C2H6O_dimethylether	0.168825	-0.000110516		ABUWOJ	C3H6O_propionaldehyde	88.5677	0.408548
ABUWOJ	C2H7N_dimethylamine	1.93302e+06	0.112442		ABUWOJ	C3H6O_propionaldehyde	0.0138626	0.000150131
ABUWOJ	C2H7N_dimethylamine	193302	0.191166		ABUWOJ	C5H12O_3-methyl-1-butanol	6301.87	0.100917
ABUWOJ	C2H7N_dimethylamine	19330.2	0.379866		ABUWOJ	C5H12O_3-methyl-1-butanol	630.187	-0.120386
ABUWOJ	C2H7N_dimethylamine	1933.02	0.270211		ABUWOJ	C5H12O_3-methyl-1-butanol	63.0187	-0.409699
ABUWOJ	C2H7N_dimethylamine	0.0448969	-0.0001037		ABUWOJ	C5H12O_3-methyl-1-butanol	6.30187	-1.04128
ABUWOJ	C2H6_ethane	38452800	0.0438451		ABUWOJ	C5H12O_3-methyl-1-butanol	0.235984	0.199062
ABUWOJ	C2H6_ethane	3845280	0.0150788		ABUWOJ	C5H12O_3-methyl-1-butanol	0.0006674	3.17222e-05
ABUWOJ	C2H6_ethane	384528	0.0433584		ABUWOJ	C6H10_1,5-hexadiene	287265	-0.285668
ABUWOJ	C2H6_ethane	38452.8	-0.0432298		ABUWOJ	C6H10_1,5-hexadiene	28726.5	-0.242235
ABUWOJ	C2H6_ethane	1.43088	9.31107e-05		ABUWOJ	C6H10_1,5-hexadiene	2872.65	-0.312615
ABUWOJ	C2H4_ethene	35504300	-0.252546		ABUWOJ	C6H10_1,5-hexadiene	287.265	-0.374006
ABUWOJ	C2H4_ethene	3550430	-0.115456		ABUWOJ	C6H10_1,5-hexadiene	2.21592	-0.152174
ABUWOJ	C2H4_ethene	355043	0.0193656		ABUWOJ	C6H10_1,5-hexadiene	0.000138038	2.00083e-05
ABUWOJ	C2H4_ethene	35504.3	0.113447		ABUWOJ	C3H9N_propylamine	420665	-0.160077
ABUWOJ	C2H4_ethene	3.43056	7.41465e-05		ABUWOJ	C3H9N_propylamine	42066.5	-0.165187
ABUWOJ	CHN_hydrogen-cyanide	1.07096e+06	-0.66941		ABUWOJ	C3H9N_propylamine	4206.65	0.0208681
ABUWOJ	CHN_hydrogen-cyanide	107096	-0.668065		ABUWOJ	C3H9N_propylamine	420.665	0.0474051
ABUWOJ	CHN_hydrogen-cyanide	10709.6	0.477308		ABUWOJ	C3H9N_propylamine	31.0766	-0.638062
ABUWOJ	CHN_hydrogen-cyanide	1070.96	0.29237		ABUWOJ	C3H9N_propylamine	0.005456	0.000116522
ABUWOJ	CHN_hydrogen-cyanide	4.82868	1.7549e-06		ACOLIP	C4H8_1-butene	3.35726e+06	0.545725
ABUWOJ	C4H10_isobutane	3.72303e+06	0.177096		ACOLIP	C4H8_1-butene	335726	0.413899
ABUWOJ	C4H10_isobutane	372303	0.163901		ACOLIP	C4H8_1-butene	33572.6	0.322793
ABUWOJ	C4H10_isobutane	37230.3	0.183961		ACOLIP	C4H8_1-butene	3357.26	0.187039
ABUWOJ	C4H10_isobutane	3723.03	-0.0669192		ACOLIP	C4H8_1-butene	0.121294	-3.00414e-05
ABUWOJ	C4H10_isobutane	0.0323785	5.67426e-05		ACOLIP	C5H10O_1-methyl-3-buten-1-ol	8808.22	0.993188
ABUWOJ	C5H12_isopentane	1.01333e+06	0.0824513		ACOLIP	C5H10O_1-methyl-3-buten-1-ol	880.822	1.15267
ABUWOJ	C5H12_isopentane	101333	0.0982061		ACOLIP	C5H10O_1-methyl-3-buten-1-ol	88.0822	1.86569
ABUWOJ	C5H12_isopentane	10133.3	0.00569862		ACOLIP	C5H10O_1-methyl-3-buten-1-ol	8.80822	1.3652
ABUWOJ	C5H12_isopentane	1013.33	-0.157177		ACOLIP	C5H10O_1-methyl-3-buten-1-ol	0.000662676	0.00316329
ABUWOJ	C5H12_isopentane	0.00562687	7.26153e-05		ACOLIP	C7H10_1,3,5-heptatriene	31238.5	-0.0287285
ABUWOJ	C3H8O_isopropylalcohol	116349	0.0542201		ACOLIP	C7H10_1,3,5-heptatriene	3123.85	-0.196628
ABUWOJ	C3H8O_isopropylalcohol	11634.9	0.330582		ACOLIP	C7H10_1,3,5-heptatriene	312.385	-0.844939
ABUWOJ	C3H8O_isopropylalcohol	1163.49	0.281099		ACOLIP	C7H10_1,3,5-heptatriene	31.2385	-1.59308
ABUWOJ	C3H8O_isopropylalcohol	116.349	0.455349		ACOLIP	C7H10_1,3,5-heptatriene	0.0548397	-0.0243414
ABUWOJ	C3H8O_isopropylalcohol	0.03346	8.4927e-06		ACOLIP	C6H12_2-hexene	224680	-0.249157
ABUWOJ	CH4_methane	45200000	-0.307418		ACOLIP	C6H12_2-hexene	22468	-0.259413
ABUWOJ	CH4_methane	4520000	-0.416604		ACOLIP	C6H12_2-hexene	2246.8	-0.403527
ABUWOJ	CH4_methane	452000	0.128181		ACOLIP	C6H12_2-hexene	224.68	-0.474226
ABUWOJ	CH4_methane	45200	0.28675		ACOLIP	C6H12_2-hexene	0.0797147	-0.000156389
ABUWOJ	CH4_methane	41.7466	6.62855e-05		ACOLIP	C6H14_2-methylpentane	294964	-0.25316
ABUWOJ	C4H10O_methyl-propyl-ether	734990	0.207594		ACOLIP	C6H14_2-methylpentane	29496.4	-0.269083
ABUWOJ	C4H10O_methyl-propyl-ether	73499	0.205591		ACOLIP	C6H14_2-methylpentane	2949.64	-0.0709636
ABUWOJ	C4H10O_methyl-propyl-ether	7349.9	0.100076		ACOLIP	C6H14_2-methylpentane	294.964	0.276037
ABUWOJ	C4H10O_methyl-propyl-ether	734.99	-0.0675247		ACOLIP	C6H14_2-methylpentane	0.45262	-7.39363e-05
ABUWOJ	C4H10O_methyl-propyl-ether	5.14911	-0.110842		ACOLIP	C6H10O_4-methyl-4-pentenal	26661.1	-0.254654
ABUWOJ	C4H10O_methyl-propyl-ether	0.00117304	-1.22545e-05		ACOLIP	C6H10O_4-methyl-4-pentenal	2666.11	-0.188324
ABUWOJ	C5H10O_methylpropylketone	51802.9	0.031054		ACOLIP	C6H10O_4-methyl-4-pentenal	266.611	-0.31751
ABUWOJ	C5H10O_methylpropylketone	5180.29	0.163925		ACOLIP	C6H10O_4-methyl-4-pentenal	26.6611	0.323939
ABUWOJ	C5H10O_methylpropylketone	518.029	-0.0353103		ACOLIP	C6H10O_4-methyl-4-pentenal	0.0034729	0.00931287
ABUWOJ	C5H10O_methylpropylketone	51.8029	-0.125878		ACOLIP	C6H10O_5-hexen-2-one	14658.9	-0.30424
ABUWOJ	C5H10O_methylpropylketone	1.56706	-0.34557		ACOLIP	C6H10O_5-hexen-2-one	1465.89	-0.341178
ABUWOJ	C5H10O_methylpropylketone	0.00152505	0.000874044		ACOLIP	C6H10O_5-hexen-2-one	146.589	-0.44089
ABUWOJ	C5H12O_methyl-tert-butyl-ether	392257	-0.017835		ACOLIP	C6H10O_5-hexen-2-one	14.6589	0.161147
ABUWOJ	C5H12O_methyl-tert-butyl-ether	39225.7	0.032145		ACOLIP	C6H10O_5-hexen-2-one	0.00934928	0.000178693
ABUWOJ	C5H12O_methyl-tert-butyl-ether	3922.57	-0.119827		ACOLIP	C4H11N_dimethylethylamine	839016	0.0283188
ABUWOJ	C5H12O_methyl-tert-butyl-ether	392.257	-0.632755		ACOLIP	C4H11N_dimethylethylamine	83901.6	0.00973956
ABUWOJ	C5H12O_methyl-tert-butyl-ether	0.0705229	-0.000326401		ACOLIP	C4H11N_dimethylethylamine	8390.16	-0.138866
ABUWOJ	C5H12_neopentane	1.70703e+06	-0.0316852		ACOLIP	C4H11N_dimethylethylamine	839.016	-0.203032
ABUWOJ	C5H12_neopentane	170703	-0.0503204		ACOLIP	C4H11N_dimethylethylamine	0.0524529	-0.000198097
ABUWOJ	C5H12_neopentane	17070.3	-0.0941152		ACOLIP	C4H8_isobutene	3.2169e+06	0.874861
ABUWOJ	C5H12_neopentane	1707.03	-0.261234		ACOLIP	C4H8_isobutene	321690	0.712283
ABUWOJ	C5H12_neopentane	327.75	0.428201		ACOLIP	C4H8_isobutene	32169	0.250751
ABUWOJ	C5H12_neopentane	0.256863	9.38222e-05		ACOLIP	C4H8_isobutene	3216.9	0.0655318
ABUWOJ	C3H8_propane	10232100	-0.0350064		ACOLIP	C4H8_isobutene	0.0516622	-7.48258e-05
ABUWOJ	C3H8_propane	1023210	-0.0218588		ACOLIP	C3H6O_propionaldehyde	443121	1.22706
ABUWOJ	C3H8_propane	102321	0.12573		ACOLIP	C3H6O_propionaldehyde	44312.1	0.813654
ABUWOJ	C3H8_propane	10232.1	0.0922756		ACOLIP	C3H6O_propionaldehyde	4431.21	0.560587
ABUWOJ	C3H8_propane	1058.8	0.0658159		ACOLIP	C3H6O_propionaldehyde	443.121	0.687635
ABUWOJ	C3H8_propane	0.103879	5.02024e-05		ACOLIP	C3H6O_propionaldehyde	0.0235558	7.22077e-05
ABUWOJ	C3H6_propene	15604100	-0.044872		ACOLIP	C5H12O_3-methyl-1-butanol	6301.87	1.45236
ABUWOJ	C3H6_propene	1560410	-0.0788964		ACOLIP	C5H12O_3-methyl-1-butanol	630.187	1.18868
ABUWOJ	C3H6_propene	156041	0.00444154		ACOLIP	C5H12O_3-methyl-1-butanol	63.0187	1.43757
ABUWOJ	C3H6_propene	15604.1	0.0178299		ACOLIP	C5H12O_3-methyl-1-butanol	6.30187	0.524473
ABUWOJ	C3H6_propene	1560.41	-0.0140154		ACOLIP	C5H12O_3-methyl-1-butanol	0.000806287	-0.000354215
ABUWOJ	C3H6_propene	0.155592	4.55049e-05		ACOLIP	C6H10_1,5-hexadiene	287265	-0.35042
ABUWOJ	C3H5N_propionitrile	62871.8	-0.00880002		ACOLIP	C6H10_1,5-hexadiene	28726.5	-0.338317
ABUWOJ	C3H5N_propionitrile	6287.18	0.139366		ACOLIP	C6H10_1,5-hexadiene	2872.65	-0.426562
ABUWOJ	C3H5N_propionitrile	628.717	0.0995106		ACOLIP	C6H10_1,5-hexadiene	287.265	-0.293617
ABUWOJ	C3H5N_propionitrile	62.8717	-0.356485		ACOLIP	C6H10_1,5-hexadiene	0.048272	-4.23597e-05
ABUWOJ	C3H5N_propionitrile	62.0545	-0.329366		ACOLIP	C3H9N_propylamine	420665	-0.0303214
ABUWOJ	C3H5N_propionitrile	0.0278813	3.84905e-05		ACOLIP	C3H9N_propylamine	42066.5	0.305289
ABUWOJ	C3H8O_propylalcohol	38784	0.311693		ACOLIP	C3H9N_propylamine	4206.65	0.318983
ABUWOJ	C3H8O_propylalcohol	3878.4	0.278769		ACOLIP	C3H9N_propylamine	420.665	1.09838
ABUWOJ	C3H8O_propylalcohol	387.84	0.313307		ACOLIP	C3H9N_propylamine	0.0240489	-0.000207397
ABUWOJ	C3H8O_propylalcohol	38.784	0.374824		AFITIT	C4H8_1-butene	3.35726e+06	0.024968
ABUWOJ	C3H8O_propylalcohol	0.0849347	-0.000540834		AFITIT	C4H8_1-butene	335726	-0.139577
ABUWOJ	C5H10_2-pentene	763042	0.216794		AFITIT	C4H8_1-butene	33572.6	-0.0196971
ABUWOJ	C5H10_2-pentene	76304.2	0.2415		AFITIT	C4H8_1-butene	3357.26	-0.102762
ABUWOJ	C5H10_2-pentene	7630.42	0.0903107		AFITIT	C4H8_1-butene	0.0135391	-6.26008e-05
ABUWOJ	C5H10_2-pentene	763.042	-0.0413662		AFITIT	C5H10O_1-methyl-3-buten-1-ol	8808.22	0.433821
ABUWOJ	C5H10_2-pentene	2.65076	-0.051984		AFITIT	C5H10O_1-methyl-3-buten-1-ol	880.822	0.430449
ABUWOJ	C5H10_2-pentene	0.000815334	3.24027e-05		AFITIT	C5H10O_1-methyl-3-buten-1-ol	88.0822	0.411031
ABUWOJ	C2H7N_ethylamine	1.43636e+06	-0.0609309		AFITIT	C5H10O_1-methyl-3-buten-1-ol	8.80822	-0.477817
ABUWOJ	C2H7N_ethylamine	143636	0.0248134		AFITIT	C5H10O_1-methyl-3-buten-1-ol	0.0447457	0.475964
ABUWOJ	C2H7N_ethylamine	14363.6	0.047014		AFITIT	C5H10O_1-methyl-3-buten-1-ol	1.02e-05	0.00011853
ABUWOJ	C2H7N_ethylamine	1436.36	0.139575		AFITIT	C7H10_1,3,5-heptatriene	31238.5	0.598971
ABUWOJ	C2H7N_ethylamine	125.744	-0.148177		AFITIT	C7H10_1,3,5-heptatriene	3123.85	0.521424
ABUWOJ	C2H7N_ethylamine	0.0648251	3.609e-10		AFITIT	C7H10_1,3,5-heptatriene	312.385	0.382067
ABUWOJ	C4H10O_methyl-isopropyl-ether	916849	0.238615		AFITIT	C7H10_1,3,5-heptatriene	31.2385	0.134146
ABUWOJ	C4H10O_methyl-isopropyl-ether	91684.9	0.281377		AFITIT	C7H10_1,3,5-heptatriene	1.2e-05	0.000595308
ABUWOJ	C4H10O_methyl-isopropyl-ether	9168.49	0.131571		AFITIT	C6H12_2-hexene	224680	-0.100946
ABUWOJ	C4H10O_methyl-isopropyl-ether	916.849	-0.197389		AFITIT	C6H12_2-hexene	22468	-0.0596421
ABUWOJ	C4H10O_methyl-isopropyl-ether	5.75781	0.00804269		AFITIT	C6H12_2-hexene	2246.8	-0.0397013
ABUWOJ	C4H10O_methyl-isopropyl-ether	0.0056269	-2.06344e-05		AFITIT	C6H12_2-hexene	224.68	-0.0712222
ACOLIP	C7H12_1,5-heptadiene	69970.1	-0.313483		AFITIT	C6H12_2-hexene	0.515352	0.185852
ACOLIP	C7H12_1,5-heptadiene	6997.01	-0.306279		AFITIT	C6H12_2-hexene	5.09e-05	1.6055e-06
ACOLIP	C7H12_1,5-heptadiene	699.701	-0.717487		AFITIT	C6H14_2-methylpentane	294964	-0.0178012
ACOLIP	C7H12_1,5-heptadiene	97.8882	-0.0546629		AFITIT	C6H14_2-methylpentane	29496.4	0.00906149
ACOLIP	C7H12_1,5-heptadiene	69.9701	-0.0418748		AFITIT	C6H14_2-methylpentane	2949.64	-0.0282825
ACOLIP	C7H12_1,5-heptadiene	0.118472	-0.000176419		AFITIT	C6H14_2-methylpentane	294.964	-0.0120648
ACOLIP	C6H14_2,3-dimethylbutane	382356	0.376558		AFITIT	C6H14_2-methylpentane	6.2e-05	-3.56015e-05
ACOLIP	C6H14_2,3-dimethylbutane	38235.6	0.240802		AFITIT	C6H14_2,2-dimethylbutane	479507	-0.285501
ACOLIP	C6H14_2,3-dimethylbutane	3823.56	-6.70903e-05		AFITIT	C6H14_2,2-dimethylbutane	47950.7	-0.243778
ACOLIP	C6H14_2,3-dimethylbutane	382.356	-0.000100523		AFITIT	C6H14_2,2-dimethylbutane	4795.07	-0.179575
ACOLIP	C6H14_2,3-dimethylbutane	31.5124	-7.8984e-06		AFITIT	C6H14_2,2-dimethylbutane	479.507	-0.0428947
ACOLIP	C6H14_3-methylpentane	294964	-0.121958		AFITIT	C6H14_2,2-dimethylbutane	0.000626154	-1.54232e-05
ACOLIP	C6H14_3-methylpentane	29496.4	-0.251756		AFITIT	C6H10O_4-methyl-4-pentenal	26661.1	-0.0982325
ACOLIP	C6H14_3-methylpentane	2949.64	0.339606		AFITIT	C6H10O_4-methyl-4-pentenal	2666.11	0.00678566
ACOLIP	C6H14_3-methylpentane	294.964	-0.00066816		AFITIT	C6H10O_4-methyl-4-pentenal	266.611	-0.0737883
ACOLIP	C6H14_3-methylpentane	1.29289	-3.72959e-05		AFITIT	C6H10O_4-methyl-4-pentenal	26.6611	-0.301348
ACOLIP	C6H10O_4-hexen-2-one	11203.9	-0.277497		AFITIT	C6H10O_4-methyl-4-pentenal	3.81e-06	0.000178068
ACOLIP	C6H10O_4-hexen-2-one	1120.39	-0.358196		AFITIT	C6H10O_5-hexen-2-one	14658.9	0.176218
ACOLIP	C6H10O_4-hexen-2-one	112.039	-0.486764		AFITIT	C6H10O_5-hexen-2-one	1465.89	0.153739
ACOLIP	C6H10O_4-hexen-2-one	11.2039	0.230367		AFITIT	C6H10O_5-hexen-2-one	146.589	0.167744
ACOLIP	C6H10O_4-hexen-2-one	0.00759278	2.07358e-05		AFITIT	C6H10O_5-hexen-2-one	14.6589	0.0859433
ACOLIP	C7H14_4-methyl-1-hexene	115465	-0.234227		AFITIT	C6H10O_5-hexen-2-one	1.92e-06	3.25893e-05
ACOLIP	C7H14_4-methyl-1-hexene	11546.5	-0.491153		AFITIT	C4H11N_dimethylethylamine	839016	-0.162658
ACOLIP	C7H14_4-methyl-1-hexene	4749.47	-0.307261		AFITIT	C4H11N_dimethylethylamine	83901.6	-0.122521
ACOLIP	C7H14_4-methyl-1-hexene	1154.65	0.144637		AFITIT	C4H11N_dimethylethylamine	8390.16	-0.218365
ACOLIP	C7H14_4-methyl-1-hexene	115.465	-0.00337197		AFITIT	C4H11N_dimethylethylamine	839.016	-0.295147
ACOLIP	C7H14_4-methyl-1-hexene	1.22647	-8.7721e-06		AFITIT	C4H11N_dimethylethylamine	0.000276018	1.36908e-05
ACOLIP	C6H10O_4-methyl-4-penten-2-one	15718	-0.317706		AFITIT	C4H8_isobutene	3.2169e+06	0.239651
ACOLIP	C6H10O_4-methyl-4-penten-2-one	1571.8	-0.36975		AFITIT	C4H8_isobutene	321690	0.0855181
ACOLIP	C6H10O_4-methyl-4-penten-2-one	157.18	0.0472421		AFITIT	C4H8_isobutene	32169	-0.0936332
ACOLIP	C6H10O_4-methyl-4-penten-2-one	15.718	0.345635		AFITIT	C4H8_isobutene	3216.9	-0.144785
ACOLIP	C6H10O_4-methyl-4-penten-2-one	0.0231562	2.5048e-05		AFITIT	C4H8_isobutene	0.0147761	1.54276e-05
ACOLIP	C2H4O_acetaldehyde	1160790	-0.803976		AFITIT	C5H13N_methyldiethylamine	299770	-0.215401
ACOLIP	C2H4O_acetaldehyde	116079	-1.18662		AFITIT	C5H13N_methyldiethylamine	29977	-0.19214
ACOLIP	C2H4O_acetaldehyde	11607.9	-1.04319		AFITIT	C5H13N_methyldiethylamine	2997.7	-0.215383
ACOLIP	C2H4O_acetaldehyde	1160.79	-0.397985		AFITIT	C5H13N_methyldiethylamine	299.77	-0.182661
ACOLIP	C2H4O_acetaldehyde	52.1814	0.15109		AFITIT	C5H13N_methyldiethylamine	0.000163	-0.00101138
ACOLIP	C2H4O_acetaldehyde	0.0875245	6.78379e-05		AFITIT	C3H6O_propionaldehyde	443121	0.305719
ACOLIP	C3H6O_acetone	319253	0.670172		AFITIT	C3H6O_propionaldehyde	44312.1	0.0200272
ACOLIP	C3H6O_acetone	31925.3	0.564053		AFITIT	C3H6O_propionaldehyde	4431.21	-0.241137
ACOLIP	C3H6O_acetone	3192.53	0.366931		AFITIT	C3H6O_propionaldehyde	443.121	-0.102715
ACOLIP	C3H6O_acetone	319.253	0.14035		AFITIT	C3H6O_propionaldehyde	68.8175	1.32154
ACOLIP	C3H6O_acetone	0.00258801	1.799e-05		AFITIT	C3H6O_propionaldehyde	0.00171021	7.21624e-05
ACOLIP	C2H3N_acetonitrile	111535	-0.986844		AFITIT	C5H12O_3-methyl-1-butanol	6301.87	0.330795
ACOLIP	C2H3N_acetonitrile	11153.5	-1.34514		AFITIT	C5H12O_3-methyl-1-butanol	630.187	-0.0102026
ACOLIP	C2H3N_acetonitrile	1115.35	-0.388152		AFITIT	C5H12O_3-methyl-1-butanol	63.0187	-0.261107
ACOLIP	C2H3N_acetonitrile	111.535	0.368343		AFITIT	C5H12O_3-methyl-1-butanol	6.30187	-0.994275
ACOLIP	C2H3N_acetonitrile	0.120207	6.02407e-05		AFITIT	C5H12O_3-methyl-1-butanol	0.190362	-0.322349
ACOLIP	C2H6O_dimethylether	6234610	-0.339153		AFITIT	C5H12O_3-methyl-1-butanol	1.69e-05	7.4439e-05
ACOLIP	C2H6O_dimethylether	623461	-0.62728		AFITIT	C6H10_1,5-hexadiene	287265	-0.297353
ACOLIP	C2H6O_dimethylether	62346.1	0.508589		AFITIT	C6H10_1,5-hexadiene	28726.5	-0.214855
ACOLIP	C2H6O_dimethylether	6234.61	0.625249		AFITIT	C6H10_1,5-hexadiene	2872.65	-0.181629
ACOLIP	C2H6O_dimethylether	0.282922	-3.05583e-05		AFITIT	C6H10_1,5-hexadiene	287.265	-0.158745
ACOLIP	C2H7N_dimethylamine	1.93302e+06	0.52027		AFITIT	C6H10_1,5-hexadiene	0.618402	0.2909
ACOLIP	C2H7N_dimethylamine	193302	0.466077		AFITIT	C6H10_1,5-hexadiene	0.000105196	-3.68062e-05
ACOLIP	C2H7N_dimethylamine	19330.2	0.674179		AFITIT	C3H9N_propylamine	420665	-0.345591
ACOLIP	C2H7N_dimethylamine	1933.02	0.770768		AFITIT	C3H9N_propylamine	42066.5	-0.210352
ACOLIP	C2H7N_dimethylamine	67.7554	0.317702		AFITIT	C3H9N_propylamine	4206.65	-0.206103
ACOLIP	C2H7N_dimethylamine	0.015341	1.733e-05		AFITIT	C3H9N_propylamine	420.665	-0.233445
ACOLIP	C2H6_ethane	38452800	-0.534977		AFITIT	C3H9N_propylamine	20.2515	0.118322
ACOLIP	C2H6_ethane	3845280	-0.73087		AFITIT	C3H9N_propylamine	0.00185793	3.58467e-05
ACOLIP	C2H6_ethane	384528	-0.0181259		AGARUW	C4H8_1-butene	3.35726e+06	-0.00631811
ACOLIP	C2H6_ethane	38452.8	0.0778813		AGARUW	C4H8_1-butene	335726	-0.0393519
ACOLIP	C2H6_ethane	5.12128	4.76987e-05		AGARUW	C4H8_1-butene	33572.6	-0.0397052
ACOLIP	C2H4_ethene	35504300	-0.386277		AGARUW	C4H8_1-butene	3357.26	-0.12226
ACOLIP	C2H4_ethene	3550430	-0.700471		AGARUW	C4H8_1-butene	0.00328172	6.5756e-06
ACOLIP	C2H4_ethene	355043	-0.0792489		AGARUW	C5H10O_1-methyl-3-buten-1-ol	8808.22	0.0522228
ACOLIP	C2H4_ethene	35504.3	0.0931707		AGARUW	C5H10O_1-methyl-3-buten-1-ol	880.822	0.220915
ACOLIP	C2H4_ethene	8.88831	2.65681e-05		AGARUW	C5H10O_1-methyl-3-buten-1-ol	88.0822	0.125618
ACOLIP	CHN_hydrogen-cyanide	1.07096e+06	-0.221668		AGARUW	C5H10O_1-methyl-3-buten-1-ol	8.80822	-0.145586
ACOLIP	CHN_hydrogen-cyanide	107096	-0.572322		AGARUW	C5H10O_1-methyl-3-buten-1-ol	0.00397777	0.563131
ACOLIP	CHN_hydrogen-cyanide	10709.6	0.854127		AGARUW	C7H10_1,3,5-heptatriene	31238.5	0.458568
ACOLIP	CHN_hydrogen-cyanide	1070.96	0.540541		AGARUW	C7H10_1,3,5-heptatriene	3123.85	0.453816
ACOLIP	CHN_hydrogen-cyanide	0.938532	1.5592e-05		AGARUW	C7H10_1,3,5-heptatriene	312.385	0.517279
ACOLIP	C4H10_isobutane	3.72303e+06	0.328343		AGARUW	C7H10_1,3,5-heptatriene	31.2385	0.320499
ACOLIP	C4H10_isobutane	372303	0.236052		AGARUW	C7H10_1,3,5-heptatriene	8.32e-07	0.000917576
ACOLIP	C4H10_isobutane	37230.3	0.209133		AGARUW	C6H12_2-hexene	224680	-0.170217
ACOLIP	C4H10_isobutane	3723.03	0.135413		AGARUW	C6H12_2-hexene	22468	-0.136493
ACOLIP	C4H10_isobutane	0.789908	-5.22591e-05		AGARUW	C6H12_2-hexene	2246.8	0.0120306
ACOLIP	C5H12_isopentane	1.01333e+06	-0.055537		AGARUW	C6H12_2-hexene	224.68	0.0570097
ACOLIP	C5H12_isopentane	101333	-0.111137		AGARUW	C6H12_2-hexene	10.0232	0.105305
ACOLIP	C5H12_isopentane	10133.3	-0.0229602		AGARUW	C6H12_2-hexene	0.0382122	0.0598845
ACOLIP	C5H12_isopentane	1013.33	0.0237693		AGARUW	C6H12_2-hexene	5.18e-06	7.28176e-05
ACOLIP	C5H12_isopentane	0.406625	-6.31427e-05		AGARUW	C6H14_2,2-dimethylbutane	479507	-0.0075676
ACOLIP	C3H8O_isopropylalcohol	116349	0.291264		AGARUW	C6H14_2,2-dimethylbutane	47950.7	-0.0290609
ACOLIP	C3H8O_isopropylalcohol	11634.9	0.406111		AGARUW	C6H14_2,2-dimethylbutane	4795.07	0.0104229
ACOLIP	C3H8O_isopropylalcohol	1163.49	0.343518		AGARUW	C6H14_2,2-dimethylbutane	479.507	0.0925427
ACOLIP	C3H8O_isopropylalcohol	116.349	0.606969		AGARUW	C6H14_2,2-dimethylbutane	2.4e-05	-1.2579e-05
ACOLIP	C3H8O_isopropylalcohol	0.0351845	-0.00672554		AGARUW	C6H10O_4-methyl-4-pentenal	26661.1	-0.0782816
ACOLIP	CH4_methane	45200000	0.124294		AGARUW	C6H10O_4-methyl-4-pentenal	2666.11	0.138017
ACOLIP	CH4_methane	4520000	-0.213083		AGARUW	C6H10O_4-methyl-4-pentenal	266.611	0.0713552
ACOLIP	CH4_methane	452000	0.0374555		AGARUW	C6H10O_4-methyl-4-pentenal	26.6611	-0.0595874
ACOLIP	CH4_methane	45200	0.155883		AGARUW	C6H10O_4-methyl-4-pentenal	2.87e-07	-0.000250942
ACOLIP	CH4_methane	58.1779	-0.000104594		AGARUW	C6H10O_5-hexen-2-one	14658.9	-0.0196725
ACOLIP	C4H10O_methyl-propyl-ether	734990	0.17764		AGARUW	C6H10O_5-hexen-2-one	1465.89	0.153281
ACOLIP	C4H10O_methyl-propyl-ether	73499	0.129761		AGARUW	C6H10O_5-hexen-2-one	146.589	0.140382
ACOLIP	C4H10O_methyl-propyl-ether	7349.9	-0.00136904		AGARUW	C6H10O_5-hexen-2-one	14.6589	0.205244
ACOLIP	C4H10O_methyl-propyl-ether	734.99	-0.201462		AGARUW	C6H10O_5-hexen-2-one	1.45e-07	8.02353e-05
ACOLIP	C4H10O_methyl-propyl-ether	0.0386833	-6.97249e-05		AGARUW	C4H11N_dimethylethylamine	839016	-0.0924208
ACOLIP	C5H10O_methylpropylketone	51802.9	0.0592894		AGARUW	C4H11N_dimethylethylamine	83901.6	-0.0572292
ACOLIP	C5H10O_methylpropylketone	5180.29	0.22885		AGARUW	C4H11N_dimethylethylamine	8390.16	-0.191277
ACOLIP	C5H10O_methylpropylketone	518.029	0.407219		AGARUW	C4H11N_dimethylethylamine	839.016	-0.201464
ACOLIP	C5H10O_methylpropylketone	51.8029	0.0501605		AGARUW	C4H11N_dimethylethylamine	7.99e-05	-4.64924e-05
ACOLIP	C5H10O_methylpropylketone	0.361212	-0.00746297		AGARUW	C4H8_isobutene	3.2169e+06	0.464408
ACOLIP	C3H8_propane	10232100	0.595087		AGARUW	C4H8_isobutene	321690	0.445393
ACOLIP	C3H8_propane	1023210	0.455596		AGARUW	C4H8_isobutene	32169	0.0828038
ACOLIP	C3H8_propane	102321	0.554886		AGARUW	C4H8_isobutene	3216.9	-0.0286749
ACOLIP	C3H8_propane	10232.1	0.315049		AGARUW	C4H8_isobutene	0.00346196	2.65706e-05
ACOLIP	C3H8_propane	1058.8	0.0547227		AGARUW	C5H13N_methyldiethylamine	299770	-0.154044
ACOLIP	C3H8_propane	0.444818	-8.48938e-05		AGARUW	C5H13N_methyldiethylamine	29977	-0.0709208
ACOLIP	C3H6_propene	15604100	-0.82718		AGARUW	C5H13N_methyldiethylamine	2997.7	-0.168171
ACOLIP	C3H6_propene	1560410	-0.529199		AGARUW	C5H13N_methyldiethylamine	299.77	-0.0211654
ACOLIP	C3H6_propene	156041	0.669599		AGARUW	C5H13N_methyldiethylamine	3.37e-06	9.3549e-06
ACOLIP	C3H6_propene	15604.1	0.518016		AGARUW	C3H6O_propionaldehyde	443121	0.293452
ACOLIP	C3H6_propene	1560.41	0.0397324		AGARUW	C3H6O_propionaldehyde	44312.1	-0.0156398
ACOLIP	C3H6_propene	0.881467	-0.000168451		AGARUW	C3H6O_propionaldehyde	4431.21	-0.153161
ACOLIP	C3H5N_propionitrile	62871.8	-0.349662		AGARUW	C3H6O_propionaldehyde	443.121	-0.0841405
ACOLIP	C3H5N_propionitrile	6287.18	-0.302624		AGARUW	C3H6O_propionaldehyde	0.000918551	-0.000528296
ACOLIP	C3H5N_propionitrile	628.717	0.378171		AGARUW	C5H12O_3-methyl-1-butanol	6301.87	-0.0564291
ACOLIP	C3H5N_propionitrile	62.8717	0.176681		AGARUW	C5H12O_3-methyl-1-butanol	630.187	-0.188499
ACOLIP	C3H5N_propionitrile	0.0132463	4.589e-05		AGARUW	C5H12O_3-methyl-1-butanol	63.0187	-0.0923548
ACOLIP	C3H8O_propylalcohol	38784	0.356072		AGARUW	C5H12O_3-methyl-1-butanol	6.30187	-0.28513
ACOLIP	C3H8O_propylalcohol	3878.4	0.364499		AGARUW	C5H12O_3-methyl-1-butanol	0.0110788	-0.190576
ACOLIP	C3H8O_propylalcohol	387.84	0.254462		AGARUW	C5H12O_3-methyl-1-butanol	1.2e-07	0.000155462
ACOLIP	C3H8O_propylalcohol	38.784	0.467756		AGARUW	C6H10_1,5-hexadiene	287265	-0.233088
ACOLIP	C3H8O_propylalcohol	0.0147428	-0.0247384		AGARUW	C6H10_1,5-hexadiene	28726.5	-0.185167
ACOLIP	C5H10_2-pentene	763042	0.16543		AGARUW	C6H10_1,5-hexadiene	2872.65	-0.178888
ACOLIP	C5H10_2-pentene	76304.2	0.132349		AGARUW	C6H10_1,5-hexadiene	287.265	-0.0234009
ACOLIP	C5H10_2-pentene	7630.42	-0.0378569		AGARUW	C6H10_1,5-hexadiene	10.0796	0.0376965
ACOLIP	C5H10_2-pentene	763.042	-0.181284		AGARUW	C6H10_1,5-hexadiene	0.0919811	0.000223878
ACOLIP	C5H10_2-pentene	0.0461085	-6.44631e-05		AGARUW	C6H10_1,5-hexadiene	1.35e-05	7.7407e-06
ACOLIP	C2H7N_ethylamine	1.43636e+06	-0.242366		AGARUW	C3H9N_propylamine	420665	0.138565
ACOLIP	C2H7N_ethylamine	143636	-0.346178		AGARUW	C3H9N_propylamine	42066.5	-0.192302
ACOLIP	C2H7N_ethylamine	14363.6	0.717035		AGARUW	C3H9N_propylamine	4206.65	-0.314332
ACOLIP	C2H7N_ethylamine	1436.36	1.06474		AGARUW	C3H9N_propylamine	420.665	-0.165041
ACOLIP	C2H7N_ethylamine	0.0412823	1.5025e-10		AGARUW	C3H9N_propylamine	0.000225006	0.000108003
ACOLIP	C4H10O_methyl-isopropyl-ether	916849	0.159355		AHOKIR01	C3H6O_propionaldehyde	443121	0.275012
ACOLIP	C4H10O_methyl-isopropyl-ether	91684.9	0.12714		AHOKIR01	C3H6O_propionaldehyde	44312.1	0.19523
ACOLIP	C4H10O_methyl-isopropyl-ether	9168.49	-0.0327727		AHOKIR01	C3H6O_propionaldehyde	4431.21	-0.0373573
ACOLIP	C4H10O_methyl-isopropyl-ether	916.849	0.0251032		AHOKIR01	C3H6O_propionaldehyde	443.121	-0.00463943
ACOLIP	C4H10O_methyl-isopropyl-ether	0.116919	-2.85816e-05		AHOKIR01	C3H6O_propionaldehyde	1.27289	4.97814e-05
AFITIT	C7H12_1,5-heptadiene	69970.1	0.0351491		AMILUE	C4H8_1-butene	3.35726e+06	-0.0583454
AFITIT	C7H12_1,5-heptadiene	6997.01	0.110885		AMILUE	C4H8_1-butene	335726	-0.377497
AFITIT	C7H12_1,5-heptadiene	699.701	0.055599		AMILUE	C4H8_1-butene	33572.6	-0.370925
AFITIT	C7H12_1,5-heptadiene	69.9701	0.0556901		AMILUE	C4H8_1-butene	3357.26	-0.220669
AFITIT	C7H12_1,5-heptadiene	0.260989	0.00589291		AMILUE	C4H8_1-butene	0.0135555	-6.72264e-05
AFITIT	C7H12_1,5-heptadiene	0.0327306	0.123714		AMILUE	C5H10O_1-methyl-3-buten-1-ol	8808.22	0.790707
AFITIT	C7H12_1,5-heptadiene	7.25e-06	-4.71424e-05		AMILUE	C5H10O_1-methyl-3-buten-1-ol	880.822	1.00238
AFITIT	C6H14_2,3-dimethylbutane	382356	-0.156552		AMILUE	C5H10O_1-methyl-3-buten-1-ol	88.0822	-0.298192
AFITIT	C6H14_2,3-dimethylbutane	38235.6	-0.114415		AMILUE	C5H10O_1-methyl-3-buten-1-ol	8.80822	-1.65524
AFITIT	C6H14_2,3-dimethylbutane	3823.56	-0.188061		AMILUE	C5H10O_1-methyl-3-buten-1-ol	0.316655	0.356112
AFITIT	C6H14_2,3-dimethylbutane	382.356	-0.189924		AMILUE	C5H10O_1-methyl-3-buten-1-ol	0.000119524	9.27609e-05
AFITIT	C6H14_2,3-dimethylbutane	0.000386714	2.49953e-05		AMILUE	C7H10_1,3,5-heptatriene	31238.5	0.493812
AFITIT	C6H14_3-methylpentane	294964	-0.122294		AMILUE	C7H10_1,3,5-heptatriene	3123.85	0.144762
AFITIT	C6H14_3-methylpentane	29496.4	-0.0840841		AMILUE	C7H10_1,3,5-heptatriene	312.385	0.134742
AFITIT	C6H14_3-methylpentane	2949.64	-0.10974		AMILUE	C7H10_1,3,5-heptatriene	31.2385	-0.371654
AFITIT	C6H14_3-methylpentane	294.964	-0.0792283		AMILUE	C7H10_1,3,5-heptatriene	1e-05	-0.00535014
AFITIT	C6H14_3-methylpentane	0.000152587	5.2842e-06		AMILUE	C6H12_2-hexene	224680	-0.166282
AFITIT	C6H10O_4-hexen-2-one	11203.9	0.126022		AMILUE	C6H12_2-hexene	22468	-0.25005
AFITIT	C6H10O_4-hexen-2-one	1120.39	0.0858973		AMILUE	C6H12_2-hexene	2246.8	-0.322697
AFITIT	C6H10O_4-hexen-2-one	112.039	0.0477518		AMILUE	C6H12_2-hexene	224.68	-0.291858
AFITIT	C6H10O_4-hexen-2-one	11.2039	0.0106599		AMILUE	C6H12_2-hexene	0.397725	0.400219
AFITIT	C6H10O_4-hexen-2-one	1.75e-06	8.3955e-06		AMILUE	C6H12_2-hexene	0.000150658	-3.67368e-05
AFITIT	C7H14_4-methyl-1-hexene	115465	-0.0824432		AMILUE	C6H14_2-methylpentane	294964	0.163932
AFITIT	C7H14_4-methyl-1-hexene	11546.5	0.00518474		AMILUE	C6H14_2-methylpentane	29496.4	0.0517786
AFITIT	C7H14_4-methyl-1-hexene	1154.65	-0.117157		AMILUE	C6H14_2-methylpentane	2949.64	0.0358675
AFITIT	C7H14_4-methyl-1-hexene	115.465	-0.0348095		AMILUE	C6H14_2-methylpentane	294.964	-0.0581262
AFITIT	C7H14_4-methyl-1-hexene	11.5465	0.0311553		AMILUE	C6H14_2-methylpentane	0.00370942	-2.60599e-05
AFITIT	C7H14_4-methyl-1-hexene	0.454702	-0.145607		AMILUE	C6H14_2,2-dimethylbutane	479507	0.138698
AFITIT	C7H14_4-methyl-1-hexene	2.58e-05	-9.536e-06		AMILUE	C6H14_2,2-dimethylbutane	47950.7	0.0784988
AFITIT	C6H10O_4-methyl-4-penten-2-one	15718	0.0338381		AMILUE	C6H14_2,2-dimethylbutane	4795.07	0.120132
AFITIT	C6H10O_4-methyl-4-penten-2-one	1571.8	-0.06887		AMILUE	C6H14_2,2-dimethylbutane	479.507	0.127396
AFITIT	C6H10O_4-methyl-4-penten-2-one	157.18	-0.0433556		AMILUE	C6H14_2,2-dimethylbutane	0.0113936	2.99889e-05
AFITIT	C6H10O_4-methyl-4-penten-2-one	15.718	-0.0203186		AMILUE	C6H10O_4-methyl-4-pentenal	26661.1	0.13892
AFITIT	C6H10O_4-methyl-4-penten-2-one	2.54e-06	1.168e-05		AMILUE	C6H10O_4-methyl-4-pentenal	2666.11	0.105508
AFITIT	C7H14_4,4-dimethyl-1-pentene	160639	-0.085401		AMILUE	C6H10O_4-methyl-4-pentenal	266.611	-0.0939411
AFITIT	C7H14_4,4-dimethyl-1-pentene	16063.9	-0.0481529		AMILUE	C6H10O_4-methyl-4-pentenal	26.6611	-0.727629
AFITIT	C7H14_4,4-dimethyl-1-pentene	1606.39	-0.167363		AMILUE	C6H10O_4-methyl-4-pentenal	5.2e-05	0.00024519
AFITIT	C7H14_4,4-dimethyl-1-pentene	160.639	0.0585194		AMILUE	C6H10O_5-hexen-2-one	14658.9	-0.0652327
AFITIT	C7H14_4,4-dimethyl-1-pentene	16.0639	0.0624039		AMILUE	C6H10O_5-hexen-2-one	1465.89	0.0283727
AFITIT	C7H14_4,4-dimethyl-1-pentene	0.7187	-0.156533		AMILUE	C6H10O_5-hexen-2-one	146.589	-0.0237671
AFITIT	C7H14_4,4-dimethyl-1-pentene	7.67e-05	-5.4848e-06		AMILUE	C6H10O_5-hexen-2-one	14.6589	-0.073461
AFITIT	C2H4O_acetaldehyde	1160790	0.045407		AMILUE	C6H10O_5-hexen-2-one	6.97e-06	-4.3155e-06
AFITIT	C2H4O_acetaldehyde	116079	-0.287504		AMILUE	C4H11N_dimethylethylamine	839016	0.0564007
AFITIT	C2H4O_acetaldehyde	11607.9	0.264391		AMILUE	C4H11N_dimethylethylamine	83901.6	0.0543391
AFITIT	C2H4O_acetaldehyde	1160.79	0.635201		AMILUE	C4H11N_dimethylethylamine	8390.16	-0.211052
AFITIT	C2H4O_acetaldehyde	22.5108	0.0233125		AMILUE	C4H11N_dimethylethylamine	839.016	-0.390636
AFITIT	C2H4O_acetaldehyde	0.0509721	8.42e-06		AMILUE	C4H11N_dimethylethylamine	0.00674051	-0.000649256
AFITIT	C3H6O_acetone	319253	0.0696399		AMILUE	C4H8_isobutene	3.2169e+06	0.680615
AFITIT	C3H6O_acetone	31925.3	0.0392516		AMILUE	C4H8_isobutene	321690	0.412124
AFITIT	C3H6O_acetone	3192.53	-0.00689438		AMILUE	C4H8_isobutene	32169	-0.184159
AFITIT	C3H6O_acetone	319.253	-0.0942324		AMILUE	C4H8_isobutene	3216.9	-0.157118
AFITIT	C3H6O_acetone	0.00127109	9.3e-07		AMILUE	C4H8_isobutene	0.0248635	3.99842e-05
AFITIT	C2H3N_acetonitrile	111535	0.124533		AMILUE	C5H13N_methyldiethylamine	299770	0.105226
AFITIT	C2H3N_acetonitrile	11153.5	0.0685347		AMILUE	C5H13N_methyldiethylamine	29977	0.0724673
AFITIT	C2H3N_acetonitrile	1115.35	0.0940337		AMILUE	C5H13N_methyldiethylamine	2997.7	-0.0575255
AFITIT	C2H3N_acetonitrile	111.535	0.487692		AMILUE	C5H13N_methyldiethylamine	299.77	-0.277386
AFITIT	C2H3N_acetonitrile	0.045232	3.16262e-05		AMILUE	C5H13N_methyldiethylamine	0.00268152	5.45432e-05
AFITIT	C2H6O_dimethylether	6234610	-0.0341192		AMILUE	C3H6O_propionaldehyde	443121	0.0535114
AFITIT	C2H6O_dimethylether	623461	-0.0461538		AMILUE	C3H6O_propionaldehyde	44312.1	-0.476269
AFITIT	C2H6O_dimethylether	62346.1	-0.0841632		AMILUE	C3H6O_propionaldehyde	4431.21	-0.923926
AFITIT	C2H6O_dimethylether	6234.61	0.224725		AMILUE	C3H6O_propionaldehyde	443.121	1.04965
AFITIT	C2H6O_dimethylether	0.0944736	3.12091e-05		AMILUE	C3H6O_propionaldehyde	0.00372608	4.13426e-05
AFITIT	C2H7N_dimethylamine	1.93302e+06	-0.11045		AMILUE	C5H12O_3-methyl-1-butanol	6301.87	0.551756
AFITIT	C2H7N_dimethylamine	193302	-0.16763		AMILUE	C5H12O_3-methyl-1-butanol	630.187	0.241698
AFITIT	C2H7N_dimethylamine	19330.2	0.037952		AMILUE	C5H12O_3-methyl-1-butanol	63.0187	-1.10066
AFITIT	C2H7N_dimethylamine	1933.02	0.212512		AMILUE	C5H12O_3-methyl-1-butanol	6.30187	-2.09088
AFITIT	C2H7N_dimethylamine	22.1462	0.18099		AMILUE	C5H12O_3-methyl-1-butanol	0.135111	0.561042
AFITIT	C2H7N_dimethylamine	0.0281532	-2.60315e-05		AMILUE	C6H10_1,5-hexadiene	287265	-0.181927
AFITIT	C2H6_ethane	38452800	0.0339975		AMILUE	C6H10_1,5-hexadiene	28726.5	-0.360386
AFITIT	C2H6_ethane	3845280	0.033355		AMILUE	C6H10_1,5-hexadiene	2872.65	-0.222116
AFITIT	C2H6_ethane	384528	0.129157		AMILUE	C6H10_1,5-hexadiene	287.265	-0.222738
AFITIT	C2H6_ethane	38452.8	0.268082		AMILUE	C6H10_1,5-hexadiene	1.80855	0.541971
AFITIT	C2H6_ethane	1.93988	-6.6533e-05		AMILUE	C6H10_1,5-hexadiene	0.000420036	5.05819e-05
AFITIT	C2H4_ethene	35504300	-0.141252		AMILUE	C3H9N_propylamine	420665	-0.427576
AFITIT	C2H4_ethene	3550430	0.00695473		AMILUE	C3H9N_propylamine	42066.5	-0.896341
AFITIT	C2H4_ethene	355043	0.138812		AMILUE	C3H9N_propylamine	4206.65	-0.648218
AFITIT	C2H4_ethene	35504.3	0.254032		AMILUE	C3H9N_propylamine	420.665	-0.927195
AFITIT	C2H4_ethene	5.33773	-6.95554e-05		AMILUE	C3H9N_propylamine	0.00293929	-0.00019624
AFITIT	CHN_hydrogen-cyanide	1.07096e+06	-0.489069		AMIMEP	C4H8_1-butene	3.35726e+06	-0.0928697
AFITIT	CHN_hydrogen-cyanide	107096	-0.583241		AMIMEP	C4H8_1-butene	335726	-0.453949
AFITIT	CHN_hydrogen-cyanide	10709.6	0.125118		AMIMEP	C4H8_1-butene	33572.6	-0.420083
AFITIT	CHN_hydrogen-cyanide	1070.96	0.152715		AMIMEP	C4H8_1-butene	3357.26	-0.0978431
AFITIT	CHN_hydrogen-cyanide	2.76165	1.46699e-05		AMIMEP	C4H8_1-butene	0.00621284	-0.000246841
AFITIT	C4H10_isobutane	3.72303e+06	-0.0747588		AMIMEP	C5H10O_1-methyl-3-buten-1-ol	8808.22	0.699961
AFITIT	C4H10_isobutane	372303	-0.0811029		AMIMEP	C5H10O_1-methyl-3-buten-1-ol	880.822	1.04559
AFITIT	C4H10_isobutane	37230.3	-0.0928754		AMIMEP	C5H10O_1-methyl-3-buten-1-ol	88.0822	-0.0895871
AFITIT	C4H10_isobutane	3723.03	-0.199413		AMIMEP	C5H10O_1-methyl-3-buten-1-ol	8.80822	-1.36744
AFITIT	C4H10_isobutane	0.0101583	-6.81951e-05		AMIMEP	C5H10O_1-methyl-3-buten-1-ol	0.0229411	0.670366
AFITIT	C5H12_isopentane	1.01333e+06	-0.114638		AMIMEP	C5H10O_1-methyl-3-buten-1-ol	1.23e-05	0.000127351
AFITIT	C5H12_isopentane	101333	-0.152123		AMIMEP	C7H10_1,3,5-heptatriene	31238.5	0.484185
AFITIT	C5H12_isopentane	10133.3	-0.0667417		AMIMEP	C7H10_1,3,5-heptatriene	3123.85	0.222722
AFITIT	C5H12_isopentane	1013.33	-0.173169		AMIMEP	C7H10_1,3,5-heptatriene	312.385	0.0282519
AFITIT	C5H12_isopentane	0.00119514	-3.37948e-05		AMIMEP	C7H10_1,3,5-heptatriene	31.2385	-0.471086
AFITIT	C3H8O_isopropylalcohol	116349	-0.0383208		AMIMEP	C7H10_1,3,5-heptatriene	9.47e-07	-0.00335244
AFITIT	C3H8O_isopropylalcohol	11634.9	0.0359757		AMIMEP	C6H12_2-hexene	224680	-0.236807
AFITIT	C3H8O_isopropylalcohol	1163.49	-0.180365		AMIMEP	C6H12_2-hexene	22468	-0.280136
AFITIT	C3H8O_isopropylalcohol	116.349	0.458216		AMIMEP	C6H12_2-hexene	2246.8	-0.328308
AFITIT	C3H8O_isopropylalcohol	0.00443291	4.9107e-05		AMIMEP	C6H12_2-hexene	224.68	-0.369865
AFITIT	CH4_methane	45200000	-0.177331		AMIMEP	C6H12_2-hexene	10.842	-0.152571
AFITIT	CH4_methane	4520000	-0.120715		AMIMEP	C6H12_2-hexene	0.127077	0.413935
AFITIT	CH4_methane	452000	0.0873944		AMIMEP	C6H12_2-hexene	2.04e-05	-0.000160686
AFITIT	CH4_methane	45200	-0.00551993		AMIMEP	C6H14_2-methylpentane	294964	0.171988
AFITIT	CH4_methane	65.3127	-0.000128106		AMIMEP	C6H14_2-methylpentane	29496.4	0.0478563
AFITIT	C4H10O_methyl-propyl-ether	734990	0.118686		AMIMEP	C6H14_2-methylpentane	2949.64	0.0684761
AFITIT	C4H10O_methyl-propyl-ether	73499	0.078521		AMIMEP	C6H14_2-methylpentane	294.964	-0.0374723
AFITIT	C4H10O_methyl-propyl-ether	7349.9	0.170907		AMIMEP	C6H14_2-methylpentane	0.000336939	-0.000149704
AFITIT	C4H10O_methyl-propyl-ether	734.99	0.0992751		AMIMEP	C6H14_2,2-dimethylbutane	479507	0.105792
AFITIT	C4H10O_methyl-propyl-ether	4.76048	0.117183		AMIMEP	C6H14_2,2-dimethylbutane	47950.7	0.100955
AFITIT	C4H10O_methyl-propyl-ether	0.00178662	-4.95922e-05		AMIMEP	C6H14_2,2-dimethylbutane	4795.07	0.0767957
AFITIT	C5H10O_methylpropylketone	51802.9	0.208445		AMIMEP	C6H14_2,2-dimethylbutane	479.507	0.0184381
AFITIT	C5H10O_methylpropylketone	5180.29	0.193603		AMIMEP	C6H14_2,2-dimethylbutane	0.00793798	3.85708e-05
AFITIT	C5H10O_methylpropylketone	518.029	0.192619		AMIMEP	C6H10O_4-methyl-4-pentenal	26661.1	0.00849799
AFITIT	C5H10O_methylpropylketone	51.8029	0.21862		AMIMEP	C6H10O_4-methyl-4-pentenal	2666.11	0.0611535
AFITIT	C5H10O_methylpropylketone	0.674358	0.019981		AMIMEP	C6H10O_4-methyl-4-pentenal	266.611	-0.191484
AFITIT	C5H10O_methylpropylketone	0.000265415	0.000992955		AMIMEP	C6H10O_4-methyl-4-pentenal	26.6611	-0.746309
AFITIT	C5H12O_methyl-tert-butyl-ether	392257	-0.309622		AMIMEP	C6H10O_4-methyl-4-pentenal	9.2e-07	5.179e-05
AFITIT	C5H12O_methyl-tert-butyl-ether	39225.7	-0.266193		AMIMEP	C6H10O_5-hexen-2-one	14658.9	-0.0879216
AFITIT	C5H12O_methyl-tert-butyl-ether	3922.57	-0.226137		AMIMEP	C6H10O_5-hexen-2-one	1465.89	-0.0562194
AFITIT	C5H12O_methyl-tert-butyl-ether	392.257	-0.217958		AMIMEP	C6H10O_5-hexen-2-one	146.589	-0.0843007
AFITIT	C5H12O_methyl-tert-butyl-ether	0.000355034	3.48771e-05		AMIMEP	C6H10O_5-hexen-2-one	14.6589	-0.180448
AFITIT	C5H12_neopentane	1.70703e+06	-0.41209		AMIMEP	C6H10O_5-hexen-2-one	1.15e-07	2.39e-05
AFITIT	C5H12_neopentane	170703	-0.387495		AMIMEP	C4H11N_dimethylethylamine	839016	-0.0548292
AFITIT	C5H12_neopentane	17070.3	-0.191584		AMIMEP	C4H11N_dimethylethylamine	83901.6	-0.0417111
AFITIT	C5H12_neopentane	1707.03	-0.334864		AMIMEP	C4H11N_dimethylethylamine	8390.16	-0.206129
AFITIT	C5H12_neopentane	11.5395	0.0660372		AMIMEP	C4H11N_dimethylethylamine	839.016	-0.415789
AFITIT	C5H12_neopentane	0.00412979	-2.40039e-05		AMIMEP	C4H11N_dimethylethylamine	0.00147698	-0.000571914
AFITIT	C3H8_propane	10232100	-0.0224538		AMIMEP	C4H8_isobutene	3.2169e+06	0.6775
AFITIT	C3H8_propane	1023210	-0.0653777		AMIMEP	C4H8_isobutene	321690	0.343767
AFITIT	C3H8_propane	102321	0.0332017		AMIMEP	C4H8_isobutene	32169	-0.216962
AFITIT	C3H8_propane	10232.1	-0.106134		AMIMEP	C4H8_isobutene	3216.9	-0.0290207
AFITIT	C3H8_propane	1058.8	0.327988		AMIMEP	C4H8_isobutene	0.00790366	-9.2055e-05
AFITIT	C3H8_propane	0.0955038	-6.3474e-06		AMIMEP	C5H13N_methyldiethylamine	299770	0.0726951
AFITIT	C3H6_propene	15604100	0.0664206		AMIMEP	C5H13N_methyldiethylamine	29977	0.0148735
AFITIT	C3H6_propene	1560410	0.0113323		AMIMEP	C5H13N_methyldiethylamine	2997.7	-0.0879215
AFITIT	C3H6_propene	156041	0.0976109		AMIMEP	C5H13N_methyldiethylamine	299.77	-0.467446
AFITIT	C3H6_propene	15604.1	0.0462369		AMIMEP	C5H13N_methyldiethylamine	0.0144631	-0.00415353
AFITIT	C3H6_propene	1560.41	0.264988		AMIMEP	C3H6O_propionaldehyde	443121	0.0649283
AFITIT	C3H6_propene	0.194802	-4.48018e-05		AMIMEP	C3H6O_propionaldehyde	44312.1	-0.460967
AFITIT	C3H5N_propionitrile	62871.8	-0.0629679		AMIMEP	C3H6O_propionaldehyde	4431.21	-0.840647
AFITIT	C3H5N_propionitrile	6287.18	0.0917288		AMIMEP	C3H6O_propionaldehyde	1441.09	-0.857012
AFITIT	C3H5N_propionitrile	628.717	-0.0368432		AMIMEP	C3H6O_propionaldehyde	443.121	2.18519
AFITIT	C3H5N_propionitrile	62.8717	-0.266954		AMIMEP	C3H6O_propionaldehyde	0.000281621	5.33385e-05
AFITIT	C3H5N_propionitrile	61.0485	-0.213033		AMIMEP	C5H12O_3-methyl-1-butanol	6301.87	0.622948
AFITIT	C3H5N_propionitrile	0.00440157	4.25535e-05		AMIMEP	C5H12O_3-methyl-1-butanol	630.187	0.237519
AFITIT	C3H8O_propylalcohol	38784	0.103321		AMIMEP	C5H12O_3-methyl-1-butanol	63.0187	-1.22725
AFITIT	C3H8O_propylalcohol	3878.4	0.00586029		AMIMEP	C5H12O_3-methyl-1-butanol	6.30187	-2.46729
AFITIT	C3H8O_propylalcohol	387.84	-0.69518		AMIMEP	C5H12O_3-methyl-1-butanol	0.0767326	0.485856
AFITIT	C3H8O_propylalcohol	84.937	-0.724409		AMIMEP	C5H12O_3-methyl-1-butanol	0.000209956	-3.91014e-05
AFITIT	C3H8O_propylalcohol	38.784	0.949591		AMIMEP	C6H10_1,5-hexadiene	287265	-0.289076
AFITIT	C3H8O_propylalcohol	0.0127729	2.16307e-05		AMIMEP	C6H10_1,5-hexadiene	28726.5	-0.380614
AFITIT	C5H10_2-pentene	763042	0.089642		AMIMEP	C6H10_1,5-hexadiene	2872.65	-0.286592
AFITIT	C5H10_2-pentene	76304.2	0.0177385		AMIMEP	C6H10_1,5-hexadiene	287.265	-0.275232
AFITIT	C5H10_2-pentene	7630.42	0.102546		AMIMEP	C6H10_1,5-hexadiene	13.2194	0.775502
AFITIT	C5H10_2-pentene	763.042	0.0239501		AMIMEP	C6H10_1,5-hexadiene	0.376221	0.423286
AFITIT	C5H10_2-pentene	1.32529	0.134713		AMIMEP	C6H10_1,5-hexadiene	5.93e-05	-0.00014388
AFITIT	C5H10_2-pentene	0.000816788	-3.24864e-05		AMIMEP	C3H9N_propylamine	420665	-0.392969
AFITIT	C2H7N_ethylamine	1.43636e+06	-0.00577449		AMIMEP	C3H9N_propylamine	42066.5	-0.897842
AFITIT	C2H7N_ethylamine	143636	-0.0632254		AMIMEP	C3H9N_propylamine	4206.65	-0.691167
AFITIT	C2H7N_ethylamine	14363.6	0.0726763		AMIMEP	C3H9N_propylamine	420.665	-0.501465
AFITIT	C2H7N_ethylamine	1436.36	0.323982		AMIMEP	C3H9N_propylamine	13.5724	0.396006
AFITIT	C2H7N_ethylamine	0.0219501	1.67e-10		AMIMEP	C3H9N_propylamine	0.000766052	-0.000104122
AFITIT	C4H10O_methyl-isopropyl-ether	916849	-0.016051		AMUCOB	C3H6O_propionaldehyde	443121	0.0114196
AFITIT	C4H10O_methyl-isopropyl-ether	91684.9	-0.0329059		AMUCOB	C3H6O_propionaldehyde	44312.1	0.00370165
AFITIT	C4H10O_methyl-isopropyl-ether	9168.49	-0.0419877		AMUCOB	C3H6O_propionaldehyde	4431.21	0.000516854
AFITIT	C4H10O_methyl-isopropyl-ether	916.849	-0.124848		AMUCOB	C3H6O_propionaldehyde	1489.88	0.000472075
AFITIT	C4H10O_methyl-isopropyl-ether	1.26314	0.228794		AMUCOB	C3H6O_propionaldehyde	443.121	4.003e-05
AFITIT	C4H10O_methyl-isopropyl-ether	0.000654125	3.35868e-05		AMUCOB	C3H6O_propionaldehyde	0.187898	9.9725e-09
AGARUW	C7H12_1,5-heptadiene	69970.1	-0.0442123		APEBED	C4H8_1-butene	3.35726e+06	0.0079025
AGARUW	C7H12_1,5-heptadiene	6997.01	0.0361948		APEBED	C4H8_1-butene	335726	-0.00044253
AGARUW	C7H12_1,5-heptadiene	699.701	0.12641		APEBED	C4H8_1-butene	33572.6	-0.0719052
AGARUW	C7H12_1,5-heptadiene	69.9701	0.22571		APEBED	C4H8_1-butene	3357.26	-0.12662
AGARUW	C7H12_1,5-heptadiene	0.524471	0.0339207		APEBED	C4H8_1-butene	0.00174907	-1.3518e-05
AGARUW	C7H12_1,5-heptadiene	0.00475797	-0.0185		APEBED	C5H10O_1-methyl-3-buten-1-ol	8808.22	0.548778
AGARUW	C7H12_1,5-heptadiene	0.00034555	0.410021		APEBED	C5H10O_1-methyl-3-buten-1-ol	880.822	0.602799
AGARUW	C7H12_1,5-heptadiene	4.33e-07	-1.236e-06		APEBED	C5H10O_1-methyl-3-buten-1-ol	88.0822	0.483649
AGARUW	C6H14_2,3-dimethylbutane	382356	-0.0145443		APEBED	C5H10O_1-methyl-3-buten-1-ol	8.80822	0.309948
AGARUW	C6H14_2,3-dimethylbutane	38235.6	-0.0271644		APEBED	C5H10O_1-methyl-3-buten-1-ol	0.499628	0.199654
AGARUW	C6H14_2,3-dimethylbutane	3823.56	0.00660153		APEBED	C5H10O_1-methyl-3-buten-1-ol	0.000129605	0.000283319
AGARUW	C6H14_2,3-dimethylbutane	382.356	0.134176		APEBED	C7H10_1,3,5-heptatriene	31238.5	0.24078
AGARUW	C6H14_2,3-dimethylbutane	1.04e-05	-8.8168e-06		APEBED	C7H10_1,3,5-heptatriene	3123.85	0.268171
AGARUW	C6H14_3-methylpentane	294964	-0.0183579		APEBED	C7H10_1,3,5-heptatriene	312.385	0.21181
AGARUW	C6H14_3-methylpentane	29496.4	-0.0125019		APEBED	C7H10_1,3,5-heptatriene	31.2385	0.206059
AGARUW	C6H14_3-methylpentane	2949.64	-0.0582897		APEBED	C7H10_1,3,5-heptatriene	1.98e-07	-0.000566852
AGARUW	C6H14_3-methylpentane	294.964	0.0901016		APEBED	C6H12_2-hexene	224680	0.0360348
AGARUW	C6H14_3-methylpentane	5.88e-06	-4.832e-06		APEBED	C6H12_2-hexene	22468	0.087506
AGARUW	C6H10O_4-hexen-2-one	11203.9	-0.0928709		APEBED	C6H12_2-hexene	2246.8	0.103578
AGARUW	C6H10O_4-hexen-2-one	1120.39	-0.0117399		APEBED	C6H12_2-hexene	224.68	0.074235
AGARUW	C6H10O_4-hexen-2-one	112.039	0.0588208		APEBED	C6H12_2-hexene	10.0095	0.0785363
AGARUW	C6H10O_4-hexen-2-one	11.2039	0.0538308		APEBED	C6H12_2-hexene	0.0627613	0.135379
AGARUW	C6H10O_4-hexen-2-one	1.7e-07	1.15806e-05		APEBED	C6H12_2-hexene	5.56e-06	6.37992e-05
AGARUW	C7H14_4-methyl-1-hexene	115465	0.0260038		APEBED	C6H14_2-methylpentane	294964	0.091481
AGARUW	C7H14_4-methyl-1-hexene	11546.5	0.0729176		APEBED	C6H14_2-methylpentane	29496.4	0.124127
AGARUW	C7H14_4-methyl-1-hexene	1154.65	0.0890543		APEBED	C6H14_2-methylpentane	2949.64	0.0560455
AGARUW	C7H14_4-methyl-1-hexene	115.465	0.131988		APEBED	C6H14_2-methylpentane	294.964	0.0378308
AGARUW	C7H14_4-methyl-1-hexene	1.10326	0.0617265		APEBED	C6H14_2-methylpentane	5.47e-05	-2.63883e-05
AGARUW	C7H14_4-methyl-1-hexene	6.16e-07	-9.7998e-06		APEBED	C6H14_2,2-dimethylbutane	479507	0.0117896
AGARUW	C6H10O_4-methyl-4-penten-2-one	15718	-0.0195266		APEBED	C6H14_2,2-dimethylbutane	47950.7	-0.00520667
AGARUW	C6H10O_4-methyl-4-penten-2-one	1571.8	0.111401		APEBED	C6H14_2,2-dimethylbutane	4795.07	-0.000442444
AGARUW	C6H10O_4-methyl-4-penten-2-one	157.18	0.136123		APEBED	C6H14_2,2-dimethylbutane	479.507	-7.69211e-05
AGARUW	C6H10O_4-methyl-4-penten-2-one	15.718	0.0943268		APEBED	C6H14_2,2-dimethylbutane	152.714	-4.1095e-05
AGARUW	C6H10O_4-methyl-4-penten-2-one	2.7e-07	5.46821e-05		APEBED	C6H10O_4-methyl-4-pentenal	26661.1	0.0330101
AGARUW	C2H4O_acetaldehyde	1.11191e+06	-0.223477		APEBED	C6H10O_4-methyl-4-pentenal	2666.11	0.181688
AGARUW	C2H4O_acetaldehyde	111191	-0.156698		APEBED	C6H10O_4-methyl-4-pentenal	266.611	0.0679522
AGARUW	C2H4O_acetaldehyde	11119.1	0.274795		APEBED	C6H10O_4-methyl-4-pentenal	26.6611	0.0382402
AGARUW	C2H4O_acetaldehyde	1111.91	0.0635512		APEBED	C6H10O_4-methyl-4-pentenal	1.73e-05	0.000878607
AGARUW	C2H4O_acetaldehyde	7.34114	-0.201883		APEBED	C6H10O_5-hexen-2-one	14658.9	0.0331363
AGARUW	C2H4O_acetaldehyde	0.0280957	-0.00110192		APEBED	C6H10O_5-hexen-2-one	1465.89	0.116264
AGARUW	C3H6O_acetone	319253	0.064332		APEBED	C6H10O_5-hexen-2-one	146.589	0.112806
AGARUW	C3H6O_acetone	31925.3	0.116351		APEBED	C6H10O_5-hexen-2-one	14.6589	0.118775
AGARUW	C3H6O_acetone	3192.53	0.01181		APEBED	C6H10O_5-hexen-2-one	2.7e-06	0.000481214
AGARUW	C3H6O_acetone	319.253	0.104204		APEBED	C4H11N_dimethylethylamine	839016	-0.33291
AGARUW	C3H6O_acetone	0.000471806	-0.000103463		APEBED	C4H11N_dimethylethylamine	83901.6	-0.360123
AGARUW	C2H3N_acetonitrile	111535	0.161415		APEBED	C4H11N_dimethylethylamine	8390.16	-0.322062
AGARUW	C2H3N_acetonitrile	11153.5	0.391487		APEBED	C4H11N_dimethylethylamine	839.016	-0.215709
AGARUW	C2H3N_acetonitrile	1115.35	0.457364		APEBED	C4H11N_dimethylethylamine	0.000337569	-5.80955e-05
AGARUW	C2H3N_acetonitrile	111.535	0.339787		APEBED	C4H8_isobutene	3.2169e+06	-0.18985
AGARUW	C2H3N_acetonitrile	13.6932	-0.763967		APEBED	C4H8_isobutene	321690	-0.19246
AGARUW	C2H3N_acetonitrile	0.70054	-0.259544		APEBED	C4H8_isobutene	32169	-0.262899
AGARUW	C2H3N_acetonitrile	0.0270923	-0.0556589		APEBED	C4H8_isobutene	3216.9	-0.263516
AGARUW	C2H6O_dimethylether	6234610	0.177668		APEBED	C4H8_isobutene	0.000826	-6.74419e-05
AGARUW	C2H6O_dimethylether	623461	0.230084		APEBED	C3H6O_propionaldehyde	443121	0.129344
AGARUW	C2H6O_dimethylether	62346.1	0.234152		APEBED	C3H6O_propionaldehyde	44312.1	0.121737
AGARUW	C2H6O_dimethylether	6234.61	0.131881		APEBED	C3H6O_propionaldehyde	4431.21	0.0575021
AGARUW	C2H6O_dimethylether	0.0311189	0.000185133		APEBED	C3H6O_propionaldehyde	443.121	0.0187234
AGARUW	C2H7N_dimethylamine	1.93302e+06	-0.0850362		APEBED	C3H6O_propionaldehyde	0.896665	0.345832
AGARUW	C2H7N_dimethylamine	193302	-0.00601613		APEBED	C3H6O_propionaldehyde	0.00151969	4.65856e-05
AGARUW	C2H7N_dimethylamine	19330.2	0.0779975		APEBED	C5H12O_3-methyl-1-butanol	6301.87	0.380968
AGARUW	C2H7N_dimethylamine	1933.02	-0.00177511		APEBED	C5H12O_3-methyl-1-butanol	630.187	0.294989
AGARUW	C2H7N_dimethylamine	3.94147	0.196175		APEBED	C5H12O_3-methyl-1-butanol	63.0187	0.293162
AGARUW	C2H7N_dimethylamine	0.00781904	0.000150256		APEBED	C5H12O_3-methyl-1-butanol	6.30187	0.109378
AGARUW	C2H6_ethane	38452800	-0.134592		APEBED	C5H12O_3-methyl-1-butanol	0.162708	0.18992
AGARUW	C2H6_ethane	3845280	-0.0294358		APEBED	C5H12O_3-methyl-1-butanol	6.71e-05	0.000117437
AGARUW	C2H6_ethane	384528	0.264948		APEBED	C6H10_1,5-hexadiene	287265	-0.191571
AGARUW	C2H6_ethane	38452.8	-0.0353832		APEBED	C6H10_1,5-hexadiene	28726.5	-0.144323
AGARUW	C2H6_ethane	0.957295	3.89546e-05		APEBED	C6H10_1,5-hexadiene	2872.65	-0.135761
AGARUW	C2H4_ethene	35504300	-0.192435		APEBED	C6H10_1,5-hexadiene	287.265	-0.124817
AGARUW	C2H4_ethene	3550430	-0.0354647		APEBED	C6H10_1,5-hexadiene	10.0759	-0.00557497
AGARUW	C2H4_ethene	355043	0.24705		APEBED	C6H10_1,5-hexadiene	0.161055	0.152315
AGARUW	C2H4_ethene	35504.3	-0.192376		APEBED	C6H10_1,5-hexadiene	1.88e-05	1.8104e-05
AGARUW	C2H4_ethene	2.8044	0.000138349		APEBED	C3H9N_propylamine	420665	-0.0395138
AGARUW	CHN_hydrogen-cyanide	1.07096e+06	0.252662		APEBED	C3H9N_propylamine	42066.5	-0.0887465
AGARUW	CHN_hydrogen-cyanide	107096	0.254214		APEBED	C3H9N_propylamine	4206.65	-0.131833
AGARUW	CHN_hydrogen-cyanide	10709.6	-0.404813		APEBED	C3H9N_propylamine	420.665	-0.149706
AGARUW	CHN_hydrogen-cyanide	1070.96	-0.317594		APEBED	C3H9N_propylamine	4.42019	-0.535663
AGARUW	CHN_hydrogen-cyanide	2.11959	-0.000771752		APEBED	C3H9N_propylamine	0.000611865	4.57087e-05
AGARUW	C4H10_isobutane	3.72303e+06	0.0589785		AROFET	C4H8_1-butene	3.35726e+06	-0.0152588
AGARUW	C4H10_isobutane	372303	0.0990628		AROFET	C4H8_1-butene	335726	-0.407283
AGARUW	C4H10_isobutane	37230.3	0.0422282		AROFET	C4H8_1-butene	33572.6	-0.485662
AGARUW	C4H10_isobutane	3723.03	-0.132994		AROFET	C4H8_1-butene	3357.26	-0.385742
AGARUW	C4H10_isobutane	0.00175719	-4.5236e-06		AROFET	C4H8_1-butene	0.0572424	-0.000106956
AGARUW	C5H12_isopentane	1.01333e+06	-0.0888613		AROFET	C5H10O_1-methyl-3-buten-1-ol	8808.22	0.63085
AGARUW	C5H12_isopentane	101333	-0.0523959		AROFET	C5H10O_1-methyl-3-buten-1-ol	880.822	0.652264
AGARUW	C5H12_isopentane	10133.3	-0.0575397		AROFET	C5H10O_1-methyl-3-buten-1-ol	88.0822	0.448445
AGARUW	C5H12_isopentane	1013.33	0.0701859		AROFET	C5H10O_1-methyl-3-buten-1-ol	8.80822	-0.357904
AGARUW	C5H12_isopentane	0.000115527	-2.4648e-06		AROFET	C5H10O_1-methyl-3-buten-1-ol	0.18003	0.597126
AGARUW	C3H8O_isopropylalcohol	116349	-0.159954		AROFET	C7H10_1,3,5-heptatriene	31238.5	0.609422
AGARUW	C3H8O_isopropylalcohol	11634.9	0.0534906		AROFET	C7H10_1,3,5-heptatriene	3123.85	0.57648
AGARUW	C3H8O_isopropylalcohol	1163.49	0.0536619		AROFET	C7H10_1,3,5-heptatriene	312.385	0.322341
AGARUW	C3H8O_isopropylalcohol	116.349	-0.104119		AROFET	C7H10_1,3,5-heptatriene	31.2385	0.0803406
AGARUW	C3H8O_isopropylalcohol	7.62641	-0.366012		AROFET	C7H10_1,3,5-heptatriene	0.000103914	0.000620339
AGARUW	C3H8O_isopropylalcohol	1.18567	-0.0926789		AROFET	C6H12_2-hexene	224680	-0.293982
AGARUW	C3H8O_isopropylalcohol	7.35e-05	2.127e-05		AROFET	C6H12_2-hexene	22468	-0.219509
AGARUW	CH4_methane	45200000	-0.0647943		AROFET	C6H12_2-hexene	2246.8	-0.135479
AGARUW	CH4_methane	4520000	0.0379857		AROFET	C6H12_2-hexene	224.68	-0.267862
AGARUW	CH4_methane	452000	-0.12021		AROFET	C6H12_2-hexene	1.45282	-0.415043
AGARUW	CH4_methane	45200	0.0426449		AROFET	C6H12_2-hexene	0.000419367	-5.82358e-05
AGARUW	CH4_methane	33.98	0.000112045		AROFET	C6H14_2-methylpentane	294964	0.0506262
AGARUW	C4H10O_methyl-propyl-ether	734990	-0.042135		AROFET	C6H14_2-methylpentane	29496.4	0.0309779
AGARUW	C4H10O_methyl-propyl-ether	73499	-0.0432299		AROFET	C6H14_2-methylpentane	2949.64	-0.0517184
AGARUW	C4H10O_methyl-propyl-ether	7349.9	-0.0338096		AROFET	C6H14_2-methylpentane	294.964	-0.0960049
AGARUW	C4H10O_methyl-propyl-ether	734.99	0.0687769		AROFET	C6H14_2-methylpentane	0.00038017	-7.38843e-05
AGARUW	C4H10O_methyl-propyl-ether	1.62272	0.0115946		AROFET	C6H14_2,2-dimethylbutane	479507	0.119701
AGARUW	C4H10O_methyl-propyl-ether	0.000363083	-1.19623e-05		AROFET	C6H14_2,2-dimethylbutane	47950.7	0.166471
AGARUW	C5H10O_methylpropylketone	51802.9	-0.0898823		AROFET	C6H14_2,2-dimethylbutane	4795.07	0.114942
AGARUW	C5H10O_methylpropylketone	5180.29	-0.104418		AROFET	C6H14_2,2-dimethylbutane	479.507	0.162053
AGARUW	C5H10O_methylpropylketone	518.029	0.0102623		AROFET	C6H14_2,2-dimethylbutane	0.00154029	-8.4707e-05
AGARUW	C5H10O_methylpropylketone	51.8029	0.0458538		AROFET	C6H10O_4-methyl-4-pentenal	26661.1	0.13528
AGARUW	C5H10O_methylpropylketone	0.167168	0.391765		AROFET	C6H10O_4-methyl-4-pentenal	2666.11	0.219494
AGARUW	C5H10O_methylpropylketone	0.00782696	0.253477		AROFET	C6H10O_4-methyl-4-pentenal	266.611	0.163984
AGARUW	C5H10O_methylpropylketone	4.73e-05	0.000516919		AROFET	C6H10O_4-methyl-4-pentenal	26.6611	0.0138339
AGARUW	C5H12O_methyl-tert-butyl-ether	392257	-0.162572		AROFET	C6H10O_4-methyl-4-pentenal	0.00183693	0.00503759
AGARUW	C5H12O_methyl-tert-butyl-ether	39225.7	-0.140181		AROFET	C6H10O_5-hexen-2-one	14658.9	-0.0691133
AGARUW	C5H12O_methyl-tert-butyl-ether	3922.57	-0.255714		AROFET	C6H10O_5-hexen-2-one	1465.89	0.0632998
AGARUW	C5H12O_methyl-tert-butyl-ether	392.257	-0.233845		AROFET	C6H10O_5-hexen-2-one	146.589	-0.16115
AGARUW	C5H12O_methyl-tert-butyl-ether	1.94e-05	3.83802e-05		AROFET	C6H10O_5-hexen-2-one	14.6589	-0.211738
AGARUW	C5H12_neopentane	1.70703e+06	-0.146749		AROFET	C6H10O_5-hexen-2-one	6.47e-06	2.69152e-05
AGARUW	C5H12_neopentane	170703	-0.156949		AROFET	C4H11N_dimethylethylamine	839016	-0.0819662
AGARUW	C5H12_neopentane	17070.3	-0.159278		AROFET	C4H11N_dimethylethylamine	83901.6	-0.123732
AGARUW	C5H12_neopentane	1707.03	-0.228211		AROFET	C4H11N_dimethylethylamine	8390.16	-0.0519914
AGARUW	C5H12_neopentane	13.3997	-0.176632		AROFET	C4H11N_dimethylethylamine	839.016	0.305625
AGARUW	C5H12_neopentane	1.28027	-0.0325156		AROFET	C4H11N_dimethylethylamine	0.000465918	2.81923e-05
AGARUW	C5H12_neopentane	0.000285669	1.24757e-05		AROFET	C4H8_isobutene	3.2169e+06	0.623821
AGARUW	C3H8_propane	10232100	0.0522998		AROFET	C4H8_isobutene	321690	0.237601
AGARUW	C3H8_propane	1023210	0.112062		AROFET	C4H8_isobutene	32169	-0.308917
AGARUW	C3H8_propane	102321	0.0771191		AROFET	C4H8_isobutene	3216.9	-0.0635161
AGARUW	C3H8_propane	10232.1	-0.1302		AROFET	C4H8_isobutene	0.0609148	-0.000116724
AGARUW	C3H8_propane	1058.8	-0.0358699		AROFET	C5H13N_methyldiethylamine	299770	0.403246
AGARUW	C3H8_propane	0.0277751	2.24176e-05		AROFET	C5H13N_methyldiethylamine	29977	0.475111
AGARUW	C3H6_propene	15604100	0.143362		AROFET	C5H13N_methyldiethylamine	2997.7	0.547818
AGARUW	C3H6_propene	1560410	0.182819		AROFET	C5H13N_methyldiethylamine	299.77	0.444011
AGARUW	C3H6_propene	156041	0.159894		AROFET	C5H13N_methyldiethylamine	8.1e-05	1.19431e-05
AGARUW	C3H6_propene	15604.1	-0.0481648		AROFET	C3H6O_propionaldehyde	443121	0.0893074
AGARUW	C3H6_propene	1560.41	-0.228509		AROFET	C3H6O_propionaldehyde	44312.1	-0.416079
AGARUW	C3H6_propene	241.708	0.0154838		AROFET	C3H6O_propionaldehyde	4431.21	-0.48411
AGARUW	C3H6_propene	0.0653924	2.93972e-05		AROFET	C3H6O_propionaldehyde	443.121	-0.106796
AGARUW	C3H5N_propionitrile	62871.8	0.2954		AROFET	C3H6O_propionaldehyde	89.973	1.97954
AGARUW	C3H5N_propionitrile	6287.18	0.394548		AROFET	C3H6O_propionaldehyde	0.000882547	7.06188e-05
AGARUW	C3H5N_propionitrile	628.717	0.433335		AROFET	C5H12O_3-methyl-1-butanol	6301.87	0.484477
AGARUW	C3H5N_propionitrile	62.8717	0.335693		AROFET	C5H12O_3-methyl-1-butanol	630.187	0.231548
AGARUW	C3H5N_propionitrile	1.01452	0.179476		AROFET	C5H12O_3-methyl-1-butanol	63.0187	0.0839064
AGARUW	C3H5N_propionitrile	0.0175278	-0.20227		AROFET	C5H12O_3-methyl-1-butanol	6.30187	-0.542283
AGARUW	C3H5N_propionitrile	0.00237155	0.0625579		AROFET	C5H12O_3-methyl-1-butanol	0.0149073	0.86328
AGARUW	C3H8O_propylalcohol	38784	-0.0523295		AROFET	C6H10_1,5-hexadiene	287265	-0.548753
AGARUW	C3H8O_propylalcohol	3878.4	0.00806089		AROFET	C6H10_1,5-hexadiene	28726.5	-0.658713
AGARUW	C3H8O_propylalcohol	387.84	0.0603249		AROFET	C6H10_1,5-hexadiene	2872.65	-0.386183
AGARUW	C3H8O_propylalcohol	38.784	0.0532053		AROFET	C6H10_1,5-hexadiene	287.265	-0.337295
AGARUW	C3H8O_propylalcohol	1.4435	-0.535198		AROFET	C6H10_1,5-hexadiene	0.882105	0.192161
AGARUW	C3H8O_propylalcohol	0.199854	0.0572822		AROFET	C6H10_1,5-hexadiene	0.000810923	-2.01033e-05
AGARUW	C3H8O_propylalcohol	9.17e-05	0.000683966		AROFET	C3H9N_propylamine	420665	-0.0199252
AGARUW	C5H10_2-pentene	763042	-0.109056		AROFET	C3H9N_propylamine	42066.5	-0.612663
AGARUW	C5H10_2-pentene	76304.2	-0.0729696		AROFET	C3H9N_propylamine	4206.65	-0.666232
AGARUW	C5H10_2-pentene	7630.42	-0.10765		AROFET	C3H9N_propylamine	420.665	-0.492299
AGARUW	C5H10_2-pentene	763.042	-0.0445975		AROFET	C3H9N_propylamine	1.10366	0.372801
AGARUW	C5H10_2-pentene	2.05461	0.00479601		AROFET	C3H9N_propylamine	0.000922255	6.82113e-05
AGARUW	C5H10_2-pentene	0.000153763	4.5858e-06		ATOXEN	C4H8_1-butene	3.35726e+06	0.111864
AGARUW	C2H7N_ethylamine	1.43636e+06	-0.0659066		ATOXEN	C4H8_1-butene	335726	0.128757
AGARUW	C2H7N_ethylamine	143636	0.00537357		ATOXEN	C4H8_1-butene	33572.6	0.0620744
AGARUW	C2H7N_ethylamine	14363.6	0.129911		ATOXEN	C4H8_1-butene	3357.26	-0.03217
AGARUW	C2H7N_ethylamine	1436.36	0.0269425		ATOXEN	C4H8_1-butene	0.0622118	-8.12e-06
AGARUW	C2H7N_ethylamine	7.56569	0.57441		ATOXEN	C5H10O_1-methyl-3-buten-1-ol	8808.22	0.366578
AGARUW	C2H7N_ethylamine	0.00390446	2.883e-10		ATOXEN	C5H10O_1-methyl-3-buten-1-ol	880.822	0.20884
AGARUW	C4H10O_methyl-isopropyl-ether	916849	-0.00151921		ATOXEN	C5H10O_1-methyl-3-buten-1-ol	88.0822	0.00619828
AGARUW	C4H10O_methyl-isopropyl-ether	91684.9	0.0449275		ATOXEN	C5H10O_1-methyl-3-buten-1-ol	8.80822	0.000160496
AGARUW	C4H10O_methyl-isopropyl-ether	9168.49	-0.0709444		ATOXEN	C5H10O_1-methyl-3-buten-1-ol	0.841831	1.78779e-05
AGARUW	C4H10O_methyl-isopropyl-ether	916.849	0.0191841		ATOXEN	C7H10_1,3,5-heptatriene	31238.5	0.0343136
AGARUW	C4H10O_methyl-isopropyl-ether	13.9425	0.0948118		ATOXEN	C7H10_1,3,5-heptatriene	3123.85	0.0703564
AGARUW	C4H10O_methyl-isopropyl-ether	1.63567	0.0199214		ATOXEN	C7H10_1,3,5-heptatriene	312.385	0.287064
AGARUW	C4H10O_methyl-isopropyl-ether	8.88e-05	1.24e-05		ATOXEN	C7H10_1,3,5-heptatriene	31.2385	0.0484366
AHOKIR01	C2H4O_acetaldehyde	1160790	0.208692		ATOXEN	C7H10_1,3,5-heptatriene	0.160077	0.000319638
AHOKIR01	C2H4O_acetaldehyde	116079	0.382181		ATOXEN	C6H12_2-hexene	224680	-0.0123983
AHOKIR01	C2H4O_acetaldehyde	11607.9	-0.218602		ATOXEN	C6H12_2-hexene	22468	-0.0109303
AHOKIR01	C2H4O_acetaldehyde	1160.79	0.162488		ATOXEN	C6H12_2-hexene	2246.8	0.214354
AHOKIR01	C2H4O_acetaldehyde	0.484427	-0.00136436		ATOXEN	C6H12_2-hexene	224.68	-0.00251907
AHOKIR01	C2H3N_acetonitrile	111535	0.169822		ATOXEN	C6H12_2-hexene	0.881652	1.25e-06
AHOKIR01	C2H3N_acetonitrile	11153.5	-0.169228		ATOXEN	C4H11N_dimethylethylamine	839016	0.107743
AHOKIR01	C2H3N_acetonitrile	1115.35	-0.919762		ATOXEN	C4H11N_dimethylethylamine	83901.6	0.161756
AHOKIR01	C2H3N_acetonitrile	111.535	-0.727899		ATOXEN	C4H11N_dimethylethylamine	8390.16	0.257692
AHOKIR01	C2H3N_acetonitrile	1.87026	0.00741443		ATOXEN	C4H11N_dimethylethylamine	839.016	0.544615
AHOKIR01	C2H6O_dimethylether	6234610	-0.118623		ATOXEN	C4H11N_dimethylethylamine	11.1	-0.00100902
AHOKIR01	C2H6O_dimethylether	623461	-0.328378		ATOXEN	C4H8_isobutene	3.2169e+06	0.117902
AHOKIR01	C2H6O_dimethylether	62346.1	-0.054984		ATOXEN	C4H8_isobutene	321690	0.130793
AHOKIR01	C2H6O_dimethylether	6234.61	0.0336103		ATOXEN	C4H8_isobutene	32169	0.107059
AHOKIR01	C2H6O_dimethylether	189.691	0.00245894		ATOXEN	C4H8_isobutene	3216.9	-0.0642018
AHOKIR01	C2H6_ethane	38452800	-0.0358967		ATOXEN	C4H8_isobutene	0.441657	-2.63e-06
AHOKIR01	C2H6_ethane	3845280	0.15485		ATOXEN	C3H6O_propionaldehyde	443121	0.227906
AHOKIR01	C2H6_ethane	384528	-0.00254289		ATOXEN	C3H6O_propionaldehyde	44312.1	0.230888
AHOKIR01	C2H6_ethane	38452.8	7.29586e-05		ATOXEN	C3H6O_propionaldehyde	4431.21	0.162395
AHOKIR01	C2H6_ethane	748.251	4.74e-06		ATOXEN	C3H6O_propionaldehyde	443.121	0.0730227
AHOKIR01	C2H4_ethene	35504300	-0.104423		ATOXEN	C3H6O_propionaldehyde	0.0220654	-1.076e-05
AHOKIR01	C2H4_ethene	3550430	0.131263		ATOXEN	C6H10_1,5-hexadiene	287265	0.163544
AHOKIR01	C2H4_ethene	355043	-0.00700528		ATOXEN	C6H10_1,5-hexadiene	28726.5	0.167317
AHOKIR01	C2H4_ethene	35504.3	0.000319123		ATOXEN	C6H10_1,5-hexadiene	2872.65	0.199115
AHOKIR01	C2H4_ethene	739.562	3.82404e-05		ATOXEN	C6H10_1,5-hexadiene	287.265	0.00262113
AHOKIR01	CHN_hydrogen-cyanide	1.07096e+06	-0.315243		ATOXEN	C6H10_1,5-hexadiene	0.714768	-1.1e-06
AHOKIR01	CHN_hydrogen-cyanide	107096	-0.421153		ATOXEN	C3H9N_propylamine	420665	0.143839
AHOKIR01	CHN_hydrogen-cyanide	10709.6	-0.199769		ATOXEN	C3H9N_propylamine	42066.5	0.154701
AHOKIR01	CHN_hydrogen-cyanide	1070.96	0.101275		ATOXEN	C3H9N_propylamine	4206.65	0.124326
AHOKIR01	CHN_hydrogen-cyanide	0.472532	0.00272907		ATOXEN	C3H9N_propylamine	420.665	0.0774375
AHOKIR01	CH4_methane	45200000	-0.0445231		ATOXEN	C3H9N_propylamine	0.00460348	1.66895e-05
AHOKIR01	CH4_methane	4520000	0.152138		BAEDTA01	C4H8_1-butene	3.35726e+06	0.326437
AHOKIR01	CH4_methane	452000	-0.0121923		BAEDTA01	C4H8_1-butene	335726	0.273678
AHOKIR01	CH4_methane	45200	0.000151204		BAEDTA01	C4H8_1-butene	33572.6	0.229566
AHOKIR01	CH4_methane	1456.64	8.6298e-05		BAEDTA01	C4H8_1-butene	3357.26	0.189308
AHOKIR01	C3H6_propene	15604100	0.0186476		BAEDTA01	C4H8_1-butene	0.000351973	1.93346e-05
AHOKIR01	C3H6_propene	1560410	-0.00734505		BAEDTA01	C5H10O_1-methyl-3-buten-1-ol	8808.22	0.33591
AHOKIR01	C3H6_propene	156041	-0.000215714		BAEDTA01	C5H10O_1-methyl-3-buten-1-ol	880.822	0.535912
AHOKIR01	C3H6_propene	15604.1	-2.02864e-05		BAEDTA01	C5H10O_1-methyl-3-buten-1-ol	88.0822	0.472999
AHOKIR01	C3H6_propene	1560.41	3.73e-06		BAEDTA01	C5H10O_1-methyl-3-buten-1-ol	8.80822	0.387008
AHOKIR01	C3H6_propene	1508.32	4.72e-06		BAEDTA01	C5H10O_1-methyl-3-buten-1-ol	6.49e-12	-3.3779e-06
AHOKIR01	C3H5N_propionitrile	62871.8	0.333251		BAEDTA01	C7H10_1,3,5-heptatriene	31238.5	0.266168
AHOKIR01	C3H5N_propionitrile	6287.18	0.194602		BAEDTA01	C7H10_1,3,5-heptatriene	3123.85	0.283205
AHOKIR01	C3H5N_propionitrile	628.717	0.0246226		BAEDTA01	C7H10_1,3,5-heptatriene	312.385	0.296908
AHOKIR01	C3H5N_propionitrile	62.8717	0.0018355		BAEDTA01	C7H10_1,3,5-heptatriene	31.2385	0.260152
AHOKIR01	C3H5N_propionitrile	0.512157	-0.000287647		BAEDTA01	C7H10_1,3,5-heptatriene	1.13e-08	-5.1684e-06
AHOKIR01	C2H7N_ethylamine	1.43636e+06	0.101082		BAEDTA01	C6H12_2-hexene	224680	-0.133999
AHOKIR01	C2H7N_ethylamine	143636	0.0557394		BAEDTA01	C6H12_2-hexene	22468	-0.0901574
AHOKIR01	C2H7N_ethylamine	14363.6	0.00701349		BAEDTA01	C6H12_2-hexene	2246.8	-0.0287028
AHOKIR01	C2H7N_ethylamine	1436.36	0.00597992		BAEDTA01	C6H12_2-hexene	224.68	-0.0642782
AHOKIR01	C2H7N_ethylamine	0.00583485	8.915e-11		BAEDTA01	C6H12_2-hexene	0.0103537	-0.0502372
AMIKOX	CHN_hydrogen-cyanide	1.07096e+06	0.0756775		BAEDTA01	C6H12_2-hexene	9.81e-08	2.9638e-06
AMIKOX	CHN_hydrogen-cyanide	107096	0.00881878		BAEDTA01	C6H14_2-methylpentane	294964	-0.000991145
AMIKOX	CHN_hydrogen-cyanide	10709.6	0.000500249		BAEDTA01	C6H14_2-methylpentane	29496.4	0.00430125
AMIKOX	CHN_hydrogen-cyanide	1070.96	-2.09667e-05		BAEDTA01	C6H14_2-methylpentane	2949.64	-0.0136943
AMIKOX	CHN_hydrogen-cyanide	131.296	2.32e-06		BAEDTA01	C6H14_2-methylpentane	294.964	-0.0288053
AMIKOX	CH4_methane	45200000	0.115577		BAEDTA01	C6H14_2-methylpentane	1.25e-05	1.089e-05
AMIKOX	CH4_methane	4520000	-0.00144259		BAEDTA01	C6H14_2,2-dimethylbutane	479507	0.480195
AMIKOX	CH4_methane	452000	-1.0959e-05		BAEDTA01	C6H14_2,2-dimethylbutane	47950.7	0.124975
AMIKOX	CH4_methane	45200	-1.3902e-06		BAEDTA01	C6H14_2,2-dimethylbutane	4795.07	0.0288456
AMIKOX	CH4_methane	28654.7	-5.1803e-06		BAEDTA01	C6H14_2,2-dimethylbutane	479.507	0.00180934
AMILUE	C7H12_1,5-heptadiene	69970.1	0.117589		BAEDTA01	C6H14_2,2-dimethylbutane	14.369	9.18846e-05
AMILUE	C7H12_1,5-heptadiene	6997.01	0.0805319		BAEDTA01	C6H10O_4-methyl-4-pentenal	26661.1	-0.0558176
AMILUE	C7H12_1,5-heptadiene	699.701	0.0339706		BAEDTA01	C6H10O_4-methyl-4-pentenal	2666.11	0.146338
AMILUE	C7H12_1,5-heptadiene	69.9701	-0.109791		BAEDTA01	C6H10O_4-methyl-4-pentenal	266.611	0.0488973
AMILUE	C7H12_1,5-heptadiene	0.271554	0.256232		BAEDTA01	C6H10O_4-methyl-4-pentenal	26.6611	0.0777465
AMILUE	C7H12_1,5-heptadiene	1.13e-05	-0.000108985		BAEDTA01	C6H10O_4-methyl-4-pentenal	9.16e-08	0.000127386
AMILUE	C6H14_2,3-dimethylbutane	382356	0.0330277		BAEDTA01	C6H10O_5-hexen-2-one	14658.9	-0.0941093
AMILUE	C6H14_2,3-dimethylbutane	38235.6	-0.0827717		BAEDTA01	C6H10O_5-hexen-2-one	1465.89	0.0350617
AMILUE	C6H14_2,3-dimethylbutane	3823.56	-0.0606457		BAEDTA01	C6H10O_5-hexen-2-one	146.589	-0.00363053
AMILUE	C6H14_2,3-dimethylbutane	382.356	-0.114904		BAEDTA01	C6H10O_5-hexen-2-one	14.6589	0.0567234
AMILUE	C6H14_2,3-dimethylbutane	0.00784925	0.000102253		BAEDTA01	C6H10O_5-hexen-2-one	8.71e-10	7.97586e-05
AMILUE	C6H14_3-methylpentane	294964	0.174413		BAEDTA01	C4H11N_dimethylethylamine	839016	0.0436138
AMILUE	C6H14_3-methylpentane	29496.4	0.0487851		BAEDTA01	C4H11N_dimethylethylamine	83901.6	0.0557085
AMILUE	C6H14_3-methylpentane	2949.64	-0.0169462		BAEDTA01	C4H11N_dimethylethylamine	8390.16	0.0261923
AMILUE	C6H14_3-methylpentane	294.964	-0.0994358		BAEDTA01	C4H11N_dimethylethylamine	839.016	0.250123
AMILUE	C6H14_3-methylpentane	0.00552437	1.10744e-05		BAEDTA01	C4H11N_dimethylethylamine	0.0113206	-7.58942e-05
AMILUE	C6H10O_4-hexen-2-one	11203.9	-0.00213186		BAEDTA01	C4H8_isobutene	3.2169e+06	0.128659
AMILUE	C6H10O_4-hexen-2-one	1120.39	0.0430104		BAEDTA01	C4H8_isobutene	321690	0.112742
AMILUE	C6H10O_4-hexen-2-one	112.039	-0.0515554		BAEDTA01	C4H8_isobutene	32169	0.153807
AMILUE	C6H10O_4-hexen-2-one	11.2039	-0.106721		BAEDTA01	C4H8_isobutene	3216.9	0.158192
AMILUE	C6H10O_4-hexen-2-one	9.41e-06	-2.72574e-05		BAEDTA01	C4H8_isobutene	0.00725833	6.89267e-05
AMILUE	C7H14_4-methyl-1-hexene	115465	0.169702		BAEDTA01	C3H6O_propionaldehyde	443121	0.0191884
AMILUE	C7H14_4-methyl-1-hexene	11546.5	0.0695015		BAEDTA01	C3H6O_propionaldehyde	44312.1	0.0398772
AMILUE	C7H14_4-methyl-1-hexene	1154.65	0.0600546		BAEDTA01	C3H6O_propionaldehyde	4431.21	-0.0181092
AMILUE	C7H14_4-methyl-1-hexene	115.465	-0.0474251		BAEDTA01	C3H6O_propionaldehyde	443.121	0.0393835
AMILUE	C7H14_4-methyl-1-hexene	0.901784	0.0638217		BAEDTA01	C3H6O_propionaldehyde	0.824016	-0.201697
AMILUE	C7H14_4-methyl-1-hexene	0.0015349	4.55786e-05		BAEDTA01	C3H6O_propionaldehyde	7.21e-05	7.4858e-06
AMILUE	C6H10O_4-methyl-4-penten-2-one	15718	0.00337165		BAEDTA01	C6H10_1,5-hexadiene	287265	-0.140799
AMILUE	C6H10O_4-methyl-4-penten-2-one	1571.8	0.0797281		BAEDTA01	C6H10_1,5-hexadiene	28726.5	-0.108554
AMILUE	C6H10O_4-methyl-4-penten-2-one	157.18	0.0165164		BAEDTA01	C6H10_1,5-hexadiene	2872.65	-0.0901197
AMILUE	C6H10O_4-methyl-4-penten-2-one	15.718	-0.200239		BAEDTA01	C6H10_1,5-hexadiene	287.265	-0.075185
AMILUE	C6H10O_4-methyl-4-penten-2-one	4.47e-05	-2.23066e-05		BAEDTA01	C6H10_1,5-hexadiene	0.0244061	-0.0169809
AMILUE	C7H14_4,4-dimethyl-1-pentene	160639	0.14698		BAEDTA01	C6H10_1,5-hexadiene	3.2e-07	2.98095e-05
AMILUE	C7H14_4,4-dimethyl-1-pentene	16063.9	0.114297		BAEDTA01	C3H9N_propylamine	420665	0.0832952
AMILUE	C7H14_4,4-dimethyl-1-pentene	1606.39	0.121174		BAEDTA01	C3H9N_propylamine	42066.5	0.18694
AMILUE	C7H14_4,4-dimethyl-1-pentene	160.639	0.136732		BAEDTA01	C3H9N_propylamine	4206.65	0.138264
AMILUE	C7H14_4,4-dimethyl-1-pentene	16.0639	-0.281806		BAEDTA01	C3H9N_propylamine	420.665	0.155553
AMILUE	C7H14_4,4-dimethyl-1-pentene	1.85056	-0.235752		BAEDTA01	C3H9N_propylamine	0.0404594	0.00876083
AMILUE	C7H14_4,4-dimethyl-1-pentene	0.00309823	5.39427e-05		BAEDTA01	C3H9N_propylamine	3.29e-06	0.00029403
AMILUE	C2H4O_acetaldehyde	1160790	0.0422844		BARZAW	C4H8_1-butene	3.35726e+06	0.218148
AMILUE	C2H4O_acetaldehyde	116079	-0.0441554		BARZAW	C4H8_1-butene	335726	0.191871
AMILUE	C2H4O_acetaldehyde	11607.9	-0.20096		BARZAW	C4H8_1-butene	33572.6	0.149695
AMILUE	C2H4O_acetaldehyde	1160.79	0.164393		BARZAW	C4H8_1-butene	3357.26	0.020888
AMILUE	C2H4O_acetaldehyde	0.0786515	-2.17201e-05		BARZAW	C4H8_1-butene	0.00246829	9.2144e-06
AMILUE	C3H6O_acetone	319253	-0.117313		BARZAW	C5H10O_1-methyl-3-buten-1-ol	8808.22	0.167389
AMILUE	C3H6O_acetone	31925.3	-0.112688		BARZAW	C5H10O_1-methyl-3-buten-1-ol	880.822	0.270733
AMILUE	C3H6O_acetone	3192.53	-0.225446		BARZAW	C5H10O_1-methyl-3-buten-1-ol	88.0822	0.422184
AMILUE	C3H6O_acetone	319.253	-0.0908304		BARZAW	C5H10O_1-methyl-3-buten-1-ol	8.80822	0.200692
AMILUE	C3H6O_acetone	0.00107336	-5.70372e-05		BARZAW	C5H10O_1-methyl-3-buten-1-ol	0.2624	0.131453
AMILUE	C2H3N_acetonitrile	111535	0.148113		BARZAW	C5H10O_1-methyl-3-buten-1-ol	1.01e-05	6.61613e-05
AMILUE	C2H3N_acetonitrile	11153.5	-0.243596		BARZAW	C7H10_1,3,5-heptatriene	31238.5	0.306265
AMILUE	C2H3N_acetonitrile	1115.35	-0.186653		BARZAW	C7H10_1,3,5-heptatriene	3123.85	0.361501
AMILUE	C2H3N_acetonitrile	111.535	-0.119872		BARZAW	C7H10_1,3,5-heptatriene	312.385	0.409858
AMILUE	C2H3N_acetonitrile	0.0667231	-1.44504e-05		BARZAW	C7H10_1,3,5-heptatriene	31.2385	0.357914
AMILUE	C2H6O_dimethylether	6234610	0.0801553		BARZAW	C7H10_1,3,5-heptatriene	0.00195355	0.531671
AMILUE	C2H6O_dimethylether	623461	-0.00846004		BARZAW	C6H12_2-hexene	224680	-0.247715
AMILUE	C2H6O_dimethylether	62346.1	-0.0826966		BARZAW	C6H12_2-hexene	22468	-0.231374
AMILUE	C2H6O_dimethylether	6234.61	-0.172554		BARZAW	C6H12_2-hexene	2246.8	-0.137958
AMILUE	C2H6O_dimethylether	0.141811	-0.000118671		BARZAW	C6H12_2-hexene	224.68	0.0194267
AMILUE	C2H7N_dimethylamine	1.93302e+06	0.0403903		BARZAW	C6H12_2-hexene	4.1299	0.0999513
AMILUE	C2H7N_dimethylamine	193302	0.0618419		BARZAW	C6H12_2-hexene	0.0508403	-0.0476272
AMILUE	C2H7N_dimethylamine	19330.2	-0.0307381		BARZAW	C6H12_2-hexene	1.09e-05	1.70981e-05
AMILUE	C2H7N_dimethylamine	1933.02	0.28999		BARZAW	C6H14_2-methylpentane	294964	0.230716
AMILUE	C2H7N_dimethylamine	0.0302126	-6.80374e-05		BARZAW	C6H14_2-methylpentane	29496.4	0.225321
AMILUE	C2H6_ethane	38452800	0.137389		BARZAW	C6H14_2-methylpentane	2949.64	0.205727
AMILUE	C2H6_ethane	3845280	0.141112		BARZAW	C6H14_2-methylpentane	294.964	0.167894
AMILUE	C2H6_ethane	384528	0.00545183		BARZAW	C6H14_2-methylpentane	1.74e-06	4.83e-06
AMILUE	C2H6_ethane	38452.8	0.293394		BARZAW	C6H14_2,2-dimethylbutane	479507	0.159628
AMILUE	C2H6_ethane	1.06256	-2.55465e-05		BARZAW	C6H14_2,2-dimethylbutane	47950.7	0.185228
AMILUE	C2H4_ethene	35504300	0.183166		BARZAW	C6H14_2,2-dimethylbutane	4795.07	0.156893
AMILUE	C2H4_ethene	3550430	0.256083		BARZAW	C6H14_2,2-dimethylbutane	479.507	0.0706674
AMILUE	C2H4_ethene	355043	0.111836		BARZAW	C6H14_2,2-dimethylbutane	1.04e-06	1.57e-06
AMILUE	C2H4_ethene	35504.3	-0.0689604		BARZAW	C6H10O_4-methyl-4-pentenal	26661.1	-0.0867597
AMILUE	C2H4_ethene	3.05459	-2.46314e-05		BARZAW	C6H10O_4-methyl-4-pentenal	2666.11	-0.00643312
AMILUE	CHN_hydrogen-cyanide	1.07096e+06	0.149191		BARZAW	C6H10O_4-methyl-4-pentenal	266.611	-0.13999
AMILUE	CHN_hydrogen-cyanide	107096	-0.364684		BARZAW	C6H10O_4-methyl-4-pentenal	26.6611	-0.0189198
AMILUE	CHN_hydrogen-cyanide	10709.6	-0.0424845		BARZAW	C6H10O_4-methyl-4-pentenal	6.57e-07	0.000174418
AMILUE	CHN_hydrogen-cyanide	1070.96	0.394339		BARZAW	C6H10O_5-hexen-2-one	14658.9	-0.0563069
AMILUE	CHN_hydrogen-cyanide	3.21839	6.96498e-05		BARZAW	C6H10O_5-hexen-2-one	1465.89	-0.0189462
AMILUE	C4H10_isobutane	3.72303e+06	0.0934087		BARZAW	C6H10O_5-hexen-2-one	146.589	0.125244
AMILUE	C4H10_isobutane	372303	0.137046		BARZAW	C6H10O_5-hexen-2-one	14.6589	0.245188
AMILUE	C4H10_isobutane	37230.3	-0.0272818		BARZAW	C6H10O_5-hexen-2-one	1.95e-06	0.000124756
AMILUE	C4H10_isobutane	3723.03	-0.410256		BARZAW	C4H11N_dimethylethylamine	839016	-0.0813835
AMILUE	C4H10_isobutane	0.04283	1.36327e-05		BARZAW	C4H11N_dimethylethylamine	83901.6	-0.0523472
AMILUE	C5H12_isopentane	1.01333e+06	0.0222031		BARZAW	C4H11N_dimethylethylamine	8390.16	-0.093859
AMILUE	C5H12_isopentane	101333	0.0736584		BARZAW	C4H11N_dimethylethylamine	839.016	-0.0909375
AMILUE	C5H12_isopentane	10133.3	-0.105044		BARZAW	C4H11N_dimethylethylamine	4.07e-05	-9.5346e-06
AMILUE	C5H12_isopentane	1013.33	-0.16588		BARZAW	C4H8_isobutene	3.2169e+06	0.0981242
AMILUE	C5H12_isopentane	0.0132953	2.412e-06		BARZAW	C4H8_isobutene	321690	0.07412
AMILUE	C3H8O_isopropylalcohol	116349	0.0857986		BARZAW	C4H8_isobutene	32169	0.0467653
AMILUE	C3H8O_isopropylalcohol	11634.9	0.133078		BARZAW	C4H8_isobutene	3216.9	-0.0750431
AMILUE	C3H8O_isopropylalcohol	1163.49	-0.400368		BARZAW	C4H8_isobutene	0.0021788	5.9895e-06
AMILUE	C3H8O_isopropylalcohol	116.349	-0.0437576		BARZAW	C5H13N_methyldiethylamine	299770	0.22831
AMILUE	C3H8O_isopropylalcohol	0.0103112	-1.25891e-05		BARZAW	C5H13N_methyldiethylamine	29977	0.273868
AMILUE	CH4_methane	45200000	-0.0212345		BARZAW	C5H13N_methyldiethylamine	2997.7	0.202234
AMILUE	CH4_methane	4520000	0.131769		BARZAW	C5H13N_methyldiethylamine	299.77	0.188518
AMILUE	CH4_methane	452000	-0.0595311		BARZAW	C5H13N_methyldiethylamine	7.6e-07	-5.56e-06
AMILUE	CH4_methane	45200	-0.00993133		BARZAW	C3H6O_propionaldehyde	443121	0.229349
AMILUE	CH4_methane	57.7558	-3.77047e-05		BARZAW	C3H6O_propionaldehyde	44312.1	0.235406
AMILUE	C4H10O_methyl-propyl-ether	734990	0.0818594		BARZAW	C3H6O_propionaldehyde	4431.21	0.113774
AMILUE	C4H10O_methyl-propyl-ether	73499	0.129985		BARZAW	C3H6O_propionaldehyde	443.121	0.0963706
AMILUE	C4H10O_methyl-propyl-ether	7349.9	0.00148857		BARZAW	C3H6O_propionaldehyde	38.7931	0.0221816
AMILUE	C4H10O_methyl-propyl-ether	734.99	0.0823924		BARZAW	C3H6O_propionaldehyde	0.00310253	5.21083e-05
AMILUE	C4H10O_methyl-propyl-ether	6.89813	0.189403		BARZAW	C5H12O_3-methyl-1-butanol	6301.87	0.148099
AMILUE	C4H10O_methyl-propyl-ether	0.00240564	-0.000131016		BARZAW	C5H12O_3-methyl-1-butanol	630.187	-0.0296408
AMILUE	C5H10O_methylpropylketone	51802.9	-0.15948		BARZAW	C5H12O_3-methyl-1-butanol	63.0187	0.212624
AMILUE	C5H10O_methylpropylketone	5180.29	-0.0559498		BARZAW	C5H12O_3-methyl-1-butanol	6.30187	0.0537957
AMILUE	C5H10O_methylpropylketone	518.029	0.0777757		BARZAW	C5H12O_3-methyl-1-butanol	0.0428664	0.0158786
AMILUE	C5H10O_methylpropylketone	51.8029	0.0428241		BARZAW	C5H12O_3-methyl-1-butanol	2.69e-06	6.88971e-05
AMILUE	C5H10O_methylpropylketone	0.00199078	-0.00259177		BARZAW	C6H10_1,5-hexadiene	287265	-0.297525
AMILUE	C5H12O_methyl-tert-butyl-ether	392257	0.0433412		BARZAW	C6H10_1,5-hexadiene	28726.5	-0.286091
AMILUE	C5H12O_methyl-tert-butyl-ether	39225.7	-0.0236726		BARZAW	C6H10_1,5-hexadiene	2872.65	-0.312734
AMILUE	C5H12O_methyl-tert-butyl-ether	3922.57	0.0295028		BARZAW	C6H10_1,5-hexadiene	287.265	-0.141841
AMILUE	C5H12O_methyl-tert-butyl-ether	392.257	-0.0601442		BARZAW	C6H10_1,5-hexadiene	35.5387	-0.00526553
AMILUE	C5H12O_methyl-tert-butyl-ether	0.00543578	0.00015418		BARZAW	C6H10_1,5-hexadiene	0.712063	0.0280541
AMILUE	C5H12_neopentane	1.70703e+06	0.104629		BARZAW	C6H10_1,5-hexadiene	2.35e-05	8.1675e-06
AMILUE	C5H12_neopentane	170703	0.0156509		BARZAW	C3H9N_propylamine	420665	-0.0258936
AMILUE	C5H12_neopentane	17070.3	-0.141819		BARZAW	C3H9N_propylamine	42066.5	0.240282
AMILUE	C5H12_neopentane	1707.03	-0.550462		BARZAW	C3H9N_propylamine	4206.65	0.1717
AMILUE	C5H12_neopentane	23.2156	0.185984		BARZAW	C3H9N_propylamine	420.665	0.102558
AMILUE	C5H12_neopentane	0.0715626	0.000138936		BARZAW	C3H9N_propylamine	6.30096	0.0960236
AMILUE	C3H8_propane	10232100	-0.0190842		BARZAW	C3H9N_propylamine	0.00100754	6.89983e-05
AMILUE	C3H8_propane	1023210	-0.00895726		BENXUP	C4H8_1-butene	3.35726e+06	0.0644968
AMILUE	C3H8_propane	102321	-0.0586323		BENXUP	C4H8_1-butene	335726	0.00389489
AMILUE	C3H8_propane	10232.1	-0.0474163		BENXUP	C4H8_1-butene	33572.6	0.000795763
AMILUE	C3H8_propane	1058.8	0.393861		BENXUP	C4H8_1-butene	3357.26	6.20721e-05
AMILUE	C3H8_propane	0.0577197	-8.59999e-05		BENXUP	C4H8_1-butene	320.612	1.228e-05
AMILUE	C3H6_propene	15604100	0.0384782		BENXUP	C4H8_isobutene	3.2169e+06	0.0456053
AMILUE	C3H6_propene	1560410	0.0491347		BENXUP	C4H8_isobutene	321690	0.00142719
AMILUE	C3H6_propene	156041	-0.0212234		BENXUP	C4H8_isobutene	32169	0.000607999
AMILUE	C3H6_propene	15604.1	0.141456		BENXUP	C4H8_isobutene	3216.9	8.7542e-05
AMILUE	C3H6_propene	1560.41	0.0164302		BENXUP	C4H8_isobutene	299.048	1.287e-05
AMILUE	C3H6_propene	0.109862	-4.65249e-05		BENXUP	C3H6O_propionaldehyde	443121	2.12425
AMILUE	C3H5N_propionitrile	62871.8	0.06986		BENXUP	C3H6O_propionaldehyde	44312.1	1.28943
AMILUE	C3H5N_propionitrile	6287.18	-0.142455		BENXUP	C3H6O_propionaldehyde	4431.21	0.270727
AMILUE	C3H5N_propionitrile	628.717	-0.690743		BENXUP	C3H6O_propionaldehyde	443.121	0.0231714
AMILUE	C3H5N_propionitrile	85.5056	0.731289		BENXUP	C3H6O_propionaldehyde	0.0108708	6.95613e-06
AMILUE	C3H5N_propionitrile	62.8717	0.169845		BEPMIU	C4H8_1-butene	3.35726e+06	0.0622833
AMILUE	C3H5N_propionitrile	0.0069381	-1.93925e-05		BEPMIU	C4H8_1-butene	335726	-0.143034
AMILUE	C3H8O_propylalcohol	38784	0.197038		BEPMIU	C4H8_1-butene	33572.6	-0.0904308
AMILUE	C3H8O_propylalcohol	3878.4	-0.31542		BEPMIU	C4H8_1-butene	3357.26	-0.302033
AMILUE	C3H8O_propylalcohol	387.84	0.351286		BEPMIU	C4H8_1-butene	1.00308	4.4999e-06
AMILUE	C3H8O_propylalcohol	38.784	-0.194866		BEPMIU	C5H10O_1-methyl-3-buten-1-ol	8808.22	0.754262
AMILUE	C3H8O_propylalcohol	0.0246041	-0.000250759		BEPMIU	C5H10O_1-methyl-3-buten-1-ol	880.822	1.04774
AMILUE	C5H10_2-pentene	763042	0.0229182		BEPMIU	C5H10O_1-methyl-3-buten-1-ol	88.0822	-0.00107696
AMILUE	C5H10_2-pentene	76304.2	0.056853		BEPMIU	C5H10O_1-methyl-3-buten-1-ol	8.80822	-1.9314
AMILUE	C5H10_2-pentene	7630.42	-0.0518996		BEPMIU	C5H10O_1-methyl-3-buten-1-ol	0.407647	0.196918
AMILUE	C5H10_2-pentene	763.042	-0.0710082		BEPMIU	C5H10O_1-methyl-3-buten-1-ol	0.000603851	4.39907e-05
AMILUE	C5H10_2-pentene	7.52071	0.375285		BEPMIU	C7H10_1,3,5-heptatriene	31238.5	0.508449
AMILUE	C5H10_2-pentene	0.00245784	-8.739e-05		BEPMIU	C7H10_1,3,5-heptatriene	3123.85	0.263172
AMILUE	C2H7N_ethylamine	1.43636e+06	0.0681367		BEPMIU	C7H10_1,3,5-heptatriene	312.385	0.154773
AMILUE	C2H7N_ethylamine	143636	0.109955		BEPMIU	C7H10_1,3,5-heptatriene	31.2385	-0.240636
AMILUE	C2H7N_ethylamine	14363.6	-0.044087		BEPMIU	C7H10_1,3,5-heptatriene	0.00718908	0.00113104
AMILUE	C2H7N_ethylamine	1436.36	0.375457		BEPMIU	C6H12_2-hexene	224680	-0.148065
AMILUE	C2H7N_ethylamine	0.212658	-0.00291476		BEPMIU	C6H12_2-hexene	22468	-0.119951
AMILUE	C4H10O_methyl-isopropyl-ether	916849	-0.0312252		BEPMIU	C6H12_2-hexene	2246.8	-0.127945
AMILUE	C4H10O_methyl-isopropyl-ether	91684.9	0.0308095		BEPMIU	C6H12_2-hexene	224.68	-0.160934
AMILUE	C4H10O_methyl-isopropyl-ether	9168.49	-0.0878159		BEPMIU	C6H12_2-hexene	0.0202042	7.25838e-05
AMILUE	C4H10O_methyl-isopropyl-ether	916.849	-0.16006		BEPMIU	C6H14_2-methylpentane	294964	0.0193089
AMILUE	C4H10O_methyl-isopropyl-ether	8.3525	0.0571407		BEPMIU	C6H14_2-methylpentane	29496.4	0.0154786
AMILUE	C4H10O_methyl-isopropyl-ether	0.00460996	5.28863e-05		BEPMIU	C6H14_2-methylpentane	2949.64	-0.00437013
AMIMEP	C7H12_1,5-heptadiene	69970.1	0.136421		BEPMIU	C6H14_2-methylpentane	294.964	0.0250649
AMIMEP	C7H12_1,5-heptadiene	6997.01	-0.0434961		BEPMIU	C6H14_2-methylpentane	0.0162884	-1.4226e-06
AMIMEP	C7H12_1,5-heptadiene	699.701	0.0366986		BEPMIU	C6H14_2,2-dimethylbutane	479507	0.0338209
AMIMEP	C7H12_1,5-heptadiene	69.9701	-0.156673		BEPMIU	C6H14_2,2-dimethylbutane	47950.7	0.0424633
AMIMEP	C7H12_1,5-heptadiene	0.940927	0.326034		BEPMIU	C6H14_2,2-dimethylbutane	4795.07	0.226012
AMIMEP	C7H12_1,5-heptadiene	1.36e-06	-0.000183106		BEPMIU	C6H14_2,2-dimethylbutane	479.507	0.35318
AMIMEP	C6H14_2,3-dimethylbutane	382356	0.074359		BEPMIU	C6H14_2,2-dimethylbutane	0.0301167	-1.41965e-05
AMIMEP	C6H14_2,3-dimethylbutane	38235.6	-0.0608844		BEPMIU	C6H10O_4-methyl-4-pentenal	26661.1	0.128348
AMIMEP	C6H14_2,3-dimethylbutane	3823.56	-0.101029		BEPMIU	C6H10O_4-methyl-4-pentenal	2666.11	0.118892
AMIMEP	C6H14_2,3-dimethylbutane	382.356	-0.206763		BEPMIU	C6H10O_4-methyl-4-pentenal	266.611	-0.036779
AMIMEP	C6H14_2,3-dimethylbutane	0.00635224	6.70215e-05		BEPMIU	C6H10O_4-methyl-4-pentenal	26.6611	-0.515956
AMIMEP	C6H14_3-methylpentane	294964	0.09886		BEPMIU	C6H10O_4-methyl-4-pentenal	0.000861435	0.000130644
AMIMEP	C6H14_3-methylpentane	29496.4	-0.0279823		BEPMIU	C6H10O_5-hexen-2-one	14658.9	0.0322369
AMIMEP	C6H14_3-methylpentane	2949.64	-0.0872115		BEPMIU	C6H10O_5-hexen-2-one	1465.89	0.0167403
AMIMEP	C6H14_3-methylpentane	294.964	-0.196418		BEPMIU	C6H10O_5-hexen-2-one	146.589	0.0356462
AMIMEP	C6H14_3-methylpentane	0.00107377	-5.28987e-05		BEPMIU	C6H10O_5-hexen-2-one	14.6589	-0.00262022
AMIMEP	C6H10O_4-hexen-2-one	11203.9	-0.0377414		BEPMIU	C6H10O_5-hexen-2-one	0.00159328	0.000105037
AMIMEP	C6H10O_4-hexen-2-one	1120.39	0.0126646		BEPMIU	C4H11N_dimethylethylamine	839016	-0.0513661
AMIMEP	C6H10O_4-hexen-2-one	112.039	-0.0792074		BEPMIU	C4H11N_dimethylethylamine	83901.6	-0.0823136
AMIMEP	C6H10O_4-hexen-2-one	11.2039	-0.209255		BEPMIU	C4H11N_dimethylethylamine	8390.16	-0.0979819
AMIMEP	C6H10O_4-hexen-2-one	1.57e-07	1.459e-05		BEPMIU	C4H11N_dimethylethylamine	839.016	-0.220303
AMIMEP	C7H14_4-methyl-1-hexene	115465	0.236155		BEPMIU	C4H11N_dimethylethylamine	0.0911578	-6.40712e-05
AMIMEP	C7H14_4-methyl-1-hexene	11546.5	0.139653		BEPMIU	C4H8_isobutene	3.2169e+06	0.551065
AMIMEP	C7H14_4-methyl-1-hexene	1154.65	-0.00968593		BEPMIU	C4H8_isobutene	321690	0.403843
AMIMEP	C7H14_4-methyl-1-hexene	115.465	-0.0907293		BEPMIU	C4H8_isobutene	32169	0.0216373
AMIMEP	C7H14_4-methyl-1-hexene	11.5465	-0.395746		BEPMIU	C4H8_isobutene	3216.9	-0.408623
AMIMEP	C7H14_4-methyl-1-hexene	0.442232	0.165564		BEPMIU	C4H8_isobutene	1.07253	5.2215e-06
AMIMEP	C7H14_4-methyl-1-hexene	0.000437102	-3.99376e-05		BEPMIU	C5H13N_methyldiethylamine	299770	-0.115446
AMIMEP	C6H10O_4-methyl-4-penten-2-one	15718	0.0358845		BEPMIU	C5H13N_methyldiethylamine	29977	0.000589793
AMIMEP	C6H10O_4-methyl-4-penten-2-one	1571.8	0.0647871		BEPMIU	C5H13N_methyldiethylamine	2997.7	-0.0481076
AMIMEP	C6H10O_4-methyl-4-penten-2-one	157.18	-0.0193728		BEPMIU	C5H13N_methyldiethylamine	299.77	-0.0425371
AMIMEP	C6H10O_4-methyl-4-penten-2-one	15.718	-0.190694		BEPMIU	C5H13N_methyldiethylamine	0.0152409	-7.5595e-06
AMIMEP	C6H10O_4-methyl-4-penten-2-one	9.6e-07	5.19e-06		BEPMIU	C3H6O_propionaldehyde	443121	0.401545
AMIMEP	C7H14_4,4-dimethyl-1-pentene	160639	0.115808		BEPMIU	C3H6O_propionaldehyde	44312.1	-0.140705
AMIMEP	C7H14_4,4-dimethyl-1-pentene	16063.9	0.0677597		BEPMIU	C3H6O_propionaldehyde	4431.21	-0.577176
AMIMEP	C7H14_4,4-dimethyl-1-pentene	1606.39	-0.0175802		BEPMIU	C3H6O_propionaldehyde	443.121	1.29569
AMIMEP	C7H14_4,4-dimethyl-1-pentene	160.639	-0.108394		BEPMIU	C3H6O_propionaldehyde	0.151564	0.000124936
AMIMEP	C7H14_4,4-dimethyl-1-pentene	16.0639	-0.360629		BEPMIU	C5H12O_3-methyl-1-butanol	6301.87	0.55976
AMIMEP	C7H14_4,4-dimethyl-1-pentene	1.38953	0.0435057		BEPMIU	C5H12O_3-methyl-1-butanol	630.187	0.245372
AMIMEP	C7H14_4,4-dimethyl-1-pentene	0.00139936	7.09395e-05		BEPMIU	C5H12O_3-methyl-1-butanol	63.0187	-0.672967
AMIMEP	C2H4O_acetaldehyde	1160790	0.0972849		BEPMIU	C5H12O_3-methyl-1-butanol	6.30187	-1.87236
AMIMEP	C2H4O_acetaldehyde	116079	-0.184496		BEPMIU	C5H12O_3-methyl-1-butanol	0.197612	0.477872
AMIMEP	C2H4O_acetaldehyde	11607.9	-0.0764033		BEPMIU	C5H12O_3-methyl-1-butanol	0.00211948	0.00118879
AMIMEP	C2H4O_acetaldehyde	1160.79	0.506131		BEPMIU	C6H10_1,5-hexadiene	287265	-0.255456
AMIMEP	C2H4O_acetaldehyde	0.0120248	3.03596e-05		BEPMIU	C6H10_1,5-hexadiene	28726.5	-0.262455
AMIMEP	C3H6O_acetone	319253	-0.0734994		BEPMIU	C6H10_1,5-hexadiene	2872.65	-0.178799
AMIMEP	C3H6O_acetone	31925.3	-0.143376		BEPMIU	C6H10_1,5-hexadiene	287.265	-0.116416
AMIMEP	C3H6O_acetone	3192.53	-0.360582		BEPMIU	C6H10_1,5-hexadiene	0.0346536	9.37008e-05
AMIMEP	C3H6O_acetone	319.253	0.202246		BEPMIU	C3H9N_propylamine	420665	-0.452458
AMIMEP	C3H6O_acetone	8.11e-05	1.435e-05		BEPMIU	C3H9N_propylamine	42066.5	-0.471081
AMIMEP	C2H3N_acetonitrile	111535	-0.0952209		BEPMIU	C3H9N_propylamine	4206.65	-0.332486
AMIMEP	C2H3N_acetonitrile	11153.5	-0.0737937		BEPMIU	C3H9N_propylamine	420.665	-0.551011
AMIMEP	C2H3N_acetonitrile	1115.35	0.473788		BEPMIU	C3H9N_propylamine	0.141867	0.000128426
AMIMEP	C2H3N_acetonitrile	111.535	-0.342643		BEPPAP	C4H8_1-butene	3.35726e+06	0.0271705
AMIMEP	C2H3N_acetonitrile	0.00708361	1.812e-05		BEPPAP	C4H8_1-butene	335726	-0.183977
AMIMEP	C2H6O_dimethylether	6234610	0.0331641		BEPPAP	C4H8_1-butene	33572.6	-0.0847028
AMIMEP	C2H6O_dimethylether	623461	-0.105359		BEPPAP	C4H8_1-butene	3357.26	-0.308695
AMIMEP	C2H6O_dimethylether	62346.1	-0.0284443		BEPPAP	C4H8_1-butene	1.00778	2.0711e-05
AMIMEP	C2H6O_dimethylether	6234.61	0.341347		BEPPAP	C5H10O_1-methyl-3-buten-1-ol	8808.22	0.784437
AMIMEP	C2H6O_dimethylether	0.0366765	-4.8175e-06		BEPPAP	C5H10O_1-methyl-3-buten-1-ol	880.822	1.09521
AMIMEP	C2H7N_dimethylamine	1.93302e+06	0.0150305		BEPPAP	C5H10O_1-methyl-3-buten-1-ol	88.0822	-0.0354001
AMIMEP	C2H7N_dimethylamine	193302	0.0199728		BEPPAP	C5H10O_1-methyl-3-buten-1-ol	8.80822	-1.99306
AMIMEP	C2H7N_dimethylamine	19330.2	-0.0969004		BEPPAP	C5H10O_1-methyl-3-buten-1-ol	0.388811	0.224688
AMIMEP	C2H7N_dimethylamine	1933.02	0.485193		BEPPAP	C5H10O_1-methyl-3-buten-1-ol	0.000656779	4.8568e-05
AMIMEP	C2H7N_dimethylamine	0.0153652	-9.92753e-05		BEPPAP	C7H10_1,3,5-heptatriene	31238.5	0.464945
AMIMEP	C2H6_ethane	38452800	0.00463197		BEPPAP	C7H10_1,3,5-heptatriene	3123.85	0.201461
AMIMEP	C2H6_ethane	3845280	-0.0714877		BEPPAP	C7H10_1,3,5-heptatriene	312.385	0.12731
AMIMEP	C2H6_ethane	384528	-0.125309		BEPPAP	C7H10_1,3,5-heptatriene	31.2385	-0.251876
AMIMEP	C2H6_ethane	38452.8	0.393629		BEPPAP	C7H10_1,3,5-heptatriene	0.00733855	0.00121308
AMIMEP	C2H6_ethane	0.785464	-0.000186744		BEPPAP	C6H12_2-hexene	224680	-0.145243
AMIMEP	C2H4_ethene	35504300	-0.0229686		BEPPAP	C6H12_2-hexene	22468	-0.117327
AMIMEP	C2H4_ethene	3550430	0.0202142		BEPPAP	C6H12_2-hexene	2246.8	-0.129506
AMIMEP	C2H4_ethene	355043	0.0542111		BEPPAP	C6H12_2-hexene	224.68	-0.184042
AMIMEP	C2H4_ethene	35504.3	0.233122		BEPPAP	C6H12_2-hexene	0.0202795	6.88443e-05
AMIMEP	C2H4_ethene	2.382	-0.000127545		BEPPAP	C6H14_2-methylpentane	294964	0.0106175
AMIMEP	CHN_hydrogen-cyanide	1.07096e+06	0.161759		BEPPAP	C6H14_2-methylpentane	29496.4	0.00248092
AMIMEP	CHN_hydrogen-cyanide	107096	-0.476398		BEPPAP	C6H14_2-methylpentane	2949.64	-0.0415664
AMIMEP	CHN_hydrogen-cyanide	10709.6	0.0800558		BEPPAP	C6H14_2-methylpentane	294.964	0.00814502
AMIMEP	CHN_hydrogen-cyanide	1070.96	0.368814		BEPPAP	C6H14_2-methylpentane	0.0164352	-1.898e-06
AMIMEP	CHN_hydrogen-cyanide	1.46583	4.71791e-05		BEPPAP	C6H14_2,2-dimethylbutane	479507	0.0306011
AMIMEP	C4H10_isobutane	3.72303e+06	0.141977		BEPPAP	C6H14_2,2-dimethylbutane	47950.7	0.0352789
AMIMEP	C4H10_isobutane	372303	0.0694524		BEPPAP	C6H14_2,2-dimethylbutane	4795.07	0.213683
AMIMEP	C4H10_isobutane	37230.3	0.00295416		BEPPAP	C6H14_2,2-dimethylbutane	479.507	0.374619
AMIMEP	C4H10_isobutane	3723.03	-0.281153		BEPPAP	C6H14_2,2-dimethylbutane	0.0305917	-3.34601e-05
AMIMEP	C4H10_isobutane	0.0115555	-7.65215e-05		BEPPAP	C6H10O_4-methyl-4-pentenal	26661.1	0.092048
AMIMEP	C5H12_isopentane	1.01333e+06	0.0608257		BEPPAP	C6H10O_4-methyl-4-pentenal	2666.11	0.105471
AMIMEP	C5H12_isopentane	101333	0.0307625		BEPPAP	C6H10O_4-methyl-4-pentenal	266.611	-0.0832023
AMIMEP	C5H12_isopentane	10133.3	-0.080002		BEPPAP	C6H10O_4-methyl-4-pentenal	26.6611	-0.551046
AMIMEP	C5H12_isopentane	1013.33	-0.202004		BEPPAP	C6H10O_4-methyl-4-pentenal	0.00088101	0.000123585
AMIMEP	C5H12_isopentane	0.00256771	-8.27333e-05		BEPPAP	C6H10O_5-hexen-2-one	14658.9	0.0412919
AMIMEP	C3H8O_isopropylalcohol	116349	0.00210603		BEPPAP	C6H10O_5-hexen-2-one	1465.89	0.0491691
AMIMEP	C3H8O_isopropylalcohol	11634.9	0.224371		BEPPAP	C6H10O_5-hexen-2-one	146.589	0.0598292
AMIMEP	C3H8O_isopropylalcohol	1163.49	-0.0261667		BEPPAP	C6H10O_5-hexen-2-one	14.6589	0.0395408
AMIMEP	C3H8O_isopropylalcohol	116.349	0.506688		BEPPAP	C6H10O_5-hexen-2-one	0.00165457	0.000105629
AMIMEP	C3H8O_isopropylalcohol	0.00144513	-1.075e-05		BEPPAP	C4H11N_dimethylethylamine	839016	-0.0473691
AMIMEP	CH4_methane	45200000	-0.124859		BEPPAP	C4H11N_dimethylethylamine	83901.6	-0.0215953
AMIMEP	CH4_methane	4520000	0.095137		BEPPAP	C4H11N_dimethylethylamine	8390.16	-0.138255
AMIMEP	CH4_methane	452000	0.239811		BEPPAP	C4H11N_dimethylethylamine	839.016	-0.31287
AMIMEP	CH4_methane	45200	-0.0845477		BEPPAP	C4H11N_dimethylethylamine	0.0912421	-5.72519e-05
AMIMEP	CH4_methane	50.5804	-0.000104886		BEPPAP	C4H8_isobutene	3.2169e+06	0.502374
AMIMEP	C4H10O_methyl-propyl-ether	734990	-0.0128739		BEPPAP	C4H8_isobutene	321690	0.35045
AMIMEP	C4H10O_methyl-propyl-ether	73499	0.0176495		BEPPAP	C4H8_isobutene	32169	0.0113634
AMIMEP	C4H10O_methyl-propyl-ether	7349.9	-0.0967605		BEPPAP	C4H8_isobutene	3216.9	-0.415406
AMIMEP	C4H10O_methyl-propyl-ether	734.99	0.0500272		BEPPAP	C4H8_isobutene	1.0822	4.5669e-06
AMIMEP	C4H10O_methyl-propyl-ether	2.58711	0.231574		BEPPAP	C5H13N_methyldiethylamine	299770	-0.110663
AMIMEP	C4H10O_methyl-propyl-ether	0.000481913	-0.000235963		BEPPAP	C5H13N_methyldiethylamine	29977	-0.0113856
AMIMEP	C5H10O_methylpropylketone	51802.9	-0.237482		BEPPAP	C5H13N_methyldiethylamine	2997.7	-0.0852428
AMIMEP	C5H10O_methylpropylketone	5180.29	-0.166498		BEPPAP	C5H13N_methyldiethylamine	299.77	-0.0938086
AMIMEP	C5H10O_methylpropylketone	518.029	0.0694921		BEPPAP	C5H13N_methyldiethylamine	0.0156625	-2.32428e-05
AMIMEP	C5H10O_methylpropylketone	51.8029	0.464532		BEPPAP	C3H6O_propionaldehyde	443121	0.360798
AMIMEP	C5H10O_methylpropylketone	3.1e-05	-0.000315046		BEPPAP	C3H6O_propionaldehyde	44312.1	-0.167377
AMIMEP	C5H12O_methyl-tert-butyl-ether	392257	0.0267137		BEPPAP	C3H6O_propionaldehyde	4431.21	-0.609463
AMIMEP	C5H12O_methyl-tert-butyl-ether	39225.7	-0.0374159		BEPPAP	C3H6O_propionaldehyde	443.121	1.14933
AMIMEP	C5H12O_methyl-tert-butyl-ether	3922.57	-0.043313		BEPPAP	C3H6O_propionaldehyde	0.159241	0.000124699
AMIMEP	C5H12O_methyl-tert-butyl-ether	392.257	-0.214966		BEPPAP	C5H12O_3-methyl-1-butanol	6301.87	0.587351
AMIMEP	C5H12O_methyl-tert-butyl-ether	0.00304781	0.000106046		BEPPAP	C5H12O_3-methyl-1-butanol	630.187	0.257085
AMIMEP	C5H12_neopentane	1.70703e+06	0.120411		BEPPAP	C5H12O_3-methyl-1-butanol	63.0187	-0.676415
AMIMEP	C5H12_neopentane	170703	-0.0208452		BEPPAP	C5H12O_3-methyl-1-butanol	6.30187	-2.03486
AMIMEP	C5H12_neopentane	17070.3	-0.215381		BEPPAP	C5H12O_3-methyl-1-butanol	0.157364	0.211808
AMIMEP	C5H12_neopentane	1707.03	-0.512089		BEPPAP	C5H12O_3-methyl-1-butanol	0.00235432	0.00248991
AMIMEP	C5H12_neopentane	15.7047	0.102993		BEPPAP	C6H10_1,5-hexadiene	287265	-0.260628
AMIMEP	C5H12_neopentane	0.0339527	5.62047e-05		BEPPAP	C6H10_1,5-hexadiene	28726.5	-0.235353
AMIMEP	C3H8_propane	10232100	-0.0139291		BEPPAP	C6H10_1,5-hexadiene	2872.65	-0.203145
AMIMEP	C3H8_propane	1023210	-0.0734571		BEPPAP	C6H10_1,5-hexadiene	287.265	-0.125699
AMIMEP	C3H8_propane	102321	-0.0812308		BEPPAP	C6H10_1,5-hexadiene	0.0348713	0.000104261
AMIMEP	C3H8_propane	10232.1	0.00382553		BEPPAP	C3H9N_propylamine	420665	-0.43854
AMIMEP	C3H8_propane	1058.8	0.443428		BEPPAP	C3H9N_propylamine	42066.5	-0.544176
AMIMEP	C3H8_propane	0.0367189	-0.000155246		BEPPAP	C3H9N_propylamine	4206.65	-0.393336
AMIMEP	C3H6_propene	15604100	-0.0323475		BEPPAP	C3H9N_propylamine	420.665	-0.572277
AMIMEP	C3H6_propene	1560410	-0.0201153		BEPPAP	C3H9N_propylamine	0.140511	0.000152417
AMIMEP	C3H6_propene	156041	-0.0774598		BERGAI	C4H8_1-butene	3.35726e+06	0.0184001
AMIMEP	C3H6_propene	15604.1	0.122691		BERGAI	C4H8_1-butene	335726	0.0139215
AMIMEP	C3H6_propene	1560.41	0.286697		BERGAI	C4H8_1-butene	33572.6	0.218809
AMIMEP	C3H6_propene	0.0686928	-3.73168e-05		BERGAI	C4H8_1-butene	3357.26	0.284806
AMIMEP	C3H5N_propionitrile	62871.8	0.0750258		BERGAI	C4H8_1-butene	7.19e-05	-1.6716e-05
AMIMEP	C3H5N_propionitrile	6287.18	-0.225769		BERGAI	C5H10O_1-methyl-3-buten-1-ol	8808.22	0.223003
AMIMEP	C3H5N_propionitrile	628.717	-0.29829		BERGAI	C5H10O_1-methyl-3-buten-1-ol	880.822	0.278227
AMIMEP	C3H5N_propionitrile	110.026	0.955594		BERGAI	C5H10O_1-methyl-3-buten-1-ol	88.0822	0.270412
AMIMEP	C3H5N_propionitrile	62.8717	0.275693		BERGAI	C5H10O_1-methyl-3-buten-1-ol	8.80822	0.254912
AMIMEP	C3H5N_propionitrile	0.000970661	1.00887e-05		BERGAI	C5H10O_1-methyl-3-buten-1-ol	0.00189205	0.302884
AMIMEP	C3H8O_propylalcohol	38784	-0.0541885		BERGAI	C5H10O_1-methyl-3-buten-1-ol	4.6e-08	0.000126161
AMIMEP	C3H8O_propylalcohol	3878.4	-0.232369		BERGAI	C7H10_1,3,5-heptatriene	31238.5	0.300352
AMIMEP	C3H8O_propylalcohol	387.84	-0.714629		BERGAI	C7H10_1,3,5-heptatriene	3123.85	0.299293
AMIMEP	C3H8O_propylalcohol	264.507	-0.869483		BERGAI	C7H10_1,3,5-heptatriene	312.385	0.168611
AMIMEP	C3H8O_propylalcohol	38.784	0.276346		BERGAI	C7H10_1,3,5-heptatriene	31.2385	0.0971251
AMIMEP	C3H8O_propylalcohol	0.00638574	2.66257e-05		BERGAI	C7H10_1,3,5-heptatriene	7.07e-10	-0.000275897
AMIMEP	C5H10_2-pentene	763042	-0.0333813		BERGAI	C6H12_2-hexene	224680	0.114783
AMIMEP	C5H10_2-pentene	76304.2	-0.0167648		BERGAI	C6H12_2-hexene	22468	0.123598
AMIMEP	C5H10_2-pentene	7630.42	-0.158192		BERGAI	C6H12_2-hexene	2246.8	0.140245
AMIMEP	C5H10_2-pentene	763.042	-0.104941		BERGAI	C6H12_2-hexene	224.68	0.027116
AMIMEP	C5H10_2-pentene	2.33465	0.389001		BERGAI	C6H12_2-hexene	0.27025	-0.0826566
AMIMEP	C5H10_2-pentene	0.000511208	-0.000147524		BERGAI	C6H12_2-hexene	7.13e-05	-0.0830557
AMIMEP	C2H7N_ethylamine	1.43636e+06	-0.00643331		BERGAI	C6H12_2-hexene	5.68e-09	-7.741e-06
AMIMEP	C2H7N_ethylamine	143636	-0.00308664		BERGAI	C6H14_2-methylpentane	294964	0.25485
AMIMEP	C2H7N_ethylamine	14363.6	-0.0402167		BERGAI	C6H14_2-methylpentane	29496.4	0.259918
AMIMEP	C2H7N_ethylamine	1436.36	0.565341		BERGAI	C6H14_2-methylpentane	2949.64	0.220765
AMIMEP	C2H7N_ethylamine	0.0384923	-0.00266554		BERGAI	C6H14_2-methylpentane	294.964	0.170236
AMIMEP	C4H10O_methyl-isopropyl-ether	916849	-0.0928773		BERGAI	C6H14_2-methylpentane	4.86e-07	-4.35e-06
AMIMEP	C4H10O_methyl-isopropyl-ether	91684.9	-0.0531928		BERGAI	C6H14_2,2-dimethylbutane	479507	-0.105134
AMIMEP	C4H10O_methyl-isopropyl-ether	9168.49	-0.15222		BERGAI	C6H14_2,2-dimethylbutane	47950.7	-0.150768
AMIMEP	C4H10O_methyl-isopropyl-ether	916.849	-0.0323926		BERGAI	C6H14_2,2-dimethylbutane	4795.07	-0.0712521
AMIMEP	C4H10O_methyl-isopropyl-ether	27.9859	0.556767		BERGAI	C6H14_2,2-dimethylbutane	479.507	0.194187
AMIMEP	C4H10O_methyl-isopropyl-ether	0.000303109	3.64715e-05		BERGAI	C6H14_2,2-dimethylbutane	0.0184594	3.34785e-05
AMUCOB	C2H4O_acetaldehyde	1160790	0.0319918		BERGAI	C6H10O_4-methyl-4-pentenal	26661.1	0.0741586
AMUCOB	C2H4O_acetaldehyde	500000	0.103434		BERGAI	C6H10O_4-methyl-4-pentenal	2666.11	0.255297
AMUCOB	C2H4O_acetaldehyde	116079	0.034329		BERGAI	C6H10O_4-methyl-4-pentenal	266.611	0.0908911
AMUCOB	C2H4O_acetaldehyde	28799.2	0.268678		BERGAI	C6H10O_4-methyl-4-pentenal	26.6611	-0.0150702
AMUCOB	C2H4O_acetaldehyde	11607.9	0.178897		BERGAI	C6H10O_4-methyl-4-pentenal	1.27e-07	5.44391e-05
AMUCOB	C2H4O_acetaldehyde	1160.79	0.00969633		BERGAI	C6H10O_5-hexen-2-one	14658.9	0.0301414
AMUCOB	C2H4O_acetaldehyde	6.59442	1.138e-05		BERGAI	C6H10O_5-hexen-2-one	1465.89	0.0708729
AMUCOB	C2H3N_acetonitrile	136932	-0.304516		BERGAI	C6H10O_5-hexen-2-one	146.589	0.00385119
AMUCOB	C2H3N_acetonitrile	13693.2	-0.51721		BERGAI	C6H10O_5-hexen-2-one	14.6589	-0.0576452
AMUCOB	C2H3N_acetonitrile	1369.32	0.123651		BERGAI	C6H10O_5-hexen-2-one	3.32e-09	2.87887e-05
AMUCOB	C2H3N_acetonitrile	136.932	0.00240447		BERGAI	C4H11N_dimethylethylamine	839016	0.0258736
AMUCOB	C2H3N_acetonitrile	1.23608	7.97188e-05		BERGAI	C4H11N_dimethylethylamine	83901.6	0.0507962
AMUCOB	C2H6O_dimethylether	6234610	0.122291		BERGAI	C4H11N_dimethylethylamine	8390.16	-0.0563693
AMUCOB	C2H6O_dimethylether	623461	0.112948		BERGAI	C4H11N_dimethylethylamine	839.016	-0.125188
AMUCOB	C2H6O_dimethylether	62346.1	0.0230526		BERGAI	C4H11N_dimethylethylamine	0.000528791	-8.4719e-05
AMUCOB	C2H6O_dimethylether	6234.61	0.0254471		BERGAI	C4H8_isobutene	3.2169e+06	-0.133385
AMUCOB	C2H6O_dimethylether	10.1351	7.76e-06		BERGAI	C4H8_isobutene	321690	-0.15436
AMUCOB	C2H7N_dimethylamine	1.93302e+06	0.0230467		BERGAI	C4H8_isobutene	32169	0.0176299
AMUCOB	C2H7N_dimethylamine	193302	0.00146131		BERGAI	C4H8_isobutene	3216.9	0.142573
AMUCOB	C2H7N_dimethylamine	38580.6	0.000972215		BERGAI	C4H8_isobutene	0.00277643	1.01747e-05
AMUCOB	C2H7N_dimethylamine	19330.2	0.000566419		BERGAI	C5H13N_methyldiethylamine	299770	-0.0433912
AMUCOB	C2H7N_dimethylamine	1933.02	-5.01787e-05		BERGAI	C5H13N_methyldiethylamine	29977	-0.0726953
AMUCOB	C2H7N_dimethylamine	200.803	2.32e-06		BERGAI	C5H13N_methyldiethylamine	2997.7	0.0103751
AMUCOB	C2H6_ethane	38452800	0.0140899		BERGAI	C5H13N_methyldiethylamine	299.77	0.111898
AMUCOB	C2H6_ethane	3845280	0.110811		BERGAI	C5H13N_methyldiethylamine	0.0399878	0.00016287
AMUCOB	C2H6_ethane	384528	0.0184467		BERGAI	C3H6O_propionaldehyde	443121	0.203685
AMUCOB	C2H6_ethane	38452.8	0.0185047		BERGAI	C3H6O_propionaldehyde	44312.1	0.206265
AMUCOB	C2H6_ethane	48.0207	-5.7052e-06		BERGAI	C3H6O_propionaldehyde	4431.21	0.134962
AMUCOB	C2H4_ethene	35504300	0.0721115		BERGAI	C3H6O_propionaldehyde	443.121	0.321712
AMUCOB	C2H4_ethene	3550430	0.192307		BERGAI	C3H6O_propionaldehyde	57.6057	0.207074
AMUCOB	C2H4_ethene	355043	0.0330596		BERGAI	C3H6O_propionaldehyde	0.000309851	4.48489e-05
AMUCOB	C2H4_ethene	35504.3	0.0375359		BERGAI	C5H12O_3-methyl-1-butanol	6301.87	0.0135758
AMUCOB	C2H4_ethene	56.1837	4.241e-07		BERGAI	C5H12O_3-methyl-1-butanol	630.187	-0.0908532
AMUCOB	CHN_hydrogen-cyanide	1.07096e+06	-0.217359		BERGAI	C5H12O_3-methyl-1-butanol	63.0187	0.0266958
AMUCOB	CHN_hydrogen-cyanide	107096	0.0848125		BERGAI	C5H12O_3-methyl-1-butanol	6.30187	0.0239422
AMUCOB	CHN_hydrogen-cyanide	10709.6	0.157882		BERGAI	C5H12O_3-methyl-1-butanol	0.0915788	0.15542
AMUCOB	CHN_hydrogen-cyanide	1070.96	0.00165408		BERGAI	C5H12O_3-methyl-1-butanol	1.34e-05	-6.449e-06
AMUCOB	CHN_hydrogen-cyanide	16.2409	4.02012e-05		BERGAI	C6H10_1,5-hexadiene	287265	-0.118835
AMUCOB	CH4_methane	45200000	-0.0431436		BERGAI	C6H10_1,5-hexadiene	28726.5	-0.134585
AMUCOB	CH4_methane	4520000	0.0701432		BERGAI	C6H10_1,5-hexadiene	2872.65	0.0116512
AMUCOB	CH4_methane	452000	-0.105296		BERGAI	C6H10_1,5-hexadiene	287.265	0.0557213
AMUCOB	CH4_methane	45200	0.00560905		BERGAI	C6H10_1,5-hexadiene	0.369511	-0.0610953
AMUCOB	CH4_methane	146.008	-1.10336e-05		BERGAI	C6H10_1,5-hexadiene	0.0163556	-0.129459
AMUCOB	C3H8_propane	10232100	0.00345876		BERGAI	C6H10_1,5-hexadiene	2.41e-08	2.7711e-06
AMUCOB	C3H8_propane	1023210	-0.00132532		BERGAI	C3H9N_propylamine	420665	-0.13983
AMUCOB	C3H8_propane	331520	-0.000681751		BERGAI	C3H9N_propylamine	42066.5	0.240194
AMUCOB	C3H8_propane	102321	9.49627e-05		BERGAI	C3H9N_propylamine	4206.65	0.327846
AMUCOB	C3H8_propane	10232.1	1.52234e-05		BERGAI	C3H9N_propylamine	420.665	0.282261
AMUCOB	C3H8_propane	1389.69	-1.07e-06		BERGAI	C3H9N_propylamine	0.380955	-0.0283349
AMUCOB	C3H8_propane	1058.8	-1.06e-06		BERGAI	C3H9N_propylamine	3.14e-05	5.46048e-05
AMUCOB	C3H6_propene	15604100	-0.00246876		BOJCIN	C4H8_1-butene	3.35726e+06	-0.338951
AMUCOB	C3H6_propene	1560410	0.129375		BOJCIN	C4H8_1-butene	335726	-0.414279
AMUCOB	C3H6_propene	299599	0.217639		BOJCIN	C4H8_1-butene	33572.6	-0.171254
AMUCOB	C3H6_propene	156041	0.313232		BOJCIN	C4H8_1-butene	3357.26	0.0504654
AMUCOB	C3H6_propene	15604.1	0.00172663		BOJCIN	C4H8_1-butene	0.0422139	-7.977e-07
AMUCOB	C3H6_propene	1560.41	0.000240528		BOJCIN	C5H10O_1-methyl-3-buten-1-ol	8808.22	0.382345
AMUCOB	C3H6_propene	71.4745	6.86e-06		BOJCIN	C5H10O_1-methyl-3-buten-1-ol	880.822	0.481737
APEBED	C7H12_1,5-heptadiene	69970.1	0.0354115		BOJCIN	C5H10O_1-methyl-3-buten-1-ol	88.0822	0.245043
APEBED	C7H12_1,5-heptadiene	6997.01	0.00655469		BOJCIN	C5H10O_1-methyl-3-buten-1-ol	8.80822	-0.121651
APEBED	C7H12_1,5-heptadiene	699.701	0.0441463		BOJCIN	C5H10O_1-methyl-3-buten-1-ol	1.54413	0.172861
APEBED	C7H12_1,5-heptadiene	69.9701	0.0608122		BOJCIN	C5H10O_1-methyl-3-buten-1-ol	0.000638648	2.6608e-06
APEBED	C7H12_1,5-heptadiene	0.131042	-0.103796		BOJCIN	C7H10_1,3,5-heptatriene	31238.5	0.367558
APEBED	C7H12_1,5-heptadiene	0.000863647	0.0238709		BOJCIN	C7H10_1,3,5-heptatriene	3123.85	0.341913
APEBED	C7H12_1,5-heptadiene	4.71e-07	-2.14507e-05		BOJCIN	C7H10_1,3,5-heptatriene	312.385	0.187051
APEBED	C6H14_2,3-dimethylbutane	382356	0.132797		BOJCIN	C7H10_1,3,5-heptatriene	31.2385	0.167617
APEBED	C6H14_2,3-dimethylbutane	38235.6	0.131723		BOJCIN	C7H10_1,3,5-heptatriene	2.82e-05	0.000884858
APEBED	C6H14_2,3-dimethylbutane	3823.56	0.126351		BOJCIN	C6H12_2-hexene	224680	0.150571
APEBED	C6H14_2,3-dimethylbutane	382.356	0.0098899		BOJCIN	C6H12_2-hexene	22468	0.126985
APEBED	C6H14_2,3-dimethylbutane	0.517735	-8.2661e-06		BOJCIN	C6H12_2-hexene	2246.8	0.0846496
APEBED	C6H14_3-methylpentane	294964	0.138993		BOJCIN	C6H12_2-hexene	224.68	-0.03415
APEBED	C6H14_3-methylpentane	29496.4	0.0959481		BOJCIN	C6H12_2-hexene	1.04914	0.0996718
APEBED	C6H14_3-methylpentane	2949.64	0.052256		BOJCIN	C6H12_2-hexene	0.000118646	2.70775e-05
APEBED	C6H14_3-methylpentane	294.964	0.0864365		BOJCIN	C6H14_2-methylpentane	294964	0.0762229
APEBED	C6H14_3-methylpentane	0.000219823	-2.32359e-05		BOJCIN	C6H14_2-methylpentane	29496.4	0.0586604
APEBED	C6H10O_4-hexen-2-one	11203.9	0.0261778		BOJCIN	C6H14_2-methylpentane	2949.64	-0.00463403
APEBED	C6H10O_4-hexen-2-one	1120.39	0.0302978		BOJCIN	C6H14_2-methylpentane	294.964	-0.065213
APEBED	C6H10O_4-hexen-2-one	112.039	0.0634355		BOJCIN	C6H14_2-methylpentane	0.000128236	-7.4391e-06
APEBED	C6H10O_4-hexen-2-one	11.2039	0.0729713		BOJCIN	C6H14_2,2-dimethylbutane	479507	-0.0773583
APEBED	C6H10O_4-hexen-2-one	1.72e-06	0.000160066		BOJCIN	C6H14_2,2-dimethylbutane	47950.7	-0.101201
APEBED	C7H14_4-methyl-1-hexene	115465	0.0570171		BOJCIN	C6H14_2,2-dimethylbutane	4795.07	-0.0474833
APEBED	C7H14_4-methyl-1-hexene	11546.5	0.0693476		BOJCIN	C6H14_2,2-dimethylbutane	479.507	-0.0241912
APEBED	C7H14_4-methyl-1-hexene	1154.65	-0.0180254		BOJCIN	C6H14_2,2-dimethylbutane	0.00669035	1.20192e-05
APEBED	C7H14_4-methyl-1-hexene	115.465	-0.00199659		BOJCIN	C6H10O_4-methyl-4-pentenal	26661.1	-0.00206686
APEBED	C7H14_4-methyl-1-hexene	2.88e-05	4.1093e-06		BOJCIN	C6H10O_4-methyl-4-pentenal	2666.11	0.110187
APEBED	C6H10O_4-methyl-4-penten-2-one	15718	-0.0869383		BOJCIN	C6H10O_4-methyl-4-pentenal	266.611	0.0216957
APEBED	C6H10O_4-methyl-4-penten-2-one	1571.8	-0.0706556		BOJCIN	C6H10O_4-methyl-4-pentenal	26.6611	-0.0768471
APEBED	C6H10O_4-methyl-4-penten-2-one	157.18	-0.0443154		BOJCIN	C6H10O_4-methyl-4-pentenal	5.81e-05	0.000156109
APEBED	C6H10O_4-methyl-4-penten-2-one	15.718	0.0502144		BOJCIN	C6H10O_5-hexen-2-one	14658.9	0.0730078
APEBED	C6H10O_4-methyl-4-penten-2-one	0.000530983	5.94355e-05		BOJCIN	C6H10O_5-hexen-2-one	1465.89	0.0577617
APEBED	C7H14_4,4-dimethyl-1-pentene	160639	0.0924092		BOJCIN	C6H10O_5-hexen-2-one	146.589	-0.0142391
APEBED	C7H14_4,4-dimethyl-1-pentene	16063.9	0.182673		BOJCIN	C6H10O_5-hexen-2-one	14.6589	-0.0609692
APEBED	C7H14_4,4-dimethyl-1-pentene	1606.39	0.0126071		BOJCIN	C6H10O_5-hexen-2-one	3.67e-05	1.04804e-05
APEBED	C7H14_4,4-dimethyl-1-pentene	160.639	0.000211613		BOJCIN	C4H11N_dimethylethylamine	839016	0.114923
APEBED	C7H14_4,4-dimethyl-1-pentene	0.83655	3.432e-06		BOJCIN	C4H11N_dimethylethylamine	83901.6	0.136614
APEBED	C2H4O_acetaldehyde	1160790	0.218231		BOJCIN	C4H11N_dimethylethylamine	8390.16	0.0805099
APEBED	C2H4O_acetaldehyde	116079	0.290746		BOJCIN	C4H11N_dimethylethylamine	839.016	-0.0541199
APEBED	C2H4O_acetaldehyde	11607.9	0.167082		BOJCIN	C4H11N_dimethylethylamine	0.00283483	-2.18468e-05
APEBED	C2H4O_acetaldehyde	1160.79	0.103299		BOJCIN	C4H8_isobutene	3.2169e+06	0.203813
APEBED	C2H4O_acetaldehyde	51.1533	-0.233918		BOJCIN	C4H8_isobutene	321690	0.14363
APEBED	C2H4O_acetaldehyde	7.67023	0.0505663		BOJCIN	C4H8_isobutene	32169	0.166877
APEBED	C2H4O_acetaldehyde	0.0118235	0.00012518		BOJCIN	C4H8_isobutene	3216.9	0.164322
APEBED	C3H6O_acetone	319253	0.00297074		BOJCIN	C4H8_isobutene	0.0358445	8.3775e-06
APEBED	C3H6O_acetone	31925.3	0.00534043		BOJCIN	C5H13N_methyldiethylamine	299770	0.0189138
APEBED	C3H6O_acetone	3192.53	0.0065686		BOJCIN	C5H13N_methyldiethylamine	29977	-0.0266827
APEBED	C3H6O_acetone	319.253	-0.0460969		BOJCIN	C5H13N_methyldiethylamine	2997.7	-0.0342897
APEBED	C3H6O_acetone	0.000221445	-4.6086e-06		BOJCIN	C5H13N_methyldiethylamine	299.77	-0.119302
APEBED	C2H3N_acetonitrile	111535	0.310243		BOJCIN	C5H13N_methyldiethylamine	0.000454226	-3.2106e-06
APEBED	C2H3N_acetonitrile	11153.5	0.428412		BOJCIN	C3H6O_propionaldehyde	443121	0.325031
APEBED	C2H3N_acetonitrile	1115.35	0.353574		BOJCIN	C3H6O_propionaldehyde	44312.1	0.222359
APEBED	C2H3N_acetonitrile	111.535	0.0587205		BOJCIN	C3H6O_propionaldehyde	4431.21	0.00378799
APEBED	C2H3N_acetonitrile	13.6932	-0.92749		BOJCIN	C3H6O_propionaldehyde	443.121	0.187257
APEBED	C2H3N_acetonitrile	0.0183262	9.07346e-05		BOJCIN	C3H6O_propionaldehyde	0.0461569	6.47156e-05
APEBED	C2H6O_dimethylether	6234610	0.203198		BOJCIN	C5H12O_3-methyl-1-butanol	6301.87	0.267813
APEBED	C2H6O_dimethylether	623461	0.233585		BOJCIN	C5H12O_3-methyl-1-butanol	630.187	0.096129
APEBED	C2H6O_dimethylether	62346.1	0.110728		BOJCIN	C5H12O_3-methyl-1-butanol	63.0187	-0.057151
APEBED	C2H6O_dimethylether	6234.61	0.0280964		BOJCIN	C5H12O_3-methyl-1-butanol	6.30187	-0.287818
APEBED	C2H6O_dimethylether	0.0104654	-2.29764e-05		BOJCIN	C5H12O_3-methyl-1-butanol	0.186104	0.191142
APEBED	C2H7N_dimethylamine	1.93302e+06	0.15689		BOJCIN	C5H12O_3-methyl-1-butanol	0.000350301	-1.26525e-05
APEBED	C2H7N_dimethylamine	193302	0.170044		BOJCIN	C6H10_1,5-hexadiene	287265	-0.0456159
APEBED	C2H7N_dimethylamine	19330.2	0.0411491		BOJCIN	C6H10_1,5-hexadiene	28726.5	-0.0184374
APEBED	C2H7N_dimethylamine	1933.02	-0.112669		BOJCIN	C6H10_1,5-hexadiene	2872.65	-0.0683789
APEBED	C2H7N_dimethylamine	23.3982	-0.241233		BOJCIN	C6H10_1,5-hexadiene	287.265	-0.122761
APEBED	C2H7N_dimethylamine	0.00216056	1.86902e-05		BOJCIN	C6H10_1,5-hexadiene	1.52598	0.0306451
APEBED	C2H6_ethane	38452800	0.329943		BOJCIN	C6H10_1,5-hexadiene	0.000250804	2.18617e-05
APEBED	C2H6_ethane	3845280	0.274902		BOJCIN	C3H9N_propylamine	420665	-0.669589
APEBED	C2H6_ethane	384528	0.202916		BOJCIN	C3H9N_propylamine	42066.5	-0.356109
APEBED	C2H6_ethane	38452.8	0.0776879		BOJCIN	C3H9N_propylamine	4206.65	-0.0555798
APEBED	C2H6_ethane	0.167061	-3.10092e-05		BOJCIN	C3H9N_propylamine	420.665	-0.0172906
APEBED	C2H4_ethene	35504300	-0.940829		BOJCIN	C3H9N_propylamine	0.0178077	1.25163e-05
APEBED	C2H4_ethene	3550430	-0.165749		BUVYEX	C4H8_1-butene	3.35726e+06	-0.232833
APEBED	C2H4_ethene	355043	0.320601		BUVYEX	C4H8_1-butene	335726	-0.27476
APEBED	C2H4_ethene	35504.3	0.1721		BUVYEX	C4H8_1-butene	33572.6	-0.0987688
APEBED	C2H4_ethene	0.768503	1.55811e-05		BUVYEX	C4H8_1-butene	3357.26	0.278321
APEBED	CHN_hydrogen-cyanide	1.07096e+06	-0.425112		BUVYEX	C4H8_1-butene	0.0757261	1.38033e-05
APEBED	CHN_hydrogen-cyanide	107096	-0.386752		BUVYEX	C5H10O_1-methyl-3-buten-1-ol	8808.22	0.373283
APEBED	CHN_hydrogen-cyanide	10709.6	-0.349675		BUVYEX	C5H10O_1-methyl-3-buten-1-ol	880.822	0.52908
APEBED	CHN_hydrogen-cyanide	1070.96	0.312715		BUVYEX	C5H10O_1-methyl-3-buten-1-ol	88.0822	0.480734
APEBED	CHN_hydrogen-cyanide	0.73147	0.0592719		BUVYEX	C5H10O_1-methyl-3-buten-1-ol	8.80822	0.208792
APEBED	C4H10_isobutane	3.72303e+06	-0.16955		BUVYEX	C5H10O_1-methyl-3-buten-1-ol	1.56634	0.180726
APEBED	C4H10_isobutane	372303	-0.137244		BUVYEX	C5H10O_1-methyl-3-buten-1-ol	0.000735909	5.14692e-05
APEBED	C4H10_isobutane	37230.3	-0.188912		BUVYEX	C7H10_1,3,5-heptatriene	31238.5	0.0171227
APEBED	C4H10_isobutane	3723.03	-0.0547422		BUVYEX	C7H10_1,3,5-heptatriene	3123.85	-0.0783786
APEBED	C4H10_isobutane	0.00274456	-1.53333e-05		BUVYEX	C7H10_1,3,5-heptatriene	312.385	-0.119664
APEBED	C5H12_isopentane	1.01333e+06	-0.161492		BUVYEX	C7H10_1,3,5-heptatriene	31.2385	-0.195056
APEBED	C5H12_isopentane	101333	-0.182602		BUVYEX	C7H10_1,3,5-heptatriene	0.000140261	0.00159793
APEBED	C5H12_isopentane	10133.3	0.0299627		BUVYEX	C6H12_2-hexene	224680	-0.290822
APEBED	C5H12_isopentane	1013.33	0.141981		BUVYEX	C6H12_2-hexene	22468	-0.282104
APEBED	C5H12_isopentane	0.00101626	-8.2477e-06		BUVYEX	C6H12_2-hexene	2246.8	-0.219365
APEBED	C3H8O_isopropylalcohol	116349	-0.00105156		BUVYEX	C6H12_2-hexene	224.68	-0.150797
APEBED	C3H8O_isopropylalcohol	11634.9	-0.0416615		BUVYEX	C6H12_2-hexene	3.43413	0.207394
APEBED	C3H8O_isopropylalcohol	1163.49	-0.0668152		BUVYEX	C6H12_2-hexene	0.000517835	5.5544e-05
APEBED	C3H8O_isopropylalcohol	116.349	-0.0299181		BUVYEX	C6H14_2-methylpentane	294964	-0.0583394
APEBED	C3H8O_isopropylalcohol	7.62641	-0.204518		BUVYEX	C6H14_2-methylpentane	29496.4	-0.0335795
APEBED	C3H8O_isopropylalcohol	0.00576065	0.000115414		BUVYEX	C6H14_2-methylpentane	2949.64	-0.0377551
APEBED	CH4_methane	45200000	-0.409419		BUVYEX	C6H14_2-methylpentane	294.964	0.0348112
APEBED	CH4_methane	4520000	-0.69968		BUVYEX	C6H14_2-methylpentane	0.000219523	-1.16391e-05
APEBED	CH4_methane	452000	-0.00877562		BUVYEX	C6H14_2,2-dimethylbutane	479507	0.048608
APEBED	CH4_methane	45200	0.225304		BUVYEX	C6H14_2,2-dimethylbutane	47950.7	0.0488847
APEBED	CH4_methane	11.8823	0.000145632		BUVYEX	C6H14_2,2-dimethylbutane	4795.07	0.0979208
APEBED	C4H10O_methyl-propyl-ether	734990	-0.154977		BUVYEX	C6H14_2,2-dimethylbutane	479.507	-0.0156629
APEBED	C4H10O_methyl-propyl-ether	73499	-0.105766		BUVYEX	C6H14_2,2-dimethylbutane	0.000257303	1.04e-06
APEBED	C4H10O_methyl-propyl-ether	7349.9	-0.0747862		BUVYEX	C6H10O_4-methyl-4-pentenal	26661.1	-0.096564
APEBED	C4H10O_methyl-propyl-ether	734.99	0.0177645		BUVYEX	C6H10O_4-methyl-4-pentenal	2666.11	0.0173792
APEBED	C4H10O_methyl-propyl-ether	10.6844	0.0668924		BUVYEX	C6H10O_4-methyl-4-pentenal	266.611	0.0274419
APEBED	C4H10O_methyl-propyl-ether	0.916682	0.185601		BUVYEX	C6H10O_4-methyl-4-pentenal	26.6611	0.0815032
APEBED	C4H10O_methyl-propyl-ether	0.000104997	-5.25295e-05		BUVYEX	C6H10O_4-methyl-4-pentenal	7.36e-05	0.000179069
APEBED	C5H10O_methylpropylketone	51802.9	0.0671179		BUVYEX	C6H10O_5-hexen-2-one	14658.9	-0.0256529
APEBED	C5H10O_methylpropylketone	5180.29	0.0415564		BUVYEX	C6H10O_5-hexen-2-one	1465.89	-0.0335624
APEBED	C5H10O_methylpropylketone	518.029	0.0428507		BUVYEX	C6H10O_5-hexen-2-one	146.589	0.0763702
APEBED	C5H10O_methylpropylketone	51.8029	0.115778		BUVYEX	C6H10O_5-hexen-2-one	14.6589	0.11794
APEBED	C5H10O_methylpropylketone	0.408207	-0.135839		BUVYEX	C6H10O_5-hexen-2-one	0.000220939	6.07506e-05
APEBED	C5H10O_methylpropylketone	0.0378292	-0.00278265		BUVYEX	C4H11N_dimethylethylamine	839016	0.274811
APEBED	C5H10O_methylpropylketone	0.00103482	-0.000110294		BUVYEX	C4H11N_dimethylethylamine	83901.6	0.231805
APEBED	C5H12_neopentane	1.70703e+06	0.00489058		BUVYEX	C4H11N_dimethylethylamine	8390.16	0.362358
APEBED	C5H12_neopentane	170703	-0.00103098		BUVYEX	C4H11N_dimethylethylamine	839.016	0.373253
APEBED	C5H12_neopentane	17070.3	0.000263374		BUVYEX	C4H11N_dimethylethylamine	0.00217572	7.7025e-06
APEBED	C5H12_neopentane	1707.03	2.54594e-05		BUVYEX	C4H8_isobutene	3.2169e+06	-0.14207
APEBED	C5H12_neopentane	219.21	-4.86e-06		BUVYEX	C4H8_isobutene	321690	-0.187552
APEBED	C3H8_propane	10232100	0.0351722		BUVYEX	C4H8_isobutene	32169	0.0887326
APEBED	C3H8_propane	1023210	0.0709195		BUVYEX	C4H8_isobutene	3216.9	0.375588
APEBED	C3H8_propane	102321	0.0366444		BUVYEX	C4H8_isobutene	0.0622784	8.9011e-06
APEBED	C3H8_propane	10232.1	-0.0430198		BUVYEX	C5H13N_methyldiethylamine	299770	0.305819
APEBED	C3H8_propane	1058.8	-0.199336		BUVYEX	C5H13N_methyldiethylamine	29977	0.329665
APEBED	C3H8_propane	9.82282	0.0533135		BUVYEX	C5H13N_methyldiethylamine	2997.7	0.211157
APEBED	C3H8_propane	0.0110952	1.2824e-06		BUVYEX	C5H13N_methyldiethylamine	299.77	0.197694
APEBED	C3H6_propene	15604100	0.147515		BUVYEX	C5H13N_methyldiethylamine	0.000109982	-1.231e-05
APEBED	C3H6_propene	1560410	0.136127		BUVYEX	C3H6O_propionaldehyde	443121	0.263036
APEBED	C3H6_propene	156041	0.0922311		BUVYEX	C3H6O_propionaldehyde	44312.1	0.224773
APEBED	C3H6_propene	15604.1	0.000545343		BUVYEX	C3H6O_propionaldehyde	4431.21	0.0382921
APEBED	C3H6_propene	1560.41	-0.126594		BUVYEX	C3H6O_propionaldehyde	443.121	0.419528
APEBED	C3H6_propene	63.5087	0.134711		BUVYEX	C3H6O_propionaldehyde	0.105952	7.41338e-05
APEBED	C3H6_propene	0.0151975	-2.03332e-05		BUVYEX	C5H12O_3-methyl-1-butanol	6301.87	0.553752
APEBED	C3H5N_propionitrile	62871.8	0.12524		BUVYEX	C5H12O_3-methyl-1-butanol	630.187	0.383621
APEBED	C3H5N_propionitrile	6287.18	0.180622		BUVYEX	C5H12O_3-methyl-1-butanol	63.0187	0.406588
APEBED	C3H5N_propionitrile	628.717	0.127421		BUVYEX	C5H12O_3-methyl-1-butanol	6.30187	-0.0235394
APEBED	C3H5N_propionitrile	62.8717	0.0215733		BUVYEX	C5H12O_3-methyl-1-butanol	0.0224997	0.365764
APEBED	C3H5N_propionitrile	0.731199	-1.44069		BUVYEX	C6H10_1,5-hexadiene	287265	-0.501155
APEBED	C3H5N_propionitrile	0.0374972	0.0279183		BUVYEX	C6H10_1,5-hexadiene	28726.5	-0.536051
APEBED	C3H5N_propionitrile	0.00180151	0.000118907		BUVYEX	C6H10_1,5-hexadiene	2872.65	-0.492328
APEBED	C3H8O_propylalcohol	38784	-0.0305368		BUVYEX	C6H10_1,5-hexadiene	287.265	-0.265509
APEBED	C3H8O_propylalcohol	3878.4	0.0905646		BUVYEX	C6H10_1,5-hexadiene	6.13148	0.149354
APEBED	C3H8O_propylalcohol	387.84	0.061062		BUVYEX	C6H10_1,5-hexadiene	0.000965392	1.81534e-05
APEBED	C3H8O_propylalcohol	38.784	-0.250724		BUVYEX	C3H9N_propylamine	420665	-0.327904
APEBED	C3H8O_propylalcohol	10.4717	-0.674601		BUVYEX	C3H9N_propylamine	42066.5	-0.201477
APEBED	C3H8O_propylalcohol	0.0128473	0.000358259		BUVYEX	C3H9N_propylamine	4206.65	0.0751374
APEBED	C5H10_2-pentene	763042	-0.227834		BUVYEX	C3H9N_propylamine	420.665	0.555596
APEBED	C5H10_2-pentene	76304.2	-0.167177		BUVYEX	C3H9N_propylamine	0.0293548	0.000120023
APEBED	C5H10_2-pentene	7630.42	-0.170417		CEGDUO	C4H8_1-butene	3.35726e+06	0.0614902
APEBED	C5H10_2-pentene	763.042	-0.136892		CEGDUO	C4H8_1-butene	335726	0.11276
APEBED	C5H10_2-pentene	10.6262	-0.0388685		CEGDUO	C4H8_1-butene	33572.6	0.026778
APEBED	C5H10_2-pentene	0.826525	0.148789		CEGDUO	C4H8_1-butene	3357.26	-0.125278
APEBED	C5H10_2-pentene	0.000125223	-3.7117e-05		CEGDUO	C4H8_1-butene	0.0968615	4.8501e-05
APEBED	C2H7N_ethylamine	1.43636e+06	0.199096		CEGDUO	C5H10O_1-methyl-3-buten-1-ol	8808.22	0.0326749
APEBED	C2H7N_ethylamine	143636	0.226009		CEGDUO	C5H10O_1-methyl-3-buten-1-ol	880.822	0.0251117
APEBED	C2H7N_ethylamine	14363.6	0.0774705		CEGDUO	C5H10O_1-methyl-3-buten-1-ol	88.0822	-0.78712
APEBED	C2H7N_ethylamine	1436.36	-0.0426515		CEGDUO	C5H10O_1-methyl-3-buten-1-ol	8.80822	-0.400048
APEBED	C2H7N_ethylamine	16.6899	-0.0399163		CEGDUO	C5H10O_1-methyl-3-buten-1-ol	0.133072	-0.00868898
APEBED	C2H7N_ethylamine	0.054147	0.00105996		CEGDUO	C7H10_1,3,5-heptatriene	31238.5	0.199724
APEBED	C4H10O_methyl-isopropyl-ether	916849	-0.174818		CEGDUO	C7H10_1,3,5-heptatriene	3123.85	0.233247
APEBED	C4H10O_methyl-isopropyl-ether	91684.9	-0.15501		CEGDUO	C7H10_1,3,5-heptatriene	312.385	0.246757
APEBED	C4H10O_methyl-isopropyl-ether	9168.49	0.080721		CEGDUO	C7H10_1,3,5-heptatriene	31.2385	0.221405
APEBED	C4H10O_methyl-isopropyl-ether	916.849	0.232813		CEGDUO	C7H10_1,3,5-heptatriene	0.00514638	0.00273846
APEBED	C4H10O_methyl-isopropyl-ether	0.000181819	1.37505e-05		CEGDUO	C6H12_2-hexene	224680	-0.0259885
AROFET	C7H12_1,5-heptadiene	69970.1	0.0962802		CEGDUO	C6H12_2-hexene	22468	0.0143709
AROFET	C7H12_1,5-heptadiene	6997.01	0.0713579		CEGDUO	C6H12_2-hexene	2246.8	0.0841516
AROFET	C7H12_1,5-heptadiene	699.701	-0.0187667		CEGDUO	C6H12_2-hexene	224.68	0.149997
AROFET	C7H12_1,5-heptadiene	69.9701	-0.125965		CEGDUO	C6H12_2-hexene	0.0339476	0.000129788
AROFET	C7H12_1,5-heptadiene	2.72604	-0.312558		CEGDUO	C6H14_2-methylpentane	294964	0.211338
AROFET	C7H12_1,5-heptadiene	0.121337	-0.202038		CEGDUO	C6H14_2-methylpentane	29496.4	0.290265
AROFET	C7H12_1,5-heptadiene	6.47e-05	-6.67672e-05		CEGDUO	C6H14_2-methylpentane	2949.64	0.24874
AROFET	C6H14_2,3-dimethylbutane	382356	0.220437		CEGDUO	C6H14_2-methylpentane	294.964	0.00918815
AROFET	C6H14_2,3-dimethylbutane	38235.6	0.239184		CEGDUO	C6H14_2-methylpentane	1.67575	6.73297e-05
AROFET	C6H14_2,3-dimethylbutane	3823.56	0.250761		CEGDUO	C6H10O_4-methyl-4-pentenal	26661.1	-0.273121
AROFET	C6H14_2,3-dimethylbutane	382.356	0.197174		CEGDUO	C6H10O_4-methyl-4-pentenal	2666.11	-0.152968
AROFET	C6H14_2,3-dimethylbutane	0.000531694	-7.63967e-05		CEGDUO	C6H10O_4-methyl-4-pentenal	266.611	-0.370157
AROFET	C6H14_3-methylpentane	294964	0.079192		CEGDUO	C6H10O_4-methyl-4-pentenal	26.6611	0.0750179
AROFET	C6H14_3-methylpentane	29496.4	0.0817458		CEGDUO	C6H10O_4-methyl-4-pentenal	0.497422	0.00108762
AROFET	C6H14_3-methylpentane	2949.64	0.0897279		CEGDUO	C6H10O_5-hexen-2-one	14658.9	0.0386577
AROFET	C6H14_3-methylpentane	294.964	0.186018		CEGDUO	C6H10O_5-hexen-2-one	1465.89	0.308795
AROFET	C6H14_3-methylpentane	0.000386027	-7.41183e-05		CEGDUO	C6H10O_5-hexen-2-one	146.589	-0.0451506
AROFET	C6H10O_4-hexen-2-one	11203.9	0.147374		CEGDUO	C6H10O_5-hexen-2-one	14.6589	0.176801
AROFET	C6H10O_4-hexen-2-one	1120.39	0.187025		CEGDUO	C6H10O_5-hexen-2-one	0.0811925	0.000827989
AROFET	C6H10O_4-hexen-2-one	112.039	-0.00716357		CEGDUO	C4H11N_dimethylethylamine	839016	-0.22996
AROFET	C6H10O_4-hexen-2-one	11.2039	-0.298634		CEGDUO	C4H11N_dimethylethylamine	83901.6	-0.17272
AROFET	C6H10O_4-hexen-2-one	4.7e-06	2.10216e-05		CEGDUO	C4H11N_dimethylethylamine	8390.16	-0.218909
AROFET	C7H14_4-methyl-1-hexene	115465	-0.0561085		CEGDUO	C4H11N_dimethylethylamine	839.016	-0.145717
AROFET	C7H14_4-methyl-1-hexene	11546.5	-0.107381		CEGDUO	C4H11N_dimethylethylamine	2.60397	0.000190218
AROFET	C7H14_4-methyl-1-hexene	1154.65	-0.143164		CEGDUO	C4H8_isobutene	3.2169e+06	-0.056398
AROFET	C7H14_4-methyl-1-hexene	115.465	0.0189938		CEGDUO	C4H8_isobutene	321690	-0.00475944
AROFET	C7H14_4-methyl-1-hexene	11.5465	-0.142051		CEGDUO	C4H8_isobutene	32169	-0.0730894
AROFET	C7H14_4-methyl-1-hexene	0.0457243	0.0479642		CEGDUO	C4H8_isobutene	3216.9	-0.0433038
AROFET	C7H14_4-methyl-1-hexene	7.43e-05	-4.72014e-05		CEGDUO	C4H8_isobutene	0.695756	5.27473e-05
AROFET	C6H10O_4-methyl-4-penten-2-one	15718	0.012431		CEGDUO	C3H6O_propionaldehyde	443121	0.0974031
AROFET	C6H10O_4-methyl-4-penten-2-one	1571.8	-0.0395877		CEGDUO	C3H6O_propionaldehyde	44312.1	0.112824
AROFET	C6H10O_4-methyl-4-penten-2-one	157.18	-0.0585207		CEGDUO	C3H6O_propionaldehyde	4431.21	-0.0127207
AROFET	C6H10O_4-methyl-4-penten-2-one	15.718	-0.158708		CEGDUO	C3H6O_propionaldehyde	443.121	-0.717764
AROFET	C6H10O_4-methyl-4-penten-2-one	6.2e-06	1.521e-05		CEGDUO	C3H6O_propionaldehyde	0.155232	-0.00106546
AROFET	C7H14_4,4-dimethyl-1-pentene	160639	0.0298293		CEGDUO	C5H12O_3-methyl-1-butanol	6301.87	-0.0622164
AROFET	C7H14_4,4-dimethyl-1-pentene	16063.9	0.0717777		CEGDUO	C5H12O_3-methyl-1-butanol	630.187	-0.950068
AROFET	C7H14_4,4-dimethyl-1-pentene	1606.39	-0.0778951		CEGDUO	C5H12O_3-methyl-1-butanol	63.0187	-1.0484
AROFET	C7H14_4,4-dimethyl-1-pentene	160.639	0.0250617		CEGDUO	C5H12O_3-methyl-1-butanol	6.30187	-0.0642898
AROFET	C7H14_4,4-dimethyl-1-pentene	16.0639	0.440574		CEGDUO	C5H12O_3-methyl-1-butanol	0.886217	-0.0078109
AROFET	C7H14_4,4-dimethyl-1-pentene	1.71723	-0.0874969		CEGDUO	C6H10_1,5-hexadiene	287265	-0.156435
AROFET	C7H14_4,4-dimethyl-1-pentene	0.000254163	-4.75977e-05		CEGDUO	C6H10_1,5-hexadiene	28726.5	-0.10286
AROFET	C2H4O_acetaldehyde	1160790	-0.0195629		CEGDUO	C6H10_1,5-hexadiene	2872.65	-0.0105747
AROFET	C2H4O_acetaldehyde	116079	0.0315568		CEGDUO	C6H10_1,5-hexadiene	287.265	0.209642
AROFET	C2H4O_acetaldehyde	11607.9	-0.110894		CEGDUO	C6H10_1,5-hexadiene	0.0348233	6.9058e-05
AROFET	C2H4O_acetaldehyde	1160.79	-0.748647		CEGDUO	C3H9N_propylamine	420665	0.113791
AROFET	C2H4O_acetaldehyde	13.6714	0.0674825		CEGDUO	C3H9N_propylamine	42066.5	0.121414
AROFET	C2H4O_acetaldehyde	0.0444983	-0.00240679		CEGDUO	C3H9N_propylamine	4206.65	0.0484023
AROFET	C3H6O_acetone	319253	0.174594		CEGDUO	C3H9N_propylamine	420.665	-0.118982
AROFET	C3H6O_acetone	31925.3	0.10682		CEGDUO	C3H9N_propylamine	0.0459354	3.5988e-06
AROFET	C3H6O_acetone	3192.53	-0.072282		CESYEF	C4H8_1-butene	3.35726e+06	0.193937
AROFET	C3H6O_acetone	319.253	-0.400592		CESYEF	C4H8_1-butene	335726	0.163837
AROFET	C3H6O_acetone	0.00150646	1.035e-05		CESYEF	C4H8_1-butene	33572.6	0.109413
AROFET	C2H3N_acetonitrile	111535	-0.163381		CESYEF	C4H8_1-butene	3357.26	0.0946514
AROFET	C2H3N_acetonitrile	11153.5	-0.0846936		CESYEF	C4H8_1-butene	0.0130967	3.18361e-05
AROFET	C2H3N_acetonitrile	1115.35	-0.946896		CESYEF	C5H10O_1-methyl-3-buten-1-ol	8808.22	0.285784
AROFET	C2H3N_acetonitrile	111.535	-0.380182		CESYEF	C5H10O_1-methyl-3-buten-1-ol	880.822	0.409057
AROFET	C2H3N_acetonitrile	5.04227	0.12944		CESYEF	C5H10O_1-methyl-3-buten-1-ol	88.0822	0.35103
AROFET	C2H3N_acetonitrile	0.00202527	6.48e-06		CESYEF	C5H10O_1-methyl-3-buten-1-ol	8.80822	0.142345
AROFET	C2H6O_dimethylether	6234610	-0.366473		CESYEF	C5H10O_1-methyl-3-buten-1-ol	0.00339613	0.000265791
AROFET	C2H6O_dimethylether	623461	-0.361815		CESYEF	C7H10_1,3,5-heptatriene	31238.5	0.144824
AROFET	C2H6O_dimethylether	62346.1	-0.210122		CESYEF	C7H10_1,3,5-heptatriene	3123.85	0.191672
AROFET	C2H6O_dimethylether	6234.61	-0.365266		CESYEF	C7H10_1,3,5-heptatriene	312.385	0.178859
AROFET	C2H6O_dimethylether	0.0513974	5.23526e-05		CESYEF	C7H10_1,3,5-heptatriene	31.2385	0.116671
AROFET	C2H7N_dimethylamine	1.93302e+06	0.0573055		CESYEF	C7H10_1,3,5-heptatriene	4.78e-06	0.00181456
AROFET	C2H7N_dimethylamine	193302	0.144977		CESYEF	C6H12_2-hexene	224680	-0.0175234
AROFET	C2H7N_dimethylamine	19330.2	0.227357		CESYEF	C6H12_2-hexene	22468	-0.00874936
AROFET	C2H7N_dimethylamine	1933.02	-0.0271692		CESYEF	C6H12_2-hexene	2246.8	0.0672736
AROFET	C2H7N_dimethylamine	35.1579	0.434663		CESYEF	C6H12_2-hexene	224.68	-0.0498925
AROFET	C2H7N_dimethylamine	0.0178501	2.359e-05		CESYEF	C6H12_2-hexene	2.92e-05	4.5565e-05
AROFET	C2H6_ethane	38452800	0.149377		CESYEF	C6H14_2-methylpentane	294964	-0.00609528
AROFET	C2H6_ethane	3845280	0.105221		CESYEF	C6H14_2-methylpentane	29496.4	0.0391198
AROFET	C2H6_ethane	384528	-0.0261691		CESYEF	C6H14_2-methylpentane	2949.64	0.0396644
AROFET	C2H6_ethane	38452.8	-0.385753		CESYEF	C6H14_2-methylpentane	294.964	0.370749
AROFET	C2H6_ethane	4.81326	-5.03541e-05		CESYEF	C6H14_2-methylpentane	0.0982707	-2.45e-06
AROFET	C2H4_ethene	35504300	-0.079535		CESYEF	C6H10O_4-methyl-4-pentenal	26661.1	-0.0430481
AROFET	C2H4_ethene	3550430	-0.184697		CESYEF	C6H10O_4-methyl-4-pentenal	2666.11	0.117167
AROFET	C2H4_ethene	355043	-0.164194		CESYEF	C6H10O_4-methyl-4-pentenal	266.611	0.15607
AROFET	C2H4_ethene	35504.3	-0.405528		CESYEF	C6H10O_4-methyl-4-pentenal	26.6611	0.474604
AROFET	C2H4_ethene	10.2739	2.65122e-05		CESYEF	C6H10O_4-methyl-4-pentenal	0.0184939	0.000369164
AROFET	CHN_hydrogen-cyanide	1.07096e+06	0.223758		CESYEF	C6H10O_5-hexen-2-one	14658.9	-0.0291526
AROFET	CHN_hydrogen-cyanide	107096	-0.0338293		CESYEF	C6H10O_5-hexen-2-one	1465.89	0.0237628
AROFET	CHN_hydrogen-cyanide	10709.6	0.809541		CESYEF	C6H10O_5-hexen-2-one	146.589	0.0118466
AROFET	CHN_hydrogen-cyanide	1070.96	0.452868		CESYEF	C6H10O_5-hexen-2-one	14.6589	-0.159918
AROFET	CHN_hydrogen-cyanide	0.0652238	4.705e-06		CESYEF	C6H10O_5-hexen-2-one	0.000101488	0.000112204
AROFET	C4H10_isobutane	3.72303e+06	-0.0766664		CESYEF	C4H8_isobutene	3.2169e+06	0.020497
AROFET	C4H10_isobutane	372303	-0.220101		CESYEF	C4H8_isobutene	321690	-0.0376937
AROFET	C4H10_isobutane	37230.3	-0.0898935		CESYEF	C4H8_isobutene	32169	-0.00229979
AROFET	C4H10_isobutane	3723.03	0.221568		CESYEF	C4H8_isobutene	3216.9	0.456142
AROFET	C4H10_isobutane	0.0438263	-0.000102714		CESYEF	C4H8_isobutene	2.90957	3.09072e-05
AROFET	C5H12_isopentane	1.01333e+06	-0.0384987		CESYEF	C3H6O_propionaldehyde	443121	0.111333
AROFET	C5H12_isopentane	101333	-0.270198		CESYEF	C3H6O_propionaldehyde	44312.1	0.132164
AROFET	C5H12_isopentane	10133.3	0.168725		CESYEF	C3H6O_propionaldehyde	4431.21	-0.0299918
AROFET	C5H12_isopentane	1013.33	0.381727		CESYEF	C3H6O_propionaldehyde	443.121	0.101857
AROFET	C5H12_isopentane	0.0039682	-9.55233e-05		CESYEF	C3H6O_propionaldehyde	198.704	-0.0658814
AROFET	C3H8O_isopropylalcohol	116349	-0.0730522		CESYEF	C3H6O_propionaldehyde	0.0652802	4.42574e-05
AROFET	C3H8O_isopropylalcohol	11634.9	0.24378		CESYEF	C6H10_1,5-hexadiene	287265	-0.0367547
AROFET	C3H8O_isopropylalcohol	1163.49	-0.270584		CESYEF	C6H10_1,5-hexadiene	28726.5	-0.0246424
AROFET	C3H8O_isopropylalcohol	116.349	-0.410169		CESYEF	C6H10_1,5-hexadiene	2872.65	-0.0399376
AROFET	C3H8O_isopropylalcohol	7.62641	0.312666		CESYEF	C6H10_1,5-hexadiene	287.265	-0.0628462
AROFET	C3H8O_isopropylalcohol	0.00247994	2.273e-05		CESYEF	C6H10_1,5-hexadiene	7.79e-05	2.00089e-05
AROFET	CH4_methane	45200000	0.131206		CESYEF	C3H9N_propylamine	420665	0.0719936
AROFET	CH4_methane	4520000	-0.237971		CESYEF	C3H9N_propylamine	42066.5	0.132527
AROFET	CH4_methane	452000	-0.0507866		CESYEF	C3H9N_propylamine	4206.65	0.066296
AROFET	CH4_methane	45200	0.0143152		CESYEF	C3H9N_propylamine	420.665	0.075298
AROFET	CH4_methane	80.1394	-2.41047e-05		CESYEF	C3H9N_propylamine	9.40235	0.0564168
AROFET	C4H10O_methyl-propyl-ether	734990	-0.124066		CESYEF	C3H9N_propylamine	0.0201702	0.000143594
AROFET	C4H10O_methyl-propyl-ether	73499	-0.192953		CESYEF01	C4H8_1-butene	3.35726e+06	0.205395
AROFET	C4H10O_methyl-propyl-ether	7349.9	-0.188872		CESYEF01	C4H8_1-butene	335726	0.171093
AROFET	C4H10O_methyl-propyl-ether	734.99	-0.231506		CESYEF01	C4H8_1-butene	33572.6	0.126724
AROFET	C4H10O_methyl-propyl-ether	20.3925	-0.0367317		CESYEF01	C4H8_1-butene	3357.26	0.121753
AROFET	C4H10O_methyl-propyl-ether	0.00959743	-8.31271e-05		CESYEF01	C4H8_1-butene	0.0130967	4.51511e-05
AROFET	C5H10O_methylpropylketone	51802.9	0.00810415		CESYEF01	C5H10O_1-methyl-3-buten-1-ol	8808.22	0.277557
AROFET	C5H10O_methylpropylketone	5180.29	0.222919		CESYEF01	C5H10O_1-methyl-3-buten-1-ol	880.822	0.431385
AROFET	C5H10O_methylpropylketone	518.029	0.0889798		CESYEF01	C5H10O_1-methyl-3-buten-1-ol	88.0822	0.462502
AROFET	C5H10O_methylpropylketone	51.8029	-0.245349		CESYEF01	C5H10O_1-methyl-3-buten-1-ol	8.80822	0.175596
AROFET	C5H10O_methylpropylketone	1.46809	-1.15003		CESYEF01	C5H10O_1-methyl-3-buten-1-ol	0.00339613	0.000256839
AROFET	C5H10O_methylpropylketone	0.0781005	0.259542		CESYEF01	C7H10_1,3,5-heptatriene	31238.5	0.0625229
AROFET	C5H10O_methylpropylketone	0.00129912	0.000444516		CESYEF01	C7H10_1,3,5-heptatriene	3123.85	0.1262
AROFET	C5H12O_methyl-tert-butyl-ether	392257	0.187685		CESYEF01	C7H10_1,3,5-heptatriene	312.385	0.112457
AROFET	C5H12O_methyl-tert-butyl-ether	39225.7	0.272563		CESYEF01	C7H10_1,3,5-heptatriene	31.2385	0.0949725
AROFET	C5H12O_methyl-tert-butyl-ether	3922.57	0.176257		CESYEF01	C7H10_1,3,5-heptatriene	4.78e-06	0.00114533
AROFET	C5H12O_methyl-tert-butyl-ether	392.257	0.00301708		CESYEF01	C6H12_2-hexene	224680	-0.0125161
AROFET	C5H12O_methyl-tert-butyl-ether	0.000127672	2.097e-05		CESYEF01	C6H12_2-hexene	22468	0.000405552
AROFET	C5H12_neopentane	1.70703e+06	0.398894		CESYEF01	C6H12_2-hexene	2246.8	0.0804833
AROFET	C5H12_neopentane	170703	0.289672		CESYEF01	C6H12_2-hexene	224.68	-0.0108952
AROFET	C5H12_neopentane	17070.3	0.201618		CESYEF01	C6H12_2-hexene	0.161678	0.118961
AROFET	C5H12_neopentane	1707.03	0.179437		CESYEF01	C6H12_2-hexene	2.92e-05	4.05179e-05
AROFET	C5H12_neopentane	117.785	0.127661		CESYEF01	C6H14_2-methylpentane	294964	-0.0774944
AROFET	C5H12_neopentane	0.0118401	-7.64935e-05		CESYEF01	C6H14_2-methylpentane	29496.4	-0.074317
AROFET	C3H8_propane	10232100	0.176568		CESYEF01	C6H14_2-methylpentane	2949.64	0.0825689
AROFET	C3H8_propane	1023210	0.221522		CESYEF01	C6H14_2-methylpentane	294.964	0.0487399
AROFET	C3H8_propane	102321	-0.0112629		CESYEF01	C6H14_2-methylpentane	0.0982707	3.68684e-05
AROFET	C3H8_propane	10232.1	-0.392053		CESYEF01	C6H10O_4-methyl-4-pentenal	26661.1	-0.0782638
AROFET	C3H8_propane	1058.8	0.234312		CESYEF01	C6H10O_4-methyl-4-pentenal	2666.11	0.118195
AROFET	C3H8_propane	0.351453	-0.000148024		CESYEF01	C6H10O_4-methyl-4-pentenal	266.611	0.256257
AROFET	C3H6_propene	15604100	0.211674		CESYEF01	C6H10O_4-methyl-4-pentenal	26.6611	0.207898
AROFET	C3H6_propene	1560410	0.237164		CESYEF01	C6H10O_4-methyl-4-pentenal	0.0138514	0.00055545
AROFET	C3H6_propene	156041	0.0682238		CESYEF01	C6H10O_5-hexen-2-one	14658.9	-0.105307
AROFET	C3H6_propene	15604.1	-0.259937		CESYEF01	C6H10O_5-hexen-2-one	1465.89	0.0263628
AROFET	C3H6_propene	1560.41	-0.0920512		CESYEF01	C6H10O_5-hexen-2-one	146.589	0.030009
AROFET	C3H6_propene	0.648706	-0.000148629		CESYEF01	C6H10O_5-hexen-2-one	14.6589	0.0661898
AROFET	C3H5N_propionitrile	62871.8	0.0280766		CESYEF01	C6H10O_5-hexen-2-one	0.000101488	0.000131936
AROFET	C3H5N_propionitrile	6287.18	-0.0290786		CESYEF01	C4H8_isobutene	3.2169e+06	-0.0156678
AROFET	C3H5N_propionitrile	628.717	-0.377565		CESYEF01	C4H8_isobutene	321690	-0.081901
AROFET	C3H5N_propionitrile	62.8717	-0.624096		CESYEF01	C4H8_isobutene	32169	0.00996302
AROFET	C3H5N_propionitrile	5.11311	0.835211		CESYEF01	C4H8_isobutene	3216.9	0.511015
AROFET	C3H5N_propionitrile	0.00318167	-0.00200468		CESYEF01	C4H8_isobutene	2.90957	3.16965e-05
AROFET	C3H8O_propylalcohol	38784	0.181214		CESYEF01	C3H6O_propionaldehyde	443121	0.11254
AROFET	C3H8O_propylalcohol	3878.4	0.0398491		CESYEF01	C3H6O_propionaldehyde	44312.1	0.131215
AROFET	C3H8O_propylalcohol	387.84	-0.275635		CESYEF01	C3H6O_propionaldehyde	4431.21	0.00244233
AROFET	C3H8O_propylalcohol	38.784	-0.121558		CESYEF01	C3H6O_propionaldehyde	443.121	0.0926823
AROFET	C3H8O_propylalcohol	14.9706	-0.786598		CESYEF01	C3H6O_propionaldehyde	174.734	0.0657082
AROFET	C3H8O_propylalcohol	0.768343	0.233466		CESYEF01	C3H6O_propionaldehyde	0.0558981	5.38192e-05
AROFET	C3H8O_propylalcohol	0.00182828	3.35086e-05		CESYEF01	C6H10_1,5-hexadiene	287265	-0.0273703
AROFET	C5H10_2-pentene	763042	-0.246508		CESYEF01	C6H10_1,5-hexadiene	28726.5	-0.0388595
AROFET	C5H10_2-pentene	76304.2	-0.263708		CESYEF01	C6H10_1,5-hexadiene	2872.65	-0.0300912
AROFET	C5H10_2-pentene	7630.42	-0.312737		CESYEF01	C6H10_1,5-hexadiene	287.265	-0.0492675
AROFET	C5H10_2-pentene	763.042	-0.227776		CESYEF01	C6H10_1,5-hexadiene	0.41138	-0.00280069
AROFET	C5H10_2-pentene	31.1369	-0.433639		CESYEF01	C6H10_1,5-hexadiene	6.8e-05	9.6435e-06
AROFET	C5H10_2-pentene	0.0050423	-7.83475e-05		CESYEF01	C3H9N_propylamine	420665	0.0814504
AROFET	C2H7N_ethylamine	1.43636e+06	0.28786		CESYEF01	C3H9N_propylamine	42066.5	0.165972
AROFET	C2H7N_ethylamine	143636	0.330023		CESYEF01	C3H9N_propylamine	4206.65	0.0890682
AROFET	C2H7N_ethylamine	14363.6	0.28368		CESYEF01	C3H9N_propylamine	420.665	0.101216
AROFET	C2H7N_ethylamine	1436.36	-0.178957		CESYEF01	C3H9N_propylamine	17.049	0.399242
AROFET	C2H7N_ethylamine	0.0104874	3.9276e-10		CESYEF01	C3H9N_propylamine	0.0157768	0.000169071
AROFET	C4H10O_methyl-isopropyl-ether	916849	-0.186515		COYTEQ	C4H8_1-butene	3.35726e+06	0.0626922
AROFET	C4H10O_methyl-isopropyl-ether	91684.9	-0.171442		COYTEQ	C4H8_1-butene	335726	0.0558664
AROFET	C4H10O_methyl-isopropyl-ether	9168.49	-0.101975		COYTEQ	C4H8_1-butene	33572.6	0.174071
AROFET	C4H10O_methyl-isopropyl-ether	916.849	0.130164		COYTEQ	C4H8_1-butene	3357.26	0.152774
AROFET	C4H10O_methyl-isopropyl-ether	13.176	0.551551		COYTEQ	C4H8_1-butene	2.84e-05	0.000176136
AROFET	C4H10O_methyl-isopropyl-ether	0.000512198	3.32944e-05		COYTEQ	C5H10O_1-methyl-3-buten-1-ol	8808.22	0.382443
ATOXEN	C6H10O_4-hexen-2-one	11203.9	0.127325		COYTEQ	C5H10O_1-methyl-3-buten-1-ol	880.822	0.486523
ATOXEN	C6H10O_4-hexen-2-one	1120.39	0.0997522		COYTEQ	C5H10O_1-methyl-3-buten-1-ol	88.0822	0.405715
ATOXEN	C6H10O_4-hexen-2-one	112.039	0.0243829		COYTEQ	C5H10O_1-methyl-3-buten-1-ol	8.80822	0.192435
ATOXEN	C6H10O_4-hexen-2-one	11.2039	0.000489786		COYTEQ	C5H10O_1-methyl-3-buten-1-ol	0.0458618	-0.0836599
ATOXEN	C6H10O_4-hexen-2-one	0.133857	1.83e-06		COYTEQ	C5H10O_1-methyl-3-buten-1-ol	8.05e-10	-0.00200236
ATOXEN	C2H4O_acetaldehyde	1160790	0.207912		COYTEQ	C7H10_1,3,5-heptatriene	31238.5	0.345243
ATOXEN	C2H4O_acetaldehyde	116079	0.259596		COYTEQ	C7H10_1,3,5-heptatriene	3123.85	0.383078
ATOXEN	C2H4O_acetaldehyde	11607.9	0.196706		COYTEQ	C7H10_1,3,5-heptatriene	312.385	0.266562
ATOXEN	C2H4O_acetaldehyde	1160.79	-0.118029		COYTEQ	C7H10_1,3,5-heptatriene	31.2385	0.268481
ATOXEN	C2H4O_acetaldehyde	0.15859	-1.925e-05		COYTEQ	C7H10_1,3,5-heptatriene	3.15e-10	0.000785037
ATOXEN	C3H6O_acetone	319253	0.0537386		COYTEQ	C6H12_2-hexene	224680	0.0815951
ATOXEN	C3H6O_acetone	31925.3	0.103616		COYTEQ	C6H12_2-hexene	22468	0.112626
ATOXEN	C3H6O_acetone	3192.53	0.0857573		COYTEQ	C6H12_2-hexene	2246.8	0.133952
ATOXEN	C3H6O_acetone	319.253	0.0339734		COYTEQ	C6H12_2-hexene	224.68	0.0893319
ATOXEN	C3H6O_acetone	0.0120264	4.38e-06		COYTEQ	C6H12_2-hexene	0.0155362	-0.0445972
ATOXEN	C2H3N_acetonitrile	111535	0.251537		COYTEQ	C6H12_2-hexene	2.58e-05	-0.0577258
ATOXEN	C2H3N_acetonitrile	11153.5	0.35854		COYTEQ	C6H12_2-hexene	3.29e-09	6.55058e-05
ATOXEN	C2H3N_acetonitrile	1115.35	0.159247		COYTEQ	C6H14_2-methylpentane	294964	0.192542
ATOXEN	C2H3N_acetonitrile	111.535	-0.0117416		COYTEQ	C6H14_2-methylpentane	29496.4	0.163874
ATOXEN	C2H3N_acetonitrile	0.131345	7.15e-06		COYTEQ	C6H14_2-methylpentane	2949.64	0.250792
ATOXEN	C2H6O_dimethylether	6234610	0.228135		COYTEQ	C6H14_2-methylpentane	294.964	0.185929
ATOXEN	C2H6O_dimethylether	623461	0.273567		COYTEQ	C6H14_2-methylpentane	7.53e-09	3.75692e-05
ATOXEN	C2H6O_dimethylether	62346.1	0.229946		COYTEQ	C6H14_2,2-dimethylbutane	479507	-0.17603
ATOXEN	C2H6O_dimethylether	6234.61	0.0498838		COYTEQ	C6H14_2,2-dimethylbutane	47950.7	-0.194456
ATOXEN	C2H6O_dimethylether	0.0823208	-4.23e-06		COYTEQ	C6H14_2,2-dimethylbutane	4795.07	-0.117911
ATOXEN	C2H7N_dimethylamine	1.93302e+06	0.099606		COYTEQ	C6H14_2,2-dimethylbutane	479.507	-0.201087
ATOXEN	C2H7N_dimethylamine	193302	0.136708		COYTEQ	C6H14_2,2-dimethylbutane	3.28e-05	7.05853e-05
ATOXEN	C2H7N_dimethylamine	19330.2	0.0279761		COYTEQ	C6H10O_4-methyl-4-pentenal	26661.1	-0.127375
ATOXEN	C2H7N_dimethylamine	1933.02	-0.205173		COYTEQ	C6H10O_4-methyl-4-pentenal	2666.11	0.0132828
ATOXEN	C2H7N_dimethylamine	0.0153693	-3.681e-05		COYTEQ	C6H10O_4-methyl-4-pentenal	266.611	-0.108958
ATOXEN	C2H6_ethane	38452800	0.0136646		COYTEQ	C6H10O_4-methyl-4-pentenal	26.6611	-0.0575412
ATOXEN	C2H6_ethane	3845280	0.108188		COYTEQ	C6H10O_4-methyl-4-pentenal	6.52e-11	0.0100307
ATOXEN	C2H6_ethane	384528	0.253948		COYTEQ	C6H10O_5-hexen-2-one	14658.9	-0.0170924
ATOXEN	C2H6_ethane	38452.8	0.0311164		COYTEQ	C6H10O_5-hexen-2-one	1465.89	0.0326565
ATOXEN	C2H6_ethane	0.976005	-4.29963e-05		COYTEQ	C6H10O_5-hexen-2-one	146.589	-0.0264432
ATOXEN	C2H4_ethene	35504300	-0.233692		COYTEQ	C6H10O_5-hexen-2-one	14.6589	0.0230987
ATOXEN	C2H4_ethene	3550430	-0.0421367		COYTEQ	C6H10O_5-hexen-2-one	2.46e-11	0.0383769
ATOXEN	C2H4_ethene	355043	0.297631		COYTEQ	C4H11N_dimethylethylamine	839016	-0.157601
ATOXEN	C2H4_ethene	35504.3	0.108873		COYTEQ	C4H11N_dimethylethylamine	83901.6	-0.133094
ATOXEN	C2H4_ethene	3.18246	-3.22535e-05		COYTEQ	C4H11N_dimethylethylamine	8390.16	-0.187787
ATOXEN	CHN_hydrogen-cyanide	1.07096e+06	-0.193117		COYTEQ	C4H11N_dimethylethylamine	839.016	-0.21996
ATOXEN	CHN_hydrogen-cyanide	107096	-0.398114		COYTEQ	C4H11N_dimethylethylamine	2.67e-07	0.00055671
ATOXEN	CHN_hydrogen-cyanide	10709.6	-0.272013		COYTEQ	C4H8_isobutene	3.2169e+06	0.131999
ATOXEN	CHN_hydrogen-cyanide	1070.96	-0.017098		COYTEQ	C4H8_isobutene	321690	0.109567
ATOXEN	CHN_hydrogen-cyanide	3.01537	-6.3669e-05		COYTEQ	C4H8_isobutene	32169	0.132965
ATOXEN	C4H10_isobutane	3.72303e+06	0.122617		COYTEQ	C4H8_isobutene	3216.9	0.0822198
ATOXEN	C4H10_isobutane	372303	0.231328		COYTEQ	C4H8_isobutene	3.32e-05	0.000154776
ATOXEN	C4H10_isobutane	37230.3	-0.0244865		COYTEQ	C5H13N_methyldiethylamine	299770	-0.0610192
ATOXEN	C4H10_isobutane	3723.03	-0.00733667		COYTEQ	C5H13N_methyldiethylamine	29977	-0.0568454
ATOXEN	C4H10_isobutane	4.152	5.31e-06		COYTEQ	C5H13N_methyldiethylamine	2997.7	-0.0920226
ATOXEN	C5H12_isopentane	1.01333e+06	0.100395		COYTEQ	C5H13N_methyldiethylamine	299.77	-0.117023
ATOXEN	C5H12_isopentane	101333	0.576724		COYTEQ	C5H13N_methyldiethylamine	9.79e-08	0.550648
ATOXEN	C5H12_isopentane	10133.3	-0.00399447		COYTEQ	C3H6O_propionaldehyde	443121	0.0666078
ATOXEN	C5H12_isopentane	1013.33	-0.000279126		COYTEQ	C3H6O_propionaldehyde	44312.1	0.0501862
ATOXEN	C5H12_isopentane	7.68004	-3.74e-06		COYTEQ	C3H6O_propionaldehyde	4431.21	0.0536968
ATOXEN	C3H8O_isopropylalcohol	116349	0.0784277		COYTEQ	C3H6O_propionaldehyde	443.121	0.153632
ATOXEN	C3H8O_isopropylalcohol	11634.9	0.0410917		COYTEQ	C3H6O_propionaldehyde	0.026867	-0.665248
ATOXEN	C3H8O_isopropylalcohol	1163.49	0.372574		COYTEQ	C3H6O_propionaldehyde	4.92e-06	-0.0159393
ATOXEN	C3H8O_isopropylalcohol	116.349	-0.00113244		COYTEQ	C5H12O_3-methyl-1-butanol	6301.87	0.112665
ATOXEN	C3H8O_isopropylalcohol	7.62641	-0.00195357		COYTEQ	C5H12O_3-methyl-1-butanol	630.187	-0.0825557
ATOXEN	C3H8O_isopropylalcohol	0.252457	-2.53577e-05		COYTEQ	C5H12O_3-methyl-1-butanol	63.0187	-0.0488525
ATOXEN	CH4_methane	45200000	0.012092		COYTEQ	C5H12O_3-methyl-1-butanol	6.30187	-0.176224
ATOXEN	CH4_methane	4520000	-0.314289		COYTEQ	C5H12O_3-methyl-1-butanol	0.1	-0.282649
ATOXEN	CH4_methane	452000	-0.123692		COYTEQ	C5H12O_3-methyl-1-butanol	6.97e-10	-0.0346536
ATOXEN	CH4_methane	45200	-0.0168877		COYTEQ	C6H10_1,5-hexadiene	287265	-0.126026
ATOXEN	CH4_methane	31.9493	-2.41944e-05		COYTEQ	C6H10_1,5-hexadiene	28726.5	-0.109164
ATOXEN	C4H10O_methyl-propyl-ether	734990	0.0939322		COYTEQ	C6H10_1,5-hexadiene	2872.65	-0.0193043
ATOXEN	C4H10O_methyl-propyl-ether	73499	0.108531		COYTEQ	C6H10_1,5-hexadiene	287.265	0.0266756
ATOXEN	C4H10O_methyl-propyl-ether	7349.9	0.0864343		COYTEQ	C6H10_1,5-hexadiene	21.7986	0.0264778
ATOXEN	C4H10O_methyl-propyl-ether	734.99	0.281668		COYTEQ	C6H10_1,5-hexadiene	6.56e-05	0.213042
ATOXEN	C4H10O_methyl-propyl-ether	0.370125	-2.44e-06		COYTEQ	C6H10_1,5-hexadiene	1.27e-08	0.000187676
ATOXEN	C5H10O_methylpropylketone	51802.9	0.275655		COYTEQ	C3H9N_propylamine	420665	-0.212265
ATOXEN	C5H10O_methylpropylketone	5180.29	0.227382		COYTEQ	C3H9N_propylamine	42066.5	-0.134703
ATOXEN	C5H10O_methylpropylketone	911.731	-0.0099239		COYTEQ	C3H9N_propylamine	4206.65	-0.112894
ATOXEN	C5H10O_methylpropylketone	518.029	0.00416332		COYTEQ	C3H9N_propylamine	420.665	-0.0892816
ATOXEN	C5H10O_methylpropylketone	51.8029	0.00064488		COYTEQ	C3H9N_propylamine	0.00191221	-0.731819
ATOXEN	C5H10O_methylpropylketone	0.728634	-1.0102e-05		COYTEQ	C3H9N_propylamine	1.42e-06	0.0100912
ATOXEN	C3H8_propane	10232100	0.104338		CUMDIY	C4H8_1-butene	3.35726e+06	0.052793
ATOXEN	C3H8_propane	1023210	0.160998		CUMDIY	C4H8_1-butene	335726	0.0352632
ATOXEN	C3H8_propane	102321	0.154039		CUMDIY	C4H8_1-butene	33572.6	0.0210023
ATOXEN	C3H8_propane	10232.1	0.0366559		CUMDIY	C4H8_1-butene	3357.26	0.0532936
ATOXEN	C3H8_propane	1058.8	-0.10259		CUMDIY	C4H8_1-butene	0.000220834	-3.66832e-05
ATOXEN	C3H8_propane	0.0868507	-4.8e-06		CUMDIY	C5H10O_1-methyl-3-buten-1-ol	8808.22	0.330296
ATOXEN	C3H6_propene	15604100	0.18343		CUMDIY	C5H10O_1-methyl-3-buten-1-ol	880.822	0.437626
ATOXEN	C3H6_propene	1560410	0.198888		CUMDIY	C5H10O_1-methyl-3-buten-1-ol	88.0822	0.367718
ATOXEN	C3H6_propene	156041	0.18103		CUMDIY	C5H10O_1-methyl-3-buten-1-ol	8.80822	0.179187
ATOXEN	C3H6_propene	15604.1	0.0259465		CUMDIY	C5H10O_1-methyl-3-buten-1-ol	0.00213363	0.551009
ATOXEN	C3H6_propene	1560.41	-0.0813024		CUMDIY	C7H10_1,3,5-heptatriene	31238.5	0.254797
ATOXEN	C3H6_propene	0.0988974	-6.93e-06		CUMDIY	C7H10_1,3,5-heptatriene	3123.85	0.273703
ATOXEN	C3H5N_propionitrile	62871.8	0.130217		CUMDIY	C7H10_1,3,5-heptatriene	312.385	0.245248
ATOXEN	C3H5N_propionitrile	6287.18	0.219589		CUMDIY	C7H10_1,3,5-heptatriene	31.2385	0.112343
ATOXEN	C3H5N_propionitrile	628.717	0.203009		CUMDIY	C7H10_1,3,5-heptatriene	5.88e-09	-0.00011057
ATOXEN	C3H5N_propionitrile	62.8717	0.417655		CUMDIY	C6H12_2-hexene	224680	-0.105733
ATOXEN	C3H5N_propionitrile	1.8843	0.00142106		CUMDIY	C6H12_2-hexene	22468	-0.109444
ATOXEN	C3H5N_propionitrile	0.0238304	-3.58e-06		CUMDIY	C6H12_2-hexene	2246.8	-0.0986525
ATOXEN	C3H8O_propylalcohol	31125.1	0.0392564		CUMDIY	C6H12_2-hexene	224.68	-0.135506
ATOXEN	C3H8O_propylalcohol	3112.51	0.0745148		CUMDIY	C6H12_2-hexene	1.00025	-0.118862
ATOXEN	C3H8O_propylalcohol	311.251	-0.181535		CUMDIY	C6H12_2-hexene	0.0123374	-0.111032
ATOXEN	C3H8O_propylalcohol	31.1251	-0.0124661		CUMDIY	C6H12_2-hexene	6.96e-08	-3.60281e-05
ATOXEN	C3H8O_propylalcohol	0.0884331	-1.27624e-05		CUMDIY	C6H14_2-methylpentane	294964	0.0103886
ATOXEN	C5H10_2-pentene	763042	-0.00347227		CUMDIY	C6H14_2-methylpentane	29496.4	0.000901587
ATOXEN	C5H10_2-pentene	76304.2	0.0641727		CUMDIY	C6H14_2-methylpentane	2949.64	-0.052281
ATOXEN	C5H10_2-pentene	7630.42	0.201807		CUMDIY	C6H14_2-methylpentane	294.964	-0.0546812
ATOXEN	C5H10_2-pentene	763.042	0.49096		CUMDIY	C6H14_2-methylpentane	4.76e-06	2.1201e-06
ATOXEN	C5H10_2-pentene	0.260318	-1.395e-05		CUMDIY	C6H14_2,2-dimethylbutane	479507	0.19867
ATOXEN	C2H7N_ethylamine	1.43636e+06	0.100059		CUMDIY	C6H14_2,2-dimethylbutane	47950.7	0.0168769
ATOXEN	C2H7N_ethylamine	143636	0.120216		CUMDIY	C6H14_2,2-dimethylbutane	4795.07	0.0396914
ATOXEN	C2H7N_ethylamine	14363.6	-0.0402222		CUMDIY	C6H14_2,2-dimethylbutane	479.507	0.000284976
ATOXEN	C2H7N_ethylamine	1436.36	-0.271033		CUMDIY	C6H14_2,2-dimethylbutane	1.91041	1.2132e-05
ATOXEN	C2H7N_ethylamine	0.0254181	9.078e-11		CUMDIY	C6H10O_4-methyl-4-pentenal	26661.1	-0.186916
ATOXEN	C4H10O_methyl-isopropyl-ether	916849	0.155422		CUMDIY	C6H10O_4-methyl-4-pentenal	2666.11	-0.0189972
ATOXEN	C4H10O_methyl-isopropyl-ether	91684.9	0.130901		CUMDIY	C6H10O_4-methyl-4-pentenal	266.611	-0.115095
ATOXEN	C4H10O_methyl-isopropyl-ether	21053.2	0.530615		CUMDIY	C6H10O_4-methyl-4-pentenal	26.6611	-0.135549
ATOXEN	C4H10O_methyl-isopropyl-ether	9168.49	0.201624		CUMDIY	C6H10O_4-methyl-4-pentenal	1.97e-07	7.58139e-05
ATOXEN	C4H10O_methyl-isopropyl-ether	916.849	-0.00292564		CUMDIY	C6H10O_5-hexen-2-one	14658.9	-0.154077
ATOXEN	C4H10O_methyl-isopropyl-ether	1.43353	-6.3e-07		CUMDIY	C6H10O_5-hexen-2-one	1465.89	-0.0869191
BAEDTA01	C7H12_1,5-heptadiene	69970.1	-0.0377248		CUMDIY	C6H10O_5-hexen-2-one	146.589	-0.110174
BAEDTA01	C7H12_1,5-heptadiene	6997.01	-0.0565845		CUMDIY	C6H10O_5-hexen-2-one	14.6589	-0.07569
BAEDTA01	C7H12_1,5-heptadiene	699.701	0.00205412		CUMDIY	C6H10O_5-hexen-2-one	2.11e-08	3.953e-07
BAEDTA01	C7H12_1,5-heptadiene	69.9701	0.0472756		CUMDIY	C4H11N_dimethylethylamine	839016	-0.0459581
BAEDTA01	C7H12_1,5-heptadiene	0.979582	-0.0140605		CUMDIY	C4H11N_dimethylethylamine	83901.6	-0.0178838
BAEDTA01	C7H12_1,5-heptadiene	8.32e-05	0.0197635		CUMDIY	C4H11N_dimethylethylamine	8390.16	-0.0928751
BAEDTA01	C7H12_1,5-heptadiene	1.98e-05	0.238409		CUMDIY	C4H11N_dimethylethylamine	839.016	-0.0833642
BAEDTA01	C7H12_1,5-heptadiene	5.81e-09	-3.67e-06		CUMDIY	C4H11N_dimethylethylamine	0.00707986	-0.00862966
BAEDTA01	C6H10O_4-hexen-2-one	11203.9	-0.104347		CUMDIY	C4H8_isobutene	3.2169e+06	0.00439174
BAEDTA01	C6H10O_4-hexen-2-one	1120.39	-0.0364431		CUMDIY	C4H8_isobutene	321690	-0.00276859
BAEDTA01	C6H10O_4-hexen-2-one	112.039	0.0126004		CUMDIY	C4H8_isobutene	32169	0.0135699
BAEDTA01	C6H10O_4-hexen-2-one	11.2039	0.0307943		CUMDIY	C4H8_isobutene	3216.9	0.0360463
BAEDTA01	C6H10O_4-hexen-2-one	6.58e-10	-5.44e-05		CUMDIY	C4H8_isobutene	0.00427398	-2.14493e-05
BAEDTA01	C7H14_4-methyl-1-hexene	115465	-0.0507906		CUMDIY	C3H6O_propionaldehyde	443121	0.0110133
BAEDTA01	C7H14_4-methyl-1-hexene	11546.5	-0.00814651		CUMDIY	C3H6O_propionaldehyde	44312.1	0.00389693
BAEDTA01	C7H14_4-methyl-1-hexene	1154.65	0.0282204		CUMDIY	C3H6O_propionaldehyde	4431.21	-0.0371076
BAEDTA01	C7H14_4-methyl-1-hexene	115.465	0.0368547		CUMDIY	C3H6O_propionaldehyde	443.121	-0.029076
BAEDTA01	C7H14_4-methyl-1-hexene	1.04659	0.0500755		CUMDIY	C3H6O_propionaldehyde	6.21496	-0.0871181
BAEDTA01	C7H14_4-methyl-1-hexene	0.128282	0.0103729		CUMDIY	C3H6O_propionaldehyde	0.000133234	6.6057e-05
BAEDTA01	C7H14_4-methyl-1-hexene	1.5e-05	-8.65e-06		CUMDIY	C5H12O_3-methyl-1-butanol	6301.87	0.161776
BAEDTA01	C6H10O_4-methyl-4-penten-2-one	15718	-0.0825959		CUMDIY	C5H12O_3-methyl-1-butanol	630.187	0.111161
BAEDTA01	C6H10O_4-methyl-4-penten-2-one	1571.8	-0.0103702		CUMDIY	C5H12O_3-methyl-1-butanol	63.0187	0.119217
BAEDTA01	C6H10O_4-methyl-4-penten-2-one	157.18	-0.0162936		CUMDIY	C5H12O_3-methyl-1-butanol	6.30187	-0.0143428
BAEDTA01	C6H10O_4-methyl-4-penten-2-one	15.718	0.0143237		CUMDIY	C5H12O_3-methyl-1-butanol	0.0164614	0.28771
BAEDTA01	C6H10O_4-methyl-4-penten-2-one	1.36e-06	3.60975e-05		CUMDIY	C6H10_1,5-hexadiene	287265	-0.135777
BAEDTA01	C7H14_4,4-dimethyl-1-pentene	803196	-0.125835		CUMDIY	C6H10_1,5-hexadiene	28726.5	-0.134217
BAEDTA01	C7H14_4,4-dimethyl-1-pentene	160639	-0.129491		CUMDIY	C6H10_1,5-hexadiene	2872.65	-0.156967
BAEDTA01	C7H14_4,4-dimethyl-1-pentene	16063.9	0.00446416		CUMDIY	C6H10_1,5-hexadiene	287.265	-0.134495
BAEDTA01	C7H14_4,4-dimethyl-1-pentene	1606.39	0.00829772		CUMDIY	C6H10_1,5-hexadiene	1.00235	-0.125247
BAEDTA01	C7H14_4,4-dimethyl-1-pentene	160.639	0.0148866		CUMDIY	C6H10_1,5-hexadiene	0.0190493	-0.133225
BAEDTA01	C7H14_4,4-dimethyl-1-pentene	16.0639	0.000335094		CUMDIY	C6H10_1,5-hexadiene	2.16e-07	-8.4414e-06
BAEDTA01	C7H14_4,4-dimethyl-1-pentene	0.130172	-9.56e-06		CUMDIY	C3H9N_propylamine	420665	-0.0755259
BAEDTA01	C2H4O_acetaldehyde	1160790	-0.0328088		CUMDIY	C3H9N_propylamine	42066.5	-0.103082
BAEDTA01	C2H4O_acetaldehyde	116079	-0.0322105		CUMDIY	C3H9N_propylamine	4206.65	-0.147153
BAEDTA01	C2H4O_acetaldehyde	11607.9	0.00501664		CUMDIY	C3H9N_propylamine	420.665	-0.0731076
BAEDTA01	C2H4O_acetaldehyde	1160.79	0.220602		CUMDIY	C3H9N_propylamine	2.5078	-0.132981
BAEDTA01	C2H4O_acetaldehyde	34.6671	-0.243435		CUMDIY	C3H9N_propylamine	0.00534	0.22865
BAEDTA01	C2H4O_acetaldehyde	0.427529	0.103418		CUTKOS	C4H8_1-butene	3.35726e+06	0.113234
BAEDTA01	C2H4O_acetaldehyde	0.00198315	0.000218375		CUTKOS	C4H8_1-butene	335726	0.0403895
BAEDTA01	C3H6O_acetone	319253	-0.145055		CUTKOS	C4H8_1-butene	33572.6	-0.00235113
BAEDTA01	C3H6O_acetone	31925.3	-0.0030279		CUTKOS	C4H8_1-butene	3357.26	-0.112557
BAEDTA01	C3H6O_acetone	3192.53	0.0972257		CUTKOS	C4H8_1-butene	0.00110669	1.0363e-05
BAEDTA01	C3H6O_acetone	319.253	0.152206		CUTKOS	C5H10O_1-methyl-3-buten-1-ol	8808.22	0.724993
BAEDTA01	C3H6O_acetone	1.94e-05	9.62782e-05		CUTKOS	C5H10O_1-methyl-3-buten-1-ol	880.822	0.739248
BAEDTA01	C2H3N_acetonitrile	111535	-0.125763		CUTKOS	C5H10O_1-methyl-3-buten-1-ol	88.0822	0.669818
BAEDTA01	C2H3N_acetonitrile	11153.5	-0.0475379		CUTKOS	C5H10O_1-methyl-3-buten-1-ol	8.80822	0.375685
BAEDTA01	C2H3N_acetonitrile	1115.35	0.175683		CUTKOS	C5H10O_1-methyl-3-buten-1-ol	0.0218563	0.380787
BAEDTA01	C2H3N_acetonitrile	111.535	0.295347		CUTKOS	C5H10O_1-methyl-3-buten-1-ol	8.02e-06	0.000333679
BAEDTA01	C2H3N_acetonitrile	13.6932	-0.183105		CUTKOS	C7H10_1,3,5-heptatriene	31238.5	0.362548
BAEDTA01	C2H3N_acetonitrile	0.0047681	-0.00025454		CUTKOS	C7H10_1,3,5-heptatriene	3123.85	0.361909
BAEDTA01	C2H6O_dimethylether	6234610	-0.0341464		CUTKOS	C7H10_1,3,5-heptatriene	312.385	0.25061
BAEDTA01	C2H6O_dimethylether	623461	-0.0947353		CUTKOS	C7H10_1,3,5-heptatriene	31.2385	0.169009
BAEDTA01	C2H6O_dimethylether	62346.1	0.0242371		CUTKOS	C7H10_1,3,5-heptatriene	1.18e-07	0.000178664
BAEDTA01	C2H6O_dimethylether	6234.61	0.264977		CUTKOS	C6H12_2-hexene	224680	-0.00571124
BAEDTA01	C2H6O_dimethylether	0.00729364	-0.000181545		CUTKOS	C6H12_2-hexene	22468	-0.00366039
BAEDTA01	C2H7N_dimethylamine	1.93302e+06	-0.0184069		CUTKOS	C6H12_2-hexene	2246.8	0.0412153
BAEDTA01	C2H7N_dimethylamine	193302	-0.0193886		CUTKOS	C6H12_2-hexene	224.68	-0.0569279
BAEDTA01	C2H7N_dimethylamine	19330.2	0.158699		CUTKOS	C6H12_2-hexene	0.172895	-0.183958
BAEDTA01	C2H7N_dimethylamine	1933.02	0.215089		CUTKOS	C6H12_2-hexene	0.00412992	0.0617696
BAEDTA01	C2H7N_dimethylamine	1.25016	0.050576		CUTKOS	C6H12_2-hexene	1.16e-06	4.11595e-05
BAEDTA01	C2H7N_dimethylamine	5.5e-05	7.56987e-05		CUTKOS	C6H14_2-methylpentane	294964	-0.00111829
BAEDTA01	C2H6_ethane	38452800	-0.0282064		CUTKOS	C6H14_2-methylpentane	29496.4	0.0230844
BAEDTA01	C2H6_ethane	3845280	-0.100843		CUTKOS	C6H14_2-methylpentane	2949.64	-0.0468887
BAEDTA01	C2H6_ethane	384528	-0.190266		CUTKOS	C6H14_2-methylpentane	294.964	-0.119857
BAEDTA01	C2H6_ethane	38452.8	-0.18518		CUTKOS	C6H14_2-methylpentane	4.08e-06	6.0065e-06
BAEDTA01	C2H6_ethane	0.148227	1.80223e-05		CUTKOS	C6H14_2,2-dimethylbutane	479507	0.329066
BAEDTA01	C2H4_ethene	35504300	0.111057		CUTKOS	C6H14_2,2-dimethylbutane	47950.7	0.380775
BAEDTA01	C2H4_ethene	3550430	0.0181255		CUTKOS	C6H14_2,2-dimethylbutane	4795.07	0.54532
BAEDTA01	C2H4_ethene	355043	-0.117973		CUTKOS	C6H14_2,2-dimethylbutane	479.507	0.19621
BAEDTA01	C2H4_ethene	35504.3	-0.128739		CUTKOS	C6H14_2,2-dimethylbutane	0.0963267	2.07598e-05
BAEDTA01	C2H4_ethene	0.37787	1.94028e-05		CUTKOS	C6H10O_4-methyl-4-pentenal	26661.1	0.116882
BAEDTA01	CHN_hydrogen-cyanide	1.07096e+06	0.376021		CUTKOS	C6H10O_4-methyl-4-pentenal	2666.11	0.181066
BAEDTA01	CHN_hydrogen-cyanide	107096	0.228111		CUTKOS	C6H10O_4-methyl-4-pentenal	266.611	0.0665453
BAEDTA01	CHN_hydrogen-cyanide	10709.6	0.0860536		CUTKOS	C6H10O_4-methyl-4-pentenal	26.6611	0.0256002
BAEDTA01	CHN_hydrogen-cyanide	1070.96	-0.23955		CUTKOS	C6H10O_4-methyl-4-pentenal	2.05e-07	0.00010734
BAEDTA01	CHN_hydrogen-cyanide	0.217077	-2.48554e-05		CUTKOS	C6H10O_5-hexen-2-one	14658.9	0.0193357
BAEDTA01	C4H10_isobutane	3.72303e+06	0.106673		CUTKOS	C6H10O_5-hexen-2-one	1465.89	0.0557263
BAEDTA01	C4H10_isobutane	372303	0.127604		CUTKOS	C6H10O_5-hexen-2-one	146.589	-0.0127115
BAEDTA01	C4H10_isobutane	37230.3	0.0992774		CUTKOS	C6H10O_5-hexen-2-one	14.6589	-0.0393418
BAEDTA01	C4H10_isobutane	3723.03	0.0550256		CUTKOS	C6H10O_5-hexen-2-one	1.14e-07	6.76182e-05
BAEDTA01	C4H10_isobutane	0.011537	9.79e-06		CUTKOS	C4H11N_dimethylethylamine	839016	0.122944
BAEDTA01	C5H12_isopentane	1.01333e+06	0.0485261		CUTKOS	C4H11N_dimethylethylamine	83901.6	0.058603
BAEDTA01	C5H12_isopentane	101333	0.0432038		CUTKOS	C4H11N_dimethylethylamine	8390.16	0.114101
BAEDTA01	C5H12_isopentane	10133.3	-0.0138035		CUTKOS	C4H11N_dimethylethylamine	839.016	0.0597312
BAEDTA01	C5H12_isopentane	1013.33	0.0980005		CUTKOS	C4H11N_dimethylethylamine	0.000268429	-1.2165e-05
BAEDTA01	C5H12_isopentane	0.00203422	7.4893e-06		CUTKOS	C4H8_isobutene	3.2169e+06	0.0846213
BAEDTA01	CH4_methane	45200000	0.132285		CUTKOS	C4H8_isobutene	321690	0.0333482
BAEDTA01	CH4_methane	4520000	0.153843		CUTKOS	C4H8_isobutene	32169	0.173585
BAEDTA01	CH4_methane	452000	-0.026685		CUTKOS	C4H8_isobutene	3216.9	0.20087
BAEDTA01	CH4_methane	45200	-0.0641442		CUTKOS	C4H8_isobutene	0.00175924	0.00010943
BAEDTA01	CH4_methane	6.57282	4.56776e-05		CUTKOS	C5H13N_methyldiethylamine	299770	0.00779904
BAEDTA01	C4H10O_methyl-propyl-ether	734990	0.0666695		CUTKOS	C5H13N_methyldiethylamine	29977	0.0649588
BAEDTA01	C4H10O_methyl-propyl-ether	73499	0.0966913		CUTKOS	C5H13N_methyldiethylamine	2997.7	0.0263111
BAEDTA01	C4H10O_methyl-propyl-ether	7349.9	0.0380858		CUTKOS	C5H13N_methyldiethylamine	299.77	0.0176782
BAEDTA01	C4H10O_methyl-propyl-ether	734.99	0.0559584		CUTKOS	C5H13N_methyldiethylamine	0.00497475	0.0354782
BAEDTA01	C4H10O_methyl-propyl-ether	7.07e-06	1.374e-05		CUTKOS	C3H6O_propionaldehyde	443121	0.0717376
BAEDTA01	C5H10O_methylpropylketone	51802.9	-0.0602987		CUTKOS	C3H6O_propionaldehyde	44312.1	0.0536844
BAEDTA01	C5H10O_methylpropylketone	5180.29	-0.0461659		CUTKOS	C3H6O_propionaldehyde	4431.21	-0.0683629
BAEDTA01	C5H10O_methylpropylketone	518.029	-0.00607269		CUTKOS	C3H6O_propionaldehyde	443.121	-0.0199526
BAEDTA01	C5H10O_methylpropylketone	51.8029	0.0194978		CUTKOS	C3H6O_propionaldehyde	0.00147405	0.000147443
BAEDTA01	C5H10O_methylpropylketone	1.7927	0.105371		CUTKOS	C5H12O_3-methyl-1-butanol	6301.87	0.373044
BAEDTA01	C5H10O_methylpropylketone	2.54e-07	0.00525108		CUTKOS	C5H12O_3-methyl-1-butanol	630.187	0.17112
BAEDTA01	C5H12O_methyl-tert-butyl-ether	392257	0.0786926		CUTKOS	C5H12O_3-methyl-1-butanol	63.0187	0.164516
BAEDTA01	C5H12O_methyl-tert-butyl-ether	39225.7	0.179123		CUTKOS	C5H12O_3-methyl-1-butanol	6.30187	-0.00863477
BAEDTA01	C5H12O_methyl-tert-butyl-ether	3922.57	0.0844534		CUTKOS	C5H12O_3-methyl-1-butanol	0.0293768	-0.443309
BAEDTA01	C5H12O_methyl-tert-butyl-ether	392.257	0.187646		CUTKOS	C5H12O_3-methyl-1-butanol	1.03e-05	9.94419e-05
BAEDTA01	C5H12O_methyl-tert-butyl-ether	0.248779	-1.88458e-05		CUTKOS	C6H10_1,5-hexadiene	287265	-0.146412
BAEDTA01	C5H12_neopentane	1.70703e+06	-0.0864033		CUTKOS	C6H10_1,5-hexadiene	28726.5	-0.186597
BAEDTA01	C5H12_neopentane	170703	0.101223		CUTKOS	C6H10_1,5-hexadiene	2872.65	-0.164361
BAEDTA01	C5H12_neopentane	53898.4	0.022993		CUTKOS	C6H10_1,5-hexadiene	287.265	-0.154322
BAEDTA01	C5H12_neopentane	17070.3	0.0183412		CUTKOS	C6H10_1,5-hexadiene	8.65775	-0.22071
BAEDTA01	C5H12_neopentane	1707.03	-0.000547545		CUTKOS	C6H10_1,5-hexadiene	0.004405	0.263117
BAEDTA01	C5H12_neopentane	9.22401	7.3e-07		CUTKOS	C6H10_1,5-hexadiene	2.71e-06	3.61133e-05
BAEDTA01	C3H8_propane	10232100	-0.15143		CUTKOS	C3H9N_propylamine	420665	-0.0184378
BAEDTA01	C3H8_propane	1023210	-0.164468		CUTKOS	C3H9N_propylamine	42066.5	0.142756
BAEDTA01	C3H8_propane	102321	-0.0411785		CUTKOS	C3H9N_propylamine	4206.65	0.0541806
BAEDTA01	C3H8_propane	10232.1	0.143868		CUTKOS	C3H9N_propylamine	420.665	-0.0213933
BAEDTA01	C3H8_propane	151.844	0.146494		CUTKOS	C3H9N_propylamine	0.000422262	8.21689e-05
BAEDTA01	C3H8_propane	0.00823713	3.3945e-05		DAJHUS	C4H8_1-butene	3.35726e+06	-0.110579
BAEDTA01	C3H6_propene	15604100	-0.20835		DAJHUS	C4H8_1-butene	335726	-0.139544
BAEDTA01	C3H6_propene	1560410	-0.175006		DAJHUS	C4H8_1-butene	33572.6	0.490133
BAEDTA01	C3H6_propene	156041	-0.169115		DAJHUS	C4H8_1-butene	3357.26	0.00214699
BAEDTA01	C3H6_propene	15604.1	0.0740402		DAJHUS	C4H8_1-butene	20.2102	2.55343e-05
BAEDTA01	C3H6_propene	1560.41	0.267779		DAJHUS	C4H8_isobutene	3.2169e+06	-0.215474
BAEDTA01	C3H6_propene	0.0165931	1.48545e-05		DAJHUS	C4H8_isobutene	321690	-0.228288
BAEDTA01	C3H5N_propionitrile	62871.8	0.0605795		DAJHUS	C4H8_isobutene	32169	-0.394098
BAEDTA01	C3H5N_propionitrile	6287.18	0.0841769		DAJHUS	C4H8_isobutene	3216.9	-0.150086
BAEDTA01	C3H5N_propionitrile	628.717	0.209871		DAJHUS	C4H8_isobutene	1.20769	-1.7839e-05
BAEDTA01	C3H5N_propionitrile	62.8717	0.305514		DAJHUS	C3H6O_propionaldehyde	443121	0.794307
BAEDTA01	C3H5N_propionitrile	0.402411	-0.107391		DAJHUS	C3H6O_propionaldehyde	44312.1	0.621286
BAEDTA01	C3H5N_propionitrile	0.0275486	-0.00689572		DAJHUS	C3H6O_propionaldehyde	4431.21	-0.0127398
BAEDTA01	C3H5N_propionitrile	0.000257928	0.000209832		DAJHUS	C3H6O_propionaldehyde	443.121	0.00582128
BAEDTA01	C3H8O_propylalcohol	38784	0.0412893		DAJHUS	C3H6O_propionaldehyde	0.445313	1.44e-06
BAEDTA01	C3H8O_propylalcohol	3878.4	0.0678579		DAJHUS	C3H9N_propylamine	420665	-0.779132
BAEDTA01	C3H8O_propylalcohol	387.84	0.0692175		DAJHUS	C3H9N_propylamine	42066.5	0.446099
BAEDTA01	C3H8O_propylalcohol	38.784	0.154827		DAJHUS	C3H9N_propylamine	4206.65	0.00777112
BAEDTA01	C3H8O_propylalcohol	0.0328	0.0731084		DAJHUS	C3H9N_propylamine	420.665	0.00180874
BAEDTA01	C3H8O_propylalcohol	7.4e-06	-0.045247		DAJHUS	C3H9N_propylamine	47.8202	9.75113e-05
BAEDTA01	C5H10_2-pentene	763042	0.0806527		DEGJIK	C4H8_1-butene	3.35726e+06	-0.0859293
BAEDTA01	C5H10_2-pentene	76304.2	0.117468		DEGJIK	C4H8_1-butene	335726	-0.144797
BAEDTA01	C5H10_2-pentene	7630.42	0.0795849		DEGJIK	C4H8_1-butene	33572.6	-0.00638748
BAEDTA01	C5H10_2-pentene	763.042	0.0966031		DEGJIK	C4H8_1-butene	3357.26	0.143457
BAEDTA01	C5H10_2-pentene	4.83e-06	1.316e-05		DEGJIK	C4H8_1-butene	0.00388059	6.8451e-05
BAEDTA01	C2H7N_ethylamine	1.43636e+06	-0.229795		DEGJIK	C5H10O_1-methyl-3-buten-1-ol	8808.22	0.43393
BAEDTA01	C2H7N_ethylamine	143636	-0.223413		DEGJIK	C5H10O_1-methyl-3-buten-1-ol	880.822	0.492295
BAEDTA01	C2H7N_ethylamine	14363.6	-0.213224		DEGJIK	C5H10O_1-methyl-3-buten-1-ol	88.0822	0.385647
BAEDTA01	C2H7N_ethylamine	1436.36	-0.0550279		DEGJIK	C5H10O_1-methyl-3-buten-1-ol	8.80822	0.15328
BAEDTA01	C2H7N_ethylamine	3.02809	-0.294324		DEGJIK	C5H10O_1-methyl-3-buten-1-ol	0.24543	-0.0969337
BAEDTA01	C2H7N_ethylamine	0.000356757	0.000242869		DEGJIK	C5H10O_1-methyl-3-buten-1-ol	6.63e-05	7.99442e-05
BAEDTA01	C4H10O_methyl-isopropyl-ether	916849	0.0667646		DEGJIK	C7H10_1,3,5-heptatriene	31238.5	0.254922
BAEDTA01	C4H10O_methyl-isopropyl-ether	91684.9	0.0740027		DEGJIK	C7H10_1,3,5-heptatriene	3123.85	0.278608
BAEDTA01	C4H10O_methyl-isopropyl-ether	9168.49	0.0571174		DEGJIK	C7H10_1,3,5-heptatriene	312.385	0.180398
BAEDTA01	C4H10O_methyl-isopropyl-ether	916.849	0.112709		DEGJIK	C7H10_1,3,5-heptatriene	31.2385	0.12259
BAEDTA01	C4H10O_methyl-isopropyl-ether	10.7874	0.0296083		DEGJIK	C7H10_1,3,5-heptatriene	6.78e-07	0.00085986
BAEDTA01	C4H10O_methyl-isopropyl-ether	3.13929	-0.0797179		DEGJIK	C6H12_2-hexene	224680	-0.0609604
BAEDTA01	C4H10O_methyl-isopropyl-ether	0.0004398	-2.6551e-05		DEGJIK	C6H12_2-hexene	22468	-0.128753
BALMUW	C2H4O_acetaldehyde	1.11191e+06	0.289973		DEGJIK	C6H12_2-hexene	2246.8	0.020558
BALMUW	C2H4O_acetaldehyde	111191	0.303257		DEGJIK	C6H12_2-hexene	224.68	0.00649451
BALMUW	C2H4O_acetaldehyde	11119.1	0.0898946		DEGJIK	C6H12_2-hexene	10.0082	-0.0298612
BALMUW	C2H4O_acetaldehyde	1160.79	-0.415798		DEGJIK	C6H12_2-hexene	0.0341755	0.15843
BALMUW	C2H4O_acetaldehyde	1111.91	-0.350263		DEGJIK	C6H12_2-hexene	5.55e-06	0.000129073
BALMUW	C2H4O_acetaldehyde	65.7298	-0.248523		DEGJIK	C6H14_2-methylpentane	294964	-0.0791283
BALMUW	C2H4O_acetaldehyde	1.25868	0.0122924		DEGJIK	C6H14_2-methylpentane	29496.4	-0.0851122
BALMUW	C2H3N_acetonitrile	111535	0.0277786		DEGJIK	C6H14_2-methylpentane	2949.64	-0.154941
BALMUW	C2H3N_acetonitrile	11153.5	0.00684932		DEGJIK	C6H14_2-methylpentane	294.964	-0.129268
BALMUW	C2H3N_acetonitrile	1115.35	0.00434914		DEGJIK	C6H14_2-methylpentane	0.000398988	-6.2955e-06
BALMUW	C2H3N_acetonitrile	111.535	0.000399309		DEGJIK	C6H14_2,2-dimethylbutane	479507	0.0996048
BALMUW	C2H3N_acetonitrile	3.25992	-7.74305e-05		DEGJIK	C6H14_2,2-dimethylbutane	47950.7	0.0682588
BALMUW	C2H6O_dimethylether	6234610	0.119147		DEGJIK	C6H14_2,2-dimethylbutane	4795.07	0.504386
BALMUW	C2H6O_dimethylether	623461	0.132868		DEGJIK	C6H14_2,2-dimethylbutane	479.507	0.370232
BALMUW	C2H6O_dimethylether	62346.1	0.004705		DEGJIK	C6H14_2,2-dimethylbutane	0.486353	8.74791e-05
BALMUW	C2H6O_dimethylether	6234.61	-0.00045453		DEGJIK	C6H10O_4-methyl-4-pentenal	26661.1	-0.0863798
BALMUW	C2H6O_dimethylether	43.5674	-0.000122001		DEGJIK	C6H10O_4-methyl-4-pentenal	2666.11	0.0105575
BALMUW	C2H6_ethane	38452800	-0.00215229		DEGJIK	C6H10O_4-methyl-4-pentenal	266.611	-0.0468858
BALMUW	C2H6_ethane	3845280	-3.41785e-05		DEGJIK	C6H10O_4-methyl-4-pentenal	26.6611	-0.0348906
BALMUW	C2H6_ethane	384528	-4.1112e-06		DEGJIK	C6H10O_4-methyl-4-pentenal	8.04e-05	0.000740734
BALMUW	C2H6_ethane	38452.8	-1.09e-06		DEGJIK	C6H10O_5-hexen-2-one	14658.9	0.122228
BALMUW	C2H6_ethane	8514.4	2.2e-06		DEGJIK	C6H10O_5-hexen-2-one	1465.89	0.167925
BALMUW	C2H4_ethene	35504300	0.0396375		DEGJIK	C6H10O_5-hexen-2-one	146.589	0.142125
BALMUW	C2H4_ethene	3550430	-0.000100091		DEGJIK	C6H10O_5-hexen-2-one	14.6589	0.101652
BALMUW	C2H4_ethene	355043	3.83222e-05		DEGJIK	C6H10O_5-hexen-2-one	6.43e-06	0.000148826
BALMUW	C2H4_ethene	35504.3	-1.5177e-05		DEGJIK	C4H11N_dimethylethylamine	839016	-0.282822
BALMUW	C2H4_ethene	9466.16	8.7e-07		DEGJIK	C4H11N_dimethylethylamine	83901.6	-0.241627
BALMUW	CHN_hydrogen-cyanide	1.07096e+06	0.183685		DEGJIK	C4H11N_dimethylethylamine	8390.16	-0.176707
BALMUW	CHN_hydrogen-cyanide	107096	0.12319		DEGJIK	C4H11N_dimethylethylamine	839.016	-0.124356
BALMUW	CHN_hydrogen-cyanide	10709.6	-0.288164		DEGJIK	C4H11N_dimethylethylamine	0.00452616	5.87864e-05
BALMUW	CHN_hydrogen-cyanide	1070.96	-0.56055		DEGJIK	C4H8_isobutene	3.2169e+06	-0.190091
BALMUW	CHN_hydrogen-cyanide	0.571315	-0.000436531		DEGJIK	C4H8_isobutene	321690	-0.25324
BALMUW	CH4_methane	45200000	0.0902533		DEGJIK	C4H8_isobutene	32169	-0.262205
BALMUW	CH4_methane	4520000	0.251251		DEGJIK	C4H8_isobutene	3216.9	-0.149712
BALMUW	CH4_methane	452000	-0.000337764		DEGJIK	C4H8_isobutene	0.0250226	8.50998e-05
BALMUW	CH4_methane	45200	0.00022409		DEGJIK	C5H13N_methyldiethylamine	299770	-0.00534933
BALMUW	CH4_methane	1581.28	4.17199e-05		DEGJIK	C5H13N_methyldiethylamine	29977	0.037571
BALMUW01	C2H4O_acetaldehyde	1160790	0.229956		DEGJIK	C5H13N_methyldiethylamine	2997.7	-0.00734835
BALMUW01	C2H4O_acetaldehyde	116079	0.287972		DEGJIK	C5H13N_methyldiethylamine	299.77	0.127377
BALMUW01	C2H4O_acetaldehyde	11607.9	0.278105		DEGJIK	C5H13N_methyldiethylamine	0.00480098	0.00291243
BALMUW01	C2H4O_acetaldehyde	1160.79	0.0891591		DEGJIK	C3H6O_propionaldehyde	443121	-0.11946
BALMUW01	C2H4O_acetaldehyde	10.1415	-0.368901		DEGJIK	C3H6O_propionaldehyde	44312.1	-0.112549
BALMUW01	C2H4O_acetaldehyde	0.0629023	0.000682521		DEGJIK	C3H6O_propionaldehyde	4431.21	-0.183093
BALMUW01	C2H3N_acetonitrile	111535	0.115591		DEGJIK	C3H6O_propionaldehyde	443.121	-0.324551
BALMUW01	C2H3N_acetonitrile	11153.5	0.0390064		DEGJIK	C3H6O_propionaldehyde	22.8073	-0.856446
BALMUW01	C2H3N_acetonitrile	1115.35	0.00865691		DEGJIK	C3H6O_propionaldehyde	0.00884367	-0.000147791
BALMUW01	C2H3N_acetonitrile	111.535	0.000529009		DEGJIK	C5H12O_3-methyl-1-butanol	6301.87	0.209559
BALMUW01	C2H3N_acetonitrile	1.24254	-0.000257313		DEGJIK	C5H12O_3-methyl-1-butanol	630.187	0.0963802
BALMUW01	C2H6O_dimethylether	6234610	-0.0560136		DEGJIK	C5H12O_3-methyl-1-butanol	63.0187	-0.0214107
BALMUW01	C2H6O_dimethylether	623461	0.0360289		DEGJIK	C5H12O_3-methyl-1-butanol	6.30187	-0.491532
BALMUW01	C2H6O_dimethylether	62346.1	0.022522		DEGJIK	C5H12O_3-methyl-1-butanol	1.55298	0.0565371
BALMUW01	C2H6O_dimethylether	6234.61	0.202114		DEGJIK	C5H12O_3-methyl-1-butanol	0.00246602	0.000422328
BALMUW01	C2H6O_dimethylether	3.56954	-0.000706085		DEGJIK	C6H10_1,5-hexadiene	287265	-0.338228
BALMUW01	C2H7N_dimethylamine	1.93302e+06	-0.0373225		DEGJIK	C6H10_1,5-hexadiene	28726.5	-0.32802
BALMUW01	C2H7N_dimethylamine	193302	0.321075		DEGJIK	C6H10_1,5-hexadiene	2872.65	-0.293534
BALMUW01	C2H7N_dimethylamine	63093.9	0.314274		DEGJIK	C6H10_1,5-hexadiene	287.265	-0.140693
BALMUW01	C2H7N_dimethylamine	19330.2	0.0295047		DEGJIK	C6H10_1,5-hexadiene	10.0754	-0.0896254
BALMUW01	C2H7N_dimethylamine	1933.02	0.00350415		DEGJIK	C6H10_1,5-hexadiene	0.163859	0.13095
BALMUW01	C2H7N_dimethylamine	20.6924	7.79307e-05		DEGJIK	C6H10_1,5-hexadiene	1.66e-05	5.10527e-05
BALMUW01	C2H6_ethane	38452800	-0.0984216		DEGJIK	C3H9N_propylamine	420665	-0.269403
BALMUW01	C2H6_ethane	3845280	0.0716412		DEGJIK	C3H9N_propylamine	42066.5	-0.284804
BALMUW01	C2H6_ethane	384528	-0.000217228		DEGJIK	C3H9N_propylamine	4206.65	-0.218621
BALMUW01	C2H6_ethane	38452.8	0.000504537		DEGJIK	C3H9N_propylamine	420.665	-0.0379767
BALMUW01	C2H6_ethane	605.038	2.37e-06		DEGJIK	C3H9N_propylamine	12.2966	-0.170772
BALMUW01	C2H4_ethene	35504300	0.0197972		DEGJIK	C3H9N_propylamine	0.00151781	6.87985e-05
BALMUW01	C2H4_ethene	3550430	-0.0387377		DEYLUQ	C4H8_1-butene	3.35726e+06	0.030194
BALMUW01	C2H4_ethene	355043	0.00713115		DEYLUQ	C4H8_1-butene	335726	0.0111634
BALMUW01	C2H4_ethene	35504.3	0.000793822		DEYLUQ	C4H8_1-butene	33572.6	0.146714
BALMUW01	C2H4_ethene	541.461	1.76e-06		DEYLUQ	C4H8_1-butene	3357.26	0.171961
BALMUW01	CHN_hydrogen-cyanide	1.07096e+06	0.17582		DEYLUQ	C4H8_1-butene	0.00386148	1.002e-05
BALMUW01	CHN_hydrogen-cyanide	107096	0.125077		DEYLUQ	C5H10O_1-methyl-3-buten-1-ol	8808.22	0.393532
BALMUW01	CHN_hydrogen-cyanide	10709.6	-0.229215		DEYLUQ	C5H10O_1-methyl-3-buten-1-ol	880.822	0.468068
BALMUW01	CHN_hydrogen-cyanide	1070.96	-0.701786		DEYLUQ	C5H10O_1-methyl-3-buten-1-ol	88.0822	0.483832
BALMUW01	CHN_hydrogen-cyanide	0.179567	-0.00325899		DEYLUQ	C5H10O_1-methyl-3-buten-1-ol	8.80822	0.191193
BALMUW01	CH4_methane	45200000	0.304338		DEYLUQ	C5H10O_1-methyl-3-buten-1-ol	0.0368834	0.100585
BALMUW01	CH4_methane	4520000	0.0843151		DEYLUQ	C5H10O_1-methyl-3-buten-1-ol	0.00323307	0.142033
BALMUW01	CH4_methane	452000	0.494429		DEYLUQ	C7H10_1,3,5-heptatriene	31238.5	0.52898
BALMUW01	CH4_methane	45200	0.000873934		DEYLUQ	C7H10_1,3,5-heptatriene	3123.85	0.468251
BALMUW01	CH4_methane	409.069	2.18708e-05		DEYLUQ	C7H10_1,3,5-heptatriene	312.385	0.434402
BARZAW	C7H12_1,5-heptadiene	69970.1	-0.0947045		DEYLUQ	C7H10_1,3,5-heptatriene	31.2385	0.344733
BARZAW	C7H12_1,5-heptadiene	6997.01	0.0203205		DEYLUQ	C7H10_1,3,5-heptatriene	9.89e-07	0.000945772
BARZAW	C7H12_1,5-heptadiene	699.701	0.132214		DEYLUQ	C6H12_2-hexene	224680	-0.0347405
BARZAW	C7H12_1,5-heptadiene	69.9701	0.138014		DEYLUQ	C6H12_2-hexene	22468	-0.0406367
BARZAW	C7H12_1,5-heptadiene	0.0365944	0.0361927		DEYLUQ	C6H12_2-hexene	2246.8	-0.0103781
BARZAW	C7H12_1,5-heptadiene	1.65e-06	1.20554e-05		DEYLUQ	C6H12_2-hexene	224.68	-0.0172607
BARZAW	C6H14_2,3-dimethylbutane	382356	-0.188006		DEYLUQ	C6H12_2-hexene	1.00146	0.0146618
BARZAW	C6H14_2,3-dimethylbutane	38235.6	-0.164565		DEYLUQ	C6H12_2-hexene	0.0604507	0.128574
BARZAW	C6H14_2,3-dimethylbutane	3823.56	-0.146213		DEYLUQ	C6H12_2-hexene	5.36e-06	7.90761e-05
BARZAW	C6H14_2,3-dimethylbutane	382.356	0.0585572		DEYLUQ	C6H14_2-methylpentane	294964	0.00958586
BARZAW	C6H14_2,3-dimethylbutane	1.01e-06	-9.0996e-06		DEYLUQ	C6H14_2-methylpentane	29496.4	0.0308259
BARZAW	C6H14_3-methylpentane	294964	-0.129943		DEYLUQ	C6H14_2-methylpentane	2949.64	-0.0560586
BARZAW	C6H14_3-methylpentane	29496.4	-0.124741		DEYLUQ	C6H14_2-methylpentane	294.964	-0.00829509
BARZAW	C6H14_3-methylpentane	2949.64	-0.0068543		DEYLUQ	C6H14_2-methylpentane	2.92e-06	-1.5187e-06
BARZAW	C6H14_3-methylpentane	294.964	0.1405		DEYLUQ	C6H14_2,2-dimethylbutane	479507	-0.135158
BARZAW	C6H14_3-methylpentane	1.82e-06	-6.2497e-06		DEYLUQ	C6H14_2,2-dimethylbutane	47950.7	-0.132405
BARZAW	C6H10O_4-hexen-2-one	11203.9	-0.176604		DEYLUQ	C6H14_2,2-dimethylbutane	4795.07	-0.123935
BARZAW	C6H10O_4-hexen-2-one	1120.39	-0.157087		DEYLUQ	C6H14_2,2-dimethylbutane	479.507	0.0256252
BARZAW	C6H10O_4-hexen-2-one	112.039	-0.0848617		DEYLUQ	C6H14_2,2-dimethylbutane	4.15e-06	-2.9199e-06
BARZAW	C6H10O_4-hexen-2-one	11.2039	0.116084		DEYLUQ	C6H10O_4-methyl-4-pentenal	26661.1	0.0637238
BARZAW	C6H10O_4-hexen-2-one	1.02e-06	3.962e-05		DEYLUQ	C6H10O_4-methyl-4-pentenal	2666.11	0.164565
BARZAW	C7H14_4-methyl-1-hexene	115465	0.0151081		DEYLUQ	C6H10O_4-methyl-4-pentenal	266.611	0.101569
BARZAW	C7H14_4-methyl-1-hexene	11546.5	0.0449642		DEYLUQ	C6H10O_4-methyl-4-pentenal	26.6611	0.0355492
BARZAW	C7H14_4-methyl-1-hexene	1154.65	0.0950799		DEYLUQ	C6H10O_4-methyl-4-pentenal	2.23e-07	0.000148805
BARZAW	C7H14_4-methyl-1-hexene	115.465	0.098485		DEYLUQ	C6H10O_5-hexen-2-one	14658.9	0.00607082
BARZAW	C7H14_4-methyl-1-hexene	11.5465	0.0673143		DEYLUQ	C6H10O_5-hexen-2-one	1465.89	0.0867676
BARZAW	C7H14_4-methyl-1-hexene	0.00401357	-0.0285983		DEYLUQ	C6H10O_5-hexen-2-one	146.589	0.0528851
BARZAW	C7H14_4-methyl-1-hexene	1.8e-07	-3.71e-06		DEYLUQ	C6H10O_5-hexen-2-one	14.6589	0.0368042
BARZAW	C6H10O_4-methyl-4-penten-2-one	15718	-0.0776454		DEYLUQ	C6H10O_5-hexen-2-one	3.61e-07	0.000125613
BARZAW	C6H10O_4-methyl-4-penten-2-one	1571.8	-0.0854992		DEYLUQ	C4H11N_dimethylethylamine	839016	0.0661521
BARZAW	C6H10O_4-methyl-4-penten-2-one	157.18	-0.00262991		DEYLUQ	C4H11N_dimethylethylamine	83901.6	0.120579
BARZAW	C6H10O_4-methyl-4-penten-2-one	15.718	0.174614		DEYLUQ	C4H11N_dimethylethylamine	8390.16	0.0288727
BARZAW	C6H10O_4-methyl-4-penten-2-one	8.16e-07	7.13e-06		DEYLUQ	C4H11N_dimethylethylamine	839.016	-0.00745456
BARZAW	C7H14_4,4-dimethyl-1-pentene	160639	0.0159309		DEYLUQ	C4H11N_dimethylethylamine	5.68e-05	-4.16427e-05
BARZAW	C7H14_4,4-dimethyl-1-pentene	16063.9	0.0746611		DEYLUQ	C4H8_isobutene	3.2169e+06	0.0431706
BARZAW	C7H14_4,4-dimethyl-1-pentene	1606.39	0.027424		DEYLUQ	C4H8_isobutene	321690	0.0698878
BARZAW	C7H14_4,4-dimethyl-1-pentene	160.639	0.0186998		DEYLUQ	C4H8_isobutene	32169	0.147996
BARZAW	C7H14_4,4-dimethyl-1-pentene	0.00751792	-0.0698315		DEYLUQ	C4H8_isobutene	3216.9	0.125797
BARZAW	C7H14_4,4-dimethyl-1-pentene	1.41e-07	-2.63e-06		DEYLUQ	C4H8_isobutene	0.00345206	-7.436e-07
BARZAW	C2H4O_acetaldehyde	1160790	0.140859		DEYLUQ	C5H13N_methyldiethylamine	299770	0.0450768
BARZAW	C2H4O_acetaldehyde	116079	0.114806		DEYLUQ	C5H13N_methyldiethylamine	29977	0.0888902
BARZAW	C2H4O_acetaldehyde	11607.9	0.188829		DEYLUQ	C5H13N_methyldiethylamine	2997.7	-0.00805
BARZAW	C2H4O_acetaldehyde	1160.79	0.116413		DEYLUQ	C5H13N_methyldiethylamine	299.77	0.0855783
BARZAW	C2H4O_acetaldehyde	0.131414	7.8618e-06		DEYLUQ	C5H13N_methyldiethylamine	2.11e-06	-4.4061e-05
BARZAW	C3H6O_acetone	319253	0.0599136		DEYLUQ	C3H6O_propionaldehyde	443121	0.072331
BARZAW	C3H6O_acetone	31925.3	0.123391		DEYLUQ	C3H6O_propionaldehyde	44312.1	0.0916246
BARZAW	C3H6O_acetone	3192.53	0.0594687		DEYLUQ	C3H6O_propionaldehyde	4431.21	-0.0307164
BARZAW	C3H6O_acetone	319.253	-0.0515641		DEYLUQ	C3H6O_propionaldehyde	443.121	0.058069
BARZAW	C3H6O_acetone	0.00156408	8.133e-06		DEYLUQ	C3H6O_propionaldehyde	27.5927	-0.337895
BARZAW	C2H3N_acetonitrile	111535	0.0519532		DEYLUQ	C3H6O_propionaldehyde	0.00217348	4.39785e-05
BARZAW	C2H3N_acetonitrile	11153.5	0.259667		DEYLUQ	C5H12O_3-methyl-1-butanol	6301.87	0.161488
BARZAW	C2H3N_acetonitrile	1115.35	0.226607		DEYLUQ	C5H12O_3-methyl-1-butanol	630.187	0.0662941
BARZAW	C2H3N_acetonitrile	111.535	0.309844		DEYLUQ	C5H12O_3-methyl-1-butanol	63.0187	0.0177106
BARZAW	C2H3N_acetonitrile	0.163498	2.45303e-05		DEYLUQ	C5H12O_3-methyl-1-butanol	6.30187	-0.220086
BARZAW	C2H6O_dimethylether	6234610	0.105885		DEYLUQ	C5H12O_3-methyl-1-butanol	0.0533956	-0.116401
BARZAW	C2H6O_dimethylether	623461	0.0602607		DEYLUQ	C5H12O_3-methyl-1-butanol	0.0042485	-0.0120197
BARZAW	C2H6O_dimethylether	62346.1	0.0919958		DEYLUQ	C6H10_1,5-hexadiene	287265	-0.308339
BARZAW	C2H6O_dimethylether	6234.61	0.0898712		DEYLUQ	C6H10_1,5-hexadiene	28726.5	-0.263091
BARZAW	C2H6O_dimethylether	0.117029	-5.1244e-06		DEYLUQ	C6H10_1,5-hexadiene	2872.65	-0.282722
BARZAW	C2H7N_dimethylamine	1.93302e+06	-0.0219198		DEYLUQ	C6H10_1,5-hexadiene	287.265	-0.216816
BARZAW	C2H7N_dimethylamine	193302	-0.0977009		DEYLUQ	C6H10_1,5-hexadiene	10.0849	-0.159139
BARZAW	C2H7N_dimethylamine	19330.2	-0.0599291		DEYLUQ	C6H10_1,5-hexadiene	0.168298	-0.0324935
BARZAW	C2H7N_dimethylamine	1933.02	-0.106171		DEYLUQ	C6H10_1,5-hexadiene	1.38e-05	1.87961e-05
BARZAW	C2H7N_dimethylamine	0.0273759	-3.3631e-05		DEYLUQ	C3H9N_propylamine	420665	-0.0888743
BARZAW	C2H6_ethane	38452800	0.0989019		DEYLUQ	C3H9N_propylamine	42066.5	-0.033802
BARZAW	C2H6_ethane	3845280	0.0738993		DEYLUQ	C3H9N_propylamine	4206.65	-0.00223939
BARZAW	C2H6_ethane	384528	0.0657296		DEYLUQ	C3H9N_propylamine	420.665	0.156142
BARZAW	C2H6_ethane	38452.8	0.0688517		DEYLUQ	C3H9N_propylamine	4.14412	-0.379288
BARZAW	C2H6_ethane	0.994282	2.06187e-05		DEYLUQ	C3H9N_propylamine	0.000495275	2.05242e-05
BARZAW	C2H4_ethene	35504300	0.148467		DOGZIJ	C4H8_1-butene	3.35726e+06	0.0694479
BARZAW	C2H4_ethene	3550430	0.0739793		DOGZIJ	C4H8_1-butene	335726	0.0290996
BARZAW	C2H4_ethene	355043	0.0417545		DOGZIJ	C4H8_1-butene	33572.6	0.0979766
BARZAW	C2H4_ethene	35504.3	-0.0273369		DOGZIJ	C4H8_1-butene	3357.26	0.160137
BARZAW	C2H4_ethene	2.76175	-8.5613e-06		DOGZIJ	C4H8_1-butene	0.00153586	-2.21816e-05
BARZAW	CHN_hydrogen-cyanide	1.07096e+06	0.0409715		DOGZIJ	C5H10O_1-methyl-3-buten-1-ol	8808.22	0.29852
BARZAW	CHN_hydrogen-cyanide	107096	-0.0199461		DOGZIJ	C5H10O_1-methyl-3-buten-1-ol	880.822	0.363664
BARZAW	CHN_hydrogen-cyanide	10709.6	-0.0746736		DOGZIJ	C5H10O_1-methyl-3-buten-1-ol	88.0822	0.286701
BARZAW	CHN_hydrogen-cyanide	1070.96	0.00859534		DOGZIJ	C5H10O_1-methyl-3-buten-1-ol	8.80822	0.168024
BARZAW	CHN_hydrogen-cyanide	4.99334	-3.1895e-06		DOGZIJ	C5H10O_1-methyl-3-buten-1-ol	0.0624147	-0.0157512
BARZAW	C4H10_isobutane	3.72303e+06	-0.0585151		DOGZIJ	C5H10O_1-methyl-3-buten-1-ol	2.26e-06	0.000100445
BARZAW	C4H10_isobutane	372303	0.0172859		DOGZIJ	C7H10_1,3,5-heptatriene	31238.5	0.465048
BARZAW	C4H10_isobutane	37230.3	-0.00507518		DOGZIJ	C7H10_1,3,5-heptatriene	3123.85	0.484387
BARZAW	C4H10_isobutane	3723.03	-0.00111224		DOGZIJ	C7H10_1,3,5-heptatriene	312.385	0.324509
BARZAW	C4H10_isobutane	0.00100412	-6.4544e-06		DOGZIJ	C7H10_1,3,5-heptatriene	31.2385	0.197613
BARZAW	C5H12_isopentane	1.01333e+06	-0.0574476		DOGZIJ	C7H10_1,3,5-heptatriene	3.1e-07	0.000524855
BARZAW	C5H12_isopentane	101333	-0.0522143		DOGZIJ	C6H12_2-hexene	224680	-0.250004
BARZAW	C5H12_isopentane	10133.3	-0.0873323		DOGZIJ	C6H12_2-hexene	22468	-0.302496
BARZAW	C5H12_isopentane	1013.33	0.0130436		DOGZIJ	C6H12_2-hexene	2246.8	-0.244078
BARZAW	C5H12_isopentane	3.94e-05	-5.7934e-06		DOGZIJ	C6H12_2-hexene	224.68	-0.22852
BARZAW	C3H8O_isopropylalcohol	116349	-0.0225176		DOGZIJ	C6H12_2-hexene	0.0949268	-0.0370781
BARZAW	C3H8O_isopropylalcohol	11634.9	-0.0851091		DOGZIJ	C6H12_2-hexene	1.86e-06	9.67903e-05
BARZAW	C3H8O_isopropylalcohol	1163.49	-0.0335335		DOGZIJ	C6H14_2-methylpentane	294964	-0.016752
BARZAW	C3H8O_isopropylalcohol	116.349	-0.0419801		DOGZIJ	C6H14_2-methylpentane	29496.4	0.00938717
BARZAW	C3H8O_isopropylalcohol	0.0142859	-6.99817e-05		DOGZIJ	C6H14_2-methylpentane	2949.64	-0.0014273
BARZAW	CH4_methane	45200000	0.152219		DOGZIJ	C6H14_2-methylpentane	294.964	0.0611792
BARZAW	CH4_methane	4520000	0.0504834		DOGZIJ	C6H14_2-methylpentane	1.24e-06	4.72382e-05
BARZAW	CH4_methane	452000	-0.056192		DOGZIJ	C6H14_2,2-dimethylbutane	479507	0.102314
BARZAW	CH4_methane	45200	0.0896638		DOGZIJ	C6H14_2,2-dimethylbutane	47950.7	0.104047
BARZAW	CH4_methane	38.7635	-1.91997e-05		DOGZIJ	C6H14_2,2-dimethylbutane	4795.07	0.103827
BARZAW	C4H10O_methyl-propyl-ether	734990	0.0283437		DOGZIJ	C6H14_2,2-dimethylbutane	479.507	-0.00283864
BARZAW	C4H10O_methyl-propyl-ether	73499	0.0415291		DOGZIJ	C6H14_2,2-dimethylbutane	2.7e-06	-1.6865e-06
BARZAW	C4H10O_methyl-propyl-ether	7349.9	-0.00053724		DOGZIJ	C6H10O_4-methyl-4-pentenal	26661.1	-0.0177577
BARZAW	C4H10O_methyl-propyl-ether	734.99	-0.0157207		DOGZIJ	C6H10O_4-methyl-4-pentenal	2666.11	0.0766566
BARZAW	C4H10O_methyl-propyl-ether	33.3986	0.0390857		DOGZIJ	C6H10O_4-methyl-4-pentenal	266.611	0.0932535
BARZAW	C4H10O_methyl-propyl-ether	0.000412374	5.6341e-06		DOGZIJ	C6H10O_4-methyl-4-pentenal	26.6611	0.0909302
BARZAW	C5H10O_methylpropylketone	45161.6	-0.116927		DOGZIJ	C6H10O_4-methyl-4-pentenal	5.78e-07	0.000553194
BARZAW	C5H10O_methylpropylketone	4516.16	-0.109197		DOGZIJ	C6H10O_5-hexen-2-one	14658.9	-0.11265
BARZAW	C5H10O_methylpropylketone	451.616	-0.0682649		DOGZIJ	C6H10O_5-hexen-2-one	1465.89	-0.0801294
BARZAW	C5H10O_methylpropylketone	45.1616	0.119903		DOGZIJ	C6H10O_5-hexen-2-one	146.589	-0.109012
BARZAW	C5H10O_methylpropylketone	0.202589	0.211213		DOGZIJ	C6H10O_5-hexen-2-one	14.6589	-0.0469585
BARZAW	C5H10O_methylpropylketone	0.000323395	0.000576564		DOGZIJ	C6H10O_5-hexen-2-one	5.27e-07	0.000372573
BARZAW	C5H12O_methyl-tert-butyl-ether	392257	0.134614		DOGZIJ	C4H11N_dimethylethylamine	839016	-0.09513
BARZAW	C5H12O_methyl-tert-butyl-ether	39225.7	0.15004		DOGZIJ	C4H11N_dimethylethylamine	83901.6	-0.0472237
BARZAW	C5H12O_methyl-tert-butyl-ether	3922.57	0.0736372		DOGZIJ	C4H11N_dimethylethylamine	8390.16	-0.0487562
BARZAW	C5H12O_methyl-tert-butyl-ether	392.257	0.0371132		DOGZIJ	C4H11N_dimethylethylamine	839.016	-0.0287515
BARZAW	C5H12O_methyl-tert-butyl-ether	4.16e-06	2.75e-06		DOGZIJ	C4H11N_dimethylethylamine	3.56e-05	-3.59614e-05
BARZAW	C5H12_neopentane	1.70703e+06	0.0252638		DOGZIJ	C4H8_isobutene	3.2169e+06	-0.0561417
BARZAW	C5H12_neopentane	170703	0.114549		DOGZIJ	C4H8_isobutene	321690	-0.0930902
BARZAW	C5H12_neopentane	17070.3	0.119373		DOGZIJ	C4H8_isobutene	32169	0.0866367
BARZAW	C5H12_neopentane	1707.03	0.0549779		DOGZIJ	C4H8_isobutene	3216.9	0.219304
BARZAW	C5H12_neopentane	17.0703	-0.0915438		DOGZIJ	C4H8_isobutene	0.00170812	-7.3292e-06
BARZAW	C5H12_neopentane	0.154998	0.298218		DOGZIJ	C5H13N_methyldiethylamine	299770	0.14817
BARZAW	C5H12_neopentane	3.33e-05	1.1e-06		DOGZIJ	C5H13N_methyldiethylamine	29977	0.118184
BARZAW	C3H8_propane	10232100	-0.049503		DOGZIJ	C5H13N_methyldiethylamine	2997.7	0.0515424
BARZAW	C3H8_propane	1023210	-0.0173741		DOGZIJ	C5H13N_methyldiethylamine	299.77	0.0699248
BARZAW	C3H8_propane	102321	0.0837408		DOGZIJ	C5H13N_methyldiethylamine	1.48e-06	-1.51e-08
BARZAW	C3H8_propane	10232.1	0.00268366		DOGZIJ	C3H6O_propionaldehyde	443121	0.405215
BARZAW	C3H8_propane	1058.8	-0.0368475		DOGZIJ	C3H6O_propionaldehyde	44312.1	0.28568
BARZAW	C3H8_propane	0.0323793	1.8019e-06		DOGZIJ	C3H6O_propionaldehyde	4431.21	0.166327
BARZAW	C3H6_propene	15604100	-0.0452031		DOGZIJ	C3H6O_propionaldehyde	443.121	0.17111
BARZAW	C3H6_propene	1560410	-0.0406091		DOGZIJ	C3H6O_propionaldehyde	44.9527	0.333986
BARZAW	C3H6_propene	156041	-0.0348848		DOGZIJ	C3H6O_propionaldehyde	0.00240062	0.000138373
BARZAW	C3H6_propene	15604.1	0.0662208		DOGZIJ	C5H12O_3-methyl-1-butanol	6301.87	0.229586
BARZAW	C3H6_propene	1560.41	-0.11435		DOGZIJ	C5H12O_3-methyl-1-butanol	630.187	0.0337253
BARZAW	C3H6_propene	0.0818228	5.8743e-06		DOGZIJ	C5H12O_3-methyl-1-butanol	63.0187	0.20699
BARZAW	C3H5N_propionitrile	62871.8	-0.05383		DOGZIJ	C5H12O_3-methyl-1-butanol	6.30187	-0.0386633
BARZAW	C3H5N_propionitrile	6287.18	-0.0432294		DOGZIJ	C5H12O_3-methyl-1-butanol	0.00905288	-0.124705
BARZAW	C3H5N_propionitrile	628.717	0.122178		DOGZIJ	C5H12O_3-methyl-1-butanol	7.56e-07	0.000216667
BARZAW	C3H5N_propionitrile	62.8717	0.0896		DOGZIJ	C6H10_1,5-hexadiene	287265	-0.456822
BARZAW	C3H5N_propionitrile	0.0134065	9.5806e-06		DOGZIJ	C6H10_1,5-hexadiene	28726.5	-0.462971
BARZAW	C3H8O_propylalcohol	38784	0.0340014		DOGZIJ	C6H10_1,5-hexadiene	2872.65	-0.489302
BARZAW	C3H8O_propylalcohol	3878.4	0.0900395		DOGZIJ	C6H10_1,5-hexadiene	287.265	-0.385827
BARZAW	C3H8O_propylalcohol	387.84	0.0341093		DOGZIJ	C6H10_1,5-hexadiene	0.0886028	0.0134017
BARZAW	C3H8O_propylalcohol	91.5302	0.0567574		DOGZIJ	C6H10_1,5-hexadiene	4.93e-06	2.60075e-05
BARZAW	C3H8O_propylalcohol	38.784	0.187458		DOGZIJ	C3H9N_propylamine	420665	-0.228765
BARZAW	C3H8O_propylalcohol	0.0259357	-0.000203741		DOGZIJ	C3H9N_propylamine	42066.5	-0.1485
BARZAW	C5H10_2-pentene	763042	-0.00911697		DOGZIJ	C3H9N_propylamine	4206.65	0.0296084
BARZAW	C5H10_2-pentene	76304.2	0.0136121		DOGZIJ	C3H9N_propylamine	420.665	0.114137
BARZAW	C5H10_2-pentene	7630.42	-0.0314056		DOGZIJ	C3H9N_propylamine	9.83614	-0.288699
BARZAW	C5H10_2-pentene	763.042	-0.0793921		DOGZIJ	C3H9N_propylamine	0.000534277	0.000105491
BARZAW	C5H10_2-pentene	16.7095	0.0709947		DOTWAL	C4H8_1-butene	3.35726e+06	0.20134
BARZAW	C5H10_2-pentene	0.000122881	4.4472e-06		DOTWAL	C4H8_1-butene	335726	0.229708
BARZAW	C2H7N_ethylamine	1.43636e+06	0.0322467		DOTWAL	C4H8_1-butene	33572.6	0.219164
BARZAW	C2H7N_ethylamine	143636	-0.043618		DOTWAL	C4H8_1-butene	3357.26	0.133043
BARZAW	C2H7N_ethylamine	14363.6	-0.00593147		DOTWAL	C4H8_1-butene	0.0196944	3.31627e-05
[truncated: 41,916 more rows]

## Sheet: Fig4(a)
Set_1_loading_GCMC	Set_1_loading_ML	Set_2_loading_GCMC	Set_2_loading_ML
[truncated: 5,024 more rows]

## Sheet: Fig4(b)
Set_1_log10(S)_GCMC	Set_1_log10(S)_ML	Set_2_log10(S)_GCMC	Set_2_log10(S)_ML
[truncated: 2,512 more rows]

[truncated: 4 more sheets: Fig5, Fig6, Fig7(a)(b), Sheet1]
