# Supplementary material for: Efficient Exploration of Adsorption Space for Separations in Metal–Organic Frameworks Combining the Use of Molecular Simulations, Machine Learning, and Ideal Adsorbed Solution Theory
Source: J Phys Chem C Nanomater Interfaces. 2023 Sep 14;127(38):19229–39. doi: 10.1021/acs.jpcc.3c04533 (PMC10544990; doi:10.1021/acs.jpcc.3c04533)
Supplement: Supplementary file 2 — jp3c04533_si_002.zip [file jp3c04533_si_002.zip › Data S10/pseudo_atoms.def]

#number of pseudo atoms
61
#type      print   as    chem  oxidation   mass        charge   polarization B-factor radii  connectivity anisotropic anisotropic-type   tinker-type
O_         yes     O     O     0           15.9994     0.0      0.0          1.0      1.0    0            0           relative           0            
N_         yes     N     N     0           14.007      0.0      0.0          1.0      1.0    0            0           relative           0            
C_         yes     C     C     0           12.0        0.0      0.0          1.0      1.0    0            0           relative           0
F_         yes     F     F     0           18.9984     0.0      0.0          1.0      1.0    0            0           relative           0           
B_         yes     B     B     0           10.81       0.0      0.0          1.0      1.0    0            0           relative           0           
I_         yes     I     I     0           126.9045    0.0      0.0          1.0      1.0    0            0           relative           0 
P_         yes     P     P     0           30.9738     0.0      0.0          1.0      1.0    0            0           relative           0           
S_         yes     S     S     0           32.06       0.0      0.0          1.0      1.0    0            0           relative           0          
W_         yes     W     W     0           183.84      0.0      0.0          1.0      1.0    0            0           relative           0
Y_         yes     Y     Y     0           88.9058     0.0      0.0          1.0      1.0    0            0           relative           0
K_         yes     K     K     0           39.0983     0.0      0.0          1.0      1.0    0            0           relative           0
Cl_        yes     Cl    Cl    0           35.45       0.0      0.0          1.0      1.0    0            0           relative           0           
Br_        yes     Br    Br    0           79.904      0.0      0.0          1.0      1.0    0            0           relative           0           
H_         yes     H     H     0           1.00794     0.0      0.0          1.0      1.0    0            0           relative           0           
Zn_        yes     Zn    Zn    0           65.38       0.0      0.0          1.0      1.0    0            0           relative           0           
Be_        yes     Be    Be    0           9.0122      0.0      0.0          1.0      1.0    0            0           relative           0           
Ca_        yes     Ca    Ca    0           40.0784     0.0      0.0          1.0      1.0    0            0           relative           0
Cr_        yes     Cr    Cr    0           51.9961     0.0      0.0          1.0      1.0    0            0           relative           0          
Fe_        yes     Fe    Fe    0           55.8452     0.0      0.0          1.0      1.0    0            0           relative           0           
Mn_        yes     Mn    Mn    0           54.9380     0.0      0.0          1.0      1.0    0            0           relative           0          
Cu_        yes     Cu    Cu    0           63.5463     0.0      0.0          1.0      1.0    0            0           relative           0        
Co_        yes     Co    Co    0           58.9332     0.0      0.0          1.0      1.0    0            0           relative           0           
Ga_        yes     Ga    Ga    0           69.7231     0.0      0.0          1.0      1.0    0            0           relative           0          
Ti_        yes     Ti    Ti    0           47.8671     0.0      0.0          1.0      1.0    0            0           relative           0          
Sc_        yes     Sc    Sc    0           44.9559     0.0      0.0          1.0      1.0    0            0           relative           0          
V_         yes     V     V     0           50.9415     0.0      0.0          1.0      1.0    0            0           relative           0        
Ni_        yes     Ni    Ni    0           58.6934     0.0      0.0          1.0      1.0    0            0           relative           0          
Zr_        yes     Zr    Zr    0           91.2242     0.0      0.0          1.0      1.0    0            0           relative           0          
Mg_        yes     Mg    Mg    0           24.305      0.0      0.0          1.0      1.0    0            0           relative           0           
Ne_        yes     Ne    Ne    0           20.1797     0.0      0.0          1.0      1.0    0            0           relative           0          
Ag_        yes     Ag    Ag    0           107.8682    0.0      0.0          1.0      1.0    0            0           relative           0        
In_        yes     In    In    0           114.818     0.0      0.0          1.0      1.0    0            0           relative           0          
Cd_        yes     Cd    Cd    0           112.414     0.0      0.0          1.0      1.0    0            0           relative           0           
Sb_        yes     Sb    Sb    0           121.760     0.0      0.0          1.0      1.0    0            0           relative           0           
Te_        yes     Te    Te    0           127.603     0.0      0.0          1.0      1.0    0            0           relative           0          
Al_        yes     Al    Al    0           26.9815     0.0      0.0          1.0      1.0    0            0           relative           0          
Si_        yes     Si    Si    0           28.085      0.0      0.0          1.0      1.0    0            0           relative           0           
As_        yes     As    As    0           74.9216     0.0      0.0          1.0      1.0    0            0           relative           0
La_        yes     La    La    0           138.9055    0.0      0.0          1.0      1.0    0            0           relative           0
Ar_        yes     Ar    Ar    0           39.948      0.0      0.0          1.0      1.0    0            0           relative           0
Au_        yes     Au    Au    0           196.9666    0.0      0.0          1.0      1.0    0            0           relative           0
Rh_        yes     Rh    Rh    0           102.9055    0.0      0.0          1.0      1.0    0            0           relative           0
Li_        yes     Li    Li    0           6.938       0.0      0.0          1.0      1.0    0            0           relative           0
Ba_        yes     Ba    Ba    0           137.327     0.0      0.0          1.0      1.0    0            0           relative           0   
Sr_        yes     Sr    Sr    0           87.62       0.0      0.0          1.0      1.0    0            0           relative           0
Pd_        yes     Pd    Pd    0           106.42      0.0      0.0          1.0      1.0    0            0           relative           0
Mo_        yes     Mo    Mo    0           95.95       0.0      0.0          1.0      1.0    0            0           relative           0
Na_        yes     Na    Na    0           22.98977    0.0      0.0          1.0      1.00   0            0           relative           0
Kr_        yes     Kr    Kr    0           83.798      0.0      0.0          1.0      1.00   0            0           relative           0
Xe_        yes     Xe    Xe    0           131.293     0.0      0.0          1.0      1.00   0            0           relative           0
Gd_        yes     Gd    Gd    0           157.253     0.0      0.0          1.0      1.00   0            0           relative           0
Er_        yes     Er    Er    0           167.259     0.0      0.0          1.0      1.00   0            0           relative           0
Dy_        yes     Dy    Dy    0           162.500     0.0      0.0          1.0      1.00   0            0           relative           0
U_         yes     U     U     0           238.0289    0.0      0.0          1.0      1.00   0            0           relative           0
Tm_        yes     Tm    Tm    0           168.934     0.0      0.0          1.0      1.00   0            0           relative           0
Lu_        yes     Lu    Lu    0           174.9668    0.0      0.0          1.0      1.00   0            0           relative           0
Th_        yes     Th    Th    0           232.0377    0.0      0.0          1.0      1.00   0            0           relative           0
He_        yes     He    He    0           4.002602    0.0      0.0          1.0      1.0    0            0           relative           0
CH3_sp3    yes     C     C     0           15.03452    0.0      0.0          1.0      1.00   0            0           relative           0
CH2_sp2    yes     C     C     0           14.02658    0.0      0.0          1.0      1.00   0            0           relative           0
CH_sp2     yes     C     C     0           13.01864    0.0      0.0          1.0      1.00   0            0           relative           0
