# Supplementary material for: Efficient Exploration of Adsorption Space for Separations in Metal–Organic Frameworks Combining the Use of Molecular Simulations, Machine Learning, and Ideal Adsorbed Solution Theory
Source: J Phys Chem C Nanomater Interfaces. 2023 Sep 14;127(38):19229–39. doi: 10.1021/acs.jpcc.3c04533 (PMC10544990; doi:10.1021/acs.jpcc.3c04533)
Supplement: Supplementary file 2 — jp3c04533_si_002.zip [file jp3c04533_si_002.zip › Data S10/force_field_mixing_rules.def]

# general rule for shifted vs truncated
truncated
# general rule tailcorrections
yes
# number of defined interactions
61
# type interaction, parameters.    IMPORTANT: define shortest matches first, so that more specific ones overwrites thes
O_             lennard-jones    48.1581   3.03315
N_             lennard-jones    38.9492   3.26256
C_             lennard-jones    47.8562   3.47299
F_             lennard-jones    36.4834   3.0932
B_             lennard-jones    47.8058   3.58141
I_             lennard-jones   170.57     4.01
P_             lennard-jones   161.03     3.69723
S_             lennard-jones   173.107    3.59032
W_             lennard-jones    33.71     2.73
Y_             lennard-jones    36.23     2.98
K_             lennard-jones    17.61     3.40
Cl_            lennard-jones   142.562    3.51932
Br_            lennard-jones   186.191    3.51905
H_             lennard-jones     7.64893  2.84642
Zn_            lennard-jones    62.3992   2.46155
Be_            lennard-jones    42.7736   2.44552
Ca_            lennard-jones   119.766    3.02816
Cr_            lennard-jones     7.54829  2.69319
Fe_            lennard-jones     6.54185  2.5943
Mn_            lennard-jones     6.54185  2.63795
Cu_            lennard-jones     2.5161   3.11369
Co_            lennard-jones     7.04507  2.55866
Ga_            lennard-jones   208.836    3.90481
Ti_            lennard-jones     8.55473  2.8286
Sc_            lennard-jones     9.56117  2.93551
V_             lennard-jones     8.05151  2.80099
Ni_            lennard-jones     7.54829  2.52481
Zr_            lennard-jones    34.7221   2.78317
Mg_            lennard-jones    55.8574   2.69141
Ne_            lennard-jones    21.1352   2.88918
Ag_            lennard-jones    18.1159   2.80455
In_            lennard-jones   301.428    3.97608
Cd_            lennard-jones   114.734    2.53728
Sb_            lennard-jones   225.946    3.93777
Te_            lennard-jones   200.281    3.98232
Al_            lennard-Jones   155.998    3.91105
Si_            lennard-Jones   155.998    3.80414
As_            lennard-jones   155.47     3.77
La_            lennard-jones     8.55     3.14
Ar_            lennard-jones   119.8      3.34
Au_            lennard-jones    19.62     2.93
Rh_            lennard-jones    26.67     2.61
Li_            lennard-Jones    12.58     2.18
Ba_            lennard-Jones   183.15     3.30        
Sr_            lennard-jones   118.24     3.24
Pd_            lennard-jones    24.15     2.58
Mo_            lennard-jones    28.18     2.72
Na_            lennard-jones    15.09     2.66
Kr_            lennard-jones   166.4      3.636
Xe_            lennard-jones   221.0      4.1
Gd_            lennard-jones     4.53     3.00
Er_            lennard-jones     3.52     3.02
Dy_            lennard-jones     3.52     3.05
U_             lennard-jones    11.07     3.02
Tm_            lennard-jones     3.02     3.01
Lu_            lennard-jones    20.63     3.24
Th_            lennard-jones    13.08     3.03
He_            lennard-jones    10.9      2.64
CH3_sp3        lennard-jones    98.0     3.75
CH2_sp2        lennard-jones    85.0     3.675
CH_sp2         lennard-jones    47.0     3.73
# general mixing rule for Lennard-Jones
Lorentz-Berthelot
