# Supplementary material for: Efficient Exploration of Adsorption Space for Separations in Metal–Organic Frameworks Combining the Use of Molecular Simulations, Machine Learning, and Ideal Adsorbed Solution Theory
Source: J Phys Chem C Nanomater Interfaces. 2023 Sep 14;127(38):19229–39. doi: 10.1021/acs.jpcc.3c04533 (PMC10544990; doi:10.1021/acs.jpcc.3c04533)
Supplement: Supplementary file 2 — jp3c04533_si_002.zip [file jp3c04533_si_002.zip › Data S10/simulation.input]

SimulationType                MonteCarlo
NumberOfCycles                1000000
NumberOfInitializationCycles  100000
PrintEvery                    100000

ContinueAfterCrash no
WriteBinaryRestartFileEvery 25000

Forcefield                    471MOFs
ChargeMethod                  Ewald
CutOffVDW                     14

Framework                     0
FrameworkName                 AHOKIR01_clean_min_charges
UnitCells                     5 3 2
UseChargesFromCIFFile         yes
ExternalTemperature           300
ExternalPressure              100000

Movies                        yes
WriteMoviesEvery              50000

Component 0 MoleculeName             C3H6_propene
            MoleculeDefinition       Molecules
            IdealGasRosenbluthWeight 1.00107
            TranslationProbability   1.0
            RotationProbability      1.0
            ReinsertionProbability   1.0
            SwapProbability          1.0
            CreateNumberOfMolecules  0
