# Supplementary material for: Efficient Exploration of Adsorption Space for Separations in Metal–Organic Frameworks Combining the Use of Molecular Simulations, Machine Learning, and Ideal Adsorbed Solution Theory
Source: J Phys Chem C Nanomater Interfaces. 2023 Sep 14;127(38):19229–39. doi: 10.1021/acs.jpcc.3c04533 (PMC10544990; doi:10.1021/acs.jpcc.3c04533)
Supplement: Supplementary file 2 — jp3c04533_si_002.zip [file jp3c04533_si_002.zip › Data S10/AHOKIR01_clean_min_charges.cif]

#======================================================================

#	CRYSTAL	DATA

#----------------------------------------------------------------------

data_VESTA_phase_1


_pd_phase_name	MOF
_cell_length_a	8.578
_cell_length_b	13.866
_cell_length_c	21.033
_cell_angle_alpha	109.128
_cell_angle_beta	92.71
_cell_angle_gamma	89.975
_symmetry_space_group_name_H-M	P 1
_symmetry_Int_Tables_number	1

loop_
_symmetry_equiv_pos_as_xyz
x, y, z

loop_
_atom_site_label
_atom_site_fract_x
_atom_site_fract_y
_atom_site_fract_z
_atom_site_charge
Cu1	0.250315	0.000296	0.250051	1.029792727275967
Cu1	0.250074	0.001318	0.750111	1.029792727275967
Cu1	0.250377	0.500316	0.250054	1.029792727275967
Cu1	0.249994	0.501348	0.750099	1.029792727275967
Cu1	0.750275	0.000295	0.250046	1.029792727275967
Cu1	0.750058	0.001326	0.750113	1.029792727275967
Cu1	0.750351	0.500326	0.250055	1.029792727275967
Cu1	0.749995	0.501349	0.750099	1.029792727275967
Cu1	0.250468	0.250286	0.250049	1.029792727275967
Cu1	0.250257	0.251207	0.749993	1.029792727275967
Cu1	0.250367	0.750233	0.250013	1.029792727275967
Cu1	0.250205	0.751192	0.749971	1.029792727275967
Cu1	0.750447	0.250289	0.250042	1.029792727275967
Cu1	0.750242	0.251209	0.749997	1.029792727275967
Cu1	0.750332	0.750239	0.250012	1.029792727275967
Cu1	0.750235	0.751188	0.749971	1.029792727275967
P1	0.491796	0.088914	0.176743	1.4267077272759672
P1	0.491684	0.089763	0.676744	1.4267077272759672
P1	0.491799	0.588824	0.176721	1.4267077272759672
P1	0.491599	0.589763	0.676733	1.4267077272759672
P1	0.991779	0.088903	0.176748	1.4267077272759672
P1	0.991652	0.089769	0.676752	1.4267077272759672
P1	0.991786	0.588839	0.176731	1.4267077272759672
P1	0.991595	0.589755	0.676717	1.4267077272759672
P1	0.008796	0.41171	0.323296	1.4267077272759672
P1	0.008535	0.41273	0.823319	1.4267077272759672
P1	0.008711	0.911641	0.323295	1.4267077272759672
P1	0.008559	0.912694	0.8233	1.4267077272759672
P1	0.508798	0.411726	0.323299	1.4267077272759672
P1	0.508508	0.412722	0.823313	1.4267077272759672
P1	0.50868	0.911655	0.323304	1.4267077272759672
P1	0.508547	0.912687	0.823307	1.4267077272759672
H1	0.151591	0.484052	0.094558	0.11647772727196723
H1	0.151838	0.485056	0.594717	0.11647772727196723
H1	0.151764	0.984319	0.094537	0.11647772727196723
H1	0.151906	0.98512	0.59476	0.11647772727196723
H1	0.651527	0.483996	0.09455	0.11647772727196723
H1	0.651821	0.485057	0.594738	0.11647772727196723
H1	0.65176	0.984365	0.094531	0.11647772727196723
H1	0.651964	0.985146	0.594782	0.11647772727196723
H1	0.382855	0.454759	0.035717	0.11647772727196723
H1	0.383148	0.454901	0.535892	0.11647772727196723
H1	0.382905	0.954867	0.035753	0.11647772727196723
H1	0.383234	0.954932	0.535957	0.11647772727196723
H1	0.88285	0.454759	0.035743	0.11647772727196723
H1	0.88311	0.454904	0.535884	0.11647772727196723
H1	0.88287	0.954881	0.035766	0.11647772727196723
H1	0.883149	0.954946	0.535955	0.11647772727196723
H1	0.348767	0.389424	0.405696	0.11647772727196723
H1	0.348387	0.390062	0.905535	0.11647772727196723
H1	0.348836	0.889281	0.405727	0.11647772727196723
H1	0.348448	0.890023	0.905541	0.11647772727196723
H1	0.848724	0.389395	0.405674	0.11647772727196723
H1	0.848354	0.390106	0.905545	0.11647772727196723
H1	0.848789	0.889278	0.405718	0.11647772727196723
H1	0.848438	0.890023	0.905538	0.11647772727196723
H1	0.117362	0.418969	0.464657	0.11647772727196723
H1	0.116987	0.418847	0.964449	0.11647772727196723
H1	0.117391	0.918963	0.464712	0.11647772727196723
H1	0.116977	0.918907	0.964471	0.11647772727196723
H1	0.617378	0.418991	0.464677	0.11647772727196723
H1	0.616986	0.418829	0.964424	0.11647772727196723
H1	0.617434	0.91897	0.464694	0.11647772727196723
H1	0.617017	0.918927	0.964472	0.11647772727196723
H1	0.348317	0.01596	0.405406	0.11647772727196723
H1	0.348443	0.016893	0.905587	0.11647772727196723
H1	0.34846	0.516137	0.405386	0.11647772727196723
H1	0.348461	0.516986	0.905626	0.11647772727196723
H1	0.848318	0.015955	0.405396	0.11647772727196723
H1	0.848397	0.016892	0.9056	0.11647772727196723
H1	0.848409	0.516114	0.40536	0.11647772727196723
H1	0.848503	0.517022	0.905632	0.11647772727196723
H1	0.117223	0.045932	0.464171	0.11647772727196723
H1	0.117459	0.046068	0.964335	0.11647772727196723
H1	0.117241	0.546001	0.464168	0.11647772727196723
H1	0.117487	0.546089	0.964383	0.11647772727196723
H1	0.617235	0.045958	0.464164	0.11647772727196723
H1	0.617438	0.046098	0.964324	0.11647772727196723
H1	0.617248	0.546017	0.464197	0.11647772727196723
H1	0.617475	0.546074	0.964352	0.11647772727196723
H1	0.151855	0.111056	0.094327	0.11647772727196723
H1	0.151599	0.111678	0.5942	0.11647772727196723
H1	0.152054	0.61081	0.094313	0.11647772727196723
H1	0.151553	0.611658	0.594173	0.11647772727196723
H1	0.651792	0.111093	0.094318	0.11647772727196723
H1	0.651608	0.111707	0.594221	0.11647772727196723
H1	0.652093	0.610749	0.094304	0.11647772727196723
H1	0.651545	0.611661	0.594192	0.11647772727196723
H1	0.383024	0.081967	0.035493	0.11647772727196723
H1	0.382806	0.081874	0.535335	0.11647772727196723
H1	0.383131	0.581948	0.035543	0.11647772727196723
H1	0.38273	0.581882	0.535309	0.11647772727196723
H1	0.883042	0.081983	0.035517	0.11647772727196723
H1	0.88275	0.081869	0.535323	0.11647772727196723
H1	0.883073	0.581945	0.035558	0.11647772727196723
H1	0.882713	0.581888	0.535295	0.11647772727196723
C1	0.074771	0.047911	0.094818	-0.4419222727280328
C1	0.074703	0.048528	0.594836	-0.4419222727280328
C1	0.074782	0.547756	0.094808	-0.4419222727280328
C1	0.074645	0.548509	0.594799	-0.4419222727280328
C1	0.574726	0.047937	0.094806	-0.4419222727280328
C1	0.574735	0.048531	0.594831	-0.4419222727280328
C1	0.574764	0.54772	0.094794	-0.4419222727280328
C1	0.574637	0.548515	0.594823	-0.4419222727280328
C2	0.459143	0.017282	0.033505	-0.008112272727672766
C2	0.459169	0.017372	0.533525	-0.008112272727672766
C2	0.459157	0.517202	0.033505	-0.008112272727672766
C2	0.459114	0.517392	0.533508	-0.008112272727672766
C2	0.959138	0.017286	0.033525	-0.008112272727672766
C2	0.959117	0.017374	0.533528	-0.008112272727672766
C2	0.959123	0.517213	0.033528	-0.008112272727672766
C2	0.959078	0.517386	0.533488	-0.008112272727672766
C1	0.425673	0.452647	0.405194	-0.4419222727280328
C1	0.425471	0.453313	0.905225	-0.4419222727280328
C1	0.42563	0.95256	0.405228	-0.4419222727280328
C1	0.425487	0.953285	0.905215	-0.4419222727280328
C1	0.925621	0.45263	0.405185	-0.4419222727280328
C1	0.925482	0.453335	0.905236	-0.4419222727280328
C1	0.925607	0.952542	0.405212	-0.4419222727280328
C1	0.925468	0.953288	0.90521	-0.4419222727280328
C2	0.041132	0.483551	0.46651	-0.008112272727672766
C2	0.041073	0.483664	0.966536	-0.008112272727672766
C2	0.041135	0.983523	0.466539	-0.008112272727672766
C2	0.041039	0.983698	0.966518	-0.008112272727672766
C2	0.54113	0.483565	0.466529	-0.008112272727672766
C2	0.541074	0.483647	0.966511	-0.008112272727672766
C2	0.541182	0.983539	0.46654	-0.008112272727672766
C2	0.541065	0.983708	0.96651	-0.008112272727672766
O1	0.399823	0.497771	0.183378	-0.8058822727280327
O1	0.399553	0.4988	0.683446	-0.8058822727280327
O1	0.399798	0.997894	0.183385	-0.8058822727280327
O1	0.399623	0.99884	0.683459	-0.8058822727280327
O1	0.899801	0.497787	0.183383	-0.8058822727280327
O1	0.89954	0.498802	0.683437	-0.8058822727280327
O1	0.899782	0.99788	0.183387	-0.8058822727280327
O1	0.899589	0.998845	0.683459	-0.8058822727280327
O1	0.100739	0.314002	0.316724	-0.8058822727280327
O1	0.100649	0.315079	0.816681	-0.8058822727280327
O1	0.100625	0.813909	0.316698	-0.8058822727280327
O1	0.100655	0.815041	0.816677	-0.8058822727280327
O1	0.600752	0.314023	0.31673	-0.8058822727280327
O1	0.600621	0.315071	0.816674	-0.8058822727280327
O1	0.600605	0.813928	0.316699	-0.8058822727280327
O1	0.600653	0.815035	0.816669	-0.8058822727280327
O1	0.100591	0.002722	0.316666	-0.8058822727280327
O1	0.100306	0.00387	0.81673	-0.8058822727280327
O1	0.100639	0.502842	0.316672	-0.8058822727280327
O1	0.100283	0.503928	0.816736	-0.8058822727280327
O1	0.600556	0.00273	0.31666	-0.8058822727280327
O1	0.600306	0.003852	0.81673	-0.8058822727280327
O1	0.600616	0.50287	0.316678	-0.8058822727280327
O1	0.600256	0.503918	0.816729	-0.8058822727280327
O1	0.399897	0.186643	0.183292	-0.8058822727280327
O1	0.399771	0.187465	0.683262	-0.8058822727280327
O1	0.399869	0.68654	0.183264	-0.8058822727280327
O1	0.399725	0.687474	0.683244	-0.8058822727280327
O1	0.89988	0.186631	0.183289	-0.8058822727280327
O1	0.89977	0.187479	0.68327	-0.8058822727280327
O1	0.899867	0.686557	0.183274	-0.8058822727280327
O1	0.899717	0.687467	0.683232	-0.8058822727280327
O2	0.135872	0.115662	0.230551	-0.8606122727280328
O2	0.135706	0.116602	0.730571	-0.8606122727280328
O2	0.135876	0.615633	0.230535	-0.8606122727280328
O2	0.135612	0.616608	0.730545	-0.8606122727280328
O2	0.635865	0.115668	0.230548	-0.8606122727280328
O2	0.635648	0.116617	0.730583	-0.8606122727280328
O2	0.635847	0.615636	0.230528	-0.8606122727280328
O2	0.635611	0.616609	0.730549	-0.8606122727280328
O2	0.364763	0.384918	0.269491	-0.8606122727280328
O2	0.36445	0.385961	0.769513	-0.8606122727280328
O2	0.364671	0.884885	0.269474	-0.8606122727280328
O2	0.364487	0.885943	0.769509	-0.8606122727280328
O2	0.864758	0.384913	0.269475	-0.8606122727280328
O2	0.864443	0.385972	0.769524	-0.8606122727280328
O2	0.864652	0.884887	0.269479	-0.8606122727280328
O2	0.864471	0.885941	0.769507	-0.8606122727280328
